# Supplementary material for: Exploring Aromatic Cage Flexibility Using Cosolvent Molecular Dynamics Simulations—An In-Silico Case Study of Tudor Domains
Source: J Chem Inf Model. 2024 May 21;64(11):4553–69. doi: 10.1021/acs.jcim.4c00298 (PMC11167732; doi:10.1021/acs.jcim.4c00298)
Supplement: Supplementary file 2 — ci4c00298_si_002.zip [file ci4c00298_si_002.zip › SPIN1/cluster_representatives/domain1/01_TMA_rep_c1.pdb]

TITLE     rep02.c1
REMARK   4      COMPLIES WITH FORMAT V. 3.0, 1-DEC-2006
REMARK 888
REMARK 888 WRITTEN BY MAESTRO (A PRODUCT OF SCHRODINGER, LLC)
ATOM      1  CH3 ACE     1      49.337  20.818  56.981  1.00  0.00           C  
ATOM      2  C   ACE     1      48.718  20.707  55.620  1.00  0.00           C  
ATOM      3  O   ACE     1      48.449  21.658  54.931  1.00  0.00           O  
ATOM      4  H1  ACE     1      50.179  21.507  57.053  1.00  0.00           H  
ATOM      5  H2  ACE     1      48.542  21.201  57.621  1.00  0.00           H  
ATOM      6  H3  ACE     1      49.643  19.813  57.271  1.00  0.00           H  
ATOM      7  N   ARG     2      48.339  19.433  55.364  1.00  0.00           N  
ATOM      8  CA  ARG     2      47.459  19.103  54.219  1.00  0.00           C  
ATOM      9  C   ARG     2      45.967  19.375  54.618  1.00  0.00           C  
ATOM     10  O   ARG     2      45.195  19.672  53.727  1.00  0.00           O  
ATOM     11  CB  ARG     2      47.611  17.668  53.730  1.00  0.00           C  
ATOM     12  CG  ARG     2      48.980  17.304  53.198  1.00  0.00           C  
ATOM     13  CD  ARG     2      49.212  17.646  51.707  1.00  0.00           C  
ATOM     14  NE  ARG     2      48.315  16.908  50.752  1.00  0.00           N  
ATOM     15  CZ  ARG     2      48.189  17.204  49.418  1.00  0.00           C  
ATOM     16  NH1 ARG     2      49.118  17.884  48.805  1.00  0.00           N  
ATOM     17  NH2 ARG     2      47.229  16.729  48.727  1.00  0.00           N1+
ATOM     18  H   ARG     2      48.584  18.725  56.041  1.00  0.00           H  
ATOM     19  HA  ARG     2      47.664  19.738  53.358  1.00  0.00           H  
ATOM     20  HB2 ARG     2      47.372  17.094  54.625  1.00  0.00           H  
ATOM     21  HB3 ARG     2      46.801  17.440  53.037  1.00  0.00           H  
ATOM     22  HG2 ARG     2      49.768  17.683  53.848  1.00  0.00           H  
ATOM     23  HG3 ARG     2      49.010  16.222  53.325  1.00  0.00           H  
ATOM     24  HD2 ARG     2      49.180  18.712  51.480  1.00  0.00           H  
ATOM     25  HD3 ARG     2      50.248  17.375  51.506  1.00  0.00           H  
ATOM     26  HE  ARG     2      47.543  16.386  51.143  1.00  0.00           H  
ATOM     27 HH11 ARG     2      49.889  18.253  49.345  1.00  0.00           H  
ATOM     28 HH12 ARG     2      49.341  17.715  47.835  1.00  0.00           H  
ATOM     29 HH21 ARG     2      46.651  15.999  49.120  1.00  0.00           H  
ATOM     30 HH22 ARG     2      47.119  17.004  47.762  1.00  0.00           H  
ATOM     31  N   ARG     3      45.635  19.465  55.949  1.00  0.00           N  
ATOM     32  CA  ARG     3      44.204  19.670  56.334  1.00  0.00           C  
ATOM     33  C   ARG     3      43.684  21.028  55.843  1.00  0.00           C  
ATOM     34  O   ARG     3      44.248  22.076  56.092  1.00  0.00           O  
ATOM     35  CB  ARG     3      43.991  19.492  57.859  1.00  0.00           C  
ATOM     36  CG  ARG     3      44.328  20.607  58.752  1.00  0.00           C  
ATOM     37  CD  ARG     3      44.557  20.278  60.237  1.00  0.00           C  
ATOM     38  NE  ARG     3      45.039  21.457  60.978  1.00  0.00           N  
ATOM     39  CZ  ARG     3      44.864  21.898  62.227  1.00  0.00           C  
ATOM     40  NH1 ARG     3      44.204  21.258  63.132  1.00  0.00           N  
ATOM     41  NH2 ARG     3      45.504  23.026  62.523  1.00  0.00           N1+
ATOM     42  H   ARG     3      46.260  19.028  56.611  1.00  0.00           H  
ATOM     43  HA  ARG     3      43.607  18.925  55.808  1.00  0.00           H  
ATOM     44  HB2 ARG     3      42.941  19.242  58.014  1.00  0.00           H  
ATOM     45  HB3 ARG     3      44.596  18.620  58.108  1.00  0.00           H  
ATOM     46  HG2 ARG     3      45.322  20.912  58.425  1.00  0.00           H  
ATOM     47  HG3 ARG     3      43.568  21.387  58.707  1.00  0.00           H  
ATOM     48  HD2 ARG     3      43.672  19.818  60.678  1.00  0.00           H  
ATOM     49  HD3 ARG     3      45.258  19.451  60.125  1.00  0.00           H  
ATOM     50  HE  ARG     3      45.623  22.092  60.453  1.00  0.00           H  
ATOM     51 HH11 ARG     3      44.058  20.270  62.979  1.00  0.00           H  
ATOM     52 HH12 ARG     3      44.290  21.604  64.077  1.00  0.00           H  
ATOM     53 HH21 ARG     3      46.117  23.402  61.813  1.00  0.00           H  
ATOM     54 HH22 ARG     3      45.201  23.575  63.315  1.00  0.00           H  
ATOM     55  N   ASN     4      42.458  20.990  55.288  1.00  0.00           N  
ATOM     56  CA  ASN     4      41.752  22.188  54.871  1.00  0.00           C  
ATOM     57  C   ASN     4      41.504  23.226  56.082  1.00  0.00           C  
ATOM     58  O   ASN     4      40.930  22.808  57.065  1.00  0.00           O  
ATOM     59  CB  ASN     4      40.428  21.663  54.339  1.00  0.00           C  
ATOM     60  CG  ASN     4      39.490  22.774  53.963  1.00  0.00           C  
ATOM     61  OD1 ASN     4      39.892  23.922  53.881  1.00  0.00           O  
ATOM     62  ND2 ASN     4      38.263  22.496  53.828  1.00  0.00           N  
ATOM     63  H   ASN     4      41.875  20.166  55.313  1.00  0.00           H  
ATOM     64  HA  ASN     4      42.290  22.670  54.054  1.00  0.00           H  
ATOM     65  HB2 ASN     4      40.602  21.011  53.483  1.00  0.00           H  
ATOM     66  HB3 ASN     4      39.911  21.162  55.158  1.00  0.00           H  
ATOM     67 HD21 ASN     4      38.036  21.528  54.006  1.00  0.00           H  
ATOM     68 HD22 ASN     4      37.624  23.277  53.869  1.00  0.00           H  
ATOM     69  N   ILE     5      41.969  24.512  55.888  1.00  0.00           N  
ATOM     70  CA  ILE     5      41.736  25.609  56.840  1.00  0.00           C  
ATOM     71  C   ILE     5      40.737  26.657  56.306  1.00  0.00           C  
ATOM     72  O   ILE     5      40.372  27.667  56.970  1.00  0.00           O  
ATOM     73  CB  ILE     5      43.060  26.166  57.485  1.00  0.00           C  
ATOM     74  CG2 ILE     5      43.425  25.140  58.573  1.00  0.00           C  
ATOM     75  CG1 ILE     5      44.262  26.516  56.510  1.00  0.00           C  
ATOM     76  CD1 ILE     5      45.414  27.194  57.289  1.00  0.00           C  
ATOM     77  H   ILE     5      42.603  24.761  55.142  1.00  0.00           H  
ATOM     78  HA  ILE     5      41.154  25.239  57.684  1.00  0.00           H  
ATOM     79  HB  ILE     5      42.836  27.111  57.980  1.00  0.00           H  
ATOM     80 HG21 ILE     5      44.219  25.609  59.155  1.00  0.00           H  
ATOM     81 HG22 ILE     5      42.650  24.764  59.241  1.00  0.00           H  
ATOM     82 HG23 ILE     5      43.928  24.295  58.104  1.00  0.00           H  
ATOM     83 HG12 ILE     5      44.635  25.645  55.971  1.00  0.00           H  
ATOM     84 HG13 ILE     5      43.866  27.271  55.830  1.00  0.00           H  
ATOM     85 HD11 ILE     5      45.020  27.975  57.940  1.00  0.00           H  
ATOM     86 HD12 ILE     5      45.837  26.426  57.937  1.00  0.00           H  
ATOM     87 HD13 ILE     5      46.198  27.635  56.673  1.00  0.00           H  
ATOM     88  N   VAL     6      40.020  26.339  55.209  1.00  0.00           N  
ATOM     89  CA  VAL     6      38.970  27.266  54.727  1.00  0.00           C  
ATOM     90  C   VAL     6      37.931  27.399  55.851  1.00  0.00           C  
ATOM     91  O   VAL     6      37.541  26.459  56.451  1.00  0.00           O  
ATOM     92  CB  VAL     6      38.323  26.666  53.452  1.00  0.00           C  
ATOM     93  CG1 VAL     6      36.973  27.227  53.041  1.00  0.00           C  
ATOM     94  CG2 VAL     6      39.186  26.907  52.174  1.00  0.00           C  
ATOM     95  H   VAL     6      40.116  25.483  54.681  1.00  0.00           H  
ATOM     96  HA  VAL     6      39.447  28.191  54.405  1.00  0.00           H  
ATOM     97  HB  VAL     6      38.257  25.587  53.596  1.00  0.00           H  
ATOM     98 HG11 VAL     6      36.236  27.130  53.838  1.00  0.00           H  
ATOM     99 HG12 VAL     6      37.005  28.211  52.572  1.00  0.00           H  
ATOM    100 HG13 VAL     6      36.525  26.512  52.351  1.00  0.00           H  
ATOM    101 HG21 VAL     6      38.692  26.498  51.294  1.00  0.00           H  
ATOM    102 HG22 VAL     6      39.150  27.982  51.995  1.00  0.00           H  
ATOM    103 HG23 VAL     6      40.218  26.585  52.315  1.00  0.00           H  
ATOM    104  N   GLY     7      37.505  28.707  56.102  1.00  0.00           N  
ATOM    105  CA  GLY     7      36.762  29.212  57.223  1.00  0.00           C  
ATOM    106  C   GLY     7      37.544  29.563  58.466  1.00  0.00           C  
ATOM    107  O   GLY     7      37.059  30.344  59.329  1.00  0.00           O  
ATOM    108  H   GLY     7      38.088  29.378  55.622  1.00  0.00           H  
ATOM    109  HA2 GLY     7      36.366  30.097  56.725  1.00  0.00           H  
ATOM    110  HA3 GLY     7      35.959  28.539  57.526  1.00  0.00           H  
ATOM    111  N   CYS     8      38.793  29.187  58.687  1.00  0.00           N  
ATOM    112  CA  CYS     8      39.507  29.375  59.932  1.00  0.00           C  
ATOM    113  C   CYS     8      39.938  30.885  60.033  1.00  0.00           C  
ATOM    114  O   CYS     8      40.391  31.493  59.073  1.00  0.00           O  
ATOM    115  CB  CYS     8      40.755  28.498  59.964  1.00  0.00           C  
ATOM    116  SG  CYS     8      40.276  26.745  60.176  1.00  0.00           S  
ATOM    117  H   CYS     8      39.325  28.667  58.004  1.00  0.00           H  
ATOM    118  HA  CYS     8      38.893  29.203  60.816  1.00  0.00           H  
ATOM    119  HB2 CYS     8      41.374  28.663  59.082  1.00  0.00           H  
ATOM    120  HB3 CYS     8      41.329  28.873  60.811  1.00  0.00           H  
ATOM    121  HG  CYS     8      39.439  26.716  59.135  1.00  0.00           H  
ATOM    122  N   ARG     9      39.823  31.478  61.248  1.00  0.00           N  
ATOM    123  CA  ARG     9      40.539  32.662  61.685  1.00  0.00           C  
ATOM    124  C   ARG     9      42.002  32.459  61.923  1.00  0.00           C  
ATOM    125  O   ARG     9      42.432  31.445  62.526  1.00  0.00           O  
ATOM    126  CB  ARG     9      39.880  33.317  62.952  1.00  0.00           C  
ATOM    127  CG  ARG     9      38.463  33.833  62.665  1.00  0.00           C  
ATOM    128  CD  ARG     9      38.301  35.055  61.781  1.00  0.00           C  
ATOM    129  NE  ARG     9      38.854  36.117  62.594  1.00  0.00           N  
ATOM    130  CZ  ARG     9      39.442  37.248  62.226  1.00  0.00           C  
ATOM    131  NH1 ARG     9      39.557  37.639  60.984  1.00  0.00           N  
ATOM    132  NH2 ARG     9      40.021  37.984  63.163  1.00  0.00           N1+
ATOM    133  H   ARG     9      39.481  30.873  61.981  1.00  0.00           H  
ATOM    134  HA  ARG     9      40.511  33.419  60.902  1.00  0.00           H  
ATOM    135  HB2 ARG     9      39.698  32.539  63.693  1.00  0.00           H  
ATOM    136  HB3 ARG     9      40.467  34.138  63.364  1.00  0.00           H  
ATOM    137  HG2 ARG     9      37.807  33.064  62.258  1.00  0.00           H  
ATOM    138  HG3 ARG     9      38.014  34.027  63.639  1.00  0.00           H  
ATOM    139  HD2 ARG     9      38.768  35.021  60.797  1.00  0.00           H  
ATOM    140  HD3 ARG     9      37.269  35.322  61.552  1.00  0.00           H  
ATOM    141  HE  ARG     9      38.897  35.895  63.579  1.00  0.00           H  
ATOM    142 HH11 ARG     9      39.112  37.170  60.208  1.00  0.00           H  
ATOM    143 HH12 ARG     9      40.083  38.486  60.820  1.00  0.00           H  
ATOM    144 HH21 ARG     9      39.924  37.692  64.125  1.00  0.00           H  
ATOM    145 HH22 ARG     9      40.613  38.764  62.914  1.00  0.00           H  
ATOM    146  N   ILE    10      42.913  33.312  61.408  1.00  0.00           N  
ATOM    147  CA  ILE    10      44.372  33.024  61.482  1.00  0.00           C  
ATOM    148  C   ILE    10      45.200  34.284  61.684  1.00  0.00           C  
ATOM    149  O   ILE    10      44.690  35.388  61.412  1.00  0.00           O  
ATOM    150  CB  ILE    10      44.789  32.323  60.136  1.00  0.00           C  
ATOM    151  CG2 ILE    10      44.096  30.990  59.918  1.00  0.00           C  
ATOM    152  CG1 ILE    10      44.786  33.228  58.877  1.00  0.00           C  
ATOM    153  CD1 ILE    10      45.657  32.684  57.708  1.00  0.00           C  
ATOM    154  H   ILE    10      42.532  34.102  60.908  1.00  0.00           H  
ATOM    155  HA  ILE    10      44.579  32.371  62.330  1.00  0.00           H  
ATOM    156  HB  ILE    10      45.851  32.139  60.299  1.00  0.00           H  
ATOM    157 HG21 ILE    10      44.183  30.451  60.861  1.00  0.00           H  
ATOM    158 HG22 ILE    10      43.058  31.236  59.694  1.00  0.00           H  
ATOM    159 HG23 ILE    10      44.544  30.295  59.208  1.00  0.00           H  
ATOM    160 HG12 ILE    10      43.738  33.320  58.592  1.00  0.00           H  
ATOM    161 HG13 ILE    10      45.152  34.174  59.278  1.00  0.00           H  
ATOM    162 HD11 ILE    10      45.712  33.366  56.860  1.00  0.00           H  
ATOM    163 HD12 ILE    10      46.705  32.702  58.008  1.00  0.00           H  
ATOM    164 HD13 ILE    10      45.359  31.667  57.454  1.00  0.00           H  
ATOM    165  N   GLN    11      46.455  34.055  62.083  1.00  0.00           N  
ATOM    166  CA  GLN    11      47.436  35.094  62.398  1.00  0.00           C  
ATOM    167  C   GLN    11      48.826  34.577  62.026  1.00  0.00           C  
ATOM    168  O   GLN    11      49.038  33.370  61.991  1.00  0.00           O  
ATOM    169  CB  GLN    11      47.157  35.601  63.827  1.00  0.00           C  
ATOM    170  CG  GLN    11      47.123  34.503  64.919  1.00  0.00           C  
ATOM    171  CD  GLN    11      47.379  35.161  66.289  1.00  0.00           C  
ATOM    172  OE1 GLN    11      47.161  36.361  66.585  1.00  0.00           O  
ATOM    173  NE2 GLN    11      47.745  34.480  67.356  1.00  0.00           N  
ATOM    174  H   GLN    11      46.851  33.141  62.252  1.00  0.00           H  
ATOM    175  HA  GLN    11      47.206  35.910  61.713  1.00  0.00           H  
ATOM    176  HB2 GLN    11      47.905  36.376  63.991  1.00  0.00           H  
ATOM    177  HB3 GLN    11      46.211  36.130  63.949  1.00  0.00           H  
ATOM    178  HG2 GLN    11      46.168  33.981  64.974  1.00  0.00           H  
ATOM    179  HG3 GLN    11      47.888  33.768  64.665  1.00  0.00           H  
ATOM    180 HE21 GLN    11      48.200  33.580  67.308  1.00  0.00           H  
ATOM    181 HE22 GLN    11      47.739  34.995  68.225  1.00  0.00           H  
ATOM    182  N   HIS    12      49.757  35.422  61.549  1.00  0.00           N  
ATOM    183  CA  HIS    12      51.151  35.002  61.228  1.00  0.00           C  
ATOM    184  C   HIS    12      52.040  36.230  61.098  1.00  0.00           C  
ATOM    185  O   HIS    12      51.582  37.341  60.823  1.00  0.00           O  
ATOM    186  CB  HIS    12      51.279  34.152  59.884  1.00  0.00           C  
ATOM    187  CG  HIS    12      50.814  34.866  58.613  1.00  0.00           C  
ATOM    188  ND1 HIS    12      51.611  35.551  57.707  1.00  0.00           N  
ATOM    189  CE1 HIS    12      50.887  35.873  56.642  1.00  0.00           C  
ATOM    190  NE2 HIS    12      49.600  35.413  56.765  1.00  0.00           N  
ATOM    191  CD2 HIS    12      49.570  34.824  58.016  1.00  0.00           C  
ATOM    192  H   HIS    12      49.601  36.411  61.413  1.00  0.00           H  
ATOM    193  HA  HIS    12      51.548  34.451  62.080  1.00  0.00           H  
ATOM    194  HB2 HIS    12      52.299  33.808  59.714  1.00  0.00           H  
ATOM    195  HB3 HIS    12      50.660  33.299  60.160  1.00  0.00           H  
ATOM    196  HD1 HIS    12      52.617  35.644  57.734  1.00  0.00           H  
ATOM    197  HE1 HIS    12      51.273  36.549  55.893  1.00  0.00           H  
ATOM    198  HD2 HIS    12      48.731  34.317  58.470  1.00  0.00           H  
ATOM    199  N   GLY    13      53.318  35.979  61.266  1.00  0.00           N  
ATOM    200  CA  GLY    13      54.511  36.779  60.834  1.00  0.00           C  
ATOM    201  C   GLY    13      54.537  36.704  59.280  1.00  0.00           C  
ATOM    202  O   GLY    13      54.105  35.658  58.726  1.00  0.00           O  
ATOM    203  H   GLY    13      53.526  34.991  61.295  1.00  0.00           H  
ATOM    204  HA2 GLY    13      54.400  37.805  61.184  1.00  0.00           H  
ATOM    205  HA3 GLY    13      55.406  36.263  61.181  1.00  0.00           H  
ATOM    206  N   TRP    14      55.141  37.627  58.619  1.00  0.00           N  
ATOM    207  CA  TRP    14      55.481  37.561  57.193  1.00  0.00           C  
ATOM    208  C   TRP    14      56.768  38.382  56.892  1.00  0.00           C  
ATOM    209  O   TRP    14      56.930  39.454  57.445  1.00  0.00           O  
ATOM    210  CB  TRP    14      54.303  38.137  56.424  1.00  0.00           C  
ATOM    211  CG  TRP    14      54.483  38.345  54.956  1.00  0.00           C  
ATOM    212  CD1 TRP    14      54.690  39.540  54.360  1.00  0.00           C  
ATOM    213  NE1 TRP    14      54.724  39.315  52.990  1.00  0.00           N  
ATOM    214  CE2 TRP    14      54.545  37.938  52.664  1.00  0.00           C  
ATOM    215  CZ2 TRP    14      54.405  37.305  51.462  1.00  0.00           C  
ATOM    216  CH2 TRP    14      54.493  35.938  51.465  1.00  0.00           C  
ATOM    217  CZ3 TRP    14      54.408  35.189  52.706  1.00  0.00           C  
ATOM    218  CE3 TRP    14      54.482  35.893  53.921  1.00  0.00           C  
ATOM    219  CD2 TRP    14      54.584  37.309  53.926  1.00  0.00           C  
ATOM    220  H   TRP    14      55.607  38.346  59.153  1.00  0.00           H  
ATOM    221  HA  TRP    14      55.598  36.533  56.849  1.00  0.00           H  
ATOM    222  HB2 TRP    14      53.372  37.598  56.601  1.00  0.00           H  
ATOM    223  HB3 TRP    14      54.211  39.141  56.838  1.00  0.00           H  
ATOM    224  HD1 TRP    14      54.742  40.403  55.006  1.00  0.00           H  
ATOM    225  HE1 TRP    14      54.729  40.035  52.281  1.00  0.00           H  
ATOM    226  HZ2 TRP    14      54.209  37.844  50.546  1.00  0.00           H  
ATOM    227  HH2 TRP    14      54.335  35.411  50.535  1.00  0.00           H  
ATOM    228  HZ3 TRP    14      54.344  34.113  52.649  1.00  0.00           H  
ATOM    229  HE3 TRP    14      54.381  35.370  54.860  1.00  0.00           H  
ATOM    230  N   LYS    15      57.552  37.934  55.897  1.00  0.00           N  
ATOM    231  CA  LYS    15      58.857  38.477  55.577  1.00  0.00           C  
ATOM    232  C   LYS    15      59.234  38.345  54.085  1.00  0.00           C  
ATOM    233  O   LYS    15      60.096  37.610  53.660  1.00  0.00           O  
ATOM    234  CB  LYS    15      59.889  37.955  56.632  1.00  0.00           C  
ATOM    235  CG  LYS    15      61.216  38.723  56.738  1.00  0.00           C  
ATOM    236  CD  LYS    15      62.074  38.716  55.484  1.00  0.00           C  
ATOM    237  CE  LYS    15      63.424  39.431  55.769  1.00  0.00           C  
ATOM    238  NZ  LYS    15      64.331  39.240  54.626  1.00  0.00           N1+
ATOM    239  H   LYS    15      57.226  37.052  55.530  1.00  0.00           H  
ATOM    240  HA  LYS    15      58.723  39.551  55.706  1.00  0.00           H  
ATOM    241  HB2 LYS    15      59.511  38.085  57.647  1.00  0.00           H  
ATOM    242  HB3 LYS    15      60.208  36.928  56.450  1.00  0.00           H  
ATOM    243  HG2 LYS    15      61.020  39.731  57.104  1.00  0.00           H  
ATOM    244  HG3 LYS    15      61.820  38.299  57.540  1.00  0.00           H  
ATOM    245  HD2 LYS    15      62.221  37.699  55.120  1.00  0.00           H  
ATOM    246  HD3 LYS    15      61.591  39.356  54.746  1.00  0.00           H  
ATOM    247  HE2 LYS    15      63.265  40.495  55.939  1.00  0.00           H  
ATOM    248  HE3 LYS    15      63.872  38.924  56.624  1.00  0.00           H  
ATOM    249  HZ1 LYS    15      63.928  39.727  53.838  1.00  0.00           H  
ATOM    250  HZ2 LYS    15      65.231  39.650  54.831  1.00  0.00           H  
ATOM    251  HZ3 LYS    15      64.383  38.313  54.229  1.00  0.00           H  
ATOM    252  N   GLU    16      58.474  39.048  53.197  1.00  0.00           N  
ATOM    253  CA  GLU    16      58.887  39.275  51.809  1.00  0.00           C  
ATOM    254  C   GLU    16      59.899  40.455  51.827  1.00  0.00           C  
ATOM    255  O   GLU    16      59.576  41.487  52.350  1.00  0.00           O  
ATOM    256  CB  GLU    16      57.761  39.540  50.797  1.00  0.00           C  
ATOM    257  CG  GLU    16      58.205  39.983  49.406  1.00  0.00           C  
ATOM    258  CD  GLU    16      59.281  39.162  48.707  1.00  0.00           C  
ATOM    259  OE1 GLU    16      59.048  37.921  48.565  1.00  0.00           O  
ATOM    260  OE2 GLU    16      60.367  39.680  48.282  1.00  0.00           O1-
ATOM    261  H   GLU    16      57.733  39.603  53.602  1.00  0.00           H  
ATOM    262  HA  GLU    16      59.409  38.395  51.431  1.00  0.00           H  
ATOM    263  HB2 GLU    16      57.174  38.624  50.738  1.00  0.00           H  
ATOM    264  HB3 GLU    16      57.051  40.287  51.152  1.00  0.00           H  
ATOM    265  HG2 GLU    16      57.283  39.967  48.825  1.00  0.00           H  
ATOM    266  HG3 GLU    16      58.600  40.990  49.540  1.00  0.00           H  
ATOM    267  N   GLY    17      61.080  40.272  51.265  1.00  0.00           N  
ATOM    268  CA  GLY    17      62.008  41.355  50.997  1.00  0.00           C  
ATOM    269  C   GLY    17      62.703  41.810  52.267  1.00  0.00           C  
ATOM    270  O   GLY    17      62.603  41.307  53.388  1.00  0.00           O  
ATOM    271  H   GLY    17      61.352  39.319  51.066  1.00  0.00           H  
ATOM    272  HA2 GLY    17      62.708  41.086  50.206  1.00  0.00           H  
ATOM    273  HA3 GLY    17      61.478  42.184  50.526  1.00  0.00           H  
ATOM    274  N   ASN    18      63.600  42.734  51.959  1.00  0.00           N  
ATOM    275  CA  ASN    18      64.534  43.301  52.914  1.00  0.00           C  
ATOM    276  C   ASN    18      63.688  44.016  54.012  1.00  0.00           C  
ATOM    277  O   ASN    18      62.684  44.668  53.771  1.00  0.00           O  
ATOM    278  CB  ASN    18      65.525  44.212  52.169  1.00  0.00           C  
ATOM    279  CG  ASN    18      66.505  44.852  53.092  1.00  0.00           C  
ATOM    280  OD1 ASN    18      67.353  44.134  53.644  1.00  0.00           O  
ATOM    281  ND2 ASN    18      66.410  46.128  53.374  1.00  0.00           N  
ATOM    282  H   ASN    18      63.598  43.082  51.010  1.00  0.00           H  
ATOM    283  HA  ASN    18      65.015  42.458  53.411  1.00  0.00           H  
ATOM    284  HB2 ASN    18      66.146  43.688  51.442  1.00  0.00           H  
ATOM    285  HB3 ASN    18      64.886  44.938  51.666  1.00  0.00           H  
ATOM    286 HD21 ASN    18      65.808  46.731  52.833  1.00  0.00           H  
ATOM    287 HD22 ASN    18      67.233  46.473  53.848  1.00  0.00           H  
ATOM    288  N   GLY    19      64.178  43.880  55.244  1.00  0.00           N  
ATOM    289  CA  GLY    19      63.831  44.520  56.493  1.00  0.00           C  
ATOM    290  C   GLY    19      63.254  43.538  57.532  1.00  0.00           C  
ATOM    291  O   GLY    19      63.327  42.328  57.340  1.00  0.00           O  
ATOM    292  H   GLY    19      64.968  43.251  55.234  1.00  0.00           H  
ATOM    293  HA2 GLY    19      64.711  45.009  56.909  1.00  0.00           H  
ATOM    294  HA3 GLY    19      63.182  45.380  56.333  1.00  0.00           H  
ATOM    295  N   PRO    20      62.613  43.973  58.638  1.00  0.00           N  
ATOM    296  CA  PRO    20      62.107  43.110  59.748  1.00  0.00           C  
ATOM    297  C   PRO    20      60.822  42.381  59.342  1.00  0.00           C  
ATOM    298  O   PRO    20      60.146  42.728  58.338  1.00  0.00           O  
ATOM    299  CD  PRO    20      62.464  45.387  59.018  1.00  0.00           C  
ATOM    300  CG  PRO    20      61.476  45.302  60.249  1.00  0.00           C  
ATOM    301  CB  PRO    20      61.978  44.042  60.991  1.00  0.00           C  
ATOM    302  HD2 PRO    20      62.146  46.019  58.189  1.00  0.00           H  
ATOM    303  HD3 PRO    20      63.405  45.707  59.465  1.00  0.00           H  
ATOM    304  HG2 PRO    20      60.435  45.165  59.955  1.00  0.00           H  
ATOM    305  HG3 PRO    20      61.416  46.255  60.776  1.00  0.00           H  
ATOM    306  HB2 PRO    20      61.249  43.728  61.737  1.00  0.00           H  
ATOM    307  HB3 PRO    20      62.942  44.089  61.498  1.00  0.00           H  
ATOM    308  HA  PRO    20      62.867  42.388  60.045  1.00  0.00           H  
ATOM    309  N   VAL    21      60.386  41.368  60.098  1.00  0.00           N  
ATOM    310  CA  VAL    21      59.074  40.656  59.966  1.00  0.00           C  
ATOM    311  C   VAL    21      57.939  41.651  60.258  1.00  0.00           C  
ATOM    312  O   VAL    21      58.039  42.472  61.127  1.00  0.00           O  
ATOM    313  CB  VAL    21      59.064  39.372  60.941  1.00  0.00           C  
ATOM    314  CG1 VAL    21      57.912  38.446  60.619  1.00  0.00           C  
ATOM    315  CG2 VAL    21      60.334  38.507  60.792  1.00  0.00           C  
ATOM    316  H   VAL    21      60.927  40.967  60.851  1.00  0.00           H  
ATOM    317  HA  VAL    21      58.870  40.400  58.927  1.00  0.00           H  
ATOM    318  HB  VAL    21      59.069  39.740  61.967  1.00  0.00           H  
ATOM    319 HG11 VAL    21      57.999  37.546  61.227  1.00  0.00           H  
ATOM    320 HG12 VAL    21      57.000  38.968  60.910  1.00  0.00           H  
ATOM    321 HG13 VAL    21      57.887  38.055  59.602  1.00  0.00           H  
ATOM    322 HG21 VAL    21      60.394  37.747  61.571  1.00  0.00           H  
ATOM    323 HG22 VAL    21      60.242  37.996  59.833  1.00  0.00           H  
ATOM    324 HG23 VAL    21      61.240  39.112  60.806  1.00  0.00           H  
ATOM    325  N   THR    22      56.837  41.553  59.460  1.00  0.00           N  
ATOM    326  CA  THR    22      55.565  42.220  59.662  1.00  0.00           C  
ATOM    327  C   THR    22      54.518  41.326  60.231  1.00  0.00           C  
ATOM    328  O   THR    22      54.461  40.134  59.824  1.00  0.00           O  
ATOM    329  CB  THR    22      55.160  42.782  58.294  1.00  0.00           C  
ATOM    330  CG2 THR    22      56.090  43.899  57.852  1.00  0.00           C  
ATOM    331  OG1 THR    22      55.146  41.756  57.366  1.00  0.00           O  
ATOM    332  H   THR    22      56.871  40.794  58.794  1.00  0.00           H  
ATOM    333  HA  THR    22      55.632  43.104  60.295  1.00  0.00           H  
ATOM    334  HB  THR    22      54.168  43.210  58.440  1.00  0.00           H  
ATOM    335 HG21 THR    22      55.962  44.646  58.636  1.00  0.00           H  
ATOM    336 HG22 THR    22      57.109  43.538  57.711  1.00  0.00           H  
ATOM    337 HG23 THR    22      55.607  44.440  57.039  1.00  0.00           H  
ATOM    338  HG1 THR    22      55.726  41.025  57.593  1.00  0.00           H  
ATOM    339  N   GLN    23      53.535  41.799  61.070  1.00  0.00           N  
ATOM    340  CA  GLN    23      52.428  40.934  61.644  1.00  0.00           C  
ATOM    341  C   GLN    23      51.099  41.197  60.895  1.00  0.00           C  
ATOM    342  O   GLN    23      50.736  42.320  60.564  1.00  0.00           O  
ATOM    343  CB  GLN    23      52.219  41.128  63.156  1.00  0.00           C  
ATOM    344  CG  GLN    23      53.469  40.683  64.068  1.00  0.00           C  
ATOM    345  CD  GLN    23      54.019  39.330  63.574  1.00  0.00           C  
ATOM    346  OE1 GLN    23      55.101  39.185  63.015  1.00  0.00           O  
ATOM    347  NE2 GLN    23      53.300  38.189  63.616  1.00  0.00           N  
ATOM    348  H   GLN    23      53.453  42.806  61.059  1.00  0.00           H  
ATOM    349  HA  GLN    23      52.689  39.904  61.400  1.00  0.00           H  
ATOM    350  HB2 GLN    23      51.931  42.168  63.307  1.00  0.00           H  
ATOM    351  HB3 GLN    23      51.341  40.572  63.484  1.00  0.00           H  
ATOM    352  HG2 GLN    23      54.273  41.414  63.973  1.00  0.00           H  
ATOM    353  HG3 GLN    23      53.159  40.566  65.106  1.00  0.00           H  
ATOM    354 HE21 GLN    23      52.475  38.152  64.197  1.00  0.00           H  
ATOM    355 HE22 GLN    23      53.910  37.392  63.503  1.00  0.00           H  
ATOM    356  N   TRP    24      50.423  40.090  60.686  1.00  0.00           N  
ATOM    357  CA  TRP    24      49.120  39.978  59.929  1.00  0.00           C  
ATOM    358  C   TRP    24      48.138  38.979  60.577  1.00  0.00           C  
ATOM    359  O   TRP    24      48.450  38.111  61.377  1.00  0.00           O  
ATOM    360  CB  TRP    24      49.359  39.598  58.491  1.00  0.00           C  
ATOM    361  CG  TRP    24      50.401  40.392  57.804  1.00  0.00           C  
ATOM    362  CD1 TRP    24      51.724  40.231  57.889  1.00  0.00           C  
ATOM    363  NE1 TRP    24      52.344  41.221  57.124  1.00  0.00           N  
ATOM    364  CE2 TRP    24      51.392  41.973  56.407  1.00  0.00           C  
ATOM    365  CZ2 TRP    24      51.573  42.982  55.438  1.00  0.00           C  
ATOM    366  CH2 TRP    24      50.344  43.575  55.012  1.00  0.00           C  
ATOM    367  CZ3 TRP    24      49.071  43.041  55.368  1.00  0.00           C  
ATOM    368  CE3 TRP    24      48.988  42.030  56.367  1.00  0.00           C  
ATOM    369  CD2 TRP    24      50.192  41.522  56.881  1.00  0.00           C  
ATOM    370  H   TRP    24      50.823  39.258  61.095  1.00  0.00           H  
ATOM    371  HA  TRP    24      48.712  40.988  59.887  1.00  0.00           H  
ATOM    372  HB2 TRP    24      49.546  38.531  58.369  1.00  0.00           H  
ATOM    373  HB3 TRP    24      48.431  39.799  57.956  1.00  0.00           H  
ATOM    374  HD1 TRP    24      52.162  39.371  58.374  1.00  0.00           H  
ATOM    375  HE1 TRP    24      53.350  41.312  57.125  1.00  0.00           H  
ATOM    376  HZ2 TRP    24      52.538  43.383  55.167  1.00  0.00           H  
ATOM    377  HH2 TRP    24      50.277  44.388  54.304  1.00  0.00           H  
ATOM    378  HZ3 TRP    24      48.123  43.370  54.967  1.00  0.00           H  
ATOM    379  HE3 TRP    24      48.030  41.593  56.608  1.00  0.00           H  
ATOM    380  N   LYS    25      46.816  39.139  60.282  1.00  0.00           N  
ATOM    381  CA  LYS    25      45.631  38.446  60.804  1.00  0.00           C  
ATOM    382  C   LYS    25      44.427  38.623  59.895  1.00  0.00           C  
ATOM    383  O   LYS    25      44.316  39.696  59.214  1.00  0.00           O  
ATOM    384  CB  LYS    25      45.347  38.885  62.224  1.00  0.00           C  
ATOM    385  CG  LYS    25      43.948  38.386  62.795  1.00  0.00           C  
ATOM    386  CD  LYS    25      43.675  39.044  64.131  1.00  0.00           C  
ATOM    387  CE  LYS    25      43.520  40.603  64.048  1.00  0.00           C  
ATOM    388  NZ  LYS    25      43.351  41.177  65.411  1.00  0.00           N1+
ATOM    389  H   LYS    25      46.598  39.917  59.677  1.00  0.00           H  
ATOM    390  HA  LYS    25      45.786  37.368  60.844  1.00  0.00           H  
ATOM    391  HB2 LYS    25      46.153  38.480  62.837  1.00  0.00           H  
ATOM    392  HB3 LYS    25      45.444  39.968  62.297  1.00  0.00           H  
ATOM    393  HG2 LYS    25      43.073  38.580  62.174  1.00  0.00           H  
ATOM    394  HG3 LYS    25      43.921  37.306  62.942  1.00  0.00           H  
ATOM    395  HD2 LYS    25      42.723  38.684  64.520  1.00  0.00           H  
ATOM    396  HD3 LYS    25      44.480  38.867  64.844  1.00  0.00           H  
ATOM    397  HE2 LYS    25      44.437  40.963  63.583  1.00  0.00           H  
ATOM    398  HE3 LYS    25      42.616  40.918  63.527  1.00  0.00           H  
ATOM    399  HZ1 LYS    25      42.676  40.676  65.970  1.00  0.00           H  
ATOM    400  HZ2 LYS    25      44.216  41.170  65.934  1.00  0.00           H  
ATOM    401  HZ3 LYS    25      42.951  42.090  65.247  1.00  0.00           H  
ATOM    402  N   GLY    26      43.569  37.584  59.759  1.00  0.00           N  
ATOM    403  CA  GLY    26      42.495  37.506  58.789  1.00  0.00           C  
ATOM    404  C   GLY    26      41.669  36.294  58.884  1.00  0.00           C  
ATOM    405  O   GLY    26      41.600  35.627  59.876  1.00  0.00           O  
ATOM    406  H   GLY    26      43.709  36.786  60.361  1.00  0.00           H  
ATOM    407  HA2 GLY    26      41.936  38.436  58.895  1.00  0.00           H  
ATOM    408  HA3 GLY    26      42.955  37.598  57.806  1.00  0.00           H  
ATOM    409  N   THR    27      41.124  35.891  57.702  1.00  0.00           N  
ATOM    410  CA  THR    27      40.108  34.773  57.641  1.00  0.00           C  
ATOM    411  C   THR    27      40.336  34.094  56.289  1.00  0.00           C  
ATOM    412  O   THR    27      40.370  34.754  55.268  1.00  0.00           O  
ATOM    413  CB  THR    27      38.655  35.255  57.606  1.00  0.00           C  
ATOM    414  CG2 THR    27      37.629  34.042  57.748  1.00  0.00           C  
ATOM    415  OG1 THR    27      38.400  36.186  58.687  1.00  0.00           O  
ATOM    416  H   THR    27      41.243  36.478  56.889  1.00  0.00           H  
ATOM    417  HA  THR    27      40.323  34.076  58.451  1.00  0.00           H  
ATOM    418  HB  THR    27      38.406  35.695  56.640  1.00  0.00           H  
ATOM    419 HG21 THR    27      37.546  33.615  56.749  1.00  0.00           H  
ATOM    420 HG22 THR    27      37.923  33.354  58.541  1.00  0.00           H  
ATOM    421 HG23 THR    27      36.646  34.473  57.938  1.00  0.00           H  
ATOM    422  HG1 THR    27      38.596  37.033  58.280  1.00  0.00           H  
ATOM    423  N   VAL    28      40.496  32.758  56.320  1.00  0.00           N  
ATOM    424  CA  VAL    28      40.742  31.873  55.166  1.00  0.00           C  
ATOM    425  C   VAL    28      39.414  31.638  54.531  1.00  0.00           C  
ATOM    426  O   VAL    28      38.500  31.044  55.068  1.00  0.00           O  
ATOM    427  CB  VAL    28      41.517  30.519  55.543  1.00  0.00           C  
ATOM    428  CG1 VAL    28      41.941  29.732  54.343  1.00  0.00           C  
ATOM    429  CG2 VAL    28      42.800  30.875  56.320  1.00  0.00           C  
ATOM    430  H   VAL    28      40.450  32.286  57.212  1.00  0.00           H  
ATOM    431  HA  VAL    28      41.392  32.409  54.475  1.00  0.00           H  
ATOM    432  HB  VAL    28      40.826  29.930  56.146  1.00  0.00           H  
ATOM    433 HG11 VAL    28      41.058  29.564  53.727  1.00  0.00           H  
ATOM    434 HG12 VAL    28      42.639  30.339  53.767  1.00  0.00           H  
ATOM    435 HG13 VAL    28      42.409  28.774  54.569  1.00  0.00           H  
ATOM    436 HG21 VAL    28      42.401  31.457  57.151  1.00  0.00           H  
ATOM    437 HG22 VAL    28      43.282  29.969  56.686  1.00  0.00           H  
ATOM    438 HG23 VAL    28      43.502  31.409  55.680  1.00  0.00           H  
ATOM    439  N   LEU    29      39.297  32.128  53.299  1.00  0.00           N  
ATOM    440  CA  LEU    29      38.106  32.192  52.472  1.00  0.00           C  
ATOM    441  C   LEU    29      37.821  30.949  51.593  1.00  0.00           C  
ATOM    442  O   LEU    29      36.669  30.477  51.599  1.00  0.00           O  
ATOM    443  CB  LEU    29      38.120  33.501  51.470  1.00  0.00           C  
ATOM    444  CG  LEU    29      38.334  34.906  52.067  1.00  0.00           C  
ATOM    445  CD1 LEU    29      38.351  36.012  51.005  1.00  0.00           C  
ATOM    446  CD2 LEU    29      37.398  35.254  53.229  1.00  0.00           C  
ATOM    447  H   LEU    29      40.172  32.486  52.945  1.00  0.00           H  
ATOM    448  HA  LEU    29      37.217  32.284  53.097  1.00  0.00           H  
ATOM    449  HB2 LEU    29      38.977  33.450  50.798  1.00  0.00           H  
ATOM    450  HB3 LEU    29      37.186  33.560  50.911  1.00  0.00           H  
ATOM    451  HG  LEU    29      39.305  34.860  52.560  1.00  0.00           H  
ATOM    452 HD11 LEU    29      38.994  35.749  50.165  1.00  0.00           H  
ATOM    453 HD12 LEU    29      37.362  36.262  50.621  1.00  0.00           H  
ATOM    454 HD13 LEU    29      38.904  36.846  51.437  1.00  0.00           H  
ATOM    455 HD21 LEU    29      37.600  34.642  54.108  1.00  0.00           H  
ATOM    456 HD22 LEU    29      37.485  36.312  53.480  1.00  0.00           H  
ATOM    457 HD23 LEU    29      36.358  35.052  52.971  1.00  0.00           H  
ATOM    458  N   ASP    30      38.866  30.549  50.866  1.00  0.00           N  
ATOM    459  CA  ASP    30      38.785  29.599  49.781  1.00  0.00           C  
ATOM    460  C   ASP    30      40.225  28.916  49.527  1.00  0.00           C  
ATOM    461  O   ASP    30      41.257  29.365  50.048  1.00  0.00           O  
ATOM    462  CB  ASP    30      38.316  30.346  48.523  1.00  0.00           C  
ATOM    463  CG  ASP    30      37.944  29.474  47.383  1.00  0.00           C  
ATOM    464  OD1 ASP    30      37.454  28.326  47.633  1.00  0.00           O  
ATOM    465  OD2 ASP    30      37.867  29.954  46.248  1.00  0.00           O1-
ATOM    466  H   ASP    30      39.710  31.055  51.092  1.00  0.00           H  
ATOM    467  HA  ASP    30      38.039  28.846  50.032  1.00  0.00           H  
ATOM    468  HB2 ASP    30      37.468  30.982  48.778  1.00  0.00           H  
ATOM    469  HB3 ASP    30      39.188  30.925  48.219  1.00  0.00           H  
ATOM    470  N   GLN    31      40.288  27.998  48.584  1.00  0.00           N  
ATOM    471  CA  GLN    31      41.521  27.316  48.228  1.00  0.00           C  
ATOM    472  C   GLN    31      41.324  26.893  46.750  1.00  0.00           C  
ATOM    473  O   GLN    31      40.239  26.563  46.320  1.00  0.00           O  
ATOM    474  CB  GLN    31      41.738  26.115  49.223  1.00  0.00           C  
ATOM    475  CG  GLN    31      43.174  25.664  49.189  1.00  0.00           C  
ATOM    476  CD  GLN    31      43.539  24.945  47.843  1.00  0.00           C  
ATOM    477  OE1 GLN    31      42.889  23.989  47.439  1.00  0.00           O  
ATOM    478  NE2 GLN    31      44.483  25.452  47.113  1.00  0.00           N  
ATOM    479  H   GLN    31      39.474  27.700  48.065  1.00  0.00           H  
ATOM    480  HA  GLN    31      42.328  28.031  48.389  1.00  0.00           H  
ATOM    481  HB2 GLN    31      41.470  26.435  50.230  1.00  0.00           H  
ATOM    482  HB3 GLN    31      41.096  25.278  48.950  1.00  0.00           H  
ATOM    483  HG2 GLN    31      43.874  26.446  49.484  1.00  0.00           H  
ATOM    484  HG3 GLN    31      43.213  24.919  49.984  1.00  0.00           H  
ATOM    485 HE21 GLN    31      45.123  26.171  47.418  1.00  0.00           H  
ATOM    486 HE22 GLN    31      44.689  25.078  46.197  1.00  0.00           H  
ATOM    487  N   VAL    32      42.350  27.018  45.939  1.00  0.00           N  
ATOM    488  CA  VAL    32      42.208  26.770  44.485  1.00  0.00           C  
ATOM    489  C   VAL    32      42.811  25.403  43.957  1.00  0.00           C  
ATOM    490  O   VAL    32      44.046  25.192  44.098  1.00  0.00           O  
ATOM    491  CB  VAL    32      42.828  27.969  43.653  1.00  0.00           C  
ATOM    492  CG1 VAL    32      41.984  29.222  43.946  1.00  0.00           C  
ATOM    493  CG2 VAL    32      44.286  28.271  43.912  1.00  0.00           C  
ATOM    494  H   VAL    32      43.284  27.138  46.308  1.00  0.00           H  
ATOM    495  HA  VAL    32      41.155  26.852  44.215  1.00  0.00           H  
ATOM    496  HB  VAL    32      42.663  27.786  42.591  1.00  0.00           H  
ATOM    497 HG11 VAL    32      40.909  29.060  44.021  1.00  0.00           H  
ATOM    498 HG12 VAL    32      42.282  29.689  44.885  1.00  0.00           H  
ATOM    499 HG13 VAL    32      42.225  30.022  43.246  1.00  0.00           H  
ATOM    500 HG21 VAL    32      44.937  27.433  43.667  1.00  0.00           H  
ATOM    501 HG22 VAL    32      44.550  29.060  43.208  1.00  0.00           H  
ATOM    502 HG23 VAL    32      44.402  28.664  44.922  1.00  0.00           H  
ATOM    503  N   PRO    33      42.038  24.484  43.393  1.00  0.00           N  
ATOM    504  CA  PRO    33      42.445  23.109  43.141  1.00  0.00           C  
ATOM    505  C   PRO    33      43.665  23.004  42.217  1.00  0.00           C  
ATOM    506  O   PRO    33      44.350  21.991  42.288  1.00  0.00           O  
ATOM    507  CD  PRO    33      40.592  24.581  43.215  1.00  0.00           C  
ATOM    508  CG  PRO    33      40.055  23.141  43.298  1.00  0.00           C  
ATOM    509  CB  PRO    33      41.251  22.404  42.633  1.00  0.00           C  
ATOM    510  HD2 PRO    33      40.408  24.933  42.200  1.00  0.00           H  
ATOM    511  HD3 PRO    33      40.149  25.214  43.983  1.00  0.00           H  
ATOM    512  HG2 PRO    33      39.078  23.042  42.826  1.00  0.00           H  
ATOM    513  HG3 PRO    33      40.019  22.830  44.342  1.00  0.00           H  
ATOM    514  HB2 PRO    33      41.197  22.557  41.556  1.00  0.00           H  
ATOM    515  HB3 PRO    33      41.182  21.337  42.846  1.00  0.00           H  
ATOM    516  HA  PRO    33      42.661  22.624  44.093  1.00  0.00           H  
ATOM    517  N   VAL    34      43.912  23.989  41.358  1.00  0.00           N  
ATOM    518  CA  VAL    34      45.021  24.075  40.446  1.00  0.00           C  
ATOM    519  C   VAL    34      46.395  24.084  41.154  1.00  0.00           C  
ATOM    520  O   VAL    34      47.383  23.666  40.523  1.00  0.00           O  
ATOM    521  CB  VAL    34      44.866  25.336  39.549  1.00  0.00           C  
ATOM    522  CG1 VAL    34      45.034  26.584  40.448  1.00  0.00           C  
ATOM    523  CG2 VAL    34      45.961  25.450  38.496  1.00  0.00           C  
ATOM    524  H   VAL    34      43.202  24.708  41.357  1.00  0.00           H  
ATOM    525  HA  VAL    34      44.944  23.234  39.757  1.00  0.00           H  
ATOM    526  HB  VAL    34      43.866  25.183  39.143  1.00  0.00           H  
ATOM    527 HG11 VAL    34      45.034  27.387  39.712  1.00  0.00           H  
ATOM    528 HG12 VAL    34      44.125  26.583  41.050  1.00  0.00           H  
ATOM    529 HG13 VAL    34      45.917  26.676  41.080  1.00  0.00           H  
ATOM    530 HG21 VAL    34      46.110  24.523  37.943  1.00  0.00           H  
ATOM    531 HG22 VAL    34      45.743  26.318  37.874  1.00  0.00           H  
ATOM    532 HG23 VAL    34      46.903  25.797  38.921  1.00  0.00           H  
ATOM    533  N   ASN    35      46.406  24.513  42.378  1.00  0.00           N  
ATOM    534  CA  ASN    35      47.547  24.400  43.237  1.00  0.00           C  
ATOM    535  C   ASN    35      46.931  24.162  44.684  1.00  0.00           C  
ATOM    536  O   ASN    35      46.632  25.124  45.348  1.00  0.00           O  
ATOM    537  CB  ASN    35      48.511  25.628  43.113  1.00  0.00           C  
ATOM    538  CG  ASN    35      49.629  25.563  44.105  1.00  0.00           C  
ATOM    539  OD1 ASN    35      49.578  24.737  45.015  1.00  0.00           O  
ATOM    540  ND2 ASN    35      50.571  26.457  44.098  1.00  0.00           N  
ATOM    541  H   ASN    35      45.494  24.852  42.648  1.00  0.00           H  
ATOM    542  HA  ASN    35      48.117  23.531  42.906  1.00  0.00           H  
ATOM    543  HB2 ASN    35      48.887  25.677  42.091  1.00  0.00           H  
ATOM    544  HB3 ASN    35      47.959  26.553  43.282  1.00  0.00           H  
ATOM    545 HD21 ASN    35      50.661  27.131  43.351  1.00  0.00           H  
ATOM    546 HD22 ASN    35      51.255  26.399  44.839  1.00  0.00           H  
ATOM    547  N   PRO    36      46.769  22.924  45.041  1.00  0.00           N  
ATOM    548  CA  PRO    36      45.971  22.515  46.193  1.00  0.00           C  
ATOM    549  C   PRO    36      46.542  22.864  47.532  1.00  0.00           C  
ATOM    550  O   PRO    36      46.021  22.348  48.530  1.00  0.00           O  
ATOM    551  CD  PRO    36      47.558  21.835  44.442  1.00  0.00           C  
ATOM    552  CG  PRO    36      47.338  20.598  45.350  1.00  0.00           C  
ATOM    553  CB  PRO    36      45.990  20.967  45.976  1.00  0.00           C  
ATOM    554  HD2 PRO    36      48.619  22.083  44.452  1.00  0.00           H  
ATOM    555  HD3 PRO    36      47.344  21.605  43.399  1.00  0.00           H  
ATOM    556  HG2 PRO    36      48.082  20.576  46.146  1.00  0.00           H  
ATOM    557  HG3 PRO    36      47.361  19.721  44.703  1.00  0.00           H  
ATOM    558  HB2 PRO    36      45.981  20.424  46.921  1.00  0.00           H  
ATOM    559  HB3 PRO    36      45.180  20.686  45.303  1.00  0.00           H  
ATOM    560  HA  PRO    36      44.970  22.925  46.061  1.00  0.00           H  
ATOM    561  N   SER    37      47.545  23.701  47.571  1.00  0.00           N  
ATOM    562  CA  SER    37      48.016  24.327  48.818  1.00  0.00           C  
ATOM    563  C   SER    37      47.827  25.880  48.810  1.00  0.00           C  
ATOM    564  O   SER    37      47.889  26.486  49.904  1.00  0.00           O  
ATOM    565  CB  SER    37      49.484  23.909  49.070  1.00  0.00           C  
ATOM    566  OG  SER    37      49.929  24.064  50.379  1.00  0.00           O  
ATOM    567  H   SER    37      47.874  24.127  46.716  1.00  0.00           H  
ATOM    568  HA  SER    37      47.363  23.993  49.625  1.00  0.00           H  
ATOM    569  HB2 SER    37      49.469  22.859  48.780  1.00  0.00           H  
ATOM    570  HB3 SER    37      50.077  24.622  48.497  1.00  0.00           H  
ATOM    571  HG  SER    37      50.224  23.190  50.645  1.00  0.00           H  
ATOM    572  N   LEU    38      47.548  26.511  47.677  1.00  0.00           N  
ATOM    573  CA  LEU    38      47.479  27.985  47.664  1.00  0.00           C  
ATOM    574  C   LEU    38      46.081  28.399  48.197  1.00  0.00           C  
ATOM    575  O   LEU    38      45.088  28.083  47.512  1.00  0.00           O  
ATOM    576  CB  LEU    38      47.756  28.379  46.153  1.00  0.00           C  
ATOM    577  CG  LEU    38      47.435  29.876  45.796  1.00  0.00           C  
ATOM    578  CD1 LEU    38      48.084  30.916  46.756  1.00  0.00           C  
ATOM    579  CD2 LEU    38      47.873  30.255  44.315  1.00  0.00           C  
ATOM    580  H   LEU    38      47.651  26.085  46.767  1.00  0.00           H  
ATOM    581  HA  LEU    38      48.341  28.303  48.249  1.00  0.00           H  
ATOM    582  HB2 LEU    38      48.812  28.206  45.946  1.00  0.00           H  
ATOM    583  HB3 LEU    38      47.198  27.667  45.545  1.00  0.00           H  
ATOM    584  HG  LEU    38      46.374  30.107  45.888  1.00  0.00           H  
ATOM    585 HD11 LEU    38      47.803  30.642  47.772  1.00  0.00           H  
ATOM    586 HD12 LEU    38      49.148  31.059  46.567  1.00  0.00           H  
ATOM    587 HD13 LEU    38      47.664  31.872  46.442  1.00  0.00           H  
ATOM    588 HD21 LEU    38      47.466  31.230  44.047  1.00  0.00           H  
ATOM    589 HD22 LEU    38      48.960  30.320  44.272  1.00  0.00           H  
ATOM    590 HD23 LEU    38      47.669  29.431  43.631  1.00  0.00           H  
ATOM    591  N   TYR    39      46.000  28.944  49.442  1.00  0.00           N  
ATOM    592  CA  TYR    39      44.775  29.503  50.004  1.00  0.00           C  
ATOM    593  C   TYR    39      44.457  30.941  49.750  1.00  0.00           C  
ATOM    594  O   TYR    39      45.435  31.729  49.539  1.00  0.00           O  
ATOM    595  CB  TYR    39      44.714  29.207  51.503  1.00  0.00           C  
ATOM    596  CG  TYR    39      44.490  27.778  51.973  1.00  0.00           C  
ATOM    597  CD1 TYR    39      45.616  26.922  52.031  1.00  0.00           C  
ATOM    598  CE1 TYR    39      45.447  25.574  52.344  1.00  0.00           C  
ATOM    599  CZ  TYR    39      44.148  25.078  52.659  1.00  0.00           C  
ATOM    600  OH  TYR    39      44.035  23.791  53.004  1.00  0.00           O  
ATOM    601  CE2 TYR    39      43.051  25.951  52.638  1.00  0.00           C  
ATOM    602  CD2 TYR    39      43.191  27.303  52.296  1.00  0.00           C  
ATOM    603  H   TYR    39      46.870  29.200  49.886  1.00  0.00           H  
ATOM    604  HA  TYR    39      43.989  28.872  49.589  1.00  0.00           H  
ATOM    605  HB2 TYR    39      45.657  29.571  51.910  1.00  0.00           H  
ATOM    606  HB3 TYR    39      43.852  29.811  51.787  1.00  0.00           H  
ATOM    607  HD1 TYR    39      46.616  27.300  51.880  1.00  0.00           H  
ATOM    608  HE1 TYR    39      46.298  24.924  52.483  1.00  0.00           H  
ATOM    609  HH  TYR    39      44.659  23.265  52.498  1.00  0.00           H  
ATOM    610  HE2 TYR    39      42.119  25.471  52.899  1.00  0.00           H  
ATOM    611  HD2 TYR    39      42.348  27.972  52.393  1.00  0.00           H  
ATOM    612  N   LEU    40      43.192  31.296  49.603  1.00  0.00           N  
ATOM    613  CA  LEU    40      42.780  32.742  49.345  1.00  0.00           C  
ATOM    614  C   LEU    40      42.226  33.290  50.669  1.00  0.00           C  
ATOM    615  O   LEU    40      41.492  32.680  51.463  1.00  0.00           O  
ATOM    616  CB  LEU    40      41.716  32.885  48.228  1.00  0.00           C  
ATOM    617  CG  LEU    40      42.052  32.119  46.951  1.00  0.00           C  
ATOM    618  CD1 LEU    40      40.891  32.457  45.985  1.00  0.00           C  
ATOM    619  CD2 LEU    40      43.452  32.616  46.334  1.00  0.00           C  
ATOM    620  H   LEU    40      42.472  30.639  49.868  1.00  0.00           H  
ATOM    621  HA  LEU    40      43.680  33.310  49.107  1.00  0.00           H  
ATOM    622  HB2 LEU    40      40.797  32.421  48.585  1.00  0.00           H  
ATOM    623  HB3 LEU    40      41.366  33.911  48.109  1.00  0.00           H  
ATOM    624  HG  LEU    40      42.077  31.042  47.121  1.00  0.00           H  
ATOM    625 HD11 LEU    40      40.010  31.982  46.415  1.00  0.00           H  
ATOM    626 HD12 LEU    40      40.875  33.533  45.810  1.00  0.00           H  
ATOM    627 HD13 LEU    40      41.042  32.022  44.997  1.00  0.00           H  
ATOM    628 HD21 LEU    40      44.302  32.283  46.930  1.00  0.00           H  
ATOM    629 HD22 LEU    40      43.662  32.101  45.396  1.00  0.00           H  
ATOM    630 HD23 LEU    40      43.566  33.697  46.258  1.00  0.00           H  
ATOM    631  N   ILE    41      42.615  34.576  50.940  1.00  0.00           N  
ATOM    632  CA  ILE    41      42.562  35.251  52.270  1.00  0.00           C  
ATOM    633  C   ILE    41      41.997  36.681  52.320  1.00  0.00           C  
ATOM    634  O   ILE    41      42.397  37.516  51.472  1.00  0.00           O  
ATOM    635  CB  ILE    41      43.923  35.154  53.065  1.00  0.00           C  
ATOM    636  CG2 ILE    41      43.730  35.810  54.478  1.00  0.00           C  
ATOM    637  CG1 ILE    41      44.382  33.694  53.290  1.00  0.00           C  
ATOM    638  CD1 ILE    41      45.625  33.269  52.499  1.00  0.00           C  
ATOM    639  H   ILE    41      43.273  34.988  50.294  1.00  0.00           H  
ATOM    640  HA  ILE    41      41.964  34.653  52.957  1.00  0.00           H  
ATOM    641  HB  ILE    41      44.724  35.593  52.471  1.00  0.00           H  
ATOM    642 HG21 ILE    41      43.742  36.883  54.288  1.00  0.00           H  
ATOM    643 HG22 ILE    41      42.763  35.534  54.899  1.00  0.00           H  
ATOM    644 HG23 ILE    41      44.564  35.671  55.165  1.00  0.00           H  
ATOM    645 HG12 ILE    41      44.599  33.543  54.348  1.00  0.00           H  
ATOM    646 HG13 ILE    41      43.522  33.068  53.052  1.00  0.00           H  
ATOM    647 HD11 ILE    41      45.169  33.116  51.521  1.00  0.00           H  
ATOM    648 HD12 ILE    41      46.438  33.975  52.666  1.00  0.00           H  
ATOM    649 HD13 ILE    41      45.997  32.287  52.790  1.00  0.00           H  
ATOM    650  N   LYS    42      41.156  37.052  53.264  1.00  0.00           N  
ATOM    651  CA  LYS    42      40.784  38.437  53.679  1.00  0.00           C  
ATOM    652  C   LYS    42      41.694  38.659  54.873  1.00  0.00           C  
ATOM    653  O   LYS    42      41.532  37.933  55.907  1.00  0.00           O  
ATOM    654  CB  LYS    42      39.299  38.571  54.008  1.00  0.00           C  
ATOM    655  CG  LYS    42      38.845  39.984  54.449  1.00  0.00           C  
ATOM    656  CD  LYS    42      39.059  41.084  53.434  1.00  0.00           C  
ATOM    657  CE  LYS    42      38.443  42.303  54.029  1.00  0.00           C  
ATOM    658  NZ  LYS    42      39.003  42.853  55.283  1.00  0.00           N1+
ATOM    659  H   LYS    42      40.763  36.313  53.829  1.00  0.00           H  
ATOM    660  HA  LYS    42      41.030  39.220  52.963  1.00  0.00           H  
ATOM    661  HB2 LYS    42      38.698  38.350  53.126  1.00  0.00           H  
ATOM    662  HB3 LYS    42      39.146  37.781  54.743  1.00  0.00           H  
ATOM    663  HG2 LYS    42      37.777  39.965  54.667  1.00  0.00           H  
ATOM    664  HG3 LYS    42      39.335  40.193  55.399  1.00  0.00           H  
ATOM    665  HD2 LYS    42      40.100  41.342  53.239  1.00  0.00           H  
ATOM    666  HD3 LYS    42      38.565  40.712  52.536  1.00  0.00           H  
ATOM    667  HE2 LYS    42      38.549  43.066  53.258  1.00  0.00           H  
ATOM    668  HE3 LYS    42      37.383  42.109  54.191  1.00  0.00           H  
ATOM    669  HZ1 LYS    42      38.627  42.387  56.096  1.00  0.00           H  
ATOM    670  HZ2 LYS    42      39.989  42.634  55.291  1.00  0.00           H  
ATOM    671  HZ3 LYS    42      38.901  43.855  55.368  1.00  0.00           H  
ATOM    672  N   TYR    43      42.669  39.550  54.829  1.00  0.00           N  
ATOM    673  CA  TYR    43      43.240  40.188  55.998  1.00  0.00           C  
ATOM    674  C   TYR    43      42.214  41.178  56.602  1.00  0.00           C  
ATOM    675  O   TYR    43      41.473  41.800  55.881  1.00  0.00           O  
ATOM    676  CB  TYR    43      44.582  40.799  55.640  1.00  0.00           C  
ATOM    677  CG  TYR    43      45.804  39.834  55.448  1.00  0.00           C  
ATOM    678  CD1 TYR    43      46.723  40.136  54.403  1.00  0.00           C  
ATOM    679  CE1 TYR    43      47.839  39.247  54.110  1.00  0.00           C  
ATOM    680  CZ  TYR    43      48.120  38.121  55.007  1.00  0.00           C  
ATOM    681  OH  TYR    43      49.163  37.353  54.834  1.00  0.00           O  
ATOM    682  CE2 TYR    43      47.163  37.876  56.071  1.00  0.00           C  
ATOM    683  CD2 TYR    43      45.989  38.669  56.228  1.00  0.00           C  
ATOM    684  H   TYR    43      42.804  39.979  53.924  1.00  0.00           H  
ATOM    685  HA  TYR    43      43.436  39.457  56.783  1.00  0.00           H  
ATOM    686  HB2 TYR    43      44.518  41.488  54.799  1.00  0.00           H  
ATOM    687  HB3 TYR    43      44.850  41.368  56.531  1.00  0.00           H  
ATOM    688  HD1 TYR    43      46.506  41.046  53.864  1.00  0.00           H  
ATOM    689  HE1 TYR    43      48.570  39.417  53.333  1.00  0.00           H  
ATOM    690  HH  TYR    43      48.981  36.621  55.427  1.00  0.00           H  
ATOM    691  HE2 TYR    43      47.278  37.153  56.864  1.00  0.00           H  
ATOM    692  HD2 TYR    43      45.322  38.384  57.028  1.00  0.00           H  
ATOM    693  N   ASP    44      42.253  41.305  57.938  1.00  0.00           N  
ATOM    694  CA  ASP    44      41.512  42.299  58.759  1.00  0.00           C  
ATOM    695  C   ASP    44      42.077  43.702  58.592  1.00  0.00           C  
ATOM    696  O   ASP    44      43.250  43.917  58.501  1.00  0.00           O  
ATOM    697  CB  ASP    44      41.541  41.959  60.235  1.00  0.00           C  
ATOM    698  CG  ASP    44      40.787  40.682  60.658  1.00  0.00           C  
ATOM    699  OD1 ASP    44      39.899  40.135  59.892  1.00  0.00           O  
ATOM    700  OD2 ASP    44      40.987  40.197  61.779  1.00  0.00           O1-
ATOM    701  H   ASP    44      43.034  40.870  58.409  1.00  0.00           H  
ATOM    702  HA  ASP    44      40.489  42.368  58.390  1.00  0.00           H  
ATOM    703  HB2 ASP    44      42.571  41.879  60.580  1.00  0.00           H  
ATOM    704  HB3 ASP    44      41.050  42.808  60.711  1.00  0.00           H  
ATOM    705  N   GLY    45      41.196  44.678  58.327  1.00  0.00           N  
ATOM    706  CA  GLY    45      41.569  46.053  58.034  1.00  0.00           C  
ATOM    707  C   GLY    45      41.886  46.444  56.535  1.00  0.00           C  
ATOM    708  O   GLY    45      41.506  47.516  56.075  1.00  0.00           O  
ATOM    709  H   GLY    45      40.232  44.400  58.445  1.00  0.00           H  
ATOM    710  HA2 GLY    45      40.875  46.748  58.507  1.00  0.00           H  
ATOM    711  HA3 GLY    45      42.458  46.325  58.604  1.00  0.00           H  
ATOM    712  N   PHE    46      42.356  45.470  55.762  1.00  0.00           N  
ATOM    713  CA  PHE    46      42.730  45.675  54.350  1.00  0.00           C  
ATOM    714  C   PHE    46      41.586  45.343  53.365  1.00  0.00           C  
ATOM    715  O   PHE    46      40.977  44.268  53.498  1.00  0.00           O  
ATOM    716  CB  PHE    46      43.928  44.830  53.940  1.00  0.00           C  
ATOM    717  CG  PHE    46      45.271  45.213  54.500  1.00  0.00           C  
ATOM    718  CD1 PHE    46      45.681  44.572  55.636  1.00  0.00           C  
ATOM    719  CE1 PHE    46      46.775  45.035  56.404  1.00  0.00           C  
ATOM    720  CZ  PHE    46      47.511  46.128  55.932  1.00  0.00           C  
ATOM    721  CE2 PHE    46      47.119  46.756  54.740  1.00  0.00           C  
ATOM    722  CD2 PHE    46      46.016  46.272  54.009  1.00  0.00           C  
ATOM    723  H   PHE    46      42.625  44.580  56.156  1.00  0.00           H  
ATOM    724  HA  PHE    46      43.045  46.690  54.108  1.00  0.00           H  
ATOM    725  HB2 PHE    46      43.717  43.764  54.015  1.00  0.00           H  
ATOM    726  HB3 PHE    46      44.039  44.981  52.866  1.00  0.00           H  
ATOM    727  HD1 PHE    46      45.232  43.702  56.093  1.00  0.00           H  
ATOM    728  HE1 PHE    46      47.000  44.471  57.297  1.00  0.00           H  
ATOM    729  HZ  PHE    46      48.312  46.597  56.485  1.00  0.00           H  
ATOM    730  HE2 PHE    46      47.721  47.554  54.330  1.00  0.00           H  
ATOM    731  HD2 PHE    46      45.769  46.784  53.092  1.00  0.00           H  
ATOM    732  N   ASP    47      41.185  46.249  52.449  1.00  0.00           N  
ATOM    733  CA  ASP    47      40.224  46.055  51.410  1.00  0.00           C  
ATOM    734  C   ASP    47      40.574  44.916  50.437  1.00  0.00           C  
ATOM    735  O   ASP    47      39.746  44.397  49.679  1.00  0.00           O  
ATOM    736  CB  ASP    47      40.028  47.322  50.544  1.00  0.00           C  
ATOM    737  CG  ASP    47      39.565  48.587  51.243  1.00  0.00           C  
ATOM    738  OD1 ASP    47      39.671  49.662  50.621  1.00  0.00           O  
ATOM    739  OD2 ASP    47      39.146  48.518  52.388  1.00  0.00           O1-
ATOM    740  H   ASP    47      41.852  47.006  52.401  1.00  0.00           H  
ATOM    741  HA  ASP    47      39.249  45.772  51.807  1.00  0.00           H  
ATOM    742  HB2 ASP    47      40.954  47.544  50.013  1.00  0.00           H  
ATOM    743  HB3 ASP    47      39.291  47.131  49.764  1.00  0.00           H  
ATOM    744  N   CYS    48      41.812  44.530  50.222  1.00  0.00           N  
ATOM    745  CA  CYS    48      42.212  43.512  49.240  1.00  0.00           C  
ATOM    746  C   CYS    48      42.121  42.080  49.760  1.00  0.00           C  
ATOM    747  O   CYS    48      41.869  41.775  50.926  1.00  0.00           O  
ATOM    748  CB  CYS    48      43.673  43.806  48.784  1.00  0.00           C  
ATOM    749  SG  CYS    48      44.143  45.571  48.506  1.00  0.00           S  
ATOM    750  H   CYS    48      42.556  44.720  50.879  1.00  0.00           H  
ATOM    751  HA  CYS    48      41.500  43.663  48.428  1.00  0.00           H  
ATOM    752  HB2 CYS    48      44.280  43.314  49.544  1.00  0.00           H  
ATOM    753  HB3 CYS    48      43.675  43.271  47.835  1.00  0.00           H  
ATOM    754  HG  CYS    48      44.230  45.929  49.790  1.00  0.00           H  
ATOM    755  N   VAL    49      42.222  41.218  48.782  1.00  0.00           N  
ATOM    756  CA  VAL    49      42.276  39.758  48.874  1.00  0.00           C  
ATOM    757  C   VAL    49      43.689  39.333  48.517  1.00  0.00           C  
ATOM    758  O   VAL    49      44.256  39.779  47.515  1.00  0.00           O  
ATOM    759  CB  VAL    49      41.199  38.968  48.223  1.00  0.00           C  
ATOM    760  CG1 VAL    49      41.160  37.495  48.339  1.00  0.00           C  
ATOM    761  CG2 VAL    49      39.827  39.471  48.515  1.00  0.00           C  
ATOM    762  H   VAL    49      42.401  41.544  47.843  1.00  0.00           H  
ATOM    763  HA  VAL    49      42.175  39.591  49.946  1.00  0.00           H  
ATOM    764  HB  VAL    49      41.276  39.016  47.137  1.00  0.00           H  
ATOM    765 HG11 VAL    49      42.148  37.096  48.109  1.00  0.00           H  
ATOM    766 HG12 VAL    49      40.964  37.194  49.368  1.00  0.00           H  
ATOM    767 HG13 VAL    49      40.387  37.061  47.705  1.00  0.00           H  
ATOM    768 HG21 VAL    49      39.649  40.516  48.263  1.00  0.00           H  
ATOM    769 HG22 VAL    49      39.117  38.992  47.840  1.00  0.00           H  
ATOM    770 HG23 VAL    49      39.576  39.103  49.509  1.00  0.00           H  
ATOM    771  N   TYR    50      44.308  38.486  49.383  1.00  0.00           N  
ATOM    772  CA  TYR    50      45.681  37.952  49.348  1.00  0.00           C  
ATOM    773  C   TYR    50      45.549  36.440  49.123  1.00  0.00           C  
ATOM    774  O   TYR    50      44.489  35.876  49.337  1.00  0.00           O  
ATOM    775  CB  TYR    50      46.305  38.240  50.705  1.00  0.00           C  
ATOM    776  CG  TYR    50      46.321  39.720  50.947  1.00  0.00           C  
ATOM    777  CD1 TYR    50      45.242  40.359  51.548  1.00  0.00           C  
ATOM    778  CE1 TYR    50      45.280  41.787  51.650  1.00  0.00           C  
ATOM    779  CZ  TYR    50      46.261  42.572  51.089  1.00  0.00           C  
ATOM    780  OH  TYR    50      46.390  43.891  51.338  1.00  0.00           O  
ATOM    781  CE2 TYR    50      47.357  41.856  50.521  1.00  0.00           C  
ATOM    782  CD2 TYR    50      47.395  40.471  50.481  1.00  0.00           C  
ATOM    783  H   TYR    50      43.709  38.281  50.170  1.00  0.00           H  
ATOM    784  HA  TYR    50      46.339  38.352  48.577  1.00  0.00           H  
ATOM    785  HB2 TYR    50      45.642  37.697  51.378  1.00  0.00           H  
ATOM    786  HB3 TYR    50      47.342  37.906  50.685  1.00  0.00           H  
ATOM    787  HD1 TYR    50      44.411  39.819  51.978  1.00  0.00           H  
ATOM    788  HE1 TYR    50      44.516  42.208  52.288  1.00  0.00           H  
ATOM    789  HH  TYR    50      47.264  44.273  51.448  1.00  0.00           H  
ATOM    790  HE2 TYR    50      48.226  42.421  50.220  1.00  0.00           H  
ATOM    791  HD2 TYR    50      48.266  39.996  50.051  1.00  0.00           H  
ATOM    792  N   GLY    51      46.617  35.783  48.666  1.00  0.00           N  
ATOM    793  CA  GLY    51      46.732  34.324  48.640  1.00  0.00           C  
ATOM    794  C   GLY    51      48.103  33.757  48.847  1.00  0.00           C  
ATOM    795  O   GLY    51      49.088  34.364  48.313  1.00  0.00           O  
ATOM    796  H   GLY    51      47.274  36.421  48.240  1.00  0.00           H  
ATOM    797  HA2 GLY    51      46.163  33.926  49.480  1.00  0.00           H  
ATOM    798  HA3 GLY    51      46.354  33.817  47.752  1.00  0.00           H  
ATOM    799  N   LEU    52      48.253  32.694  49.667  1.00  0.00           N  
ATOM    800  CA  LEU    52      49.574  32.168  50.112  1.00  0.00           C  
ATOM    801  C   LEU    52      49.469  30.636  50.144  1.00  0.00           C  
ATOM    802  O   LEU    52      48.422  30.076  50.575  1.00  0.00           O  
ATOM    803  CB  LEU    52      49.870  32.661  51.600  1.00  0.00           C  
ATOM    804  CG  LEU    52      50.369  34.026  52.005  1.00  0.00           C  
ATOM    805  CD1 LEU    52      51.341  34.483  51.012  1.00  0.00           C  
ATOM    806  CD2 LEU    52      49.260  35.050  52.154  1.00  0.00           C  
ATOM    807  H   LEU    52      47.397  32.291  50.021  1.00  0.00           H  
ATOM    808  HA  LEU    52      50.357  32.476  49.419  1.00  0.00           H  
ATOM    809  HB2 LEU    52      48.976  32.466  52.192  1.00  0.00           H  
ATOM    810  HB3 LEU    52      50.474  31.910  52.108  1.00  0.00           H  
ATOM    811  HG  LEU    52      50.801  33.897  52.997  1.00  0.00           H  
ATOM    812 HD11 LEU    52      50.883  34.577  50.027  1.00  0.00           H  
ATOM    813 HD12 LEU    52      51.787  35.415  51.359  1.00  0.00           H  
ATOM    814 HD13 LEU    52      52.189  33.807  50.903  1.00  0.00           H  
ATOM    815 HD21 LEU    52      49.682  36.033  52.366  1.00  0.00           H  
ATOM    816 HD22 LEU    52      48.823  35.097  51.157  1.00  0.00           H  
ATOM    817 HD23 LEU    52      48.406  34.844  52.800  1.00  0.00           H  
ATOM    818  N   GLU    53      50.594  29.907  49.833  1.00  0.00           N  
ATOM    819  CA  GLU    53      50.809  28.518  50.157  1.00  0.00           C  
ATOM    820  C   GLU    53      51.191  28.394  51.667  1.00  0.00           C  
ATOM    821  O   GLU    53      52.326  28.068  51.970  1.00  0.00           O  
ATOM    822  CB  GLU    53      51.908  27.938  49.244  1.00  0.00           C  
ATOM    823  CG  GLU    53      51.690  27.921  47.760  1.00  0.00           C  
ATOM    824  CD  GLU    53      52.918  27.378  46.991  1.00  0.00           C  
ATOM    825  OE1 GLU    53      52.748  26.792  45.910  1.00  0.00           O  
ATOM    826  OE2 GLU    53      54.077  27.688  47.328  1.00  0.00           O1-
ATOM    827  H   GLU    53      51.395  30.369  49.426  1.00  0.00           H  
ATOM    828  HA  GLU    53      49.867  27.995  49.994  1.00  0.00           H  
ATOM    829  HB2 GLU    53      52.831  28.425  49.559  1.00  0.00           H  
ATOM    830  HB3 GLU    53      51.927  26.874  49.478  1.00  0.00           H  
ATOM    831  HG2 GLU    53      50.798  27.345  47.514  1.00  0.00           H  
ATOM    832  HG3 GLU    53      51.570  28.931  47.368  1.00  0.00           H  
ATOM    833  N   LEU    54      50.246  28.814  52.547  1.00  0.00           N  
ATOM    834  CA  LEU    54      50.287  28.982  53.979  1.00  0.00           C  
ATOM    835  C   LEU    54      51.152  27.872  54.646  1.00  0.00           C  
ATOM    836  O   LEU    54      51.898  28.200  55.574  1.00  0.00           O  
ATOM    837  CB  LEU    54      48.777  28.791  54.400  1.00  0.00           C  
ATOM    838  CG  LEU    54      47.887  30.055  54.219  1.00  0.00           C  
ATOM    839  CD1 LEU    54      46.615  29.771  55.084  1.00  0.00           C  
ATOM    840  CD2 LEU    54      48.440  31.311  54.840  1.00  0.00           C  
ATOM    841  H   LEU    54      49.344  28.878  52.097  1.00  0.00           H  
ATOM    842  HA  LEU    54      50.622  29.972  54.288  1.00  0.00           H  
ATOM    843  HB2 LEU    54      48.394  27.939  53.839  1.00  0.00           H  
ATOM    844  HB3 LEU    54      48.847  28.465  55.438  1.00  0.00           H  
ATOM    845  HG  LEU    54      47.647  30.208  53.167  1.00  0.00           H  
ATOM    846 HD11 LEU    54      46.263  28.810  54.711  1.00  0.00           H  
ATOM    847 HD12 LEU    54      47.000  29.607  56.091  1.00  0.00           H  
ATOM    848 HD13 LEU    54      45.794  30.487  55.049  1.00  0.00           H  
ATOM    849 HD21 LEU    54      49.349  31.729  54.408  1.00  0.00           H  
ATOM    850 HD22 LEU    54      47.615  32.013  54.963  1.00  0.00           H  
ATOM    851 HD23 LEU    54      48.826  31.068  55.830  1.00  0.00           H  
ATOM    852  N   ASN    55      50.996  26.578  54.305  1.00  0.00           N  
ATOM    853  CA  ASN    55      51.737  25.389  54.882  1.00  0.00           C  
ATOM    854  C   ASN    55      53.071  25.107  54.198  1.00  0.00           C  
ATOM    855  O   ASN    55      53.663  24.103  54.446  1.00  0.00           O  
ATOM    856  CB  ASN    55      50.756  24.224  54.770  1.00  0.00           C  
ATOM    857  CG  ASN    55      49.492  24.548  55.578  1.00  0.00           C  
ATOM    858  OD1 ASN    55      49.542  24.718  56.771  1.00  0.00           O  
ATOM    859  ND2 ASN    55      48.367  25.013  54.957  1.00  0.00           N  
ATOM    860  H   ASN    55      50.337  26.448  53.550  1.00  0.00           H  
ATOM    861  HA  ASN    55      52.058  25.595  55.903  1.00  0.00           H  
ATOM    862  HB2 ASN    55      50.503  24.061  53.723  1.00  0.00           H  
ATOM    863  HB3 ASN    55      51.140  23.288  55.178  1.00  0.00           H  
ATOM    864 HD21 ASN    55      48.295  24.978  53.950  1.00  0.00           H  
ATOM    865 HD22 ASN    55      47.550  25.223  55.512  1.00  0.00           H  
ATOM    866  N   LYS    56      53.665  26.026  53.393  1.00  0.00           N  
ATOM    867  CA  LYS    56      54.793  25.722  52.569  1.00  0.00           C  
ATOM    868  C   LYS    56      55.725  26.975  52.267  1.00  0.00           C  
ATOM    869  O   LYS    56      56.928  26.856  52.077  1.00  0.00           O  
ATOM    870  CB  LYS    56      54.237  25.251  51.213  1.00  0.00           C  
ATOM    871  CG  LYS    56      53.656  23.828  51.319  1.00  0.00           C  
ATOM    872  CD  LYS    56      53.068  23.157  50.044  1.00  0.00           C  
ATOM    873  CE  LYS    56      54.035  22.785  48.940  1.00  0.00           C  
ATOM    874  NZ  LYS    56      53.358  22.237  47.722  1.00  0.00           N1+
ATOM    875  H   LYS    56      53.126  26.828  53.102  1.00  0.00           H  
ATOM    876  HA  LYS    56      55.469  24.991  53.013  1.00  0.00           H  
ATOM    877  HB2 LYS    56      53.575  25.964  50.722  1.00  0.00           H  
ATOM    878  HB3 LYS    56      54.998  25.088  50.450  1.00  0.00           H  
ATOM    879  HG2 LYS    56      54.322  23.205  51.916  1.00  0.00           H  
ATOM    880  HG3 LYS    56      52.795  23.868  51.986  1.00  0.00           H  
ATOM    881  HD2 LYS    56      52.575  22.280  50.466  1.00  0.00           H  
ATOM    882  HD3 LYS    56      52.246  23.736  49.622  1.00  0.00           H  
ATOM    883  HE2 LYS    56      54.555  23.676  48.589  1.00  0.00           H  
ATOM    884  HE3 LYS    56      54.736  22.003  49.234  1.00  0.00           H  
ATOM    885  HZ1 LYS    56      52.617  22.861  47.439  1.00  0.00           H  
ATOM    886  HZ2 LYS    56      54.048  22.129  46.992  1.00  0.00           H  
ATOM    887  HZ3 LYS    56      52.940  21.341  47.928  1.00  0.00           H  
ATOM    888  N   ASP    57      55.139  28.163  52.174  1.00  0.00           N  
ATOM    889  CA  ASP    57      55.868  29.420  51.809  1.00  0.00           C  
ATOM    890  C   ASP    57      56.812  29.881  52.941  1.00  0.00           C  
ATOM    891  O   ASP    57      56.291  30.364  53.904  1.00  0.00           O  
ATOM    892  CB  ASP    57      54.926  30.469  51.338  1.00  0.00           C  
ATOM    893  CG  ASP    57      55.543  31.777  50.757  1.00  0.00           C  
ATOM    894  OD1 ASP    57      56.744  32.043  50.746  1.00  0.00           O  
ATOM    895  OD2 ASP    57      54.723  32.566  50.176  1.00  0.00           O1-
ATOM    896  H   ASP    57      54.131  28.104  52.191  1.00  0.00           H  
ATOM    897  HA  ASP    57      56.495  29.217  50.941  1.00  0.00           H  
ATOM    898  HB2 ASP    57      54.339  30.041  50.526  1.00  0.00           H  
ATOM    899  HB3 ASP    57      54.201  30.713  52.114  1.00  0.00           H  
ATOM    900  N   GLU    58      58.105  29.700  52.922  1.00  0.00           N  
ATOM    901  CA  GLU    58      59.074  30.136  53.968  1.00  0.00           C  
ATOM    902  C   GLU    58      59.042  31.645  54.312  1.00  0.00           C  
ATOM    903  O   GLU    58      59.520  32.062  55.382  1.00  0.00           O  
ATOM    904  CB  GLU    58      60.478  29.963  53.366  1.00  0.00           C  
ATOM    905  CG  GLU    58      60.823  28.555  53.110  1.00  0.00           C  
ATOM    906  CD  GLU    58      61.540  27.956  54.313  1.00  0.00           C  
ATOM    907  OE1 GLU    58      62.729  27.461  54.124  1.00  0.00           O  
ATOM    908  OE2 GLU    58      60.990  27.798  55.450  1.00  0.00           O1-
ATOM    909  H   GLU    58      58.527  29.254  52.120  1.00  0.00           H  
ATOM    910  HA  GLU    58      58.944  29.636  54.927  1.00  0.00           H  
ATOM    911  HB2 GLU    58      60.511  30.494  52.415  1.00  0.00           H  
ATOM    912  HB3 GLU    58      61.245  30.345  54.040  1.00  0.00           H  
ATOM    913  HG2 GLU    58      59.968  27.895  52.961  1.00  0.00           H  
ATOM    914  HG3 GLU    58      61.467  28.400  52.244  1.00  0.00           H  
ATOM    915  N   ARG    59      58.304  32.477  53.505  1.00  0.00           N  
ATOM    916  CA  ARG    59      58.102  33.903  53.966  1.00  0.00           C  
ATOM    917  C   ARG    59      56.938  34.072  55.022  1.00  0.00           C  
ATOM    918  O   ARG    59      56.905  35.134  55.708  1.00  0.00           O  
ATOM    919  CB  ARG    59      57.908  34.788  52.719  1.00  0.00           C  
ATOM    920  CG  ARG    59      59.152  34.779  51.769  1.00  0.00           C  
ATOM    921  CD  ARG    59      58.879  35.288  50.353  1.00  0.00           C  
ATOM    922  NE  ARG    59      57.726  34.522  49.711  1.00  0.00           N  
ATOM    923  CZ  ARG    59      56.927  34.998  48.788  1.00  0.00           C  
ATOM    924  NH1 ARG    59      57.072  36.160  48.192  1.00  0.00           N  
ATOM    925  NH2 ARG    59      55.883  34.288  48.400  1.00  0.00           N1+
ATOM    926  H   ARG    59      57.731  32.050  52.792  1.00  0.00           H  
ATOM    927  HA  ARG    59      59.040  34.192  54.441  1.00  0.00           H  
ATOM    928  HB2 ARG    59      57.002  34.419  52.239  1.00  0.00           H  
ATOM    929  HB3 ARG    59      57.661  35.802  53.032  1.00  0.00           H  
ATOM    930  HG2 ARG    59      59.898  35.451  52.193  1.00  0.00           H  
ATOM    931  HG3 ARG    59      59.543  33.764  51.825  1.00  0.00           H  
ATOM    932  HD2 ARG    59      58.613  36.344  50.392  1.00  0.00           H  
ATOM    933  HD3 ARG    59      59.816  35.124  49.819  1.00  0.00           H  
ATOM    934  HE  ARG    59      57.407  33.732  50.254  1.00  0.00           H  
ATOM    935 HH11 ARG    59      57.868  36.757  48.368  1.00  0.00           H  
ATOM    936 HH12 ARG    59      56.381  36.430  47.507  1.00  0.00           H  
ATOM    937 HH21 ARG    59      55.488  33.551  48.966  1.00  0.00           H  
ATOM    938 HH22 ARG    59      55.334  34.506  47.580  1.00  0.00           H  
ATOM    939  N   VAL    60      56.074  33.068  55.187  1.00  0.00           N  
ATOM    940  CA  VAL    60      55.235  32.997  56.374  1.00  0.00           C  
ATOM    941  C   VAL    60      56.092  32.688  57.610  1.00  0.00           C  
ATOM    942  O   VAL    60      57.075  31.926  57.471  1.00  0.00           O  
ATOM    943  CB  VAL    60      54.096  31.968  56.007  1.00  0.00           C  
ATOM    944  CG1 VAL    60      53.105  31.606  57.128  1.00  0.00           C  
ATOM    945  CG2 VAL    60      53.239  32.325  54.720  1.00  0.00           C  
ATOM    946  H   VAL    60      56.249  32.235  54.643  1.00  0.00           H  
ATOM    947  HA  VAL    60      54.872  33.994  56.625  1.00  0.00           H  
ATOM    948  HB  VAL    60      54.607  31.036  55.764  1.00  0.00           H  
ATOM    949 HG11 VAL    60      53.662  31.179  57.963  1.00  0.00           H  
ATOM    950 HG12 VAL    60      52.412  32.331  57.555  1.00  0.00           H  
ATOM    951 HG13 VAL    60      52.418  30.882  56.690  1.00  0.00           H  
ATOM    952 HG21 VAL    60      53.893  32.283  53.849  1.00  0.00           H  
ATOM    953 HG22 VAL    60      52.442  31.612  54.513  1.00  0.00           H  
ATOM    954 HG23 VAL    60      52.875  33.339  54.889  1.00  0.00           H  
ATOM    955  N   SER    61      55.663  33.133  58.779  1.00  0.00           N  
ATOM    956  CA  SER    61      56.281  32.555  60.049  1.00  0.00           C  
ATOM    957  C   SER    61      55.315  32.610  61.243  1.00  0.00           C  
ATOM    958  O   SER    61      54.390  33.359  61.138  1.00  0.00           O  
ATOM    959  CB  SER    61      57.621  33.243  60.298  1.00  0.00           C  
ATOM    960  OG  SER    61      58.116  33.234  61.620  1.00  0.00           O  
ATOM    961  H   SER    61      54.863  33.746  58.844  1.00  0.00           H  
ATOM    962  HA  SER    61      56.325  31.477  59.895  1.00  0.00           H  
ATOM    963  HB2 SER    61      58.264  32.737  59.578  1.00  0.00           H  
ATOM    964  HB3 SER    61      57.455  34.311  60.152  1.00  0.00           H  
ATOM    965  HG  SER    61      57.575  33.799  62.176  1.00  0.00           H  
ATOM    966  N   ALA    62      55.421  31.746  62.292  1.00  0.00           N  
ATOM    967  CA  ALA    62      54.412  31.676  63.439  1.00  0.00           C  
ATOM    968  C   ALA    62      52.911  31.495  63.077  1.00  0.00           C  
ATOM    969  O   ALA    62      52.041  31.869  63.819  1.00  0.00           O  
ATOM    970  CB  ALA    62      54.651  32.796  64.460  1.00  0.00           C  
ATOM    971  H   ALA    62      56.051  30.958  62.239  1.00  0.00           H  
ATOM    972  HA  ALA    62      54.630  30.678  63.820  1.00  0.00           H  
ATOM    973  HB1 ALA    62      55.705  32.712  64.724  1.00  0.00           H  
ATOM    974  HB2 ALA    62      54.542  33.797  64.044  1.00  0.00           H  
ATOM    975  HB3 ALA    62      54.112  32.583  65.384  1.00  0.00           H  
ATOM    976  N   LEU    63      52.489  30.884  61.938  1.00  0.00           N  
ATOM    977  CA  LEU    63      51.098  30.500  61.603  1.00  0.00           C  
ATOM    978  C   LEU    63      50.410  29.567  62.550  1.00  0.00           C  
ATOM    979  O   LEU    63      50.940  28.678  63.115  1.00  0.00           O  
ATOM    980  CB  LEU    63      51.103  29.867  60.196  1.00  0.00           C  
ATOM    981  CG  LEU    63      49.753  29.583  59.547  1.00  0.00           C  
ATOM    982  CD1 LEU    63      48.775  30.782  59.393  1.00  0.00           C  
ATOM    983  CD2 LEU    63      49.869  28.992  58.082  1.00  0.00           C  
ATOM    984  H   LEU    63      53.161  30.569  61.253  1.00  0.00           H  
ATOM    985  HA  LEU    63      50.482  31.395  61.508  1.00  0.00           H  
ATOM    986  HB2 LEU    63      51.464  30.603  59.478  1.00  0.00           H  
ATOM    987  HB3 LEU    63      51.758  29.000  60.121  1.00  0.00           H  
ATOM    988  HG  LEU    63      49.273  28.859  60.205  1.00  0.00           H  
ATOM    989 HD11 LEU    63      49.215  31.523  58.725  1.00  0.00           H  
ATOM    990 HD12 LEU    63      47.838  30.481  58.925  1.00  0.00           H  
ATOM    991 HD13 LEU    63      48.496  31.251  60.337  1.00  0.00           H  
ATOM    992 HD21 LEU    63      48.857  28.730  57.773  1.00  0.00           H  
ATOM    993 HD22 LEU    63      50.369  29.758  57.489  1.00  0.00           H  
ATOM    994 HD23 LEU    63      50.594  28.179  58.137  1.00  0.00           H  
ATOM    995  N   GLU    64      49.119  29.908  62.749  1.00  0.00           N  
ATOM    996  CA  GLU    64      48.174  29.234  63.590  1.00  0.00           C  
ATOM    997  C   GLU    64      46.657  29.579  63.418  1.00  0.00           C  
ATOM    998  O   GLU    64      46.303  30.563  62.717  1.00  0.00           O  
ATOM    999  CB  GLU    64      48.545  29.293  65.135  1.00  0.00           C  
ATOM   1000  CG  GLU    64      48.485  30.806  65.544  1.00  0.00           C  
ATOM   1001  CD  GLU    64      48.331  31.072  67.025  1.00  0.00           C  
ATOM   1002  OE1 GLU    64      47.654  30.248  67.770  1.00  0.00           O  
ATOM   1003  OE2 GLU    64      48.940  32.049  67.513  1.00  0.00           O1-
ATOM   1004  H   GLU    64      48.739  30.756  62.353  1.00  0.00           H  
ATOM   1005  HA  GLU    64      48.134  28.217  63.201  1.00  0.00           H  
ATOM   1006  HB2 GLU    64      47.794  28.729  65.688  1.00  0.00           H  
ATOM   1007  HB3 GLU    64      49.534  28.856  65.270  1.00  0.00           H  
ATOM   1008  HG2 GLU    64      49.324  31.335  65.091  1.00  0.00           H  
ATOM   1009  HG3 GLU    64      47.622  31.286  65.083  1.00  0.00           H  
ATOM   1010  N   VAL    65      45.734  28.791  63.989  1.00  0.00           N  
ATOM   1011  CA  VAL    65      44.277  28.871  63.972  1.00  0.00           C  
ATOM   1012  C   VAL    65      43.691  29.444  65.320  1.00  0.00           C  
ATOM   1013  O   VAL    65      44.056  29.075  66.420  1.00  0.00           O  
ATOM   1014  CB  VAL    65      43.626  27.520  63.548  1.00  0.00           C  
ATOM   1015  CG1 VAL    65      42.144  27.446  63.755  1.00  0.00           C  
ATOM   1016  CG2 VAL    65      43.834  27.155  62.068  1.00  0.00           C  
ATOM   1017  H   VAL    65      46.065  28.170  64.713  1.00  0.00           H  
ATOM   1018  HA  VAL    65      43.926  29.606  63.248  1.00  0.00           H  
ATOM   1019  HB  VAL    65      44.116  26.769  64.168  1.00  0.00           H  
ATOM   1020 HG11 VAL    65      41.792  27.536  64.783  1.00  0.00           H  
ATOM   1021 HG12 VAL    65      41.634  28.132  63.079  1.00  0.00           H  
ATOM   1022 HG13 VAL    65      41.735  26.480  63.459  1.00  0.00           H  
ATOM   1023 HG21 VAL    65      43.330  26.198  61.932  1.00  0.00           H  
ATOM   1024 HG22 VAL    65      43.583  27.974  61.394  1.00  0.00           H  
ATOM   1025 HG23 VAL    65      44.890  26.982  61.856  1.00  0.00           H  
ATOM   1026  N   LEU    66      42.860  30.478  65.224  1.00  0.00           N  
ATOM   1027  CA  LEU    66      42.139  31.245  66.309  1.00  0.00           C  
ATOM   1028  C   LEU    66      40.744  30.613  66.673  1.00  0.00           C  
ATOM   1029  O   LEU    66      40.279  29.824  65.899  1.00  0.00           O  
ATOM   1030  CB  LEU    66      42.024  32.763  65.927  1.00  0.00           C  
ATOM   1031  CG  LEU    66      43.312  33.596  65.955  1.00  0.00           C  
ATOM   1032  CD1 LEU    66      43.008  34.927  65.264  1.00  0.00           C  
ATOM   1033  CD2 LEU    66      43.739  33.925  67.356  1.00  0.00           C  
ATOM   1034  H   LEU    66      42.591  30.703  64.277  1.00  0.00           H  
ATOM   1035  HA  LEU    66      42.783  31.227  67.189  1.00  0.00           H  
ATOM   1036  HB2 LEU    66      41.652  32.779  64.903  1.00  0.00           H  
ATOM   1037  HB3 LEU    66      41.208  33.187  66.512  1.00  0.00           H  
ATOM   1038  HG  LEU    66      44.136  33.138  65.408  1.00  0.00           H  
ATOM   1039 HD11 LEU    66      42.692  34.861  64.223  1.00  0.00           H  
ATOM   1040 HD12 LEU    66      42.178  35.385  65.801  1.00  0.00           H  
ATOM   1041 HD13 LEU    66      43.908  35.538  65.328  1.00  0.00           H  
ATOM   1042 HD21 LEU    66      44.068  33.053  67.920  1.00  0.00           H  
ATOM   1043 HD22 LEU    66      44.497  34.704  67.277  1.00  0.00           H  
ATOM   1044 HD23 LEU    66      42.826  34.259  67.849  1.00  0.00           H  
ATOM   1045  N   PRO    67      40.140  31.050  67.799  1.00  0.00           N  
ATOM   1046  CA  PRO    67      38.808  30.689  68.110  1.00  0.00           C  
ATOM   1047  C   PRO    67      37.859  30.921  66.949  1.00  0.00           C  
ATOM   1048  O   PRO    67      37.964  31.912  66.211  1.00  0.00           O  
ATOM   1049  CD  PRO    67      40.632  31.992  68.817  1.00  0.00           C  
ATOM   1050  CG  PRO    67      39.801  31.710  70.071  1.00  0.00           C  
ATOM   1051  CB  PRO    67      38.430  31.328  69.464  1.00  0.00           C  
ATOM   1052  HD2 PRO    67      40.491  33.029  68.513  1.00  0.00           H  
ATOM   1053  HD3 PRO    67      41.701  31.850  68.974  1.00  0.00           H  
ATOM   1054  HG2 PRO    67      39.733  32.578  70.726  1.00  0.00           H  
ATOM   1055  HG3 PRO    67      40.162  30.800  70.549  1.00  0.00           H  
ATOM   1056  HB2 PRO    67      37.908  32.282  69.391  1.00  0.00           H  
ATOM   1057  HB3 PRO    67      37.763  30.780  70.129  1.00  0.00           H  
ATOM   1058  HA  PRO    67      38.855  29.607  68.233  1.00  0.00           H  
ATOM   1059  N   ASP    68      36.922  30.008  66.714  1.00  0.00           N  
ATOM   1060  CA  ASP    68      35.942  30.114  65.639  1.00  0.00           C  
ATOM   1061  C   ASP    68      34.910  31.172  65.712  1.00  0.00           C  
ATOM   1062  O   ASP    68      34.382  31.537  66.751  1.00  0.00           O  
ATOM   1063  CB  ASP    68      35.109  28.835  65.390  1.00  0.00           C  
ATOM   1064  CG  ASP    68      35.945  27.530  65.003  1.00  0.00           C  
ATOM   1065  OD1 ASP    68      35.334  26.461  64.931  1.00  0.00           O  
ATOM   1066  OD2 ASP    68      37.142  27.563  64.726  1.00  0.00           O1-
ATOM   1067  H   ASP    68      37.021  29.125  67.194  1.00  0.00           H  
ATOM   1068  HA  ASP    68      36.581  30.120  64.756  1.00  0.00           H  
ATOM   1069  HB2 ASP    68      34.404  28.610  66.190  1.00  0.00           H  
ATOM   1070  HB3 ASP    68      34.510  29.110  64.522  1.00  0.00           H  
ATOM   1071  N   ARG    69      34.470  31.777  64.517  1.00  0.00           N  
ATOM   1072  CA  ARG    69      33.258  32.517  64.507  1.00  0.00           C  
ATOM   1073  C   ARG    69      32.033  31.681  64.066  1.00  0.00           C  
ATOM   1074  O   ARG    69      32.149  30.606  63.440  1.00  0.00           O  
ATOM   1075  CB  ARG    69      33.424  33.734  63.636  1.00  0.00           C  
ATOM   1076  CG  ARG    69      34.308  34.708  64.440  1.00  0.00           C  
ATOM   1077  CD  ARG    69      34.065  36.082  63.908  1.00  0.00           C  
ATOM   1078  NE  ARG    69      34.677  36.299  62.607  1.00  0.00           N  
ATOM   1079  CZ  ARG    69      35.217  37.413  62.127  1.00  0.00           C  
ATOM   1080  NH1 ARG    69      35.424  38.443  62.924  1.00  0.00           N  
ATOM   1081  NH2 ARG    69      35.428  37.601  60.879  1.00  0.00           N1+
ATOM   1082  H   ARG    69      34.977  31.533  63.678  1.00  0.00           H  
ATOM   1083  HA  ARG    69      33.051  32.907  65.503  1.00  0.00           H  
ATOM   1084  HB2 ARG    69      33.906  33.337  62.743  1.00  0.00           H  
ATOM   1085  HB3 ARG    69      32.509  34.304  63.476  1.00  0.00           H  
ATOM   1086  HG2 ARG    69      33.965  34.776  65.472  1.00  0.00           H  
ATOM   1087  HG3 ARG    69      35.356  34.415  64.379  1.00  0.00           H  
ATOM   1088  HD2 ARG    69      32.997  36.212  63.728  1.00  0.00           H  
ATOM   1089  HD3 ARG    69      34.480  36.792  64.623  1.00  0.00           H  
ATOM   1090  HE  ARG    69      34.491  35.648  61.858  1.00  0.00           H  
ATOM   1091 HH11 ARG    69      35.721  38.328  63.883  1.00  0.00           H  
ATOM   1092 HH12 ARG    69      35.753  39.292  62.486  1.00  0.00           H  
ATOM   1093 HH21 ARG    69      35.122  36.828  60.306  1.00  0.00           H  
ATOM   1094 HH22 ARG    69      35.880  38.419  60.494  1.00  0.00           H  
ATOM   1095  N   VAL    70      30.846  32.143  64.497  1.00  0.00           N  
ATOM   1096  CA  VAL    70      29.556  31.552  63.987  1.00  0.00           C  
ATOM   1097  C   VAL    70      29.513  31.501  62.476  1.00  0.00           C  
ATOM   1098  O   VAL    70      30.063  32.423  61.849  1.00  0.00           O  
ATOM   1099  CB  VAL    70      28.473  32.398  64.673  1.00  0.00           C  
ATOM   1100  CG1 VAL    70      27.080  31.909  64.247  1.00  0.00           C  
ATOM   1101  CG2 VAL    70      28.417  32.337  66.212  1.00  0.00           C  
ATOM   1102  H   VAL    70      30.875  33.037  64.964  1.00  0.00           H  
ATOM   1103  HA  VAL    70      29.567  30.514  64.320  1.00  0.00           H  
ATOM   1104  HB  VAL    70      28.518  33.426  64.314  1.00  0.00           H  
ATOM   1105 HG11 VAL    70      26.385  32.488  64.855  1.00  0.00           H  
ATOM   1106 HG12 VAL    70      26.924  32.085  63.183  1.00  0.00           H  
ATOM   1107 HG13 VAL    70      26.865  30.871  64.500  1.00  0.00           H  
ATOM   1108 HG21 VAL    70      28.367  31.273  66.444  1.00  0.00           H  
ATOM   1109 HG22 VAL    70      29.281  32.790  66.699  1.00  0.00           H  
ATOM   1110 HG23 VAL    70      27.536  32.843  66.608  1.00  0.00           H  
ATOM   1111  N   ALA    71      28.934  30.427  61.847  1.00  0.00           N  
ATOM   1112  CA  ALA    71      28.781  30.316  60.363  1.00  0.00           C  
ATOM   1113  C   ALA    71      27.699  31.239  59.808  1.00  0.00           C  
ATOM   1114  O   ALA    71      26.981  31.831  60.595  1.00  0.00           O  
ATOM   1115  CB  ALA    71      28.728  28.857  60.017  1.00  0.00           C  
ATOM   1116  H   ALA    71      28.552  29.712  62.450  1.00  0.00           H  
ATOM   1117  HA  ALA    71      29.684  30.750  59.933  1.00  0.00           H  
ATOM   1118  HB1 ALA    71      29.686  28.356  60.153  1.00  0.00           H  
ATOM   1119  HB2 ALA    71      28.087  28.262  60.668  1.00  0.00           H  
ATOM   1120  HB3 ALA    71      28.294  28.645  59.040  1.00  0.00           H  
ATOM   1121  N   THR    72      27.477  31.225  58.508  1.00  0.00           N  
ATOM   1122  CA  THR    72      26.522  32.183  57.869  1.00  0.00           C  
ATOM   1123  C   THR    72      25.057  31.749  58.010  1.00  0.00           C  
ATOM   1124  O   THR    72      24.741  30.603  57.613  1.00  0.00           O  
ATOM   1125  CB  THR    72      26.858  32.327  56.314  1.00  0.00           C  
ATOM   1126  CG2 THR    72      25.810  33.273  55.684  1.00  0.00           C  
ATOM   1127  OG1 THR    72      28.110  32.898  56.201  1.00  0.00           O  
ATOM   1128  H   THR    72      28.046  30.621  57.932  1.00  0.00           H  
ATOM   1129  HA  THR    72      26.572  33.162  58.344  1.00  0.00           H  
ATOM   1130  HB  THR    72      26.842  31.326  55.884  1.00  0.00           H  
ATOM   1131 HG21 THR    72      25.944  33.508  54.629  1.00  0.00           H  
ATOM   1132 HG22 THR    72      24.856  32.747  55.698  1.00  0.00           H  
ATOM   1133 HG23 THR    72      25.869  34.206  56.245  1.00  0.00           H  
ATOM   1134  HG1 THR    72      28.675  32.197  56.535  1.00  0.00           H  
ATOM   1135  N   SER    73      24.094  32.621  58.483  1.00  0.00           N  
ATOM   1136  CA  SER    73      22.689  32.389  58.880  1.00  0.00           C  
ATOM   1137  C   SER    73      21.765  33.503  58.473  1.00  0.00           C  
ATOM   1138  O   SER    73      22.161  34.666  58.657  1.00  0.00           O  
ATOM   1139  CB  SER    73      22.651  31.938  60.331  1.00  0.00           C  
ATOM   1140  OG  SER    73      21.278  31.690  60.759  1.00  0.00           O  
ATOM   1141  H   SER    73      24.432  33.522  58.789  1.00  0.00           H  
ATOM   1142  HA  SER    73      22.416  31.612  58.166  1.00  0.00           H  
ATOM   1143  HB2 SER    73      23.262  31.045  60.459  1.00  0.00           H  
ATOM   1144  HB3 SER    73      23.001  32.778  60.930  1.00  0.00           H  
ATOM   1145  HG  SER    73      21.261  30.861  61.243  1.00  0.00           H  
ATOM   1146  N   ARG    74      20.671  33.215  57.851  1.00  0.00           N  
ATOM   1147  CA  ARG    74      19.621  34.160  57.492  1.00  0.00           C  
ATOM   1148  C   ARG    74      19.988  35.510  56.912  1.00  0.00           C  
ATOM   1149  O   ARG    74      19.383  36.540  57.326  1.00  0.00           O  
ATOM   1150  CB  ARG    74      18.471  34.191  58.561  1.00  0.00           C  
ATOM   1151  CG  ARG    74      18.933  34.691  59.887  1.00  0.00           C  
ATOM   1152  CD  ARG    74      17.877  34.933  60.912  1.00  0.00           C  
ATOM   1153  NE  ARG    74      18.528  35.112  62.228  1.00  0.00           N  
ATOM   1154  CZ  ARG    74      18.777  34.203  63.169  1.00  0.00           C  
ATOM   1155  NH1 ARG    74      18.431  32.956  63.078  1.00  0.00           N  
ATOM   1156  NH2 ARG    74      19.401  34.583  64.267  1.00  0.00           N1+
ATOM   1157  H   ARG    74      20.387  32.246  57.806  1.00  0.00           H  
ATOM   1158  HA  ARG    74      19.104  33.774  56.613  1.00  0.00           H  
ATOM   1159  HB2 ARG    74      17.628  34.811  58.255  1.00  0.00           H  
ATOM   1160  HB3 ARG    74      17.997  33.216  58.670  1.00  0.00           H  
ATOM   1161  HG2 ARG    74      19.735  34.020  60.197  1.00  0.00           H  
ATOM   1162  HG3 ARG    74      19.334  35.689  59.708  1.00  0.00           H  
ATOM   1163  HD2 ARG    74      17.312  35.828  60.652  1.00  0.00           H  
ATOM   1164  HD3 ARG    74      17.207  34.074  60.889  1.00  0.00           H  
ATOM   1165  HE  ARG    74      18.572  36.040  62.626  1.00  0.00           H  
ATOM   1166 HH11 ARG    74      18.032  32.509  62.266  1.00  0.00           H  
ATOM   1167 HH12 ARG    74      18.505  32.413  63.927  1.00  0.00           H  
ATOM   1168 HH21 ARG    74      19.574  35.577  64.314  1.00  0.00           H  
ATOM   1169 HH22 ARG    74      19.512  34.004  65.087  1.00  0.00           H  
ATOM   1170  N   ILE    75      20.908  35.522  55.905  1.00  0.00           N  
ATOM   1171  CA  ILE    75      21.349  36.734  55.236  1.00  0.00           C  
ATOM   1172  C   ILE    75      20.203  37.353  54.402  1.00  0.00           C  
ATOM   1173  O   ILE    75      19.335  36.608  53.964  1.00  0.00           O  
ATOM   1174  CB  ILE    75      22.704  36.387  54.533  1.00  0.00           C  
ATOM   1175  CG2 ILE    75      23.079  37.368  53.403  1.00  0.00           C  
ATOM   1176  CG1 ILE    75      23.796  36.080  55.660  1.00  0.00           C  
ATOM   1177  CD1 ILE    75      23.915  37.253  56.683  1.00  0.00           C  
ATOM   1178  H   ILE    75      21.198  34.590  55.646  1.00  0.00           H  
ATOM   1179  HA  ILE    75      21.553  37.420  56.058  1.00  0.00           H  
ATOM   1180  HB  ILE    75      22.532  35.415  54.070  1.00  0.00           H  
ATOM   1181 HG21 ILE    75      23.873  36.930  52.800  1.00  0.00           H  
ATOM   1182 HG22 ILE    75      22.148  37.482  52.848  1.00  0.00           H  
ATOM   1183 HG23 ILE    75      23.260  38.394  53.722  1.00  0.00           H  
ATOM   1184 HG12 ILE    75      23.653  35.085  56.082  1.00  0.00           H  
ATOM   1185 HG13 ILE    75      24.760  36.098  55.151  1.00  0.00           H  
ATOM   1186 HD11 ILE    75      23.730  38.196  56.168  1.00  0.00           H  
ATOM   1187 HD12 ILE    75      23.343  37.053  57.589  1.00  0.00           H  
ATOM   1188 HD13 ILE    75      24.894  37.224  57.161  1.00  0.00           H  
ATOM   1189  N   SER    76      20.118  38.657  54.174  1.00  0.00           N  
ATOM   1190  CA  SER    76      19.106  39.292  53.330  1.00  0.00           C  
ATOM   1191  C   SER    76      19.549  40.332  52.245  1.00  0.00           C  
ATOM   1192  O   SER    76      20.721  40.658  52.290  1.00  0.00           O  
ATOM   1193  CB  SER    76      18.084  39.918  54.273  1.00  0.00           C  
ATOM   1194  OG  SER    76      16.906  40.484  53.673  1.00  0.00           O  
ATOM   1195  H   SER    76      20.895  39.203  54.518  1.00  0.00           H  
ATOM   1196  HA  SER    76      18.681  38.443  52.796  1.00  0.00           H  
ATOM   1197  HB2 SER    76      17.818  39.171  55.021  1.00  0.00           H  
ATOM   1198  HB3 SER    76      18.585  40.697  54.847  1.00  0.00           H  
ATOM   1199  HG  SER    76      16.277  40.502  54.398  1.00  0.00           H  
ATOM   1200  N   ASP    77      18.651  40.914  51.431  1.00  0.00           N  
ATOM   1201  CA  ASP    77      18.853  41.759  50.196  1.00  0.00           C  
ATOM   1202  C   ASP    77      19.447  40.967  49.052  1.00  0.00           C  
ATOM   1203  O   ASP    77      20.140  41.607  48.242  1.00  0.00           O  
ATOM   1204  CB  ASP    77      19.451  43.095  50.552  1.00  0.00           C  
ATOM   1205  CG  ASP    77      18.580  44.035  51.442  1.00  0.00           C  
ATOM   1206  OD1 ASP    77      19.099  45.055  51.956  1.00  0.00           O  
ATOM   1207  OD2 ASP    77      17.388  43.800  51.544  1.00  0.00           O1-
ATOM   1208  H   ASP    77      17.684  40.722  51.652  1.00  0.00           H  
ATOM   1209  HA  ASP    77      17.854  41.977  49.819  1.00  0.00           H  
ATOM   1210  HB2 ASP    77      20.389  42.885  51.066  1.00  0.00           H  
ATOM   1211  HB3 ASP    77      19.577  43.769  49.705  1.00  0.00           H  
ATOM   1212  N   ALA    78      19.295  39.643  49.025  1.00  0.00           N  
ATOM   1213  CA  ALA    78      19.969  38.706  48.133  1.00  0.00           C  
ATOM   1214  C   ALA    78      19.581  38.914  46.646  1.00  0.00           C  
ATOM   1215  O   ALA    78      20.449  38.802  45.759  1.00  0.00           O  
ATOM   1216  CB  ALA    78      19.742  37.336  48.669  1.00  0.00           C  
ATOM   1217  H   ALA    78      18.713  39.222  49.735  1.00  0.00           H  
ATOM   1218  HA  ALA    78      21.048  38.833  48.047  1.00  0.00           H  
ATOM   1219  HB1 ALA    78      19.883  36.592  47.885  1.00  0.00           H  
ATOM   1220  HB2 ALA    78      20.478  37.067  49.426  1.00  0.00           H  
ATOM   1221  HB3 ALA    78      18.703  37.252  48.990  1.00  0.00           H  
ATOM   1222  N   HIS    79      18.359  39.404  46.386  1.00  0.00           N  
ATOM   1223  CA  HIS    79      17.935  39.957  45.103  1.00  0.00           C  
ATOM   1224  C   HIS    79      18.788  41.073  44.490  1.00  0.00           C  
ATOM   1225  O   HIS    79      19.052  41.061  43.268  1.00  0.00           O  
ATOM   1226  CB  HIS    79      16.446  40.375  45.111  1.00  0.00           C  
ATOM   1227  CG  HIS    79      16.088  41.481  46.039  1.00  0.00           C  
ATOM   1228  ND1 HIS    79      16.204  41.543  47.405  1.00  0.00           N  
ATOM   1229  CE1 HIS    79      15.902  42.854  47.760  1.00  0.00           C  
ATOM   1230  NE2 HIS    79      15.527  43.554  46.699  1.00  0.00           N  
ATOM   1231  CD2 HIS    79      15.676  42.693  45.604  1.00  0.00           C  
ATOM   1232  H   HIS    79      17.714  39.573  47.145  1.00  0.00           H  
ATOM   1233  HA  HIS    79      18.076  39.091  44.456  1.00  0.00           H  
ATOM   1234  HB2 HIS    79      16.218  40.677  44.089  1.00  0.00           H  
ATOM   1235  HB3 HIS    79      15.892  39.490  45.424  1.00  0.00           H  
ATOM   1236  HE1 HIS    79      15.896  43.264  48.759  1.00  0.00           H  
ATOM   1237  HE2 HIS    79      15.192  44.507  46.700  1.00  0.00           H  
ATOM   1238  HD2 HIS    79      15.472  42.921  44.568  1.00  0.00           H  
ATOM   1239  N   LEU    80      19.480  41.885  45.370  1.00  0.00           N  
ATOM   1240  CA  LEU    80      20.330  42.975  44.969  1.00  0.00           C  
ATOM   1241  C   LEU    80      21.783  42.534  44.792  1.00  0.00           C  
ATOM   1242  O   LEU    80      22.453  43.023  43.907  1.00  0.00           O  
ATOM   1243  CB  LEU    80      20.348  44.184  45.938  1.00  0.00           C  
ATOM   1244  CG  LEU    80      18.951  44.927  46.193  1.00  0.00           C  
ATOM   1245  CD1 LEU    80      19.284  46.147  47.042  1.00  0.00           C  
ATOM   1246  CD2 LEU    80      18.318  45.503  44.946  1.00  0.00           C  
ATOM   1247  H   LEU    80      19.236  41.761  46.342  1.00  0.00           H  
ATOM   1248  HA  LEU    80      20.065  43.392  43.997  1.00  0.00           H  
ATOM   1249  HB2 LEU    80      20.554  43.840  46.951  1.00  0.00           H  
ATOM   1250  HB3 LEU    80      21.079  44.936  45.640  1.00  0.00           H  
ATOM   1251  HG  LEU    80      18.199  44.335  46.716  1.00  0.00           H  
ATOM   1252 HD11 LEU    80      19.953  45.984  47.887  1.00  0.00           H  
ATOM   1253 HD12 LEU    80      19.709  46.955  46.447  1.00  0.00           H  
ATOM   1254 HD13 LEU    80      18.347  46.521  47.454  1.00  0.00           H  
ATOM   1255 HD21 LEU    80      18.945  46.283  44.514  1.00  0.00           H  
ATOM   1256 HD22 LEU    80      17.997  44.727  44.251  1.00  0.00           H  
ATOM   1257 HD23 LEU    80      17.322  45.844  45.228  1.00  0.00           H  
ATOM   1258  N   ALA    81      22.179  41.384  45.407  1.00  0.00           N  
ATOM   1259  CA  ALA    81      23.308  40.603  44.957  1.00  0.00           C  
ATOM   1260  C   ALA    81      23.149  40.005  43.577  1.00  0.00           C  
ATOM   1261  O   ALA    81      24.054  40.079  42.763  1.00  0.00           O  
ATOM   1262  CB  ALA    81      23.675  39.510  45.930  1.00  0.00           C  
ATOM   1263  H   ALA    81      21.634  41.057  46.191  1.00  0.00           H  
ATOM   1264  HA  ALA    81      24.128  41.320  44.950  1.00  0.00           H  
ATOM   1265  HB1 ALA    81      23.103  38.586  45.841  1.00  0.00           H  
ATOM   1266  HB2 ALA    81      24.652  39.102  45.672  1.00  0.00           H  
ATOM   1267  HB3 ALA    81      23.764  39.837  46.966  1.00  0.00           H  
ATOM   1268  N   ASP    82      21.984  39.363  43.301  1.00  0.00           N  
ATOM   1269  CA  ASP    82      21.610  38.762  42.007  1.00  0.00           C  
ATOM   1270  C   ASP    82      21.559  39.847  40.943  1.00  0.00           C  
ATOM   1271  O   ASP    82      22.000  39.604  39.856  1.00  0.00           O  
ATOM   1272  CB  ASP    82      20.233  38.041  42.203  1.00  0.00           C  
ATOM   1273  CG  ASP    82      20.495  36.644  42.773  1.00  0.00           C  
ATOM   1274  OD1 ASP    82      19.812  36.257  43.724  1.00  0.00           O  
ATOM   1275  OD2 ASP    82      21.233  35.872  42.216  1.00  0.00           O1-
ATOM   1276  H   ASP    82      21.325  39.155  44.037  1.00  0.00           H  
ATOM   1277  HA  ASP    82      22.402  38.068  41.729  1.00  0.00           H  
ATOM   1278  HB2 ASP    82      19.579  38.617  42.857  1.00  0.00           H  
ATOM   1279  HB3 ASP    82      19.765  37.999  41.219  1.00  0.00           H  
ATOM   1280  N   THR    83      21.056  41.037  41.205  1.00  0.00           N  
ATOM   1281  CA  THR    83      21.009  42.203  40.310  1.00  0.00           C  
ATOM   1282  C   THR    83      22.397  42.642  39.917  1.00  0.00           C  
ATOM   1283  O   THR    83      22.445  43.202  38.822  1.00  0.00           O  
ATOM   1284  CB  THR    83      20.334  43.423  41.082  1.00  0.00           C  
ATOM   1285  CG2 THR    83      20.222  44.722  40.288  1.00  0.00           C  
ATOM   1286  OG1 THR    83      18.985  43.125  41.340  1.00  0.00           O  
ATOM   1287  H   THR    83      20.640  41.194  42.111  1.00  0.00           H  
ATOM   1288  HA  THR    83      20.401  42.005  39.427  1.00  0.00           H  
ATOM   1289  HB  THR    83      20.885  43.648  41.995  1.00  0.00           H  
ATOM   1290 HG21 THR    83      21.263  45.043  40.243  1.00  0.00           H  
ATOM   1291 HG22 THR    83      19.728  44.629  39.321  1.00  0.00           H  
ATOM   1292 HG23 THR    83      19.654  45.390  40.935  1.00  0.00           H  
ATOM   1293  HG1 THR    83      18.994  42.453  42.026  1.00  0.00           H  
ATOM   1294  N   MET    84      23.509  42.391  40.685  1.00  0.00           N  
ATOM   1295  CA  MET    84      24.826  42.994  40.686  1.00  0.00           C  
ATOM   1296  C   MET    84      26.007  42.093  40.485  1.00  0.00           C  
ATOM   1297  O   MET    84      27.114  42.515  40.061  1.00  0.00           O  
ATOM   1298  CB  MET    84      24.967  43.961  41.884  1.00  0.00           C  
ATOM   1299  CG  MET    84      26.393  44.738  41.939  1.00  0.00           C  
ATOM   1300  SD  MET    84      26.393  46.185  43.069  1.00  0.00           S  
ATOM   1301  CE  MET    84      26.226  45.263  44.707  1.00  0.00           C  
ATOM   1302  H   MET    84      23.386  41.814  41.505  1.00  0.00           H  
ATOM   1303  HA  MET    84      24.907  43.581  39.770  1.00  0.00           H  
ATOM   1304  HB2 MET    84      24.137  44.668  41.908  1.00  0.00           H  
ATOM   1305  HB3 MET    84      24.831  43.460  42.842  1.00  0.00           H  
ATOM   1306  HG2 MET    84      27.269  44.099  42.043  1.00  0.00           H  
ATOM   1307  HG3 MET    84      26.459  45.103  40.914  1.00  0.00           H  
ATOM   1308  HE1 MET    84      25.482  44.467  44.731  1.00  0.00           H  
ATOM   1309  HE2 MET    84      27.164  44.711  44.771  1.00  0.00           H  
ATOM   1310  HE3 MET    84      26.268  45.884  45.601  1.00  0.00           H  
ATOM   1311  N   ILE    85      25.876  40.850  40.702  1.00  0.00           N  
ATOM   1312  CA  ILE    85      26.928  39.875  40.438  1.00  0.00           C  
ATOM   1313  C   ILE    85      27.140  39.835  38.928  1.00  0.00           C  
ATOM   1314  O   ILE    85      26.222  39.666  38.111  1.00  0.00           O  
ATOM   1315  CB  ILE    85      26.561  38.529  41.105  1.00  0.00           C  
ATOM   1316  CG2 ILE    85      27.286  37.364  40.456  1.00  0.00           C  
ATOM   1317  CG1 ILE    85      26.940  38.583  42.574  1.00  0.00           C  
ATOM   1318  CD1 ILE    85      26.044  37.707  43.454  1.00  0.00           C  
ATOM   1319  H   ILE    85      25.143  40.564  41.334  1.00  0.00           H  
ATOM   1320  HA  ILE    85      27.787  40.236  41.002  1.00  0.00           H  
ATOM   1321  HB  ILE    85      25.483  38.369  41.068  1.00  0.00           H  
ATOM   1322 HG21 ILE    85      28.369  37.481  40.409  1.00  0.00           H  
ATOM   1323 HG22 ILE    85      27.008  36.477  41.026  1.00  0.00           H  
ATOM   1324 HG23 ILE    85      26.880  37.148  39.468  1.00  0.00           H  
ATOM   1325 HG12 ILE    85      27.969  38.284  42.776  1.00  0.00           H  
ATOM   1326 HG13 ILE    85      26.869  39.630  42.870  1.00  0.00           H  
ATOM   1327 HD11 ILE    85      26.399  37.756  44.483  1.00  0.00           H  
ATOM   1328 HD12 ILE    85      24.999  37.987  43.590  1.00  0.00           H  
ATOM   1329 HD13 ILE    85      25.937  36.649  43.215  1.00  0.00           H  
ATOM   1330  N   GLY    86      28.418  39.884  38.567  1.00  0.00           N  
ATOM   1331  CA  GLY    86      29.015  40.034  37.256  1.00  0.00           C  
ATOM   1332  C   GLY    86      28.713  41.288  36.455  1.00  0.00           C  
ATOM   1333  O   GLY    86      29.000  41.204  35.266  1.00  0.00           O  
ATOM   1334  H   GLY    86      29.119  40.074  39.269  1.00  0.00           H  
ATOM   1335  HA2 GLY    86      30.102  39.972  37.209  1.00  0.00           H  
ATOM   1336  HA3 GLY    86      28.731  39.179  36.643  1.00  0.00           H  
ATOM   1337  N   LYS    87      28.117  42.371  37.090  1.00  0.00           N  
ATOM   1338  CA  LYS    87      27.769  43.617  36.424  1.00  0.00           C  
ATOM   1339  C   LYS    87      28.936  44.639  36.493  1.00  0.00           C  
ATOM   1340  O   LYS    87      29.683  44.756  37.483  1.00  0.00           O  
ATOM   1341  CB  LYS    87      26.516  44.284  37.062  1.00  0.00           C  
ATOM   1342  CG  LYS    87      25.205  43.591  36.886  1.00  0.00           C  
ATOM   1343  CD  LYS    87      24.863  43.515  35.384  1.00  0.00           C  
ATOM   1344  CE  LYS    87      23.386  43.386  35.109  1.00  0.00           C  
ATOM   1345  NZ  LYS    87      23.093  43.526  33.660  1.00  0.00           N1+
ATOM   1346  H   LYS    87      28.080  42.398  38.099  1.00  0.00           H  
ATOM   1347  HA  LYS    87      27.614  43.391  35.369  1.00  0.00           H  
ATOM   1348  HB2 LYS    87      26.665  44.441  38.130  1.00  0.00           H  
ATOM   1349  HB3 LYS    87      26.421  45.325  36.752  1.00  0.00           H  
ATOM   1350  HG2 LYS    87      25.222  42.566  37.256  1.00  0.00           H  
ATOM   1351  HG3 LYS    87      24.420  44.199  37.338  1.00  0.00           H  
ATOM   1352  HD2 LYS    87      25.038  44.529  35.025  1.00  0.00           H  
ATOM   1353  HD3 LYS    87      25.423  42.909  34.671  1.00  0.00           H  
ATOM   1354  HE2 LYS    87      22.942  42.421  35.352  1.00  0.00           H  
ATOM   1355  HE3 LYS    87      22.912  44.129  35.751  1.00  0.00           H  
ATOM   1356  HZ1 LYS    87      22.108  43.372  33.497  1.00  0.00           H  
ATOM   1357  HZ2 LYS    87      23.243  44.502  33.449  1.00  0.00           H  
ATOM   1358  HZ3 LYS    87      23.666  42.985  33.029  1.00  0.00           H  
ATOM   1359  N   ALA    88      29.123  45.487  35.449  1.00  0.00           N  
ATOM   1360  CA  ALA    88      29.863  46.736  35.484  1.00  0.00           C  
ATOM   1361  C   ALA    88      29.248  47.818  36.370  1.00  0.00           C  
ATOM   1362  O   ALA    88      28.011  47.979  36.459  1.00  0.00           O  
ATOM   1363  CB  ALA    88      30.052  47.115  34.056  1.00  0.00           C  
ATOM   1364  H   ALA    88      28.436  45.326  34.726  1.00  0.00           H  
ATOM   1365  HA  ALA    88      30.878  46.506  35.807  1.00  0.00           H  
ATOM   1366  HB1 ALA    88      30.464  46.220  33.590  1.00  0.00           H  
ATOM   1367  HB2 ALA    88      29.101  47.416  33.617  1.00  0.00           H  
ATOM   1368  HB3 ALA    88      30.715  47.980  34.037  1.00  0.00           H  
ATOM   1369  N   VAL    89      30.051  48.630  37.085  1.00  0.00           N  
ATOM   1370  CA  VAL    89      29.630  49.589  38.051  1.00  0.00           C  
ATOM   1371  C   VAL    89      30.579  50.810  38.122  1.00  0.00           C  
ATOM   1372  O   VAL    89      31.736  50.769  37.757  1.00  0.00           O  
ATOM   1373  CB  VAL    89      29.749  48.947  39.416  1.00  0.00           C  
ATOM   1374  CG1 VAL    89      28.845  47.754  39.644  1.00  0.00           C  
ATOM   1375  CG2 VAL    89      31.134  48.435  39.762  1.00  0.00           C  
ATOM   1376  H   VAL    89      31.059  48.684  37.053  1.00  0.00           H  
ATOM   1377  HA  VAL    89      28.582  49.823  37.866  1.00  0.00           H  
ATOM   1378  HB  VAL    89      29.478  49.680  40.175  1.00  0.00           H  
ATOM   1379 HG11 VAL    89      28.639  47.613  40.705  1.00  0.00           H  
ATOM   1380 HG12 VAL    89      27.848  47.916  39.232  1.00  0.00           H  
ATOM   1381 HG13 VAL    89      29.169  46.810  39.207  1.00  0.00           H  
ATOM   1382 HG21 VAL    89      31.489  47.724  39.015  1.00  0.00           H  
ATOM   1383 HG22 VAL    89      31.846  49.229  39.986  1.00  0.00           H  
ATOM   1384 HG23 VAL    89      31.155  47.897  40.710  1.00  0.00           H  
ATOM   1385  N   GLU    90      29.958  51.898  38.579  1.00  0.00           N  
ATOM   1386  CA  GLU    90      30.600  53.139  38.998  1.00  0.00           C  
ATOM   1387  C   GLU    90      30.341  53.371  40.507  1.00  0.00           C  
ATOM   1388  O   GLU    90      29.211  53.455  40.966  1.00  0.00           O  
ATOM   1389  CB  GLU    90      29.963  54.312  38.278  1.00  0.00           C  
ATOM   1390  CG  GLU    90      30.847  54.474  37.006  1.00  0.00           C  
ATOM   1391  CD  GLU    90      30.353  55.403  35.972  1.00  0.00           C  
ATOM   1392  OE1 GLU    90      31.186  55.768  35.128  1.00  0.00           O  
ATOM   1393  OE2 GLU    90      29.214  55.940  35.968  1.00  0.00           O1-
ATOM   1394  H   GLU    90      28.984  51.813  38.830  1.00  0.00           H  
ATOM   1395  HA  GLU    90      31.665  53.067  38.777  1.00  0.00           H  
ATOM   1396  HB2 GLU    90      28.883  54.208  38.176  1.00  0.00           H  
ATOM   1397  HB3 GLU    90      30.072  55.175  38.934  1.00  0.00           H  
ATOM   1398  HG2 GLU    90      31.803  54.868  37.353  1.00  0.00           H  
ATOM   1399  HG3 GLU    90      31.117  53.531  36.532  1.00  0.00           H  
ATOM   1400  N   HIS    91      31.489  53.366  41.220  1.00  0.00           N  
ATOM   1401  CA  HIS    91      31.571  53.216  42.624  1.00  0.00           C  
ATOM   1402  C   HIS    91      32.256  54.453  43.237  1.00  0.00           C  
ATOM   1403  O   HIS    91      33.450  54.649  42.980  1.00  0.00           O  
ATOM   1404  CB  HIS    91      32.382  51.976  42.931  1.00  0.00           C  
ATOM   1405  CG  HIS    91      32.467  51.743  44.433  1.00  0.00           C  
ATOM   1406  ND1 HIS    91      33.241  50.777  45.003  1.00  0.00           N  
ATOM   1407  CE1 HIS    91      32.816  50.613  46.326  1.00  0.00           C  
ATOM   1408  NE2 HIS    91      31.828  51.497  46.518  1.00  0.00           N  
ATOM   1409  CD2 HIS    91      31.599  52.162  45.377  1.00  0.00           C  
ATOM   1410  H   HIS    91      32.367  53.189  40.752  1.00  0.00           H  
ATOM   1411  HA  HIS    91      30.612  53.210  43.142  1.00  0.00           H  
ATOM   1412  HB2 HIS    91      31.888  51.050  42.635  1.00  0.00           H  
ATOM   1413  HB3 HIS    91      33.351  52.014  42.433  1.00  0.00           H  
ATOM   1414  HE1 HIS    91      33.186  49.869  47.016  1.00  0.00           H  
ATOM   1415  HE2 HIS    91      31.298  51.485  47.378  1.00  0.00           H  
ATOM   1416  HD2 HIS    91      30.771  52.833  45.200  1.00  0.00           H  
ATOM   1417  N   MET    92      31.512  55.393  43.826  1.00  0.00           N  
ATOM   1418  CA  MET    92      32.145  56.627  44.323  1.00  0.00           C  
ATOM   1419  C   MET    92      32.957  56.431  45.582  1.00  0.00           C  
ATOM   1420  O   MET    92      32.590  55.728  46.510  1.00  0.00           O  
ATOM   1421  CB  MET    92      30.982  57.596  44.419  1.00  0.00           C  
ATOM   1422  CG  MET    92      31.497  58.908  45.012  1.00  0.00           C  
ATOM   1423  SD  MET    92      30.345  60.275  44.832  1.00  0.00           S  
ATOM   1424  CE  MET    92      29.190  60.046  46.197  1.00  0.00           C  
ATOM   1425  H   MET    92      30.552  55.186  44.062  1.00  0.00           H  
ATOM   1426  HA  MET    92      32.733  57.192  43.600  1.00  0.00           H  
ATOM   1427  HB2 MET    92      30.511  57.711  43.442  1.00  0.00           H  
ATOM   1428  HB3 MET    92      30.161  57.184  45.006  1.00  0.00           H  
ATOM   1429  HG2 MET    92      31.799  58.768  46.050  1.00  0.00           H  
ATOM   1430  HG3 MET    92      32.358  59.201  44.412  1.00  0.00           H  
ATOM   1431  HE1 MET    92      29.671  59.727  47.122  1.00  0.00           H  
ATOM   1432  HE2 MET    92      28.783  61.051  46.301  1.00  0.00           H  
ATOM   1433  HE3 MET    92      28.456  59.294  45.907  1.00  0.00           H  
ATOM   1434  N   PHE    93      34.064  57.163  45.655  1.00  0.00           N  
ATOM   1435  CA  PHE    93      35.100  57.224  46.749  1.00  0.00           C  
ATOM   1436  C   PHE    93      35.292  58.652  47.150  1.00  0.00           C  
ATOM   1437  O   PHE    93      34.760  59.548  46.521  1.00  0.00           O  
ATOM   1438  CB  PHE    93      36.383  56.580  46.239  1.00  0.00           C  
ATOM   1439  CG  PHE    93      36.316  55.108  46.354  1.00  0.00           C  
ATOM   1440  CD1 PHE    93      35.870  54.174  45.373  1.00  0.00           C  
ATOM   1441  CE1 PHE    93      35.892  52.806  45.564  1.00  0.00           C  
ATOM   1442  CZ  PHE    93      36.308  52.330  46.800  1.00  0.00           C  
ATOM   1443  CE2 PHE    93      36.727  53.207  47.817  1.00  0.00           C  
ATOM   1444  CD2 PHE    93      36.744  54.598  47.650  1.00  0.00           C  
ATOM   1445  H   PHE    93      34.256  57.689  44.815  1.00  0.00           H  
ATOM   1446  HA  PHE    93      34.751  56.774  47.678  1.00  0.00           H  
ATOM   1447  HB2 PHE    93      36.541  56.675  45.165  1.00  0.00           H  
ATOM   1448  HB3 PHE    93      37.330  56.960  46.622  1.00  0.00           H  
ATOM   1449  HD1 PHE    93      35.507  54.368  44.374  1.00  0.00           H  
ATOM   1450  HE1 PHE    93      35.456  52.139  44.836  1.00  0.00           H  
ATOM   1451  HZ  PHE    93      36.135  51.281  46.990  1.00  0.00           H  
ATOM   1452  HE2 PHE    93      37.131  52.791  48.728  1.00  0.00           H  
ATOM   1453  HD2 PHE    93      37.001  55.238  48.481  1.00  0.00           H  
ATOM   1454  N   GLU    94      35.926  58.893  48.320  1.00  0.00           N  
ATOM   1455  CA  GLU    94      36.206  60.265  48.756  1.00  0.00           C  
ATOM   1456  C   GLU    94      37.590  60.673  48.387  1.00  0.00           C  
ATOM   1457  O   GLU    94      38.506  59.892  48.628  1.00  0.00           O  
ATOM   1458  CB  GLU    94      36.027  60.434  50.277  1.00  0.00           C  
ATOM   1459  CG  GLU    94      34.568  60.316  50.809  1.00  0.00           C  
ATOM   1460  CD  GLU    94      34.371  60.514  52.278  1.00  0.00           C  
ATOM   1461  OE1 GLU    94      35.325  60.449  53.064  1.00  0.00           O  
ATOM   1462  OE2 GLU    94      33.205  60.626  52.835  1.00  0.00           O1-
ATOM   1463  H   GLU    94      36.128  58.167  48.992  1.00  0.00           H  
ATOM   1464  HA  GLU    94      35.523  60.969  48.280  1.00  0.00           H  
ATOM   1465  HB2 GLU    94      36.736  59.726  50.706  1.00  0.00           H  
ATOM   1466  HB3 GLU    94      36.415  61.440  50.437  1.00  0.00           H  
ATOM   1467  HG2 GLU    94      33.923  61.063  50.346  1.00  0.00           H  
ATOM   1468  HG3 GLU    94      34.205  59.307  50.612  1.00  0.00           H  
ATOM   1469  N   THR    95      37.844  61.832  47.724  1.00  0.00           N  
ATOM   1470  CA  THR    95      39.194  62.356  47.467  1.00  0.00           C  
ATOM   1471  C   THR    95      39.795  63.138  48.684  1.00  0.00           C  
ATOM   1472  O   THR    95      39.127  63.685  49.571  1.00  0.00           O  
ATOM   1473  CB  THR    95      39.172  63.172  46.177  1.00  0.00           C  
ATOM   1474  CG2 THR    95      38.024  63.042  45.138  1.00  0.00           C  
ATOM   1475  OG1 THR    95      39.268  64.530  46.505  1.00  0.00           O  
ATOM   1476  H   THR    95      37.076  62.422  47.437  1.00  0.00           H  
ATOM   1477  HA  THR    95      39.861  61.511  47.292  1.00  0.00           H  
ATOM   1478  HB  THR    95      39.986  62.732  45.601  1.00  0.00           H  
ATOM   1479 HG21 THR    95      38.354  63.398  44.162  1.00  0.00           H  
ATOM   1480 HG22 THR    95      37.937  61.956  45.117  1.00  0.00           H  
ATOM   1481 HG23 THR    95      37.220  63.667  45.527  1.00  0.00           H  
ATOM   1482  HG1 THR    95      38.473  64.848  46.940  1.00  0.00           H  
ATOM   1483  N   GLU    96      41.196  63.192  48.653  1.00  0.00           N  
ATOM   1484  CA  GLU    96      41.997  63.762  49.742  1.00  0.00           C  
ATOM   1485  C   GLU    96      41.805  65.307  49.758  1.00  0.00           C  
ATOM   1486  O   GLU    96      41.615  65.859  50.793  1.00  0.00           O  
ATOM   1487  CB  GLU    96      43.496  63.314  49.552  1.00  0.00           C  
ATOM   1488  CG  GLU    96      44.526  63.968  50.464  1.00  0.00           C  
ATOM   1489  CD  GLU    96      44.313  63.224  51.931  1.00  0.00           C  
ATOM   1490  OE1 GLU    96      45.194  62.519  52.499  1.00  0.00           O  
ATOM   1491  OE2 GLU    96      43.222  63.373  52.547  1.00  0.00           O1-
ATOM   1492  H   GLU    96      41.677  62.645  47.954  1.00  0.00           H  
ATOM   1493  HA  GLU    96      41.711  63.280  50.677  1.00  0.00           H  
ATOM   1494  HB2 GLU    96      43.657  62.236  49.541  1.00  0.00           H  
ATOM   1495  HB3 GLU    96      43.862  63.624  48.573  1.00  0.00           H  
ATOM   1496  HG2 GLU    96      45.516  63.824  50.030  1.00  0.00           H  
ATOM   1497  HG3 GLU    96      44.260  65.025  50.473  1.00  0.00           H  
ATOM   1498  N   ASP    97      41.863  65.937  48.580  1.00  0.00           N  
ATOM   1499  CA  ASP    97      41.814  67.405  48.390  1.00  0.00           C  
ATOM   1500  C   ASP    97      40.407  67.994  48.669  1.00  0.00           C  
ATOM   1501  O   ASP    97      40.133  69.129  48.249  1.00  0.00           O  
ATOM   1502  CB  ASP    97      42.306  67.682  46.889  1.00  0.00           C  
ATOM   1503  CG  ASP    97      43.727  67.266  46.506  1.00  0.00           C  
ATOM   1504  OD1 ASP    97      44.563  66.924  47.378  1.00  0.00           O  
ATOM   1505  OD2 ASP    97      44.050  67.458  45.325  1.00  0.00           O1-
ATOM   1506  H   ASP    97      42.101  65.376  47.774  1.00  0.00           H  
ATOM   1507  HA  ASP    97      42.433  67.945  49.107  1.00  0.00           H  
ATOM   1508  HB2 ASP    97      41.502  67.414  46.204  1.00  0.00           H  
ATOM   1509  HB3 ASP    97      42.281  68.769  46.814  1.00  0.00           H  
ATOM   1510  N   GLY    98      39.452  67.134  49.060  1.00  0.00           N  
ATOM   1511  CA  GLY    98      38.071  67.412  49.245  1.00  0.00           C  
ATOM   1512  C   GLY    98      37.102  66.755  48.303  1.00  0.00           C  
ATOM   1513  O   GLY    98      37.466  66.440  47.130  1.00  0.00           O  
ATOM   1514  H   GLY    98      39.869  66.280  49.402  1.00  0.00           H  
ATOM   1515  HA2 GLY    98      37.893  67.263  50.310  1.00  0.00           H  
ATOM   1516  HA3 GLY    98      37.836  68.475  49.188  1.00  0.00           H  
ATOM   1517  N   SER    99      35.772  66.608  48.608  1.00  0.00           N  
ATOM   1518  CA  SER    99      34.628  66.089  47.723  1.00  0.00           C  
ATOM   1519  C   SER    99      34.906  64.656  47.230  1.00  0.00           C  
ATOM   1520  O   SER    99      35.740  63.964  47.794  1.00  0.00           O  
ATOM   1521  CB  SER    99      34.276  67.145  46.622  1.00  0.00           C  
ATOM   1522  OG  SER    99      32.973  66.802  46.051  1.00  0.00           O  
ATOM   1523  H   SER    99      35.450  66.929  49.510  1.00  0.00           H  
ATOM   1524  HA  SER    99      33.764  65.949  48.373  1.00  0.00           H  
ATOM   1525  HB2 SER    99      34.295  68.134  47.080  1.00  0.00           H  
ATOM   1526  HB3 SER    99      35.104  67.019  45.924  1.00  0.00           H  
ATOM   1527  HG  SER    99      32.348  67.241  46.632  1.00  0.00           H  
ATOM   1528  N   LYS   100      34.203  64.125  46.241  1.00  0.00           N  
ATOM   1529  CA  LYS   100      34.145  62.748  45.883  1.00  0.00           C  
ATOM   1530  C   LYS   100      34.364  62.448  44.374  1.00  0.00           C  
ATOM   1531  O   LYS   100      34.274  63.381  43.540  1.00  0.00           O  
ATOM   1532  CB  LYS   100      32.828  62.144  46.369  1.00  0.00           C  
ATOM   1533  CG  LYS   100      32.442  62.515  47.837  1.00  0.00           C  
ATOM   1534  CD  LYS   100      31.230  61.743  48.302  1.00  0.00           C  
ATOM   1535  CE  LYS   100      30.880  61.864  49.762  1.00  0.00           C  
ATOM   1536  NZ  LYS   100      30.881  63.173  50.354  1.00  0.00           N1+
ATOM   1537  H   LYS   100      33.530  64.733  45.796  1.00  0.00           H  
ATOM   1538  HA  LYS   100      34.881  62.242  46.509  1.00  0.00           H  
ATOM   1539  HB2 LYS   100      31.991  62.501  45.769  1.00  0.00           H  
ATOM   1540  HB3 LYS   100      32.935  61.060  46.329  1.00  0.00           H  
ATOM   1541  HG2 LYS   100      33.260  62.301  48.524  1.00  0.00           H  
ATOM   1542  HG3 LYS   100      32.275  63.582  47.986  1.00  0.00           H  
ATOM   1543  HD2 LYS   100      30.426  62.059  47.637  1.00  0.00           H  
ATOM   1544  HD3 LYS   100      31.422  60.678  48.171  1.00  0.00           H  
ATOM   1545  HE2 LYS   100      29.948  61.324  49.928  1.00  0.00           H  
ATOM   1546  HE3 LYS   100      31.619  61.246  50.272  1.00  0.00           H  
ATOM   1547  HZ1 LYS   100      30.359  63.955  49.983  1.00  0.00           H  
ATOM   1548  HZ2 LYS   100      30.724  63.041  51.343  1.00  0.00           H  
ATOM   1549  HZ3 LYS   100      31.817  63.547  50.289  1.00  0.00           H  
ATOM   1550  N   ASP   101      34.703  61.233  44.040  1.00  0.00           N  
ATOM   1551  CA  ASP   101      35.075  60.818  42.623  1.00  0.00           C  
ATOM   1552  C   ASP   101      35.026  59.304  42.386  1.00  0.00           C  
ATOM   1553  O   ASP   101      35.212  58.537  43.312  1.00  0.00           O  
ATOM   1554  CB  ASP   101      36.497  61.346  42.257  1.00  0.00           C  
ATOM   1555  CG  ASP   101      36.885  61.004  40.802  1.00  0.00           C  
ATOM   1556  OD1 ASP   101      38.036  60.540  40.610  1.00  0.00           O  
ATOM   1557  OD2 ASP   101      36.059  61.407  39.914  1.00  0.00           O1-
ATOM   1558  H   ASP   101      34.801  60.528  44.757  1.00  0.00           H  
ATOM   1559  HA  ASP   101      34.315  61.354  42.055  1.00  0.00           H  
ATOM   1560  HB2 ASP   101      36.461  62.427  42.394  1.00  0.00           H  
ATOM   1561  HB3 ASP   101      37.084  60.787  42.986  1.00  0.00           H  
ATOM   1562  N   GLU   102      34.507  58.883  41.217  1.00  0.00           N  
ATOM   1563  CA  GLU   102      34.114  57.580  40.970  1.00  0.00           C  
ATOM   1564  C   GLU   102      35.159  56.688  40.353  1.00  0.00           C  
ATOM   1565  O   GLU   102      35.869  57.193  39.406  1.00  0.00           O  
ATOM   1566  CB  GLU   102      32.898  57.536  39.946  1.00  0.00           C  
ATOM   1567  CG  GLU   102      31.506  57.916  40.443  1.00  0.00           C  
ATOM   1568  CD  GLU   102      31.307  59.428  40.766  1.00  0.00           C  
ATOM   1569  OE1 GLU   102      32.091  60.313  40.282  1.00  0.00           O  
ATOM   1570  OE2 GLU   102      30.327  59.706  41.491  1.00  0.00           O1-
ATOM   1571  H   GLU   102      34.386  59.587  40.503  1.00  0.00           H  
ATOM   1572  HA  GLU   102      33.722  57.149  41.891  1.00  0.00           H  
ATOM   1573  HB2 GLU   102      33.018  58.119  39.033  1.00  0.00           H  
ATOM   1574  HB3 GLU   102      32.643  56.520  39.644  1.00  0.00           H  
ATOM   1575  HG2 GLU   102      30.811  57.734  39.624  1.00  0.00           H  
ATOM   1576  HG3 GLU   102      31.232  57.290  41.293  1.00  0.00           H  
ATOM   1577  N   TRP   103      35.232  55.453  40.771  1.00  0.00           N  
ATOM   1578  CA  TRP   103      35.952  54.388  40.130  1.00  0.00           C  
ATOM   1579  C   TRP   103      34.999  53.434  39.401  1.00  0.00           C  
ATOM   1580  O   TRP   103      34.107  52.843  40.036  1.00  0.00           O  
ATOM   1581  CB  TRP   103      36.763  53.636  41.158  1.00  0.00           C  
ATOM   1582  CG  TRP   103      37.945  54.367  41.719  1.00  0.00           C  
ATOM   1583  CD1 TRP   103      37.901  55.577  42.259  1.00  0.00           C  
ATOM   1584  NE1 TRP   103      39.120  55.880  42.787  1.00  0.00           N  
ATOM   1585  CE2 TRP   103      40.066  54.887  42.689  1.00  0.00           C  
ATOM   1586  CZ2 TRP   103      41.401  54.723  43.118  1.00  0.00           C  
ATOM   1587  CH2 TRP   103      42.039  53.531  42.787  1.00  0.00           C  
ATOM   1588  CZ3 TRP   103      41.342  52.522  42.109  1.00  0.00           C  
ATOM   1589  CE3 TRP   103      40.014  52.701  41.656  1.00  0.00           C  
ATOM   1590  CD2 TRP   103      39.310  53.884  42.019  1.00  0.00           C  
ATOM   1591  H   TRP   103      34.773  55.160  41.621  1.00  0.00           H  
ATOM   1592  HA  TRP   103      36.608  54.809  39.368  1.00  0.00           H  
ATOM   1593  HB2 TRP   103      36.076  53.383  41.965  1.00  0.00           H  
ATOM   1594  HB3 TRP   103      37.146  52.692  40.769  1.00  0.00           H  
ATOM   1595  HD1 TRP   103      37.013  56.181  42.379  1.00  0.00           H  
ATOM   1596  HE1 TRP   103      39.277  56.800  43.174  1.00  0.00           H  
ATOM   1597  HZ2 TRP   103      41.926  55.482  43.679  1.00  0.00           H  
ATOM   1598  HH2 TRP   103      43.066  53.372  43.080  1.00  0.00           H  
ATOM   1599  HZ3 TRP   103      41.805  51.569  41.901  1.00  0.00           H  
ATOM   1600  HE3 TRP   103      39.467  51.926  41.140  1.00  0.00           H  
ATOM   1601  N   ARG   104      35.171  53.218  38.085  1.00  0.00           N  
ATOM   1602  CA  ARG   104      34.681  52.124  37.205  1.00  0.00           C  
ATOM   1603  C   ARG   104      35.305  50.820  37.679  1.00  0.00           C  
ATOM   1604  O   ARG   104      36.483  50.743  38.039  1.00  0.00           O  
ATOM   1605  CB  ARG   104      34.894  52.394  35.725  1.00  0.00           C  
ATOM   1606  CG  ARG   104      34.070  53.544  35.247  1.00  0.00           C  
ATOM   1607  CD  ARG   104      34.276  54.018  33.816  1.00  0.00           C  
ATOM   1608  NE  ARG   104      33.292  55.036  33.437  1.00  0.00           N  
ATOM   1609  CZ  ARG   104      33.483  56.205  32.800  1.00  0.00           C  
ATOM   1610  NH1 ARG   104      34.598  56.613  32.251  1.00  0.00           N  
ATOM   1611  NH2 ARG   104      32.430  56.957  32.691  1.00  0.00           N1+
ATOM   1612  H   ARG   104      35.865  53.791  37.626  1.00  0.00           H  
ATOM   1613  HA  ARG   104      33.626  51.970  37.431  1.00  0.00           H  
ATOM   1614  HB2 ARG   104      35.936  52.632  35.508  1.00  0.00           H  
ATOM   1615  HB3 ARG   104      34.514  51.523  35.191  1.00  0.00           H  
ATOM   1616  HG2 ARG   104      33.053  53.153  35.256  1.00  0.00           H  
ATOM   1617  HG3 ARG   104      34.057  54.365  35.964  1.00  0.00           H  
ATOM   1618  HD2 ARG   104      35.308  54.352  33.713  1.00  0.00           H  
ATOM   1619  HD3 ARG   104      34.018  53.164  33.189  1.00  0.00           H  
ATOM   1620  HE  ARG   104      32.439  55.045  33.977  1.00  0.00           H  
ATOM   1621 HH11 ARG   104      35.389  55.987  32.302  1.00  0.00           H  
ATOM   1622 HH12 ARG   104      34.712  57.518  31.818  1.00  0.00           H  
ATOM   1623 HH21 ARG   104      31.553  56.759  33.151  1.00  0.00           H  
ATOM   1624 HH22 ARG   104      32.579  57.887  32.326  1.00  0.00           H  
ATOM   1625  N   GLY   105      34.535  49.708  37.477  1.00  0.00           N  
ATOM   1626  CA  GLY   105      34.856  48.440  37.999  1.00  0.00           C  
ATOM   1627  C   GLY   105      33.838  47.447  37.555  1.00  0.00           C  
ATOM   1628  O   GLY   105      32.966  47.664  36.694  1.00  0.00           O  
ATOM   1629  H   GLY   105      33.631  49.731  37.028  1.00  0.00           H  
ATOM   1630  HA2 GLY   105      35.799  48.093  37.577  1.00  0.00           H  
ATOM   1631  HA3 GLY   105      35.004  48.589  39.069  1.00  0.00           H  
ATOM   1632  N   MET   106      34.021  46.282  38.126  1.00  0.00           N  
ATOM   1633  CA  MET   106      33.141  45.101  37.943  1.00  0.00           C  
ATOM   1634  C   MET   106      32.983  44.374  39.388  1.00  0.00           C  
ATOM   1635  O   MET   106      34.019  43.764  39.860  1.00  0.00           O  
ATOM   1636  CB  MET   106      33.727  44.247  36.870  1.00  0.00           C  
ATOM   1637  CG  MET   106      32.830  43.058  36.723  1.00  0.00           C  
ATOM   1638  SD  MET   106      33.502  41.966  35.425  1.00  0.00           S  
ATOM   1639  CE  MET   106      32.757  42.950  34.062  1.00  0.00           C  
ATOM   1640  H   MET   106      34.808  46.182  38.752  1.00  0.00           H  
ATOM   1641  HA  MET   106      32.146  45.392  37.605  1.00  0.00           H  
ATOM   1642  HB2 MET   106      33.794  44.788  35.926  1.00  0.00           H  
ATOM   1643  HB3 MET   106      34.737  43.936  37.137  1.00  0.00           H  
ATOM   1644  HG2 MET   106      32.813  42.451  37.628  1.00  0.00           H  
ATOM   1645  HG3 MET   106      31.812  43.271  36.394  1.00  0.00           H  
ATOM   1646  HE1 MET   106      33.332  43.873  33.991  1.00  0.00           H  
ATOM   1647  HE2 MET   106      32.821  42.435  33.103  1.00  0.00           H  
ATOM   1648  HE3 MET   106      31.720  43.091  34.364  1.00  0.00           H  
ATOM   1649  N   VAL   107      31.780  44.282  39.928  1.00  0.00           N  
ATOM   1650  CA  VAL   107      31.417  43.306  41.041  1.00  0.00           C  
ATOM   1651  C   VAL   107      31.328  41.861  40.511  1.00  0.00           C  
ATOM   1652  O   VAL   107      30.368  41.603  39.738  1.00  0.00           O  
ATOM   1653  CB  VAL   107      30.155  43.733  41.872  1.00  0.00           C  
ATOM   1654  CG1 VAL   107      29.908  42.935  43.125  1.00  0.00           C  
ATOM   1655  CG2 VAL   107      30.025  45.231  42.240  1.00  0.00           C  
ATOM   1656  H   VAL   107      31.023  44.759  39.460  1.00  0.00           H  
ATOM   1657  HA  VAL   107      32.250  43.238  41.741  1.00  0.00           H  
ATOM   1658  HB  VAL   107      29.331  43.594  41.172  1.00  0.00           H  
ATOM   1659 HG11 VAL   107      29.543  41.941  42.866  1.00  0.00           H  
ATOM   1660 HG12 VAL   107      30.820  42.807  43.708  1.00  0.00           H  
ATOM   1661 HG13 VAL   107      29.247  43.429  43.837  1.00  0.00           H  
ATOM   1662 HG21 VAL   107      29.117  45.437  42.807  1.00  0.00           H  
ATOM   1663 HG22 VAL   107      30.967  45.448  42.744  1.00  0.00           H  
ATOM   1664 HG23 VAL   107      29.963  45.867  41.358  1.00  0.00           H  
ATOM   1665  N   LEU   108      32.228  41.002  40.837  1.00  0.00           N  
ATOM   1666  CA  LEU   108      32.351  39.622  40.265  1.00  0.00           C  
ATOM   1667  C   LEU   108      31.460  38.637  40.911  1.00  0.00           C  
ATOM   1668  O   LEU   108      30.948  37.762  40.165  1.00  0.00           O  
ATOM   1669  CB  LEU   108      33.809  39.176  40.346  1.00  0.00           C  
ATOM   1670  CG  LEU   108      34.858  40.230  39.944  1.00  0.00           C  
ATOM   1671  CD1 LEU   108      36.298  39.905  40.394  1.00  0.00           C  
ATOM   1672  CD2 LEU   108      34.892  40.490  38.446  1.00  0.00           C  
ATOM   1673  H   LEU   108      32.903  41.187  41.564  1.00  0.00           H  
ATOM   1674  HA  LEU   108      32.019  39.661  39.228  1.00  0.00           H  
ATOM   1675  HB2 LEU   108      33.962  38.966  41.404  1.00  0.00           H  
ATOM   1676  HB3 LEU   108      33.931  38.243  39.796  1.00  0.00           H  
ATOM   1677  HG  LEU   108      34.501  41.121  40.460  1.00  0.00           H  
ATOM   1678 HD11 LEU   108      36.361  39.514  41.409  1.00  0.00           H  
ATOM   1679 HD12 LEU   108      36.776  39.163  39.754  1.00  0.00           H  
ATOM   1680 HD13 LEU   108      36.868  40.833  40.440  1.00  0.00           H  
ATOM   1681 HD21 LEU   108      35.027  39.511  37.986  1.00  0.00           H  
ATOM   1682 HD22 LEU   108      33.941  40.785  38.002  1.00  0.00           H  
ATOM   1683 HD23 LEU   108      35.625  41.262  38.213  1.00  0.00           H  
ATOM   1684  N   ALA   109      31.375  38.667  42.236  1.00  0.00           N  
ATOM   1685  CA  ALA   109      30.919  37.555  42.990  1.00  0.00           C  
ATOM   1686  C   ALA   109      30.514  38.007  44.431  1.00  0.00           C  
ATOM   1687  O   ALA   109      30.968  39.052  44.898  1.00  0.00           O  
ATOM   1688  CB  ALA   109      32.072  36.482  43.174  1.00  0.00           C  
ATOM   1689  H   ALA   109      31.889  39.342  42.784  1.00  0.00           H  
ATOM   1690  HA  ALA   109      30.103  37.033  42.492  1.00  0.00           H  
ATOM   1691  HB1 ALA   109      32.781  36.307  42.366  1.00  0.00           H  
ATOM   1692  HB2 ALA   109      32.675  36.795  44.027  1.00  0.00           H  
ATOM   1693  HB3 ALA   109      31.704  35.497  43.459  1.00  0.00           H  
ATOM   1694  N   ARG   110      29.814  37.227  45.099  1.00  0.00           N  
ATOM   1695  CA  ARG   110      29.785  37.198  46.550  1.00  0.00           C  
ATOM   1696  C   ARG   110      31.097  36.672  47.117  1.00  0.00           C  
ATOM   1697  O   ARG   110      31.558  35.688  46.557  1.00  0.00           O  
ATOM   1698  CB  ARG   110      28.603  36.443  47.139  1.00  0.00           C  
ATOM   1699  CG  ARG   110      28.393  36.705  48.744  1.00  0.00           C  
ATOM   1700  CD  ARG   110      27.093  35.949  49.203  1.00  0.00           C  
ATOM   1701  NE  ARG   110      25.825  36.598  48.655  1.00  0.00           N  
ATOM   1702  CZ  ARG   110      25.196  37.588  49.204  1.00  0.00           C  
ATOM   1703  NH1 ARG   110      25.578  38.394  50.175  1.00  0.00           N  
ATOM   1704  NH2 ARG   110      24.020  37.921  48.772  1.00  0.00           N1+
ATOM   1705  H   ARG   110      29.559  36.353  44.663  1.00  0.00           H  
ATOM   1706  HA  ARG   110      29.816  38.247  46.842  1.00  0.00           H  
ATOM   1707  HB2 ARG   110      27.729  36.863  46.641  1.00  0.00           H  
ATOM   1708  HB3 ARG   110      28.637  35.368  46.959  1.00  0.00           H  
ATOM   1709  HG2 ARG   110      29.244  36.369  49.335  1.00  0.00           H  
ATOM   1710  HG3 ARG   110      28.236  37.775  48.875  1.00  0.00           H  
ATOM   1711  HD2 ARG   110      27.307  35.017  48.681  1.00  0.00           H  
ATOM   1712  HD3 ARG   110      27.136  35.900  50.292  1.00  0.00           H  
ATOM   1713  HE  ARG   110      25.508  36.173  47.795  1.00  0.00           H  
ATOM   1714 HH11 ARG   110      26.378  38.156  50.744  1.00  0.00           H  
ATOM   1715 HH12 ARG   110      24.927  39.017  50.631  1.00  0.00           H  
ATOM   1716 HH21 ARG   110      23.438  37.320  48.206  1.00  0.00           H  
ATOM   1717 HH22 ARG   110      23.673  38.655  49.373  1.00  0.00           H  
ATOM   1718  N   ALA   111      31.686  37.116  48.246  1.00  0.00           N  
ATOM   1719  CA  ALA   111      32.799  36.496  48.937  1.00  0.00           C  
ATOM   1720  C   ALA   111      32.375  35.175  49.671  1.00  0.00           C  
ATOM   1721  O   ALA   111      31.463  35.201  50.422  1.00  0.00           O  
ATOM   1722  CB  ALA   111      33.316  37.580  49.826  1.00  0.00           C  
ATOM   1723  H   ALA   111      31.380  37.997  48.636  1.00  0.00           H  
ATOM   1724  HA  ALA   111      33.505  36.192  48.165  1.00  0.00           H  
ATOM   1725  HB1 ALA   111      33.591  38.466  49.253  1.00  0.00           H  
ATOM   1726  HB2 ALA   111      32.478  37.765  50.499  1.00  0.00           H  
ATOM   1727  HB3 ALA   111      34.148  37.156  50.388  1.00  0.00           H  
ATOM   1728  N   PRO   112      33.025  34.023  49.428  1.00  0.00           N  
ATOM   1729  CA  PRO   112      32.836  32.738  50.215  1.00  0.00           C  
ATOM   1730  C   PRO   112      33.267  32.787  51.689  1.00  0.00           C  
ATOM   1731  O   PRO   112      34.018  33.704  51.970  1.00  0.00           O  
ATOM   1732  CD  PRO   112      34.252  33.895  48.629  1.00  0.00           C  
ATOM   1733  CG  PRO   112      34.793  32.489  48.874  1.00  0.00           C  
ATOM   1734  CB  PRO   112      33.576  31.720  49.374  1.00  0.00           C  
ATOM   1735  HD2 PRO   112      35.054  34.617  48.779  1.00  0.00           H  
ATOM   1736  HD3 PRO   112      34.072  33.997  47.559  1.00  0.00           H  
ATOM   1737  HG2 PRO   112      35.514  32.639  49.678  1.00  0.00           H  
ATOM   1738  HG3 PRO   112      35.204  32.040  47.970  1.00  0.00           H  
ATOM   1739  HB2 PRO   112      33.881  30.809  49.888  1.00  0.00           H  
ATOM   1740  HB3 PRO   112      32.997  31.570  48.463  1.00  0.00           H  
ATOM   1741  HA  PRO   112      31.768  32.536  50.133  1.00  0.00           H  
ATOM   1742  N   VAL   113      32.745  32.021  52.601  1.00  0.00           N  
ATOM   1743  CA  VAL   113      32.814  32.131  54.023  1.00  0.00           C  
ATOM   1744  C   VAL   113      32.276  33.442  54.644  1.00  0.00           C  
ATOM   1745  O   VAL   113      31.383  33.445  55.504  1.00  0.00           O  
ATOM   1746  CB  VAL   113      34.271  31.930  54.511  1.00  0.00           C  
ATOM   1747  CG1 VAL   113      34.517  32.213  56.012  1.00  0.00           C  
ATOM   1748  CG2 VAL   113      34.743  30.501  54.393  1.00  0.00           C  
ATOM   1749  H   VAL   113      32.125  31.333  52.198  1.00  0.00           H  
ATOM   1750  HA  VAL   113      32.076  31.375  54.290  1.00  0.00           H  
ATOM   1751  HB  VAL   113      34.885  32.642  53.960  1.00  0.00           H  
ATOM   1752 HG11 VAL   113      34.372  33.272  56.226  1.00  0.00           H  
ATOM   1753 HG12 VAL   113      33.976  31.455  56.578  1.00  0.00           H  
ATOM   1754 HG13 VAL   113      35.559  32.095  56.307  1.00  0.00           H  
ATOM   1755 HG21 VAL   113      35.816  30.629  54.540  1.00  0.00           H  
ATOM   1756 HG22 VAL   113      34.187  29.842  55.059  1.00  0.00           H  
ATOM   1757 HG23 VAL   113      34.516  30.117  53.399  1.00  0.00           H  
ATOM   1758  N   MET   114      32.795  34.587  54.224  1.00  0.00           N  
ATOM   1759  CA  MET   114      32.498  35.913  54.648  1.00  0.00           C  
ATOM   1760  C   MET   114      31.318  36.458  53.789  1.00  0.00           C  
ATOM   1761  O   MET   114      31.471  37.491  53.138  1.00  0.00           O  
ATOM   1762  CB  MET   114      33.712  36.774  54.712  1.00  0.00           C  
ATOM   1763  CG  MET   114      34.745  36.263  55.743  1.00  0.00           C  
ATOM   1764  SD  MET   114      36.203  37.372  55.791  1.00  0.00           S  
ATOM   1765  CE  MET   114      35.713  38.533  57.186  1.00  0.00           C  
ATOM   1766  H   MET   114      33.511  34.537  53.513  1.00  0.00           H  
ATOM   1767  HA  MET   114      32.202  35.769  55.686  1.00  0.00           H  
ATOM   1768  HB2 MET   114      34.210  36.685  53.746  1.00  0.00           H  
ATOM   1769  HB3 MET   114      33.448  37.821  54.861  1.00  0.00           H  
ATOM   1770  HG2 MET   114      34.287  36.141  56.724  1.00  0.00           H  
ATOM   1771  HG3 MET   114      35.096  35.302  55.366  1.00  0.00           H  
ATOM   1772  HE1 MET   114      34.792  39.064  56.944  1.00  0.00           H  
ATOM   1773  HE2 MET   114      35.757  38.029  58.152  1.00  0.00           H  
ATOM   1774  HE3 MET   114      36.495  39.292  57.174  1.00  0.00           H  
ATOM   1775  N   ASN   115      30.108  35.879  53.913  1.00  0.00           N  
ATOM   1776  CA  ASN   115      29.110  36.101  52.806  1.00  0.00           C  
ATOM   1777  C   ASN   115      28.498  37.509  52.755  1.00  0.00           C  
ATOM   1778  O   ASN   115      27.860  37.919  51.784  1.00  0.00           O  
ATOM   1779  CB  ASN   115      28.091  34.962  52.912  1.00  0.00           C  
ATOM   1780  CG  ASN   115      28.791  33.675  52.544  1.00  0.00           C  
ATOM   1781  OD1 ASN   115      29.215  33.399  51.476  1.00  0.00           O  
ATOM   1782  ND2 ASN   115      28.949  32.819  53.547  1.00  0.00           N  
ATOM   1783  H   ASN   115      30.041  35.024  54.445  1.00  0.00           H  
ATOM   1784  HA  ASN   115      29.736  35.945  51.927  1.00  0.00           H  
ATOM   1785  HB2 ASN   115      27.576  35.006  53.871  1.00  0.00           H  
ATOM   1786  HB3 ASN   115      27.290  35.070  52.180  1.00  0.00           H  
ATOM   1787 HD21 ASN   115      28.800  33.050  54.519  1.00  0.00           H  
ATOM   1788 HD22 ASN   115      29.390  31.924  53.387  1.00  0.00           H  
ATOM   1789  N   THR   116      28.694  38.272  53.772  1.00  0.00           N  
ATOM   1790  CA  THR   116      28.315  39.725  53.753  1.00  0.00           C  
ATOM   1791  C   THR   116      29.052  40.659  52.821  1.00  0.00           C  
ATOM   1792  O   THR   116      28.609  41.785  52.546  1.00  0.00           O  
ATOM   1793  CB  THR   116      28.242  40.288  55.200  1.00  0.00           C  
ATOM   1794  CG2 THR   116      27.200  39.505  56.080  1.00  0.00           C  
ATOM   1795  OG1 THR   116      29.442  40.197  55.817  1.00  0.00           O  
ATOM   1796  H   THR   116      29.233  37.844  54.510  1.00  0.00           H  
ATOM   1797  HA  THR   116      27.294  39.838  53.388  1.00  0.00           H  
ATOM   1798  HB  THR   116      27.863  41.301  55.066  1.00  0.00           H  
ATOM   1799 HG21 THR   116      27.366  38.430  56.004  1.00  0.00           H  
ATOM   1800 HG22 THR   116      27.270  39.884  57.099  1.00  0.00           H  
ATOM   1801 HG23 THR   116      26.157  39.651  55.800  1.00  0.00           H  
ATOM   1802  HG1 THR   116      29.562  39.312  56.170  1.00  0.00           H  
ATOM   1803  N   TRP   117      30.191  40.224  52.295  1.00  0.00           N  
ATOM   1804  CA  TRP   117      31.028  40.947  51.353  1.00  0.00           C  
ATOM   1805  C   TRP   117      30.944  40.421  49.893  1.00  0.00           C  
ATOM   1806  O   TRP   117      30.478  39.360  49.623  1.00  0.00           O  
ATOM   1807  CB  TRP   117      32.451  40.808  51.825  1.00  0.00           C  
ATOM   1808  CG  TRP   117      32.757  41.186  53.291  1.00  0.00           C  
ATOM   1809  CD1 TRP   117      32.299  40.462  54.330  1.00  0.00           C  
ATOM   1810  NE1 TRP   117      32.904  40.976  55.506  1.00  0.00           N  
ATOM   1811  CE2 TRP   117      33.578  42.214  55.266  1.00  0.00           C  
ATOM   1812  CZ2 TRP   117      34.344  43.100  56.017  1.00  0.00           C  
ATOM   1813  CH2 TRP   117      35.170  44.037  55.398  1.00  0.00           C  
ATOM   1814  CZ3 TRP   117      35.162  44.140  54.002  1.00  0.00           C  
ATOM   1815  CE3 TRP   117      34.269  43.303  53.261  1.00  0.00           C  
ATOM   1816  CD2 TRP   117      33.488  42.317  53.864  1.00  0.00           C  
ATOM   1817  H   TRP   117      30.453  39.292  52.584  1.00  0.00           H  
ATOM   1818  HA  TRP   117      30.711  41.989  51.308  1.00  0.00           H  
ATOM   1819  HB2 TRP   117      32.679  39.747  51.716  1.00  0.00           H  
ATOM   1820  HB3 TRP   117      33.073  41.366  51.126  1.00  0.00           H  
ATOM   1821  HD1 TRP   117      31.704  39.560  54.323  1.00  0.00           H  
ATOM   1822  HE1 TRP   117      32.661  40.775  56.465  1.00  0.00           H  
ATOM   1823  HZ2 TRP   117      34.363  42.882  57.075  1.00  0.00           H  
ATOM   1824  HH2 TRP   117      35.748  44.644  56.079  1.00  0.00           H  
ATOM   1825  HZ3 TRP   117      35.781  44.890  53.532  1.00  0.00           H  
ATOM   1826  HE3 TRP   117      34.457  43.197  52.203  1.00  0.00           H  
ATOM   1827  N   PHE   118      31.515  41.245  49.013  1.00  0.00           N  
ATOM   1828  CA  PHE   118      31.546  41.105  47.589  1.00  0.00           C  
ATOM   1829  C   PHE   118      32.948  41.255  47.071  1.00  0.00           C  
ATOM   1830  O   PHE   118      33.686  42.151  47.510  1.00  0.00           O  
ATOM   1831  CB  PHE   118      30.637  42.202  46.903  1.00  0.00           C  
ATOM   1832  CG  PHE   118      29.155  42.112  47.068  1.00  0.00           C  
ATOM   1833  CD1 PHE   118      28.524  42.531  48.266  1.00  0.00           C  
ATOM   1834  CE1 PHE   118      27.169  42.195  48.455  1.00  0.00           C  
ATOM   1835  CZ  PHE   118      26.485  41.440  47.574  1.00  0.00           C  
ATOM   1836  CE2 PHE   118      27.064  41.068  46.325  1.00  0.00           C  
ATOM   1837  CD2 PHE   118      28.402  41.364  46.130  1.00  0.00           C  
ATOM   1838  H   PHE   118      31.811  42.167  49.299  1.00  0.00           H  
ATOM   1839  HA  PHE   118      31.167  40.136  47.263  1.00  0.00           H  
ATOM   1840  HB2 PHE   118      30.892  43.191  47.282  1.00  0.00           H  
ATOM   1841  HB3 PHE   118      30.868  42.174  45.838  1.00  0.00           H  
ATOM   1842  HD1 PHE   118      29.124  42.883  49.092  1.00  0.00           H  
ATOM   1843  HE1 PHE   118      26.758  42.370  49.438  1.00  0.00           H  
ATOM   1844  HZ  PHE   118      25.560  41.063  47.987  1.00  0.00           H  
ATOM   1845  HE2 PHE   118      26.553  40.504  45.560  1.00  0.00           H  
ATOM   1846  HD2 PHE   118      28.943  40.980  45.278  1.00  0.00           H  
ATOM   1847  N   TYR   119      33.307  40.385  46.080  1.00  0.00           N  
ATOM   1848  CA  TYR   119      34.531  40.522  45.252  1.00  0.00           C  
ATOM   1849  C   TYR   119      34.290  41.609  44.192  1.00  0.00           C  
ATOM   1850  O   TYR   119      33.343  41.479  43.424  1.00  0.00           O  
ATOM   1851  CB  TYR   119      34.789  39.182  44.626  1.00  0.00           C  
ATOM   1852  CG  TYR   119      35.492  38.104  45.412  1.00  0.00           C  
ATOM   1853  CD1 TYR   119      35.711  36.867  44.738  1.00  0.00           C  
ATOM   1854  CE1 TYR   119      36.416  35.888  45.475  1.00  0.00           C  
ATOM   1855  CZ  TYR   119      36.816  36.044  46.783  1.00  0.00           C  
ATOM   1856  OH  TYR   119      37.389  35.048  47.462  1.00  0.00           O  
ATOM   1857  CE2 TYR   119      36.745  37.321  47.372  1.00  0.00           C  
ATOM   1858  CD2 TYR   119      36.015  38.338  46.739  1.00  0.00           C  
ATOM   1859  H   TYR   119      32.597  39.779  45.697  1.00  0.00           H  
ATOM   1860  HA  TYR   119      35.352  40.838  45.896  1.00  0.00           H  
ATOM   1861  HB2 TYR   119      33.880  38.760  44.196  1.00  0.00           H  
ATOM   1862  HB3 TYR   119      35.465  39.395  43.797  1.00  0.00           H  
ATOM   1863  HD1 TYR   119      35.363  36.743  43.723  1.00  0.00           H  
ATOM   1864  HE1 TYR   119      36.700  35.030  44.884  1.00  0.00           H  
ATOM   1865  HH  TYR   119      37.406  34.260  46.914  1.00  0.00           H  
ATOM   1866  HE2 TYR   119      37.200  37.421  48.347  1.00  0.00           H  
ATOM   1867  HD2 TYR   119      35.830  39.217  47.340  1.00  0.00           H  
ATOM   1868  N   ILE   120      35.240  42.504  43.989  1.00  0.00           N  
ATOM   1869  CA  ILE   120      35.209  43.504  42.890  1.00  0.00           C  
ATOM   1870  C   ILE   120      36.642  43.671  42.332  1.00  0.00           C  
ATOM   1871  O   ILE   120      37.621  43.560  43.062  1.00  0.00           O  
ATOM   1872  CB  ILE   120      34.503  44.817  43.428  1.00  0.00           C  
ATOM   1873  CG2 ILE   120      35.138  45.290  44.810  1.00  0.00           C  
ATOM   1874  CG1 ILE   120      34.639  46.020  42.444  1.00  0.00           C  
ATOM   1875  CD1 ILE   120      33.426  46.989  42.513  1.00  0.00           C  
ATOM   1876  H   ILE   120      36.003  42.569  44.648  1.00  0.00           H  
ATOM   1877  HA  ILE   120      34.608  43.051  42.102  1.00  0.00           H  
ATOM   1878  HB  ILE   120      33.432  44.634  43.508  1.00  0.00           H  
ATOM   1879 HG21 ILE   120      36.197  45.128  44.612  1.00  0.00           H  
ATOM   1880 HG22 ILE   120      34.815  46.292  45.096  1.00  0.00           H  
ATOM   1881 HG23 ILE   120      34.823  44.696  45.668  1.00  0.00           H  
ATOM   1882 HG12 ILE   120      35.535  46.569  42.733  1.00  0.00           H  
ATOM   1883 HG13 ILE   120      34.575  45.650  41.421  1.00  0.00           H  
ATOM   1884 HD11 ILE   120      33.806  47.967  42.216  1.00  0.00           H  
ATOM   1885 HD12 ILE   120      32.820  46.702  41.654  1.00  0.00           H  
ATOM   1886 HD13 ILE   120      32.961  47.013  43.498  1.00  0.00           H  
ATOM   1887  N   THR   121      36.750  44.008  41.054  1.00  0.00           N  
ATOM   1888  CA  THR   121      38.043  44.626  40.501  1.00  0.00           C  
ATOM   1889  C   THR   121      37.715  46.049  39.853  1.00  0.00           C  
ATOM   1890  O   THR   121      36.500  46.337  39.686  1.00  0.00           O  
ATOM   1891  CB  THR   121      38.785  43.794  39.491  1.00  0.00           C  
ATOM   1892  CG2 THR   121      37.909  43.468  38.256  1.00  0.00           C  
ATOM   1893  OG1 THR   121      40.083  44.410  39.245  1.00  0.00           O  
ATOM   1894  H   THR   121      35.926  44.144  40.485  1.00  0.00           H  
ATOM   1895  HA  THR   121      38.772  44.842  41.281  1.00  0.00           H  
ATOM   1896  HB  THR   121      38.930  42.790  39.892  1.00  0.00           H  
ATOM   1897 HG21 THR   121      37.193  42.677  38.479  1.00  0.00           H  
ATOM   1898 HG22 THR   121      37.388  44.387  37.989  1.00  0.00           H  
ATOM   1899 HG23 THR   121      38.427  43.064  37.386  1.00  0.00           H  
ATOM   1900  HG1 THR   121      40.744  43.854  39.665  1.00  0.00           H  
ATOM   1901  N   TYR   122      38.745  46.855  39.482  1.00  0.00           N  
ATOM   1902  CA  TYR   122      38.651  48.307  39.066  1.00  0.00           C  
ATOM   1903  C   TYR   122      39.500  48.566  37.801  1.00  0.00           C  
ATOM   1904  O   TYR   122      40.504  47.925  37.612  1.00  0.00           O  
ATOM   1905  CB  TYR   122      39.181  49.250  40.072  1.00  0.00           C  
ATOM   1906  CG  TYR   122      38.371  49.405  41.338  1.00  0.00           C  
ATOM   1907  CD1 TYR   122      38.778  48.703  42.504  1.00  0.00           C  
ATOM   1908  CE1 TYR   122      37.907  48.723  43.623  1.00  0.00           C  
ATOM   1909  CZ  TYR   122      36.681  49.404  43.653  1.00  0.00           C  
ATOM   1910  OH  TYR   122      35.873  49.274  44.708  1.00  0.00           O  
ATOM   1911  CE2 TYR   122      36.281  50.044  42.470  1.00  0.00           C  
ATOM   1912  CD2 TYR   122      37.126  50.050  41.294  1.00  0.00           C  
ATOM   1913  H   TYR   122      39.662  46.434  39.528  1.00  0.00           H  
ATOM   1914  HA  TYR   122      37.634  48.624  38.837  1.00  0.00           H  
ATOM   1915  HB2 TYR   122      40.182  48.969  40.399  1.00  0.00           H  
ATOM   1916  HB3 TYR   122      39.181  50.214  39.563  1.00  0.00           H  
ATOM   1917  HD1 TYR   122      39.682  48.112  42.543  1.00  0.00           H  
ATOM   1918  HE1 TYR   122      38.078  48.132  44.511  1.00  0.00           H  
ATOM   1919  HH  TYR   122      35.055  49.756  44.569  1.00  0.00           H  
ATOM   1920  HE2 TYR   122      35.299  50.493  42.460  1.00  0.00           H  
ATOM   1921  HD2 TYR   122      36.734  50.530  40.410  1.00  0.00           H  
ATOM   1922  N   GLU   123      39.175  49.658  37.044  1.00  0.00           N  
ATOM   1923  CA  GLU   123      39.906  50.092  35.833  1.00  0.00           C  
ATOM   1924  C   GLU   123      41.239  50.778  36.185  1.00  0.00           C  
ATOM   1925  O   GLU   123      42.176  50.567  35.494  1.00  0.00           O  
ATOM   1926  CB  GLU   123      39.132  51.022  34.973  1.00  0.00           C  
ATOM   1927  CG  GLU   123      37.850  50.424  34.324  1.00  0.00           C  
ATOM   1928  CD  GLU   123      38.017  49.370  33.201  1.00  0.00           C  
ATOM   1929  OE1 GLU   123      37.218  49.358  32.204  1.00  0.00           O  
ATOM   1930  OE2 GLU   123      39.082  48.723  33.053  1.00  0.00           O1-
ATOM   1931  H   GLU   123      38.431  50.238  37.402  1.00  0.00           H  
ATOM   1932  HA  GLU   123      40.106  49.187  35.261  1.00  0.00           H  
ATOM   1933  HB2 GLU   123      38.782  51.867  35.566  1.00  0.00           H  
ATOM   1934  HB3 GLU   123      39.743  51.507  34.212  1.00  0.00           H  
ATOM   1935  HG2 GLU   123      37.169  49.985  35.053  1.00  0.00           H  
ATOM   1936  HG3 GLU   123      37.390  51.331  33.931  1.00  0.00           H  
ATOM   1937  N   LYS   124      41.292  51.479  37.297  1.00  0.00           N  
ATOM   1938  CA  LYS   124      42.499  52.143  37.793  1.00  0.00           C  
ATOM   1939  C   LYS   124      43.552  51.303  38.476  1.00  0.00           C  
ATOM   1940  O   LYS   124      44.769  51.601  38.570  1.00  0.00           O  
ATOM   1941  CB  LYS   124      41.922  53.324  38.617  1.00  0.00           C  
ATOM   1942  CG  LYS   124      41.785  54.621  37.843  1.00  0.00           C  
ATOM   1943  CD  LYS   124      41.390  55.837  38.655  1.00  0.00           C  
ATOM   1944  CE  LYS   124      42.144  56.074  39.990  1.00  0.00           C  
ATOM   1945  NZ  LYS   124      41.801  57.335  40.634  1.00  0.00           N1+
ATOM   1946  H   LYS   124      40.443  51.691  37.801  1.00  0.00           H  
ATOM   1947  HA  LYS   124      43.017  52.503  36.904  1.00  0.00           H  
ATOM   1948  HB2 LYS   124      41.033  52.991  39.152  1.00  0.00           H  
ATOM   1949  HB3 LYS   124      42.688  53.520  39.367  1.00  0.00           H  
ATOM   1950  HG2 LYS   124      42.741  54.816  37.358  1.00  0.00           H  
ATOM   1951  HG3 LYS   124      41.041  54.518  37.053  1.00  0.00           H  
ATOM   1952  HD2 LYS   124      41.395  56.715  38.010  1.00  0.00           H  
ATOM   1953  HD3 LYS   124      40.361  55.602  38.926  1.00  0.00           H  
ATOM   1954  HE2 LYS   124      41.965  55.282  40.716  1.00  0.00           H  
ATOM   1955  HE3 LYS   124      43.212  55.954  39.808  1.00  0.00           H  
ATOM   1956  HZ1 LYS   124      42.137  58.118  40.093  1.00  0.00           H  
ATOM   1957  HZ2 LYS   124      40.801  57.460  40.695  1.00  0.00           H  
ATOM   1958  HZ3 LYS   124      42.331  57.415  41.490  1.00  0.00           H  
ATOM   1959  N   ASP   125      43.014  50.229  39.052  1.00  0.00           N  
ATOM   1960  CA  ASP   125      43.814  49.218  39.901  1.00  0.00           C  
ATOM   1961  C   ASP   125      43.270  47.828  39.719  1.00  0.00           C  
ATOM   1962  O   ASP   125      42.231  47.566  40.324  1.00  0.00           O  
ATOM   1963  CB  ASP   125      43.869  49.613  41.300  1.00  0.00           C  
ATOM   1964  CG  ASP   125      44.942  49.034  42.138  1.00  0.00           C  
ATOM   1965  OD1 ASP   125      45.920  48.397  41.694  1.00  0.00           O  
ATOM   1966  OD2 ASP   125      44.888  49.246  43.377  1.00  0.00           O1-
ATOM   1967  H   ASP   125      42.071  49.959  38.812  1.00  0.00           H  
ATOM   1968  HA  ASP   125      44.830  49.245  39.508  1.00  0.00           H  
ATOM   1969  HB2 ASP   125      44.063  50.686  41.290  1.00  0.00           H  
ATOM   1970  HB3 ASP   125      42.923  49.395  41.796  1.00  0.00           H  
ATOM   1971  N   PRO   126      43.938  46.836  39.037  1.00  0.00           N  
ATOM   1972  CA  PRO   126      43.448  45.466  38.867  1.00  0.00           C  
ATOM   1973  C   PRO   126      43.459  44.523  40.115  1.00  0.00           C  
ATOM   1974  O   PRO   126      43.069  43.354  39.905  1.00  0.00           O  
ATOM   1975  CD  PRO   126      45.123  46.939  38.237  1.00  0.00           C  
ATOM   1976  CG  PRO   126      45.465  45.613  37.655  1.00  0.00           C  
ATOM   1977  CB  PRO   126      44.249  44.748  37.723  1.00  0.00           C  
ATOM   1978  HD2 PRO   126      45.949  47.078  38.936  1.00  0.00           H  
ATOM   1979  HD3 PRO   126      44.990  47.650  37.421  1.00  0.00           H  
ATOM   1980  HG2 PRO   126      46.274  45.181  38.244  1.00  0.00           H  
ATOM   1981  HG3 PRO   126      45.836  45.660  36.631  1.00  0.00           H  
ATOM   1982  HB2 PRO   126      44.495  43.720  37.985  1.00  0.00           H  
ATOM   1983  HB3 PRO   126      43.704  44.744  36.779  1.00  0.00           H  
ATOM   1984  HA  PRO   126      42.394  45.457  38.588  1.00  0.00           H  
ATOM   1985  N   VAL   127      43.844  44.907  41.320  1.00  0.00           N  
ATOM   1986  CA  VAL   127      43.831  44.027  42.505  1.00  0.00           C  
ATOM   1987  C   VAL   127      42.368  43.547  42.726  1.00  0.00           C  
ATOM   1988  O   VAL   127      41.446  44.299  42.436  1.00  0.00           O  
ATOM   1989  CB  VAL   127      44.394  44.692  43.759  1.00  0.00           C  
ATOM   1990  CG1 VAL   127      43.877  44.337  45.162  1.00  0.00           C  
ATOM   1991  CG2 VAL   127      45.949  44.729  43.629  1.00  0.00           C  
ATOM   1992  H   VAL   127      44.029  45.886  41.487  1.00  0.00           H  
ATOM   1993  HA  VAL   127      44.496  43.194  42.273  1.00  0.00           H  
ATOM   1994  HB  VAL   127      44.018  45.700  43.584  1.00  0.00           H  
ATOM   1995 HG11 VAL   127      42.851  44.580  45.438  1.00  0.00           H  
ATOM   1996 HG12 VAL   127      44.206  43.318  45.365  1.00  0.00           H  
ATOM   1997 HG13 VAL   127      44.405  44.980  45.866  1.00  0.00           H  
ATOM   1998 HG21 VAL   127      46.143  45.415  42.804  1.00  0.00           H  
ATOM   1999 HG22 VAL   127      46.262  45.130  44.594  1.00  0.00           H  
ATOM   2000 HG23 VAL   127      46.401  43.758  43.430  1.00  0.00           H  
ATOM   2001  N   LEU   128      42.203  42.341  43.222  1.00  0.00           N  
ATOM   2002  CA  LEU   128      40.903  41.845  43.697  1.00  0.00           C  
ATOM   2003  C   LEU   128      40.761  42.467  45.108  1.00  0.00           C  
ATOM   2004  O   LEU   128      41.528  42.221  46.030  1.00  0.00           O  
ATOM   2005  CB  LEU   128      40.968  40.313  43.758  1.00  0.00           C  
ATOM   2006  CG  LEU   128      39.733  39.728  44.517  1.00  0.00           C  
ATOM   2007  CD1 LEU   128      38.447  40.040  43.797  1.00  0.00           C  
ATOM   2008  CD2 LEU   128      39.842  38.194  44.673  1.00  0.00           C  
ATOM   2009  H   LEU   128      43.025  41.878  43.581  1.00  0.00           H  
ATOM   2010  HA  LEU   128      40.122  42.109  42.984  1.00  0.00           H  
ATOM   2011  HB2 LEU   128      40.911  39.800  42.798  1.00  0.00           H  
ATOM   2012  HB3 LEU   128      41.885  40.002  44.259  1.00  0.00           H  
ATOM   2013  HG  LEU   128      39.696  40.209  45.494  1.00  0.00           H  
ATOM   2014 HD11 LEU   128      38.247  41.107  43.700  1.00  0.00           H  
ATOM   2015 HD12 LEU   128      38.394  39.655  42.778  1.00  0.00           H  
ATOM   2016 HD13 LEU   128      37.705  39.544  44.422  1.00  0.00           H  
ATOM   2017 HD21 LEU   128      40.780  37.869  45.124  1.00  0.00           H  
ATOM   2018 HD22 LEU   128      39.036  37.832  45.313  1.00  0.00           H  
ATOM   2019 HD23 LEU   128      39.731  37.719  43.699  1.00  0.00           H  
ATOM   2020  N   TYR   129      39.888  43.435  45.146  1.00  0.00           N  
ATOM   2021  CA  TYR   129      39.265  44.002  46.313  1.00  0.00           C  
ATOM   2022  C   TYR   129      38.091  43.277  46.933  1.00  0.00           C  
ATOM   2023  O   TYR   129      37.656  42.317  46.308  1.00  0.00           O  
ATOM   2024  CB  TYR   129      38.836  45.497  45.995  1.00  0.00           C  
ATOM   2025  CG  TYR   129      39.981  46.416  45.794  1.00  0.00           C  
ATOM   2026  CD1 TYR   129      40.638  46.485  44.542  1.00  0.00           C  
ATOM   2027  CE1 TYR   129      41.703  47.415  44.448  1.00  0.00           C  
ATOM   2028  CZ  TYR   129      42.120  48.190  45.530  1.00  0.00           C  
ATOM   2029  OH  TYR   129      43.021  49.137  45.338  1.00  0.00           O  
ATOM   2030  CE2 TYR   129      41.464  48.127  46.761  1.00  0.00           C  
ATOM   2031  CD2 TYR   129      40.398  47.207  46.884  1.00  0.00           C  
ATOM   2032  H   TYR   129      39.331  43.558  44.313  1.00  0.00           H  
ATOM   2033  HA  TYR   129      40.042  44.080  47.073  1.00  0.00           H  
ATOM   2034  HB2 TYR   129      38.212  45.509  45.101  1.00  0.00           H  
ATOM   2035  HB3 TYR   129      38.205  45.908  46.783  1.00  0.00           H  
ATOM   2036  HD1 TYR   129      40.366  45.885  43.685  1.00  0.00           H  
ATOM   2037  HE1 TYR   129      42.097  47.720  43.490  1.00  0.00           H  
ATOM   2038  HH  TYR   129      43.592  49.098  44.567  1.00  0.00           H  
ATOM   2039  HE2 TYR   129      41.774  48.703  47.620  1.00  0.00           H  
ATOM   2040  HD2 TYR   129      39.816  47.293  47.790  1.00  0.00           H  
ATOM   2041  N   MET   130      37.650  43.574  48.173  1.00  0.00           N  
ATOM   2042  CA  MET   130      36.447  42.999  48.867  1.00  0.00           C  
ATOM   2043  C   MET   130      35.792  44.022  49.827  1.00  0.00           C  
ATOM   2044  O   MET   130      36.381  44.702  50.710  1.00  0.00           O  
ATOM   2045  CB  MET   130      36.868  41.707  49.533  1.00  0.00           C  
ATOM   2046  CG  MET   130      35.848  41.002  50.422  1.00  0.00           C  
ATOM   2047  SD  MET   130      36.314  39.296  50.829  1.00  0.00           S  
ATOM   2048  CE  MET   130      35.596  39.003  52.395  1.00  0.00           C  
ATOM   2049  H   MET   130      38.316  44.140  48.678  1.00  0.00           H  
ATOM   2050  HA  MET   130      35.659  42.867  48.126  1.00  0.00           H  
ATOM   2051  HB2 MET   130      37.051  40.978  48.743  1.00  0.00           H  
ATOM   2052  HB3 MET   130      37.758  41.964  50.108  1.00  0.00           H  
ATOM   2053  HG2 MET   130      35.961  41.558  51.353  1.00  0.00           H  
ATOM   2054  HG3 MET   130      34.870  41.066  49.944  1.00  0.00           H  
ATOM   2055  HE1 MET   130      35.861  39.780  53.112  1.00  0.00           H  
ATOM   2056  HE2 MET   130      34.521  38.873  52.276  1.00  0.00           H  
ATOM   2057  HE3 MET   130      36.052  38.112  52.826  1.00  0.00           H  
ATOM   2058  N   TYR   131      34.486  44.293  49.639  1.00  0.00           N  
ATOM   2059  CA  TYR   131      33.601  45.286  50.339  1.00  0.00           C  
ATOM   2060  C   TYR   131      32.169  44.784  50.567  1.00  0.00           C  
ATOM   2061  O   TYR   131      31.565  44.062  49.708  1.00  0.00           O  
ATOM   2062  CB  TYR   131      33.561  46.562  49.450  1.00  0.00           C  
ATOM   2063  CG  TYR   131      34.748  47.393  49.210  1.00  0.00           C  
ATOM   2064  CD1 TYR   131      35.446  47.312  47.982  1.00  0.00           C  
ATOM   2065  CE1 TYR   131      36.522  48.073  47.669  1.00  0.00           C  
ATOM   2066  CZ  TYR   131      36.983  48.939  48.650  1.00  0.00           C  
ATOM   2067  OH  TYR   131      38.099  49.737  48.394  1.00  0.00           O  
ATOM   2068  CE2 TYR   131      36.398  49.042  49.935  1.00  0.00           C  
ATOM   2069  CD2 TYR   131      35.274  48.211  50.219  1.00  0.00           C  
ATOM   2070  H   TYR   131      33.943  43.744  48.987  1.00  0.00           H  
ATOM   2071  HA  TYR   131      34.020  45.589  51.299  1.00  0.00           H  
ATOM   2072  HB2 TYR   131      33.235  46.190  48.479  1.00  0.00           H  
ATOM   2073  HB3 TYR   131      32.804  47.232  49.856  1.00  0.00           H  
ATOM   2074  HD1 TYR   131      35.131  46.581  47.252  1.00  0.00           H  
ATOM   2075  HE1 TYR   131      37.104  47.995  46.763  1.00  0.00           H  
ATOM   2076  HH  TYR   131      38.655  49.793  49.175  1.00  0.00           H  
ATOM   2077  HE2 TYR   131      36.712  49.779  50.658  1.00  0.00           H  
ATOM   2078  HD2 TYR   131      34.808  48.332  51.186  1.00  0.00           H  
ATOM   2079  N   GLN   132      31.492  45.240  51.625  1.00  0.00           N  
ATOM   2080  CA  GLN   132      30.024  45.038  51.797  1.00  0.00           C  
ATOM   2081  C   GLN   132      29.185  45.937  50.906  1.00  0.00           C  
ATOM   2082  O   GLN   132      28.456  46.783  51.387  1.00  0.00           O  
ATOM   2083  CB  GLN   132      29.728  45.057  53.367  1.00  0.00           C  
ATOM   2084  CG  GLN   132      30.538  44.071  54.155  1.00  0.00           C  
ATOM   2085  CD  GLN   132      30.365  44.013  55.682  1.00  0.00           C  
ATOM   2086  OE1 GLN   132      29.309  43.753  56.254  1.00  0.00           O  
ATOM   2087  NE2 GLN   132      31.352  44.211  56.421  1.00  0.00           N  
ATOM   2088  H   GLN   132      31.937  45.839  52.305  1.00  0.00           H  
ATOM   2089  HA  GLN   132      29.782  44.006  51.541  1.00  0.00           H  
ATOM   2090  HB2 GLN   132      30.053  46.061  53.640  1.00  0.00           H  
ATOM   2091  HB3 GLN   132      28.655  44.972  53.537  1.00  0.00           H  
ATOM   2092  HG2 GLN   132      30.186  43.092  53.830  1.00  0.00           H  
ATOM   2093  HG3 GLN   132      31.591  44.263  53.948  1.00  0.00           H  
ATOM   2094 HE21 GLN   132      32.219  44.274  55.907  1.00  0.00           H  
ATOM   2095 HE22 GLN   132      31.172  44.287  57.412  1.00  0.00           H  
ATOM   2096  N   LEU   133      29.198  45.799  49.594  1.00  0.00           N  
ATOM   2097  CA  LEU   133      28.737  46.782  48.584  1.00  0.00           C  
ATOM   2098  C   LEU   133      27.239  47.179  48.518  1.00  0.00           C  
ATOM   2099  O   LEU   133      26.938  48.244  48.025  1.00  0.00           O  
ATOM   2100  CB  LEU   133      29.175  46.263  47.177  1.00  0.00           C  
ATOM   2101  CG  LEU   133      30.679  46.342  46.834  1.00  0.00           C  
ATOM   2102  CD1 LEU   133      31.052  46.018  45.393  1.00  0.00           C  
ATOM   2103  CD2 LEU   133      31.278  47.763  47.065  1.00  0.00           C  
ATOM   2104  H   LEU   133      30.043  45.302  49.349  1.00  0.00           H  
ATOM   2105  HA  LEU   133      29.319  47.688  48.750  1.00  0.00           H  
ATOM   2106  HB2 LEU   133      28.847  45.224  47.130  1.00  0.00           H  
ATOM   2107  HB3 LEU   133      28.681  46.796  46.364  1.00  0.00           H  
ATOM   2108  HG  LEU   133      31.136  45.679  47.569  1.00  0.00           H  
ATOM   2109 HD11 LEU   133      30.753  44.999  45.147  1.00  0.00           H  
ATOM   2110 HD12 LEU   133      30.628  46.817  44.786  1.00  0.00           H  
ATOM   2111 HD13 LEU   133      32.132  46.170  45.401  1.00  0.00           H  
ATOM   2112 HD21 LEU   133      31.251  48.062  48.113  1.00  0.00           H  
ATOM   2113 HD22 LEU   133      32.316  47.664  46.747  1.00  0.00           H  
ATOM   2114 HD23 LEU   133      30.731  48.512  46.493  1.00  0.00           H  
ATOM   2115  N   LEU   134      26.340  46.315  49.014  1.00  0.00           N  
ATOM   2116  CA  LEU   134      24.887  46.671  49.120  1.00  0.00           C  
ATOM   2117  C   LEU   134      24.646  47.911  50.018  1.00  0.00           C  
ATOM   2118  O   LEU   134      23.640  48.600  49.777  1.00  0.00           O  
ATOM   2119  CB  LEU   134      24.179  45.387  49.601  1.00  0.00           C  
ATOM   2120  CG  LEU   134      24.409  44.149  48.712  1.00  0.00           C  
ATOM   2121  CD1 LEU   134      23.579  43.126  49.444  1.00  0.00           C  
ATOM   2122  CD2 LEU   134      23.974  44.191  47.219  1.00  0.00           C  
ATOM   2123  H   LEU   134      26.667  45.394  49.269  1.00  0.00           H  
ATOM   2124  HA  LEU   134      24.429  46.884  48.155  1.00  0.00           H  
ATOM   2125  HB2 LEU   134      24.587  45.133  50.579  1.00  0.00           H  
ATOM   2126  HB3 LEU   134      23.106  45.561  49.681  1.00  0.00           H  
ATOM   2127  HG  LEU   134      25.483  43.968  48.721  1.00  0.00           H  
ATOM   2128 HD11 LEU   134      22.525  43.387  49.341  1.00  0.00           H  
ATOM   2129 HD12 LEU   134      23.663  42.173  48.921  1.00  0.00           H  
ATOM   2130 HD13 LEU   134      23.818  42.991  50.499  1.00  0.00           H  
ATOM   2131 HD21 LEU   134      24.712  44.894  46.834  1.00  0.00           H  
ATOM   2132 HD22 LEU   134      24.122  43.167  46.877  1.00  0.00           H  
ATOM   2133 HD23 LEU   134      22.948  44.550  47.130  1.00  0.00           H  
ATOM   2134  N   ASP   135      25.568  48.287  50.870  1.00  0.00           N  
ATOM   2135  CA  ASP   135      25.532  49.572  51.697  1.00  0.00           C  
ATOM   2136  C   ASP   135      25.787  50.765  50.880  1.00  0.00           C  
ATOM   2137  O   ASP   135      25.095  51.757  51.104  1.00  0.00           O  
ATOM   2138  CB  ASP   135      26.632  49.422  52.831  1.00  0.00           C  
ATOM   2139  CG  ASP   135      26.773  50.607  53.723  1.00  0.00           C  
ATOM   2140  OD1 ASP   135      25.711  51.046  54.228  1.00  0.00           O  
ATOM   2141  OD2 ASP   135      27.941  51.031  54.045  1.00  0.00           O1-
ATOM   2142  H   ASP   135      26.365  47.686  51.022  1.00  0.00           H  
ATOM   2143  HA  ASP   135      24.546  49.805  52.098  1.00  0.00           H  
ATOM   2144  HB2 ASP   135      26.550  48.506  53.416  1.00  0.00           H  
ATOM   2145  HB3 ASP   135      27.579  49.375  52.295  1.00  0.00           H  
ATOM   2146  N   ASP   136      26.708  50.655  49.925  1.00  0.00           N  
ATOM   2147  CA  ASP   136      26.919  51.739  48.980  1.00  0.00           C  
ATOM   2148  C   ASP   136      25.773  51.681  47.892  1.00  0.00           C  
ATOM   2149  O   ASP   136      25.214  52.758  47.589  1.00  0.00           O  
ATOM   2150  CB  ASP   136      28.272  51.604  48.282  1.00  0.00           C  
ATOM   2151  CG  ASP   136      29.442  51.762  49.303  1.00  0.00           C  
ATOM   2152  OD1 ASP   136      30.574  51.328  48.954  1.00  0.00           O  
ATOM   2153  OD2 ASP   136      29.212  52.350  50.379  1.00  0.00           O1-
ATOM   2154  H   ASP   136      27.271  49.842  49.716  1.00  0.00           H  
ATOM   2155  HA  ASP   136      26.790  52.700  49.477  1.00  0.00           H  
ATOM   2156  HB2 ASP   136      28.407  50.598  47.885  1.00  0.00           H  
ATOM   2157  HB3 ASP   136      28.438  52.238  47.410  1.00  0.00           H  
ATOM   2158  N   TYR   137      25.482  50.539  47.318  1.00  0.00           N  
ATOM   2159  CA  TYR   137      24.558  50.365  46.220  1.00  0.00           C  
ATOM   2160  C   TYR   137      23.139  50.923  46.442  1.00  0.00           C  
ATOM   2161  O   TYR   137      22.507  51.563  45.558  1.00  0.00           O  
ATOM   2162  CB  TYR   137      24.596  48.839  45.760  1.00  0.00           C  
ATOM   2163  CG  TYR   137      23.703  48.444  44.541  1.00  0.00           C  
ATOM   2164  CD1 TYR   137      23.820  49.118  43.301  1.00  0.00           C  
ATOM   2165  CE1 TYR   137      22.906  48.818  42.330  1.00  0.00           C  
ATOM   2166  CZ  TYR   137      21.982  47.794  42.571  1.00  0.00           C  
ATOM   2167  OH  TYR   137      20.949  47.621  41.681  1.00  0.00           O  
ATOM   2168  CE2 TYR   137      21.972  47.053  43.696  1.00  0.00           C  
ATOM   2169  CD2 TYR   137      22.832  47.351  44.759  1.00  0.00           C  
ATOM   2170  H   TYR   137      25.958  49.677  47.546  1.00  0.00           H  
ATOM   2171  HA  TYR   137      25.001  50.968  45.427  1.00  0.00           H  
ATOM   2172  HB2 TYR   137      25.628  48.500  45.678  1.00  0.00           H  
ATOM   2173  HB3 TYR   137      24.259  48.300  46.646  1.00  0.00           H  
ATOM   2174  HD1 TYR   137      24.598  49.859  43.189  1.00  0.00           H  
ATOM   2175  HE1 TYR   137      22.810  49.452  41.461  1.00  0.00           H  
ATOM   2176  HH  TYR   137      20.178  47.381  42.200  1.00  0.00           H  
ATOM   2177  HE2 TYR   137      21.178  46.330  43.814  1.00  0.00           H  
ATOM   2178  HD2 TYR   137      22.790  46.880  45.730  1.00  0.00           H  
ATOM   2179  N   LYS   138      22.603  50.645  47.613  1.00  0.00           N  
ATOM   2180  CA  LYS   138      21.306  51.105  48.098  1.00  0.00           C  
ATOM   2181  C   LYS   138      21.365  52.679  48.465  1.00  0.00           C  
ATOM   2182  O   LYS   138      20.372  53.359  48.096  1.00  0.00           O  
ATOM   2183  CB  LYS   138      20.877  50.281  49.383  1.00  0.00           C  
ATOM   2184  CG  LYS   138      20.295  48.910  49.018  1.00  0.00           C  
ATOM   2185  CD  LYS   138      19.947  48.084  50.272  1.00  0.00           C  
ATOM   2186  CE  LYS   138      21.058  47.744  51.184  1.00  0.00           C  
ATOM   2187  NZ  LYS   138      20.675  47.197  52.487  1.00  0.00           N1+
ATOM   2188  H   LYS   138      23.157  50.043  48.205  1.00  0.00           H  
ATOM   2189  HA  LYS   138      20.565  51.071  47.299  1.00  0.00           H  
ATOM   2190  HB2 LYS   138      21.681  50.286  50.119  1.00  0.00           H  
ATOM   2191  HB3 LYS   138      20.115  50.903  49.853  1.00  0.00           H  
ATOM   2192  HG2 LYS   138      19.381  48.940  48.427  1.00  0.00           H  
ATOM   2193  HG3 LYS   138      21.021  48.328  48.451  1.00  0.00           H  
ATOM   2194  HD2 LYS   138      19.206  48.674  50.811  1.00  0.00           H  
ATOM   2195  HD3 LYS   138      19.446  47.144  50.040  1.00  0.00           H  
ATOM   2196  HE2 LYS   138      21.737  47.059  50.676  1.00  0.00           H  
ATOM   2197  HE3 LYS   138      21.614  48.675  51.292  1.00  0.00           H  
ATOM   2198  HZ1 LYS   138      20.060  46.405  52.371  1.00  0.00           H  
ATOM   2199  HZ2 LYS   138      21.449  46.759  52.966  1.00  0.00           H  
ATOM   2200  HZ3 LYS   138      20.165  47.878  53.031  1.00  0.00           H  
ATOM   2201  N   GLU   139      22.515  53.185  48.974  1.00  0.00           N  
ATOM   2202  CA  GLU   139      22.681  54.638  49.070  1.00  0.00           C  
ATOM   2203  C   GLU   139      22.770  55.354  47.649  1.00  0.00           C  
ATOM   2204  O   GLU   139      22.281  56.426  47.430  1.00  0.00           O  
ATOM   2205  CB  GLU   139      23.902  54.965  49.987  1.00  0.00           C  
ATOM   2206  CG  GLU   139      24.082  56.465  50.369  1.00  0.00           C  
ATOM   2207  CD  GLU   139      23.093  56.895  51.419  1.00  0.00           C  
ATOM   2208  OE1 GLU   139      22.289  57.809  51.293  1.00  0.00           O  
ATOM   2209  OE2 GLU   139      23.111  56.273  52.556  1.00  0.00           O1-
ATOM   2210  H   GLU   139      23.188  52.615  49.465  1.00  0.00           H  
ATOM   2211  HA  GLU   139      21.744  54.900  49.560  1.00  0.00           H  
ATOM   2212  HB2 GLU   139      23.825  54.350  50.884  1.00  0.00           H  
ATOM   2213  HB3 GLU   139      24.791  54.643  49.443  1.00  0.00           H  
ATOM   2214  HG2 GLU   139      25.081  56.600  50.785  1.00  0.00           H  
ATOM   2215  HG3 GLU   139      24.051  57.229  49.593  1.00  0.00           H  
ATOM   2216  N   GLY   140      23.258  54.703  46.572  1.00  0.00           N  
ATOM   2217  CA  GLY   140      23.584  55.373  45.320  1.00  0.00           C  
ATOM   2218  C   GLY   140      25.000  55.838  45.267  1.00  0.00           C  
ATOM   2219  O   GLY   140      25.257  56.537  44.280  1.00  0.00           O  
ATOM   2220  H   GLY   140      23.515  53.731  46.672  1.00  0.00           H  
ATOM   2221  HA2 GLY   140      23.328  54.737  44.473  1.00  0.00           H  
ATOM   2222  HA3 GLY   140      22.963  56.268  45.274  1.00  0.00           H  
ATOM   2223  N   ASP   141      25.836  55.709  46.273  1.00  0.00           N  
ATOM   2224  CA  ASP   141      27.305  55.883  46.090  1.00  0.00           C  
ATOM   2225  C   ASP   141      27.769  54.916  44.935  1.00  0.00           C  
ATOM   2226  O   ASP   141      28.601  55.291  44.144  1.00  0.00           O  
ATOM   2227  CB  ASP   141      28.025  55.659  47.410  1.00  0.00           C  
ATOM   2228  CG  ASP   141      27.927  56.783  48.439  1.00  0.00           C  
ATOM   2229  OD1 ASP   141      28.428  56.629  49.525  1.00  0.00           O  
ATOM   2230  OD2 ASP   141      27.343  57.877  48.134  1.00  0.00           O1-
ATOM   2231  H   ASP   141      25.559  55.142  47.062  1.00  0.00           H  
ATOM   2232  HA  ASP   141      27.572  56.896  45.790  1.00  0.00           H  
ATOM   2233  HB2 ASP   141      27.593  54.776  47.880  1.00  0.00           H  
ATOM   2234  HB3 ASP   141      29.068  55.488  47.140  1.00  0.00           H  
ATOM   2235  N   LEU   142      27.194  53.731  44.941  1.00  0.00           N  
ATOM   2236  CA  LEU   142      27.405  52.767  43.860  1.00  0.00           C  
ATOM   2237  C   LEU   142      26.214  52.716  42.897  1.00  0.00           C  
ATOM   2238  O   LEU   142      25.032  52.615  43.291  1.00  0.00           O  
ATOM   2239  CB  LEU   142      27.962  51.402  44.335  1.00  0.00           C  
ATOM   2240  CG  LEU   142      28.307  50.362  43.304  1.00  0.00           C  
ATOM   2241  CD1 LEU   142      29.307  49.357  43.867  1.00  0.00           C  
ATOM   2242  CD2 LEU   142      27.151  49.535  42.814  1.00  0.00           C  
ATOM   2243  H   LEU   142      26.599  53.528  45.732  1.00  0.00           H  
ATOM   2244  HA  LEU   142      28.256  53.054  43.243  1.00  0.00           H  
ATOM   2245  HB2 LEU   142      28.882  51.605  44.882  1.00  0.00           H  
ATOM   2246  HB3 LEU   142      27.360  50.866  45.070  1.00  0.00           H  
ATOM   2247  HG  LEU   142      28.690  50.817  42.391  1.00  0.00           H  
ATOM   2248 HD11 LEU   142      29.645  48.715  43.053  1.00  0.00           H  
ATOM   2249 HD12 LEU   142      30.231  49.733  44.306  1.00  0.00           H  
ATOM   2250 HD13 LEU   142      28.893  48.746  44.669  1.00  0.00           H  
ATOM   2251 HD21 LEU   142      27.569  48.767  42.163  1.00  0.00           H  
ATOM   2252 HD22 LEU   142      26.668  49.007  43.636  1.00  0.00           H  
ATOM   2253 HD23 LEU   142      26.372  50.095  42.296  1.00  0.00           H  
ATOM   2254  N   ARG   143      26.463  52.734  41.563  1.00  0.00           N  
ATOM   2255  CA  ARG   143      25.525  52.645  40.463  1.00  0.00           C  
ATOM   2256  C   ARG   143      25.986  51.622  39.414  1.00  0.00           C  
ATOM   2257  O   ARG   143      27.141  51.683  38.943  1.00  0.00           O  
ATOM   2258  CB  ARG   143      25.286  54.083  39.873  1.00  0.00           C  
ATOM   2259  CG  ARG   143      24.669  55.094  40.896  1.00  0.00           C  
ATOM   2260  CD  ARG   143      23.198  54.894  41.153  1.00  0.00           C  
ATOM   2261  NE  ARG   143      22.707  53.780  41.984  1.00  0.00           N  
ATOM   2262  CZ  ARG   143      21.785  52.869  41.793  1.00  0.00           C  
ATOM   2263  NH1 ARG   143      21.054  52.910  40.752  1.00  0.00           N  
ATOM   2264  NH2 ARG   143      21.715  51.826  42.664  1.00  0.00           N1+
ATOM   2265  H   ARG   143      27.412  52.854  41.242  1.00  0.00           H  
ATOM   2266  HA  ARG   143      24.575  52.374  40.925  1.00  0.00           H  
ATOM   2267  HB2 ARG   143      26.211  54.474  39.449  1.00  0.00           H  
ATOM   2268  HB3 ARG   143      24.587  54.030  39.038  1.00  0.00           H  
ATOM   2269  HG2 ARG   143      25.196  55.123  41.850  1.00  0.00           H  
ATOM   2270  HG3 ARG   143      24.932  56.081  40.516  1.00  0.00           H  
ATOM   2271  HD2 ARG   143      22.816  55.802  41.619  1.00  0.00           H  
ATOM   2272  HD3 ARG   143      22.653  54.911  40.209  1.00  0.00           H  
ATOM   2273  HE  ARG   143      23.284  53.497  42.762  1.00  0.00           H  
ATOM   2274 HH11 ARG   143      21.172  53.535  39.967  1.00  0.00           H  
ATOM   2275 HH12 ARG   143      20.311  52.230  40.825  1.00  0.00           H  
ATOM   2276 HH21 ARG   143      22.274  51.742  43.501  1.00  0.00           H  
ATOM   2277 HH22 ARG   143      20.993  51.152  42.453  1.00  0.00           H  
ATOM   2278  N   ILE   144      25.159  50.647  39.020  1.00  0.00           N  
ATOM   2279  CA  ILE   144      25.491  49.756  37.893  1.00  0.00           C  
ATOM   2280  C   ILE   144      25.396  50.507  36.508  1.00  0.00           C  
ATOM   2281  O   ILE   144      24.525  51.350  36.336  1.00  0.00           O  
ATOM   2282  CB  ILE   144      24.638  48.441  37.992  1.00  0.00           C  
ATOM   2283  CG2 ILE   144      24.609  47.521  36.757  1.00  0.00           C  
ATOM   2284  CG1 ILE   144      25.118  47.641  39.300  1.00  0.00           C  
ATOM   2285  CD1 ILE   144      23.906  46.797  39.732  1.00  0.00           C  
ATOM   2286  H   ILE   144      24.234  50.720  39.421  1.00  0.00           H  
ATOM   2287  HA  ILE   144      26.542  49.490  38.000  1.00  0.00           H  
ATOM   2288  HB  ILE   144      23.628  48.764  38.241  1.00  0.00           H  
ATOM   2289 HG21 ILE   144      25.571  47.065  36.522  1.00  0.00           H  
ATOM   2290 HG22 ILE   144      23.942  46.676  36.928  1.00  0.00           H  
ATOM   2291 HG23 ILE   144      24.236  48.058  35.886  1.00  0.00           H  
ATOM   2292 HG12 ILE   144      25.816  46.843  39.044  1.00  0.00           H  
ATOM   2293 HG13 ILE   144      25.582  48.255  40.072  1.00  0.00           H  
ATOM   2294 HD11 ILE   144      24.212  46.399  40.699  1.00  0.00           H  
ATOM   2295 HD12 ILE   144      23.037  47.423  39.933  1.00  0.00           H  
ATOM   2296 HD13 ILE   144      23.553  46.014  39.061  1.00  0.00           H  
ATOM   2297  N   MET   145      26.149  50.061  35.531  1.00  0.00           N  
ATOM   2298  CA  MET   145      26.211  50.755  34.176  1.00  0.00           C  
ATOM   2299  C   MET   145      26.272  49.717  33.010  1.00  0.00           C  
ATOM   2300  O   MET   145      26.413  48.512  33.251  1.00  0.00           O  
ATOM   2301  CB  MET   145      27.420  51.739  34.153  1.00  0.00           C  
ATOM   2302  CG  MET   145      28.776  51.168  34.476  1.00  0.00           C  
ATOM   2303  SD  MET   145      30.047  52.301  33.846  1.00  0.00           S  
ATOM   2304  CE  MET   145      31.438  51.147  33.743  1.00  0.00           C  
ATOM   2305  H   MET   145      26.889  49.418  35.775  1.00  0.00           H  
ATOM   2306  HA  MET   145      25.243  51.210  33.968  1.00  0.00           H  
ATOM   2307  HB2 MET   145      27.515  52.158  33.152  1.00  0.00           H  
ATOM   2308  HB3 MET   145      27.266  52.576  34.835  1.00  0.00           H  
ATOM   2309  HG2 MET   145      28.784  50.979  35.550  1.00  0.00           H  
ATOM   2310  HG3 MET   145      28.791  50.176  34.026  1.00  0.00           H  
ATOM   2311  HE1 MET   145      31.402  50.800  34.775  1.00  0.00           H  
ATOM   2312  HE2 MET   145      31.134  50.269  33.173  1.00  0.00           H  
ATOM   2313  HE3 MET   145      32.400  51.498  33.368  1.00  0.00           H  
ATOM   2314  N   PRO   146      26.286  50.089  31.735  1.00  0.00           N  
ATOM   2315  CA  PRO   146      26.198  49.155  30.615  1.00  0.00           C  
ATOM   2316  C   PRO   146      27.512  48.566  30.194  1.00  0.00           C  
ATOM   2317  O   PRO   146      28.568  49.201  30.143  1.00  0.00           O  
ATOM   2318  CD  PRO   146      26.047  51.419  31.249  1.00  0.00           C  
ATOM   2319  CG  PRO   146      25.073  51.204  30.058  1.00  0.00           C  
ATOM   2320  CB  PRO   146      25.612  49.891  29.449  1.00  0.00           C  
ATOM   2321  HD2 PRO   146      26.986  51.860  30.916  1.00  0.00           H  
ATOM   2322  HD3 PRO   146      25.533  51.973  32.035  1.00  0.00           H  
ATOM   2323  HG2 PRO   146      25.163  52.044  29.369  1.00  0.00           H  
ATOM   2324  HG3 PRO   146      24.054  51.053  30.415  1.00  0.00           H  
ATOM   2325  HB2 PRO   146      26.346  50.173  28.694  1.00  0.00           H  
ATOM   2326  HB3 PRO   146      24.769  49.348  29.022  1.00  0.00           H  
ATOM   2327  HA  PRO   146      25.534  48.352  30.934  1.00  0.00           H  
ATOM   2328  N   ASP   147      27.423  47.294  29.750  1.00  0.00           N  
ATOM   2329  CA  ASP   147      28.629  46.508  29.402  1.00  0.00           C  
ATOM   2330  C   ASP   147      28.566  45.938  27.931  1.00  0.00           C  
ATOM   2331  O   ASP   147      28.216  44.713  27.781  1.00  0.00           O  
ATOM   2332  CB  ASP   147      28.738  45.367  30.372  1.00  0.00           C  
ATOM   2333  CG  ASP   147      29.897  44.385  30.242  1.00  0.00           C  
ATOM   2334  OD1 ASP   147      29.932  43.328  30.950  1.00  0.00           O  
ATOM   2335  OD2 ASP   147      30.816  44.694  29.481  1.00  0.00           O1-
ATOM   2336  H   ASP   147      26.569  46.781  29.917  1.00  0.00           H  
ATOM   2337  HA  ASP   147      29.505  47.154  29.452  1.00  0.00           H  
ATOM   2338  HB2 ASP   147      28.912  45.800  31.357  1.00  0.00           H  
ATOM   2339  HB3 ASP   147      27.867  44.714  30.320  1.00  0.00           H  
ATOM   2340  N   SER   148      28.940  46.789  26.948  1.00  0.00           N  
ATOM   2341  CA  SER   148      29.367  48.221  26.944  1.00  0.00           C  
ATOM   2342  C   SER   148      29.119  48.983  25.639  1.00  0.00           C  
ATOM   2343  O   SER   148      29.440  48.483  24.562  1.00  0.00           O  
ATOM   2344  CB  SER   148      30.856  48.355  27.188  1.00  0.00           C  
ATOM   2345  OG  SER   148      31.102  49.530  27.934  1.00  0.00           O  
ATOM   2346  H   SER   148      28.702  46.309  26.092  1.00  0.00           H  
ATOM   2347  HA  SER   148      28.768  48.660  27.742  1.00  0.00           H  
ATOM   2348  HB2 SER   148      31.115  47.429  27.701  1.00  0.00           H  
ATOM   2349  HB3 SER   148      31.348  48.424  26.219  1.00  0.00           H  
ATOM   2350  HG  SER   148      31.785  50.059  27.515  1.00  0.00           H  
ATOM   2351  N   ASN   149      28.726  50.224  25.793  1.00  0.00           N  
ATOM   2352  CA  ASN   149      28.576  51.166  24.609  1.00  0.00           C  
ATOM   2353  C   ASN   149      29.912  51.858  24.155  1.00  0.00           C  
ATOM   2354  O   ASN   149      30.119  52.107  22.984  1.00  0.00           O  
ATOM   2355  CB  ASN   149      27.623  52.368  24.996  1.00  0.00           C  
ATOM   2356  CG  ASN   149      26.439  51.832  25.723  1.00  0.00           C  
ATOM   2357  OD1 ASN   149      25.775  50.837  25.405  1.00  0.00           O  
ATOM   2358  ND2 ASN   149      26.023  52.551  26.698  1.00  0.00           N  
ATOM   2359  H   ASN   149      28.561  50.500  26.750  1.00  0.00           H  
ATOM   2360  HA  ASN   149      28.258  50.679  23.687  1.00  0.00           H  
ATOM   2361  HB2 ASN   149      28.220  53.095  25.546  1.00  0.00           H  
ATOM   2362  HB3 ASN   149      27.254  52.896  24.116  1.00  0.00           H  
ATOM   2363 HD21 ASN   149      26.640  53.224  27.129  1.00  0.00           H  
ATOM   2364 HD22 ASN   149      25.155  52.396  27.191  1.00  0.00           H  
ATOM   2365  N   ASP   150      30.841  51.987  25.070  1.00  0.00           N  
ATOM   2366  CA  ASP   150      32.186  52.628  24.734  1.00  0.00           C  
ATOM   2367  C   ASP   150      33.165  51.727  23.914  1.00  0.00           C  
ATOM   2368  O   ASP   150      34.200  52.188  23.429  1.00  0.00           O  
ATOM   2369  CB  ASP   150      32.861  53.017  26.067  1.00  0.00           C  
ATOM   2370  CG  ASP   150      33.486  51.854  26.872  1.00  0.00           C  
ATOM   2371  OD1 ASP   150      34.229  52.185  27.842  1.00  0.00           O  
ATOM   2372  OD2 ASP   150      33.155  50.714  26.599  1.00  0.00           O1-
ATOM   2373  H   ASP   150      30.692  51.649  26.010  1.00  0.00           H  
ATOM   2374  HA  ASP   150      32.009  53.580  24.233  1.00  0.00           H  
ATOM   2375  HB2 ASP   150      33.558  53.812  25.803  1.00  0.00           H  
ATOM   2376  HB3 ASP   150      32.155  53.471  26.762  1.00  0.00           H  
ATOM   2377  N   SER   151      32.800  50.449  23.669  1.00  0.00           N  
ATOM   2378  CA  SER   151      33.546  49.407  22.979  1.00  0.00           C  
ATOM   2379  C   SER   151      32.566  48.472  22.236  1.00  0.00           C  
ATOM   2380  O   SER   151      32.475  47.321  22.633  1.00  0.00           O  
ATOM   2381  CB  SER   151      34.396  48.616  24.034  1.00  0.00           C  
ATOM   2382  OG  SER   151      33.581  48.133  25.142  1.00  0.00           O  
ATOM   2383  H   SER   151      31.884  50.242  24.041  1.00  0.00           H  
ATOM   2384  HA  SER   151      34.142  49.893  22.207  1.00  0.00           H  
ATOM   2385  HB2 SER   151      34.909  47.737  23.644  1.00  0.00           H  
ATOM   2386  HB3 SER   151      35.129  49.248  24.535  1.00  0.00           H  
ATOM   2387  HG  SER   151      33.320  48.893  25.668  1.00  0.00           H  
ATOM   2388  N   PRO   152      31.714  48.835  21.222  1.00  0.00           N  
ATOM   2389  CA  PRO   152      30.603  47.942  20.824  1.00  0.00           C  
ATOM   2390  C   PRO   152      31.005  46.527  20.206  1.00  0.00           C  
ATOM   2391  O   PRO   152      30.276  45.573  20.529  1.00  0.00           O  
ATOM   2392  CD  PRO   152      31.600  50.155  20.649  1.00  0.00           C  
ATOM   2393  CG  PRO   152      30.153  50.196  20.001  1.00  0.00           C  
ATOM   2394  CB  PRO   152      29.791  48.688  19.838  1.00  0.00           C  
ATOM   2395  HD2 PRO   152      32.379  50.275  19.896  1.00  0.00           H  
ATOM   2396  HD3 PRO   152      31.735  50.968  21.362  1.00  0.00           H  
ATOM   2397  HG2 PRO   152      30.130  50.762  19.070  1.00  0.00           H  
ATOM   2398  HG3 PRO   152      29.468  50.585  20.753  1.00  0.00           H  
ATOM   2399  HB2 PRO   152      30.095  48.430  18.823  1.00  0.00           H  
ATOM   2400  HB3 PRO   152      28.746  48.526  20.102  1.00  0.00           H  
ATOM   2401  HA  PRO   152      30.019  47.707  21.713  1.00  0.00           H  
ATOM   2402  N   PRO   153      32.177  46.313  19.475  1.00  0.00           N  
ATOM   2403  CA  PRO   153      32.628  45.098  18.908  1.00  0.00           C  
ATOM   2404  C   PRO   153      33.344  44.269  19.961  1.00  0.00           C  
ATOM   2405  O   PRO   153      33.852  43.195  19.664  1.00  0.00           O  
ATOM   2406  CD  PRO   153      32.958  47.467  18.996  1.00  0.00           C  
ATOM   2407  CG  PRO   153      34.227  46.880  18.300  1.00  0.00           C  
ATOM   2408  CB  PRO   153      33.700  45.477  17.839  1.00  0.00           C  
ATOM   2409  HD2 PRO   153      33.364  48.112  19.776  1.00  0.00           H  
ATOM   2410  HD3 PRO   153      32.439  48.100  18.276  1.00  0.00           H  
ATOM   2411  HG2 PRO   153      35.030  46.827  19.036  1.00  0.00           H  
ATOM   2412  HG3 PRO   153      34.633  47.398  17.431  1.00  0.00           H  
ATOM   2413  HB2 PRO   153      34.585  44.873  17.636  1.00  0.00           H  
ATOM   2414  HB3 PRO   153      33.127  45.669  16.933  1.00  0.00           H  
ATOM   2415  HA  PRO   153      31.785  44.567  18.467  1.00  0.00           H  
ATOM   2416  N   ALA   154      33.383  44.727  21.231  1.00  0.00           N  
ATOM   2417  CA  ALA   154      33.796  43.987  22.410  1.00  0.00           C  
ATOM   2418  C   ALA   154      32.672  43.104  23.024  1.00  0.00           C  
ATOM   2419  O   ALA   154      32.816  42.575  24.156  1.00  0.00           O  
ATOM   2420  CB  ALA   154      34.538  44.832  23.420  1.00  0.00           C  
ATOM   2421  H   ALA   154      32.927  45.606  21.433  1.00  0.00           H  
ATOM   2422  HA  ALA   154      34.545  43.260  22.095  1.00  0.00           H  
ATOM   2423  HB1 ALA   154      33.832  45.468  23.955  1.00  0.00           H  
ATOM   2424  HB2 ALA   154      34.945  44.166  24.181  1.00  0.00           H  
ATOM   2425  HB3 ALA   154      35.337  45.492  23.082  1.00  0.00           H  
ATOM   2426  N   GLU   155      31.481  43.071  22.378  1.00  0.00           N  
ATOM   2427  CA  GLU   155      30.335  42.253  22.746  1.00  0.00           C  
ATOM   2428  C   GLU   155      30.317  41.079  21.792  1.00  0.00           C  
ATOM   2429  O   GLU   155      30.453  41.266  20.610  1.00  0.00           O  
ATOM   2430  CB  GLU   155      29.086  43.154  22.676  1.00  0.00           C  
ATOM   2431  CG  GLU   155      27.814  42.351  22.480  1.00  0.00           C  
ATOM   2432  CD  GLU   155      27.495  41.339  23.612  1.00  0.00           C  
ATOM   2433  OE1 GLU   155      28.348  40.736  24.277  1.00  0.00           O  
ATOM   2434  OE2 GLU   155      26.298  41.111  23.837  1.00  0.00           O1-
ATOM   2435  H   GLU   155      31.398  43.647  21.553  1.00  0.00           H  
ATOM   2436  HA  GLU   155      30.438  41.816  23.739  1.00  0.00           H  
ATOM   2437  HB2 GLU   155      28.848  43.746  23.559  1.00  0.00           H  
ATOM   2438  HB3 GLU   155      29.313  43.792  21.821  1.00  0.00           H  
ATOM   2439  HG2 GLU   155      26.992  43.065  22.432  1.00  0.00           H  
ATOM   2440  HG3 GLU   155      27.864  41.860  21.507  1.00  0.00           H  
ATOM   2441  N   ARG   156      30.221  39.845  22.332  1.00  0.00           N  
ATOM   2442  CA  ARG   156      30.451  38.522  21.683  1.00  0.00           C  
ATOM   2443  C   ARG   156      29.399  37.489  22.196  1.00  0.00           C  
ATOM   2444  O   ARG   156      29.000  37.547  23.375  1.00  0.00           O  
ATOM   2445  CB  ARG   156      31.954  38.011  21.839  1.00  0.00           C  
ATOM   2446  CG  ARG   156      32.835  38.840  20.874  1.00  0.00           C  
ATOM   2447  CD  ARG   156      32.590  38.529  19.421  1.00  0.00           C  
ATOM   2448  NE  ARG   156      33.269  39.438  18.498  1.00  0.00           N  
ATOM   2449  CZ  ARG   156      32.894  40.553  17.905  1.00  0.00           C  
ATOM   2450  NH1 ARG   156      31.778  41.074  18.162  1.00  0.00           N  
ATOM   2451  NH2 ARG   156      33.684  41.118  17.074  1.00  0.00           N1+
ATOM   2452  H   ARG   156      30.084  39.738  23.327  1.00  0.00           H  
ATOM   2453  HA  ARG   156      30.270  38.580  20.609  1.00  0.00           H  
ATOM   2454  HB2 ARG   156      32.302  38.271  22.839  1.00  0.00           H  
ATOM   2455  HB3 ARG   156      32.018  36.941  21.643  1.00  0.00           H  
ATOM   2456  HG2 ARG   156      32.805  39.923  20.998  1.00  0.00           H  
ATOM   2457  HG3 ARG   156      33.883  38.604  21.059  1.00  0.00           H  
ATOM   2458  HD2 ARG   156      32.795  37.488  19.174  1.00  0.00           H  
ATOM   2459  HD3 ARG   156      31.567  38.775  19.139  1.00  0.00           H  
ATOM   2460  HE  ARG   156      34.192  39.155  18.201  1.00  0.00           H  
ATOM   2461 HH11 ARG   156      31.073  40.777  18.821  1.00  0.00           H  
ATOM   2462 HH12 ARG   156      31.476  41.882  17.636  1.00  0.00           H  
ATOM   2463 HH21 ARG   156      34.607  40.708  17.052  1.00  0.00           H  
ATOM   2464 HH22 ARG   156      33.461  41.984  16.605  1.00  0.00           H  
ATOM   2465  N   GLU   157      28.985  36.625  21.366  1.00  0.00           N  
ATOM   2466  CA  GLU   157      27.912  35.625  21.545  1.00  0.00           C  
ATOM   2467  C   GLU   157      28.167  34.605  22.696  1.00  0.00           C  
ATOM   2468  O   GLU   157      29.270  34.514  23.272  1.00  0.00           O  
ATOM   2469  CB  GLU   157      27.891  34.889  20.174  1.00  0.00           C  
ATOM   2470  CG  GLU   157      29.121  34.183  19.548  1.00  0.00           C  
ATOM   2471  CD  GLU   157      29.874  35.091  18.576  1.00  0.00           C  
ATOM   2472  OE1 GLU   157      30.076  36.311  18.790  1.00  0.00           O  
ATOM   2473  OE2 GLU   157      30.118  34.548  17.453  1.00  0.00           O1-
ATOM   2474  H   GLU   157      29.357  36.759  20.437  1.00  0.00           H  
ATOM   2475  HA  GLU   157      26.961  36.134  21.700  1.00  0.00           H  
ATOM   2476  HB2 GLU   157      27.186  34.076  20.349  1.00  0.00           H  
ATOM   2477  HB3 GLU   157      27.489  35.562  19.418  1.00  0.00           H  
ATOM   2478  HG2 GLU   157      29.759  33.885  20.380  1.00  0.00           H  
ATOM   2479  HG3 GLU   157      28.775  33.218  19.179  1.00  0.00           H  
ATOM   2480  N   PRO   158      27.090  33.907  23.101  1.00  0.00           N  
ATOM   2481  CA  PRO   158      27.166  32.838  24.070  1.00  0.00           C  
ATOM   2482  C   PRO   158      28.134  31.744  23.706  1.00  0.00           C  
ATOM   2483  O   PRO   158      28.723  31.104  24.570  1.00  0.00           O  
ATOM   2484  CD  PRO   158      25.699  34.211  22.880  1.00  0.00           C  
ATOM   2485  CG  PRO   158      24.977  33.680  24.119  1.00  0.00           C  
ATOM   2486  CB  PRO   158      25.716  32.427  24.314  1.00  0.00           C  
ATOM   2487  HD2 PRO   158      25.406  33.610  22.019  1.00  0.00           H  
ATOM   2488  HD3 PRO   158      25.485  35.271  22.740  1.00  0.00           H  
ATOM   2489  HG2 PRO   158      23.901  33.650  23.949  1.00  0.00           H  
ATOM   2490  HG3 PRO   158      25.094  34.416  24.915  1.00  0.00           H  
ATOM   2491  HB2 PRO   158      25.509  31.627  23.603  1.00  0.00           H  
ATOM   2492  HB3 PRO   158      25.453  32.046  25.301  1.00  0.00           H  
ATOM   2493  HA  PRO   158      27.493  33.231  25.032  1.00  0.00           H  
ATOM   2494  N   GLY   159      28.363  31.498  22.438  1.00  0.00           N  
ATOM   2495  CA  GLY   159      29.280  30.479  21.951  1.00  0.00           C  
ATOM   2496  C   GLY   159      30.686  31.064  21.704  1.00  0.00           C  
ATOM   2497  O   GLY   159      31.133  32.027  22.355  1.00  0.00           O  
ATOM   2498  H   GLY   159      27.720  31.980  21.826  1.00  0.00           H  
ATOM   2499  HA2 GLY   159      29.414  29.650  22.646  1.00  0.00           H  
ATOM   2500  HA3 GLY   159      28.886  30.167  20.983  1.00  0.00           H  
ATOM   2501  N   GLU   160      31.401  30.313  20.796  1.00  0.00           N  
ATOM   2502  CA  GLU   160      32.785  30.604  20.416  1.00  0.00           C  
ATOM   2503  C   GLU   160      33.672  30.575  21.718  1.00  0.00           C  
ATOM   2504  O   GLU   160      34.773  31.129  21.803  1.00  0.00           O  
ATOM   2505  CB  GLU   160      32.978  31.957  19.680  1.00  0.00           C  
ATOM   2506  CG  GLU   160      32.221  32.052  18.336  1.00  0.00           C  
ATOM   2507  CD  GLU   160      32.649  30.953  17.318  1.00  0.00           C  
ATOM   2508  OE1 GLU   160      31.805  30.526  16.481  1.00  0.00           O  
ATOM   2509  OE2 GLU   160      33.738  30.400  17.410  1.00  0.00           O1-
ATOM   2510  H   GLU   160      30.933  29.630  20.218  1.00  0.00           H  
ATOM   2511  HA  GLU   160      33.051  29.786  19.745  1.00  0.00           H  
ATOM   2512  HB2 GLU   160      32.624  32.829  20.229  1.00  0.00           H  
ATOM   2513  HB3 GLU   160      34.041  32.125  19.506  1.00  0.00           H  
ATOM   2514  HG2 GLU   160      31.187  31.911  18.653  1.00  0.00           H  
ATOM   2515  HG3 GLU   160      32.403  33.037  17.906  1.00  0.00           H  
ATOM   2516  N   VAL   161      33.271  29.747  22.745  1.00  0.00           N  
ATOM   2517  CA  VAL   161      33.971  29.589  23.989  1.00  0.00           C  
ATOM   2518  C   VAL   161      35.393  29.059  23.919  1.00  0.00           C  
ATOM   2519  O   VAL   161      35.611  27.978  23.426  1.00  0.00           O  
ATOM   2520  CB  VAL   161      33.140  28.986  25.110  1.00  0.00           C  
ATOM   2521  CG1 VAL   161      32.658  27.530  24.903  1.00  0.00           C  
ATOM   2522  CG2 VAL   161      33.799  29.113  26.519  1.00  0.00           C  
ATOM   2523  H   VAL   161      32.423  29.225  22.578  1.00  0.00           H  
ATOM   2524  HA  VAL   161      34.165  30.614  24.306  1.00  0.00           H  
ATOM   2525  HB  VAL   161      32.219  29.555  25.241  1.00  0.00           H  
ATOM   2526 HG11 VAL   161      32.338  27.354  23.876  1.00  0.00           H  
ATOM   2527 HG12 VAL   161      33.429  26.770  25.027  1.00  0.00           H  
ATOM   2528 HG13 VAL   161      31.915  27.216  25.637  1.00  0.00           H  
ATOM   2529 HG21 VAL   161      34.774  28.634  26.438  1.00  0.00           H  
ATOM   2530 HG22 VAL   161      34.099  30.140  26.725  1.00  0.00           H  
ATOM   2531 HG23 VAL   161      33.140  28.628  27.239  1.00  0.00           H  
ATOM   2532  N   VAL   162      36.364  29.726  24.485  1.00  0.00           N  
ATOM   2533  CA  VAL   162      37.703  29.118  24.536  1.00  0.00           C  
ATOM   2534  C   VAL   162      37.899  28.140  25.707  1.00  0.00           C  
ATOM   2535  O   VAL   162      37.129  28.124  26.663  1.00  0.00           O  
ATOM   2536  CB  VAL   162      38.746  30.285  24.464  1.00  0.00           C  
ATOM   2537  CG1 VAL   162      38.515  31.222  23.260  1.00  0.00           C  
ATOM   2538  CG2 VAL   162      38.993  31.041  25.759  1.00  0.00           C  
ATOM   2539  H   VAL   162      36.202  30.477  25.141  1.00  0.00           H  
ATOM   2540  HA  VAL   162      37.950  28.560  23.633  1.00  0.00           H  
ATOM   2541  HB  VAL   162      39.734  29.862  24.278  1.00  0.00           H  
ATOM   2542 HG11 VAL   162      38.282  30.535  22.446  1.00  0.00           H  
ATOM   2543 HG12 VAL   162      37.804  31.994  23.553  1.00  0.00           H  
ATOM   2544 HG13 VAL   162      39.469  31.704  23.049  1.00  0.00           H  
ATOM   2545 HG21 VAL   162      39.786  31.769  25.591  1.00  0.00           H  
ATOM   2546 HG22 VAL   162      38.157  31.686  26.030  1.00  0.00           H  
ATOM   2547 HG23 VAL   162      39.079  30.326  26.577  1.00  0.00           H  
ATOM   2548  N   ASP   163      39.018  27.401  25.716  1.00  0.00           N  
ATOM   2549  CA  ASP   163      39.420  26.518  26.755  1.00  0.00           C  
ATOM   2550  C   ASP   163      39.900  27.404  27.928  1.00  0.00           C  
ATOM   2551  O   ASP   163      40.783  28.233  27.628  1.00  0.00           O  
ATOM   2552  CB  ASP   163      40.634  25.575  26.408  1.00  0.00           C  
ATOM   2553  CG  ASP   163      40.225  24.628  25.300  1.00  0.00           C  
ATOM   2554  OD1 ASP   163      39.052  24.453  25.020  1.00  0.00           O  
ATOM   2555  OD2 ASP   163      41.140  24.104  24.675  1.00  0.00           O1-
ATOM   2556  H   ASP   163      39.688  27.570  24.980  1.00  0.00           H  
ATOM   2557  HA  ASP   163      38.566  25.938  27.106  1.00  0.00           H  
ATOM   2558  HB2 ASP   163      41.433  26.238  26.076  1.00  0.00           H  
ATOM   2559  HB3 ASP   163      41.026  25.105  27.310  1.00  0.00           H  
ATOM   2560  N   SER   164      39.419  27.230  29.214  1.00  0.00           N  
ATOM   2561  CA  SER   164      39.699  28.194  30.297  1.00  0.00           C  
ATOM   2562  C   SER   164      41.229  28.197  30.460  1.00  0.00           C  
ATOM   2563  O   SER   164      41.929  27.210  30.491  1.00  0.00           O  
ATOM   2564  CB  SER   164      38.885  27.660  31.457  1.00  0.00           C  
ATOM   2565  OG  SER   164      39.152  28.172  32.711  1.00  0.00           O  
ATOM   2566  H   SER   164      38.696  26.540  29.361  1.00  0.00           H  
ATOM   2567  HA  SER   164      39.277  29.178  30.093  1.00  0.00           H  
ATOM   2568  HB2 SER   164      37.804  27.750  31.349  1.00  0.00           H  
ATOM   2569  HB3 SER   164      39.142  26.600  31.470  1.00  0.00           H  
ATOM   2570  HG  SER   164      38.258  28.176  33.060  1.00  0.00           H  
ATOM   2571  N   LEU   165      41.791  29.406  30.592  1.00  0.00           N  
ATOM   2572  CA  LEU   165      43.212  29.730  30.642  1.00  0.00           C  
ATOM   2573  C   LEU   165      43.856  29.266  32.066  1.00  0.00           C  
ATOM   2574  O   LEU   165      45.071  29.428  32.225  1.00  0.00           O  
ATOM   2575  CB  LEU   165      43.355  31.171  30.307  1.00  0.00           C  
ATOM   2576  CG  LEU   165      42.669  31.672  29.013  1.00  0.00           C  
ATOM   2577  CD1 LEU   165      42.714  33.166  28.998  1.00  0.00           C  
ATOM   2578  CD2 LEU   165      43.324  31.123  27.750  1.00  0.00           C  
ATOM   2579  H   LEU   165      41.158  30.192  30.634  1.00  0.00           H  
ATOM   2580  HA  LEU   165      43.762  29.130  29.917  1.00  0.00           H  
ATOM   2581  HB2 LEU   165      42.954  31.757  31.134  1.00  0.00           H  
ATOM   2582  HB3 LEU   165      44.392  31.488  30.202  1.00  0.00           H  
ATOM   2583  HG  LEU   165      41.615  31.392  29.024  1.00  0.00           H  
ATOM   2584 HD11 LEU   165      43.711  33.597  28.906  1.00  0.00           H  
ATOM   2585 HD12 LEU   165      42.225  33.394  28.050  1.00  0.00           H  
ATOM   2586 HD13 LEU   165      42.126  33.572  29.821  1.00  0.00           H  
ATOM   2587 HD21 LEU   165      42.740  31.364  26.862  1.00  0.00           H  
ATOM   2588 HD22 LEU   165      44.365  31.432  27.656  1.00  0.00           H  
ATOM   2589 HD23 LEU   165      43.194  30.046  27.850  1.00  0.00           H  
ATOM   2590  N   VAL   166      43.029  28.791  32.987  1.00  0.00           N  
ATOM   2591  CA  VAL   166      43.363  28.415  34.429  1.00  0.00           C  
ATOM   2592  C   VAL   166      44.536  27.407  34.427  1.00  0.00           C  
ATOM   2593  O   VAL   166      44.480  26.368  33.709  1.00  0.00           O  
ATOM   2594  CB  VAL   166      42.181  27.829  35.192  1.00  0.00           C  
ATOM   2595  CG1 VAL   166      42.701  27.215  36.475  1.00  0.00           C  
ATOM   2596  CG2 VAL   166      41.245  28.990  35.464  1.00  0.00           C  
ATOM   2597  H   VAL   166      42.071  28.661  32.695  1.00  0.00           H  
ATOM   2598  HA  VAL   166      43.699  29.318  34.937  1.00  0.00           H  
ATOM   2599  HB  VAL   166      41.627  27.115  34.581  1.00  0.00           H  
ATOM   2600 HG11 VAL   166      43.291  26.366  36.128  1.00  0.00           H  
ATOM   2601 HG12 VAL   166      43.039  27.956  37.200  1.00  0.00           H  
ATOM   2602 HG13 VAL   166      41.909  26.640  36.956  1.00  0.00           H  
ATOM   2603 HG21 VAL   166      41.108  29.573  34.554  1.00  0.00           H  
ATOM   2604 HG22 VAL   166      40.289  28.553  35.754  1.00  0.00           H  
ATOM   2605 HG23 VAL   166      41.698  29.609  36.239  1.00  0.00           H  
ATOM   2606  N   GLY   167      45.614  27.659  35.105  1.00  0.00           N  
ATOM   2607  CA  GLY   167      46.862  26.922  35.214  1.00  0.00           C  
ATOM   2608  C   GLY   167      47.877  27.324  34.133  1.00  0.00           C  
ATOM   2609  O   GLY   167      49.030  26.911  34.256  1.00  0.00           O  
ATOM   2610  H   GLY   167      45.519  28.483  35.680  1.00  0.00           H  
ATOM   2611  HA2 GLY   167      47.269  27.115  36.206  1.00  0.00           H  
ATOM   2612  HA3 GLY   167      46.600  25.870  35.095  1.00  0.00           H  
ATOM   2613  N   LYS   168      47.462  28.062  33.040  1.00  0.00           N  
ATOM   2614  CA  LYS   168      48.542  28.715  32.206  1.00  0.00           C  
ATOM   2615  C   LYS   168      49.079  29.912  32.910  1.00  0.00           C  
ATOM   2616  O   LYS   168      48.554  30.447  33.879  1.00  0.00           O  
ATOM   2617  CB  LYS   168      47.997  29.186  30.871  1.00  0.00           C  
ATOM   2618  CG  LYS   168      47.213  28.136  30.133  1.00  0.00           C  
ATOM   2619  CD  LYS   168      48.115  26.962  29.720  1.00  0.00           C  
ATOM   2620  CE  LYS   168      47.302  26.164  28.673  1.00  0.00           C  
ATOM   2621  NZ  LYS   168      47.688  24.749  28.480  1.00  0.00           N1+
ATOM   2622  H   LYS   168      46.501  28.335  32.896  1.00  0.00           H  
ATOM   2623  HA  LYS   168      49.330  27.982  32.032  1.00  0.00           H  
ATOM   2624  HB2 LYS   168      47.309  29.992  31.127  1.00  0.00           H  
ATOM   2625  HB3 LYS   168      48.739  29.550  30.161  1.00  0.00           H  
ATOM   2626  HG2 LYS   168      46.421  27.726  30.759  1.00  0.00           H  
ATOM   2627  HG3 LYS   168      46.773  28.554  29.228  1.00  0.00           H  
ATOM   2628  HD2 LYS   168      48.989  27.423  29.261  1.00  0.00           H  
ATOM   2629  HD3 LYS   168      48.427  26.374  30.584  1.00  0.00           H  
ATOM   2630  HE2 LYS   168      46.264  26.151  29.005  1.00  0.00           H  
ATOM   2631  HE3 LYS   168      47.187  26.491  27.640  1.00  0.00           H  
ATOM   2632  HZ1 LYS   168      47.298  24.363  27.632  1.00  0.00           H  
ATOM   2633  HZ2 LYS   168      48.690  24.785  28.357  1.00  0.00           H  
ATOM   2634  HZ3 LYS   168      47.561  24.079  29.225  1.00  0.00           H  
ATOM   2635  N   GLN   169      50.164  30.371  32.313  1.00  0.00           N  
ATOM   2636  CA  GLN   169      50.890  31.487  32.753  1.00  0.00           C  
ATOM   2637  C   GLN   169      50.222  32.728  32.152  1.00  0.00           C  
ATOM   2638  O   GLN   169      49.686  32.693  31.045  1.00  0.00           O  
ATOM   2639  CB  GLN   169      52.338  31.386  32.314  1.00  0.00           C  
ATOM   2640  CG  GLN   169      53.303  30.290  32.811  1.00  0.00           C  
ATOM   2641  CD  GLN   169      53.191  30.130  34.251  1.00  0.00           C  
ATOM   2642  OE1 GLN   169      52.529  29.130  34.649  1.00  0.00           O  
ATOM   2643  NE2 GLN   169      53.840  30.895  35.063  1.00  0.00           N  
ATOM   2644  H   GLN   169      50.563  29.736  31.636  1.00  0.00           H  
ATOM   2645  HA  GLN   169      50.872  31.559  33.840  1.00  0.00           H  
ATOM   2646  HB2 GLN   169      52.492  31.452  31.236  1.00  0.00           H  
ATOM   2647  HB3 GLN   169      52.891  32.271  32.629  1.00  0.00           H  
ATOM   2648  HG2 GLN   169      52.977  29.364  32.337  1.00  0.00           H  
ATOM   2649  HG3 GLN   169      54.356  30.455  32.583  1.00  0.00           H  
ATOM   2650 HE21 GLN   169      54.378  31.643  34.649  1.00  0.00           H  
ATOM   2651 HE22 GLN   169      53.902  30.591  36.024  1.00  0.00           H  
ATOM   2652  N   VAL   170      50.468  33.860  32.787  1.00  0.00           N  
ATOM   2653  CA  VAL   170      50.048  35.231  32.365  1.00  0.00           C  
ATOM   2654  C   VAL   170      51.140  36.192  32.858  1.00  0.00           C  
ATOM   2655  O   VAL   170      51.816  36.003  33.904  1.00  0.00           O  
ATOM   2656  CB  VAL   170      48.598  35.545  32.891  1.00  0.00           C  
ATOM   2657  CG1 VAL   170      48.513  35.702  34.410  1.00  0.00           C  
ATOM   2658  CG2 VAL   170      47.936  36.803  32.332  1.00  0.00           C  
ATOM   2659  H   VAL   170      51.050  33.733  33.603  1.00  0.00           H  
ATOM   2660  HA  VAL   170      49.950  35.178  31.280  1.00  0.00           H  
ATOM   2661  HB  VAL   170      48.034  34.627  32.725  1.00  0.00           H  
ATOM   2662 HG11 VAL   170      48.970  34.821  34.860  1.00  0.00           H  
ATOM   2663 HG12 VAL   170      49.061  36.568  34.781  1.00  0.00           H  
ATOM   2664 HG13 VAL   170      47.501  35.775  34.808  1.00  0.00           H  
ATOM   2665 HG21 VAL   170      46.864  36.795  32.525  1.00  0.00           H  
ATOM   2666 HG22 VAL   170      48.431  37.724  32.640  1.00  0.00           H  
ATOM   2667 HG23 VAL   170      48.016  36.809  31.245  1.00  0.00           H  
ATOM   2668  N   GLU   171      51.312  37.332  32.151  1.00  0.00           N  
ATOM   2669  CA  GLU   171      52.159  38.466  32.576  1.00  0.00           C  
ATOM   2670  C   GLU   171      51.400  39.752  32.275  1.00  0.00           C  
ATOM   2671  O   GLU   171      50.607  39.816  31.293  1.00  0.00           O  
ATOM   2672  CB  GLU   171      53.574  38.302  31.895  1.00  0.00           C  
ATOM   2673  CG  GLU   171      54.291  36.955  31.833  1.00  0.00           C  
ATOM   2674  CD  GLU   171      53.725  35.920  30.841  1.00  0.00           C  
ATOM   2675  OE1 GLU   171      53.803  34.664  31.074  1.00  0.00           O  
ATOM   2676  OE2 GLU   171      53.208  36.316  29.802  1.00  0.00           O1-
ATOM   2677  H   GLU   171      50.685  37.451  31.369  1.00  0.00           H  
ATOM   2678  HA  GLU   171      52.259  38.465  33.662  1.00  0.00           H  
ATOM   2679  HB2 GLU   171      53.486  38.605  30.851  1.00  0.00           H  
ATOM   2680  HB3 GLU   171      54.185  38.961  32.511  1.00  0.00           H  
ATOM   2681  HG2 GLU   171      55.284  37.249  31.495  1.00  0.00           H  
ATOM   2682  HG3 GLU   171      54.304  36.593  32.861  1.00  0.00           H  
ATOM   2683  N   TYR   172      51.751  40.825  33.079  1.00  0.00           N  
ATOM   2684  CA  TYR   172      51.355  42.246  32.826  1.00  0.00           C  
ATOM   2685  C   TYR   172      52.463  43.192  33.258  1.00  0.00           C  
ATOM   2686  O   TYR   172      53.402  42.817  34.024  1.00  0.00           O  
ATOM   2687  CB  TYR   172      49.923  42.624  33.437  1.00  0.00           C  
ATOM   2688  CG  TYR   172      48.736  42.034  32.657  1.00  0.00           C  
ATOM   2689  CD1 TYR   172      48.155  42.752  31.582  1.00  0.00           C  
ATOM   2690  CE1 TYR   172      47.119  42.262  30.871  1.00  0.00           C  
ATOM   2691  CZ  TYR   172      46.557  41.007  31.213  1.00  0.00           C  
ATOM   2692  OH  TYR   172      45.450  40.588  30.569  1.00  0.00           O  
ATOM   2693  CE2 TYR   172      47.076  40.282  32.263  1.00  0.00           C  
ATOM   2694  CD2 TYR   172      48.203  40.747  33.004  1.00  0.00           C  
ATOM   2695  H   TYR   172      52.472  40.700  33.775  1.00  0.00           H  
ATOM   2696  HA  TYR   172      51.281  42.342  31.742  1.00  0.00           H  
ATOM   2697  HB2 TYR   172      49.830  42.385  34.496  1.00  0.00           H  
ATOM   2698  HB3 TYR   172      49.786  43.705  33.478  1.00  0.00           H  
ATOM   2699  HD1 TYR   172      48.505  43.685  31.168  1.00  0.00           H  
ATOM   2700  HE1 TYR   172      46.668  42.811  30.057  1.00  0.00           H  
ATOM   2701  HH  TYR   172      45.086  41.175  29.903  1.00  0.00           H  
ATOM   2702  HE2 TYR   172      46.511  39.397  32.517  1.00  0.00           H  
ATOM   2703  HD2 TYR   172      48.664  40.120  33.753  1.00  0.00           H  
ATOM   2704  N   ALA   173      52.355  44.425  32.773  1.00  0.00           N  
ATOM   2705  CA  ALA   173      53.182  45.613  33.073  1.00  0.00           C  
ATOM   2706  C   ALA   173      53.201  45.997  34.636  1.00  0.00           C  
ATOM   2707  O   ALA   173      52.156  46.229  35.277  1.00  0.00           O  
ATOM   2708  CB  ALA   173      52.703  46.829  32.262  1.00  0.00           C  
ATOM   2709  H   ALA   173      51.628  44.518  32.078  1.00  0.00           H  
ATOM   2710  HA  ALA   173      54.246  45.475  32.880  1.00  0.00           H  
ATOM   2711  HB1 ALA   173      52.557  46.533  31.223  1.00  0.00           H  
ATOM   2712  HB2 ALA   173      51.761  47.178  32.685  1.00  0.00           H  
ATOM   2713  HB3 ALA   173      53.386  47.672  32.367  1.00  0.00           H  
ATOM   2714  N   LYS   174      54.367  46.268  35.222  1.00  0.00           N  
ATOM   2715  CA  LYS   174      54.629  46.796  36.587  1.00  0.00           C  
ATOM   2716  C   LYS   174      54.655  48.301  36.506  1.00  0.00           C  
ATOM   2717  O   LYS   174      54.581  48.792  35.365  1.00  0.00           O  
ATOM   2718  CB  LYS   174      55.968  46.257  37.197  1.00  0.00           C  
ATOM   2719  CG  LYS   174      55.968  44.772  37.355  1.00  0.00           C  
ATOM   2720  CD  LYS   174      57.365  44.366  37.849  1.00  0.00           C  
ATOM   2721  CE  LYS   174      58.371  43.965  36.793  1.00  0.00           C  
ATOM   2722  NZ  LYS   174      59.400  42.973  37.261  1.00  0.00           N1+
ATOM   2723  H   LYS   174      55.195  46.085  34.673  1.00  0.00           H  
ATOM   2724  HA  LYS   174      53.784  46.492  37.205  1.00  0.00           H  
ATOM   2725  HB2 LYS   174      56.735  46.512  36.466  1.00  0.00           H  
ATOM   2726  HB3 LYS   174      56.142  46.675  38.189  1.00  0.00           H  
ATOM   2727  HG2 LYS   174      55.186  44.487  38.058  1.00  0.00           H  
ATOM   2728  HG3 LYS   174      55.745  44.243  36.428  1.00  0.00           H  
ATOM   2729  HD2 LYS   174      57.784  45.166  38.460  1.00  0.00           H  
ATOM   2730  HD3 LYS   174      57.221  43.479  38.466  1.00  0.00           H  
ATOM   2731  HE2 LYS   174      57.828  43.474  35.985  1.00  0.00           H  
ATOM   2732  HE3 LYS   174      58.999  44.773  36.418  1.00  0.00           H  
ATOM   2733  HZ1 LYS   174      59.727  43.220  38.184  1.00  0.00           H  
ATOM   2734  HZ2 LYS   174      59.019  42.046  37.383  1.00  0.00           H  
ATOM   2735  HZ3 LYS   174      60.122  42.858  36.565  1.00  0.00           H  
ATOM   2736  N   GLU   175      54.813  48.960  37.651  1.00  0.00           N  
ATOM   2737  CA  GLU   175      55.087  50.421  37.818  1.00  0.00           C  
ATOM   2738  C   GLU   175      56.223  50.964  36.881  1.00  0.00           C  
ATOM   2739  O   GLU   175      55.874  51.737  35.968  1.00  0.00           O  
ATOM   2740  CB  GLU   175      55.364  50.745  39.324  1.00  0.00           C  
ATOM   2741  CG  GLU   175      55.780  52.176  39.510  1.00  0.00           C  
ATOM   2742  CD  GLU   175      56.280  52.418  40.941  1.00  0.00           C  
ATOM   2743  OE1 GLU   175      56.502  53.585  41.278  1.00  0.00           O  
ATOM   2744  OE2 GLU   175      56.443  51.442  41.746  1.00  0.00           O1-
ATOM   2745  H   GLU   175      54.804  48.399  38.491  1.00  0.00           H  
ATOM   2746  HA  GLU   175      54.154  50.917  37.549  1.00  0.00           H  
ATOM   2747  HB2 GLU   175      54.451  50.717  39.920  1.00  0.00           H  
ATOM   2748  HB3 GLU   175      56.081  49.998  39.664  1.00  0.00           H  
ATOM   2749  HG2 GLU   175      56.681  52.300  38.909  1.00  0.00           H  
ATOM   2750  HG3 GLU   175      55.041  52.909  39.187  1.00  0.00           H  
ATOM   2751  N   ASP   176      57.443  50.440  36.914  1.00  0.00           N  
ATOM   2752  CA  ASP   176      58.619  50.766  35.999  1.00  0.00           C  
ATOM   2753  C   ASP   176      58.414  50.276  34.557  1.00  0.00           C  
ATOM   2754  O   ASP   176      59.161  50.602  33.617  1.00  0.00           O  
ATOM   2755  CB  ASP   176      59.921  50.472  36.638  1.00  0.00           C  
ATOM   2756  CG  ASP   176      60.235  48.964  36.635  1.00  0.00           C  
ATOM   2757  OD1 ASP   176      60.864  48.585  37.640  1.00  0.00           O  
ATOM   2758  OD2 ASP   176      59.911  48.248  35.673  1.00  0.00           O1-
ATOM   2759  H   ASP   176      57.413  49.599  37.473  1.00  0.00           H  
ATOM   2760  HA  ASP   176      58.684  51.848  35.878  1.00  0.00           H  
ATOM   2761  HB2 ASP   176      60.685  50.956  36.029  1.00  0.00           H  
ATOM   2762  HB3 ASP   176      60.070  50.806  37.664  1.00  0.00           H  
ATOM   2763  N   GLY   177      57.287  49.591  34.305  1.00  0.00           N  
ATOM   2764  CA  GLY   177      56.652  49.310  33.049  1.00  0.00           C  
ATOM   2765  C   GLY   177      57.106  47.950  32.422  1.00  0.00           C  
ATOM   2766  O   GLY   177      56.607  47.478  31.393  1.00  0.00           O  
ATOM   2767  H   GLY   177      56.732  49.442  35.136  1.00  0.00           H  
ATOM   2768  HA2 GLY   177      55.570  49.339  33.181  1.00  0.00           H  
ATOM   2769  HA3 GLY   177      56.903  50.163  32.419  1.00  0.00           H  
ATOM   2770  N   SER   178      57.987  47.294  33.174  1.00  0.00           N  
ATOM   2771  CA  SER   178      58.421  45.925  32.921  1.00  0.00           C  
ATOM   2772  C   SER   178      57.526  44.878  33.338  1.00  0.00           C  
ATOM   2773  O   SER   178      56.640  45.123  34.116  1.00  0.00           O  
ATOM   2774  CB  SER   178      59.847  45.818  33.411  1.00  0.00           C  
ATOM   2775  OG  SER   178      59.986  45.782  34.869  1.00  0.00           O  
ATOM   2776  H   SER   178      58.403  47.776  33.958  1.00  0.00           H  
ATOM   2777  HA  SER   178      58.485  45.872  31.834  1.00  0.00           H  
ATOM   2778  HB2 SER   178      60.290  44.872  33.102  1.00  0.00           H  
ATOM   2779  HB3 SER   178      60.391  46.711  33.103  1.00  0.00           H  
ATOM   2780  HG  SER   178      60.009  46.710  35.113  1.00  0.00           H  
ATOM   2781  N   LYS   179      57.635  43.646  32.757  1.00  0.00           N  
ATOM   2782  CA  LYS   179      56.563  42.628  32.923  1.00  0.00           C  
ATOM   2783  C   LYS   179      56.816  41.844  34.206  1.00  0.00           C  
ATOM   2784  O   LYS   179      57.995  41.346  34.324  1.00  0.00           O  
ATOM   2785  CB  LYS   179      56.483  41.634  31.681  1.00  0.00           C  
ATOM   2786  CG  LYS   179      55.857  42.312  30.369  1.00  0.00           C  
ATOM   2787  CD  LYS   179      55.415  41.290  29.326  1.00  0.00           C  
ATOM   2788  CE  LYS   179      55.070  42.126  28.057  1.00  0.00           C  
ATOM   2789  NZ  LYS   179      54.262  41.412  27.057  1.00  0.00           N1+
ATOM   2790  H   LYS   179      58.416  43.399  32.167  1.00  0.00           H  
ATOM   2791  HA  LYS   179      55.602  43.141  32.963  1.00  0.00           H  
ATOM   2792  HB2 LYS   179      57.394  41.107  31.400  1.00  0.00           H  
ATOM   2793  HB3 LYS   179      55.780  40.815  31.841  1.00  0.00           H  
ATOM   2794  HG2 LYS   179      55.003  42.901  30.703  1.00  0.00           H  
ATOM   2795  HG3 LYS   179      56.611  42.972  29.940  1.00  0.00           H  
ATOM   2796  HD2 LYS   179      56.190  40.583  29.030  1.00  0.00           H  
ATOM   2797  HD3 LYS   179      54.622  40.671  29.746  1.00  0.00           H  
ATOM   2798  HE2 LYS   179      54.380  42.860  28.475  1.00  0.00           H  
ATOM   2799  HE3 LYS   179      55.896  42.656  27.582  1.00  0.00           H  
ATOM   2800  HZ1 LYS   179      53.540  40.815  27.435  1.00  0.00           H  
ATOM   2801  HZ2 LYS   179      53.819  42.051  26.412  1.00  0.00           H  
ATOM   2802  HZ3 LYS   179      54.850  40.816  26.492  1.00  0.00           H  
ATOM   2803  N   ARG   180      55.735  41.507  34.936  1.00  0.00           N  
ATOM   2804  CA  ARG   180      55.595  40.611  36.092  1.00  0.00           C  
ATOM   2805  C   ARG   180      55.032  39.265  35.636  1.00  0.00           C  
ATOM   2806  O   ARG   180      54.139  39.165  34.797  1.00  0.00           O  
ATOM   2807  CB  ARG   180      54.711  41.249  37.213  1.00  0.00           C  
ATOM   2808  CG  ARG   180      53.169  41.227  37.089  1.00  0.00           C  
ATOM   2809  CD  ARG   180      52.480  42.295  37.921  1.00  0.00           C  
ATOM   2810  NE  ARG   180      52.831  42.252  39.371  1.00  0.00           N  
ATOM   2811  CZ  ARG   180      52.613  43.190  40.229  1.00  0.00           C  
ATOM   2812  NH1 ARG   180      51.875  44.245  39.976  1.00  0.00           N  
ATOM   2813  NH2 ARG   180      53.100  43.101  41.418  1.00  0.00           N1+
ATOM   2814  H   ARG   180      54.893  42.017  34.712  1.00  0.00           H  
ATOM   2815  HA  ARG   180      56.576  40.474  36.548  1.00  0.00           H  
ATOM   2816  HB2 ARG   180      54.941  40.696  38.124  1.00  0.00           H  
ATOM   2817  HB3 ARG   180      54.938  42.311  37.312  1.00  0.00           H  
ATOM   2818  HG2 ARG   180      53.050  41.318  36.010  1.00  0.00           H  
ATOM   2819  HG3 ARG   180      52.843  40.239  37.413  1.00  0.00           H  
ATOM   2820  HD2 ARG   180      52.829  43.248  37.522  1.00  0.00           H  
ATOM   2821  HD3 ARG   180      51.407  42.352  37.739  1.00  0.00           H  
ATOM   2822  HE  ARG   180      53.431  41.474  39.606  1.00  0.00           H  
ATOM   2823 HH11 ARG   180      51.518  44.392  39.043  1.00  0.00           H  
ATOM   2824 HH12 ARG   180      51.559  44.840  40.729  1.00  0.00           H  
ATOM   2825 HH21 ARG   180      53.383  42.178  41.716  1.00  0.00           H  
ATOM   2826 HH22 ARG   180      52.749  43.734  42.122  1.00  0.00           H  
ATOM   2827  N   THR   181      55.675  38.187  36.090  1.00  0.00           N  
ATOM   2828  CA  THR   181      55.223  36.827  35.875  1.00  0.00           C  
ATOM   2829  C   THR   181      54.017  36.407  36.731  1.00  0.00           C  
ATOM   2830  O   THR   181      53.765  37.065  37.753  1.00  0.00           O  
ATOM   2831  CB  THR   181      56.414  35.872  35.908  1.00  0.00           C  
ATOM   2832  CG2 THR   181      57.403  36.112  34.838  1.00  0.00           C  
ATOM   2833  OG1 THR   181      56.975  35.882  37.110  1.00  0.00           O  
ATOM   2834  H   THR   181      56.395  38.349  36.779  1.00  0.00           H  
ATOM   2835  HA  THR   181      54.919  36.827  34.829  1.00  0.00           H  
ATOM   2836  HB  THR   181      56.060  34.850  35.771  1.00  0.00           H  
ATOM   2837 HG21 THR   181      58.286  35.487  34.974  1.00  0.00           H  
ATOM   2838 HG22 THR   181      57.114  35.916  33.805  1.00  0.00           H  
ATOM   2839 HG23 THR   181      57.613  37.170  34.680  1.00  0.00           H  
ATOM   2840  HG1 THR   181      56.602  35.123  37.564  1.00  0.00           H  
ATOM   2841  N   GLY   182      53.389  35.261  36.420  1.00  0.00           N  
ATOM   2842  CA  GLY   182      52.363  34.601  37.247  1.00  0.00           C  
ATOM   2843  C   GLY   182      51.604  33.461  36.618  1.00  0.00           C  
ATOM   2844  O   GLY   182      51.959  32.922  35.543  1.00  0.00           O  
ATOM   2845  H   GLY   182      53.635  34.777  35.568  1.00  0.00           H  
ATOM   2846  HA2 GLY   182      52.854  34.310  38.176  1.00  0.00           H  
ATOM   2847  HA3 GLY   182      51.622  35.370  37.463  1.00  0.00           H  
ATOM   2848  N   MET   183      50.454  33.132  37.165  1.00  0.00           N  
ATOM   2849  CA  MET   183      49.593  32.074  36.720  1.00  0.00           C  
ATOM   2850  C   MET   183      48.093  32.467  36.959  1.00  0.00           C  
ATOM   2851  O   MET   183      47.706  33.394  37.710  1.00  0.00           O  
ATOM   2852  CB  MET   183      50.082  30.746  37.407  1.00  0.00           C  
ATOM   2853  CG  MET   183      49.292  29.545  36.932  1.00  0.00           C  
ATOM   2854  SD  MET   183      48.241  28.829  38.292  1.00  0.00           S  
ATOM   2855  CE  MET   183      49.580  28.180  39.389  1.00  0.00           C  
ATOM   2856  H   MET   183      50.118  33.599  37.995  1.00  0.00           H  
ATOM   2857  HA  MET   183      49.706  32.000  35.639  1.00  0.00           H  
ATOM   2858  HB2 MET   183      51.152  30.548  37.342  1.00  0.00           H  
ATOM   2859  HB3 MET   183      49.796  30.966  38.436  1.00  0.00           H  
ATOM   2860  HG2 MET   183      48.508  29.759  36.205  1.00  0.00           H  
ATOM   2861  HG3 MET   183      50.013  28.810  36.574  1.00  0.00           H  
ATOM   2862  HE1 MET   183      50.282  28.988  39.599  1.00  0.00           H  
ATOM   2863  HE2 MET   183      49.221  27.599  40.238  1.00  0.00           H  
ATOM   2864  HE3 MET   183      50.233  27.471  38.879  1.00  0.00           H  
ATOM   2865  N   VAL   184      47.149  31.811  36.239  1.00  0.00           N  
ATOM   2866  CA  VAL   184      45.741  32.023  36.301  1.00  0.00           C  
ATOM   2867  C   VAL   184      45.095  30.925  37.106  1.00  0.00           C  
ATOM   2868  O   VAL   184      45.312  29.751  36.715  1.00  0.00           O  
ATOM   2869  CB  VAL   184      45.135  32.095  34.860  1.00  0.00           C  
ATOM   2870  CG1 VAL   184      43.651  32.435  34.894  1.00  0.00           C  
ATOM   2871  CG2 VAL   184      45.878  33.034  33.874  1.00  0.00           C  
ATOM   2872  H   VAL   184      47.482  31.107  35.596  1.00  0.00           H  
ATOM   2873  HA  VAL   184      45.496  32.918  36.873  1.00  0.00           H  
ATOM   2874  HB  VAL   184      45.236  31.123  34.378  1.00  0.00           H  
ATOM   2875 HG11 VAL   184      43.149  32.083  33.993  1.00  0.00           H  
ATOM   2876 HG12 VAL   184      43.101  31.937  35.692  1.00  0.00           H  
ATOM   2877 HG13 VAL   184      43.447  33.506  34.884  1.00  0.00           H  
ATOM   2878 HG21 VAL   184      45.431  33.019  32.881  1.00  0.00           H  
ATOM   2879 HG22 VAL   184      45.850  34.073  34.202  1.00  0.00           H  
ATOM   2880 HG23 VAL   184      46.888  32.710  33.621  1.00  0.00           H  
ATOM   2881  N   ILE   185      44.340  31.273  38.161  1.00  0.00           N  
ATOM   2882  CA  ILE   185      43.918  30.381  39.222  1.00  0.00           C  
ATOM   2883  C   ILE   185      42.505  29.904  38.990  1.00  0.00           C  
ATOM   2884  O   ILE   185      42.174  28.736  39.196  1.00  0.00           O  
ATOM   2885  CB  ILE   185      44.305  30.992  40.625  1.00  0.00           C  
ATOM   2886  CG2 ILE   185      45.822  30.754  40.742  1.00  0.00           C  
ATOM   2887  CG1 ILE   185      43.858  32.412  40.952  1.00  0.00           C  
ATOM   2888  CD1 ILE   185      43.886  32.992  42.413  1.00  0.00           C  
ATOM   2889  H   ILE   185      44.295  32.254  38.396  1.00  0.00           H  
ATOM   2890  HA  ILE   185      44.545  29.491  39.168  1.00  0.00           H  
ATOM   2891  HB  ILE   185      43.827  30.316  41.333  1.00  0.00           H  
ATOM   2892 HG21 ILE   185      46.393  31.293  39.987  1.00  0.00           H  
ATOM   2893 HG22 ILE   185      46.099  31.045  41.755  1.00  0.00           H  
ATOM   2894 HG23 ILE   185      46.077  29.712  40.552  1.00  0.00           H  
ATOM   2895 HG12 ILE   185      44.510  33.124  40.445  1.00  0.00           H  
ATOM   2896 HG13 ILE   185      42.844  32.589  40.594  1.00  0.00           H  
ATOM   2897 HD11 ILE   185      43.603  34.043  42.365  1.00  0.00           H  
ATOM   2898 HD12 ILE   185      43.210  32.370  43.000  1.00  0.00           H  
ATOM   2899 HD13 ILE   185      44.811  32.774  42.947  1.00  0.00           H  
ATOM   2900  N   HIS   186      41.585  30.801  38.664  1.00  0.00           N  
ATOM   2901  CA  HIS   186      40.116  30.625  38.641  1.00  0.00           C  
ATOM   2902  C   HIS   186      39.549  31.545  37.603  1.00  0.00           C  
ATOM   2903  O   HIS   186      40.228  32.329  36.987  1.00  0.00           O  
ATOM   2904  CB  HIS   186      39.564  30.743  40.027  1.00  0.00           C  
ATOM   2905  CG  HIS   186      38.077  30.351  40.120  1.00  0.00           C  
ATOM   2906  ND1 HIS   186      37.578  29.162  39.762  1.00  0.00           N  
ATOM   2907  CE1 HIS   186      36.274  29.198  40.006  1.00  0.00           C  
ATOM   2908  NE2 HIS   186      35.901  30.414  40.514  1.00  0.00           N  
ATOM   2909  CD2 HIS   186      37.067  31.155  40.518  1.00  0.00           C  
ATOM   2910  H   HIS   186      41.843  31.740  38.399  1.00  0.00           H  
ATOM   2911  HA  HIS   186      39.836  29.651  38.238  1.00  0.00           H  
ATOM   2912  HB2 HIS   186      40.138  30.060  40.654  1.00  0.00           H  
ATOM   2913  HB3 HIS   186      39.668  31.758  40.411  1.00  0.00           H  
ATOM   2914  HE1 HIS   186      35.631  28.345  39.849  1.00  0.00           H  
ATOM   2915  HE2 HIS   186      34.978  30.602  40.879  1.00  0.00           H  
ATOM   2916  HD2 HIS   186      37.242  32.143  40.916  1.00  0.00           H  
ATOM   2917  N   GLN   187      38.245  31.390  37.359  1.00  0.00           N  
ATOM   2918  CA  GLN   187      37.402  32.001  36.340  1.00  0.00           C  
ATOM   2919  C   GLN   187      36.201  32.560  37.022  1.00  0.00           C  
ATOM   2920  O   GLN   187      35.492  31.863  37.855  1.00  0.00           O  
ATOM   2921  CB  GLN   187      37.041  30.898  35.357  1.00  0.00           C  
ATOM   2922  CG  GLN   187      36.423  31.406  34.050  1.00  0.00           C  
ATOM   2923  CD  GLN   187      36.401  30.239  33.036  1.00  0.00           C  
ATOM   2924  OE1 GLN   187      36.550  29.128  33.478  1.00  0.00           O  
ATOM   2925  NE2 GLN   187      36.149  30.527  31.759  1.00  0.00           N  
ATOM   2926  H   GLN   187      37.759  30.775  37.997  1.00  0.00           H  
ATOM   2927  HA  GLN   187      37.994  32.823  35.937  1.00  0.00           H  
ATOM   2928  HB2 GLN   187      37.931  30.329  35.087  1.00  0.00           H  
ATOM   2929  HB3 GLN   187      36.383  30.160  35.817  1.00  0.00           H  
ATOM   2930  HG2 GLN   187      35.406  31.795  34.111  1.00  0.00           H  
ATOM   2931  HG3 GLN   187      37.127  32.150  33.676  1.00  0.00           H  
ATOM   2932 HE21 GLN   187      36.035  31.455  31.378  1.00  0.00           H  
ATOM   2933 HE22 GLN   187      36.347  29.755  31.138  1.00  0.00           H  
ATOM   2934  N   VAL   188      35.763  33.785  36.745  1.00  0.00           N  
ATOM   2935  CA  VAL   188      34.557  34.284  37.390  1.00  0.00           C  
ATOM   2936  C   VAL   188      33.349  33.535  36.772  1.00  0.00           C  
ATOM   2937  O   VAL   188      33.103  33.539  35.549  1.00  0.00           O  
ATOM   2938  CB  VAL   188      34.531  35.802  37.125  1.00  0.00           C  
ATOM   2939  CG1 VAL   188      33.160  36.411  37.708  1.00  0.00           C  
ATOM   2940  CG2 VAL   188      35.645  36.539  37.858  1.00  0.00           C  
ATOM   2941  H   VAL   188      36.144  34.351  36.000  1.00  0.00           H  
ATOM   2942  HA  VAL   188      34.638  34.100  38.461  1.00  0.00           H  
ATOM   2943  HB  VAL   188      34.584  36.027  36.060  1.00  0.00           H  
ATOM   2944 HG11 VAL   188      33.249  37.492  37.602  1.00  0.00           H  
ATOM   2945 HG12 VAL   188      32.322  35.941  37.194  1.00  0.00           H  
ATOM   2946 HG13 VAL   188      32.984  36.152  38.752  1.00  0.00           H  
ATOM   2947 HG21 VAL   188      35.636  37.572  37.511  1.00  0.00           H  
ATOM   2948 HG22 VAL   188      35.528  36.536  38.942  1.00  0.00           H  
ATOM   2949 HG23 VAL   188      36.664  36.213  37.651  1.00  0.00           H  
ATOM   2950  N   GLU   189      32.564  32.902  37.647  1.00  0.00           N  
ATOM   2951  CA  GLU   189      31.595  31.908  37.229  1.00  0.00           C  
ATOM   2952  C   GLU   189      30.345  32.587  36.546  1.00  0.00           C  
ATOM   2953  O   GLU   189      29.903  32.112  35.493  1.00  0.00           O  
ATOM   2954  CB  GLU   189      31.103  31.210  38.475  1.00  0.00           C  
ATOM   2955  CG  GLU   189      29.974  30.131  38.189  1.00  0.00           C  
ATOM   2956  CD  GLU   189      30.242  29.099  37.107  1.00  0.00           C  
ATOM   2957  OE1 GLU   189      29.199  28.602  36.641  1.00  0.00           O  
ATOM   2958  OE2 GLU   189      31.329  28.773  36.660  1.00  0.00           O1-
ATOM   2959  H   GLU   189      32.909  32.907  38.596  1.00  0.00           H  
ATOM   2960  HA  GLU   189      31.912  31.096  36.575  1.00  0.00           H  
ATOM   2961  HB2 GLU   189      31.939  30.687  38.940  1.00  0.00           H  
ATOM   2962  HB3 GLU   189      30.763  31.976  39.173  1.00  0.00           H  
ATOM   2963  HG2 GLU   189      29.778  29.561  39.097  1.00  0.00           H  
ATOM   2964  HG3 GLU   189      29.053  30.702  38.072  1.00  0.00           H  
ATOM   2965  N   ALA   190      29.976  33.748  37.081  1.00  0.00           N  
ATOM   2966  CA  ALA   190      29.035  34.607  36.522  1.00  0.00           C  
ATOM   2967  C   ALA   190      29.451  35.362  35.258  1.00  0.00           C  
ATOM   2968  O   ALA   190      28.756  36.291  34.790  1.00  0.00           O  
ATOM   2969  CB  ALA   190      28.575  35.707  37.575  1.00  0.00           C  
ATOM   2970  H   ALA   190      30.454  33.992  37.937  1.00  0.00           H  
ATOM   2971  HA  ALA   190      28.082  34.107  36.348  1.00  0.00           H  
ATOM   2972  HB1 ALA   190      27.600  36.095  37.281  1.00  0.00           H  
ATOM   2973  HB2 ALA   190      28.395  35.237  38.542  1.00  0.00           H  
ATOM   2974  HB3 ALA   190      29.330  36.467  37.781  1.00  0.00           H  
ATOM   2975  N   LYS   191      30.743  35.177  34.823  1.00  0.00           N  
ATOM   2976  CA  LYS   191      31.358  36.046  33.848  1.00  0.00           C  
ATOM   2977  C   LYS   191      32.605  35.370  33.295  1.00  0.00           C  
ATOM   2978  O   LYS   191      33.737  35.803  33.492  1.00  0.00           O  
ATOM   2979  CB  LYS   191      31.802  37.385  34.515  1.00  0.00           C  
ATOM   2980  CG  LYS   191      31.848  38.572  33.470  1.00  0.00           C  
ATOM   2981  CD  LYS   191      30.437  39.074  33.113  1.00  0.00           C  
ATOM   2982  CE  LYS   191      30.472  40.554  32.730  1.00  0.00           C  
ATOM   2983  NZ  LYS   191      29.156  41.085  32.393  1.00  0.00           N1+
ATOM   2984  H   LYS   191      31.284  34.350  35.034  1.00  0.00           H  
ATOM   2985  HA  LYS   191      30.681  36.304  33.033  1.00  0.00           H  
ATOM   2986  HB2 LYS   191      31.162  37.611  35.368  1.00  0.00           H  
ATOM   2987  HB3 LYS   191      32.774  37.288  35.000  1.00  0.00           H  
ATOM   2988  HG2 LYS   191      32.285  39.408  34.016  1.00  0.00           H  
ATOM   2989  HG3 LYS   191      32.430  38.209  32.623  1.00  0.00           H  
ATOM   2990  HD2 LYS   191      30.035  38.456  32.311  1.00  0.00           H  
ATOM   2991  HD3 LYS   191      29.705  39.067  33.921  1.00  0.00           H  
ATOM   2992  HE2 LYS   191      30.815  41.074  33.624  1.00  0.00           H  
ATOM   2993  HE3 LYS   191      31.198  40.668  31.925  1.00  0.00           H  
ATOM   2994  HZ1 LYS   191      28.554  41.231  33.191  1.00  0.00           H  
ATOM   2995  HZ2 LYS   191      29.320  41.988  31.971  1.00  0.00           H  
ATOM   2996  HZ3 LYS   191      28.658  40.520  31.720  1.00  0.00           H  
ATOM   2997  N   PRO   192      32.553  34.208  32.684  1.00  0.00           N  
ATOM   2998  CA  PRO   192      33.694  33.359  32.229  1.00  0.00           C  
ATOM   2999  C   PRO   192      34.705  34.053  31.213  1.00  0.00           C  
ATOM   3000  O   PRO   192      35.772  33.438  31.052  1.00  0.00           O  
ATOM   3001  CD  PRO   192      31.297  33.579  32.280  1.00  0.00           C  
ATOM   3002  CG  PRO   192      31.666  32.491  31.368  1.00  0.00           C  
ATOM   3003  CB  PRO   192      33.040  32.130  31.720  1.00  0.00           C  
ATOM   3004  HD2 PRO   192      30.671  34.334  31.806  1.00  0.00           H  
ATOM   3005  HD3 PRO   192      30.835  33.184  33.185  1.00  0.00           H  
ATOM   3006  HG2 PRO   192      31.713  32.789  30.321  1.00  0.00           H  
ATOM   3007  HG3 PRO   192      31.126  31.545  31.410  1.00  0.00           H  
ATOM   3008  HB2 PRO   192      33.429  31.777  30.764  1.00  0.00           H  
ATOM   3009  HB3 PRO   192      33.114  31.374  32.502  1.00  0.00           H  
ATOM   3010  HA  PRO   192      34.327  33.145  33.090  1.00  0.00           H  
ATOM   3011  N   SER   193      34.493  35.295  30.700  1.00  0.00           N  
ATOM   3012  CA  SER   193      35.515  35.994  30.017  1.00  0.00           C  
ATOM   3013  C   SER   193      36.543  36.600  30.927  1.00  0.00           C  
ATOM   3014  O   SER   193      37.685  36.905  30.501  1.00  0.00           O  
ATOM   3015  CB  SER   193      34.939  37.140  29.086  1.00  0.00           C  
ATOM   3016  OG  SER   193      33.976  37.951  29.856  1.00  0.00           O  
ATOM   3017  H   SER   193      33.633  35.774  30.927  1.00  0.00           H  
ATOM   3018  HA  SER   193      36.002  35.343  29.291  1.00  0.00           H  
ATOM   3019  HB2 SER   193      35.696  37.847  28.745  1.00  0.00           H  
ATOM   3020  HB3 SER   193      34.527  36.721  28.168  1.00  0.00           H  
ATOM   3021  HG  SER   193      33.524  38.464  29.182  1.00  0.00           H  
ATOM   3022  N   VAL   194      36.297  36.746  32.252  1.00  0.00           N  
ATOM   3023  CA  VAL   194      37.132  37.393  33.311  1.00  0.00           C  
ATOM   3024  C   VAL   194      37.708  36.282  34.183  1.00  0.00           C  
ATOM   3025  O   VAL   194      37.070  35.280  34.471  1.00  0.00           O  
ATOM   3026  CB  VAL   194      36.308  38.472  34.093  1.00  0.00           C  
ATOM   3027  CG1 VAL   194      37.032  38.958  35.419  1.00  0.00           C  
ATOM   3028  CG2 VAL   194      36.037  39.676  33.241  1.00  0.00           C  
ATOM   3029  H   VAL   194      35.458  36.302  32.598  1.00  0.00           H  
ATOM   3030  HA  VAL   194      38.025  37.912  32.963  1.00  0.00           H  
ATOM   3031  HB  VAL   194      35.299  38.120  34.307  1.00  0.00           H  
ATOM   3032 HG11 VAL   194      37.255  38.110  36.067  1.00  0.00           H  
ATOM   3033 HG12 VAL   194      37.979  39.488  35.320  1.00  0.00           H  
ATOM   3034 HG13 VAL   194      36.430  39.569  36.090  1.00  0.00           H  
ATOM   3035 HG21 VAL   194      36.915  40.213  32.884  1.00  0.00           H  
ATOM   3036 HG22 VAL   194      35.478  39.478  32.326  1.00  0.00           H  
ATOM   3037 HG23 VAL   194      35.562  40.373  33.931  1.00  0.00           H  
ATOM   3038  N   TYR   195      38.917  36.576  34.651  1.00  0.00           N  
ATOM   3039  CA  TYR   195      39.645  35.530  35.446  1.00  0.00           C  
ATOM   3040  C   TYR   195      40.358  36.101  36.651  1.00  0.00           C  
ATOM   3041  O   TYR   195      40.450  37.307  36.784  1.00  0.00           O  
ATOM   3042  CB  TYR   195      40.680  34.750  34.621  1.00  0.00           C  
ATOM   3043  CG  TYR   195      40.179  33.969  33.471  1.00  0.00           C  
ATOM   3044  CD1 TYR   195      39.745  34.540  32.278  1.00  0.00           C  
ATOM   3045  CE1 TYR   195      39.346  33.785  31.145  1.00  0.00           C  
ATOM   3046  CZ  TYR   195      39.255  32.386  31.310  1.00  0.00           C  
ATOM   3047  OH  TYR   195      38.928  31.598  30.237  1.00  0.00           O  
ATOM   3048  CE2 TYR   195      39.618  31.770  32.524  1.00  0.00           C  
ATOM   3049  CD2 TYR   195      40.113  32.591  33.545  1.00  0.00           C  
ATOM   3050  H   TYR   195      39.512  37.229  34.162  1.00  0.00           H  
ATOM   3051  HA  TYR   195      38.864  34.901  35.872  1.00  0.00           H  
ATOM   3052  HB2 TYR   195      41.376  35.499  34.245  1.00  0.00           H  
ATOM   3053  HB3 TYR   195      41.227  34.092  35.297  1.00  0.00           H  
ATOM   3054  HD1 TYR   195      39.817  35.616  32.215  1.00  0.00           H  
ATOM   3055  HE1 TYR   195      39.085  34.330  30.250  1.00  0.00           H  
ATOM   3056  HH  TYR   195      38.115  31.887  29.816  1.00  0.00           H  
ATOM   3057  HE2 TYR   195      39.571  30.695  32.618  1.00  0.00           H  
ATOM   3058  HD2 TYR   195      40.472  32.159  34.468  1.00  0.00           H  
ATOM   3059  N   PHE   196      40.782  35.269  37.583  1.00  0.00           N  
ATOM   3060  CA  PHE   196      41.669  35.587  38.718  1.00  0.00           C  
ATOM   3061  C   PHE   196      43.151  35.130  38.486  1.00  0.00           C  
ATOM   3062  O   PHE   196      43.441  33.984  38.274  1.00  0.00           O  
ATOM   3063  CB  PHE   196      41.060  34.879  39.921  1.00  0.00           C  
ATOM   3064  CG  PHE   196      39.656  35.184  40.333  1.00  0.00           C  
ATOM   3065  CD1 PHE   196      39.352  36.090  41.341  1.00  0.00           C  
ATOM   3066  CE1 PHE   196      37.994  36.227  41.782  1.00  0.00           C  
ATOM   3067  CZ  PHE   196      36.933  35.533  41.207  1.00  0.00           C  
ATOM   3068  CE2 PHE   196      37.267  34.641  40.135  1.00  0.00           C  
ATOM   3069  CD2 PHE   196      38.589  34.494  39.658  1.00  0.00           C  
ATOM   3070  H   PHE   196      40.585  34.305  37.356  1.00  0.00           H  
ATOM   3071  HA  PHE   196      41.495  36.648  38.899  1.00  0.00           H  
ATOM   3072  HB2 PHE   196      41.074  33.805  39.733  1.00  0.00           H  
ATOM   3073  HB3 PHE   196      41.740  34.995  40.765  1.00  0.00           H  
ATOM   3074  HD1 PHE   196      40.103  36.747  41.754  1.00  0.00           H  
ATOM   3075  HE1 PHE   196      37.787  36.978  42.529  1.00  0.00           H  
ATOM   3076  HZ  PHE   196      35.946  35.931  41.393  1.00  0.00           H  
ATOM   3077  HE2 PHE   196      36.513  33.933  39.824  1.00  0.00           H  
ATOM   3078  HD2 PHE   196      38.839  33.678  38.996  1.00  0.00           H  
ATOM   3079  N   ILE   197      44.025  36.100  38.564  1.00  0.00           N  
ATOM   3080  CA  ILE   197      45.517  35.922  38.423  1.00  0.00           C  
ATOM   3081  C   ILE   197      46.166  35.954  39.856  1.00  0.00           C  
ATOM   3082  O   ILE   197      45.922  36.887  40.627  1.00  0.00           O  
ATOM   3083  CB  ILE   197      46.056  37.083  37.581  1.00  0.00           C  
ATOM   3084  CG2 ILE   197      47.618  36.968  37.488  1.00  0.00           C  
ATOM   3085  CG1 ILE   197      45.521  37.009  36.151  1.00  0.00           C  
ATOM   3086  CD1 ILE   197      44.104  37.564  35.967  1.00  0.00           C  
ATOM   3087  H   ILE   197      43.677  37.036  38.716  1.00  0.00           H  
ATOM   3088  HA  ILE   197      45.778  35.011  37.884  1.00  0.00           H  
ATOM   3089  HB  ILE   197      45.883  38.064  38.022  1.00  0.00           H  
ATOM   3090 HG21 ILE   197      47.913  36.034  37.010  1.00  0.00           H  
ATOM   3091 HG22 ILE   197      47.871  37.829  36.869  1.00  0.00           H  
ATOM   3092 HG23 ILE   197      48.082  36.966  38.474  1.00  0.00           H  
ATOM   3093 HG12 ILE   197      46.200  37.544  35.487  1.00  0.00           H  
ATOM   3094 HG13 ILE   197      45.600  35.985  35.786  1.00  0.00           H  
ATOM   3095 HD11 ILE   197      43.935  38.383  36.667  1.00  0.00           H  
ATOM   3096 HD12 ILE   197      43.823  37.743  34.929  1.00  0.00           H  
ATOM   3097 HD13 ILE   197      43.409  36.741  36.136  1.00  0.00           H  
ATOM   3098  N   LYS   198      47.138  35.052  40.145  1.00  0.00           N  
ATOM   3099  CA  LYS   198      48.209  35.269  41.119  1.00  0.00           C  
ATOM   3100  C   LYS   198      49.493  35.589  40.308  1.00  0.00           C  
ATOM   3101  O   LYS   198      49.930  34.809  39.452  1.00  0.00           O  
ATOM   3102  CB  LYS   198      48.300  33.973  41.922  1.00  0.00           C  
ATOM   3103  CG  LYS   198      49.390  34.015  43.024  1.00  0.00           C  
ATOM   3104  CD  LYS   198      49.162  34.979  44.131  1.00  0.00           C  
ATOM   3105  CE  LYS   198      50.166  34.815  45.353  1.00  0.00           C  
ATOM   3106  NZ  LYS   198      51.591  34.855  44.984  1.00  0.00           N1+
ATOM   3107  H   LYS   198      47.379  34.475  39.352  1.00  0.00           H  
ATOM   3108  HA  LYS   198      48.032  36.096  41.807  1.00  0.00           H  
ATOM   3109  HB2 LYS   198      47.355  33.849  42.450  1.00  0.00           H  
ATOM   3110  HB3 LYS   198      48.503  33.149  41.238  1.00  0.00           H  
ATOM   3111  HG2 LYS   198      49.401  32.967  43.325  1.00  0.00           H  
ATOM   3112  HG3 LYS   198      50.383  34.158  42.597  1.00  0.00           H  
ATOM   3113  HD2 LYS   198      49.074  36.022  43.826  1.00  0.00           H  
ATOM   3114  HD3 LYS   198      48.269  34.705  44.693  1.00  0.00           H  
ATOM   3115  HE2 LYS   198      49.907  35.603  46.059  1.00  0.00           H  
ATOM   3116  HE3 LYS   198      50.042  33.845  45.834  1.00  0.00           H  
ATOM   3117  HZ1 LYS   198      51.749  35.587  44.306  1.00  0.00           H  
ATOM   3118  HZ2 LYS   198      52.177  35.071  45.778  1.00  0.00           H  
ATOM   3119  HZ3 LYS   198      51.956  33.985  44.624  1.00  0.00           H  
ATOM   3120  N   PHE   199      50.073  36.760  40.496  1.00  0.00           N  
ATOM   3121  CA  PHE   199      51.420  37.041  40.042  1.00  0.00           C  
ATOM   3122  C   PHE   199      52.455  36.429  41.008  1.00  0.00           C  
ATOM   3123  O   PHE   199      52.147  36.214  42.210  1.00  0.00           O  
ATOM   3124  CB  PHE   199      51.599  38.617  39.796  1.00  0.00           C  
ATOM   3125  CG  PHE   199      50.675  39.248  38.776  1.00  0.00           C  
ATOM   3126  CD1 PHE   199      50.067  40.455  39.046  1.00  0.00           C  
ATOM   3127  CE1 PHE   199      49.218  41.081  38.005  1.00  0.00           C  
ATOM   3128  CZ  PHE   199      49.056  40.537  36.720  1.00  0.00           C  
ATOM   3129  CE2 PHE   199      49.838  39.429  36.412  1.00  0.00           C  
ATOM   3130  CD2 PHE   199      50.646  38.780  37.438  1.00  0.00           C  
ATOM   3131  H   PHE   199      49.675  37.399  41.170  1.00  0.00           H  
ATOM   3132  HA  PHE   199      51.681  36.567  39.096  1.00  0.00           H  
ATOM   3133  HB2 PHE   199      51.605  39.137  40.754  1.00  0.00           H  
ATOM   3134  HB3 PHE   199      52.602  38.764  39.397  1.00  0.00           H  
ATOM   3135  HD1 PHE   199      50.242  40.929  40.001  1.00  0.00           H  
ATOM   3136  HE1 PHE   199      48.796  42.042  38.258  1.00  0.00           H  
ATOM   3137  HZ  PHE   199      48.484  41.114  36.008  1.00  0.00           H  
ATOM   3138  HE2 PHE   199      50.005  39.067  35.408  1.00  0.00           H  
ATOM   3139  HD2 PHE   199      51.234  37.900  37.223  1.00  0.00           H  
ATOM   3140  N   ASP   200      53.709  36.032  40.609  1.00  0.00           N  
ATOM   3141  CA  ASP   200      54.750  35.429  41.425  1.00  0.00           C  
ATOM   3142  C   ASP   200      55.416  36.487  42.320  1.00  0.00           C  
ATOM   3143  O   ASP   200      55.931  36.205  43.384  1.00  0.00           O  
ATOM   3144  CB  ASP   200      55.880  34.731  40.582  1.00  0.00           C  
ATOM   3145  CG  ASP   200      55.313  33.801  39.397  1.00  0.00           C  
ATOM   3146  OD1 ASP   200      54.374  33.006  39.626  1.00  0.00           O  
ATOM   3147  OD2 ASP   200      55.740  34.050  38.250  1.00  0.00           O1-
ATOM   3148  H   ASP   200      53.904  36.250  39.643  1.00  0.00           H  
ATOM   3149  HA  ASP   200      54.331  34.619  42.020  1.00  0.00           H  
ATOM   3150  HB2 ASP   200      56.531  35.498  40.162  1.00  0.00           H  
ATOM   3151  HB3 ASP   200      56.462  34.187  41.326  1.00  0.00           H  
ATOM   3152  N   ASP   201      55.451  37.772  41.898  1.00  0.00           N  
ATOM   3153  CA  ASP   201      56.137  38.866  42.617  1.00  0.00           C  
ATOM   3154  C   ASP   201      55.323  39.539  43.654  1.00  0.00           C  
ATOM   3155  O   ASP   201      55.721  40.630  44.157  1.00  0.00           O  
ATOM   3156  CB  ASP   201      56.832  39.787  41.581  1.00  0.00           C  
ATOM   3157  CG  ASP   201      55.940  40.828  40.883  1.00  0.00           C  
ATOM   3158  OD1 ASP   201      56.558  41.750  40.383  1.00  0.00           O  
ATOM   3159  OD2 ASP   201      54.700  40.782  40.974  1.00  0.00           O1-
ATOM   3160  H   ASP   201      55.049  38.130  41.043  1.00  0.00           H  
ATOM   3161  HA  ASP   201      56.988  38.375  43.089  1.00  0.00           H  
ATOM   3162  HB2 ASP   201      57.558  40.334  42.183  1.00  0.00           H  
ATOM   3163  HB3 ASP   201      57.412  39.183  40.885  1.00  0.00           H  
ATOM   3164  N   ASP   202      54.167  38.953  44.004  1.00  0.00           N  
ATOM   3165  CA  ASP   202      53.131  39.650  44.896  1.00  0.00           C  
ATOM   3166  C   ASP   202      52.191  38.670  45.661  1.00  0.00           C  
ATOM   3167  O   ASP   202      51.622  37.740  45.053  1.00  0.00           O  
ATOM   3168  CB  ASP   202      52.380  40.661  43.975  1.00  0.00           C  
ATOM   3169  CG  ASP   202      51.636  41.624  44.970  1.00  0.00           C  
ATOM   3170  OD1 ASP   202      51.049  42.642  44.550  1.00  0.00           O  
ATOM   3171  OD2 ASP   202      51.565  41.478  46.201  1.00  0.00           O1-
ATOM   3172  H   ASP   202      53.883  38.162  43.444  1.00  0.00           H  
ATOM   3173  HA  ASP   202      53.673  40.205  45.661  1.00  0.00           H  
ATOM   3174  HB2 ASP   202      53.159  41.194  43.429  1.00  0.00           H  
ATOM   3175  HB3 ASP   202      51.767  40.072  43.293  1.00  0.00           H  
ATOM   3176  N   PHE   203      51.875  38.910  46.927  1.00  0.00           N  
ATOM   3177  CA  PHE   203      50.899  38.098  47.664  1.00  0.00           C  
ATOM   3178  C   PHE   203      49.467  38.506  47.339  1.00  0.00           C  
ATOM   3179  O   PHE   203      48.556  37.733  47.649  1.00  0.00           O  
ATOM   3180  CB  PHE   203      51.198  38.049  49.169  1.00  0.00           C  
ATOM   3181  CG  PHE   203      51.074  39.250  50.092  1.00  0.00           C  
ATOM   3182  CD1 PHE   203      51.076  40.608  49.655  1.00  0.00           C  
ATOM   3183  CE1 PHE   203      51.047  41.711  50.516  1.00  0.00           C  
ATOM   3184  CZ  PHE   203      51.076  41.526  51.946  1.00  0.00           C  
ATOM   3185  CE2 PHE   203      51.172  40.162  52.322  1.00  0.00           C  
ATOM   3186  CD2 PHE   203      50.974  39.042  51.464  1.00  0.00           C  
ATOM   3187  H   PHE   203      52.227  39.806  47.231  1.00  0.00           H  
ATOM   3188  HA  PHE   203      51.031  37.089  47.275  1.00  0.00           H  
ATOM   3189  HB2 PHE   203      50.480  37.327  49.559  1.00  0.00           H  
ATOM   3190  HB3 PHE   203      52.221  37.674  49.162  1.00  0.00           H  
ATOM   3191  HD1 PHE   203      51.259  40.730  48.598  1.00  0.00           H  
ATOM   3192  HE1 PHE   203      51.128  42.733  50.175  1.00  0.00           H  
ATOM   3193  HZ  PHE   203      50.962  42.317  52.673  1.00  0.00           H  
ATOM   3194  HE2 PHE   203      51.112  39.921  53.373  1.00  0.00           H  
ATOM   3195  HD2 PHE   203      51.041  38.005  51.756  1.00  0.00           H  
ATOM   3196  N   HIS   204      49.214  39.628  46.697  1.00  0.00           N  
ATOM   3197  CA  HIS   204      47.816  40.145  46.329  1.00  0.00           C  
ATOM   3198  C   HIS   204      47.279  39.187  45.245  1.00  0.00           C  
ATOM   3199  O   HIS   204      47.963  38.761  44.326  1.00  0.00           O  
ATOM   3200  CB  HIS   204      47.853  41.581  45.809  1.00  0.00           C  
ATOM   3201  CG  HIS   204      48.239  42.807  46.607  1.00  0.00           C  
ATOM   3202  ND1 HIS   204      49.530  43.303  46.767  1.00  0.00           N1+
ATOM   3203  CE1 HIS   204      49.498  44.384  47.531  1.00  0.00           C  
ATOM   3204  NE2 HIS   204      48.210  44.635  47.790  1.00  0.00           N  
ATOM   3205  CD2 HIS   204      47.423  43.689  47.164  1.00  0.00           C  
ATOM   3206  H   HIS   204      49.975  40.173  46.319  1.00  0.00           H  
ATOM   3207  HA  HIS   204      47.108  40.108  47.157  1.00  0.00           H  
ATOM   3208  HB2 HIS   204      48.502  41.467  44.941  1.00  0.00           H  
ATOM   3209  HB3 HIS   204      46.837  41.716  45.438  1.00  0.00           H  
ATOM   3210  HD1 HIS   204      50.379  42.864  46.442  1.00  0.00           H  
ATOM   3211  HE1 HIS   204      50.321  44.942  47.953  1.00  0.00           H  
ATOM   3212  HE2 HIS   204      47.989  45.521  48.220  1.00  0.00           H  
ATOM   3213  HD2 HIS   204      46.354  43.787  47.053  1.00  0.00           H  
ATOM   3214  N   ILE   205      45.944  38.906  45.283  1.00  0.00           N  
ATOM   3215  CA  ILE   205      45.208  38.471  44.078  1.00  0.00           C  
ATOM   3216  C   ILE   205      44.860  39.547  43.075  1.00  0.00           C  
ATOM   3217  O   ILE   205      44.574  40.661  43.565  1.00  0.00           O  
ATOM   3218  CB  ILE   205      44.077  37.535  44.460  1.00  0.00           C  
ATOM   3219  CG2 ILE   205      43.437  36.942  43.145  1.00  0.00           C  
ATOM   3220  CG1 ILE   205      44.475  36.335  45.360  1.00  0.00           C  
ATOM   3221  CD1 ILE   205      45.610  35.439  44.801  1.00  0.00           C  
ATOM   3222  H   ILE   205      45.365  39.408  45.941  1.00  0.00           H  
ATOM   3223  HA  ILE   205      45.927  37.839  43.557  1.00  0.00           H  
ATOM   3224  HB  ILE   205      43.297  38.104  44.968  1.00  0.00           H  
ATOM   3225 HG21 ILE   205      44.121  36.497  42.423  1.00  0.00           H  
ATOM   3226 HG22 ILE   205      42.683  36.177  43.333  1.00  0.00           H  
ATOM   3227 HG23 ILE   205      42.994  37.767  42.587  1.00  0.00           H  
ATOM   3228 HG12 ILE   205      44.835  36.665  46.334  1.00  0.00           H  
ATOM   3229 HG13 ILE   205      43.600  35.703  45.511  1.00  0.00           H  
ATOM   3230 HD11 ILE   205      46.479  36.049  44.557  1.00  0.00           H  
ATOM   3231 HD12 ILE   205      45.899  34.599  45.433  1.00  0.00           H  
ATOM   3232 HD13 ILE   205      45.350  34.903  43.888  1.00  0.00           H  
ATOM   3233  N   TYR   206      44.996  39.291  41.774  1.00  0.00           N  
ATOM   3234  CA  TYR   206      44.673  40.302  40.725  1.00  0.00           C  
ATOM   3235  C   TYR   206      43.622  39.705  39.733  1.00  0.00           C  
ATOM   3236  O   TYR   206      43.275  38.528  39.878  1.00  0.00           O  
ATOM   3237  CB  TYR   206      45.890  40.845  39.980  1.00  0.00           C  
ATOM   3238  CG  TYR   206      46.904  41.653  40.742  1.00  0.00           C  
ATOM   3239  CD1 TYR   206      47.933  41.051  41.528  1.00  0.00           C  
ATOM   3240  CE1 TYR   206      48.892  41.845  42.246  1.00  0.00           C  
ATOM   3241  CZ  TYR   206      48.984  43.247  42.040  1.00  0.00           C  
ATOM   3242  OH  TYR   206      49.895  44.035  42.697  1.00  0.00           O  
ATOM   3243  CE2 TYR   206      48.165  43.739  41.033  1.00  0.00           C  
ATOM   3244  CD2 TYR   206      47.077  43.005  40.428  1.00  0.00           C  
ATOM   3245  H   TYR   206      45.442  38.443  41.455  1.00  0.00           H  
ATOM   3246  HA  TYR   206      44.154  41.140  41.189  1.00  0.00           H  
ATOM   3247  HB2 TYR   206      46.393  39.966  39.578  1.00  0.00           H  
ATOM   3248  HB3 TYR   206      45.601  41.499  39.158  1.00  0.00           H  
ATOM   3249  HD1 TYR   206      47.948  39.989  41.721  1.00  0.00           H  
ATOM   3250  HE1 TYR   206      49.668  41.395  42.847  1.00  0.00           H  
ATOM   3251  HH  TYR   206      50.247  43.550  43.447  1.00  0.00           H  
ATOM   3252  HE2 TYR   206      48.282  44.780  40.768  1.00  0.00           H  
ATOM   3253  HD2 TYR   206      46.445  43.433  39.663  1.00  0.00           H  
ATOM   3254  N   VAL   207      43.004  40.532  38.945  1.00  0.00           N  
ATOM   3255  CA  VAL   207      41.779  40.195  38.108  1.00  0.00           C  
ATOM   3256  C   VAL   207      41.844  40.891  36.723  1.00  0.00           C  
ATOM   3257  O   VAL   207      42.036  42.137  36.596  1.00  0.00           O  
ATOM   3258  CB  VAL   207      40.460  40.463  38.852  1.00  0.00           C  
ATOM   3259  CG1 VAL   207      39.165  40.191  38.026  1.00  0.00           C  
ATOM   3260  CG2 VAL   207      40.413  39.784  40.184  1.00  0.00           C  
ATOM   3261  H   VAL   207      43.184  41.521  39.037  1.00  0.00           H  
ATOM   3262  HA  VAL   207      41.830  39.124  37.915  1.00  0.00           H  
ATOM   3263  HB  VAL   207      40.380  41.542  38.987  1.00  0.00           H  
ATOM   3264 HG11 VAL   207      39.163  40.866  37.171  1.00  0.00           H  
ATOM   3265 HG12 VAL   207      39.097  39.154  37.698  1.00  0.00           H  
ATOM   3266 HG13 VAL   207      38.233  40.437  38.534  1.00  0.00           H  
ATOM   3267 HG21 VAL   207      41.301  40.011  40.774  1.00  0.00           H  
ATOM   3268 HG22 VAL   207      39.543  40.206  40.687  1.00  0.00           H  
ATOM   3269 HG23 VAL   207      40.152  38.740  40.012  1.00  0.00           H  
ATOM   3270  N   TYR   208      41.591  40.140  35.649  1.00  0.00           N  
ATOM   3271  CA  TYR   208      41.640  40.710  34.257  1.00  0.00           C  
ATOM   3272  C   TYR   208      40.584  40.100  33.320  1.00  0.00           C  
ATOM   3273  O   TYR   208      40.256  38.954  33.399  1.00  0.00           O  
ATOM   3274  CB  TYR   208      43.072  40.491  33.666  1.00  0.00           C  
ATOM   3275  CG  TYR   208      44.127  41.348  34.217  1.00  0.00           C  
ATOM   3276  CD1 TYR   208      44.473  42.517  33.523  1.00  0.00           C  
ATOM   3277  CE1 TYR   208      45.647  43.214  33.915  1.00  0.00           C  
ATOM   3278  CZ  TYR   208      46.295  42.885  35.155  1.00  0.00           C  
ATOM   3279  OH  TYR   208      47.204  43.706  35.564  1.00  0.00           O  
ATOM   3280  CE2 TYR   208      45.867  41.793  35.856  1.00  0.00           C  
ATOM   3281  CD2 TYR   208      44.776  41.031  35.421  1.00  0.00           C  
ATOM   3282  H   TYR   208      41.178  39.225  35.762  1.00  0.00           H  
ATOM   3283  HA  TYR   208      41.527  41.794  34.212  1.00  0.00           H  
ATOM   3284  HB2 TYR   208      43.348  39.462  33.900  1.00  0.00           H  
ATOM   3285  HB3 TYR   208      43.094  40.682  32.593  1.00  0.00           H  
ATOM   3286  HD1 TYR   208      43.965  42.859  32.633  1.00  0.00           H  
ATOM   3287  HE1 TYR   208      45.993  44.009  33.271  1.00  0.00           H  
ATOM   3288  HH  TYR   208      47.384  44.507  35.067  1.00  0.00           H  
ATOM   3289  HE2 TYR   208      46.423  41.503  36.736  1.00  0.00           H  
ATOM   3290  HD2 TYR   208      44.539  40.141  35.984  1.00  0.00           H  
ATOM   3291  N   ASP   209      40.093  40.872  32.330  1.00  0.00           N  
ATOM   3292  CA  ASP   209      39.367  40.391  31.235  1.00  0.00           C  
ATOM   3293  C   ASP   209      40.314  39.799  30.181  1.00  0.00           C  
ATOM   3294  O   ASP   209      40.585  40.412  29.164  1.00  0.00           O  
ATOM   3295  CB  ASP   209      38.418  41.539  30.654  1.00  0.00           C  
ATOM   3296  CG  ASP   209      39.043  42.804  30.107  1.00  0.00           C  
ATOM   3297  OD1 ASP   209      40.053  43.295  30.643  1.00  0.00           O  
ATOM   3298  OD2 ASP   209      38.480  43.397  29.153  1.00  0.00           O1-
ATOM   3299  H   ASP   209      40.398  41.832  32.264  1.00  0.00           H  
ATOM   3300  HA  ASP   209      38.685  39.580  31.488  1.00  0.00           H  
ATOM   3301  HB2 ASP   209      37.859  41.122  29.816  1.00  0.00           H  
ATOM   3302  HB3 ASP   209      37.659  41.744  31.409  1.00  0.00           H  
ATOM   3303  N   LEU   210      40.944  38.661  30.603  1.00  0.00           N  
ATOM   3304  CA  LEU   210      41.974  37.929  29.785  1.00  0.00           C  
ATOM   3305  C   LEU   210      41.400  37.493  28.369  1.00  0.00           C  
ATOM   3306  O   LEU   210      42.149  37.385  27.423  1.00  0.00           O  
ATOM   3307  CB  LEU   210      42.368  36.675  30.426  1.00  0.00           C  
ATOM   3308  CG  LEU   210      43.061  36.651  31.697  1.00  0.00           C  
ATOM   3309  CD1 LEU   210      43.427  35.217  32.028  1.00  0.00           C  
ATOM   3310  CD2 LEU   210      44.336  37.527  31.692  1.00  0.00           C  
ATOM   3311  H   LEU   210      40.629  38.294  31.489  1.00  0.00           H  
ATOM   3312  HA  LEU   210      42.880  38.519  29.646  1.00  0.00           H  
ATOM   3313  HB2 LEU   210      41.504  36.034  30.605  1.00  0.00           H  
ATOM   3314  HB3 LEU   210      42.900  36.037  29.721  1.00  0.00           H  
ATOM   3315  HG  LEU   210      42.297  36.995  32.394  1.00  0.00           H  
ATOM   3316 HD11 LEU   210      44.178  34.818  31.346  1.00  0.00           H  
ATOM   3317 HD12 LEU   210      43.751  35.076  33.059  1.00  0.00           H  
ATOM   3318 HD13 LEU   210      42.607  34.499  32.005  1.00  0.00           H  
ATOM   3319 HD21 LEU   210      44.556  37.674  32.750  1.00  0.00           H  
ATOM   3320 HD22 LEU   210      45.095  36.976  31.137  1.00  0.00           H  
ATOM   3321 HD23 LEU   210      44.132  38.542  31.353  1.00  0.00           H  
ATOM   3322  N   VAL   211      40.075  37.412  28.210  1.00  0.00           N  
ATOM   3323  CA  VAL   211      39.300  37.166  26.965  1.00  0.00           C  
ATOM   3324  C   VAL   211      38.703  38.485  26.541  1.00  0.00           C  
ATOM   3325  O   VAL   211      37.626  38.860  27.047  1.00  0.00           O  
ATOM   3326  CB  VAL   211      38.223  36.035  27.005  1.00  0.00           C  
ATOM   3327  CG1 VAL   211      37.454  35.924  25.627  1.00  0.00           C  
ATOM   3328  CG2 VAL   211      38.900  34.654  27.248  1.00  0.00           C  
ATOM   3329  H   VAL   211      39.562  37.551  29.069  1.00  0.00           H  
ATOM   3330  HA  VAL   211      40.046  36.857  26.233  1.00  0.00           H  
ATOM   3331  HB  VAL   211      37.421  36.089  27.741  1.00  0.00           H  
ATOM   3332 HG11 VAL   211      37.094  34.923  25.389  1.00  0.00           H  
ATOM   3333 HG12 VAL   211      36.655  36.659  25.535  1.00  0.00           H  
ATOM   3334 HG13 VAL   211      38.119  35.938  24.764  1.00  0.00           H  
ATOM   3335 HG21 VAL   211      39.572  34.370  26.437  1.00  0.00           H  
ATOM   3336 HG22 VAL   211      39.396  34.738  28.215  1.00  0.00           H  
ATOM   3337 HG23 VAL   211      38.071  33.958  27.373  1.00  0.00           H  
ATOM   3338  N   LYS   212      39.221  39.022  25.454  1.00  0.00           N  
ATOM   3339  CA  LYS   212      38.609  40.093  24.666  1.00  0.00           C  
ATOM   3340  C   LYS   212      37.978  39.655  23.365  1.00  0.00           C  
ATOM   3341  O   LYS   212      38.720  39.185  22.513  1.00  0.00           O  
ATOM   3342  CB  LYS   212      39.677  41.155  24.450  1.00  0.00           C  
ATOM   3343  CG  LYS   212      39.985  41.965  25.704  1.00  0.00           C  
ATOM   3344  CD  LYS   212      41.029  43.141  25.604  1.00  0.00           C  
ATOM   3345  CE  LYS   212      41.630  43.663  26.993  1.00  0.00           C  
ATOM   3346  NZ  LYS   212      40.683  44.524  27.743  1.00  0.00           N1+
ATOM   3347  H   LYS   212      40.162  38.722  25.241  1.00  0.00           H  
ATOM   3348  HA  LYS   212      37.828  40.478  25.321  1.00  0.00           H  
ATOM   3349  HB2 LYS   212      40.600  40.733  24.052  1.00  0.00           H  
ATOM   3350  HB3 LYS   212      39.375  41.837  23.655  1.00  0.00           H  
ATOM   3351  HG2 LYS   212      39.089  42.221  26.269  1.00  0.00           H  
ATOM   3352  HG3 LYS   212      40.462  41.266  26.391  1.00  0.00           H  
ATOM   3353  HD2 LYS   212      41.915  42.869  25.028  1.00  0.00           H  
ATOM   3354  HD3 LYS   212      40.564  43.967  25.066  1.00  0.00           H  
ATOM   3355  HE2 LYS   212      41.850  42.853  27.689  1.00  0.00           H  
ATOM   3356  HE3 LYS   212      42.523  44.262  26.811  1.00  0.00           H  
ATOM   3357  HZ1 LYS   212      41.104  44.936  28.563  1.00  0.00           H  
ATOM   3358  HZ2 LYS   212      40.365  45.377  27.306  1.00  0.00           H  
ATOM   3359  HZ3 LYS   212      39.856  44.010  28.012  1.00  0.00           H  
ATOM   3360  N   NME   213      36.655  39.806  23.131  1.00  0.00           N  
ATOM   3361  C   NME   213      36.149  39.873  21.789  1.00  0.00           C  
ATOM   3362  H   NME   213      36.110  40.240  23.861  1.00  0.00           H  
ATOM   3363  H1  NME   213      36.156  38.858  21.391  1.00  0.00           H  
ATOM   3364  H2  NME   213      35.130  40.251  21.864  1.00  0.00           H  
ATOM   3365  H3  NME   213      36.768  40.592  21.253  1.00  0.00           H  
TER    3366      NME   213
CONECT 3361 3363 3364 3365
CONECT 3363 3361
CONECT 3364 3361
CONECT 3365 3361
END   
