# Supplementary material for: Exploring Aromatic Cage Flexibility Using Cosolvent Molecular Dynamics Simulations—An In-Silico Case Study of Tudor Domains
Source: J Chem Inf Model. 2024 May 21;64(11):4553–69. doi: 10.1021/acs.jcim.4c00298 (PMC11167732; doi:10.1021/acs.jcim.4c00298)
Supplement: Supplementary file 2 — ci4c00298_si_002.zip [file ci4c00298_si_002.zip › SPIN1/cluster_representatives/domain1/01_TMA_rep_c0.pdb]

TITLE     rep02.c0
REMARK   4      COMPLIES WITH FORMAT V. 3.0, 1-DEC-2006
REMARK 888
REMARK 888 WRITTEN BY MAESTRO (A PRODUCT OF SCHRODINGER, LLC)
ATOM      1  CH3 ACE     1      45.757  18.320  61.991  1.00  0.00           C  
ATOM      2  C   ACE     1      45.466  19.060  60.713  1.00  0.00           C  
ATOM      3  O   ACE     1      44.877  20.111  60.861  1.00  0.00           O  
ATOM      4  H1  ACE     1      45.569  17.247  61.961  1.00  0.00           H  
ATOM      5  H2  ACE     1      46.818  18.352  62.236  1.00  0.00           H  
ATOM      6  H3  ACE     1      45.181  18.771  62.798  1.00  0.00           H  
ATOM      7  N   ARG     2      45.743  18.491  59.566  1.00  0.00           N  
ATOM      8  CA  ARG     2      45.730  19.142  58.301  1.00  0.00           C  
ATOM      9  C   ARG     2      44.328  19.306  57.712  1.00  0.00           C  
ATOM     10  O   ARG     2      44.285  19.335  56.457  1.00  0.00           O  
ATOM     11  CB  ARG     2      46.659  18.400  57.317  1.00  0.00           C  
ATOM     12  CG  ARG     2      48.107  18.469  57.713  1.00  0.00           C  
ATOM     13  CD  ARG     2      49.035  18.462  56.520  1.00  0.00           C  
ATOM     14  NE  ARG     2      50.431  18.312  56.929  1.00  0.00           N  
ATOM     15  CZ  ARG     2      51.335  19.260  57.086  1.00  0.00           C  
ATOM     16  NH1 ARG     2      51.197  20.444  56.597  1.00  0.00           N  
ATOM     17  NH2 ARG     2      52.426  18.978  57.658  1.00  0.00           N1+
ATOM     18  H   ARG     2      46.162  17.576  59.648  1.00  0.00           H  
ATOM     19  HA  ARG     2      46.035  20.181  58.421  1.00  0.00           H  
ATOM     20  HB2 ARG     2      46.387  17.346  57.253  1.00  0.00           H  
ATOM     21  HB3 ARG     2      46.521  18.714  56.283  1.00  0.00           H  
ATOM     22  HG2 ARG     2      48.255  19.340  58.351  1.00  0.00           H  
ATOM     23  HG3 ARG     2      48.282  17.623  58.379  1.00  0.00           H  
ATOM     24  HD2 ARG     2      48.852  17.606  55.870  1.00  0.00           H  
ATOM     25  HD3 ARG     2      48.869  19.420  56.027  1.00  0.00           H  
ATOM     26  HE  ARG     2      50.760  17.471  57.381  1.00  0.00           H  
ATOM     27 HH11 ARG     2      50.480  20.660  55.920  1.00  0.00           H  
ATOM     28 HH12 ARG     2      51.862  21.135  56.915  1.00  0.00           H  
ATOM     29 HH21 ARG     2      52.518  18.125  58.192  1.00  0.00           H  
ATOM     30 HH22 ARG     2      53.084  19.737  57.764  1.00  0.00           H  
ATOM     31  N   ARG     3      43.268  19.418  58.499  1.00  0.00           N  
ATOM     32  CA  ARG     3      41.915  19.818  58.153  1.00  0.00           C  
ATOM     33  C   ARG     3      41.841  21.206  57.501  1.00  0.00           C  
ATOM     34  O   ARG     3      42.771  21.987  57.777  1.00  0.00           O  
ATOM     35  CB  ARG     3      41.018  20.121  59.338  1.00  0.00           C  
ATOM     36  CG  ARG     3      40.822  18.944  60.264  1.00  0.00           C  
ATOM     37  CD  ARG     3      40.115  19.506  61.483  1.00  0.00           C  
ATOM     38  NE  ARG     3      40.108  18.597  62.639  1.00  0.00           N  
ATOM     39  CZ  ARG     3      39.185  18.065  63.321  1.00  0.00           C  
ATOM     40  NH1 ARG     3      38.037  18.587  63.280  1.00  0.00           N  
ATOM     41  NH2 ARG     3      39.333  16.974  64.057  1.00  0.00           N1+
ATOM     42  H   ARG     3      43.423  19.332  59.494  1.00  0.00           H  
ATOM     43  HA  ARG     3      41.379  19.128  57.502  1.00  0.00           H  
ATOM     44  HB2 ARG     3      41.492  20.889  59.950  1.00  0.00           H  
ATOM     45  HB3 ARG     3      40.068  20.551  59.020  1.00  0.00           H  
ATOM     46  HG2 ARG     3      40.228  18.244  59.677  1.00  0.00           H  
ATOM     47  HG3 ARG     3      41.774  18.516  60.579  1.00  0.00           H  
ATOM     48  HD2 ARG     3      40.589  20.431  61.812  1.00  0.00           H  
ATOM     49  HD3 ARG     3      39.058  19.645  61.259  1.00  0.00           H  
ATOM     50  HE  ARG     3      40.922  17.999  62.627  1.00  0.00           H  
ATOM     51 HH11 ARG     3      38.005  19.576  63.080  1.00  0.00           H  
ATOM     52 HH12 ARG     3      37.255  18.178  63.772  1.00  0.00           H  
ATOM     53 HH21 ARG     3      40.150  16.392  63.943  1.00  0.00           H  
ATOM     54 HH22 ARG     3      38.582  16.590  64.612  1.00  0.00           H  
ATOM     55  N   ASN     4      40.846  21.564  56.619  1.00  0.00           N  
ATOM     56  CA  ASN     4      40.821  22.731  55.778  1.00  0.00           C  
ATOM     57  C   ASN     4      40.539  24.040  56.494  1.00  0.00           C  
ATOM     58  O   ASN     4      39.643  24.242  57.292  1.00  0.00           O  
ATOM     59  CB  ASN     4      39.703  22.445  54.743  1.00  0.00           C  
ATOM     60  CG  ASN     4      39.788  23.383  53.580  1.00  0.00           C  
ATOM     61  OD1 ASN     4      40.076  24.560  53.673  1.00  0.00           O  
ATOM     62  ND2 ASN     4      39.446  22.845  52.387  1.00  0.00           N  
ATOM     63  H   ASN     4      40.144  20.860  56.440  1.00  0.00           H  
ATOM     64  HA  ASN     4      41.759  22.839  55.234  1.00  0.00           H  
ATOM     65  HB2 ASN     4      39.692  21.422  54.365  1.00  0.00           H  
ATOM     66  HB3 ASN     4      38.792  22.680  55.294  1.00  0.00           H  
ATOM     67 HD21 ASN     4      39.140  21.884  52.440  1.00  0.00           H  
ATOM     68 HD22 ASN     4      39.389  23.438  51.572  1.00  0.00           H  
ATOM     69  N   ILE     5      41.295  25.089  56.160  1.00  0.00           N  
ATOM     70  CA  ILE     5      41.342  26.445  56.775  1.00  0.00           C  
ATOM     71  C   ILE     5      40.206  27.446  56.335  1.00  0.00           C  
ATOM     72  O   ILE     5      40.110  28.512  56.966  1.00  0.00           O  
ATOM     73  CB  ILE     5      42.729  27.109  56.829  1.00  0.00           C  
ATOM     74  CG2 ILE     5      43.672  26.446  57.816  1.00  0.00           C  
ATOM     75  CG1 ILE     5      43.363  27.212  55.426  1.00  0.00           C  
ATOM     76  CD1 ILE     5      44.469  28.243  55.224  1.00  0.00           C  
ATOM     77  H   ILE     5      42.081  24.937  55.544  1.00  0.00           H  
ATOM     78  HA  ILE     5      41.104  26.245  57.820  1.00  0.00           H  
ATOM     79  HB  ILE     5      42.559  28.126  57.183  1.00  0.00           H  
ATOM     80 HG21 ILE     5      44.721  26.738  57.778  1.00  0.00           H  
ATOM     81 HG22 ILE     5      43.432  26.579  58.871  1.00  0.00           H  
ATOM     82 HG23 ILE     5      43.851  25.397  57.578  1.00  0.00           H  
ATOM     83 HG12 ILE     5      43.619  26.294  54.898  1.00  0.00           H  
ATOM     84 HG13 ILE     5      42.540  27.558  54.801  1.00  0.00           H  
ATOM     85 HD11 ILE     5      44.376  28.952  56.047  1.00  0.00           H  
ATOM     86 HD12 ILE     5      45.438  27.744  55.258  1.00  0.00           H  
ATOM     87 HD13 ILE     5      44.447  28.799  54.287  1.00  0.00           H  
ATOM     88  N   VAL     6      39.366  27.037  55.395  1.00  0.00           N  
ATOM     89  CA  VAL     6      38.344  27.864  54.757  1.00  0.00           C  
ATOM     90  C   VAL     6      37.257  28.163  55.743  1.00  0.00           C  
ATOM     91  O   VAL     6      36.771  27.235  56.341  1.00  0.00           O  
ATOM     92  CB  VAL     6      37.883  27.160  53.494  1.00  0.00           C  
ATOM     93  CG1 VAL     6      36.510  27.546  52.912  1.00  0.00           C  
ATOM     94  CG2 VAL     6      39.015  27.446  52.424  1.00  0.00           C  
ATOM     95  H   VAL     6      39.609  26.118  55.055  1.00  0.00           H  
ATOM     96  HA  VAL     6      38.692  28.863  54.498  1.00  0.00           H  
ATOM     97  HB  VAL     6      37.828  26.082  53.648  1.00  0.00           H  
ATOM     98 HG11 VAL     6      36.549  28.617  52.711  1.00  0.00           H  
ATOM     99 HG12 VAL     6      36.243  27.099  51.955  1.00  0.00           H  
ATOM    100 HG13 VAL     6      35.758  27.206  53.624  1.00  0.00           H  
ATOM    101 HG21 VAL     6      38.715  26.908  51.524  1.00  0.00           H  
ATOM    102 HG22 VAL     6      39.079  28.516  52.226  1.00  0.00           H  
ATOM    103 HG23 VAL     6      39.959  27.006  52.744  1.00  0.00           H  
ATOM    104  N   GLY     7      36.812  29.414  55.915  1.00  0.00           N  
ATOM    105  CA  GLY     7      35.944  29.794  57.031  1.00  0.00           C  
ATOM    106  C   GLY     7      36.554  30.322  58.359  1.00  0.00           C  
ATOM    107  O   GLY     7      35.962  31.074  59.094  1.00  0.00           O  
ATOM    108  H   GLY     7      37.204  30.167  55.367  1.00  0.00           H  
ATOM    109  HA2 GLY     7      35.468  30.728  56.735  1.00  0.00           H  
ATOM    110  HA3 GLY     7      35.166  29.067  57.265  1.00  0.00           H  
ATOM    111  N   CYS     8      37.796  29.993  58.591  1.00  0.00           N  
ATOM    112  CA  CYS     8      38.479  30.190  59.863  1.00  0.00           C  
ATOM    113  C   CYS     8      39.051  31.666  59.900  1.00  0.00           C  
ATOM    114  O   CYS     8      39.360  32.250  58.831  1.00  0.00           O  
ATOM    115  CB  CYS     8      39.574  29.172  60.020  1.00  0.00           C  
ATOM    116  SG  CYS     8      39.019  27.510  59.793  1.00  0.00           S  
ATOM    117  H   CYS     8      38.343  29.452  57.936  1.00  0.00           H  
ATOM    118  HA  CYS     8      37.728  30.117  60.650  1.00  0.00           H  
ATOM    119  HB2 CYS     8      40.258  29.376  59.196  1.00  0.00           H  
ATOM    120  HB3 CYS     8      40.125  29.327  60.947  1.00  0.00           H  
ATOM    121  HG  CYS     8      38.943  27.459  58.460  1.00  0.00           H  
ATOM    122  N   ARG     9      39.298  32.133  61.095  1.00  0.00           N  
ATOM    123  CA  ARG     9      40.204  33.208  61.582  1.00  0.00           C  
ATOM    124  C   ARG     9      41.659  32.648  61.826  1.00  0.00           C  
ATOM    125  O   ARG     9      41.878  31.551  62.417  1.00  0.00           O  
ATOM    126  CB  ARG     9      39.642  33.732  62.885  1.00  0.00           C  
ATOM    127  CG  ARG     9      38.322  34.506  62.650  1.00  0.00           C  
ATOM    128  CD  ARG     9      38.548  35.841  61.927  1.00  0.00           C  
ATOM    129  NE  ARG     9      39.415  36.744  62.680  1.00  0.00           N  
ATOM    130  CZ  ARG     9      40.034  37.795  62.231  1.00  0.00           C  
ATOM    131  NH1 ARG     9      40.084  38.140  60.951  1.00  0.00           N  
ATOM    132  NH2 ARG     9      40.657  38.564  63.103  1.00  0.00           N1+
ATOM    133  H   ARG     9      39.060  31.486  61.833  1.00  0.00           H  
ATOM    134  HA  ARG     9      40.324  33.882  60.733  1.00  0.00           H  
ATOM    135  HB2 ARG     9      39.493  32.895  63.567  1.00  0.00           H  
ATOM    136  HB3 ARG     9      40.292  34.461  63.368  1.00  0.00           H  
ATOM    137  HG2 ARG     9      37.569  33.879  62.173  1.00  0.00           H  
ATOM    138  HG3 ARG     9      37.930  34.745  63.639  1.00  0.00           H  
ATOM    139  HD2 ARG     9      39.031  35.481  61.019  1.00  0.00           H  
ATOM    140  HD3 ARG     9      37.604  36.317  61.662  1.00  0.00           H  
ATOM    141  HE  ARG     9      39.431  36.575  63.675  1.00  0.00           H  
ATOM    142 HH11 ARG     9      39.781  37.437  60.292  1.00  0.00           H  
ATOM    143 HH12 ARG     9      40.374  39.071  60.688  1.00  0.00           H  
ATOM    144 HH21 ARG     9      40.724  38.262  64.064  1.00  0.00           H  
ATOM    145 HH22 ARG     9      41.089  39.417  62.780  1.00  0.00           H  
ATOM    146  N   ILE    10      42.710  33.369  61.333  1.00  0.00           N  
ATOM    147  CA  ILE    10      44.119  33.028  61.524  1.00  0.00           C  
ATOM    148  C   ILE    10      45.019  34.168  61.963  1.00  0.00           C  
ATOM    149  O   ILE    10      44.719  35.361  61.760  1.00  0.00           O  
ATOM    150  CB  ILE    10      44.579  32.249  60.261  1.00  0.00           C  
ATOM    151  CG2 ILE    10      43.801  30.910  60.044  1.00  0.00           C  
ATOM    152  CG1 ILE    10      44.590  33.102  58.997  1.00  0.00           C  
ATOM    153  CD1 ILE    10      45.053  32.544  57.671  1.00  0.00           C  
ATOM    154  H   ILE    10      42.647  34.276  60.892  1.00  0.00           H  
ATOM    155  HA  ILE    10      44.286  32.405  62.403  1.00  0.00           H  
ATOM    156  HB  ILE    10      45.622  31.979  60.423  1.00  0.00           H  
ATOM    157 HG21 ILE    10      42.887  31.157  59.505  1.00  0.00           H  
ATOM    158 HG22 ILE    10      44.424  30.182  59.525  1.00  0.00           H  
ATOM    159 HG23 ILE    10      43.551  30.318  60.925  1.00  0.00           H  
ATOM    160 HG12 ILE    10      43.589  33.483  58.799  1.00  0.00           H  
ATOM    161 HG13 ILE    10      45.191  34.000  59.141  1.00  0.00           H  
ATOM    162 HD11 ILE    10      44.905  33.392  57.003  1.00  0.00           H  
ATOM    163 HD12 ILE    10      46.096  32.246  57.783  1.00  0.00           H  
ATOM    164 HD13 ILE    10      44.549  31.628  57.364  1.00  0.00           H  
ATOM    165  N   GLN    11      46.250  33.815  62.427  1.00  0.00           N  
ATOM    166  CA  GLN    11      47.294  34.830  62.487  1.00  0.00           C  
ATOM    167  C   GLN    11      48.697  34.214  62.260  1.00  0.00           C  
ATOM    168  O   GLN    11      48.926  33.071  62.665  1.00  0.00           O  
ATOM    169  CB  GLN    11      47.242  35.527  63.797  1.00  0.00           C  
ATOM    170  CG  GLN    11      47.432  34.587  65.066  1.00  0.00           C  
ATOM    171  CD  GLN    11      47.191  35.215  66.444  1.00  0.00           C  
ATOM    172  OE1 GLN    11      46.502  36.226  66.589  1.00  0.00           O  
ATOM    173  NE2 GLN    11      47.645  34.669  67.519  1.00  0.00           N  
ATOM    174  H   GLN    11      46.504  32.855  62.616  1.00  0.00           H  
ATOM    175  HA  GLN    11      47.213  35.565  61.686  1.00  0.00           H  
ATOM    176  HB2 GLN    11      47.968  36.340  63.838  1.00  0.00           H  
ATOM    177  HB3 GLN    11      46.257  35.992  63.837  1.00  0.00           H  
ATOM    178  HG2 GLN    11      46.791  33.709  65.141  1.00  0.00           H  
ATOM    179  HG3 GLN    11      48.427  34.142  65.084  1.00  0.00           H  
ATOM    180 HE21 GLN    11      48.239  33.863  67.652  1.00  0.00           H  
ATOM    181 HE22 GLN    11      47.320  35.091  68.377  1.00  0.00           H  
ATOM    182  N   HIS    12      49.580  35.002  61.627  1.00  0.00           N  
ATOM    183  CA  HIS    12      50.974  34.534  61.400  1.00  0.00           C  
ATOM    184  C   HIS    12      51.934  35.694  61.527  1.00  0.00           C  
ATOM    185  O   HIS    12      51.563  36.822  61.342  1.00  0.00           O  
ATOM    186  CB  HIS    12      50.963  33.771  60.096  1.00  0.00           C  
ATOM    187  CG  HIS    12      50.827  34.534  58.803  1.00  0.00           C  
ATOM    188  ND1 HIS    12      51.709  35.507  58.308  1.00  0.00           N  
ATOM    189  CE1 HIS    12      51.169  36.180  57.301  1.00  0.00           C  
ATOM    190  NE2 HIS    12      49.837  35.840  57.275  1.00  0.00           N  
ATOM    191  CD2 HIS    12      49.671  34.771  58.109  1.00  0.00           C  
ATOM    192  H   HIS    12      49.245  35.919  61.366  1.00  0.00           H  
ATOM    193  HA  HIS    12      51.200  33.843  62.212  1.00  0.00           H  
ATOM    194  HB2 HIS    12      51.893  33.202  60.113  1.00  0.00           H  
ATOM    195  HB3 HIS    12      50.200  32.995  60.052  1.00  0.00           H  
ATOM    196  HD1 HIS    12      52.701  35.546  58.493  1.00  0.00           H  
ATOM    197  HE1 HIS    12      51.526  37.096  56.855  1.00  0.00           H  
ATOM    198  HD2 HIS    12      48.732  34.264  58.274  1.00  0.00           H  
ATOM    199  N   GLY    13      53.212  35.333  61.720  1.00  0.00           N  
ATOM    200  CA  GLY    13      54.336  36.140  61.502  1.00  0.00           C  
ATOM    201  C   GLY    13      54.682  36.352  60.046  1.00  0.00           C  
ATOM    202  O   GLY    13      54.829  35.424  59.307  1.00  0.00           O  
ATOM    203  H   GLY    13      53.470  34.361  61.807  1.00  0.00           H  
ATOM    204  HA2 GLY    13      54.211  37.118  61.967  1.00  0.00           H  
ATOM    205  HA3 GLY    13      55.249  35.637  61.820  1.00  0.00           H  
ATOM    206  N   TRP    14      54.812  37.586  59.544  1.00  0.00           N  
ATOM    207  CA  TRP    14      55.256  37.937  58.171  1.00  0.00           C  
ATOM    208  C   TRP    14      56.645  38.646  58.124  1.00  0.00           C  
ATOM    209  O   TRP    14      56.902  39.533  58.971  1.00  0.00           O  
ATOM    210  CB  TRP    14      54.185  38.673  57.408  1.00  0.00           C  
ATOM    211  CG  TRP    14      54.523  38.923  55.959  1.00  0.00           C  
ATOM    212  CD1 TRP    14      54.820  40.092  55.448  1.00  0.00           C  
ATOM    213  NE1 TRP    14      54.962  40.070  54.085  1.00  0.00           N  
ATOM    214  CE2 TRP    14      54.615  38.793  53.589  1.00  0.00           C  
ATOM    215  CZ2 TRP    14      54.476  38.245  52.297  1.00  0.00           C  
ATOM    216  CH2 TRP    14      54.092  36.949  52.190  1.00  0.00           C  
ATOM    217  CZ3 TRP    14      53.960  36.187  53.309  1.00  0.00           C  
ATOM    218  CE3 TRP    14      54.145  36.693  54.577  1.00  0.00           C  
ATOM    219  CD2 TRP    14      54.470  38.011  54.799  1.00  0.00           C  
ATOM    220  H   TRP    14      54.758  38.365  60.184  1.00  0.00           H  
ATOM    221  HA  TRP    14      55.414  36.983  57.667  1.00  0.00           H  
ATOM    222  HB2 TRP    14      53.252  38.110  57.429  1.00  0.00           H  
ATOM    223  HB3 TRP    14      54.141  39.647  57.895  1.00  0.00           H  
ATOM    224  HD1 TRP    14      54.806  40.998  56.035  1.00  0.00           H  
ATOM    225  HE1 TRP    14      55.129  40.879  53.504  1.00  0.00           H  
ATOM    226  HZ2 TRP    14      54.665  38.928  51.482  1.00  0.00           H  
ATOM    227  HH2 TRP    14      54.007  36.439  51.241  1.00  0.00           H  
ATOM    228  HZ3 TRP    14      53.931  35.123  53.128  1.00  0.00           H  
ATOM    229  HE3 TRP    14      54.035  36.121  55.487  1.00  0.00           H  
ATOM    230  N   LYS    15      57.378  38.308  57.040  1.00  0.00           N  
ATOM    231  CA  LYS    15      58.614  38.999  56.678  1.00  0.00           C  
ATOM    232  C   LYS    15      58.302  40.070  55.622  1.00  0.00           C  
ATOM    233  O   LYS    15      58.501  39.785  54.436  1.00  0.00           O  
ATOM    234  CB  LYS    15      59.707  37.961  56.271  1.00  0.00           C  
ATOM    235  CG  LYS    15      61.133  38.506  56.314  1.00  0.00           C  
ATOM    236  CD  LYS    15      61.647  38.741  57.681  1.00  0.00           C  
ATOM    237  CE  LYS    15      63.164  39.094  57.496  1.00  0.00           C  
ATOM    238  NZ  LYS    15      63.797  39.274  58.798  1.00  0.00           N1+
ATOM    239  H   LYS    15      57.157  37.498  56.479  1.00  0.00           H  
ATOM    240  HA  LYS    15      58.936  39.583  57.540  1.00  0.00           H  
ATOM    241  HB2 LYS    15      59.627  37.079  56.908  1.00  0.00           H  
ATOM    242  HB3 LYS    15      59.483  37.484  55.317  1.00  0.00           H  
ATOM    243  HG2 LYS    15      61.740  37.701  55.901  1.00  0.00           H  
ATOM    244  HG3 LYS    15      61.303  39.330  55.621  1.00  0.00           H  
ATOM    245  HD2 LYS    15      61.098  39.534  58.189  1.00  0.00           H  
ATOM    246  HD3 LYS    15      61.495  37.886  58.340  1.00  0.00           H  
ATOM    247  HE2 LYS    15      63.670  38.240  57.045  1.00  0.00           H  
ATOM    248  HE3 LYS    15      63.238  39.872  56.736  1.00  0.00           H  
ATOM    249  HZ1 LYS    15      64.806  39.307  58.808  1.00  0.00           H  
ATOM    250  HZ2 LYS    15      63.488  40.196  59.070  1.00  0.00           H  
ATOM    251  HZ3 LYS    15      63.492  38.664  59.543  1.00  0.00           H  
ATOM    252  N   GLU    16      57.923  41.187  56.141  1.00  0.00           N  
ATOM    253  CA  GLU    16      57.753  42.408  55.419  1.00  0.00           C  
ATOM    254  C   GLU    16      59.056  43.089  54.790  1.00  0.00           C  
ATOM    255  O   GLU    16      58.977  43.685  53.718  1.00  0.00           O  
ATOM    256  CB  GLU    16      56.937  43.490  56.220  1.00  0.00           C  
ATOM    257  CG  GLU    16      57.549  43.777  57.606  1.00  0.00           C  
ATOM    258  CD  GLU    16      56.940  44.908  58.434  1.00  0.00           C  
ATOM    259  OE1 GLU    16      55.765  45.191  58.344  1.00  0.00           O  
ATOM    260  OE2 GLU    16      57.730  45.513  59.240  1.00  0.00           O1-
ATOM    261  H   GLU    16      57.829  41.294  57.140  1.00  0.00           H  
ATOM    262  HA  GLU    16      57.147  42.230  54.530  1.00  0.00           H  
ATOM    263  HB2 GLU    16      56.992  44.398  55.619  1.00  0.00           H  
ATOM    264  HB3 GLU    16      55.906  43.168  56.366  1.00  0.00           H  
ATOM    265  HG2 GLU    16      57.556  42.888  58.238  1.00  0.00           H  
ATOM    266  HG3 GLU    16      58.600  44.049  57.513  1.00  0.00           H  
ATOM    267  N   GLY    17      60.237  43.012  55.424  1.00  0.00           N  
ATOM    268  CA  GLY    17      61.454  43.697  55.096  1.00  0.00           C  
ATOM    269  C   GLY    17      62.722  42.970  55.395  1.00  0.00           C  
ATOM    270  O   GLY    17      62.670  41.785  55.702  1.00  0.00           O  
ATOM    271  H   GLY    17      60.182  42.397  56.223  1.00  0.00           H  
ATOM    272  HA2 GLY    17      61.454  44.034  54.060  1.00  0.00           H  
ATOM    273  HA3 GLY    17      61.442  44.594  55.717  1.00  0.00           H  
ATOM    274  N   ASN    18      63.866  43.723  55.401  1.00  0.00           N  
ATOM    275  CA  ASN    18      65.070  43.188  55.964  1.00  0.00           C  
ATOM    276  C   ASN    18      64.979  43.086  57.497  1.00  0.00           C  
ATOM    277  O   ASN    18      65.778  42.400  58.177  1.00  0.00           O  
ATOM    278  CB  ASN    18      66.223  44.125  55.635  1.00  0.00           C  
ATOM    279  CG  ASN    18      66.759  44.156  54.190  1.00  0.00           C  
ATOM    280  OD1 ASN    18      67.063  43.153  53.598  1.00  0.00           O  
ATOM    281  ND2 ASN    18      66.841  45.321  53.629  1.00  0.00           N  
ATOM    282  H   ASN    18      63.863  44.705  55.162  1.00  0.00           H  
ATOM    283  HA  ASN    18      65.232  42.161  55.637  1.00  0.00           H  
ATOM    284  HB2 ASN    18      65.948  45.150  55.884  1.00  0.00           H  
ATOM    285  HB3 ASN    18      67.036  43.808  56.288  1.00  0.00           H  
ATOM    286 HD21 ASN    18      66.729  46.156  54.186  1.00  0.00           H  
ATOM    287 HD22 ASN    18      67.349  45.399  52.759  1.00  0.00           H  
ATOM    288  N   GLY    19      64.035  43.786  58.076  1.00  0.00           N  
ATOM    289  CA  GLY    19      63.871  43.825  59.502  1.00  0.00           C  
ATOM    290  C   GLY    19      62.940  42.777  60.139  1.00  0.00           C  
ATOM    291  O   GLY    19      62.600  41.711  59.534  1.00  0.00           O  
ATOM    292  H   GLY    19      63.577  44.464  57.483  1.00  0.00           H  
ATOM    293  HA2 GLY    19      64.815  43.897  60.042  1.00  0.00           H  
ATOM    294  HA3 GLY    19      63.456  44.814  59.697  1.00  0.00           H  
ATOM    295  N   PRO    20      62.597  43.060  61.458  1.00  0.00           N  
ATOM    296  CA  PRO    20      61.990  42.060  62.327  1.00  0.00           C  
ATOM    297  C   PRO    20      60.591  41.584  61.818  1.00  0.00           C  
ATOM    298  O   PRO    20      59.972  42.359  61.099  1.00  0.00           O  
ATOM    299  CD  PRO    20      62.935  44.275  62.243  1.00  0.00           C  
ATOM    300  CG  PRO    20      62.958  43.757  63.641  1.00  0.00           C  
ATOM    301  CB  PRO    20      61.802  42.810  63.688  1.00  0.00           C  
ATOM    302  HD2 PRO    20      62.166  45.023  62.053  1.00  0.00           H  
ATOM    303  HD3 PRO    20      63.903  44.721  62.016  1.00  0.00           H  
ATOM    304  HG2 PRO    20      62.845  44.559  64.370  1.00  0.00           H  
ATOM    305  HG3 PRO    20      63.826  43.139  63.872  1.00  0.00           H  
ATOM    306  HB2 PRO    20      60.835  43.311  63.696  1.00  0.00           H  
ATOM    307  HB3 PRO    20      61.871  42.129  64.536  1.00  0.00           H  
ATOM    308  HA  PRO    20      62.641  41.187  62.369  1.00  0.00           H  
ATOM    309  N   VAL    21      60.091  40.387  62.284  1.00  0.00           N  
ATOM    310  CA  VAL    21      58.734  39.920  61.822  1.00  0.00           C  
ATOM    311  C   VAL    21      57.604  40.517  62.697  1.00  0.00           C  
ATOM    312  O   VAL    21      57.757  40.798  63.862  1.00  0.00           O  
ATOM    313  CB  VAL    21      58.724  38.350  61.932  1.00  0.00           C  
ATOM    314  CG1 VAL    21      57.401  37.588  61.694  1.00  0.00           C  
ATOM    315  CG2 VAL    21      59.657  37.804  60.880  1.00  0.00           C  
ATOM    316  H   VAL    21      60.658  39.900  62.964  1.00  0.00           H  
ATOM    317  HA  VAL    21      58.669  40.160  60.761  1.00  0.00           H  
ATOM    318  HB  VAL    21      59.127  38.097  62.913  1.00  0.00           H  
ATOM    319 HG11 VAL    21      57.507  36.536  61.959  1.00  0.00           H  
ATOM    320 HG12 VAL    21      56.556  37.926  62.294  1.00  0.00           H  
ATOM    321 HG13 VAL    21      57.088  37.567  60.650  1.00  0.00           H  
ATOM    322 HG21 VAL    21      59.262  37.814  59.864  1.00  0.00           H  
ATOM    323 HG22 VAL    21      60.609  38.304  60.705  1.00  0.00           H  
ATOM    324 HG23 VAL    21      59.940  36.796  61.184  1.00  0.00           H  
ATOM    325  N   THR    22      56.464  40.711  62.060  1.00  0.00           N  
ATOM    326  CA  THR    22      55.309  41.333  62.626  1.00  0.00           C  
ATOM    327  C   THR    22      54.121  40.542  62.234  1.00  0.00           C  
ATOM    328  O   THR    22      54.017  40.024  61.115  1.00  0.00           O  
ATOM    329  CB  THR    22      55.229  42.777  62.271  1.00  0.00           C  
ATOM    330  CG2 THR    22      55.083  43.111  60.780  1.00  0.00           C  
ATOM    331  OG1 THR    22      54.069  43.322  62.876  1.00  0.00           O  
ATOM    332  H   THR    22      56.474  40.423  61.092  1.00  0.00           H  
ATOM    333  HA  THR    22      55.294  41.366  63.716  1.00  0.00           H  
ATOM    334  HB  THR    22      56.046  43.406  62.626  1.00  0.00           H  
ATOM    335 HG21 THR    22      54.373  42.425  60.318  1.00  0.00           H  
ATOM    336 HG22 THR    22      54.834  44.165  60.653  1.00  0.00           H  
ATOM    337 HG23 THR    22      56.048  43.046  60.277  1.00  0.00           H  
ATOM    338  HG1 THR    22      54.095  44.281  62.900  1.00  0.00           H  
ATOM    339  N   GLN    23      53.212  40.258  63.190  1.00  0.00           N  
ATOM    340  CA  GLN    23      52.145  39.441  62.890  1.00  0.00           C  
ATOM    341  C   GLN    23      51.145  40.163  62.002  1.00  0.00           C  
ATOM    342  O   GLN    23      50.728  41.301  62.176  1.00  0.00           O  
ATOM    343  CB  GLN    23      51.475  39.056  64.249  1.00  0.00           C  
ATOM    344  CG  GLN    23      50.347  38.027  64.137  1.00  0.00           C  
ATOM    345  CD  GLN    23      49.764  37.652  65.567  1.00  0.00           C  
ATOM    346  OE1 GLN    23      48.925  38.379  66.045  1.00  0.00           O  
ATOM    347  NE2 GLN    23      50.236  36.607  66.273  1.00  0.00           N  
ATOM    348  H   GLN    23      53.243  40.664  64.114  1.00  0.00           H  
ATOM    349  HA  GLN    23      52.617  38.532  62.516  1.00  0.00           H  
ATOM    350  HB2 GLN    23      52.245  38.666  64.914  1.00  0.00           H  
ATOM    351  HB3 GLN    23      51.008  39.963  64.632  1.00  0.00           H  
ATOM    352  HG2 GLN    23      49.567  38.569  63.602  1.00  0.00           H  
ATOM    353  HG3 GLN    23      50.831  37.146  63.716  1.00  0.00           H  
ATOM    354 HE21 GLN    23      50.980  36.026  65.912  1.00  0.00           H  
ATOM    355 HE22 GLN    23      49.963  36.525  67.241  1.00  0.00           H  
ATOM    356  N   TRP    24      50.744  39.417  60.962  1.00  0.00           N  
ATOM    357  CA  TRP    24      49.442  39.670  60.298  1.00  0.00           C  
ATOM    358  C   TRP    24      48.198  38.916  60.895  1.00  0.00           C  
ATOM    359  O   TRP    24      48.431  37.997  61.626  1.00  0.00           O  
ATOM    360  CB  TRP    24      49.636  39.319  58.831  1.00  0.00           C  
ATOM    361  CG  TRP    24      50.387  40.319  58.015  1.00  0.00           C  
ATOM    362  CD1 TRP    24      51.110  41.437  58.440  1.00  0.00           C  
ATOM    363  NE1 TRP    24      51.776  41.954  57.367  1.00  0.00           N  
ATOM    364  CE2 TRP    24      51.489  41.314  56.195  1.00  0.00           C  
ATOM    365  CZ2 TRP    24      51.874  41.492  54.855  1.00  0.00           C  
ATOM    366  CH2 TRP    24      51.434  40.637  53.847  1.00  0.00           C  
ATOM    367  CZ3 TRP    24      50.668  39.492  54.212  1.00  0.00           C  
ATOM    368  CE3 TRP    24      50.243  39.355  55.571  1.00  0.00           C  
ATOM    369  CD2 TRP    24      50.634  40.255  56.576  1.00  0.00           C  
ATOM    370  H   TRP    24      51.197  38.531  60.787  1.00  0.00           H  
ATOM    371  HA  TRP    24      49.170  40.724  60.353  1.00  0.00           H  
ATOM    372  HB2 TRP    24      50.216  38.398  58.784  1.00  0.00           H  
ATOM    373  HB3 TRP    24      48.631  39.257  58.413  1.00  0.00           H  
ATOM    374  HD1 TRP    24      51.323  41.744  59.453  1.00  0.00           H  
ATOM    375  HE1 TRP    24      52.541  42.607  57.465  1.00  0.00           H  
ATOM    376  HZ2 TRP    24      52.415  42.393  54.607  1.00  0.00           H  
ATOM    377  HH2 TRP    24      51.668  40.806  52.806  1.00  0.00           H  
ATOM    378  HZ3 TRP    24      50.303  38.874  53.405  1.00  0.00           H  
ATOM    379  HE3 TRP    24      49.566  38.543  55.791  1.00  0.00           H  
ATOM    380  N   LYS    25      46.955  39.392  60.651  1.00  0.00           N  
ATOM    381  CA  LYS    25      45.756  38.628  61.090  1.00  0.00           C  
ATOM    382  C   LYS    25      44.687  38.523  60.022  1.00  0.00           C  
ATOM    383  O   LYS    25      44.471  39.481  59.282  1.00  0.00           O  
ATOM    384  CB  LYS    25      45.173  39.389  62.249  1.00  0.00           C  
ATOM    385  CG  LYS    25      46.035  39.429  63.500  1.00  0.00           C  
ATOM    386  CD  LYS    25      45.222  39.986  64.615  1.00  0.00           C  
ATOM    387  CE  LYS    25      46.132  40.227  65.891  1.00  0.00           C  
ATOM    388  NZ  LYS    25      46.313  38.926  66.595  1.00  0.00           N1+
ATOM    389  H   LYS    25      46.859  40.247  60.122  1.00  0.00           H  
ATOM    390  HA  LYS    25      46.143  37.627  61.277  1.00  0.00           H  
ATOM    391  HB2 LYS    25      45.181  40.448  61.991  1.00  0.00           H  
ATOM    392  HB3 LYS    25      44.146  39.069  62.425  1.00  0.00           H  
ATOM    393  HG2 LYS    25      46.340  38.403  63.708  1.00  0.00           H  
ATOM    394  HG3 LYS    25      46.924  40.051  63.395  1.00  0.00           H  
ATOM    395  HD2 LYS    25      44.895  41.005  64.410  1.00  0.00           H  
ATOM    396  HD3 LYS    25      44.403  39.344  64.942  1.00  0.00           H  
ATOM    397  HE2 LYS    25      47.069  40.756  65.715  1.00  0.00           H  
ATOM    398  HE3 LYS    25      45.584  40.825  66.620  1.00  0.00           H  
ATOM    399  HZ1 LYS    25      45.463  38.424  66.810  1.00  0.00           H  
ATOM    400  HZ2 LYS    25      46.828  38.298  65.996  1.00  0.00           H  
ATOM    401  HZ3 LYS    25      46.856  39.014  67.442  1.00  0.00           H  
ATOM    402  N   GLY    26      43.929  37.440  59.848  1.00  0.00           N  
ATOM    403  CA  GLY    26      42.841  37.482  58.859  1.00  0.00           C  
ATOM    404  C   GLY    26      41.837  36.312  58.911  1.00  0.00           C  
ATOM    405  O   GLY    26      41.644  35.733  59.979  1.00  0.00           O  
ATOM    406  H   GLY    26      44.017  36.653  60.475  1.00  0.00           H  
ATOM    407  HA2 GLY    26      42.302  38.420  58.991  1.00  0.00           H  
ATOM    408  HA3 GLY    26      43.238  37.513  57.844  1.00  0.00           H  
ATOM    409  N   THR    27      41.216  36.059  57.777  1.00  0.00           N  
ATOM    410  CA  THR    27      40.033  35.211  57.600  1.00  0.00           C  
ATOM    411  C   THR    27      40.206  34.588  56.219  1.00  0.00           C  
ATOM    412  O   THR    27      40.308  35.365  55.291  1.00  0.00           O  
ATOM    413  CB  THR    27      38.683  35.995  57.625  1.00  0.00           C  
ATOM    414  CG2 THR    27      37.462  35.076  57.669  1.00  0.00           C  
ATOM    415  OG1 THR    27      38.574  36.773  58.802  1.00  0.00           O  
ATOM    416  H   THR    27      41.480  36.565  56.945  1.00  0.00           H  
ATOM    417  HA  THR    27      40.166  34.508  58.423  1.00  0.00           H  
ATOM    418  HB  THR    27      38.668  36.718  56.809  1.00  0.00           H  
ATOM    419 HG21 THR    27      37.641  34.442  58.537  1.00  0.00           H  
ATOM    420 HG22 THR    27      36.637  35.740  57.926  1.00  0.00           H  
ATOM    421 HG23 THR    27      37.291  34.491  56.765  1.00  0.00           H  
ATOM    422  HG1 THR    27      38.828  37.642  58.484  1.00  0.00           H  
ATOM    423  N   VAL    28      40.129  33.273  56.099  1.00  0.00           N  
ATOM    424  CA  VAL    28      40.359  32.523  54.822  1.00  0.00           C  
ATOM    425  C   VAL    28      39.063  32.349  54.052  1.00  0.00           C  
ATOM    426  O   VAL    28      38.082  31.890  54.583  1.00  0.00           O  
ATOM    427  CB  VAL    28      40.819  31.154  55.099  1.00  0.00           C  
ATOM    428  CG1 VAL    28      41.121  30.336  53.811  1.00  0.00           C  
ATOM    429  CG2 VAL    28      42.059  31.171  55.984  1.00  0.00           C  
ATOM    430  H   VAL    28      40.052  32.708  56.932  1.00  0.00           H  
ATOM    431  HA  VAL    28      41.136  33.010  54.233  1.00  0.00           H  
ATOM    432  HB  VAL    28      40.051  30.628  55.668  1.00  0.00           H  
ATOM    433 HG11 VAL    28      42.030  30.760  53.384  1.00  0.00           H  
ATOM    434 HG12 VAL    28      41.299  29.298  54.092  1.00  0.00           H  
ATOM    435 HG13 VAL    28      40.334  30.290  53.059  1.00  0.00           H  
ATOM    436 HG21 VAL    28      42.564  30.208  56.061  1.00  0.00           H  
ATOM    437 HG22 VAL    28      42.782  31.822  55.491  1.00  0.00           H  
ATOM    438 HG23 VAL    28      41.826  31.452  57.011  1.00  0.00           H  
ATOM    439  N   LEU    29      39.040  32.690  52.792  1.00  0.00           N  
ATOM    440  CA  LEU    29      37.909  32.573  51.933  1.00  0.00           C  
ATOM    441  C   LEU    29      37.736  31.349  51.089  1.00  0.00           C  
ATOM    442  O   LEU    29      36.624  30.949  50.670  1.00  0.00           O  
ATOM    443  CB  LEU    29      37.966  33.912  51.111  1.00  0.00           C  
ATOM    444  CG  LEU    29      38.235  35.225  51.889  1.00  0.00           C  
ATOM    445  CD1 LEU    29      38.535  36.324  50.868  1.00  0.00           C  
ATOM    446  CD2 LEU    29      37.043  35.608  52.702  1.00  0.00           C  
ATOM    447  H   LEU    29      39.893  32.887  52.288  1.00  0.00           H  
ATOM    448  HA  LEU    29      36.982  32.707  52.490  1.00  0.00           H  
ATOM    449  HB2 LEU    29      38.702  33.898  50.307  1.00  0.00           H  
ATOM    450  HB3 LEU    29      37.046  33.902  50.526  1.00  0.00           H  
ATOM    451  HG  LEU    29      39.080  35.149  52.574  1.00  0.00           H  
ATOM    452 HD11 LEU    29      37.744  36.615  50.178  1.00  0.00           H  
ATOM    453 HD12 LEU    29      38.793  37.232  51.412  1.00  0.00           H  
ATOM    454 HD13 LEU    29      39.340  35.922  50.252  1.00  0.00           H  
ATOM    455 HD21 LEU    29      36.201  35.712  52.019  1.00  0.00           H  
ATOM    456 HD22 LEU    29      36.852  34.938  53.541  1.00  0.00           H  
ATOM    457 HD23 LEU    29      37.248  36.598  53.109  1.00  0.00           H  
ATOM    458  N   ASP    30      38.812  30.802  50.632  1.00  0.00           N  
ATOM    459  CA  ASP    30      38.871  29.679  49.651  1.00  0.00           C  
ATOM    460  C   ASP    30      40.281  29.139  49.454  1.00  0.00           C  
ATOM    461  O   ASP    30      41.257  29.634  50.012  1.00  0.00           O  
ATOM    462  CB  ASP    30      38.455  30.248  48.189  1.00  0.00           C  
ATOM    463  CG  ASP    30      37.845  29.177  47.338  1.00  0.00           C  
ATOM    464  OD1 ASP    30      37.642  29.387  46.149  1.00  0.00           O  
ATOM    465  OD2 ASP    30      37.536  28.080  47.813  1.00  0.00           O1-
ATOM    466  H   ASP    30      39.714  31.189  50.871  1.00  0.00           H  
ATOM    467  HA  ASP    30      38.178  28.896  49.960  1.00  0.00           H  
ATOM    468  HB2 ASP    30      37.728  31.051  48.310  1.00  0.00           H  
ATOM    469  HB3 ASP    30      39.293  30.788  47.747  1.00  0.00           H  
ATOM    470  N   GLN    31      40.399  28.061  48.677  1.00  0.00           N  
ATOM    471  CA  GLN    31      41.580  27.268  48.193  1.00  0.00           C  
ATOM    472  C   GLN    31      41.291  27.082  46.686  1.00  0.00           C  
ATOM    473  O   GLN    31      40.259  26.617  46.228  1.00  0.00           O  
ATOM    474  CB  GLN    31      41.732  26.063  49.071  1.00  0.00           C  
ATOM    475  CG  GLN    31      43.084  25.286  48.922  1.00  0.00           C  
ATOM    476  CD  GLN    31      43.442  24.747  47.619  1.00  0.00           C  
ATOM    477  OE1 GLN    31      42.969  23.664  47.323  1.00  0.00           O  
ATOM    478  NE2 GLN    31      44.304  25.355  46.857  1.00  0.00           N  
ATOM    479  H   GLN    31      39.520  27.650  48.395  1.00  0.00           H  
ATOM    480  HA  GLN    31      42.480  27.871  48.314  1.00  0.00           H  
ATOM    481  HB2 GLN    31      41.563  26.412  50.089  1.00  0.00           H  
ATOM    482  HB3 GLN    31      40.885  25.395  48.916  1.00  0.00           H  
ATOM    483  HG2 GLN    31      43.926  25.901  49.237  1.00  0.00           H  
ATOM    484  HG3 GLN    31      43.256  24.515  49.673  1.00  0.00           H  
ATOM    485 HE21 GLN    31      44.703  26.268  47.023  1.00  0.00           H  
ATOM    486 HE22 GLN    31      44.667  24.850  46.062  1.00  0.00           H  
ATOM    487  N   VAL    32      42.281  27.566  45.955  1.00  0.00           N  
ATOM    488  CA  VAL    32      42.209  27.538  44.466  1.00  0.00           C  
ATOM    489  C   VAL    32      42.156  26.159  43.873  1.00  0.00           C  
ATOM    490  O   VAL    32      42.902  25.248  44.398  1.00  0.00           O  
ATOM    491  CB  VAL    32      43.484  28.258  43.986  1.00  0.00           C  
ATOM    492  CG1 VAL    32      43.743  28.312  42.452  1.00  0.00           C  
ATOM    493  CG2 VAL    32      43.256  29.705  44.450  1.00  0.00           C  
ATOM    494  H   VAL    32      43.096  27.938  46.421  1.00  0.00           H  
ATOM    495  HA  VAL    32      41.330  28.090  44.133  1.00  0.00           H  
ATOM    496  HB  VAL    32      44.355  27.826  44.477  1.00  0.00           H  
ATOM    497 HG11 VAL    32      42.784  28.575  42.007  1.00  0.00           H  
ATOM    498 HG12 VAL    32      44.499  29.056  42.202  1.00  0.00           H  
ATOM    499 HG13 VAL    32      43.921  27.329  42.014  1.00  0.00           H  
ATOM    500 HG21 VAL    32      42.348  30.089  43.985  1.00  0.00           H  
ATOM    501 HG22 VAL    32      43.115  29.782  45.528  1.00  0.00           H  
ATOM    502 HG23 VAL    32      44.141  30.251  44.122  1.00  0.00           H  
ATOM    503  N   PRO    33      41.285  25.832  42.910  1.00  0.00           N  
ATOM    504  CA  PRO    33      41.132  24.463  42.376  1.00  0.00           C  
ATOM    505  C   PRO    33      42.289  23.949  41.485  1.00  0.00           C  
ATOM    506  O   PRO    33      42.579  22.739  41.441  1.00  0.00           O  
ATOM    507  CD  PRO    33      40.084  26.560  42.541  1.00  0.00           C  
ATOM    508  CG  PRO    33      39.065  25.435  42.211  1.00  0.00           C  
ATOM    509  CB  PRO    33      39.899  24.482  41.446  1.00  0.00           C  
ATOM    510  HD2 PRO    33      40.371  27.210  41.715  1.00  0.00           H  
ATOM    511  HD3 PRO    33      39.764  27.127  43.416  1.00  0.00           H  
ATOM    512  HG2 PRO    33      38.214  25.707  41.586  1.00  0.00           H  
ATOM    513  HG3 PRO    33      38.729  25.097  43.192  1.00  0.00           H  
ATOM    514  HB2 PRO    33      40.281  24.973  40.551  1.00  0.00           H  
ATOM    515  HB3 PRO    33      39.425  23.512  41.301  1.00  0.00           H  
ATOM    516  HA  PRO    33      40.927  23.770  43.193  1.00  0.00           H  
ATOM    517  N   VAL    34      43.009  24.846  40.899  1.00  0.00           N  
ATOM    518  CA  VAL    34      44.178  24.605  40.042  1.00  0.00           C  
ATOM    519  C   VAL    34      45.561  24.708  40.791  1.00  0.00           C  
ATOM    520  O   VAL    34      46.568  24.955  40.151  1.00  0.00           O  
ATOM    521  CB  VAL    34      44.035  25.478  38.833  1.00  0.00           C  
ATOM    522  CG1 VAL    34      42.995  24.910  37.855  1.00  0.00           C  
ATOM    523  CG2 VAL    34      43.721  27.015  39.024  1.00  0.00           C  
ATOM    524  H   VAL    34      42.675  25.784  41.072  1.00  0.00           H  
ATOM    525  HA  VAL    34      44.104  23.581  39.675  1.00  0.00           H  
ATOM    526  HB  VAL    34      44.971  25.507  38.276  1.00  0.00           H  
ATOM    527 HG11 VAL    34      42.868  25.370  36.875  1.00  0.00           H  
ATOM    528 HG12 VAL    34      43.163  23.840  37.729  1.00  0.00           H  
ATOM    529 HG13 VAL    34      42.011  24.965  38.321  1.00  0.00           H  
ATOM    530 HG21 VAL    34      44.082  27.649  38.213  1.00  0.00           H  
ATOM    531 HG22 VAL    34      42.660  27.206  39.184  1.00  0.00           H  
ATOM    532 HG23 VAL    34      44.215  27.449  39.893  1.00  0.00           H  
ATOM    533  N   ASN    35      45.613  24.629  42.123  1.00  0.00           N  
ATOM    534  CA  ASN    35      46.887  24.719  42.824  1.00  0.00           C  
ATOM    535  C   ASN    35      46.762  23.910  44.143  1.00  0.00           C  
ATOM    536  O   ASN    35      45.915  24.208  44.954  1.00  0.00           O  
ATOM    537  CB  ASN    35      47.269  26.204  43.107  1.00  0.00           C  
ATOM    538  CG  ASN    35      48.540  26.318  43.861  1.00  0.00           C  
ATOM    539  OD1 ASN    35      48.708  25.790  44.968  1.00  0.00           O  
ATOM    540  ND2 ASN    35      49.451  27.130  43.372  1.00  0.00           N  
ATOM    541  H   ASN    35      44.856  24.367  42.738  1.00  0.00           H  
ATOM    542  HA  ASN    35      47.705  24.271  42.259  1.00  0.00           H  
ATOM    543  HB2 ASN    35      47.372  26.662  42.123  1.00  0.00           H  
ATOM    544  HB3 ASN    35      46.521  26.733  43.696  1.00  0.00           H  
ATOM    545 HD21 ASN    35      49.138  27.739  42.630  1.00  0.00           H  
ATOM    546 HD22 ASN    35      50.215  27.381  43.984  1.00  0.00           H  
ATOM    547  N   PRO    36      47.754  23.014  44.460  1.00  0.00           N  
ATOM    548  CA  PRO    36      47.689  22.202  45.711  1.00  0.00           C  
ATOM    549  C   PRO    36      47.720  22.913  47.118  1.00  0.00           C  
ATOM    550  O   PRO    36      47.604  22.127  48.095  1.00  0.00           O  
ATOM    551  CD  PRO    36      48.800  22.423  43.611  1.00  0.00           C  
ATOM    552  CG  PRO    36      49.035  21.006  44.089  1.00  0.00           C  
ATOM    553  CB  PRO    36      48.839  21.154  45.656  1.00  0.00           C  
ATOM    554  HD2 PRO    36      49.750  22.943  43.732  1.00  0.00           H  
ATOM    555  HD3 PRO    36      48.599  22.350  42.542  1.00  0.00           H  
ATOM    556  HG2 PRO    36      50.065  20.715  43.882  1.00  0.00           H  
ATOM    557  HG3 PRO    36      48.401  20.354  43.488  1.00  0.00           H  
ATOM    558  HB2 PRO    36      49.689  21.631  46.142  1.00  0.00           H  
ATOM    559  HB3 PRO    36      48.610  20.214  46.158  1.00  0.00           H  
ATOM    560  HA  PRO    36      46.801  21.572  45.654  1.00  0.00           H  
ATOM    561  N   SER    37      47.890  24.184  47.195  1.00  0.00           N  
ATOM    562  CA  SER    37      48.285  24.810  48.448  1.00  0.00           C  
ATOM    563  C   SER    37      47.773  26.288  48.515  1.00  0.00           C  
ATOM    564  O   SER    37      47.884  26.885  49.570  1.00  0.00           O  
ATOM    565  CB  SER    37      49.804  24.875  48.464  1.00  0.00           C  
ATOM    566  OG  SER    37      50.353  23.588  48.404  1.00  0.00           O  
ATOM    567  H   SER    37      48.016  24.705  46.339  1.00  0.00           H  
ATOM    568  HA  SER    37      47.944  24.296  49.347  1.00  0.00           H  
ATOM    569  HB2 SER    37      50.164  25.396  47.577  1.00  0.00           H  
ATOM    570  HB3 SER    37      50.108  25.400  49.370  1.00  0.00           H  
ATOM    571  HG  SER    37      50.056  23.189  49.225  1.00  0.00           H  
ATOM    572  N   LEU    38      47.462  26.961  47.394  1.00  0.00           N  
ATOM    573  CA  LEU    38      47.138  28.394  47.407  1.00  0.00           C  
ATOM    574  C   LEU    38      45.759  28.617  48.051  1.00  0.00           C  
ATOM    575  O   LEU    38      44.777  28.032  47.585  1.00  0.00           O  
ATOM    576  CB  LEU    38      47.343  28.911  45.939  1.00  0.00           C  
ATOM    577  CG  LEU    38      46.940  30.430  45.673  1.00  0.00           C  
ATOM    578  CD1 LEU    38      47.712  31.358  46.583  1.00  0.00           C  
ATOM    579  CD2 LEU    38      47.142  30.570  44.128  1.00  0.00           C  
ATOM    580  H   LEU    38      47.560  26.523  46.489  1.00  0.00           H  
ATOM    581  HA  LEU    38      47.887  28.858  48.048  1.00  0.00           H  
ATOM    582  HB2 LEU    38      48.357  28.807  45.553  1.00  0.00           H  
ATOM    583  HB3 LEU    38      46.613  28.433  45.286  1.00  0.00           H  
ATOM    584  HG  LEU    38      45.890  30.547  45.942  1.00  0.00           H  
ATOM    585 HD11 LEU    38      47.752  32.358  46.151  1.00  0.00           H  
ATOM    586 HD12 LEU    38      47.283  31.237  47.578  1.00  0.00           H  
ATOM    587 HD13 LEU    38      48.757  31.056  46.650  1.00  0.00           H  
ATOM    588 HD21 LEU    38      47.123  31.593  43.751  1.00  0.00           H  
ATOM    589 HD22 LEU    38      48.156  30.281  43.852  1.00  0.00           H  
ATOM    590 HD23 LEU    38      46.402  30.018  43.549  1.00  0.00           H  
ATOM    591  N   TYR    39      45.734  29.504  49.082  1.00  0.00           N  
ATOM    592  CA  TYR    39      44.541  29.937  49.882  1.00  0.00           C  
ATOM    593  C   TYR    39      44.298  31.425  49.692  1.00  0.00           C  
ATOM    594  O   TYR    39      45.214  32.265  49.765  1.00  0.00           O  
ATOM    595  CB  TYR    39      44.710  29.597  51.415  1.00  0.00           C  
ATOM    596  CG  TYR    39      44.704  28.058  51.802  1.00  0.00           C  
ATOM    597  CD1 TYR    39      43.465  27.454  51.891  1.00  0.00           C  
ATOM    598  CE1 TYR    39      43.441  26.050  52.139  1.00  0.00           C  
ATOM    599  CZ  TYR    39      44.683  25.332  52.213  1.00  0.00           C  
ATOM    600  OH  TYR    39      44.701  23.997  52.381  1.00  0.00           O  
ATOM    601  CE2 TYR    39      45.902  26.044  52.173  1.00  0.00           C  
ATOM    602  CD2 TYR    39      45.921  27.442  51.983  1.00  0.00           C  
ATOM    603  H   TYR    39      46.641  29.746  49.456  1.00  0.00           H  
ATOM    604  HA  TYR    39      43.637  29.448  49.519  1.00  0.00           H  
ATOM    605  HB2 TYR    39      45.640  29.964  51.850  1.00  0.00           H  
ATOM    606  HB3 TYR    39      43.947  29.942  52.112  1.00  0.00           H  
ATOM    607  HD1 TYR    39      42.561  28.041  51.821  1.00  0.00           H  
ATOM    608  HE1 TYR    39      42.470  25.580  52.193  1.00  0.00           H  
ATOM    609  HH  TYR    39      45.531  23.638  52.059  1.00  0.00           H  
ATOM    610  HE2 TYR    39      46.830  25.519  52.342  1.00  0.00           H  
ATOM    611  HD2 TYR    39      46.883  27.925  51.886  1.00  0.00           H  
ATOM    612  N   LEU    40      42.994  31.755  49.462  1.00  0.00           N  
ATOM    613  CA  LEU    40      42.590  33.125  49.463  1.00  0.00           C  
ATOM    614  C   LEU    40      42.436  33.677  50.898  1.00  0.00           C  
ATOM    615  O   LEU    40      41.803  32.998  51.728  1.00  0.00           O  
ATOM    616  CB  LEU    40      41.333  33.366  48.630  1.00  0.00           C  
ATOM    617  CG  LEU    40      41.178  32.892  47.152  1.00  0.00           C  
ATOM    618  CD1 LEU    40      39.910  33.504  46.604  1.00  0.00           C  
ATOM    619  CD2 LEU    40      42.332  33.517  46.392  1.00  0.00           C  
ATOM    620  H   LEU    40      42.355  30.977  49.534  1.00  0.00           H  
ATOM    621  HA  LEU    40      43.355  33.723  48.967  1.00  0.00           H  
ATOM    622  HB2 LEU    40      40.575  32.875  49.240  1.00  0.00           H  
ATOM    623  HB3 LEU    40      41.138  34.422  48.817  1.00  0.00           H  
ATOM    624  HG  LEU    40      41.207  31.803  47.135  1.00  0.00           H  
ATOM    625 HD11 LEU    40      39.959  34.593  46.603  1.00  0.00           H  
ATOM    626 HD12 LEU    40      39.790  33.172  45.573  1.00  0.00           H  
ATOM    627 HD13 LEU    40      38.960  33.174  47.026  1.00  0.00           H  
ATOM    628 HD21 LEU    40      42.118  33.362  45.335  1.00  0.00           H  
ATOM    629 HD22 LEU    40      42.390  34.585  46.600  1.00  0.00           H  
ATOM    630 HD23 LEU    40      43.360  33.182  46.529  1.00  0.00           H  
ATOM    631  N   ILE    41      42.964  34.848  51.252  1.00  0.00           N  
ATOM    632  CA  ILE    41      42.853  35.340  52.617  1.00  0.00           C  
ATOM    633  C   ILE    41      42.493  36.809  52.682  1.00  0.00           C  
ATOM    634  O   ILE    41      43.285  37.651  52.246  1.00  0.00           O  
ATOM    635  CB  ILE    41      44.149  34.999  53.370  1.00  0.00           C  
ATOM    636  CG2 ILE    41      43.945  35.380  54.854  1.00  0.00           C  
ATOM    637  CG1 ILE    41      44.597  33.517  53.266  1.00  0.00           C  
ATOM    638  CD1 ILE    41      46.042  33.156  53.746  1.00  0.00           C  
ATOM    639  H   ILE    41      43.629  35.343  50.674  1.00  0.00           H  
ATOM    640  HA  ILE    41      42.038  34.844  53.144  1.00  0.00           H  
ATOM    641  HB  ILE    41      44.934  35.567  52.870  1.00  0.00           H  
ATOM    642 HG21 ILE    41      43.844  36.465  54.877  1.00  0.00           H  
ATOM    643 HG22 ILE    41      43.081  34.901  55.316  1.00  0.00           H  
ATOM    644 HG23 ILE    41      44.914  35.149  55.296  1.00  0.00           H  
ATOM    645 HG12 ILE    41      43.877  32.873  53.772  1.00  0.00           H  
ATOM    646 HG13 ILE    41      44.577  33.151  52.239  1.00  0.00           H  
ATOM    647 HD11 ILE    41      46.117  33.286  54.826  1.00  0.00           H  
ATOM    648 HD12 ILE    41      46.301  32.123  53.511  1.00  0.00           H  
ATOM    649 HD13 ILE    41      46.747  33.806  53.228  1.00  0.00           H  
ATOM    650  N   LYS    42      41.338  37.112  53.298  1.00  0.00           N  
ATOM    651  CA  LYS    42      41.039  38.526  53.619  1.00  0.00           C  
ATOM    652  C   LYS    42      41.785  38.960  54.934  1.00  0.00           C  
ATOM    653  O   LYS    42      41.387  38.478  56.030  1.00  0.00           O  
ATOM    654  CB  LYS    42      39.547  38.820  53.940  1.00  0.00           C  
ATOM    655  CG  LYS    42      39.208  40.266  54.367  1.00  0.00           C  
ATOM    656  CD  LYS    42      39.599  41.374  53.378  1.00  0.00           C  
ATOM    657  CE  LYS    42      39.016  42.798  53.609  1.00  0.00           C  
ATOM    658  NZ  LYS    42      39.476  43.425  54.870  1.00  0.00           N1+
ATOM    659  H   LYS    42      40.762  36.428  53.767  1.00  0.00           H  
ATOM    660  HA  LYS    42      41.428  39.120  52.792  1.00  0.00           H  
ATOM    661  HB2 LYS    42      38.892  38.544  53.114  1.00  0.00           H  
ATOM    662  HB3 LYS    42      39.226  38.201  54.778  1.00  0.00           H  
ATOM    663  HG2 LYS    42      38.139  40.353  54.557  1.00  0.00           H  
ATOM    664  HG3 LYS    42      39.736  40.432  55.306  1.00  0.00           H  
ATOM    665  HD2 LYS    42      40.685  41.426  53.306  1.00  0.00           H  
ATOM    666  HD3 LYS    42      39.177  41.004  52.443  1.00  0.00           H  
ATOM    667  HE2 LYS    42      39.267  43.440  52.765  1.00  0.00           H  
ATOM    668  HE3 LYS    42      37.939  42.641  53.671  1.00  0.00           H  
ATOM    669  HZ1 LYS    42      39.182  44.391  54.900  1.00  0.00           H  
ATOM    670  HZ2 LYS    42      39.066  42.981  55.679  1.00  0.00           H  
ATOM    671  HZ3 LYS    42      40.475  43.302  54.962  1.00  0.00           H  
ATOM    672  N   TYR    43      42.901  39.631  54.818  1.00  0.00           N  
ATOM    673  CA  TYR    43      43.621  40.166  56.009  1.00  0.00           C  
ATOM    674  C   TYR    43      42.979  41.409  56.577  1.00  0.00           C  
ATOM    675  O   TYR    43      42.129  42.048  55.953  1.00  0.00           O  
ATOM    676  CB  TYR    43      45.072  40.484  55.725  1.00  0.00           C  
ATOM    677  CG  TYR    43      45.983  39.289  55.509  1.00  0.00           C  
ATOM    678  CD1 TYR    43      46.093  38.497  54.321  1.00  0.00           C  
ATOM    679  CE1 TYR    43      46.783  37.238  54.262  1.00  0.00           C  
ATOM    680  CZ  TYR    43      47.337  36.729  55.474  1.00  0.00           C  
ATOM    681  OH  TYR    43      48.022  35.568  55.370  1.00  0.00           O  
ATOM    682  CE2 TYR    43      47.228  37.497  56.696  1.00  0.00           C  
ATOM    683  CD2 TYR    43      46.512  38.735  56.726  1.00  0.00           C  
ATOM    684  H   TYR    43      43.220  39.757  53.868  1.00  0.00           H  
ATOM    685  HA  TYR    43      43.589  39.401  56.785  1.00  0.00           H  
ATOM    686  HB2 TYR    43      45.130  41.136  54.854  1.00  0.00           H  
ATOM    687  HB3 TYR    43      45.524  41.213  56.398  1.00  0.00           H  
ATOM    688  HD1 TYR    43      45.808  38.899  53.360  1.00  0.00           H  
ATOM    689  HE1 TYR    43      46.893  36.522  53.460  1.00  0.00           H  
ATOM    690  HH  TYR    43      48.623  35.412  56.102  1.00  0.00           H  
ATOM    691  HE2 TYR    43      47.613  37.055  57.603  1.00  0.00           H  
ATOM    692  HD2 TYR    43      46.330  39.302  57.627  1.00  0.00           H  
ATOM    693  N   ASP    44      43.152  41.638  57.915  1.00  0.00           N  
ATOM    694  CA  ASP    44      42.519  42.651  58.752  1.00  0.00           C  
ATOM    695  C   ASP    44      43.116  44.049  58.485  1.00  0.00           C  
ATOM    696  O   ASP    44      42.355  44.953  58.310  1.00  0.00           O  
ATOM    697  CB  ASP    44      42.555  42.342  60.252  1.00  0.00           C  
ATOM    698  CG  ASP    44      41.499  41.295  60.656  1.00  0.00           C  
ATOM    699  OD1 ASP    44      40.772  40.718  59.804  1.00  0.00           O  
ATOM    700  OD2 ASP    44      41.510  40.915  61.857  1.00  0.00           O1-
ATOM    701  H   ASP    44      43.763  41.012  58.420  1.00  0.00           H  
ATOM    702  HA  ASP    44      41.524  42.632  58.309  1.00  0.00           H  
ATOM    703  HB2 ASP    44      43.554  41.939  60.415  1.00  0.00           H  
ATOM    704  HB3 ASP    44      42.509  43.235  60.875  1.00  0.00           H  
ATOM    705  N   GLY    45      44.418  44.198  58.329  1.00  0.00           N  
ATOM    706  CA  GLY    45      45.057  45.560  58.246  1.00  0.00           C  
ATOM    707  C   GLY    45      45.055  46.074  56.807  1.00  0.00           C  
ATOM    708  O   GLY    45      45.681  47.090  56.528  1.00  0.00           O  
ATOM    709  H   GLY    45      44.988  43.389  58.530  1.00  0.00           H  
ATOM    710  HA2 GLY    45      44.532  46.310  58.838  1.00  0.00           H  
ATOM    711  HA3 GLY    45      46.097  45.469  58.562  1.00  0.00           H  
ATOM    712  N   PHE    46      44.505  45.353  55.858  1.00  0.00           N  
ATOM    713  CA  PHE    46      44.345  45.604  54.416  1.00  0.00           C  
ATOM    714  C   PHE    46      42.853  45.526  53.973  1.00  0.00           C  
ATOM    715  O   PHE    46      42.007  44.966  54.608  1.00  0.00           O  
ATOM    716  CB  PHE    46      45.288  44.687  53.572  1.00  0.00           C  
ATOM    717  CG  PHE    46      46.731  44.845  54.019  1.00  0.00           C  
ATOM    718  CD1 PHE    46      47.263  46.114  53.863  1.00  0.00           C  
ATOM    719  CE1 PHE    46      48.548  46.445  54.368  1.00  0.00           C  
ATOM    720  CZ  PHE    46      49.296  45.451  55.019  1.00  0.00           C  
ATOM    721  CE2 PHE    46      48.748  44.162  55.067  1.00  0.00           C  
ATOM    722  CD2 PHE    46      47.460  43.832  54.666  1.00  0.00           C  
ATOM    723  H   PHE    46      44.047  44.536  56.236  1.00  0.00           H  
ATOM    724  HA  PHE    46      44.665  46.614  54.162  1.00  0.00           H  
ATOM    725  HB2 PHE    46      44.940  43.655  53.635  1.00  0.00           H  
ATOM    726  HB3 PHE    46      45.076  45.016  52.555  1.00  0.00           H  
ATOM    727  HD1 PHE    46      46.669  46.880  53.387  1.00  0.00           H  
ATOM    728  HE1 PHE    46      48.832  47.487  54.345  1.00  0.00           H  
ATOM    729  HZ  PHE    46      50.319  45.625  55.319  1.00  0.00           H  
ATOM    730  HE2 PHE    46      49.401  43.411  55.487  1.00  0.00           H  
ATOM    731  HD2 PHE    46      46.985  42.865  54.742  1.00  0.00           H  
ATOM    732  N   ASP    47      42.526  46.060  52.802  1.00  0.00           N  
ATOM    733  CA  ASP    47      41.260  45.898  52.096  1.00  0.00           C  
ATOM    734  C   ASP    47      41.384  44.849  50.963  1.00  0.00           C  
ATOM    735  O   ASP    47      40.335  44.297  50.505  1.00  0.00           O  
ATOM    736  CB  ASP    47      40.780  47.187  51.380  1.00  0.00           C  
ATOM    737  CG  ASP    47      40.643  48.329  52.295  1.00  0.00           C  
ATOM    738  OD1 ASP    47      40.879  49.474  51.746  1.00  0.00           O  
ATOM    739  OD2 ASP    47      40.373  48.108  53.477  1.00  0.00           O1-
ATOM    740  H   ASP    47      43.197  46.642  52.321  1.00  0.00           H  
ATOM    741  HA  ASP    47      40.444  45.592  52.751  1.00  0.00           H  
ATOM    742  HB2 ASP    47      41.458  47.378  50.548  1.00  0.00           H  
ATOM    743  HB3 ASP    47      39.833  46.897  50.925  1.00  0.00           H  
ATOM    744  N   CYS    48      42.642  44.604  50.500  1.00  0.00           N  
ATOM    745  CA  CYS    48      42.942  43.734  49.426  1.00  0.00           C  
ATOM    746  C   CYS    48      42.692  42.220  49.829  1.00  0.00           C  
ATOM    747  O   CYS    48      43.001  41.842  51.003  1.00  0.00           O  
ATOM    748  CB  CYS    48      44.429  44.030  49.084  1.00  0.00           C  
ATOM    749  SG  CYS    48      44.957  42.939  47.780  1.00  0.00           S  
ATOM    750  H   CYS    48      43.383  44.964  51.084  1.00  0.00           H  
ATOM    751  HA  CYS    48      42.309  43.958  48.567  1.00  0.00           H  
ATOM    752  HB2 CYS    48      44.458  45.082  48.799  1.00  0.00           H  
ATOM    753  HB3 CYS    48      45.107  43.905  49.928  1.00  0.00           H  
ATOM    754  HG  CYS    48      43.837  43.069  47.063  1.00  0.00           H  
ATOM    755  N   VAL    49      42.167  41.389  48.895  1.00  0.00           N  
ATOM    756  CA  VAL    49      42.156  39.922  49.009  1.00  0.00           C  
ATOM    757  C   VAL    49      43.579  39.475  48.584  1.00  0.00           C  
ATOM    758  O   VAL    49      44.013  39.624  47.391  1.00  0.00           O  
ATOM    759  CB  VAL    49      41.054  39.379  48.083  1.00  0.00           C  
ATOM    760  CG1 VAL    49      41.012  37.859  48.092  1.00  0.00           C  
ATOM    761  CG2 VAL    49      39.697  39.882  48.529  1.00  0.00           C  
ATOM    762  H   VAL    49      41.935  41.734  47.974  1.00  0.00           H  
ATOM    763  HA  VAL    49      41.998  39.728  50.070  1.00  0.00           H  
ATOM    764  HB  VAL    49      41.225  39.610  47.031  1.00  0.00           H  
ATOM    765 HG11 VAL    49      40.174  37.508  47.490  1.00  0.00           H  
ATOM    766 HG12 VAL    49      41.847  37.468  47.510  1.00  0.00           H  
ATOM    767 HG13 VAL    49      41.102  37.383  49.068  1.00  0.00           H  
ATOM    768 HG21 VAL    49      39.760  40.908  48.893  1.00  0.00           H  
ATOM    769 HG22 VAL    49      38.873  39.855  47.816  1.00  0.00           H  
ATOM    770 HG23 VAL    49      39.453  39.349  49.448  1.00  0.00           H  
ATOM    771  N   TYR    50      44.406  38.844  49.462  1.00  0.00           N  
ATOM    772  CA  TYR    50      45.625  38.169  49.144  1.00  0.00           C  
ATOM    773  C   TYR    50      45.387  36.701  48.851  1.00  0.00           C  
ATOM    774  O   TYR    50      44.414  36.060  49.299  1.00  0.00           O  
ATOM    775  CB  TYR    50      46.656  38.302  50.268  1.00  0.00           C  
ATOM    776  CG  TYR    50      47.059  39.752  50.643  1.00  0.00           C  
ATOM    777  CD1 TYR    50      46.902  40.901  49.769  1.00  0.00           C  
ATOM    778  CE1 TYR    50      47.383  42.175  50.059  1.00  0.00           C  
ATOM    779  CZ  TYR    50      47.968  42.322  51.356  1.00  0.00           C  
ATOM    780  OH  TYR    50      48.350  43.566  51.715  1.00  0.00           O  
ATOM    781  CE2 TYR    50      48.127  41.257  52.234  1.00  0.00           C  
ATOM    782  CD2 TYR    50      47.761  39.964  51.875  1.00  0.00           C  
ATOM    783  H   TYR    50      44.167  38.855  50.443  1.00  0.00           H  
ATOM    784  HA  TYR    50      45.951  38.696  48.248  1.00  0.00           H  
ATOM    785  HB2 TYR    50      46.265  37.894  51.201  1.00  0.00           H  
ATOM    786  HB3 TYR    50      47.567  37.742  50.058  1.00  0.00           H  
ATOM    787  HD1 TYR    50      46.529  40.737  48.769  1.00  0.00           H  
ATOM    788  HE1 TYR    50      47.271  43.034  49.415  1.00  0.00           H  
ATOM    789  HH  TYR    50      49.163  43.570  52.225  1.00  0.00           H  
ATOM    790  HE2 TYR    50      48.593  41.473  53.184  1.00  0.00           H  
ATOM    791  HD2 TYR    50      47.899  39.130  52.547  1.00  0.00           H  
ATOM    792  N   GLY    51      46.358  36.096  48.155  1.00  0.00           N  
ATOM    793  CA  GLY    51      46.519  34.709  47.847  1.00  0.00           C  
ATOM    794  C   GLY    51      47.805  34.043  48.313  1.00  0.00           C  
ATOM    795  O   GLY    51      48.809  34.367  47.692  1.00  0.00           O  
ATOM    796  H   GLY    51      47.155  36.649  47.876  1.00  0.00           H  
ATOM    797  HA2 GLY    51      45.704  34.233  48.392  1.00  0.00           H  
ATOM    798  HA3 GLY    51      46.443  34.490  46.782  1.00  0.00           H  
ATOM    799  N   LEU    52      47.864  33.293  49.415  1.00  0.00           N  
ATOM    800  CA  LEU    52      49.146  32.671  49.794  1.00  0.00           C  
ATOM    801  C   LEU    52      49.137  31.087  49.720  1.00  0.00           C  
ATOM    802  O   LEU    52      48.099  30.444  49.996  1.00  0.00           O  
ATOM    803  CB  LEU    52      49.634  33.091  51.257  1.00  0.00           C  
ATOM    804  CG  LEU    52      49.817  34.604  51.414  1.00  0.00           C  
ATOM    805  CD1 LEU    52      50.302  34.874  52.806  1.00  0.00           C  
ATOM    806  CD2 LEU    52      50.885  35.208  50.572  1.00  0.00           C  
ATOM    807  H   LEU    52      47.023  33.198  49.966  1.00  0.00           H  
ATOM    808  HA  LEU    52      49.850  32.922  49.000  1.00  0.00           H  
ATOM    809  HB2 LEU    52      48.861  32.886  51.997  1.00  0.00           H  
ATOM    810  HB3 LEU    52      50.565  32.617  51.567  1.00  0.00           H  
ATOM    811  HG  LEU    52      48.921  35.218  51.323  1.00  0.00           H  
ATOM    812 HD11 LEU    52      50.407  35.940  53.006  1.00  0.00           H  
ATOM    813 HD12 LEU    52      49.486  34.468  53.405  1.00  0.00           H  
ATOM    814 HD13 LEU    52      51.199  34.301  53.039  1.00  0.00           H  
ATOM    815 HD21 LEU    52      51.104  36.200  50.967  1.00  0.00           H  
ATOM    816 HD22 LEU    52      51.826  34.663  50.650  1.00  0.00           H  
ATOM    817 HD23 LEU    52      50.586  35.296  49.528  1.00  0.00           H  
ATOM    818  N   GLU    53      50.304  30.543  49.415  1.00  0.00           N  
ATOM    819  CA  GLU    53      50.699  29.163  49.789  1.00  0.00           C  
ATOM    820  C   GLU    53      51.281  29.110  51.216  1.00  0.00           C  
ATOM    821  O   GLU    53      52.502  29.103  51.302  1.00  0.00           O  
ATOM    822  CB  GLU    53      51.578  28.454  48.798  1.00  0.00           C  
ATOM    823  CG  GLU    53      50.916  28.482  47.385  1.00  0.00           C  
ATOM    824  CD  GLU    53      51.557  27.502  46.386  1.00  0.00           C  
ATOM    825  OE1 GLU    53      51.484  27.708  45.145  1.00  0.00           O  
ATOM    826  OE2 GLU    53      52.303  26.609  46.803  1.00  0.00           O1-
ATOM    827  H   GLU    53      51.079  31.163  49.224  1.00  0.00           H  
ATOM    828  HA  GLU    53      49.793  28.567  49.897  1.00  0.00           H  
ATOM    829  HB2 GLU    53      52.487  29.009  48.567  1.00  0.00           H  
ATOM    830  HB3 GLU    53      51.929  27.461  49.080  1.00  0.00           H  
ATOM    831  HG2 GLU    53      49.927  28.066  47.579  1.00  0.00           H  
ATOM    832  HG3 GLU    53      50.879  29.515  47.038  1.00  0.00           H  
ATOM    833  N   LEU    54      50.555  29.173  52.384  1.00  0.00           N  
ATOM    834  CA  LEU    54      51.213  29.300  53.708  1.00  0.00           C  
ATOM    835  C   LEU    54      52.281  28.231  54.059  1.00  0.00           C  
ATOM    836  O   LEU    54      53.211  28.610  54.764  1.00  0.00           O  
ATOM    837  CB  LEU    54      49.986  29.170  54.699  1.00  0.00           C  
ATOM    838  CG  LEU    54      49.016  30.333  54.512  1.00  0.00           C  
ATOM    839  CD1 LEU    54      47.916  30.165  55.476  1.00  0.00           C  
ATOM    840  CD2 LEU    54      49.660  31.746  54.753  1.00  0.00           C  
ATOM    841  H   LEU    54      49.549  29.089  52.365  1.00  0.00           H  
ATOM    842  HA  LEU    54      51.631  30.303  53.794  1.00  0.00           H  
ATOM    843  HB2 LEU    54      49.530  28.181  54.656  1.00  0.00           H  
ATOM    844  HB3 LEU    54      50.469  29.327  55.663  1.00  0.00           H  
ATOM    845  HG  LEU    54      48.559  30.300  53.522  1.00  0.00           H  
ATOM    846 HD11 LEU    54      47.422  29.216  55.271  1.00  0.00           H  
ATOM    847 HD12 LEU    54      48.225  30.268  56.516  1.00  0.00           H  
ATOM    848 HD13 LEU    54      47.141  30.911  55.300  1.00  0.00           H  
ATOM    849 HD21 LEU    54      50.383  32.016  53.985  1.00  0.00           H  
ATOM    850 HD22 LEU    54      48.855  32.479  54.798  1.00  0.00           H  
ATOM    851 HD23 LEU    54      50.304  31.791  55.631  1.00  0.00           H  
ATOM    852  N   ASN    55      52.046  26.891  53.720  1.00  0.00           N  
ATOM    853  CA  ASN    55      53.104  25.832  54.053  1.00  0.00           C  
ATOM    854  C   ASN    55      54.474  26.085  53.422  1.00  0.00           C  
ATOM    855  O   ASN    55      55.484  25.613  53.923  1.00  0.00           O  
ATOM    856  CB  ASN    55      52.618  24.484  53.530  1.00  0.00           C  
ATOM    857  CG  ASN    55      53.356  23.267  53.975  1.00  0.00           C  
ATOM    858  OD1 ASN    55      54.098  22.657  53.232  1.00  0.00           O  
ATOM    859  ND2 ASN    55      53.410  22.935  55.257  1.00  0.00           N  
ATOM    860  H   ASN    55      51.193  26.612  53.257  1.00  0.00           H  
ATOM    861  HA  ASN    55      53.299  25.762  55.123  1.00  0.00           H  
ATOM    862  HB2 ASN    55      51.624  24.401  53.971  1.00  0.00           H  
ATOM    863  HB3 ASN    55      52.520  24.507  52.445  1.00  0.00           H  
ATOM    864 HD21 ASN    55      52.951  23.496  55.960  1.00  0.00           H  
ATOM    865 HD22 ASN    55      54.115  22.229  55.416  1.00  0.00           H  
ATOM    866  N   LYS    56      54.521  26.930  52.357  1.00  0.00           N  
ATOM    867  CA  LYS    56      55.685  26.982  51.381  1.00  0.00           C  
ATOM    868  C   LYS    56      56.042  28.395  51.191  1.00  0.00           C  
ATOM    869  O   LYS    56      57.164  28.656  50.735  1.00  0.00           O  
ATOM    870  CB  LYS    56      55.341  26.293  49.966  1.00  0.00           C  
ATOM    871  CG  LYS    56      54.868  24.853  50.036  1.00  0.00           C  
ATOM    872  CD  LYS    56      54.746  24.149  48.718  1.00  0.00           C  
ATOM    873  CE  LYS    56      53.674  22.991  48.668  1.00  0.00           C  
ATOM    874  NZ  LYS    56      53.826  22.161  47.475  1.00  0.00           N1+
ATOM    875  H   LYS    56      53.616  27.286  52.083  1.00  0.00           H  
ATOM    876  HA  LYS    56      56.476  26.420  51.877  1.00  0.00           H  
ATOM    877  HB2 LYS    56      54.484  26.782  49.503  1.00  0.00           H  
ATOM    878  HB3 LYS    56      56.144  26.399  49.236  1.00  0.00           H  
ATOM    879  HG2 LYS    56      55.590  24.267  50.605  1.00  0.00           H  
ATOM    880  HG3 LYS    56      53.910  24.713  50.536  1.00  0.00           H  
ATOM    881  HD2 LYS    56      54.487  24.805  47.887  1.00  0.00           H  
ATOM    882  HD3 LYS    56      55.665  23.644  48.419  1.00  0.00           H  
ATOM    883  HE2 LYS    56      53.841  22.400  49.569  1.00  0.00           H  
ATOM    884  HE3 LYS    56      52.680  23.439  48.693  1.00  0.00           H  
ATOM    885  HZ1 LYS    56      53.486  21.223  47.631  1.00  0.00           H  
ATOM    886  HZ2 LYS    56      53.378  22.485  46.630  1.00  0.00           H  
ATOM    887  HZ3 LYS    56      54.815  22.065  47.292  1.00  0.00           H  
ATOM    888  N   ASP    57      55.251  29.386  51.551  1.00  0.00           N  
ATOM    889  CA  ASP    57      55.628  30.831  51.593  1.00  0.00           C  
ATOM    890  C   ASP    57      56.599  31.126  52.692  1.00  0.00           C  
ATOM    891  O   ASP    57      56.238  31.326  53.857  1.00  0.00           O  
ATOM    892  CB  ASP    57      54.439  31.778  51.400  1.00  0.00           C  
ATOM    893  CG  ASP    57      55.025  33.127  50.880  1.00  0.00           C  
ATOM    894  OD1 ASP    57      56.207  33.580  51.124  1.00  0.00           O  
ATOM    895  OD2 ASP    57      54.317  33.780  50.131  1.00  0.00           O1-
ATOM    896  H   ASP    57      54.322  29.101  51.826  1.00  0.00           H  
ATOM    897  HA  ASP    57      56.278  31.039  50.742  1.00  0.00           H  
ATOM    898  HB2 ASP    57      53.788  31.347  50.640  1.00  0.00           H  
ATOM    899  HB3 ASP    57      53.905  31.870  52.346  1.00  0.00           H  
ATOM    900  N   GLU    58      57.920  31.131  52.413  1.00  0.00           N  
ATOM    901  CA  GLU    58      58.998  31.224  53.350  1.00  0.00           C  
ATOM    902  C   GLU    58      58.987  32.606  54.165  1.00  0.00           C  
ATOM    903  O   GLU    58      59.639  32.702  55.180  1.00  0.00           O  
ATOM    904  CB  GLU    58      60.422  31.044  52.638  1.00  0.00           C  
ATOM    905  CG  GLU    58      60.821  32.157  51.565  1.00  0.00           C  
ATOM    906  CD  GLU    58      60.158  31.981  50.191  1.00  0.00           C  
ATOM    907  OE1 GLU    58      60.334  32.826  49.245  1.00  0.00           O  
ATOM    908  OE2 GLU    58      59.337  31.081  49.979  1.00  0.00           O1-
ATOM    909  H   GLU    58      58.198  31.036  51.446  1.00  0.00           H  
ATOM    910  HA  GLU    58      58.932  30.374  54.029  1.00  0.00           H  
ATOM    911  HB2 GLU    58      61.206  31.057  53.395  1.00  0.00           H  
ATOM    912  HB3 GLU    58      60.340  30.042  52.215  1.00  0.00           H  
ATOM    913  HG2 GLU    58      60.411  33.096  51.937  1.00  0.00           H  
ATOM    914  HG3 GLU    58      61.887  32.382  51.593  1.00  0.00           H  
ATOM    915  N   ARG    59      58.190  33.586  53.697  1.00  0.00           N  
ATOM    916  CA  ARG    59      58.022  34.841  54.392  1.00  0.00           C  
ATOM    917  C   ARG    59      57.065  34.645  55.631  1.00  0.00           C  
ATOM    918  O   ARG    59      56.955  35.547  56.495  1.00  0.00           O  
ATOM    919  CB  ARG    59      57.561  35.970  53.461  1.00  0.00           C  
ATOM    920  CG  ARG    59      58.378  36.085  52.170  1.00  0.00           C  
ATOM    921  CD  ARG    59      57.641  36.934  51.134  1.00  0.00           C  
ATOM    922  NE  ARG    59      56.695  36.140  50.290  1.00  0.00           N  
ATOM    923  CZ  ARG    59      56.155  36.537  49.200  1.00  0.00           C  
ATOM    924  NH1 ARG    59      56.505  37.673  48.519  1.00  0.00           N  
ATOM    925  NH2 ARG    59      55.114  35.989  48.607  1.00  0.00           N1+
ATOM    926  H   ARG    59      57.583  33.405  52.911  1.00  0.00           H  
ATOM    927  HA  ARG    59      59.010  35.181  54.702  1.00  0.00           H  
ATOM    928  HB2 ARG    59      56.508  35.799  53.241  1.00  0.00           H  
ATOM    929  HB3 ARG    59      57.742  36.906  53.990  1.00  0.00           H  
ATOM    930  HG2 ARG    59      59.353  36.498  52.428  1.00  0.00           H  
ATOM    931  HG3 ARG    59      58.638  35.161  51.654  1.00  0.00           H  
ATOM    932  HD2 ARG    59      57.125  37.786  51.577  1.00  0.00           H  
ATOM    933  HD3 ARG    59      58.394  37.398  50.496  1.00  0.00           H  
ATOM    934  HE  ARG    59      56.353  35.346  50.812  1.00  0.00           H  
ATOM    935 HH11 ARG    59      57.327  38.163  48.841  1.00  0.00           H  
ATOM    936 HH12 ARG    59      55.983  38.012  47.723  1.00  0.00           H  
ATOM    937 HH21 ARG    59      54.710  35.163  49.025  1.00  0.00           H  
ATOM    938 HH22 ARG    59      54.787  36.225  47.681  1.00  0.00           H  
ATOM    939  N   VAL    60      56.302  33.546  55.643  1.00  0.00           N  
ATOM    940  CA  VAL    60      55.401  33.213  56.749  1.00  0.00           C  
ATOM    941  C   VAL    60      56.130  32.394  57.775  1.00  0.00           C  
ATOM    942  O   VAL    60      56.878  31.431  57.443  1.00  0.00           O  
ATOM    943  CB  VAL    60      54.122  32.461  56.298  1.00  0.00           C  
ATOM    944  CG1 VAL    60      52.972  32.501  57.435  1.00  0.00           C  
ATOM    945  CG2 VAL    60      53.409  32.913  55.021  1.00  0.00           C  
ATOM    946  H   VAL    60      56.658  32.847  55.007  1.00  0.00           H  
ATOM    947  HA  VAL    60      55.005  34.186  57.040  1.00  0.00           H  
ATOM    948  HB  VAL    60      54.414  31.415  56.199  1.00  0.00           H  
ATOM    949 HG11 VAL    60      53.069  33.454  57.955  1.00  0.00           H  
ATOM    950 HG12 VAL    60      51.981  32.392  56.993  1.00  0.00           H  
ATOM    951 HG13 VAL    60      53.206  31.830  58.261  1.00  0.00           H  
ATOM    952 HG21 VAL    60      52.804  32.086  54.651  1.00  0.00           H  
ATOM    953 HG22 VAL    60      52.804  33.809  55.161  1.00  0.00           H  
ATOM    954 HG23 VAL    60      54.222  33.139  54.331  1.00  0.00           H  
ATOM    955  N   SER    61      55.893  32.706  59.066  1.00  0.00           N  
ATOM    956  CA  SER    61      56.271  31.852  60.233  1.00  0.00           C  
ATOM    957  C   SER    61      55.112  31.883  61.299  1.00  0.00           C  
ATOM    958  O   SER    61      54.222  32.771  61.225  1.00  0.00           O  
ATOM    959  CB  SER    61      57.592  32.331  60.827  1.00  0.00           C  
ATOM    960  OG  SER    61      57.575  33.731  61.245  1.00  0.00           O  
ATOM    961  H   SER    61      55.381  33.534  59.336  1.00  0.00           H  
ATOM    962  HA  SER    61      56.432  30.808  59.962  1.00  0.00           H  
ATOM    963  HB2 SER    61      57.920  31.584  61.549  1.00  0.00           H  
ATOM    964  HB3 SER    61      58.308  32.288  60.006  1.00  0.00           H  
ATOM    965  HG  SER    61      57.865  34.295  60.525  1.00  0.00           H  
ATOM    966  N   ALA    62      55.171  30.927  62.239  1.00  0.00           N  
ATOM    967  CA  ALA    62      54.410  30.731  63.428  1.00  0.00           C  
ATOM    968  C   ALA    62      52.850  30.784  63.160  1.00  0.00           C  
ATOM    969  O   ALA    62      52.150  31.568  63.822  1.00  0.00           O  
ATOM    970  CB  ALA    62      55.071  31.642  64.396  1.00  0.00           C  
ATOM    971  H   ALA    62      55.931  30.263  62.192  1.00  0.00           H  
ATOM    972  HA  ALA    62      54.546  29.712  63.788  1.00  0.00           H  
ATOM    973  HB1 ALA    62      55.008  32.694  64.118  1.00  0.00           H  
ATOM    974  HB2 ALA    62      54.715  31.535  65.421  1.00  0.00           H  
ATOM    975  HB3 ALA    62      56.084  31.281  64.574  1.00  0.00           H  
ATOM    976  N   LEU    63      52.290  30.064  62.257  1.00  0.00           N  
ATOM    977  CA  LEU    63      50.896  30.215  61.876  1.00  0.00           C  
ATOM    978  C   LEU    63      49.984  29.627  62.949  1.00  0.00           C  
ATOM    979  O   LEU    63      50.194  28.486  63.332  1.00  0.00           O  
ATOM    980  CB  LEU    63      50.695  29.572  60.502  1.00  0.00           C  
ATOM    981  CG  LEU    63      49.270  29.216  59.972  1.00  0.00           C  
ATOM    982  CD1 LEU    63      48.457  30.504  59.647  1.00  0.00           C  
ATOM    983  CD2 LEU    63      49.326  28.362  58.721  1.00  0.00           C  
ATOM    984  H   LEU    63      52.824  29.370  61.754  1.00  0.00           H  
ATOM    985  HA  LEU    63      50.691  31.276  61.740  1.00  0.00           H  
ATOM    986  HB2 LEU    63      51.219  30.231  59.810  1.00  0.00           H  
ATOM    987  HB3 LEU    63      51.112  28.567  60.571  1.00  0.00           H  
ATOM    988  HG  LEU    63      48.701  28.547  60.618  1.00  0.00           H  
ATOM    989 HD11 LEU    63      48.272  31.133  60.518  1.00  0.00           H  
ATOM    990 HD12 LEU    63      48.999  31.150  58.957  1.00  0.00           H  
ATOM    991 HD13 LEU    63      47.430  30.362  59.309  1.00  0.00           H  
ATOM    992 HD21 LEU    63      49.597  27.348  59.017  1.00  0.00           H  
ATOM    993 HD22 LEU    63      48.338  28.220  58.283  1.00  0.00           H  
ATOM    994 HD23 LEU    63      50.081  28.699  58.012  1.00  0.00           H  
ATOM    995  N   GLU    64      48.926  30.330  63.459  1.00  0.00           N  
ATOM    996  CA  GLU    64      47.933  29.903  64.448  1.00  0.00           C  
ATOM    997  C   GLU    64      46.524  29.969  63.753  1.00  0.00           C  
ATOM    998  O   GLU    64      46.259  30.977  63.001  1.00  0.00           O  
ATOM    999  CB  GLU    64      48.163  30.742  65.762  1.00  0.00           C  
ATOM   1000  CG  GLU    64      47.156  30.406  66.878  1.00  0.00           C  
ATOM   1001  CD  GLU    64      47.730  29.282  67.757  1.00  0.00           C  
ATOM   1002  OE1 GLU    64      48.604  29.549  68.607  1.00  0.00           O  
ATOM   1003  OE2 GLU    64      47.268  28.104  67.705  1.00  0.00           O1-
ATOM   1004  H   GLU    64      48.768  31.246  63.064  1.00  0.00           H  
ATOM   1005  HA  GLU    64      48.132  28.844  64.613  1.00  0.00           H  
ATOM   1006  HB2 GLU    64      49.180  30.728  66.155  1.00  0.00           H  
ATOM   1007  HB3 GLU    64      48.060  31.765  65.399  1.00  0.00           H  
ATOM   1008  HG2 GLU    64      46.911  31.306  67.442  1.00  0.00           H  
ATOM   1009  HG3 GLU    64      46.234  30.076  66.398  1.00  0.00           H  
ATOM   1010  N   VAL    65      45.664  28.985  64.075  1.00  0.00           N  
ATOM   1011  CA  VAL    65      44.245  29.046  63.848  1.00  0.00           C  
ATOM   1012  C   VAL    65      43.542  29.537  65.075  1.00  0.00           C  
ATOM   1013  O   VAL    65      43.752  29.127  66.256  1.00  0.00           O  
ATOM   1014  CB  VAL    65      43.618  27.660  63.494  1.00  0.00           C  
ATOM   1015  CG1 VAL    65      42.049  27.654  63.394  1.00  0.00           C  
ATOM   1016  CG2 VAL    65      44.275  27.036  62.288  1.00  0.00           C  
ATOM   1017  H   VAL    65      45.973  28.156  64.561  1.00  0.00           H  
ATOM   1018  HA  VAL    65      44.096  29.637  62.944  1.00  0.00           H  
ATOM   1019  HB  VAL    65      43.848  27.081  64.388  1.00  0.00           H  
ATOM   1020 HG11 VAL    65      41.637  28.289  62.610  1.00  0.00           H  
ATOM   1021 HG12 VAL    65      41.786  26.660  63.032  1.00  0.00           H  
ATOM   1022 HG13 VAL    65      41.543  27.880  64.333  1.00  0.00           H  
ATOM   1023 HG21 VAL    65      43.929  26.014  62.134  1.00  0.00           H  
ATOM   1024 HG22 VAL    65      44.068  27.694  61.444  1.00  0.00           H  
ATOM   1025 HG23 VAL    65      45.356  26.929  62.381  1.00  0.00           H  
ATOM   1026  N   LEU    66      42.540  30.414  64.884  1.00  0.00           N  
ATOM   1027  CA  LEU    66      41.884  31.104  65.950  1.00  0.00           C  
ATOM   1028  C   LEU    66      40.465  30.562  66.287  1.00  0.00           C  
ATOM   1029  O   LEU    66      39.866  29.899  65.454  1.00  0.00           O  
ATOM   1030  CB  LEU    66      41.838  32.629  65.600  1.00  0.00           C  
ATOM   1031  CG  LEU    66      43.224  33.301  65.386  1.00  0.00           C  
ATOM   1032  CD1 LEU    66      43.064  34.791  65.014  1.00  0.00           C  
ATOM   1033  CD2 LEU    66      44.025  33.401  66.741  1.00  0.00           C  
ATOM   1034  H   LEU    66      42.396  30.636  63.909  1.00  0.00           H  
ATOM   1035  HA  LEU    66      42.453  31.044  66.878  1.00  0.00           H  
ATOM   1036  HB2 LEU    66      41.248  32.837  64.708  1.00  0.00           H  
ATOM   1037  HB3 LEU    66      41.317  33.166  66.393  1.00  0.00           H  
ATOM   1038  HG  LEU    66      43.818  32.776  64.638  1.00  0.00           H  
ATOM   1039 HD11 LEU    66      42.494  34.933  64.096  1.00  0.00           H  
ATOM   1040 HD12 LEU    66      42.427  35.267  65.759  1.00  0.00           H  
ATOM   1041 HD13 LEU    66      44.015  35.322  65.039  1.00  0.00           H  
ATOM   1042 HD21 LEU    66      44.857  34.097  66.635  1.00  0.00           H  
ATOM   1043 HD22 LEU    66      43.432  33.657  67.619  1.00  0.00           H  
ATOM   1044 HD23 LEU    66      44.425  32.396  66.871  1.00  0.00           H  
ATOM   1045  N   PRO    67      39.769  31.011  67.384  1.00  0.00           N  
ATOM   1046  CA  PRO    67      38.341  30.750  67.526  1.00  0.00           C  
ATOM   1047  C   PRO    67      37.477  31.445  66.477  1.00  0.00           C  
ATOM   1048  O   PRO    67      37.877  32.503  65.991  1.00  0.00           O  
ATOM   1049  CD  PRO    67      40.364  31.583  68.545  1.00  0.00           C  
ATOM   1050  CG  PRO    67      39.326  31.318  69.644  1.00  0.00           C  
ATOM   1051  CB  PRO    67      38.002  31.439  68.898  1.00  0.00           C  
ATOM   1052  HD2 PRO    67      40.582  32.643  68.416  1.00  0.00           H  
ATOM   1053  HD3 PRO    67      41.267  31.092  68.907  1.00  0.00           H  
ATOM   1054  HG2 PRO    67      39.344  32.050  70.451  1.00  0.00           H  
ATOM   1055  HG3 PRO    67      39.373  30.346  70.135  1.00  0.00           H  
ATOM   1056  HB2 PRO    67      37.888  32.506  68.710  1.00  0.00           H  
ATOM   1057  HB3 PRO    67      37.194  30.975  69.464  1.00  0.00           H  
ATOM   1058  HA  PRO    67      38.278  29.666  67.436  1.00  0.00           H  
ATOM   1059  N   ASP    68      36.417  30.792  66.077  1.00  0.00           N  
ATOM   1060  CA  ASP    68      35.577  31.333  64.930  1.00  0.00           C  
ATOM   1061  C   ASP    68      34.821  32.645  65.202  1.00  0.00           C  
ATOM   1062  O   ASP    68      34.258  32.846  66.233  1.00  0.00           O  
ATOM   1063  CB  ASP    68      34.478  30.306  64.568  1.00  0.00           C  
ATOM   1064  CG  ASP    68      35.018  28.949  64.055  1.00  0.00           C  
ATOM   1065  OD1 ASP    68      36.120  28.856  63.439  1.00  0.00           O  
ATOM   1066  OD2 ASP    68      34.200  28.009  64.123  1.00  0.00           O1-
ATOM   1067  H   ASP    68      36.079  30.031  66.648  1.00  0.00           H  
ATOM   1068  HA  ASP    68      36.309  31.434  64.128  1.00  0.00           H  
ATOM   1069  HB2 ASP    68      33.741  30.301  65.371  1.00  0.00           H  
ATOM   1070  HB3 ASP    68      33.889  30.683  63.732  1.00  0.00           H  
ATOM   1071  N   ARG    69      34.717  33.426  64.150  1.00  0.00           N  
ATOM   1072  CA  ARG    69      33.875  34.644  64.058  1.00  0.00           C  
ATOM   1073  C   ARG    69      32.361  34.476  64.066  1.00  0.00           C  
ATOM   1074  O   ARG    69      31.930  33.410  63.593  1.00  0.00           O  
ATOM   1075  CB  ARG    69      34.396  35.651  63.002  1.00  0.00           C  
ATOM   1076  CG  ARG    69      34.029  35.140  61.605  1.00  0.00           C  
ATOM   1077  CD  ARG    69      34.673  36.052  60.507  1.00  0.00           C  
ATOM   1078  NE  ARG    69      34.333  37.485  60.572  1.00  0.00           N  
ATOM   1079  CZ  ARG    69      33.294  38.060  60.005  1.00  0.00           C  
ATOM   1080  NH1 ARG    69      32.407  37.348  59.386  1.00  0.00           N  
ATOM   1081  NH2 ARG    69      33.109  39.334  59.955  1.00  0.00           N1+
ATOM   1082  H   ARG    69      35.241  33.069  63.363  1.00  0.00           H  
ATOM   1083  HA  ARG    69      34.022  35.175  64.998  1.00  0.00           H  
ATOM   1084  HB2 ARG    69      33.856  36.586  63.157  1.00  0.00           H  
ATOM   1085  HB3 ARG    69      35.443  35.891  63.187  1.00  0.00           H  
ATOM   1086  HG2 ARG    69      34.374  34.133  61.372  1.00  0.00           H  
ATOM   1087  HG3 ARG    69      32.961  35.354  61.588  1.00  0.00           H  
ATOM   1088  HD2 ARG    69      35.752  36.005  60.654  1.00  0.00           H  
ATOM   1089  HD3 ARG    69      34.339  35.788  59.503  1.00  0.00           H  
ATOM   1090  HE  ARG    69      35.093  38.138  60.699  1.00  0.00           H  
ATOM   1091 HH11 ARG    69      32.459  36.356  59.207  1.00  0.00           H  
ATOM   1092 HH12 ARG    69      31.631  37.781  58.905  1.00  0.00           H  
ATOM   1093 HH21 ARG    69      33.808  39.887  60.429  1.00  0.00           H  
ATOM   1094 HH22 ARG    69      32.367  39.739  59.402  1.00  0.00           H  
ATOM   1095  N   VAL    70      31.637  35.430  64.564  1.00  0.00           N  
ATOM   1096  CA  VAL    70      30.203  35.507  64.543  1.00  0.00           C  
ATOM   1097  C   VAL    70      29.719  35.801  63.109  1.00  0.00           C  
ATOM   1098  O   VAL    70      30.225  36.691  62.467  1.00  0.00           O  
ATOM   1099  CB  VAL    70      29.635  36.573  65.499  1.00  0.00           C  
ATOM   1100  CG1 VAL    70      28.110  36.701  65.320  1.00  0.00           C  
ATOM   1101  CG2 VAL    70      29.953  36.080  66.937  1.00  0.00           C  
ATOM   1102  H   VAL    70      32.105  36.278  64.850  1.00  0.00           H  
ATOM   1103  HA  VAL    70      29.725  34.547  64.738  1.00  0.00           H  
ATOM   1104  HB  VAL    70      30.161  37.520  65.384  1.00  0.00           H  
ATOM   1105 HG11 VAL    70      27.646  36.877  64.349  1.00  0.00           H  
ATOM   1106 HG12 VAL    70      27.681  35.739  65.602  1.00  0.00           H  
ATOM   1107 HG13 VAL    70      27.780  37.338  66.140  1.00  0.00           H  
ATOM   1108 HG21 VAL    70      31.034  35.952  66.987  1.00  0.00           H  
ATOM   1109 HG22 VAL    70      29.607  36.801  67.678  1.00  0.00           H  
ATOM   1110 HG23 VAL    70      29.394  35.145  66.962  1.00  0.00           H  
ATOM   1111  N   ALA    71      28.818  34.974  62.613  1.00  0.00           N  
ATOM   1112  CA  ALA    71      28.185  35.065  61.309  1.00  0.00           C  
ATOM   1113  C   ALA    71      26.697  35.459  61.480  1.00  0.00           C  
ATOM   1114  O   ALA    71      25.970  34.852  62.308  1.00  0.00           O  
ATOM   1115  CB  ALA    71      28.333  33.762  60.526  1.00  0.00           C  
ATOM   1116  H   ALA    71      28.579  34.271  63.298  1.00  0.00           H  
ATOM   1117  HA  ALA    71      28.734  35.830  60.761  1.00  0.00           H  
ATOM   1118  HB1 ALA    71      29.351  33.715  60.140  1.00  0.00           H  
ATOM   1119  HB2 ALA    71      28.107  32.975  61.246  1.00  0.00           H  
ATOM   1120  HB3 ALA    71      27.638  33.720  59.687  1.00  0.00           H  
ATOM   1121  N   THR    72      26.271  36.514  60.788  1.00  0.00           N  
ATOM   1122  CA  THR    72      24.862  36.967  60.916  1.00  0.00           C  
ATOM   1123  C   THR    72      23.934  36.237  59.912  1.00  0.00           C  
ATOM   1124  O   THR    72      24.141  36.276  58.677  1.00  0.00           O  
ATOM   1125  CB  THR    72      24.887  38.486  60.663  1.00  0.00           C  
ATOM   1126  CG2 THR    72      23.587  39.237  60.640  1.00  0.00           C  
ATOM   1127  OG1 THR    72      25.777  39.149  61.582  1.00  0.00           O  
ATOM   1128  H   THR    72      26.911  37.005  60.179  1.00  0.00           H  
ATOM   1129  HA  THR    72      24.444  36.830  61.914  1.00  0.00           H  
ATOM   1130  HB  THR    72      25.257  38.623  59.647  1.00  0.00           H  
ATOM   1131 HG21 THR    72      22.916  38.902  59.849  1.00  0.00           H  
ATOM   1132 HG22 THR    72      23.069  39.139  61.594  1.00  0.00           H  
ATOM   1133 HG23 THR    72      23.924  40.256  60.449  1.00  0.00           H  
ATOM   1134  HG1 THR    72      26.603  38.675  61.463  1.00  0.00           H  
ATOM   1135  N   SER    73      22.915  35.633  60.517  1.00  0.00           N  
ATOM   1136  CA  SER    73      22.122  34.607  59.875  1.00  0.00           C  
ATOM   1137  C   SER    73      21.117  35.136  58.854  1.00  0.00           C  
ATOM   1138  O   SER    73      20.918  34.574  57.775  1.00  0.00           O  
ATOM   1139  CB  SER    73      21.504  33.656  60.937  1.00  0.00           C  
ATOM   1140  OG  SER    73      20.826  32.744  60.105  1.00  0.00           O  
ATOM   1141  H   SER    73      22.776  35.766  61.509  1.00  0.00           H  
ATOM   1142  HA  SER    73      22.754  33.994  59.232  1.00  0.00           H  
ATOM   1143  HB2 SER    73      22.281  33.191  61.543  1.00  0.00           H  
ATOM   1144  HB3 SER    73      20.725  34.138  61.528  1.00  0.00           H  
ATOM   1145  HG  SER    73      19.959  33.040  59.818  1.00  0.00           H  
ATOM   1146  N   ARG    74      20.517  36.284  59.234  1.00  0.00           N  
ATOM   1147  CA  ARG    74      19.648  36.954  58.221  1.00  0.00           C  
ATOM   1148  C   ARG    74      20.417  37.619  57.153  1.00  0.00           C  
ATOM   1149  O   ARG    74      21.552  38.082  57.351  1.00  0.00           O  
ATOM   1150  CB  ARG    74      18.673  37.853  59.025  1.00  0.00           C  
ATOM   1151  CG  ARG    74      17.600  38.504  58.186  1.00  0.00           C  
ATOM   1152  CD  ARG    74      16.297  39.094  58.895  1.00  0.00           C  
ATOM   1153  NE  ARG    74      16.647  40.017  59.953  1.00  0.00           N  
ATOM   1154  CZ  ARG    74      16.898  39.688  61.228  1.00  0.00           C  
ATOM   1155  NH1 ARG    74      16.516  38.557  61.798  1.00  0.00           N  
ATOM   1156  NH2 ARG    74      17.580  40.476  61.977  1.00  0.00           N1+
ATOM   1157  H   ARG    74      20.694  36.761  60.106  1.00  0.00           H  
ATOM   1158  HA  ARG    74      19.074  36.136  57.785  1.00  0.00           H  
ATOM   1159  HB2 ARG    74      18.134  37.285  59.784  1.00  0.00           H  
ATOM   1160  HB3 ARG    74      19.270  38.488  59.680  1.00  0.00           H  
ATOM   1161  HG2 ARG    74      17.989  39.189  57.433  1.00  0.00           H  
ATOM   1162  HG3 ARG    74      17.224  37.654  57.616  1.00  0.00           H  
ATOM   1163  HD2 ARG    74      15.758  39.602  58.094  1.00  0.00           H  
ATOM   1164  HD3 ARG    74      15.667  38.302  59.298  1.00  0.00           H  
ATOM   1165  HE  ARG    74      16.958  40.926  59.645  1.00  0.00           H  
ATOM   1166 HH11 ARG    74      15.919  37.960  61.244  1.00  0.00           H  
ATOM   1167 HH12 ARG    74      16.781  38.226  62.715  1.00  0.00           H  
ATOM   1168 HH21 ARG    74      17.740  41.445  61.741  1.00  0.00           H  
ATOM   1169 HH22 ARG    74      17.967  40.024  62.793  1.00  0.00           H  
ATOM   1170  N   ILE    75      19.876  37.673  55.906  1.00  0.00           N  
ATOM   1171  CA  ILE    75      20.554  38.140  54.722  1.00  0.00           C  
ATOM   1172  C   ILE    75      20.497  39.609  54.578  1.00  0.00           C  
ATOM   1173  O   ILE    75      19.486  40.197  54.872  1.00  0.00           O  
ATOM   1174  CB  ILE    75      19.945  37.399  53.440  1.00  0.00           C  
ATOM   1175  CG2 ILE    75      20.554  37.928  52.154  1.00  0.00           C  
ATOM   1176  CG1 ILE    75      20.286  35.881  53.628  1.00  0.00           C  
ATOM   1177  CD1 ILE    75      20.282  34.887  52.447  1.00  0.00           C  
ATOM   1178  H   ILE    75      19.023  37.151  55.761  1.00  0.00           H  
ATOM   1179  HA  ILE    75      21.575  37.770  54.810  1.00  0.00           H  
ATOM   1180  HB  ILE    75      18.860  37.495  53.392  1.00  0.00           H  
ATOM   1181 HG21 ILE    75      19.928  37.502  51.370  1.00  0.00           H  
ATOM   1182 HG22 ILE    75      20.421  39.006  52.058  1.00  0.00           H  
ATOM   1183 HG23 ILE    75      21.603  37.653  52.045  1.00  0.00           H  
ATOM   1184 HG12 ILE    75      21.313  35.774  53.977  1.00  0.00           H  
ATOM   1185 HG13 ILE    75      19.767  35.394  54.453  1.00  0.00           H  
ATOM   1186 HD11 ILE    75      20.697  35.288  51.522  1.00  0.00           H  
ATOM   1187 HD12 ILE    75      20.792  33.977  52.762  1.00  0.00           H  
ATOM   1188 HD13 ILE    75      19.231  34.708  52.218  1.00  0.00           H  
ATOM   1189  N   SER    76      21.647  40.210  54.131  1.00  0.00           N  
ATOM   1190  CA  SER    76      21.837  41.644  53.944  1.00  0.00           C  
ATOM   1191  C   SER    76      21.424  42.092  52.550  1.00  0.00           C  
ATOM   1192  O   SER    76      21.933  41.539  51.579  1.00  0.00           O  
ATOM   1193  CB  SER    76      23.288  42.101  54.195  1.00  0.00           C  
ATOM   1194  OG  SER    76      24.268  41.310  53.527  1.00  0.00           O  
ATOM   1195  H   SER    76      22.378  39.601  53.793  1.00  0.00           H  
ATOM   1196  HA  SER    76      21.326  42.127  54.777  1.00  0.00           H  
ATOM   1197  HB2 SER    76      23.378  43.154  53.929  1.00  0.00           H  
ATOM   1198  HB3 SER    76      23.548  41.891  55.233  1.00  0.00           H  
ATOM   1199  HG  SER    76      24.232  40.455  53.964  1.00  0.00           H  
ATOM   1200  N   ASP    77      20.492  43.077  52.527  1.00  0.00           N  
ATOM   1201  CA  ASP    77      19.871  43.685  51.373  1.00  0.00           C  
ATOM   1202  C   ASP    77      20.059  42.971  50.014  1.00  0.00           C  
ATOM   1203  O   ASP    77      20.698  43.439  49.094  1.00  0.00           O  
ATOM   1204  CB  ASP    77      20.081  45.181  51.204  1.00  0.00           C  
ATOM   1205  CG  ASP    77      19.742  45.969  52.425  1.00  0.00           C  
ATOM   1206  OD1 ASP    77      20.230  47.116  52.507  1.00  0.00           O  
ATOM   1207  OD2 ASP    77      18.761  45.652  53.145  1.00  0.00           O1-
ATOM   1208  H   ASP    77      20.193  43.329  53.458  1.00  0.00           H  
ATOM   1209  HA  ASP    77      18.797  43.595  51.538  1.00  0.00           H  
ATOM   1210  HB2 ASP    77      21.110  45.382  50.905  1.00  0.00           H  
ATOM   1211  HB3 ASP    77      19.549  45.497  50.307  1.00  0.00           H  
ATOM   1212  N   ALA    78      19.317  41.869  49.854  1.00  0.00           N  
ATOM   1213  CA  ALA    78      19.511  40.901  48.851  1.00  0.00           C  
ATOM   1214  C   ALA    78      19.213  41.554  47.485  1.00  0.00           C  
ATOM   1215  O   ALA    78      19.874  41.311  46.476  1.00  0.00           O  
ATOM   1216  CB  ALA    78      18.649  39.645  49.202  1.00  0.00           C  
ATOM   1217  H   ALA    78      18.813  41.534  50.663  1.00  0.00           H  
ATOM   1218  HA  ALA    78      20.570  40.668  48.744  1.00  0.00           H  
ATOM   1219  HB1 ALA    78      19.015  39.080  50.059  1.00  0.00           H  
ATOM   1220  HB2 ALA    78      17.594  39.865  49.367  1.00  0.00           H  
ATOM   1221  HB3 ALA    78      18.654  38.904  48.402  1.00  0.00           H  
ATOM   1222  N   HIS    79      18.175  42.339  47.345  1.00  0.00           N  
ATOM   1223  CA  HIS    79      17.778  42.958  46.092  1.00  0.00           C  
ATOM   1224  C   HIS    79      18.723  44.042  45.599  1.00  0.00           C  
ATOM   1225  O   HIS    79      18.981  44.143  44.379  1.00  0.00           O  
ATOM   1226  CB  HIS    79      16.398  43.588  46.311  1.00  0.00           C  
ATOM   1227  CG  HIS    79      15.716  44.353  45.203  1.00  0.00           C  
ATOM   1228  ND1 HIS    79      16.100  45.603  44.752  1.00  0.00           N  
ATOM   1229  CE1 HIS    79      15.123  45.983  43.885  1.00  0.00           C  
ATOM   1230  NE2 HIS    79      14.174  45.024  43.810  1.00  0.00           N  
ATOM   1231  CD2 HIS    79      14.528  43.991  44.610  1.00  0.00           C  
ATOM   1232  H   HIS    79      17.713  42.567  48.213  1.00  0.00           H  
ATOM   1233  HA  HIS    79      17.674  42.168  45.348  1.00  0.00           H  
ATOM   1234  HB2 HIS    79      15.678  42.806  46.552  1.00  0.00           H  
ATOM   1235  HB3 HIS    79      16.447  44.257  47.170  1.00  0.00           H  
ATOM   1236  HE1 HIS    79      15.193  46.857  43.254  1.00  0.00           H  
ATOM   1237  HE2 HIS    79      13.412  45.061  43.148  1.00  0.00           H  
ATOM   1238  HD2 HIS    79      14.125  43.016  44.841  1.00  0.00           H  
ATOM   1239  N   LEU    80      19.131  44.852  46.573  1.00  0.00           N  
ATOM   1240  CA  LEU    80      20.168  45.837  46.356  1.00  0.00           C  
ATOM   1241  C   LEU    80      21.514  45.240  45.906  1.00  0.00           C  
ATOM   1242  O   LEU    80      22.127  45.732  44.930  1.00  0.00           O  
ATOM   1243  CB  LEU    80      20.279  46.802  47.558  1.00  0.00           C  
ATOM   1244  CG  LEU    80      21.466  47.801  47.606  1.00  0.00           C  
ATOM   1245  CD1 LEU    80      21.264  48.684  46.436  1.00  0.00           C  
ATOM   1246  CD2 LEU    80      21.492  48.647  48.821  1.00  0.00           C  
ATOM   1247  H   LEU    80      18.823  44.629  47.509  1.00  0.00           H  
ATOM   1248  HA  LEU    80      19.780  46.486  45.571  1.00  0.00           H  
ATOM   1249  HB2 LEU    80      19.284  47.206  47.742  1.00  0.00           H  
ATOM   1250  HB3 LEU    80      20.489  46.207  48.446  1.00  0.00           H  
ATOM   1251  HG  LEU    80      22.372  47.204  47.500  1.00  0.00           H  
ATOM   1252 HD11 LEU    80      21.362  48.206  45.462  1.00  0.00           H  
ATOM   1253 HD12 LEU    80      20.284  49.160  46.399  1.00  0.00           H  
ATOM   1254 HD13 LEU    80      22.016  49.470  46.367  1.00  0.00           H  
ATOM   1255 HD21 LEU    80      21.247  47.917  49.592  1.00  0.00           H  
ATOM   1256 HD22 LEU    80      22.517  49.010  48.895  1.00  0.00           H  
ATOM   1257 HD23 LEU    80      20.733  49.429  48.829  1.00  0.00           H  
ATOM   1258  N   ALA    81      21.891  44.148  46.526  1.00  0.00           N  
ATOM   1259  CA  ALA    81      23.083  43.406  46.170  1.00  0.00           C  
ATOM   1260  C   ALA    81      22.955  42.814  44.761  1.00  0.00           C  
ATOM   1261  O   ALA    81      23.938  42.845  43.976  1.00  0.00           O  
ATOM   1262  CB  ALA    81      23.221  42.280  47.139  1.00  0.00           C  
ATOM   1263  H   ALA    81      21.363  43.844  47.332  1.00  0.00           H  
ATOM   1264  HA  ALA    81      23.986  44.009  46.256  1.00  0.00           H  
ATOM   1265  HB1 ALA    81      22.316  41.690  47.286  1.00  0.00           H  
ATOM   1266  HB2 ALA    81      24.068  41.697  46.779  1.00  0.00           H  
ATOM   1267  HB3 ALA    81      23.486  42.741  48.091  1.00  0.00           H  
ATOM   1268  N   ASP    82      21.794  42.297  44.474  1.00  0.00           N  
ATOM   1269  CA  ASP    82      21.439  41.855  43.113  1.00  0.00           C  
ATOM   1270  C   ASP    82      21.391  42.997  42.104  1.00  0.00           C  
ATOM   1271  O   ASP    82      21.350  42.780  40.915  1.00  0.00           O  
ATOM   1272  CB  ASP    82      20.131  41.120  43.152  1.00  0.00           C  
ATOM   1273  CG  ASP    82      20.161  39.686  43.742  1.00  0.00           C  
ATOM   1274  OD1 ASP    82      21.153  39.285  44.405  1.00  0.00           O  
ATOM   1275  OD2 ASP    82      19.263  38.909  43.462  1.00  0.00           O1-
ATOM   1276  H   ASP    82      21.046  42.148  45.137  1.00  0.00           H  
ATOM   1277  HA  ASP    82      22.218  41.148  42.826  1.00  0.00           H  
ATOM   1278  HB2 ASP    82      19.448  41.619  43.839  1.00  0.00           H  
ATOM   1279  HB3 ASP    82      19.753  40.948  42.144  1.00  0.00           H  
ATOM   1280  N   THR    83      21.264  44.258  42.589  1.00  0.00           N  
ATOM   1281  CA  THR    83      21.192  45.482  41.857  1.00  0.00           C  
ATOM   1282  C   THR    83      22.675  45.828  41.565  1.00  0.00           C  
ATOM   1283  O   THR    83      23.001  45.948  40.413  1.00  0.00           O  
ATOM   1284  CB  THR    83      20.579  46.682  42.562  1.00  0.00           C  
ATOM   1285  CG2 THR    83      20.486  47.791  41.563  1.00  0.00           C  
ATOM   1286  OG1 THR    83      19.181  46.326  42.851  1.00  0.00           O  
ATOM   1287  H   THR    83      21.264  44.381  43.591  1.00  0.00           H  
ATOM   1288  HA  THR    83      20.585  45.280  40.975  1.00  0.00           H  
ATOM   1289  HB  THR    83      21.179  47.097  43.372  1.00  0.00           H  
ATOM   1290 HG21 THR    83      20.129  47.419  40.603  1.00  0.00           H  
ATOM   1291 HG22 THR    83      19.704  48.453  41.934  1.00  0.00           H  
ATOM   1292 HG23 THR    83      21.440  48.304  41.437  1.00  0.00           H  
ATOM   1293  HG1 THR    83      19.177  45.636  43.518  1.00  0.00           H  
ATOM   1294  N   MET    84      23.597  45.774  42.562  1.00  0.00           N  
ATOM   1295  CA  MET    84      24.913  46.214  42.465  1.00  0.00           C  
ATOM   1296  C   MET    84      25.804  45.223  41.705  1.00  0.00           C  
ATOM   1297  O   MET    84      26.732  45.711  41.068  1.00  0.00           O  
ATOM   1298  CB  MET    84      25.469  46.361  43.892  1.00  0.00           C  
ATOM   1299  CG  MET    84      26.680  47.263  43.983  1.00  0.00           C  
ATOM   1300  SD  MET    84      27.501  47.140  45.610  1.00  0.00           S  
ATOM   1301  CE  MET    84      26.208  47.868  46.577  1.00  0.00           C  
ATOM   1302  H   MET    84      23.123  45.656  43.446  1.00  0.00           H  
ATOM   1303  HA  MET    84      24.928  47.181  41.963  1.00  0.00           H  
ATOM   1304  HB2 MET    84      24.662  46.836  44.451  1.00  0.00           H  
ATOM   1305  HB3 MET    84      25.738  45.349  44.194  1.00  0.00           H  
ATOM   1306  HG2 MET    84      27.410  47.015  43.212  1.00  0.00           H  
ATOM   1307  HG3 MET    84      26.440  48.314  43.827  1.00  0.00           H  
ATOM   1308  HE1 MET    84      25.831  48.782  46.119  1.00  0.00           H  
ATOM   1309  HE2 MET    84      25.352  47.192  46.590  1.00  0.00           H  
ATOM   1310  HE3 MET    84      26.529  47.880  47.618  1.00  0.00           H  
ATOM   1311  N   ILE    85      25.678  43.865  41.898  1.00  0.00           N  
ATOM   1312  CA  ILE    85      26.602  42.851  41.314  1.00  0.00           C  
ATOM   1313  C   ILE    85      26.622  42.934  39.763  1.00  0.00           C  
ATOM   1314  O   ILE    85      25.644  42.963  39.066  1.00  0.00           O  
ATOM   1315  CB  ILE    85      26.311  41.464  41.914  1.00  0.00           C  
ATOM   1316  CG2 ILE    85      27.199  40.591  41.081  1.00  0.00           C  
ATOM   1317  CG1 ILE    85      26.625  41.281  43.407  1.00  0.00           C  
ATOM   1318  CD1 ILE    85      26.120  40.031  44.103  1.00  0.00           C  
ATOM   1319  H   ILE    85      24.991  43.580  42.581  1.00  0.00           H  
ATOM   1320  HA  ILE    85      27.526  43.149  41.809  1.00  0.00           H  
ATOM   1321  HB  ILE    85      25.246  41.327  41.729  1.00  0.00           H  
ATOM   1322 HG21 ILE    85      27.410  39.602  41.488  1.00  0.00           H  
ATOM   1323 HG22 ILE    85      26.916  40.629  40.029  1.00  0.00           H  
ATOM   1324 HG23 ILE    85      28.172  41.068  41.195  1.00  0.00           H  
ATOM   1325 HG12 ILE    85      27.694  41.313  43.615  1.00  0.00           H  
ATOM   1326 HG13 ILE    85      26.247  42.137  43.966  1.00  0.00           H  
ATOM   1327 HD11 ILE    85      26.565  40.077  45.096  1.00  0.00           H  
ATOM   1328 HD12 ILE    85      25.055  40.173  44.291  1.00  0.00           H  
ATOM   1329 HD13 ILE    85      26.303  39.117  43.538  1.00  0.00           H  
ATOM   1330  N   GLY    86      27.839  42.902  39.238  1.00  0.00           N  
ATOM   1331  CA  GLY    86      28.183  43.154  37.860  1.00  0.00           C  
ATOM   1332  C   GLY    86      28.229  44.600  37.398  1.00  0.00           C  
ATOM   1333  O   GLY    86      28.807  44.826  36.328  1.00  0.00           O  
ATOM   1334  H   GLY    86      28.503  42.570  39.923  1.00  0.00           H  
ATOM   1335  HA2 GLY    86      29.127  42.639  37.681  1.00  0.00           H  
ATOM   1336  HA3 GLY    86      27.431  42.608  37.290  1.00  0.00           H  
ATOM   1337  N   LYS    87      27.669  45.602  38.170  1.00  0.00           N  
ATOM   1338  CA  LYS    87      27.533  46.972  37.783  1.00  0.00           C  
ATOM   1339  C   LYS    87      28.865  47.689  38.029  1.00  0.00           C  
ATOM   1340  O   LYS    87      29.501  47.327  39.046  1.00  0.00           O  
ATOM   1341  CB  LYS    87      26.334  47.682  38.438  1.00  0.00           C  
ATOM   1342  CG  LYS    87      24.936  47.048  38.273  1.00  0.00           C  
ATOM   1343  CD  LYS    87      24.415  46.609  36.863  1.00  0.00           C  
ATOM   1344  CE  LYS    87      22.869  46.530  37.057  1.00  0.00           C  
ATOM   1345  NZ  LYS    87      22.585  45.268  37.751  1.00  0.00           N1+
ATOM   1346  H   LYS    87      27.278  45.396  39.078  1.00  0.00           H  
ATOM   1347  HA  LYS    87      27.451  46.982  36.696  1.00  0.00           H  
ATOM   1348  HB2 LYS    87      26.477  47.844  39.506  1.00  0.00           H  
ATOM   1349  HB3 LYS    87      26.191  48.635  37.930  1.00  0.00           H  
ATOM   1350  HG2 LYS    87      24.916  46.175  38.926  1.00  0.00           H  
ATOM   1351  HG3 LYS    87      24.230  47.712  38.771  1.00  0.00           H  
ATOM   1352  HD2 LYS    87      24.729  47.392  36.173  1.00  0.00           H  
ATOM   1353  HD3 LYS    87      24.912  45.716  36.484  1.00  0.00           H  
ATOM   1354  HE2 LYS    87      22.536  47.443  37.550  1.00  0.00           H  
ATOM   1355  HE3 LYS    87      22.305  46.390  36.135  1.00  0.00           H  
ATOM   1356  HZ1 LYS    87      23.068  44.466  37.372  1.00  0.00           H  
ATOM   1357  HZ2 LYS    87      22.883  45.439  38.701  1.00  0.00           H  
ATOM   1358  HZ3 LYS    87      21.597  45.087  37.854  1.00  0.00           H  
ATOM   1359  N   ALA    88      29.209  48.676  37.199  1.00  0.00           N  
ATOM   1360  CA  ALA    88      30.269  49.659  37.367  1.00  0.00           C  
ATOM   1361  C   ALA    88      29.826  50.583  38.536  1.00  0.00           C  
ATOM   1362  O   ALA    88      28.612  50.714  38.666  1.00  0.00           O  
ATOM   1363  CB  ALA    88      30.447  50.392  35.991  1.00  0.00           C  
ATOM   1364  H   ALA    88      28.609  48.848  36.405  1.00  0.00           H  
ATOM   1365  HA  ALA    88      31.193  49.149  37.641  1.00  0.00           H  
ATOM   1366  HB1 ALA    88      31.238  51.131  36.114  1.00  0.00           H  
ATOM   1367  HB2 ALA    88      30.728  49.766  35.143  1.00  0.00           H  
ATOM   1368  HB3 ALA    88      29.532  50.934  35.753  1.00  0.00           H  
ATOM   1369  N   VAL    89      30.726  51.116  39.356  1.00  0.00           N  
ATOM   1370  CA  VAL    89      30.591  51.974  40.488  1.00  0.00           C  
ATOM   1371  C   VAL    89      31.618  53.092  40.659  1.00  0.00           C  
ATOM   1372  O   VAL    89      32.774  53.006  40.211  1.00  0.00           O  
ATOM   1373  CB  VAL    89      30.366  51.218  41.753  1.00  0.00           C  
ATOM   1374  CG1 VAL    89      29.135  50.316  41.754  1.00  0.00           C  
ATOM   1375  CG2 VAL    89      31.571  50.291  42.089  1.00  0.00           C  
ATOM   1376  H   VAL    89      31.659  50.786  39.152  1.00  0.00           H  
ATOM   1377  HA  VAL    89      29.611  52.430  40.347  1.00  0.00           H  
ATOM   1378  HB  VAL    89      30.285  51.940  42.566  1.00  0.00           H  
ATOM   1379 HG11 VAL    89      28.720  50.333  42.761  1.00  0.00           H  
ATOM   1380 HG12 VAL    89      28.402  50.876  41.174  1.00  0.00           H  
ATOM   1381 HG13 VAL    89      29.317  49.265  41.529  1.00  0.00           H  
ATOM   1382 HG21 VAL    89      31.394  49.818  43.055  1.00  0.00           H  
ATOM   1383 HG22 VAL    89      31.585  49.481  41.359  1.00  0.00           H  
ATOM   1384 HG23 VAL    89      32.528  50.792  41.944  1.00  0.00           H  
ATOM   1385  N   GLU    90      31.238  54.164  41.251  1.00  0.00           N  
ATOM   1386  CA  GLU    90      32.105  55.275  41.667  1.00  0.00           C  
ATOM   1387  C   GLU    90      32.221  55.222  43.213  1.00  0.00           C  
ATOM   1388  O   GLU    90      31.204  55.292  43.951  1.00  0.00           O  
ATOM   1389  CB  GLU    90      31.539  56.601  41.105  1.00  0.00           C  
ATOM   1390  CG  GLU    90      32.515  57.269  40.080  1.00  0.00           C  
ATOM   1391  CD  GLU    90      32.188  58.698  39.800  1.00  0.00           C  
ATOM   1392  OE1 GLU    90      32.741  59.164  38.774  1.00  0.00           O  
ATOM   1393  OE2 GLU    90      31.495  59.375  40.557  1.00  0.00           O1-
ATOM   1394  H   GLU    90      30.261  54.183  41.507  1.00  0.00           H  
ATOM   1395  HA  GLU    90      33.066  55.041  41.210  1.00  0.00           H  
ATOM   1396  HB2 GLU    90      30.552  56.448  40.668  1.00  0.00           H  
ATOM   1397  HB3 GLU    90      31.411  57.298  41.933  1.00  0.00           H  
ATOM   1398  HG2 GLU    90      33.528  57.185  40.472  1.00  0.00           H  
ATOM   1399  HG3 GLU    90      32.598  56.722  39.140  1.00  0.00           H  
ATOM   1400  N   HIS    91      33.461  55.127  43.726  1.00  0.00           N  
ATOM   1401  CA  HIS    91      33.750  54.590  45.104  1.00  0.00           C  
ATOM   1402  C   HIS    91      34.776  55.532  45.758  1.00  0.00           C  
ATOM   1403  O   HIS    91      35.853  55.637  45.235  1.00  0.00           O  
ATOM   1404  CB  HIS    91      34.328  53.170  45.059  1.00  0.00           C  
ATOM   1405  CG  HIS    91      34.468  52.413  46.388  1.00  0.00           C  
ATOM   1406  ND1 HIS    91      35.029  51.126  46.643  1.00  0.00           N  
ATOM   1407  CE1 HIS    91      34.636  50.805  47.920  1.00  0.00           C  
ATOM   1408  NE2 HIS    91      33.889  51.787  48.472  1.00  0.00           N  
ATOM   1409  CD2 HIS    91      33.837  52.819  47.560  1.00  0.00           C  
ATOM   1410  H   HIS    91      34.259  55.129  43.105  1.00  0.00           H  
ATOM   1411  HA  HIS    91      32.887  54.625  45.769  1.00  0.00           H  
ATOM   1412  HB2 HIS    91      33.633  52.513  44.535  1.00  0.00           H  
ATOM   1413  HB3 HIS    91      35.277  53.264  44.532  1.00  0.00           H  
ATOM   1414  HE1 HIS    91      34.890  49.886  48.428  1.00  0.00           H  
ATOM   1415  HE2 HIS    91      33.612  51.802  49.443  1.00  0.00           H  
ATOM   1416  HD2 HIS    91      33.366  53.769  47.764  1.00  0.00           H  
ATOM   1417  N   MET    92      34.360  56.183  46.777  1.00  0.00           N  
ATOM   1418  CA  MET    92      35.088  57.177  47.532  1.00  0.00           C  
ATOM   1419  C   MET    92      36.202  56.660  48.329  1.00  0.00           C  
ATOM   1420  O   MET    92      36.087  55.765  49.118  1.00  0.00           O  
ATOM   1421  CB  MET    92      34.085  57.975  48.372  1.00  0.00           C  
ATOM   1422  CG  MET    92      34.741  59.217  48.975  1.00  0.00           C  
ATOM   1423  SD  MET    92      35.679  58.908  50.480  1.00  0.00           S  
ATOM   1424  CE  MET    92      34.287  58.476  51.641  1.00  0.00           C  
ATOM   1425  H   MET    92      33.463  55.896  47.140  1.00  0.00           H  
ATOM   1426  HA  MET    92      35.566  57.846  46.815  1.00  0.00           H  
ATOM   1427  HB2 MET    92      33.281  58.335  47.730  1.00  0.00           H  
ATOM   1428  HB3 MET    92      33.769  57.376  49.225  1.00  0.00           H  
ATOM   1429  HG2 MET    92      35.282  59.772  48.209  1.00  0.00           H  
ATOM   1430  HG3 MET    92      33.948  59.900  49.281  1.00  0.00           H  
ATOM   1431  HE1 MET    92      34.255  59.190  52.464  1.00  0.00           H  
ATOM   1432  HE2 MET    92      33.289  58.549  51.208  1.00  0.00           H  
ATOM   1433  HE3 MET    92      34.469  57.506  52.105  1.00  0.00           H  
ATOM   1434  N   PHE    93      37.347  57.355  48.213  1.00  0.00           N  
ATOM   1435  CA  PHE    93      38.602  57.192  49.051  1.00  0.00           C  
ATOM   1436  C   PHE    93      39.079  58.543  49.569  1.00  0.00           C  
ATOM   1437  O   PHE    93      38.880  59.562  48.865  1.00  0.00           O  
ATOM   1438  CB  PHE    93      39.717  56.436  48.262  1.00  0.00           C  
ATOM   1439  CG  PHE    93      39.612  55.002  47.934  1.00  0.00           C  
ATOM   1440  CD1 PHE    93      38.866  54.485  46.829  1.00  0.00           C  
ATOM   1441  CE1 PHE    93      38.757  53.093  46.570  1.00  0.00           C  
ATOM   1442  CZ  PHE    93      39.501  52.195  47.402  1.00  0.00           C  
ATOM   1443  CE2 PHE    93      40.201  52.699  48.449  1.00  0.00           C  
ATOM   1444  CD2 PHE    93      40.254  54.088  48.755  1.00  0.00           C  
ATOM   1445  H   PHE    93      37.327  58.181  47.632  1.00  0.00           H  
ATOM   1446  HA  PHE    93      38.255  56.611  49.906  1.00  0.00           H  
ATOM   1447  HB2 PHE    93      39.833  56.910  47.287  1.00  0.00           H  
ATOM   1448  HB3 PHE    93      40.655  56.702  48.749  1.00  0.00           H  
ATOM   1449  HD1 PHE    93      38.353  55.215  46.221  1.00  0.00           H  
ATOM   1450  HE1 PHE    93      38.131  52.709  45.778  1.00  0.00           H  
ATOM   1451  HZ  PHE    93      39.415  51.128  47.254  1.00  0.00           H  
ATOM   1452  HE2 PHE    93      40.844  52.065  49.041  1.00  0.00           H  
ATOM   1453  HD2 PHE    93      40.739  54.415  49.661  1.00  0.00           H  
ATOM   1454  N   GLU    94      39.568  58.549  50.782  1.00  0.00           N  
ATOM   1455  CA  GLU    94      40.257  59.732  51.307  1.00  0.00           C  
ATOM   1456  C   GLU    94      41.750  59.574  51.203  1.00  0.00           C  
ATOM   1457  O   GLU    94      42.230  58.424  51.434  1.00  0.00           O  
ATOM   1458  CB  GLU    94      39.746  59.846  52.724  1.00  0.00           C  
ATOM   1459  CG  GLU    94      40.078  61.144  53.469  1.00  0.00           C  
ATOM   1460  CD  GLU    94      39.515  61.334  54.938  1.00  0.00           C  
ATOM   1461  OE1 GLU    94      40.350  61.477  55.895  1.00  0.00           O  
ATOM   1462  OE2 GLU    94      38.284  61.096  55.135  1.00  0.00           O1-
ATOM   1463  H   GLU    94      39.463  57.727  51.359  1.00  0.00           H  
ATOM   1464  HA  GLU    94      40.000  60.639  50.759  1.00  0.00           H  
ATOM   1465  HB2 GLU    94      38.659  59.797  52.796  1.00  0.00           H  
ATOM   1466  HB3 GLU    94      40.124  59.024  53.333  1.00  0.00           H  
ATOM   1467  HG2 GLU    94      41.165  61.221  53.446  1.00  0.00           H  
ATOM   1468  HG3 GLU    94      39.641  61.976  52.916  1.00  0.00           H  
ATOM   1469  N   THR    95      42.503  60.580  50.851  1.00  0.00           N  
ATOM   1470  CA  THR    95      43.995  60.555  50.897  1.00  0.00           C  
ATOM   1471  C   THR    95      44.474  61.033  52.264  1.00  0.00           C  
ATOM   1472  O   THR    95      43.690  61.448  53.076  1.00  0.00           O  
ATOM   1473  CB  THR    95      44.549  61.386  49.780  1.00  0.00           C  
ATOM   1474  CG2 THR    95      44.333  60.722  48.429  1.00  0.00           C  
ATOM   1475  OG1 THR    95      43.924  62.627  49.630  1.00  0.00           O  
ATOM   1476  H   THR    95      42.048  61.468  50.695  1.00  0.00           H  
ATOM   1477  HA  THR    95      44.192  59.484  50.877  1.00  0.00           H  
ATOM   1478  HB  THR    95      45.626  61.489  49.911  1.00  0.00           H  
ATOM   1479 HG21 THR    95      43.473  60.054  48.461  1.00  0.00           H  
ATOM   1480 HG22 THR    95      44.227  61.359  47.550  1.00  0.00           H  
ATOM   1481 HG23 THR    95      45.155  60.007  48.395  1.00  0.00           H  
ATOM   1482  HG1 THR    95      44.254  63.300  50.229  1.00  0.00           H  
ATOM   1483  N   GLU    96      45.784  60.870  52.559  1.00  0.00           N  
ATOM   1484  CA  GLU    96      46.372  61.239  53.824  1.00  0.00           C  
ATOM   1485  C   GLU    96      46.374  62.731  54.147  1.00  0.00           C  
ATOM   1486  O   GLU    96      46.352  63.065  55.305  1.00  0.00           O  
ATOM   1487  CB  GLU    96      47.753  60.534  54.037  1.00  0.00           C  
ATOM   1488  CG  GLU    96      47.752  58.992  54.175  1.00  0.00           C  
ATOM   1489  CD  GLU    96      47.702  58.286  52.785  1.00  0.00           C  
ATOM   1490  OE1 GLU    96      47.659  57.016  52.630  1.00  0.00           O  
ATOM   1491  OE2 GLU    96      47.695  59.045  51.781  1.00  0.00           O1-
ATOM   1492  H   GLU    96      46.396  60.437  51.882  1.00  0.00           H  
ATOM   1493  HA  GLU    96      45.760  60.877  54.650  1.00  0.00           H  
ATOM   1494  HB2 GLU    96      48.468  60.864  53.283  1.00  0.00           H  
ATOM   1495  HB3 GLU    96      48.080  60.916  55.005  1.00  0.00           H  
ATOM   1496  HG2 GLU    96      48.691  58.750  54.673  1.00  0.00           H  
ATOM   1497  HG3 GLU    96      46.908  58.592  54.736  1.00  0.00           H  
ATOM   1498  N   ASP    97      46.355  63.663  53.222  1.00  0.00           N  
ATOM   1499  CA  ASP    97      45.988  65.073  53.405  1.00  0.00           C  
ATOM   1500  C   ASP    97      44.500  65.362  53.751  1.00  0.00           C  
ATOM   1501  O   ASP    97      44.030  66.547  53.884  1.00  0.00           O  
ATOM   1502  CB  ASP    97      46.460  65.913  52.234  1.00  0.00           C  
ATOM   1503  CG  ASP    97      45.736  65.393  50.981  1.00  0.00           C  
ATOM   1504  OD1 ASP    97      44.810  64.519  51.015  1.00  0.00           O  
ATOM   1505  OD2 ASP    97      46.122  65.808  49.838  1.00  0.00           O1-
ATOM   1506  H   ASP    97      46.632  63.386  52.291  1.00  0.00           H  
ATOM   1507  HA  ASP    97      46.511  65.448  54.285  1.00  0.00           H  
ATOM   1508  HB2 ASP    97      46.148  66.946  52.387  1.00  0.00           H  
ATOM   1509  HB3 ASP    97      47.536  65.896  52.062  1.00  0.00           H  
ATOM   1510  N   GLY    98      43.710  64.253  53.861  1.00  0.00           N  
ATOM   1511  CA  GLY    98      42.317  64.252  54.241  1.00  0.00           C  
ATOM   1512  C   GLY    98      41.371  64.703  53.137  1.00  0.00           C  
ATOM   1513  O   GLY    98      40.160  64.950  53.425  1.00  0.00           O  
ATOM   1514  H   GLY    98      44.154  63.438  53.462  1.00  0.00           H  
ATOM   1515  HA2 GLY    98      42.112  63.291  54.713  1.00  0.00           H  
ATOM   1516  HA3 GLY    98      42.182  64.960  55.058  1.00  0.00           H  
ATOM   1517  N   SER    99      41.939  64.916  51.941  1.00  0.00           N  
ATOM   1518  CA  SER    99      41.163  65.261  50.783  1.00  0.00           C  
ATOM   1519  C   SER    99      40.343  64.064  50.309  1.00  0.00           C  
ATOM   1520  O   SER    99      40.722  62.929  50.658  1.00  0.00           O  
ATOM   1521  CB  SER    99      41.996  65.772  49.651  1.00  0.00           C  
ATOM   1522  OG  SER    99      42.206  67.146  49.843  1.00  0.00           O  
ATOM   1523  H   SER    99      42.909  64.665  51.820  1.00  0.00           H  
ATOM   1524  HA  SER    99      40.399  65.956  51.132  1.00  0.00           H  
ATOM   1525  HB2 SER    99      42.945  65.247  49.538  1.00  0.00           H  
ATOM   1526  HB3 SER    99      41.461  65.711  48.703  1.00  0.00           H  
ATOM   1527  HG  SER    99      43.121  67.409  49.719  1.00  0.00           H  
ATOM   1528  N   LYS   100      39.180  64.246  49.660  1.00  0.00           N  
ATOM   1529  CA  LYS   100      38.352  63.132  49.146  1.00  0.00           C  
ATOM   1530  C   LYS   100      38.183  63.122  47.629  1.00  0.00           C  
ATOM   1531  O   LYS   100      37.984  64.135  47.008  1.00  0.00           O  
ATOM   1532  CB  LYS   100      36.986  63.057  49.818  1.00  0.00           C  
ATOM   1533  CG  LYS   100      37.044  62.798  51.336  1.00  0.00           C  
ATOM   1534  CD  LYS   100      35.620  63.054  51.939  1.00  0.00           C  
ATOM   1535  CE  LYS   100      35.773  63.192  53.448  1.00  0.00           C  
ATOM   1536  NZ  LYS   100      35.500  64.560  54.008  1.00  0.00           N1+
ATOM   1537  H   LYS   100      38.855  65.171  49.419  1.00  0.00           H  
ATOM   1538  HA  LYS   100      38.929  62.246  49.413  1.00  0.00           H  
ATOM   1539  HB2 LYS   100      36.317  63.895  49.616  1.00  0.00           H  
ATOM   1540  HB3 LYS   100      36.413  62.262  49.340  1.00  0.00           H  
ATOM   1541  HG2 LYS   100      37.188  61.734  51.525  1.00  0.00           H  
ATOM   1542  HG3 LYS   100      37.801  63.465  51.748  1.00  0.00           H  
ATOM   1543  HD2 LYS   100      35.111  63.890  51.460  1.00  0.00           H  
ATOM   1544  HD3 LYS   100      35.046  62.179  51.635  1.00  0.00           H  
ATOM   1545  HE2 LYS   100      35.187  62.365  53.848  1.00  0.00           H  
ATOM   1546  HE3 LYS   100      36.798  62.922  53.703  1.00  0.00           H  
ATOM   1547  HZ1 LYS   100      34.616  64.833  53.605  1.00  0.00           H  
ATOM   1548  HZ2 LYS   100      35.471  64.557  55.018  1.00  0.00           H  
ATOM   1549  HZ3 LYS   100      36.246  65.168  53.701  1.00  0.00           H  
ATOM   1550  N   ASP   101      38.080  61.924  47.042  1.00  0.00           N  
ATOM   1551  CA  ASP   101      37.832  61.678  45.605  1.00  0.00           C  
ATOM   1552  C   ASP   101      37.277  60.236  45.388  1.00  0.00           C  
ATOM   1553  O   ASP   101      37.788  59.296  45.955  1.00  0.00           O  
ATOM   1554  CB  ASP   101      39.230  61.737  44.914  1.00  0.00           C  
ATOM   1555  CG  ASP   101      39.134  61.901  43.353  1.00  0.00           C  
ATOM   1556  OD1 ASP   101      38.004  62.057  42.905  1.00  0.00           O  
ATOM   1557  OD2 ASP   101      40.193  61.764  42.695  1.00  0.00           O1-
ATOM   1558  H   ASP   101      38.008  61.080  47.593  1.00  0.00           H  
ATOM   1559  HA  ASP   101      37.230  62.457  45.138  1.00  0.00           H  
ATOM   1560  HB2 ASP   101      39.740  62.638  45.256  1.00  0.00           H  
ATOM   1561  HB3 ASP   101      39.851  60.887  45.195  1.00  0.00           H  
ATOM   1562  N   GLU   102      36.293  60.038  44.483  1.00  0.00           N  
ATOM   1563  CA  GLU   102      35.901  58.736  44.019  1.00  0.00           C  
ATOM   1564  C   GLU   102      36.840  58.081  42.921  1.00  0.00           C  
ATOM   1565  O   GLU   102      37.256  58.809  41.995  1.00  0.00           O  
ATOM   1566  CB  GLU   102      34.440  58.749  43.557  1.00  0.00           C  
ATOM   1567  CG  GLU   102      33.524  59.351  44.543  1.00  0.00           C  
ATOM   1568  CD  GLU   102      33.626  60.894  44.671  1.00  0.00           C  
ATOM   1569  OE1 GLU   102      32.967  61.472  45.597  1.00  0.00           O  
ATOM   1570  OE2 GLU   102      34.106  61.652  43.845  1.00  0.00           O1-
ATOM   1571  H   GLU   102      35.959  60.835  43.960  1.00  0.00           H  
ATOM   1572  HA  GLU   102      36.005  58.073  44.878  1.00  0.00           H  
ATOM   1573  HB2 GLU   102      34.450  59.328  42.634  1.00  0.00           H  
ATOM   1574  HB3 GLU   102      34.086  57.721  43.473  1.00  0.00           H  
ATOM   1575  HG2 GLU   102      32.525  59.128  44.169  1.00  0.00           H  
ATOM   1576  HG3 GLU   102      33.624  58.867  45.515  1.00  0.00           H  
ATOM   1577  N   TRP   103      37.057  56.766  42.974  1.00  0.00           N  
ATOM   1578  CA  TRP   103      37.649  56.001  41.860  1.00  0.00           C  
ATOM   1579  C   TRP   103      36.499  55.436  41.025  1.00  0.00           C  
ATOM   1580  O   TRP   103      35.413  55.132  41.581  1.00  0.00           O  
ATOM   1581  CB  TRP   103      38.698  54.893  42.199  1.00  0.00           C  
ATOM   1582  CG  TRP   103      39.984  55.305  42.888  1.00  0.00           C  
ATOM   1583  CD1 TRP   103      40.114  55.881  44.056  1.00  0.00           C  
ATOM   1584  NE1 TRP   103      41.444  56.026  44.438  1.00  0.00           N  
ATOM   1585  CE2 TRP   103      42.222  55.296  43.581  1.00  0.00           C  
ATOM   1586  CZ2 TRP   103      43.607  55.153  43.441  1.00  0.00           C  
ATOM   1587  CH2 TRP   103      44.133  54.407  42.392  1.00  0.00           C  
ATOM   1588  CZ3 TRP   103      43.226  53.647  41.603  1.00  0.00           C  
ATOM   1589  CE3 TRP   103      41.890  53.918  41.688  1.00  0.00           C  
ATOM   1590  CD2 TRP   103      41.288  54.758  42.619  1.00  0.00           C  
ATOM   1591  H   TRP   103      36.709  56.226  43.753  1.00  0.00           H  
ATOM   1592  HA  TRP   103      38.192  56.719  41.245  1.00  0.00           H  
ATOM   1593  HB2 TRP   103      38.204  54.193  42.874  1.00  0.00           H  
ATOM   1594  HB3 TRP   103      38.938  54.351  41.286  1.00  0.00           H  
ATOM   1595  HD1 TRP   103      39.361  56.342  44.678  1.00  0.00           H  
ATOM   1596  HE1 TRP   103      41.765  56.444  45.299  1.00  0.00           H  
ATOM   1597  HZ2 TRP   103      44.250  55.692  44.121  1.00  0.00           H  
ATOM   1598  HH2 TRP   103      45.193  54.373  42.191  1.00  0.00           H  
ATOM   1599  HZ3 TRP   103      43.556  52.943  40.854  1.00  0.00           H  
ATOM   1600  HE3 TRP   103      41.200  53.468  40.991  1.00  0.00           H  
ATOM   1601  N   ARG   104      36.700  55.295  39.726  1.00  0.00           N  
ATOM   1602  CA  ARG   104      35.785  54.425  38.858  1.00  0.00           C  
ATOM   1603  C   ARG   104      36.204  52.976  38.977  1.00  0.00           C  
ATOM   1604  O   ARG   104      37.359  52.661  38.660  1.00  0.00           O  
ATOM   1605  CB  ARG   104      35.864  54.872  37.386  1.00  0.00           C  
ATOM   1606  CG  ARG   104      35.534  56.318  37.227  1.00  0.00           C  
ATOM   1607  CD  ARG   104      35.184  56.803  35.759  1.00  0.00           C  
ATOM   1608  NE  ARG   104      36.377  56.637  34.911  1.00  0.00           N  
ATOM   1609  CZ  ARG   104      36.705  57.235  33.783  1.00  0.00           C  
ATOM   1610  NH1 ARG   104      35.811  57.977  33.219  1.00  0.00           N  
ATOM   1611  NH2 ARG   104      37.789  56.930  33.190  1.00  0.00           N1+
ATOM   1612  H   ARG   104      37.612  55.487  39.336  1.00  0.00           H  
ATOM   1613  HA  ARG   104      34.762  54.452  39.232  1.00  0.00           H  
ATOM   1614  HB2 ARG   104      36.849  54.708  36.951  1.00  0.00           H  
ATOM   1615  HB3 ARG   104      35.135  54.245  36.873  1.00  0.00           H  
ATOM   1616  HG2 ARG   104      34.712  56.635  37.869  1.00  0.00           H  
ATOM   1617  HG3 ARG   104      36.405  56.836  37.629  1.00  0.00           H  
ATOM   1618  HD2 ARG   104      34.368  56.230  35.319  1.00  0.00           H  
ATOM   1619  HD3 ARG   104      34.877  57.849  35.742  1.00  0.00           H  
ATOM   1620  HE  ARG   104      37.057  55.936  35.167  1.00  0.00           H  
ATOM   1621 HH11 ARG   104      34.894  58.101  33.624  1.00  0.00           H  
ATOM   1622 HH12 ARG   104      35.852  58.282  32.257  1.00  0.00           H  
ATOM   1623 HH21 ARG   104      38.448  56.238  33.520  1.00  0.00           H  
ATOM   1624 HH22 ARG   104      37.985  57.307  32.274  1.00  0.00           H  
ATOM   1625  N   GLY   105      35.225  52.103  39.309  1.00  0.00           N  
ATOM   1626  CA  GLY   105      35.364  50.625  39.384  1.00  0.00           C  
ATOM   1627  C   GLY   105      34.160  49.738  38.973  1.00  0.00           C  
ATOM   1628  O   GLY   105      33.350  50.220  38.163  1.00  0.00           O  
ATOM   1629  H   GLY   105      34.285  52.455  39.421  1.00  0.00           H  
ATOM   1630  HA2 GLY   105      36.104  50.369  38.625  1.00  0.00           H  
ATOM   1631  HA3 GLY   105      35.754  50.251  40.330  1.00  0.00           H  
ATOM   1632  N   MET   106      34.130  48.493  39.407  1.00  0.00           N  
ATOM   1633  CA  MET   106      33.144  47.458  39.074  1.00  0.00           C  
ATOM   1634  C   MET   106      33.047  46.385  40.150  1.00  0.00           C  
ATOM   1635  O   MET   106      34.024  45.889  40.700  1.00  0.00           O  
ATOM   1636  CB  MET   106      33.484  46.842  37.768  1.00  0.00           C  
ATOM   1637  CG  MET   106      32.728  45.559  37.382  1.00  0.00           C  
ATOM   1638  SD  MET   106      33.278  44.792  35.822  1.00  0.00           S  
ATOM   1639  CE  MET   106      35.078  44.711  35.942  1.00  0.00           C  
ATOM   1640  H   MET   106      34.905  48.316  40.031  1.00  0.00           H  
ATOM   1641  HA  MET   106      32.222  48.006  38.885  1.00  0.00           H  
ATOM   1642  HB2 MET   106      33.281  47.600  37.011  1.00  0.00           H  
ATOM   1643  HB3 MET   106      34.519  46.504  37.815  1.00  0.00           H  
ATOM   1644  HG2 MET   106      32.947  44.772  38.104  1.00  0.00           H  
ATOM   1645  HG3 MET   106      31.667  45.766  37.243  1.00  0.00           H  
ATOM   1646  HE1 MET   106      35.480  44.245  35.043  1.00  0.00           H  
ATOM   1647  HE2 MET   106      35.578  45.674  36.039  1.00  0.00           H  
ATOM   1648  HE3 MET   106      35.241  44.031  36.779  1.00  0.00           H  
ATOM   1649  N   VAL   107      31.730  46.043  40.407  1.00  0.00           N  
ATOM   1650  CA  VAL   107      31.297  45.115  41.475  1.00  0.00           C  
ATOM   1651  C   VAL   107      31.083  43.701  40.937  1.00  0.00           C  
ATOM   1652  O   VAL   107      30.530  43.518  39.849  1.00  0.00           O  
ATOM   1653  CB  VAL   107      30.086  45.572  42.348  1.00  0.00           C  
ATOM   1654  CG1 VAL   107      29.701  44.599  43.423  1.00  0.00           C  
ATOM   1655  CG2 VAL   107      30.583  46.868  43.003  1.00  0.00           C  
ATOM   1656  H   VAL   107      31.058  46.487  39.799  1.00  0.00           H  
ATOM   1657  HA  VAL   107      32.117  44.953  42.175  1.00  0.00           H  
ATOM   1658  HB  VAL   107      29.287  45.712  41.620  1.00  0.00           H  
ATOM   1659 HG11 VAL   107      30.467  44.539  44.197  1.00  0.00           H  
ATOM   1660 HG12 VAL   107      28.784  44.990  43.863  1.00  0.00           H  
ATOM   1661 HG13 VAL   107      29.503  43.623  42.979  1.00  0.00           H  
ATOM   1662 HG21 VAL   107      31.625  46.857  43.325  1.00  0.00           H  
ATOM   1663 HG22 VAL   107      30.471  47.682  42.287  1.00  0.00           H  
ATOM   1664 HG23 VAL   107      29.820  47.095  43.748  1.00  0.00           H  
ATOM   1665  N   LEU   108      31.529  42.673  41.658  1.00  0.00           N  
ATOM   1666  CA  LEU   108      31.812  41.364  41.109  1.00  0.00           C  
ATOM   1667  C   LEU   108      30.876  40.197  41.725  1.00  0.00           C  
ATOM   1668  O   LEU   108      30.301  39.457  40.942  1.00  0.00           O  
ATOM   1669  CB  LEU   108      33.383  41.103  41.242  1.00  0.00           C  
ATOM   1670  CG  LEU   108      34.275  42.217  40.562  1.00  0.00           C  
ATOM   1671  CD1 LEU   108      35.730  42.020  40.954  1.00  0.00           C  
ATOM   1672  CD2 LEU   108      34.149  41.940  39.105  1.00  0.00           C  
ATOM   1673  H   LEU   108      31.990  42.819  42.544  1.00  0.00           H  
ATOM   1674  HA  LEU   108      31.566  41.341  40.047  1.00  0.00           H  
ATOM   1675  HB2 LEU   108      33.546  41.125  42.320  1.00  0.00           H  
ATOM   1676  HB3 LEU   108      33.629  40.126  40.825  1.00  0.00           H  
ATOM   1677  HG  LEU   108      33.848  43.187  40.817  1.00  0.00           H  
ATOM   1678 HD11 LEU   108      36.425  42.632  40.379  1.00  0.00           H  
ATOM   1679 HD12 LEU   108      35.852  42.049  42.037  1.00  0.00           H  
ATOM   1680 HD13 LEU   108      35.981  40.980  40.743  1.00  0.00           H  
ATOM   1681 HD21 LEU   108      33.101  42.134  38.879  1.00  0.00           H  
ATOM   1682 HD22 LEU   108      34.867  42.512  38.517  1.00  0.00           H  
ATOM   1683 HD23 LEU   108      34.366  40.902  38.849  1.00  0.00           H  
ATOM   1684  N   ALA   109      30.720  40.198  42.988  1.00  0.00           N  
ATOM   1685  CA  ALA   109      30.083  39.144  43.696  1.00  0.00           C  
ATOM   1686  C   ALA   109      29.953  39.446  45.188  1.00  0.00           C  
ATOM   1687  O   ALA   109      30.679  40.255  45.732  1.00  0.00           O  
ATOM   1688  CB  ALA   109      30.862  37.740  43.595  1.00  0.00           C  
ATOM   1689  H   ALA   109      31.267  40.887  43.485  1.00  0.00           H  
ATOM   1690  HA  ALA   109      29.103  39.056  43.227  1.00  0.00           H  
ATOM   1691  HB1 ALA   109      31.799  37.799  44.148  1.00  0.00           H  
ATOM   1692  HB2 ALA   109      30.236  36.951  44.011  1.00  0.00           H  
ATOM   1693  HB3 ALA   109      31.157  37.498  42.574  1.00  0.00           H  
ATOM   1694  N   ARG   110      28.875  38.852  45.827  1.00  0.00           N  
ATOM   1695  CA  ARG   110      28.860  38.618  47.267  1.00  0.00           C  
ATOM   1696  C   ARG   110      29.959  37.634  47.591  1.00  0.00           C  
ATOM   1697  O   ARG   110      30.107  36.636  46.869  1.00  0.00           O  
ATOM   1698  CB  ARG   110      27.463  38.157  47.655  1.00  0.00           C  
ATOM   1699  CG  ARG   110      27.261  38.261  49.208  1.00  0.00           C  
ATOM   1700  CD  ARG   110      25.918  37.748  49.693  1.00  0.00           C  
ATOM   1701  NE  ARG   110      24.749  38.502  49.217  1.00  0.00           N  
ATOM   1702  CZ  ARG   110      24.121  39.432  49.928  1.00  0.00           C  
ATOM   1703  NH1 ARG   110      24.634  39.867  50.958  1.00  0.00           N  
ATOM   1704  NH2 ARG   110      22.931  39.784  49.605  1.00  0.00           N1+
ATOM   1705  H   ARG   110      28.262  38.250  45.295  1.00  0.00           H  
ATOM   1706  HA  ARG   110      29.199  39.477  47.846  1.00  0.00           H  
ATOM   1707  HB2 ARG   110      26.836  38.842  47.083  1.00  0.00           H  
ATOM   1708  HB3 ARG   110      27.255  37.134  47.339  1.00  0.00           H  
ATOM   1709  HG2 ARG   110      28.000  37.550  49.577  1.00  0.00           H  
ATOM   1710  HG3 ARG   110      27.445  39.230  49.672  1.00  0.00           H  
ATOM   1711  HD2 ARG   110      25.867  36.709  49.369  1.00  0.00           H  
ATOM   1712  HD3 ARG   110      25.932  37.774  50.783  1.00  0.00           H  
ATOM   1713  HE  ARG   110      24.228  38.134  48.434  1.00  0.00           H  
ATOM   1714 HH11 ARG   110      25.439  39.402  51.353  1.00  0.00           H  
ATOM   1715 HH12 ARG   110      24.083  40.489  51.532  1.00  0.00           H  
ATOM   1716 HH21 ARG   110      22.567  39.357  48.765  1.00  0.00           H  
ATOM   1717 HH22 ARG   110      22.416  40.367  50.249  1.00  0.00           H  
ATOM   1718  N   ALA   111      30.773  37.912  48.656  1.00  0.00           N  
ATOM   1719  CA  ALA   111      31.944  37.213  49.124  1.00  0.00           C  
ATOM   1720  C   ALA   111      31.695  35.763  49.643  1.00  0.00           C  
ATOM   1721  O   ALA   111      30.582  35.525  50.153  1.00  0.00           O  
ATOM   1722  CB  ALA   111      32.729  38.054  50.074  1.00  0.00           C  
ATOM   1723  H   ALA   111      30.572  38.735  49.206  1.00  0.00           H  
ATOM   1724  HA  ALA   111      32.604  37.185  48.256  1.00  0.00           H  
ATOM   1725  HB1 ALA   111      33.600  37.509  50.437  1.00  0.00           H  
ATOM   1726  HB2 ALA   111      33.037  39.032  49.702  1.00  0.00           H  
ATOM   1727  HB3 ALA   111      32.082  38.331  50.907  1.00  0.00           H  
ATOM   1728  N   PRO   112      32.666  34.755  49.494  1.00  0.00           N  
ATOM   1729  CA  PRO   112      32.769  33.592  50.301  1.00  0.00           C  
ATOM   1730  C   PRO   112      33.034  34.034  51.804  1.00  0.00           C  
ATOM   1731  O   PRO   112      33.447  35.176  52.023  1.00  0.00           O  
ATOM   1732  CD  PRO   112      33.860  34.917  48.614  1.00  0.00           C  
ATOM   1733  CG  PRO   112      34.339  33.562  48.340  1.00  0.00           C  
ATOM   1734  CB  PRO   112      33.973  32.859  49.668  1.00  0.00           C  
ATOM   1735  HD2 PRO   112      34.582  35.569  49.106  1.00  0.00           H  
ATOM   1736  HD3 PRO   112      33.542  35.471  47.731  1.00  0.00           H  
ATOM   1737  HG2 PRO   112      35.427  33.600  48.286  1.00  0.00           H  
ATOM   1738  HG3 PRO   112      34.100  33.112  47.376  1.00  0.00           H  
ATOM   1739  HB2 PRO   112      34.866  32.780  50.289  1.00  0.00           H  
ATOM   1740  HB3 PRO   112      33.647  31.857  49.389  1.00  0.00           H  
ATOM   1741  HA  PRO   112      31.823  33.064  50.181  1.00  0.00           H  
ATOM   1742  N   VAL   113      32.610  33.168  52.714  1.00  0.00           N  
ATOM   1743  CA  VAL   113      32.757  33.300  54.177  1.00  0.00           C  
ATOM   1744  C   VAL   113      32.107  34.496  54.874  1.00  0.00           C  
ATOM   1745  O   VAL   113      31.563  34.250  55.967  1.00  0.00           O  
ATOM   1746  CB  VAL   113      34.174  33.150  54.636  1.00  0.00           C  
ATOM   1747  CG1 VAL   113      34.401  33.272  56.151  1.00  0.00           C  
ATOM   1748  CG2 VAL   113      34.645  31.755  54.183  1.00  0.00           C  
ATOM   1749  H   VAL   113      32.268  32.285  52.362  1.00  0.00           H  
ATOM   1750  HA  VAL   113      32.192  32.474  54.609  1.00  0.00           H  
ATOM   1751  HB  VAL   113      34.737  33.994  54.238  1.00  0.00           H  
ATOM   1752 HG11 VAL   113      34.192  34.280  56.511  1.00  0.00           H  
ATOM   1753 HG12 VAL   113      33.720  32.586  56.653  1.00  0.00           H  
ATOM   1754 HG13 VAL   113      35.428  33.042  56.435  1.00  0.00           H  
ATOM   1755 HG21 VAL   113      34.042  30.883  54.439  1.00  0.00           H  
ATOM   1756 HG22 VAL   113      34.737  31.729  53.097  1.00  0.00           H  
ATOM   1757 HG23 VAL   113      35.674  31.562  54.488  1.00  0.00           H  
ATOM   1758  N   MET   114      32.172  35.710  54.355  1.00  0.00           N  
ATOM   1759  CA  MET   114      31.754  36.950  54.999  1.00  0.00           C  
ATOM   1760  C   MET   114      30.604  37.522  54.142  1.00  0.00           C  
ATOM   1761  O   MET   114      30.830  38.325  53.236  1.00  0.00           O  
ATOM   1762  CB  MET   114      32.972  37.838  55.101  1.00  0.00           C  
ATOM   1763  CG  MET   114      33.893  37.441  56.291  1.00  0.00           C  
ATOM   1764  SD  MET   114      35.629  38.063  56.121  1.00  0.00           S  
ATOM   1765  CE  MET   114      35.146  39.849  56.213  1.00  0.00           C  
ATOM   1766  H   MET   114      32.700  35.712  53.494  1.00  0.00           H  
ATOM   1767  HA  MET   114      31.437  36.720  56.016  1.00  0.00           H  
ATOM   1768  HB2 MET   114      33.497  37.917  54.150  1.00  0.00           H  
ATOM   1769  HB3 MET   114      32.595  38.836  55.327  1.00  0.00           H  
ATOM   1770  HG2 MET   114      33.471  37.700  57.262  1.00  0.00           H  
ATOM   1771  HG3 MET   114      33.928  36.351  56.286  1.00  0.00           H  
ATOM   1772  HE1 MET   114      34.842  39.953  57.254  1.00  0.00           H  
ATOM   1773  HE2 MET   114      35.899  40.633  56.134  1.00  0.00           H  
ATOM   1774  HE3 MET   114      34.360  40.012  55.476  1.00  0.00           H  
ATOM   1775  N   ASN   115      29.377  37.033  54.336  1.00  0.00           N  
ATOM   1776  CA  ASN   115      28.212  37.291  53.405  1.00  0.00           C  
ATOM   1777  C   ASN   115      27.792  38.816  53.408  1.00  0.00           C  
ATOM   1778  O   ASN   115      27.100  39.161  52.447  1.00  0.00           O  
ATOM   1779  CB  ASN   115      27.164  36.240  53.834  1.00  0.00           C  
ATOM   1780  CG  ASN   115      25.976  36.102  52.918  1.00  0.00           C  
ATOM   1781  OD1 ASN   115      24.940  36.700  53.172  1.00  0.00           O  
ATOM   1782  ND2 ASN   115      26.113  35.512  51.745  1.00  0.00           N  
ATOM   1783  H   ASN   115      29.338  36.374  55.101  1.00  0.00           H  
ATOM   1784  HA  ASN   115      28.552  37.008  52.409  1.00  0.00           H  
ATOM   1785  HB2 ASN   115      27.554  35.224  53.770  1.00  0.00           H  
ATOM   1786  HB3 ASN   115      26.801  36.392  54.850  1.00  0.00           H  
ATOM   1787 HD21 ASN   115      26.931  34.937  51.607  1.00  0.00           H  
ATOM   1788 HD22 ASN   115      25.351  35.759  51.130  1.00  0.00           H  
ATOM   1789  N   THR   116      28.178  39.610  54.380  1.00  0.00           N  
ATOM   1790  CA  THR   116      27.862  41.075  54.377  1.00  0.00           C  
ATOM   1791  C   THR   116      28.850  41.777  53.471  1.00  0.00           C  
ATOM   1792  O   THR   116      28.720  42.979  53.303  1.00  0.00           O  
ATOM   1793  CB  THR   116      27.866  41.581  55.806  1.00  0.00           C  
ATOM   1794  CG2 THR   116      26.909  40.808  56.773  1.00  0.00           C  
ATOM   1795  OG1 THR   116      29.097  41.423  56.416  1.00  0.00           O  
ATOM   1796  H   THR   116      28.680  39.325  55.209  1.00  0.00           H  
ATOM   1797  HA  THR   116      26.857  41.297  54.019  1.00  0.00           H  
ATOM   1798  HB  THR   116      27.686  42.655  55.762  1.00  0.00           H  
ATOM   1799 HG21 THR   116      27.106  39.751  56.951  1.00  0.00           H  
ATOM   1800 HG22 THR   116      26.863  41.351  57.717  1.00  0.00           H  
ATOM   1801 HG23 THR   116      25.983  40.703  56.206  1.00  0.00           H  
ATOM   1802  HG1 THR   116      29.277  40.507  56.638  1.00  0.00           H  
ATOM   1803  N   TRP   117      29.966  41.169  52.980  1.00  0.00           N  
ATOM   1804  CA  TRP   117      31.052  41.727  52.207  1.00  0.00           C  
ATOM   1805  C   TRP   117      30.893  41.471  50.658  1.00  0.00           C  
ATOM   1806  O   TRP   117      30.570  40.360  50.242  1.00  0.00           O  
ATOM   1807  CB  TRP   117      32.423  41.247  52.829  1.00  0.00           C  
ATOM   1808  CG  TRP   117      32.734  41.664  54.301  1.00  0.00           C  
ATOM   1809  CD1 TRP   117      31.965  41.283  55.336  1.00  0.00           C  
ATOM   1810  NE1 TRP   117      32.400  41.989  56.420  1.00  0.00           N  
ATOM   1811  CE2 TRP   117      33.450  42.839  56.173  1.00  0.00           C  
ATOM   1812  CZ2 TRP   117      34.108  43.779  56.943  1.00  0.00           C  
ATOM   1813  CH2 TRP   117      35.031  44.643  56.354  1.00  0.00           C  
ATOM   1814  CZ3 TRP   117      35.303  44.494  54.962  1.00  0.00           C  
ATOM   1815  CE3 TRP   117      34.698  43.486  54.190  1.00  0.00           C  
ATOM   1816  CD2 TRP   117      33.673  42.657  54.758  1.00  0.00           C  
ATOM   1817  H   TRP   117      30.131  40.182  53.115  1.00  0.00           H  
ATOM   1818  HA  TRP   117      30.998  42.799  52.398  1.00  0.00           H  
ATOM   1819  HB2 TRP   117      32.477  40.163  52.727  1.00  0.00           H  
ATOM   1820  HB3 TRP   117      33.201  41.656  52.185  1.00  0.00           H  
ATOM   1821  HD1 TRP   117      31.180  40.541  55.357  1.00  0.00           H  
ATOM   1822  HE1 TRP   117      32.036  41.796  57.342  1.00  0.00           H  
ATOM   1823  HZ2 TRP   117      33.917  43.751  58.006  1.00  0.00           H  
ATOM   1824  HH2 TRP   117      35.480  45.407  56.971  1.00  0.00           H  
ATOM   1825  HZ3 TRP   117      35.974  45.218  54.524  1.00  0.00           H  
ATOM   1826  HE3 TRP   117      34.928  43.370  53.141  1.00  0.00           H  
ATOM   1827  N   PHE   118      31.325  42.495  49.857  1.00  0.00           N  
ATOM   1828  CA  PHE   118      31.362  42.441  48.384  1.00  0.00           C  
ATOM   1829  C   PHE   118      32.749  42.576  47.792  1.00  0.00           C  
ATOM   1830  O   PHE   118      33.582  43.324  48.308  1.00  0.00           O  
ATOM   1831  CB  PHE   118      30.457  43.524  47.807  1.00  0.00           C  
ATOM   1832  CG  PHE   118      28.981  43.205  48.047  1.00  0.00           C  
ATOM   1833  CD1 PHE   118      28.520  43.403  49.337  1.00  0.00           C  
ATOM   1834  CE1 PHE   118      27.265  43.018  49.715  1.00  0.00           C  
ATOM   1835  CZ  PHE   118      26.518  42.278  48.790  1.00  0.00           C  
ATOM   1836  CE2 PHE   118      26.962  42.055  47.524  1.00  0.00           C  
ATOM   1837  CD2 PHE   118      28.203  42.535  47.072  1.00  0.00           C  
ATOM   1838  H   PHE   118      31.594  43.347  50.329  1.00  0.00           H  
ATOM   1839  HA  PHE   118      31.050  41.463  48.017  1.00  0.00           H  
ATOM   1840  HB2 PHE   118      30.751  44.473  48.255  1.00  0.00           H  
ATOM   1841  HB3 PHE   118      30.603  43.764  46.754  1.00  0.00           H  
ATOM   1842  HD1 PHE   118      29.108  43.803  50.149  1.00  0.00           H  
ATOM   1843  HE1 PHE   118      26.948  43.163  50.738  1.00  0.00           H  
ATOM   1844  HZ  PHE   118      25.521  41.982  49.081  1.00  0.00           H  
ATOM   1845  HE2 PHE   118      26.294  41.476  46.904  1.00  0.00           H  
ATOM   1846  HD2 PHE   118      28.606  42.416  46.077  1.00  0.00           H  
ATOM   1847  N   TYR   119      32.854  41.960  46.662  1.00  0.00           N  
ATOM   1848  CA  TYR   119      34.056  42.152  45.795  1.00  0.00           C  
ATOM   1849  C   TYR   119      33.910  43.298  44.811  1.00  0.00           C  
ATOM   1850  O   TYR   119      32.940  43.527  44.117  1.00  0.00           O  
ATOM   1851  CB  TYR   119      34.350  40.901  44.982  1.00  0.00           C  
ATOM   1852  CG  TYR   119      34.861  39.642  45.715  1.00  0.00           C  
ATOM   1853  CD1 TYR   119      34.581  38.394  45.081  1.00  0.00           C  
ATOM   1854  CE1 TYR   119      35.094  37.175  45.620  1.00  0.00           C  
ATOM   1855  CZ  TYR   119      35.996  37.213  46.731  1.00  0.00           C  
ATOM   1856  OH  TYR   119      36.521  36.056  47.267  1.00  0.00           O  
ATOM   1857  CE2 TYR   119      36.335  38.516  47.295  1.00  0.00           C  
ATOM   1858  CD2 TYR   119      35.676  39.715  46.855  1.00  0.00           C  
ATOM   1859  H   TYR   119      32.067  41.472  46.260  1.00  0.00           H  
ATOM   1860  HA  TYR   119      34.830  42.345  46.538  1.00  0.00           H  
ATOM   1861  HB2 TYR   119      33.438  40.545  44.503  1.00  0.00           H  
ATOM   1862  HB3 TYR   119      34.990  41.220  44.159  1.00  0.00           H  
ATOM   1863  HD1 TYR   119      33.888  38.320  44.256  1.00  0.00           H  
ATOM   1864  HE1 TYR   119      34.754  36.250  45.176  1.00  0.00           H  
ATOM   1865  HH  TYR   119      36.302  35.299  46.719  1.00  0.00           H  
ATOM   1866  HE2 TYR   119      37.016  38.555  48.132  1.00  0.00           H  
ATOM   1867  HD2 TYR   119      36.027  40.694  47.149  1.00  0.00           H  
ATOM   1868  N   ILE   120      35.025  44.031  44.674  1.00  0.00           N  
ATOM   1869  CA  ILE   120      35.180  45.200  43.787  1.00  0.00           C  
ATOM   1870  C   ILE   120      36.615  45.276  43.235  1.00  0.00           C  
ATOM   1871  O   ILE   120      37.529  44.737  43.868  1.00  0.00           O  
ATOM   1872  CB  ILE   120      34.682  46.440  44.497  1.00  0.00           C  
ATOM   1873  CG2 ILE   120      35.292  46.661  45.895  1.00  0.00           C  
ATOM   1874  CG1 ILE   120      34.988  47.736  43.660  1.00  0.00           C  
ATOM   1875  CD1 ILE   120      34.412  49.032  44.268  1.00  0.00           C  
ATOM   1876  H   ILE   120      35.842  43.832  45.233  1.00  0.00           H  
ATOM   1877  HA  ILE   120      34.503  45.064  42.943  1.00  0.00           H  
ATOM   1878  HB  ILE   120      33.600  46.411  44.627  1.00  0.00           H  
ATOM   1879 HG21 ILE   120      36.375  46.767  45.827  1.00  0.00           H  
ATOM   1880 HG22 ILE   120      34.792  47.517  46.349  1.00  0.00           H  
ATOM   1881 HG23 ILE   120      35.037  45.847  46.573  1.00  0.00           H  
ATOM   1882 HG12 ILE   120      36.048  47.908  43.471  1.00  0.00           H  
ATOM   1883 HG13 ILE   120      34.495  47.615  42.695  1.00  0.00           H  
ATOM   1884 HD11 ILE   120      33.473  48.913  44.808  1.00  0.00           H  
ATOM   1885 HD12 ILE   120      35.150  49.469  44.940  1.00  0.00           H  
ATOM   1886 HD13 ILE   120      34.281  49.724  43.436  1.00  0.00           H  
ATOM   1887  N   THR   121      36.695  45.883  42.033  1.00  0.00           N  
ATOM   1888  CA  THR   121      37.988  46.278  41.401  1.00  0.00           C  
ATOM   1889  C   THR   121      37.888  47.625  40.691  1.00  0.00           C  
ATOM   1890  O   THR   121      36.738  48.157  40.525  1.00  0.00           O  
ATOM   1891  CB  THR   121      38.415  45.154  40.434  1.00  0.00           C  
ATOM   1892  CG2 THR   121      37.613  45.048  39.110  1.00  0.00           C  
ATOM   1893  OG1 THR   121      39.652  45.453  39.912  1.00  0.00           O  
ATOM   1894  H   THR   121      35.838  46.310  41.710  1.00  0.00           H  
ATOM   1895  HA  THR   121      38.763  46.311  42.167  1.00  0.00           H  
ATOM   1896  HB  THR   121      38.420  44.181  40.926  1.00  0.00           H  
ATOM   1897 HG21 THR   121      38.177  44.348  38.493  1.00  0.00           H  
ATOM   1898 HG22 THR   121      36.593  44.698  39.267  1.00  0.00           H  
ATOM   1899 HG23 THR   121      37.538  46.042  38.670  1.00  0.00           H  
ATOM   1900  HG1 THR   121      40.229  45.562  40.671  1.00  0.00           H  
ATOM   1901  N   TYR   122      39.070  48.139  40.229  1.00  0.00           N  
ATOM   1902  CA  TYR   122      39.160  49.520  39.687  1.00  0.00           C  
ATOM   1903  C   TYR   122      39.868  49.641  38.283  1.00  0.00           C  
ATOM   1904  O   TYR   122      40.566  48.698  38.013  1.00  0.00           O  
ATOM   1905  CB  TYR   122      39.820  50.445  40.752  1.00  0.00           C  
ATOM   1906  CG  TYR   122      39.286  50.367  42.136  1.00  0.00           C  
ATOM   1907  CD1 TYR   122      39.941  49.661  43.147  1.00  0.00           C  
ATOM   1908  CE1 TYR   122      39.312  49.525  44.405  1.00  0.00           C  
ATOM   1909  CZ  TYR   122      38.057  50.083  44.686  1.00  0.00           C  
ATOM   1910  OH  TYR   122      37.468  49.839  45.930  1.00  0.00           O  
ATOM   1911  CE2 TYR   122      37.501  50.909  43.656  1.00  0.00           C  
ATOM   1912  CD2 TYR   122      38.139  51.141  42.434  1.00  0.00           C  
ATOM   1913  H   TYR   122      39.955  47.663  40.337  1.00  0.00           H  
ATOM   1914  HA  TYR   122      38.129  49.869  39.644  1.00  0.00           H  
ATOM   1915  HB2 TYR   122      40.865  50.146  40.829  1.00  0.00           H  
ATOM   1916  HB3 TYR   122      39.907  51.467  40.381  1.00  0.00           H  
ATOM   1917  HD1 TYR   122      40.764  48.981  42.984  1.00  0.00           H  
ATOM   1918  HE1 TYR   122      39.828  49.011  45.203  1.00  0.00           H  
ATOM   1919  HH  TYR   122      36.652  50.326  46.069  1.00  0.00           H  
ATOM   1920  HE2 TYR   122      36.609  51.448  43.942  1.00  0.00           H  
ATOM   1921  HD2 TYR   122      37.805  51.811  41.656  1.00  0.00           H  
ATOM   1922  N   GLU   123      39.535  50.624  37.514  1.00  0.00           N  
ATOM   1923  CA  GLU   123      40.003  50.741  36.111  1.00  0.00           C  
ATOM   1924  C   GLU   123      41.498  51.032  36.044  1.00  0.00           C  
ATOM   1925  O   GLU   123      42.117  50.445  35.179  1.00  0.00           O  
ATOM   1926  CB  GLU   123      39.201  51.931  35.434  1.00  0.00           C  
ATOM   1927  CG  GLU   123      39.818  52.550  34.227  1.00  0.00           C  
ATOM   1928  CD  GLU   123      39.044  53.853  33.764  1.00  0.00           C  
ATOM   1929  OE1 GLU   123      39.738  54.869  33.602  1.00  0.00           O  
ATOM   1930  OE2 GLU   123      37.766  53.956  33.779  1.00  0.00           O1-
ATOM   1931  H   GLU   123      38.935  51.348  37.880  1.00  0.00           H  
ATOM   1932  HA  GLU   123      39.834  49.824  35.546  1.00  0.00           H  
ATOM   1933  HB2 GLU   123      38.184  51.624  35.189  1.00  0.00           H  
ATOM   1934  HB3 GLU   123      39.131  52.784  36.109  1.00  0.00           H  
ATOM   1935  HG2 GLU   123      40.843  52.799  34.505  1.00  0.00           H  
ATOM   1936  HG3 GLU   123      39.617  51.808  33.454  1.00  0.00           H  
ATOM   1937  N   LYS   124      42.004  51.863  36.947  1.00  0.00           N  
ATOM   1938  CA  LYS   124      43.419  52.207  37.176  1.00  0.00           C  
ATOM   1939  C   LYS   124      44.057  51.328  38.272  1.00  0.00           C  
ATOM   1940  O   LYS   124      45.263  51.293  38.474  1.00  0.00           O  
ATOM   1941  CB  LYS   124      43.640  53.720  37.418  1.00  0.00           C  
ATOM   1942  CG  LYS   124      43.275  54.536  36.209  1.00  0.00           C  
ATOM   1943  CD  LYS   124      43.229  56.080  36.426  1.00  0.00           C  
ATOM   1944  CE  LYS   124      42.916  56.866  35.182  1.00  0.00           C  
ATOM   1945  NZ  LYS   124      42.476  58.228  35.582  1.00  0.00           N1+
ATOM   1946  H   LYS   124      41.382  52.373  37.559  1.00  0.00           H  
ATOM   1947  HA  LYS   124      44.038  52.121  36.283  1.00  0.00           H  
ATOM   1948  HB2 LYS   124      43.033  53.900  38.305  1.00  0.00           H  
ATOM   1949  HB3 LYS   124      44.697  53.898  37.616  1.00  0.00           H  
ATOM   1950  HG2 LYS   124      43.976  54.346  35.397  1.00  0.00           H  
ATOM   1951  HG3 LYS   124      42.275  54.304  35.842  1.00  0.00           H  
ATOM   1952  HD2 LYS   124      42.441  56.298  37.148  1.00  0.00           H  
ATOM   1953  HD3 LYS   124      44.201  56.385  36.815  1.00  0.00           H  
ATOM   1954  HE2 LYS   124      43.753  56.790  34.487  1.00  0.00           H  
ATOM   1955  HE3 LYS   124      42.090  56.377  34.665  1.00  0.00           H  
ATOM   1956  HZ1 LYS   124      41.838  58.616  34.902  1.00  0.00           H  
ATOM   1957  HZ2 LYS   124      41.992  58.277  36.467  1.00  0.00           H  
ATOM   1958  HZ3 LYS   124      43.175  58.955  35.526  1.00  0.00           H  
ATOM   1959  N   ASP   125      43.188  50.568  39.022  1.00  0.00           N  
ATOM   1960  CA  ASP   125      43.701  49.558  39.950  1.00  0.00           C  
ATOM   1961  C   ASP   125      43.058  48.157  39.889  1.00  0.00           C  
ATOM   1962  O   ASP   125      42.044  47.861  40.600  1.00  0.00           O  
ATOM   1963  CB  ASP   125      43.850  50.060  41.367  1.00  0.00           C  
ATOM   1964  CG  ASP   125      44.510  49.010  42.280  1.00  0.00           C  
ATOM   1965  OD1 ASP   125      45.075  48.079  41.758  1.00  0.00           O  
ATOM   1966  OD2 ASP   125      44.361  49.091  43.574  1.00  0.00           O1-
ATOM   1967  H   ASP   125      42.236  50.453  38.706  1.00  0.00           H  
ATOM   1968  HA  ASP   125      44.739  49.381  39.670  1.00  0.00           H  
ATOM   1969  HB2 ASP   125      44.499  50.936  41.365  1.00  0.00           H  
ATOM   1970  HB3 ASP   125      42.857  50.192  41.796  1.00  0.00           H  
ATOM   1971  N   PRO   126      43.481  47.350  38.909  1.00  0.00           N  
ATOM   1972  CA  PRO   126      42.982  46.031  38.587  1.00  0.00           C  
ATOM   1973  C   PRO   126      43.128  44.980  39.693  1.00  0.00           C  
ATOM   1974  O   PRO   126      42.917  43.774  39.524  1.00  0.00           O  
ATOM   1975  CD  PRO   126      44.416  47.716  37.831  1.00  0.00           C  
ATOM   1976  CG  PRO   126      44.227  46.675  36.661  1.00  0.00           C  
ATOM   1977  CB  PRO   126      43.806  45.454  37.437  1.00  0.00           C  
ATOM   1978  HD2 PRO   126      45.437  47.517  38.156  1.00  0.00           H  
ATOM   1979  HD3 PRO   126      44.330  48.699  37.367  1.00  0.00           H  
ATOM   1980  HG2 PRO   126      45.201  46.583  36.181  1.00  0.00           H  
ATOM   1981  HG3 PRO   126      43.409  47.063  36.054  1.00  0.00           H  
ATOM   1982  HB2 PRO   126      44.714  45.068  37.901  1.00  0.00           H  
ATOM   1983  HB3 PRO   126      43.268  44.746  36.807  1.00  0.00           H  
ATOM   1984  HA  PRO   126      41.959  46.105  38.219  1.00  0.00           H  
ATOM   1985  N   VAL   127      43.449  45.372  40.922  1.00  0.00           N  
ATOM   1986  CA  VAL   127      43.479  44.398  42.074  1.00  0.00           C  
ATOM   1987  C   VAL   127      42.062  44.142  42.617  1.00  0.00           C  
ATOM   1988  O   VAL   127      41.107  44.881  42.238  1.00  0.00           O  
ATOM   1989  CB  VAL   127      44.480  44.944  43.168  1.00  0.00           C  
ATOM   1990  CG1 VAL   127      44.477  44.317  44.573  1.00  0.00           C  
ATOM   1991  CG2 VAL   127      45.880  44.805  42.569  1.00  0.00           C  
ATOM   1992  H   VAL   127      43.536  46.360  41.110  1.00  0.00           H  
ATOM   1993  HA  VAL   127      43.808  43.403  41.774  1.00  0.00           H  
ATOM   1994  HB  VAL   127      44.328  46.018  43.277  1.00  0.00           H  
ATOM   1995 HG11 VAL   127      43.503  44.400  45.056  1.00  0.00           H  
ATOM   1996 HG12 VAL   127      44.625  43.243  44.458  1.00  0.00           H  
ATOM   1997 HG13 VAL   127      45.259  44.748  45.198  1.00  0.00           H  
ATOM   1998 HG21 VAL   127      46.214  43.767  42.556  1.00  0.00           H  
ATOM   1999 HG22 VAL   127      45.959  45.170  41.545  1.00  0.00           H  
ATOM   2000 HG23 VAL   127      46.653  45.396  43.061  1.00  0.00           H  
ATOM   2001  N   LEU   128      41.845  43.068  43.375  1.00  0.00           N  
ATOM   2002  CA  LEU   128      40.530  42.559  43.903  1.00  0.00           C  
ATOM   2003  C   LEU   128      40.466  43.019  45.376  1.00  0.00           C  
ATOM   2004  O   LEU   128      41.392  42.767  46.108  1.00  0.00           O  
ATOM   2005  CB  LEU   128      40.546  41.034  43.969  1.00  0.00           C  
ATOM   2006  CG  LEU   128      39.301  40.427  44.528  1.00  0.00           C  
ATOM   2007  CD1 LEU   128      38.004  40.874  43.706  1.00  0.00           C  
ATOM   2008  CD2 LEU   128      39.333  38.934  44.289  1.00  0.00           C  
ATOM   2009  H   LEU   128      42.623  42.456  43.575  1.00  0.00           H  
ATOM   2010  HA  LEU   128      39.656  42.925  43.365  1.00  0.00           H  
ATOM   2011  HB2 LEU   128      40.792  40.665  42.974  1.00  0.00           H  
ATOM   2012  HB3 LEU   128      41.374  40.652  44.567  1.00  0.00           H  
ATOM   2013  HG  LEU   128      39.155  40.637  45.588  1.00  0.00           H  
ATOM   2014 HD11 LEU   128      37.075  40.490  44.126  1.00  0.00           H  
ATOM   2015 HD12 LEU   128      37.785  41.941  43.669  1.00  0.00           H  
ATOM   2016 HD13 LEU   128      38.096  40.460  42.702  1.00  0.00           H  
ATOM   2017 HD21 LEU   128      40.056  38.560  45.014  1.00  0.00           H  
ATOM   2018 HD22 LEU   128      38.393  38.503  44.633  1.00  0.00           H  
ATOM   2019 HD23 LEU   128      39.466  38.718  43.229  1.00  0.00           H  
ATOM   2020  N   TYR   129      39.390  43.752  45.678  1.00  0.00           N  
ATOM   2021  CA  TYR   129      39.207  44.315  47.028  1.00  0.00           C  
ATOM   2022  C   TYR   129      37.889  43.872  47.718  1.00  0.00           C  
ATOM   2023  O   TYR   129      36.978  43.474  47.027  1.00  0.00           O  
ATOM   2024  CB  TYR   129      39.240  45.810  46.885  1.00  0.00           C  
ATOM   2025  CG  TYR   129      40.569  46.440  46.508  1.00  0.00           C  
ATOM   2026  CD1 TYR   129      40.906  46.661  45.192  1.00  0.00           C  
ATOM   2027  CE1 TYR   129      42.193  47.186  44.935  1.00  0.00           C  
ATOM   2028  CZ  TYR   129      43.086  47.383  46.032  1.00  0.00           C  
ATOM   2029  OH  TYR   129      44.407  47.683  45.774  1.00  0.00           O  
ATOM   2030  CE2 TYR   129      42.645  47.251  47.326  1.00  0.00           C  
ATOM   2031  CD2 TYR   129      41.394  46.761  47.557  1.00  0.00           C  
ATOM   2032  H   TYR   129      38.798  44.073  44.927  1.00  0.00           H  
ATOM   2033  HA  TYR   129      40.072  44.075  47.646  1.00  0.00           H  
ATOM   2034  HB2 TYR   129      38.484  46.186  46.196  1.00  0.00           H  
ATOM   2035  HB3 TYR   129      38.926  46.178  47.862  1.00  0.00           H  
ATOM   2036  HD1 TYR   129      40.213  46.440  44.393  1.00  0.00           H  
ATOM   2037  HE1 TYR   129      42.549  47.238  43.917  1.00  0.00           H  
ATOM   2038  HH  TYR   129      44.386  48.045  44.885  1.00  0.00           H  
ATOM   2039  HE2 TYR   129      43.313  47.481  48.143  1.00  0.00           H  
ATOM   2040  HD2 TYR   129      41.040  46.614  48.567  1.00  0.00           H  
ATOM   2041  N   MET   130      37.857  43.868  49.060  1.00  0.00           N  
ATOM   2042  CA  MET   130      36.783  43.418  49.888  1.00  0.00           C  
ATOM   2043  C   MET   130      36.371  44.536  50.798  1.00  0.00           C  
ATOM   2044  O   MET   130      37.170  45.015  51.680  1.00  0.00           O  
ATOM   2045  CB  MET   130      37.134  42.183  50.657  1.00  0.00           C  
ATOM   2046  CG  MET   130      36.547  40.906  50.086  1.00  0.00           C  
ATOM   2047  SD  MET   130      36.912  39.523  51.258  1.00  0.00           S  
ATOM   2048  CE  MET   130      35.886  39.829  52.660  1.00  0.00           C  
ATOM   2049  H   MET   130      38.665  44.298  49.488  1.00  0.00           H  
ATOM   2050  HA  MET   130      35.892  43.120  49.336  1.00  0.00           H  
ATOM   2051  HB2 MET   130      38.210  42.047  50.772  1.00  0.00           H  
ATOM   2052  HB3 MET   130      36.786  42.127  51.688  1.00  0.00           H  
ATOM   2053  HG2 MET   130      35.468  41.026  49.982  1.00  0.00           H  
ATOM   2054  HG3 MET   130      36.786  40.689  49.045  1.00  0.00           H  
ATOM   2055  HE1 MET   130      34.885  40.192  52.426  1.00  0.00           H  
ATOM   2056  HE2 MET   130      35.868  38.889  53.211  1.00  0.00           H  
ATOM   2057  HE3 MET   130      36.400  40.577  53.264  1.00  0.00           H  
ATOM   2058  N   TYR   131      35.074  44.912  50.720  1.00  0.00           N  
ATOM   2059  CA  TYR   131      34.405  45.958  51.525  1.00  0.00           C  
ATOM   2060  C   TYR   131      32.977  45.586  51.939  1.00  0.00           C  
ATOM   2061  O   TYR   131      32.399  44.733  51.297  1.00  0.00           O  
ATOM   2062  CB  TYR   131      34.402  47.312  50.758  1.00  0.00           C  
ATOM   2063  CG  TYR   131      35.725  47.948  50.512  1.00  0.00           C  
ATOM   2064  CD1 TYR   131      36.290  47.777  49.196  1.00  0.00           C  
ATOM   2065  CE1 TYR   131      37.506  48.430  48.920  1.00  0.00           C  
ATOM   2066  CZ  TYR   131      38.193  49.085  49.880  1.00  0.00           C  
ATOM   2067  OH  TYR   131      39.415  49.617  49.525  1.00  0.00           O  
ATOM   2068  CE2 TYR   131      37.650  49.306  51.143  1.00  0.00           C  
ATOM   2069  CD2 TYR   131      36.380  48.767  51.471  1.00  0.00           C  
ATOM   2070  H   TYR   131      34.459  44.294  50.211  1.00  0.00           H  
ATOM   2071  HA  TYR   131      35.008  45.969  52.433  1.00  0.00           H  
ATOM   2072  HB2 TYR   131      33.997  47.140  49.761  1.00  0.00           H  
ATOM   2073  HB3 TYR   131      33.844  48.069  51.309  1.00  0.00           H  
ATOM   2074  HD1 TYR   131      35.727  47.356  48.376  1.00  0.00           H  
ATOM   2075  HE1 TYR   131      37.979  48.286  47.959  1.00  0.00           H  
ATOM   2076  HH  TYR   131      39.825  49.784  50.377  1.00  0.00           H  
ATOM   2077  HE2 TYR   131      38.225  49.963  51.780  1.00  0.00           H  
ATOM   2078  HD2 TYR   131      35.932  48.910  52.443  1.00  0.00           H  
ATOM   2079  N   GLN   132      32.419  46.260  52.928  1.00  0.00           N  
ATOM   2080  CA  GLN   132      30.924  46.159  53.139  1.00  0.00           C  
ATOM   2081  C   GLN   132      30.327  47.262  52.229  1.00  0.00           C  
ATOM   2082  O   GLN   132      30.203  48.420  52.662  1.00  0.00           O  
ATOM   2083  CB  GLN   132      30.479  46.210  54.595  1.00  0.00           C  
ATOM   2084  CG  GLN   132      31.153  45.156  55.414  1.00  0.00           C  
ATOM   2085  CD  GLN   132      30.594  45.090  56.852  1.00  0.00           C  
ATOM   2086  OE1 GLN   132      30.489  46.070  57.591  1.00  0.00           O  
ATOM   2087  NE2 GLN   132      30.100  44.008  57.274  1.00  0.00           N  
ATOM   2088  H   GLN   132      32.911  46.962  53.462  1.00  0.00           H  
ATOM   2089  HA  GLN   132      30.566  45.239  52.678  1.00  0.00           H  
ATOM   2090  HB2 GLN   132      30.554  47.200  55.044  1.00  0.00           H  
ATOM   2091  HB3 GLN   132      29.406  46.021  54.575  1.00  0.00           H  
ATOM   2092  HG2 GLN   132      30.966  44.183  54.960  1.00  0.00           H  
ATOM   2093  HG3 GLN   132      32.238  45.263  55.438  1.00  0.00           H  
ATOM   2094 HE21 GLN   132      30.158  43.135  56.770  1.00  0.00           H  
ATOM   2095 HE22 GLN   132      29.820  43.839  58.230  1.00  0.00           H  
ATOM   2096  N   LEU   133      30.072  46.971  50.929  1.00  0.00           N  
ATOM   2097  CA  LEU   133      29.430  48.028  50.032  1.00  0.00           C  
ATOM   2098  C   LEU   133      27.934  48.396  50.267  1.00  0.00           C  
ATOM   2099  O   LEU   133      27.463  49.427  49.797  1.00  0.00           O  
ATOM   2100  CB  LEU   133      29.684  47.592  48.537  1.00  0.00           C  
ATOM   2101  CG  LEU   133      31.172  47.375  48.190  1.00  0.00           C  
ATOM   2102  CD1 LEU   133      31.244  46.822  46.751  1.00  0.00           C  
ATOM   2103  CD2 LEU   133      32.118  48.580  48.375  1.00  0.00           C  
ATOM   2104  H   LEU   133      30.285  46.046  50.584  1.00  0.00           H  
ATOM   2105  HA  LEU   133      29.986  48.935  50.268  1.00  0.00           H  
ATOM   2106  HB2 LEU   133      29.114  46.670  48.423  1.00  0.00           H  
ATOM   2107  HB3 LEU   133      29.306  48.353  47.854  1.00  0.00           H  
ATOM   2108  HG  LEU   133      31.585  46.561  48.786  1.00  0.00           H  
ATOM   2109 HD11 LEU   133      30.261  46.371  46.619  1.00  0.00           H  
ATOM   2110 HD12 LEU   133      31.333  47.762  46.206  1.00  0.00           H  
ATOM   2111 HD13 LEU   133      32.004  46.048  46.640  1.00  0.00           H  
ATOM   2112 HD21 LEU   133      32.091  48.839  49.434  1.00  0.00           H  
ATOM   2113 HD22 LEU   133      33.085  48.331  47.938  1.00  0.00           H  
ATOM   2114 HD23 LEU   133      31.662  49.408  47.832  1.00  0.00           H  
ATOM   2115  N   LEU   134      27.171  47.591  50.994  1.00  0.00           N  
ATOM   2116  CA  LEU   134      25.816  47.959  51.350  1.00  0.00           C  
ATOM   2117  C   LEU   134      25.856  49.115  52.351  1.00  0.00           C  
ATOM   2118  O   LEU   134      25.017  50.022  52.269  1.00  0.00           O  
ATOM   2119  CB  LEU   134      25.016  46.716  51.926  1.00  0.00           C  
ATOM   2120  CG  LEU   134      24.929  45.506  50.939  1.00  0.00           C  
ATOM   2121  CD1 LEU   134      24.107  44.435  51.563  1.00  0.00           C  
ATOM   2122  CD2 LEU   134      24.486  45.665  49.482  1.00  0.00           C  
ATOM   2123  H   LEU   134      27.547  46.733  51.374  1.00  0.00           H  
ATOM   2124  HA  LEU   134      25.301  48.297  50.450  1.00  0.00           H  
ATOM   2125  HB2 LEU   134      25.464  46.418  52.874  1.00  0.00           H  
ATOM   2126  HB3 LEU   134      23.999  47.073  52.084  1.00  0.00           H  
ATOM   2127  HG  LEU   134      25.935  45.126  50.762  1.00  0.00           H  
ATOM   2128 HD11 LEU   134      23.145  44.939  51.654  1.00  0.00           H  
ATOM   2129 HD12 LEU   134      23.945  43.532  50.975  1.00  0.00           H  
ATOM   2130 HD13 LEU   134      24.590  44.094  52.479  1.00  0.00           H  
ATOM   2131 HD21 LEU   134      24.541  44.761  48.876  1.00  0.00           H  
ATOM   2132 HD22 LEU   134      23.460  46.031  49.451  1.00  0.00           H  
ATOM   2133 HD23 LEU   134      25.008  46.433  48.911  1.00  0.00           H  
ATOM   2134  N   ASP   135      26.922  49.192  53.210  1.00  0.00           N  
ATOM   2135  CA  ASP   135      27.258  50.290  54.155  1.00  0.00           C  
ATOM   2136  C   ASP   135      27.899  51.544  53.471  1.00  0.00           C  
ATOM   2137  O   ASP   135      27.533  52.642  53.797  1.00  0.00           O  
ATOM   2138  CB  ASP   135      28.089  49.807  55.385  1.00  0.00           C  
ATOM   2139  CG  ASP   135      27.265  48.993  56.353  1.00  0.00           C  
ATOM   2140  OD1 ASP   135      27.682  49.039  57.523  1.00  0.00           O  
ATOM   2141  OD2 ASP   135      26.263  48.363  56.050  1.00  0.00           O1-
ATOM   2142  H   ASP   135      27.433  48.324  53.290  1.00  0.00           H  
ATOM   2143  HA  ASP   135      26.354  50.625  54.663  1.00  0.00           H  
ATOM   2144  HB2 ASP   135      28.963  49.188  55.182  1.00  0.00           H  
ATOM   2145  HB3 ASP   135      28.377  50.731  55.886  1.00  0.00           H  
ATOM   2146  N   ASP   136      28.774  51.338  52.445  1.00  0.00           N  
ATOM   2147  CA  ASP   136      29.259  52.466  51.612  1.00  0.00           C  
ATOM   2148  C   ASP   136      28.064  53.122  50.818  1.00  0.00           C  
ATOM   2149  O   ASP   136      27.967  54.311  50.787  1.00  0.00           O  
ATOM   2150  CB  ASP   136      30.450  52.123  50.735  1.00  0.00           C  
ATOM   2151  CG  ASP   136      31.668  51.803  51.591  1.00  0.00           C  
ATOM   2152  OD1 ASP   136      31.729  51.921  52.817  1.00  0.00           O  
ATOM   2153  OD2 ASP   136      32.766  51.564  51.015  1.00  0.00           O1-
ATOM   2154  H   ASP   136      29.120  50.405  52.273  1.00  0.00           H  
ATOM   2155  HA  ASP   136      29.604  53.233  52.306  1.00  0.00           H  
ATOM   2156  HB2 ASP   136      30.084  51.315  50.101  1.00  0.00           H  
ATOM   2157  HB3 ASP   136      30.774  52.936  50.085  1.00  0.00           H  
ATOM   2158  N   TYR   137      27.135  52.350  50.244  1.00  0.00           N  
ATOM   2159  CA  TYR   137      25.941  52.888  49.602  1.00  0.00           C  
ATOM   2160  C   TYR   137      25.098  53.593  50.671  1.00  0.00           C  
ATOM   2161  O   TYR   137      24.746  54.777  50.472  1.00  0.00           O  
ATOM   2162  CB  TYR   137      25.117  51.768  48.964  1.00  0.00           C  
ATOM   2163  CG  TYR   137      23.802  52.429  48.409  1.00  0.00           C  
ATOM   2164  CD1 TYR   137      23.880  53.341  47.367  1.00  0.00           C  
ATOM   2165  CE1 TYR   137      22.682  54.056  47.029  1.00  0.00           C  
ATOM   2166  CZ  TYR   137      21.415  53.860  47.712  1.00  0.00           C  
ATOM   2167  OH  TYR   137      20.222  54.521  47.350  1.00  0.00           O  
ATOM   2168  CE2 TYR   137      21.354  52.925  48.773  1.00  0.00           C  
ATOM   2169  CD2 TYR   137      22.526  52.232  49.076  1.00  0.00           C  
ATOM   2170  H   TYR   137      27.195  51.355  50.077  1.00  0.00           H  
ATOM   2171  HA  TYR   137      26.168  53.666  48.872  1.00  0.00           H  
ATOM   2172  HB2 TYR   137      25.669  51.381  48.108  1.00  0.00           H  
ATOM   2173  HB3 TYR   137      24.892  50.963  49.664  1.00  0.00           H  
ATOM   2174  HD1 TYR   137      24.715  53.640  46.752  1.00  0.00           H  
ATOM   2175  HE1 TYR   137      22.643  54.813  46.260  1.00  0.00           H  
ATOM   2176  HH  TYR   137      19.479  54.000  47.662  1.00  0.00           H  
ATOM   2177  HE2 TYR   137      20.423  52.705  49.275  1.00  0.00           H  
ATOM   2178  HD2 TYR   137      22.455  51.404  49.766  1.00  0.00           H  
ATOM   2179  N   LYS   138      24.702  52.969  51.798  1.00  0.00           N  
ATOM   2180  CA  LYS   138      23.897  53.631  52.875  1.00  0.00           C  
ATOM   2181  C   LYS   138      24.551  54.901  53.293  1.00  0.00           C  
ATOM   2182  O   LYS   138      23.790  55.863  53.514  1.00  0.00           O  
ATOM   2183  CB  LYS   138      23.861  52.672  54.054  1.00  0.00           C  
ATOM   2184  CG  LYS   138      23.026  53.160  55.251  1.00  0.00           C  
ATOM   2185  CD  LYS   138      23.143  52.249  56.453  1.00  0.00           C  
ATOM   2186  CE  LYS   138      22.738  52.850  57.774  1.00  0.00           C  
ATOM   2187  NZ  LYS   138      22.626  51.844  58.870  1.00  0.00           N1+
ATOM   2188  H   LYS   138      24.882  51.993  51.985  1.00  0.00           H  
ATOM   2189  HA  LYS   138      22.876  53.880  52.584  1.00  0.00           H  
ATOM   2190  HB2 LYS   138      23.409  51.739  53.716  1.00  0.00           H  
ATOM   2191  HB3 LYS   138      24.886  52.558  54.408  1.00  0.00           H  
ATOM   2192  HG2 LYS   138      23.230  54.203  55.495  1.00  0.00           H  
ATOM   2193  HG3 LYS   138      21.996  53.083  54.901  1.00  0.00           H  
ATOM   2194  HD2 LYS   138      22.449  51.433  56.257  1.00  0.00           H  
ATOM   2195  HD3 LYS   138      24.160  51.859  56.491  1.00  0.00           H  
ATOM   2196  HE2 LYS   138      23.471  53.643  57.917  1.00  0.00           H  
ATOM   2197  HE3 LYS   138      21.750  53.300  57.677  1.00  0.00           H  
ATOM   2198  HZ1 LYS   138      23.322  51.126  58.733  1.00  0.00           H  
ATOM   2199  HZ2 LYS   138      22.748  52.207  59.805  1.00  0.00           H  
ATOM   2200  HZ3 LYS   138      21.787  51.282  58.872  1.00  0.00           H  
ATOM   2201  N   GLU   139      25.842  55.023  53.463  1.00  0.00           N  
ATOM   2202  CA  GLU   139      26.571  56.285  53.884  1.00  0.00           C  
ATOM   2203  C   GLU   139      26.661  57.329  52.756  1.00  0.00           C  
ATOM   2204  O   GLU   139      26.785  58.527  53.059  1.00  0.00           O  
ATOM   2205  CB  GLU   139      27.978  55.971  54.458  1.00  0.00           C  
ATOM   2206  CG  GLU   139      28.689  57.190  55.095  1.00  0.00           C  
ATOM   2207  CD  GLU   139      27.874  57.989  56.231  1.00  0.00           C  
ATOM   2208  OE1 GLU   139      26.806  57.567  56.721  1.00  0.00           O  
ATOM   2209  OE2 GLU   139      28.317  59.120  56.585  1.00  0.00           O1-
ATOM   2210  H   GLU   139      26.350  54.152  53.511  1.00  0.00           H  
ATOM   2211  HA  GLU   139      26.034  56.831  54.659  1.00  0.00           H  
ATOM   2212  HB2 GLU   139      27.815  55.198  55.209  1.00  0.00           H  
ATOM   2213  HB3 GLU   139      28.611  55.474  53.722  1.00  0.00           H  
ATOM   2214  HG2 GLU   139      29.586  56.777  55.555  1.00  0.00           H  
ATOM   2215  HG3 GLU   139      28.942  57.885  54.294  1.00  0.00           H  
ATOM   2216  N   GLY   140      26.475  56.876  51.507  1.00  0.00           N  
ATOM   2217  CA  GLY   140      26.653  57.632  50.313  1.00  0.00           C  
ATOM   2218  C   GLY   140      28.090  57.717  49.750  1.00  0.00           C  
ATOM   2219  O   GLY   140      28.351  58.355  48.748  1.00  0.00           O  
ATOM   2220  H   GLY   140      26.167  55.936  51.305  1.00  0.00           H  
ATOM   2221  HA2 GLY   140      26.108  57.164  49.493  1.00  0.00           H  
ATOM   2222  HA3 GLY   140      26.264  58.629  50.520  1.00  0.00           H  
ATOM   2223  N   ASP   141      29.043  57.007  50.344  1.00  0.00           N  
ATOM   2224  CA  ASP   141      30.434  56.696  49.870  1.00  0.00           C  
ATOM   2225  C   ASP   141      30.565  55.913  48.548  1.00  0.00           C  
ATOM   2226  O   ASP   141      31.662  55.807  47.960  1.00  0.00           O  
ATOM   2227  CB  ASP   141      31.191  55.956  50.986  1.00  0.00           C  
ATOM   2228  CG  ASP   141      31.327  56.669  52.316  1.00  0.00           C  
ATOM   2229  OD1 ASP   141      31.117  57.900  52.398  1.00  0.00           O  
ATOM   2230  OD2 ASP   141      31.778  56.078  53.280  1.00  0.00           O1-
ATOM   2231  H   ASP   141      28.730  56.424  51.107  1.00  0.00           H  
ATOM   2232  HA  ASP   141      31.038  57.594  49.741  1.00  0.00           H  
ATOM   2233  HB2 ASP   141      30.797  54.955  51.160  1.00  0.00           H  
ATOM   2234  HB3 ASP   141      32.232  55.857  50.677  1.00  0.00           H  
ATOM   2235  N   LEU   142      29.454  55.317  48.059  1.00  0.00           N  
ATOM   2236  CA  LEU   142      29.398  54.583  46.811  1.00  0.00           C  
ATOM   2237  C   LEU   142      28.109  54.816  46.024  1.00  0.00           C  
ATOM   2238  O   LEU   142      26.983  55.023  46.597  1.00  0.00           O  
ATOM   2239  CB  LEU   142      29.632  53.098  47.138  1.00  0.00           C  
ATOM   2240  CG  LEU   142      29.598  52.009  46.066  1.00  0.00           C  
ATOM   2241  CD1 LEU   142      31.062  51.616  45.816  1.00  0.00           C  
ATOM   2242  CD2 LEU   142      28.857  50.788  46.530  1.00  0.00           C  
ATOM   2243  H   LEU   142      28.584  55.384  48.569  1.00  0.00           H  
ATOM   2244  HA  LEU   142      30.191  54.942  46.155  1.00  0.00           H  
ATOM   2245  HB2 LEU   142      30.547  53.019  47.724  1.00  0.00           H  
ATOM   2246  HB3 LEU   142      28.980  52.822  47.968  1.00  0.00           H  
ATOM   2247  HG  LEU   142      29.146  52.462  45.183  1.00  0.00           H  
ATOM   2248 HD11 LEU   142      31.565  51.163  46.670  1.00  0.00           H  
ATOM   2249 HD12 LEU   142      31.181  50.772  45.137  1.00  0.00           H  
ATOM   2250 HD13 LEU   142      31.537  52.498  45.386  1.00  0.00           H  
ATOM   2251 HD21 LEU   142      29.245  50.504  47.509  1.00  0.00           H  
ATOM   2252 HD22 LEU   142      27.790  51.011  46.524  1.00  0.00           H  
ATOM   2253 HD23 LEU   142      29.043  50.000  45.802  1.00  0.00           H  
ATOM   2254  N   ARG   143      28.216  54.795  44.721  1.00  0.00           N  
ATOM   2255  CA  ARG   143      27.103  54.847  43.819  1.00  0.00           C  
ATOM   2256  C   ARG   143      27.244  54.017  42.508  1.00  0.00           C  
ATOM   2257  O   ARG   143      28.264  53.915  41.863  1.00  0.00           O  
ATOM   2258  CB  ARG   143      26.851  56.389  43.539  1.00  0.00           C  
ATOM   2259  CG  ARG   143      27.992  57.183  42.915  1.00  0.00           C  
ATOM   2260  CD  ARG   143      27.792  58.661  42.762  1.00  0.00           C  
ATOM   2261  NE  ARG   143      29.015  59.368  42.326  1.00  0.00           N  
ATOM   2262  CZ  ARG   143      29.197  60.697  42.470  1.00  0.00           C  
ATOM   2263  NH1 ARG   143      28.503  61.532  43.179  1.00  0.00           N  
ATOM   2264  NH2 ARG   143      30.226  61.255  41.959  1.00  0.00           N1+
ATOM   2265  H   ARG   143      29.106  54.537  44.320  1.00  0.00           H  
ATOM   2266  HA  ARG   143      26.198  54.518  44.330  1.00  0.00           H  
ATOM   2267  HB2 ARG   143      25.965  56.410  42.905  1.00  0.00           H  
ATOM   2268  HB3 ARG   143      26.578  56.869  44.479  1.00  0.00           H  
ATOM   2269  HG2 ARG   143      28.829  57.012  43.592  1.00  0.00           H  
ATOM   2270  HG3 ARG   143      28.323  56.799  41.950  1.00  0.00           H  
ATOM   2271  HD2 ARG   143      27.006  58.797  42.019  1.00  0.00           H  
ATOM   2272  HD3 ARG   143      27.394  59.101  43.677  1.00  0.00           H  
ATOM   2273  HE  ARG   143      29.682  58.891  41.736  1.00  0.00           H  
ATOM   2274 HH11 ARG   143      27.566  61.272  43.453  1.00  0.00           H  
ATOM   2275 HH12 ARG   143      28.777  62.500  43.273  1.00  0.00           H  
ATOM   2276 HH21 ARG   143      30.896  60.613  41.560  1.00  0.00           H  
ATOM   2277 HH22 ARG   143      30.386  62.242  42.095  1.00  0.00           H  
ATOM   2278  N   ILE   144      26.131  53.432  42.004  1.00  0.00           N  
ATOM   2279  CA  ILE   144      26.141  52.777  40.666  1.00  0.00           C  
ATOM   2280  C   ILE   144      26.439  53.769  39.553  1.00  0.00           C  
ATOM   2281  O   ILE   144      25.888  54.910  39.510  1.00  0.00           O  
ATOM   2282  CB  ILE   144      24.799  51.975  40.422  1.00  0.00           C  
ATOM   2283  CG2 ILE   144      24.415  51.778  38.943  1.00  0.00           C  
ATOM   2284  CG1 ILE   144      24.908  50.652  41.126  1.00  0.00           C  
ATOM   2285  CD1 ILE   144      23.584  50.038  41.485  1.00  0.00           C  
ATOM   2286  H   ILE   144      25.327  53.369  42.613  1.00  0.00           H  
ATOM   2287  HA  ILE   144      26.919  52.025  40.530  1.00  0.00           H  
ATOM   2288  HB  ILE   144      24.012  52.518  40.945  1.00  0.00           H  
ATOM   2289 HG21 ILE   144      23.538  51.136  38.861  1.00  0.00           H  
ATOM   2290 HG22 ILE   144      24.288  52.726  38.422  1.00  0.00           H  
ATOM   2291 HG23 ILE   144      25.201  51.250  38.403  1.00  0.00           H  
ATOM   2292 HG12 ILE   144      25.483  49.940  40.535  1.00  0.00           H  
ATOM   2293 HG13 ILE   144      25.388  50.799  42.094  1.00  0.00           H  
ATOM   2294 HD11 ILE   144      22.869  50.000  40.664  1.00  0.00           H  
ATOM   2295 HD12 ILE   144      23.656  49.038  41.912  1.00  0.00           H  
ATOM   2296 HD13 ILE   144      23.073  50.747  42.137  1.00  0.00           H  
ATOM   2297  N   MET   145      27.209  53.350  38.541  1.00  0.00           N  
ATOM   2298  CA  MET   145      27.449  54.177  37.275  1.00  0.00           C  
ATOM   2299  C   MET   145      26.392  53.706  36.196  1.00  0.00           C  
ATOM   2300  O   MET   145      26.066  52.531  36.121  1.00  0.00           O  
ATOM   2301  CB  MET   145      28.898  54.095  36.691  1.00  0.00           C  
ATOM   2302  CG  MET   145      29.858  54.751  37.622  1.00  0.00           C  
ATOM   2303  SD  MET   145      31.369  55.356  36.878  1.00  0.00           S  
ATOM   2304  CE  MET   145      32.035  53.853  36.091  1.00  0.00           C  
ATOM   2305  H   MET   145      27.658  52.446  38.548  1.00  0.00           H  
ATOM   2306  HA  MET   145      27.273  55.218  37.545  1.00  0.00           H  
ATOM   2307  HB2 MET   145      29.119  53.030  36.624  1.00  0.00           H  
ATOM   2308  HB3 MET   145      28.856  54.613  35.732  1.00  0.00           H  
ATOM   2309  HG2 MET   145      29.350  55.640  37.997  1.00  0.00           H  
ATOM   2310  HG3 MET   145      30.042  54.086  38.466  1.00  0.00           H  
ATOM   2311  HE1 MET   145      32.224  53.062  36.816  1.00  0.00           H  
ATOM   2312  HE2 MET   145      31.178  53.571  35.479  1.00  0.00           H  
ATOM   2313  HE3 MET   145      32.952  54.001  35.520  1.00  0.00           H  
ATOM   2314  N   PRO   146      25.894  54.603  35.320  1.00  0.00           N  
ATOM   2315  CA  PRO   146      24.908  54.284  34.295  1.00  0.00           C  
ATOM   2316  C   PRO   146      25.428  53.336  33.200  1.00  0.00           C  
ATOM   2317  O   PRO   146      24.729  52.344  32.873  1.00  0.00           O  
ATOM   2318  CD  PRO   146      26.420  55.984  35.075  1.00  0.00           C  
ATOM   2319  CG  PRO   146      25.661  56.432  33.828  1.00  0.00           C  
ATOM   2320  CB  PRO   146      24.387  55.593  33.737  1.00  0.00           C  
ATOM   2321  HD2 PRO   146      27.493  55.984  34.881  1.00  0.00           H  
ATOM   2322  HD3 PRO   146      26.298  56.709  35.879  1.00  0.00           H  
ATOM   2323  HG2 PRO   146      26.326  56.390  32.966  1.00  0.00           H  
ATOM   2324  HG3 PRO   146      25.292  57.456  33.895  1.00  0.00           H  
ATOM   2325  HB2 PRO   146      24.033  55.375  32.729  1.00  0.00           H  
ATOM   2326  HB3 PRO   146      23.583  55.972  34.369  1.00  0.00           H  
ATOM   2327  HA  PRO   146      24.113  53.726  34.789  1.00  0.00           H  
ATOM   2328  N   ASP   147      26.632  53.591  32.762  1.00  0.00           N  
ATOM   2329  CA  ASP   147      27.354  52.825  31.800  1.00  0.00           C  
ATOM   2330  C   ASP   147      28.864  52.900  32.108  1.00  0.00           C  
ATOM   2331  O   ASP   147      29.267  53.670  32.963  1.00  0.00           O  
ATOM   2332  CB  ASP   147      26.965  53.319  30.370  1.00  0.00           C  
ATOM   2333  CG  ASP   147      27.665  54.558  29.759  1.00  0.00           C  
ATOM   2334  OD1 ASP   147      27.583  54.849  28.564  1.00  0.00           O  
ATOM   2335  OD2 ASP   147      28.271  55.315  30.497  1.00  0.00           O1-
ATOM   2336  H   ASP   147      27.159  54.344  33.181  1.00  0.00           H  
ATOM   2337  HA  ASP   147      26.907  51.832  31.843  1.00  0.00           H  
ATOM   2338  HB2 ASP   147      27.172  52.442  29.757  1.00  0.00           H  
ATOM   2339  HB3 ASP   147      25.876  53.355  30.329  1.00  0.00           H  
ATOM   2340  N   SER   148      29.736  52.068  31.571  1.00  0.00           N  
ATOM   2341  CA  SER   148      29.458  51.066  30.562  1.00  0.00           C  
ATOM   2342  C   SER   148      28.493  49.975  30.926  1.00  0.00           C  
ATOM   2343  O   SER   148      28.328  49.631  32.057  1.00  0.00           O  
ATOM   2344  CB  SER   148      30.767  50.523  30.015  1.00  0.00           C  
ATOM   2345  OG  SER   148      31.675  50.016  31.012  1.00  0.00           O  
ATOM   2346  H   SER   148      30.678  52.327  31.831  1.00  0.00           H  
ATOM   2347  HA  SER   148      28.957  51.513  29.703  1.00  0.00           H  
ATOM   2348  HB2 SER   148      30.563  49.690  29.343  1.00  0.00           H  
ATOM   2349  HB3 SER   148      31.266  51.263  29.389  1.00  0.00           H  
ATOM   2350  HG  SER   148      32.567  50.154  30.685  1.00  0.00           H  
ATOM   2351  N   ASN   149      27.803  49.421  29.903  1.00  0.00           N  
ATOM   2352  CA  ASN   149      26.984  48.224  29.927  1.00  0.00           C  
ATOM   2353  C   ASN   149      27.505  47.246  28.851  1.00  0.00           C  
ATOM   2354  O   ASN   149      28.077  47.621  27.879  1.00  0.00           O  
ATOM   2355  CB  ASN   149      25.502  48.566  29.799  1.00  0.00           C  
ATOM   2356  CG  ASN   149      25.034  49.730  30.680  1.00  0.00           C  
ATOM   2357  OD1 ASN   149      24.857  49.601  31.892  1.00  0.00           O  
ATOM   2358  ND2 ASN   149      24.677  50.872  30.122  1.00  0.00           N  
ATOM   2359  H   ASN   149      27.933  49.856  29.001  1.00  0.00           H  
ATOM   2360  HA  ASN   149      27.119  47.707  30.877  1.00  0.00           H  
ATOM   2361  HB2 ASN   149      25.345  48.967  28.798  1.00  0.00           H  
ATOM   2362  HB3 ASN   149      24.731  47.819  29.989  1.00  0.00           H  
ATOM   2363 HD21 ASN   149      24.841  51.052  29.142  1.00  0.00           H  
ATOM   2364 HD22 ASN   149      24.411  51.504  30.863  1.00  0.00           H  
ATOM   2365  N   ASP   150      27.293  45.967  29.163  1.00  0.00           N  
ATOM   2366  CA  ASP   150      27.539  44.807  28.223  1.00  0.00           C  
ATOM   2367  C   ASP   150      26.574  45.054  27.007  1.00  0.00           C  
ATOM   2368  O   ASP   150      25.539  45.780  27.056  1.00  0.00           O  
ATOM   2369  CB  ASP   150      27.131  43.479  28.901  1.00  0.00           C  
ATOM   2370  CG  ASP   150      27.857  43.261  30.242  1.00  0.00           C  
ATOM   2371  OD1 ASP   150      28.931  43.862  30.350  1.00  0.00           O  
ATOM   2372  OD2 ASP   150      27.440  42.486  31.114  1.00  0.00           O1-
ATOM   2373  H   ASP   150      26.756  45.779  29.997  1.00  0.00           H  
ATOM   2374  HA  ASP   150      28.575  44.770  27.888  1.00  0.00           H  
ATOM   2375  HB2 ASP   150      26.069  43.321  29.089  1.00  0.00           H  
ATOM   2376  HB3 ASP   150      27.432  42.624  28.295  1.00  0.00           H  
ATOM   2377  N   SER   151      26.779  44.243  26.005  1.00  0.00           N  
ATOM   2378  CA  SER   151      25.939  43.964  24.864  1.00  0.00           C  
ATOM   2379  C   SER   151      25.167  42.588  24.823  1.00  0.00           C  
ATOM   2380  O   SER   151      25.798  41.616  24.418  1.00  0.00           O  
ATOM   2381  CB  SER   151      26.917  44.149  23.619  1.00  0.00           C  
ATOM   2382  OG  SER   151      26.215  44.059  22.429  1.00  0.00           O  
ATOM   2383  H   SER   151      27.688  43.810  25.931  1.00  0.00           H  
ATOM   2384  HA  SER   151      25.220  44.744  24.613  1.00  0.00           H  
ATOM   2385  HB2 SER   151      27.410  45.100  23.820  1.00  0.00           H  
ATOM   2386  HB3 SER   151      27.682  43.372  23.619  1.00  0.00           H  
ATOM   2387  HG  SER   151      25.630  44.813  22.325  1.00  0.00           H  
ATOM   2388  N   PRO   152      23.860  42.570  25.167  1.00  0.00           N  
ATOM   2389  CA  PRO   152      23.055  41.411  24.879  1.00  0.00           C  
ATOM   2390  C   PRO   152      22.962  41.017  23.357  1.00  0.00           C  
ATOM   2391  O   PRO   152      22.835  39.826  23.109  1.00  0.00           O  
ATOM   2392  CD  PRO   152      23.156  43.548  25.941  1.00  0.00           C  
ATOM   2393  CG  PRO   152      21.929  42.854  26.550  1.00  0.00           C  
ATOM   2394  CB  PRO   152      21.690  41.731  25.540  1.00  0.00           C  
ATOM   2395  HD2 PRO   152      22.872  44.432  25.369  1.00  0.00           H  
ATOM   2396  HD3 PRO   152      23.779  43.872  26.775  1.00  0.00           H  
ATOM   2397  HG2 PRO   152      21.071  43.527  26.540  1.00  0.00           H  
ATOM   2398  HG3 PRO   152      22.191  42.491  27.544  1.00  0.00           H  
ATOM   2399  HB2 PRO   152      20.980  42.048  24.777  1.00  0.00           H  
ATOM   2400  HB3 PRO   152      21.319  40.817  26.003  1.00  0.00           H  
ATOM   2401  HA  PRO   152      23.481  40.588  25.453  1.00  0.00           H  
ATOM   2402  N   PRO   153      23.059  41.900  22.356  1.00  0.00           N  
ATOM   2403  CA  PRO   153      23.175  41.640  20.957  1.00  0.00           C  
ATOM   2404  C   PRO   153      24.438  40.846  20.656  1.00  0.00           C  
ATOM   2405  O   PRO   153      24.491  40.221  19.619  1.00  0.00           O  
ATOM   2406  CD  PRO   153      22.837  43.373  22.506  1.00  0.00           C  
ATOM   2407  CG  PRO   153      22.517  43.954  21.154  1.00  0.00           C  
ATOM   2408  CB  PRO   153      23.263  43.019  20.219  1.00  0.00           C  
ATOM   2409  HD2 PRO   153      23.727  43.871  22.891  1.00  0.00           H  
ATOM   2410  HD3 PRO   153      21.975  43.441  23.169  1.00  0.00           H  
ATOM   2411  HG2 PRO   153      22.844  44.970  20.932  1.00  0.00           H  
ATOM   2412  HG3 PRO   153      21.441  43.885  21.000  1.00  0.00           H  
ATOM   2413  HB2 PRO   153      24.315  43.244  20.045  1.00  0.00           H  
ATOM   2414  HB3 PRO   153      22.663  42.889  19.318  1.00  0.00           H  
ATOM   2415  HA  PRO   153      22.307  41.094  20.587  1.00  0.00           H  
ATOM   2416  N   ALA   154      25.407  40.705  21.577  1.00  0.00           N  
ATOM   2417  CA  ALA   154      26.647  40.028  21.384  1.00  0.00           C  
ATOM   2418  C   ALA   154      26.738  38.806  22.299  1.00  0.00           C  
ATOM   2419  O   ALA   154      27.776  38.148  22.259  1.00  0.00           O  
ATOM   2420  CB  ALA   154      27.837  40.951  21.615  1.00  0.00           C  
ATOM   2421  H   ALA   154      25.371  41.303  22.390  1.00  0.00           H  
ATOM   2422  HA  ALA   154      26.709  39.632  20.369  1.00  0.00           H  
ATOM   2423  HB1 ALA   154      27.716  41.922  21.136  1.00  0.00           H  
ATOM   2424  HB2 ALA   154      28.019  41.164  22.669  1.00  0.00           H  
ATOM   2425  HB3 ALA   154      28.620  40.417  21.077  1.00  0.00           H  
ATOM   2426  N   GLU   155      25.760  38.472  23.148  1.00  0.00           N  
ATOM   2427  CA  GLU   155      25.566  37.269  23.935  1.00  0.00           C  
ATOM   2428  C   GLU   155      25.593  36.108  22.957  1.00  0.00           C  
ATOM   2429  O   GLU   155      24.964  36.202  21.931  1.00  0.00           O  
ATOM   2430  CB  GLU   155      24.234  37.394  24.734  1.00  0.00           C  
ATOM   2431  CG  GLU   155      23.942  36.213  25.652  1.00  0.00           C  
ATOM   2432  CD  GLU   155      24.989  35.943  26.765  1.00  0.00           C  
ATOM   2433  OE1 GLU   155      25.625  36.831  27.290  1.00  0.00           O  
ATOM   2434  OE2 GLU   155      25.299  34.751  26.958  1.00  0.00           O1-
ATOM   2435  H   GLU   155      24.962  39.091  23.130  1.00  0.00           H  
ATOM   2436  HA  GLU   155      26.247  37.192  24.782  1.00  0.00           H  
ATOM   2437  HB2 GLU   155      24.162  38.324  25.297  1.00  0.00           H  
ATOM   2438  HB3 GLU   155      23.323  37.442  24.137  1.00  0.00           H  
ATOM   2439  HG2 GLU   155      22.942  36.296  26.077  1.00  0.00           H  
ATOM   2440  HG3 GLU   155      24.003  35.354  24.984  1.00  0.00           H  
ATOM   2441  N   ARG   156      26.306  35.004  23.307  1.00  0.00           N  
ATOM   2442  CA  ARG   156      26.397  33.736  22.620  1.00  0.00           C  
ATOM   2443  C   ARG   156      25.245  32.771  22.879  1.00  0.00           C  
ATOM   2444  O   ARG   156      24.389  32.840  23.751  1.00  0.00           O  
ATOM   2445  CB  ARG   156      27.699  33.023  23.122  1.00  0.00           C  
ATOM   2446  CG  ARG   156      28.962  33.665  22.643  1.00  0.00           C  
ATOM   2447  CD  ARG   156      30.103  32.865  22.965  1.00  0.00           C  
ATOM   2448  NE  ARG   156      31.353  33.355  22.363  1.00  0.00           N  
ATOM   2449  CZ  ARG   156      31.847  33.113  21.140  1.00  0.00           C  
ATOM   2450  NH1 ARG   156      31.179  32.303  20.366  1.00  0.00           N  
ATOM   2451  NH2 ARG   156      32.995  33.560  20.627  1.00  0.00           N1+
ATOM   2452  H   ARG   156      26.699  34.979  24.237  1.00  0.00           H  
ATOM   2453  HA  ARG   156      26.510  33.923  21.552  1.00  0.00           H  
ATOM   2454  HB2 ARG   156      27.667  33.058  24.211  1.00  0.00           H  
ATOM   2455  HB3 ARG   156      27.687  31.974  22.826  1.00  0.00           H  
ATOM   2456  HG2 ARG   156      28.899  33.583  21.558  1.00  0.00           H  
ATOM   2457  HG3 ARG   156      28.962  34.706  22.966  1.00  0.00           H  
ATOM   2458  HD2 ARG   156      30.346  32.904  24.027  1.00  0.00           H  
ATOM   2459  HD3 ARG   156      29.856  31.865  22.609  1.00  0.00           H  
ATOM   2460  HE  ARG   156      31.934  33.943  22.944  1.00  0.00           H  
ATOM   2461 HH11 ARG   156      30.333  31.842  20.667  1.00  0.00           H  
ATOM   2462 HH12 ARG   156      31.575  32.142  19.450  1.00  0.00           H  
ATOM   2463 HH21 ARG   156      33.644  33.962  21.288  1.00  0.00           H  
ATOM   2464 HH22 ARG   156      33.228  33.362  19.664  1.00  0.00           H  
ATOM   2465  N   GLU   157      25.194  31.707  22.048  1.00  0.00           N  
ATOM   2466  CA  GLU   157      24.062  30.725  22.127  1.00  0.00           C  
ATOM   2467  C   GLU   157      24.113  29.852  23.434  1.00  0.00           C  
ATOM   2468  O   GLU   157      25.222  29.383  23.831  1.00  0.00           O  
ATOM   2469  CB  GLU   157      24.065  29.819  20.900  1.00  0.00           C  
ATOM   2470  CG  GLU   157      23.665  30.454  19.531  1.00  0.00           C  
ATOM   2471  CD  GLU   157      22.318  31.194  19.434  1.00  0.00           C  
ATOM   2472  OE1 GLU   157      21.303  30.889  20.169  1.00  0.00           O  
ATOM   2473  OE2 GLU   157      22.148  32.006  18.492  1.00  0.00           O1-
ATOM   2474  H   GLU   157      25.877  31.712  21.304  1.00  0.00           H  
ATOM   2475  HA  GLU   157      23.141  31.295  22.248  1.00  0.00           H  
ATOM   2476  HB2 GLU   157      25.113  29.550  20.771  1.00  0.00           H  
ATOM   2477  HB3 GLU   157      23.397  28.974  21.073  1.00  0.00           H  
ATOM   2478  HG2 GLU   157      24.424  31.175  19.231  1.00  0.00           H  
ATOM   2479  HG3 GLU   157      23.798  29.714  18.742  1.00  0.00           H  
ATOM   2480  N   PRO   158      22.961  29.417  24.026  1.00  0.00           N  
ATOM   2481  CA  PRO   158      22.972  28.238  24.933  1.00  0.00           C  
ATOM   2482  C   PRO   158      23.618  27.014  24.207  1.00  0.00           C  
ATOM   2483  O   PRO   158      23.472  26.810  22.969  1.00  0.00           O  
ATOM   2484  CD  PRO   158      21.632  29.683  23.632  1.00  0.00           C  
ATOM   2485  CG  PRO   158      20.810  28.626  24.296  1.00  0.00           C  
ATOM   2486  CB  PRO   158      21.577  27.975  25.355  1.00  0.00           C  
ATOM   2487  HD2 PRO   158      21.646  29.578  22.547  1.00  0.00           H  
ATOM   2488  HD3 PRO   158      21.356  30.718  23.833  1.00  0.00           H  
ATOM   2489  HG2 PRO   158      20.487  27.924  23.528  1.00  0.00           H  
ATOM   2490  HG3 PRO   158      19.878  29.089  24.621  1.00  0.00           H  
ATOM   2491  HB2 PRO   158      21.260  26.935  25.437  1.00  0.00           H  
ATOM   2492  HB3 PRO   158      21.516  28.583  26.258  1.00  0.00           H  
ATOM   2493  HA  PRO   158      23.537  28.479  25.834  1.00  0.00           H  
ATOM   2494  N   GLY   159      24.387  26.161  24.945  1.00  0.00           N  
ATOM   2495  CA  GLY   159      25.107  24.973  24.371  1.00  0.00           C  
ATOM   2496  C   GLY   159      26.449  25.497  23.824  1.00  0.00           C  
ATOM   2497  O   GLY   159      26.524  26.662  23.447  1.00  0.00           O  
ATOM   2498  H   GLY   159      24.696  26.546  25.827  1.00  0.00           H  
ATOM   2499  HA2 GLY   159      25.335  24.287  25.187  1.00  0.00           H  
ATOM   2500  HA3 GLY   159      24.574  24.515  23.538  1.00  0.00           H  
ATOM   2501  N   GLU   160      27.471  24.676  23.571  1.00  0.00           N  
ATOM   2502  CA  GLU   160      28.721  24.992  22.866  1.00  0.00           C  
ATOM   2503  C   GLU   160      29.658  26.027  23.554  1.00  0.00           C  
ATOM   2504  O   GLU   160      30.664  26.474  22.946  1.00  0.00           O  
ATOM   2505  CB  GLU   160      28.539  25.186  21.317  1.00  0.00           C  
ATOM   2506  CG  GLU   160      28.089  24.001  20.487  1.00  0.00           C  
ATOM   2507  CD  GLU   160      26.632  23.626  20.850  1.00  0.00           C  
ATOM   2508  OE1 GLU   160      26.396  22.503  21.444  1.00  0.00           O  
ATOM   2509  OE2 GLU   160      25.712  24.348  20.465  1.00  0.00           O1-
ATOM   2510  H   GLU   160      27.365  23.688  23.757  1.00  0.00           H  
ATOM   2511  HA  GLU   160      29.316  24.090  23.007  1.00  0.00           H  
ATOM   2512  HB2 GLU   160      27.833  25.999  21.146  1.00  0.00           H  
ATOM   2513  HB3 GLU   160      29.527  25.530  21.012  1.00  0.00           H  
ATOM   2514  HG2 GLU   160      28.209  24.106  19.409  1.00  0.00           H  
ATOM   2515  HG3 GLU   160      28.769  23.162  20.635  1.00  0.00           H  
ATOM   2516  N   VAL   161      29.439  26.449  24.788  1.00  0.00           N  
ATOM   2517  CA  VAL   161      30.419  27.304  25.551  1.00  0.00           C  
ATOM   2518  C   VAL   161      31.768  26.606  25.862  1.00  0.00           C  
ATOM   2519  O   VAL   161      31.718  25.442  26.199  1.00  0.00           O  
ATOM   2520  CB  VAL   161      29.783  27.753  26.887  1.00  0.00           C  
ATOM   2521  CG1 VAL   161      30.614  28.668  27.731  1.00  0.00           C  
ATOM   2522  CG2 VAL   161      28.446  28.400  26.630  1.00  0.00           C  
ATOM   2523  H   VAL   161      28.687  26.059  25.337  1.00  0.00           H  
ATOM   2524  HA  VAL   161      30.559  28.193  24.937  1.00  0.00           H  
ATOM   2525  HB  VAL   161      29.515  26.921  27.539  1.00  0.00           H  
ATOM   2526 HG11 VAL   161      30.082  28.847  28.665  1.00  0.00           H  
ATOM   2527 HG12 VAL   161      31.510  28.170  28.101  1.00  0.00           H  
ATOM   2528 HG13 VAL   161      30.850  29.608  27.234  1.00  0.00           H  
ATOM   2529 HG21 VAL   161      27.721  27.818  26.061  1.00  0.00           H  
ATOM   2530 HG22 VAL   161      28.018  28.672  27.595  1.00  0.00           H  
ATOM   2531 HG23 VAL   161      28.549  29.276  25.990  1.00  0.00           H  
ATOM   2532  N   VAL   162      32.927  27.234  25.746  1.00  0.00           N  
ATOM   2533  CA  VAL   162      34.207  26.546  25.972  1.00  0.00           C  
ATOM   2534  C   VAL   162      34.464  26.253  27.461  1.00  0.00           C  
ATOM   2535  O   VAL   162      33.929  26.879  28.349  1.00  0.00           O  
ATOM   2536  CB  VAL   162      35.441  27.365  25.425  1.00  0.00           C  
ATOM   2537  CG1 VAL   162      35.337  27.540  23.859  1.00  0.00           C  
ATOM   2538  CG2 VAL   162      35.735  28.738  26.050  1.00  0.00           C  
ATOM   2539  H   VAL   162      32.999  28.167  25.364  1.00  0.00           H  
ATOM   2540  HA  VAL   162      34.167  25.681  25.309  1.00  0.00           H  
ATOM   2541  HB  VAL   162      36.341  26.763  25.548  1.00  0.00           H  
ATOM   2542 HG11 VAL   162      35.238  26.527  23.470  1.00  0.00           H  
ATOM   2543 HG12 VAL   162      34.402  28.083  23.722  1.00  0.00           H  
ATOM   2544 HG13 VAL   162      36.275  27.931  23.464  1.00  0.00           H  
ATOM   2545 HG21 VAL   162      35.935  28.542  27.104  1.00  0.00           H  
ATOM   2546 HG22 VAL   162      36.593  29.154  25.523  1.00  0.00           H  
ATOM   2547 HG23 VAL   162      34.850  29.355  25.894  1.00  0.00           H  
ATOM   2548  N   ASP   163      35.386  25.321  27.631  1.00  0.00           N  
ATOM   2549  CA  ASP   163      35.843  24.917  28.987  1.00  0.00           C  
ATOM   2550  C   ASP   163      36.434  26.189  29.682  1.00  0.00           C  
ATOM   2551  O   ASP   163      37.090  26.971  29.001  1.00  0.00           O  
ATOM   2552  CB  ASP   163      36.818  23.712  28.865  1.00  0.00           C  
ATOM   2553  CG  ASP   163      36.124  22.418  28.420  1.00  0.00           C  
ATOM   2554  OD1 ASP   163      36.804  21.396  28.723  1.00  0.00           O  
ATOM   2555  OD2 ASP   163      35.251  22.390  27.572  1.00  0.00           O1-
ATOM   2556  H   ASP   163      35.788  24.821  26.851  1.00  0.00           H  
ATOM   2557  HA  ASP   163      35.023  24.627  29.645  1.00  0.00           H  
ATOM   2558  HB2 ASP   163      37.530  24.026  28.102  1.00  0.00           H  
ATOM   2559  HB3 ASP   163      37.280  23.623  29.848  1.00  0.00           H  
ATOM   2560  N   SER   164      36.182  26.346  31.003  1.00  0.00           N  
ATOM   2561  CA  SER   164      36.499  27.616  31.642  1.00  0.00           C  
ATOM   2562  C   SER   164      38.016  27.853  31.752  1.00  0.00           C  
ATOM   2563  O   SER   164      38.765  26.926  32.055  1.00  0.00           O  
ATOM   2564  CB  SER   164      35.818  27.649  33.063  1.00  0.00           C  
ATOM   2565  OG  SER   164      36.096  28.947  33.627  1.00  0.00           O  
ATOM   2566  H   SER   164      35.674  25.586  31.433  1.00  0.00           H  
ATOM   2567  HA  SER   164      35.987  28.444  31.151  1.00  0.00           H  
ATOM   2568  HB2 SER   164      34.752  27.515  32.877  1.00  0.00           H  
ATOM   2569  HB3 SER   164      36.123  26.838  33.724  1.00  0.00           H  
ATOM   2570  HG  SER   164      35.380  29.570  33.481  1.00  0.00           H  
ATOM   2571  N   LEU   165      38.502  29.110  31.689  1.00  0.00           N  
ATOM   2572  CA  LEU   165      39.935  29.422  31.488  1.00  0.00           C  
ATOM   2573  C   LEU   165      40.774  29.397  32.799  1.00  0.00           C  
ATOM   2574  O   LEU   165      41.953  29.629  32.793  1.00  0.00           O  
ATOM   2575  CB  LEU   165      40.032  30.720  30.668  1.00  0.00           C  
ATOM   2576  CG  LEU   165      39.221  30.671  29.322  1.00  0.00           C  
ATOM   2577  CD1 LEU   165      39.173  31.956  28.573  1.00  0.00           C  
ATOM   2578  CD2 LEU   165      39.833  29.678  28.347  1.00  0.00           C  
ATOM   2579  H   LEU   165      37.884  29.865  31.428  1.00  0.00           H  
ATOM   2580  HA  LEU   165      40.428  28.577  31.007  1.00  0.00           H  
ATOM   2581  HB2 LEU   165      39.710  31.545  31.304  1.00  0.00           H  
ATOM   2582  HB3 LEU   165      41.089  30.872  30.451  1.00  0.00           H  
ATOM   2583  HG  LEU   165      38.242  30.273  29.586  1.00  0.00           H  
ATOM   2584 HD11 LEU   165      40.143  32.443  28.675  1.00  0.00           H  
ATOM   2585 HD12 LEU   165      38.908  31.770  27.532  1.00  0.00           H  
ATOM   2586 HD13 LEU   165      38.275  32.466  28.922  1.00  0.00           H  
ATOM   2587 HD21 LEU   165      39.963  28.712  28.835  1.00  0.00           H  
ATOM   2588 HD22 LEU   165      39.155  29.522  27.507  1.00  0.00           H  
ATOM   2589 HD23 LEU   165      40.845  29.943  28.042  1.00  0.00           H  
ATOM   2590  N   VAL   166      40.074  28.979  33.923  1.00  0.00           N  
ATOM   2591  CA  VAL   166      40.665  28.774  35.236  1.00  0.00           C  
ATOM   2592  C   VAL   166      41.758  27.657  35.211  1.00  0.00           C  
ATOM   2593  O   VAL   166      41.541  26.613  34.738  1.00  0.00           O  
ATOM   2594  CB  VAL   166      39.599  28.609  36.342  1.00  0.00           C  
ATOM   2595  CG1 VAL   166      38.646  29.774  36.456  1.00  0.00           C  
ATOM   2596  CG2 VAL   166      38.902  27.254  36.185  1.00  0.00           C  
ATOM   2597  H   VAL   166      39.129  28.669  33.749  1.00  0.00           H  
ATOM   2598  HA  VAL   166      41.229  29.679  35.458  1.00  0.00           H  
ATOM   2599  HB  VAL   166      40.145  28.471  37.275  1.00  0.00           H  
ATOM   2600 HG11 VAL   166      37.843  29.595  35.742  1.00  0.00           H  
ATOM   2601 HG12 VAL   166      38.253  29.876  37.468  1.00  0.00           H  
ATOM   2602 HG13 VAL   166      39.167  30.725  36.344  1.00  0.00           H  
ATOM   2603 HG21 VAL   166      38.376  27.224  35.231  1.00  0.00           H  
ATOM   2604 HG22 VAL   166      39.653  26.468  36.265  1.00  0.00           H  
ATOM   2605 HG23 VAL   166      38.139  27.154  36.956  1.00  0.00           H  
ATOM   2606  N   GLY   167      42.988  27.983  35.646  1.00  0.00           N  
ATOM   2607  CA  GLY   167      44.225  27.158  35.448  1.00  0.00           C  
ATOM   2608  C   GLY   167      45.229  27.585  34.386  1.00  0.00           C  
ATOM   2609  O   GLY   167      46.389  27.221  34.556  1.00  0.00           O  
ATOM   2610  H   GLY   167      43.142  28.930  35.963  1.00  0.00           H  
ATOM   2611  HA2 GLY   167      44.794  26.946  36.353  1.00  0.00           H  
ATOM   2612  HA3 GLY   167      43.836  26.171  35.195  1.00  0.00           H  
ATOM   2613  N   LYS   168      44.829  28.292  33.336  1.00  0.00           N  
ATOM   2614  CA  LYS   168      45.739  28.698  32.259  1.00  0.00           C  
ATOM   2615  C   LYS   168      46.816  29.745  32.615  1.00  0.00           C  
ATOM   2616  O   LYS   168      46.625  30.539  33.566  1.00  0.00           O  
ATOM   2617  CB  LYS   168      45.009  29.126  31.013  1.00  0.00           C  
ATOM   2618  CG  LYS   168      44.026  28.149  30.327  1.00  0.00           C  
ATOM   2619  CD  LYS   168      43.683  28.753  28.998  1.00  0.00           C  
ATOM   2620  CE  LYS   168      42.821  27.802  28.248  1.00  0.00           C  
ATOM   2621  NZ  LYS   168      42.656  28.257  26.783  1.00  0.00           N1+
ATOM   2622  H   LYS   168      43.841  28.347  33.134  1.00  0.00           H  
ATOM   2623  HA  LYS   168      46.261  27.790  31.956  1.00  0.00           H  
ATOM   2624  HB2 LYS   168      44.473  30.056  31.202  1.00  0.00           H  
ATOM   2625  HB3 LYS   168      45.847  29.314  30.343  1.00  0.00           H  
ATOM   2626  HG2 LYS   168      44.478  27.170  30.163  1.00  0.00           H  
ATOM   2627  HG3 LYS   168      43.174  28.023  30.995  1.00  0.00           H  
ATOM   2628  HD2 LYS   168      43.078  29.659  29.039  1.00  0.00           H  
ATOM   2629  HD3 LYS   168      44.551  29.162  28.479  1.00  0.00           H  
ATOM   2630  HE2 LYS   168      43.354  26.852  28.194  1.00  0.00           H  
ATOM   2631  HE3 LYS   168      41.826  27.663  28.670  1.00  0.00           H  
ATOM   2632  HZ1 LYS   168      43.449  27.957  26.234  1.00  0.00           H  
ATOM   2633  HZ2 LYS   168      41.898  27.771  26.326  1.00  0.00           H  
ATOM   2634  HZ3 LYS   168      42.477  29.238  26.622  1.00  0.00           H  
ATOM   2635  N   GLN   169      47.910  29.869  31.830  1.00  0.00           N  
ATOM   2636  CA  GLN   169      48.848  30.928  32.080  1.00  0.00           C  
ATOM   2637  C   GLN   169      48.461  32.269  31.351  1.00  0.00           C  
ATOM   2638  O   GLN   169      47.761  32.161  30.309  1.00  0.00           O  
ATOM   2639  CB  GLN   169      50.124  30.379  31.484  1.00  0.00           C  
ATOM   2640  CG  GLN   169      50.744  29.114  32.147  1.00  0.00           C  
ATOM   2641  CD  GLN   169      52.135  28.659  31.479  1.00  0.00           C  
ATOM   2642  OE1 GLN   169      53.079  29.389  31.423  1.00  0.00           O  
ATOM   2643  NE2 GLN   169      52.121  27.521  30.902  1.00  0.00           N  
ATOM   2644  H   GLN   169      48.041  29.270  31.027  1.00  0.00           H  
ATOM   2645  HA  GLN   169      48.950  31.082  33.154  1.00  0.00           H  
ATOM   2646  HB2 GLN   169      49.917  30.178  30.433  1.00  0.00           H  
ATOM   2647  HB3 GLN   169      50.898  31.145  31.539  1.00  0.00           H  
ATOM   2648  HG2 GLN   169      50.957  29.233  33.210  1.00  0.00           H  
ATOM   2649  HG3 GLN   169      50.052  28.277  32.058  1.00  0.00           H  
ATOM   2650 HE21 GLN   169      51.382  26.833  30.930  1.00  0.00           H  
ATOM   2651 HE22 GLN   169      53.002  27.276  30.475  1.00  0.00           H  
ATOM   2652  N   VAL   170      48.790  33.482  31.806  1.00  0.00           N  
ATOM   2653  CA  VAL   170      48.561  34.694  31.088  1.00  0.00           C  
ATOM   2654  C   VAL   170      49.888  35.504  31.082  1.00  0.00           C  
ATOM   2655  O   VAL   170      50.683  35.431  32.035  1.00  0.00           O  
ATOM   2656  CB  VAL   170      47.324  35.465  31.583  1.00  0.00           C  
ATOM   2657  CG1 VAL   170      46.072  34.971  30.962  1.00  0.00           C  
ATOM   2658  CG2 VAL   170      47.318  35.444  33.049  1.00  0.00           C  
ATOM   2659  H   VAL   170      49.213  33.569  32.719  1.00  0.00           H  
ATOM   2660  HA  VAL   170      48.358  34.473  30.041  1.00  0.00           H  
ATOM   2661  HB  VAL   170      47.472  36.521  31.359  1.00  0.00           H  
ATOM   2662 HG11 VAL   170      46.179  35.156  29.893  1.00  0.00           H  
ATOM   2663 HG12 VAL   170      45.789  33.919  30.982  1.00  0.00           H  
ATOM   2664 HG13 VAL   170      45.173  35.539  31.202  1.00  0.00           H  
ATOM   2665 HG21 VAL   170      46.576  36.158  33.405  1.00  0.00           H  
ATOM   2666 HG22 VAL   170      46.972  34.472  33.403  1.00  0.00           H  
ATOM   2667 HG23 VAL   170      48.279  35.756  33.457  1.00  0.00           H  
ATOM   2668  N   GLU   171      50.110  36.377  30.169  1.00  0.00           N  
ATOM   2669  CA  GLU   171      51.159  37.306  30.091  1.00  0.00           C  
ATOM   2670  C   GLU   171      50.609  38.683  29.661  1.00  0.00           C  
ATOM   2671  O   GLU   171      49.791  38.799  28.725  1.00  0.00           O  
ATOM   2672  CB  GLU   171      52.349  36.947  29.117  1.00  0.00           C  
ATOM   2673  CG  GLU   171      52.928  35.528  29.465  1.00  0.00           C  
ATOM   2674  CD  GLU   171      52.476  34.302  28.705  1.00  0.00           C  
ATOM   2675  OE1 GLU   171      52.657  33.190  29.282  1.00  0.00           O  
ATOM   2676  OE2 GLU   171      51.830  34.283  27.639  1.00  0.00           O1-
ATOM   2677  H   GLU   171      49.399  36.367  29.452  1.00  0.00           H  
ATOM   2678  HA  GLU   171      51.577  37.438  31.089  1.00  0.00           H  
ATOM   2679  HB2 GLU   171      52.091  36.984  28.058  1.00  0.00           H  
ATOM   2680  HB3 GLU   171      53.094  37.714  29.328  1.00  0.00           H  
ATOM   2681  HG2 GLU   171      53.999  35.628  29.288  1.00  0.00           H  
ATOM   2682  HG3 GLU   171      52.832  35.363  30.538  1.00  0.00           H  
ATOM   2683  N   TYR   172      51.113  39.740  30.289  1.00  0.00           N  
ATOM   2684  CA  TYR   172      50.708  41.111  30.116  1.00  0.00           C  
ATOM   2685  C   TYR   172      51.878  42.081  30.212  1.00  0.00           C  
ATOM   2686  O   TYR   172      52.798  41.830  31.020  1.00  0.00           O  
ATOM   2687  CB  TYR   172      49.711  41.449  31.189  1.00  0.00           C  
ATOM   2688  CG  TYR   172      48.401  40.718  31.063  1.00  0.00           C  
ATOM   2689  CD1 TYR   172      47.451  41.219  30.112  1.00  0.00           C  
ATOM   2690  CE1 TYR   172      46.118  40.642  30.120  1.00  0.00           C  
ATOM   2691  CZ  TYR   172      45.798  39.599  31.031  1.00  0.00           C  
ATOM   2692  OH  TYR   172      44.621  38.949  31.037  1.00  0.00           O  
ATOM   2693  CE2 TYR   172      46.780  39.121  31.899  1.00  0.00           C  
ATOM   2694  CD2 TYR   172      48.093  39.584  31.871  1.00  0.00           C  
ATOM   2695  H   TYR   172      51.814  39.556  30.993  1.00  0.00           H  
ATOM   2696  HA  TYR   172      50.154  41.190  29.180  1.00  0.00           H  
ATOM   2697  HB2 TYR   172      50.136  41.486  32.193  1.00  0.00           H  
ATOM   2698  HB3 TYR   172      49.399  42.478  31.012  1.00  0.00           H  
ATOM   2699  HD1 TYR   172      47.710  42.036  29.455  1.00  0.00           H  
ATOM   2700  HE1 TYR   172      45.375  41.007  29.426  1.00  0.00           H  
ATOM   2701  HH  TYR   172      43.895  39.520  30.777  1.00  0.00           H  
ATOM   2702  HE2 TYR   172      46.532  38.322  32.583  1.00  0.00           H  
ATOM   2703  HD2 TYR   172      48.805  39.129  32.544  1.00  0.00           H  
ATOM   2704  N   ALA   173      51.757  43.287  29.673  1.00  0.00           N  
ATOM   2705  CA  ALA   173      52.727  44.371  29.713  1.00  0.00           C  
ATOM   2706  C   ALA   173      52.490  45.443  30.844  1.00  0.00           C  
ATOM   2707  O   ALA   173      51.351  45.797  31.230  1.00  0.00           O  
ATOM   2708  CB  ALA   173      53.006  44.988  28.325  1.00  0.00           C  
ATOM   2709  H   ALA   173      50.939  43.436  29.099  1.00  0.00           H  
ATOM   2710  HA  ALA   173      53.638  43.820  29.951  1.00  0.00           H  
ATOM   2711  HB1 ALA   173      52.145  45.506  27.903  1.00  0.00           H  
ATOM   2712  HB2 ALA   173      53.767  45.745  28.514  1.00  0.00           H  
ATOM   2713  HB3 ALA   173      53.346  44.389  27.480  1.00  0.00           H  
ATOM   2714  N   LYS   174      53.553  46.066  31.213  1.00  0.00           N  
ATOM   2715  CA  LYS   174      53.605  47.157  32.251  1.00  0.00           C  
ATOM   2716  C   LYS   174      53.542  48.630  31.805  1.00  0.00           C  
ATOM   2717  O   LYS   174      53.383  48.930  30.639  1.00  0.00           O  
ATOM   2718  CB  LYS   174      54.810  46.896  33.244  1.00  0.00           C  
ATOM   2719  CG  LYS   174      54.783  45.484  33.931  1.00  0.00           C  
ATOM   2720  CD  LYS   174      55.501  45.375  35.266  1.00  0.00           C  
ATOM   2721  CE  LYS   174      57.018  45.340  35.192  1.00  0.00           C  
ATOM   2722  NZ  LYS   174      57.660  44.858  36.448  1.00  0.00           N1+
ATOM   2723  H   LYS   174      54.399  45.804  30.728  1.00  0.00           H  
ATOM   2724  HA  LYS   174      52.796  46.957  32.954  1.00  0.00           H  
ATOM   2725  HB2 LYS   174      55.788  47.121  32.818  1.00  0.00           H  
ATOM   2726  HB3 LYS   174      54.671  47.621  34.046  1.00  0.00           H  
ATOM   2727  HG2 LYS   174      53.727  45.324  34.146  1.00  0.00           H  
ATOM   2728  HG3 LYS   174      55.159  44.697  33.278  1.00  0.00           H  
ATOM   2729  HD2 LYS   174      55.226  46.211  35.909  1.00  0.00           H  
ATOM   2730  HD3 LYS   174      55.005  44.544  35.765  1.00  0.00           H  
ATOM   2731  HE2 LYS   174      57.308  44.639  34.409  1.00  0.00           H  
ATOM   2732  HE3 LYS   174      57.420  46.308  34.894  1.00  0.00           H  
ATOM   2733  HZ1 LYS   174      58.601  44.552  36.246  1.00  0.00           H  
ATOM   2734  HZ2 LYS   174      57.787  45.634  37.082  1.00  0.00           H  
ATOM   2735  HZ3 LYS   174      57.088  44.171  36.917  1.00  0.00           H  
ATOM   2736  N   GLU   175      53.639  49.542  32.747  1.00  0.00           N  
ATOM   2737  CA  GLU   175      53.756  50.975  32.447  1.00  0.00           C  
ATOM   2738  C   GLU   175      55.024  51.437  31.661  1.00  0.00           C  
ATOM   2739  O   GLU   175      55.113  52.455  31.023  1.00  0.00           O  
ATOM   2740  CB  GLU   175      53.670  51.791  33.744  1.00  0.00           C  
ATOM   2741  CG  GLU   175      52.388  51.701  34.569  1.00  0.00           C  
ATOM   2742  CD  GLU   175      51.006  51.719  33.738  1.00  0.00           C  
ATOM   2743  OE1 GLU   175      50.059  51.000  34.029  1.00  0.00           O  
ATOM   2744  OE2 GLU   175      50.957  52.326  32.718  1.00  0.00           O1-
ATOM   2745  H   GLU   175      53.884  49.205  33.667  1.00  0.00           H  
ATOM   2746  HA  GLU   175      52.965  51.380  31.816  1.00  0.00           H  
ATOM   2747  HB2 GLU   175      54.507  51.423  34.337  1.00  0.00           H  
ATOM   2748  HB3 GLU   175      53.902  52.849  33.621  1.00  0.00           H  
ATOM   2749  HG2 GLU   175      52.356  50.824  35.215  1.00  0.00           H  
ATOM   2750  HG3 GLU   175      52.343  52.460  35.349  1.00  0.00           H  
ATOM   2751  N   ASP   176      56.135  50.616  31.731  1.00  0.00           N  
ATOM   2752  CA  ASP   176      57.292  50.908  30.978  1.00  0.00           C  
ATOM   2753  C   ASP   176      57.476  49.790  29.839  1.00  0.00           C  
ATOM   2754  O   ASP   176      58.569  49.693  29.295  1.00  0.00           O  
ATOM   2755  CB  ASP   176      58.476  50.857  31.952  1.00  0.00           C  
ATOM   2756  CG  ASP   176      58.915  49.456  32.315  1.00  0.00           C  
ATOM   2757  OD1 ASP   176      60.147  49.170  32.415  1.00  0.00           O  
ATOM   2758  OD2 ASP   176      58.052  48.649  32.590  1.00  0.00           O1-
ATOM   2759  H   ASP   176      56.190  49.774  32.286  1.00  0.00           H  
ATOM   2760  HA  ASP   176      57.214  51.823  30.391  1.00  0.00           H  
ATOM   2761  HB2 ASP   176      59.295  51.307  31.390  1.00  0.00           H  
ATOM   2762  HB3 ASP   176      58.235  51.520  32.782  1.00  0.00           H  
ATOM   2763  N   GLY   177      56.375  49.143  29.435  1.00  0.00           N  
ATOM   2764  CA  GLY   177      56.407  48.119  28.280  1.00  0.00           C  
ATOM   2765  C   GLY   177      57.000  46.753  28.644  1.00  0.00           C  
ATOM   2766  O   GLY   177      56.922  45.861  27.843  1.00  0.00           O  
ATOM   2767  H   GLY   177      55.529  49.126  29.986  1.00  0.00           H  
ATOM   2768  HA2 GLY   177      55.412  47.879  27.907  1.00  0.00           H  
ATOM   2769  HA3 GLY   177      57.064  48.382  27.451  1.00  0.00           H  
ATOM   2770  N   SER   178      57.515  46.580  29.852  1.00  0.00           N  
ATOM   2771  CA  SER   178      58.139  45.294  30.275  1.00  0.00           C  
ATOM   2772  C   SER   178      57.032  44.196  30.456  1.00  0.00           C  
ATOM   2773  O   SER   178      55.857  44.496  30.520  1.00  0.00           O  
ATOM   2774  CB  SER   178      58.909  45.523  31.549  1.00  0.00           C  
ATOM   2775  OG  SER   178      58.070  45.906  32.632  1.00  0.00           O  
ATOM   2776  H   SER   178      57.650  47.376  30.460  1.00  0.00           H  
ATOM   2777  HA  SER   178      58.815  44.988  29.477  1.00  0.00           H  
ATOM   2778  HB2 SER   178      59.350  44.555  31.785  1.00  0.00           H  
ATOM   2779  HB3 SER   178      59.711  46.255  31.456  1.00  0.00           H  
ATOM   2780  HG  SER   178      58.072  46.860  32.521  1.00  0.00           H  
ATOM   2781  N   LYS   179      57.454  42.940  30.533  1.00  0.00           N  
ATOM   2782  CA  LYS   179      56.452  41.831  30.690  1.00  0.00           C  
ATOM   2783  C   LYS   179      56.243  41.309  32.108  1.00  0.00           C  
ATOM   2784  O   LYS   179      57.167  41.418  32.944  1.00  0.00           O  
ATOM   2785  CB  LYS   179      56.838  40.749  29.664  1.00  0.00           C  
ATOM   2786  CG  LYS   179      55.945  39.464  29.615  1.00  0.00           C  
ATOM   2787  CD  LYS   179      56.339  38.389  28.659  1.00  0.00           C  
ATOM   2788  CE  LYS   179      56.568  38.799  27.192  1.00  0.00           C  
ATOM   2789  NZ  LYS   179      56.615  37.561  26.394  1.00  0.00           N1+
ATOM   2790  H   LYS   179      58.432  42.740  30.687  1.00  0.00           H  
ATOM   2791  HA  LYS   179      55.495  42.250  30.379  1.00  0.00           H  
ATOM   2792  HB2 LYS   179      56.856  41.195  28.670  1.00  0.00           H  
ATOM   2793  HB3 LYS   179      57.841  40.383  29.885  1.00  0.00           H  
ATOM   2794  HG2 LYS   179      56.020  39.007  30.602  1.00  0.00           H  
ATOM   2795  HG3 LYS   179      54.894  39.730  29.500  1.00  0.00           H  
ATOM   2796  HD2 LYS   179      57.332  37.999  28.882  1.00  0.00           H  
ATOM   2797  HD3 LYS   179      55.580  37.606  28.630  1.00  0.00           H  
ATOM   2798  HE2 LYS   179      55.693  39.342  26.834  1.00  0.00           H  
ATOM   2799  HE3 LYS   179      57.500  39.346  27.050  1.00  0.00           H  
ATOM   2800  HZ1 LYS   179      55.675  37.374  26.073  1.00  0.00           H  
ATOM   2801  HZ2 LYS   179      57.195  37.800  25.602  1.00  0.00           H  
ATOM   2802  HZ3 LYS   179      56.915  36.771  26.948  1.00  0.00           H  
ATOM   2803  N   ARG   180      55.034  40.823  32.365  1.00  0.00           N  
ATOM   2804  CA  ARG   180      54.669  40.152  33.642  1.00  0.00           C  
ATOM   2805  C   ARG   180      53.977  38.867  33.379  1.00  0.00           C  
ATOM   2806  O   ARG   180      53.039  38.874  32.522  1.00  0.00           O  
ATOM   2807  CB  ARG   180      53.716  41.039  34.500  1.00  0.00           C  
ATOM   2808  CG  ARG   180      53.792  40.860  36.027  1.00  0.00           C  
ATOM   2809  CD  ARG   180      52.651  41.678  36.644  1.00  0.00           C  
ATOM   2810  NE  ARG   180      52.530  41.581  38.112  1.00  0.00           N  
ATOM   2811  CZ  ARG   180      51.712  42.198  38.921  1.00  0.00           C  
ATOM   2812  NH1 ARG   180      50.824  43.023  38.512  1.00  0.00           N  
ATOM   2813  NH2 ARG   180      51.842  42.001  40.205  1.00  0.00           N1+
ATOM   2814  H   ARG   180      54.321  40.863  31.651  1.00  0.00           H  
ATOM   2815  HA  ARG   180      55.613  39.994  34.164  1.00  0.00           H  
ATOM   2816  HB2 ARG   180      53.873  42.083  34.230  1.00  0.00           H  
ATOM   2817  HB3 ARG   180      52.720  40.715  34.200  1.00  0.00           H  
ATOM   2818  HG2 ARG   180      53.742  39.838  36.403  1.00  0.00           H  
ATOM   2819  HG3 ARG   180      54.711  41.331  36.376  1.00  0.00           H  
ATOM   2820  HD2 ARG   180      52.820  42.741  36.474  1.00  0.00           H  
ATOM   2821  HD3 ARG   180      51.734  41.369  36.142  1.00  0.00           H  
ATOM   2822  HE  ARG   180      53.357  41.130  38.479  1.00  0.00           H  
ATOM   2823 HH11 ARG   180      50.532  43.171  37.557  1.00  0.00           H  
ATOM   2824 HH12 ARG   180      50.402  43.596  39.229  1.00  0.00           H  
ATOM   2825 HH21 ARG   180      52.541  41.306  40.424  1.00  0.00           H  
ATOM   2826 HH22 ARG   180      51.238  42.462  40.871  1.00  0.00           H  
ATOM   2827  N   THR   181      54.320  37.745  34.015  1.00  0.00           N  
ATOM   2828  CA  THR   181      53.548  36.445  34.009  1.00  0.00           C  
ATOM   2829  C   THR   181      52.632  36.225  35.210  1.00  0.00           C  
ATOM   2830  O   THR   181      52.938  36.677  36.330  1.00  0.00           O  
ATOM   2831  CB  THR   181      54.521  35.339  34.052  1.00  0.00           C  
ATOM   2832  CG2 THR   181      55.196  35.139  32.729  1.00  0.00           C  
ATOM   2833  OG1 THR   181      55.461  35.446  35.136  1.00  0.00           O  
ATOM   2834  H   THR   181      55.070  37.733  34.691  1.00  0.00           H  
ATOM   2835  HA  THR   181      52.941  36.376  33.107  1.00  0.00           H  
ATOM   2836  HB  THR   181      53.993  34.426  34.326  1.00  0.00           H  
ATOM   2837 HG21 THR   181      55.856  35.944  32.408  1.00  0.00           H  
ATOM   2838 HG22 THR   181      55.819  34.276  32.969  1.00  0.00           H  
ATOM   2839 HG23 THR   181      54.539  34.873  31.901  1.00  0.00           H  
ATOM   2840  HG1 THR   181      55.224  34.760  35.765  1.00  0.00           H  
ATOM   2841  N   GLY   182      51.495  35.467  35.060  1.00  0.00           N  
ATOM   2842  CA  GLY   182      50.601  35.008  36.097  1.00  0.00           C  
ATOM   2843  C   GLY   182      49.677  33.827  35.550  1.00  0.00           C  
ATOM   2844  O   GLY   182      49.805  33.389  34.389  1.00  0.00           O  
ATOM   2845  H   GLY   182      51.319  35.163  34.113  1.00  0.00           H  
ATOM   2846  HA2 GLY   182      51.223  34.724  36.946  1.00  0.00           H  
ATOM   2847  HA3 GLY   182      49.899  35.783  36.407  1.00  0.00           H  
ATOM   2848  N   MET   183      48.793  33.301  36.390  1.00  0.00           N  
ATOM   2849  CA  MET   183      47.899  32.149  36.226  1.00  0.00           C  
ATOM   2850  C   MET   183      46.503  32.447  36.733  1.00  0.00           C  
ATOM   2851  O   MET   183      46.346  33.017  37.849  1.00  0.00           O  
ATOM   2852  CB  MET   183      48.592  30.955  36.923  1.00  0.00           C  
ATOM   2853  CG  MET   183      47.876  29.654  36.832  1.00  0.00           C  
ATOM   2854  SD  MET   183      48.736  28.417  37.745  1.00  0.00           S  
ATOM   2855  CE  MET   183      47.285  27.314  38.062  1.00  0.00           C  
ATOM   2856  H   MET   183      48.924  33.664  37.323  1.00  0.00           H  
ATOM   2857  HA  MET   183      47.780  31.888  35.174  1.00  0.00           H  
ATOM   2858  HB2 MET   183      49.519  30.770  36.380  1.00  0.00           H  
ATOM   2859  HB3 MET   183      48.750  31.220  37.969  1.00  0.00           H  
ATOM   2860  HG2 MET   183      46.937  29.808  37.363  1.00  0.00           H  
ATOM   2861  HG3 MET   183      47.760  29.408  35.776  1.00  0.00           H  
ATOM   2862  HE1 MET   183      46.400  27.909  38.288  1.00  0.00           H  
ATOM   2863  HE2 MET   183      46.978  26.797  37.153  1.00  0.00           H  
ATOM   2864  HE3 MET   183      47.585  26.670  38.888  1.00  0.00           H  
ATOM   2865  N   VAL   184      45.499  32.131  35.878  1.00  0.00           N  
ATOM   2866  CA  VAL   184      44.136  32.276  36.204  1.00  0.00           C  
ATOM   2867  C   VAL   184      43.687  31.411  37.373  1.00  0.00           C  
ATOM   2868  O   VAL   184      43.919  30.243  37.311  1.00  0.00           O  
ATOM   2869  CB  VAL   184      43.265  31.942  34.965  1.00  0.00           C  
ATOM   2870  CG1 VAL   184      41.748  32.272  35.190  1.00  0.00           C  
ATOM   2871  CG2 VAL   184      43.703  32.835  33.753  1.00  0.00           C  
ATOM   2872  H   VAL   184      45.740  31.655  35.020  1.00  0.00           H  
ATOM   2873  HA  VAL   184      43.911  33.296  36.514  1.00  0.00           H  
ATOM   2874  HB  VAL   184      43.361  30.890  34.697  1.00  0.00           H  
ATOM   2875 HG11 VAL   184      41.318  31.656  35.981  1.00  0.00           H  
ATOM   2876 HG12 VAL   184      41.696  33.321  35.481  1.00  0.00           H  
ATOM   2877 HG13 VAL   184      41.159  32.199  34.276  1.00  0.00           H  
ATOM   2878 HG21 VAL   184      43.515  33.852  34.099  1.00  0.00           H  
ATOM   2879 HG22 VAL   184      44.768  32.660  33.601  1.00  0.00           H  
ATOM   2880 HG23 VAL   184      43.170  32.608  32.829  1.00  0.00           H  
ATOM   2881  N   ILE   185      42.919  31.911  38.394  1.00  0.00           N  
ATOM   2882  CA  ILE   185      42.499  31.068  39.592  1.00  0.00           C  
ATOM   2883  C   ILE   185      40.933  30.985  39.846  1.00  0.00           C  
ATOM   2884  O   ILE   185      40.448  29.950  40.305  1.00  0.00           O  
ATOM   2885  CB  ILE   185      43.213  31.472  40.869  1.00  0.00           C  
ATOM   2886  CG2 ILE   185      44.759  31.366  40.839  1.00  0.00           C  
ATOM   2887  CG1 ILE   185      42.802  32.877  41.316  1.00  0.00           C  
ATOM   2888  CD1 ILE   185      43.230  33.155  42.802  1.00  0.00           C  
ATOM   2889  H   ILE   185      42.864  32.918  38.454  1.00  0.00           H  
ATOM   2890  HA  ILE   185      42.956  30.087  39.457  1.00  0.00           H  
ATOM   2891  HB  ILE   185      42.835  30.852  41.682  1.00  0.00           H  
ATOM   2892 HG21 ILE   185      45.120  32.236  40.289  1.00  0.00           H  
ATOM   2893 HG22 ILE   185      45.152  31.444  41.853  1.00  0.00           H  
ATOM   2894 HG23 ILE   185      45.062  30.407  40.419  1.00  0.00           H  
ATOM   2895 HG12 ILE   185      43.347  33.585  40.692  1.00  0.00           H  
ATOM   2896 HG13 ILE   185      41.722  32.966  41.201  1.00  0.00           H  
ATOM   2897 HD11 ILE   185      42.747  32.431  43.459  1.00  0.00           H  
ATOM   2898 HD12 ILE   185      44.302  33.130  42.997  1.00  0.00           H  
ATOM   2899 HD13 ILE   185      42.998  34.185  43.070  1.00  0.00           H  
ATOM   2900  N   HIS   186      40.185  31.992  39.337  1.00  0.00           N  
ATOM   2901  CA  HIS   186      38.719  31.967  39.469  1.00  0.00           C  
ATOM   2902  C   HIS   186      38.025  32.629  38.239  1.00  0.00           C  
ATOM   2903  O   HIS   186      38.551  33.557  37.730  1.00  0.00           O  
ATOM   2904  CB  HIS   186      38.201  32.630  40.738  1.00  0.00           C  
ATOM   2905  CG  HIS   186      38.571  31.863  41.985  1.00  0.00           C  
ATOM   2906  ND1 HIS   186      39.690  32.082  42.741  1.00  0.00           N  
ATOM   2907  CE1 HIS   186      39.718  31.267  43.785  1.00  0.00           C  
ATOM   2908  NE2 HIS   186      38.551  30.635  43.849  1.00  0.00           N  
ATOM   2909  CD2 HIS   186      37.885  30.835  42.625  1.00  0.00           C  
ATOM   2910  H   HIS   186      40.588  32.772  38.837  1.00  0.00           H  
ATOM   2911  HA  HIS   186      38.419  30.919  39.451  1.00  0.00           H  
ATOM   2912  HB2 HIS   186      38.495  33.671  40.877  1.00  0.00           H  
ATOM   2913  HB3 HIS   186      37.113  32.686  40.716  1.00  0.00           H  
ATOM   2914  HE1 HIS   186      40.560  31.189  44.457  1.00  0.00           H  
ATOM   2915  HE2 HIS   186      38.294  30.037  44.621  1.00  0.00           H  
ATOM   2916  HD2 HIS   186      36.845  30.671  42.384  1.00  0.00           H  
ATOM   2917  N   GLN   187      36.739  32.347  37.952  1.00  0.00           N  
ATOM   2918  CA  GLN   187      35.928  33.023  36.912  1.00  0.00           C  
ATOM   2919  C   GLN   187      34.661  33.645  37.590  1.00  0.00           C  
ATOM   2920  O   GLN   187      34.162  33.130  38.635  1.00  0.00           O  
ATOM   2921  CB  GLN   187      35.460  31.951  35.885  1.00  0.00           C  
ATOM   2922  CG  GLN   187      34.587  32.594  34.791  1.00  0.00           C  
ATOM   2923  CD  GLN   187      33.999  31.609  33.776  1.00  0.00           C  
ATOM   2924  OE1 GLN   187      33.815  30.448  34.067  1.00  0.00           O  
ATOM   2925  NE2 GLN   187      33.676  32.042  32.586  1.00  0.00           N  
ATOM   2926  H   GLN   187      36.332  31.592  38.486  1.00  0.00           H  
ATOM   2927  HA  GLN   187      36.496  33.846  36.479  1.00  0.00           H  
ATOM   2928  HB2 GLN   187      36.319  31.391  35.516  1.00  0.00           H  
ATOM   2929  HB3 GLN   187      34.804  31.296  36.459  1.00  0.00           H  
ATOM   2930  HG2 GLN   187      33.807  33.129  35.332  1.00  0.00           H  
ATOM   2931  HG3 GLN   187      35.263  33.262  34.257  1.00  0.00           H  
ATOM   2932 HE21 GLN   187      33.856  33.009  32.354  1.00  0.00           H  
ATOM   2933 HE22 GLN   187      33.336  31.327  31.959  1.00  0.00           H  
ATOM   2934  N   VAL   188      34.142  34.794  37.171  1.00  0.00           N  
ATOM   2935  CA  VAL   188      32.953  35.547  37.718  1.00  0.00           C  
ATOM   2936  C   VAL   188      31.644  35.066  37.228  1.00  0.00           C  
ATOM   2937  O   VAL   188      31.519  34.754  36.028  1.00  0.00           O  
ATOM   2938  CB  VAL   188      33.228  37.062  37.575  1.00  0.00           C  
ATOM   2939  CG1 VAL   188      32.219  37.804  38.449  1.00  0.00           C  
ATOM   2940  CG2 VAL   188      34.649  37.432  38.021  1.00  0.00           C  
ATOM   2941  H   VAL   188      34.472  35.228  36.321  1.00  0.00           H  
ATOM   2942  HA  VAL   188      32.831  35.452  38.797  1.00  0.00           H  
ATOM   2943  HB  VAL   188      33.055  37.356  36.540  1.00  0.00           H  
ATOM   2944 HG11 VAL   188      32.474  38.861  38.371  1.00  0.00           H  
ATOM   2945 HG12 VAL   188      31.203  37.639  38.091  1.00  0.00           H  
ATOM   2946 HG13 VAL   188      32.369  37.620  39.513  1.00  0.00           H  
ATOM   2947 HG21 VAL   188      34.594  38.484  38.301  1.00  0.00           H  
ATOM   2948 HG22 VAL   188      35.005  36.757  38.799  1.00  0.00           H  
ATOM   2949 HG23 VAL   188      35.345  37.336  37.187  1.00  0.00           H  
ATOM   2950  N   GLU   189      30.537  35.015  38.075  1.00  0.00           N  
ATOM   2951  CA  GLU   189      29.277  34.283  37.703  1.00  0.00           C  
ATOM   2952  C   GLU   189      28.194  35.238  37.204  1.00  0.00           C  
ATOM   2953  O   GLU   189      27.391  34.801  36.381  1.00  0.00           O  
ATOM   2954  CB  GLU   189      28.721  33.417  38.828  1.00  0.00           C  
ATOM   2955  CG  GLU   189      29.682  32.283  39.043  1.00  0.00           C  
ATOM   2956  CD  GLU   189      29.436  31.203  37.911  1.00  0.00           C  
ATOM   2957  OE1 GLU   189      28.269  30.736  37.800  1.00  0.00           O  
ATOM   2958  OE2 GLU   189      30.331  30.873  37.098  1.00  0.00           O1-
ATOM   2959  H   GLU   189      30.847  35.362  38.972  1.00  0.00           H  
ATOM   2960  HA  GLU   189      29.418  33.675  36.809  1.00  0.00           H  
ATOM   2961  HB2 GLU   189      28.646  34.117  39.660  1.00  0.00           H  
ATOM   2962  HB3 GLU   189      27.731  32.992  38.663  1.00  0.00           H  
ATOM   2963  HG2 GLU   189      30.728  32.591  39.029  1.00  0.00           H  
ATOM   2964  HG3 GLU   189      29.403  31.905  40.027  1.00  0.00           H  
ATOM   2965  N   ALA   190      28.149  36.509  37.651  1.00  0.00           N  
ATOM   2966  CA  ALA   190      27.440  37.634  37.062  1.00  0.00           C  
ATOM   2967  C   ALA   190      27.964  38.222  35.710  1.00  0.00           C  
ATOM   2968  O   ALA   190      27.211  38.885  34.991  1.00  0.00           O  
ATOM   2969  CB  ALA   190      27.505  38.745  38.014  1.00  0.00           C  
ATOM   2970  H   ALA   190      28.854  36.613  38.367  1.00  0.00           H  
ATOM   2971  HA  ALA   190      26.401  37.323  36.952  1.00  0.00           H  
ATOM   2972  HB1 ALA   190      26.937  38.593  38.932  1.00  0.00           H  
ATOM   2973  HB2 ALA   190      28.561  38.795  38.282  1.00  0.00           H  
ATOM   2974  HB3 ALA   190      27.136  39.595  37.439  1.00  0.00           H  
ATOM   2975  N   LYS   191      29.254  37.842  35.393  1.00  0.00           N  
ATOM   2976  CA  LYS   191      30.102  38.406  34.217  1.00  0.00           C  
ATOM   2977  C   LYS   191      31.070  37.317  33.654  1.00  0.00           C  
ATOM   2978  O   LYS   191      32.243  37.509  33.895  1.00  0.00           O  
ATOM   2979  CB  LYS   191      30.904  39.649  34.711  1.00  0.00           C  
ATOM   2980  CG  LYS   191      29.944  40.883  34.853  1.00  0.00           C  
ATOM   2981  CD  LYS   191      30.698  42.224  34.524  1.00  0.00           C  
ATOM   2982  CE  LYS   191      30.107  42.970  33.374  1.00  0.00           C  
ATOM   2983  NZ  LYS   191      30.371  42.293  32.066  1.00  0.00           N1+
ATOM   2984  H   LYS   191      29.649  37.151  36.015  1.00  0.00           H  
ATOM   2985  HA  LYS   191      29.451  38.734  33.406  1.00  0.00           H  
ATOM   2986  HB2 LYS   191      31.427  39.327  35.612  1.00  0.00           H  
ATOM   2987  HB3 LYS   191      31.645  39.851  33.937  1.00  0.00           H  
ATOM   2988  HG2 LYS   191      29.140  40.800  34.121  1.00  0.00           H  
ATOM   2989  HG3 LYS   191      29.675  41.017  35.901  1.00  0.00           H  
ATOM   2990  HD2 LYS   191      30.734  42.824  35.433  1.00  0.00           H  
ATOM   2991  HD3 LYS   191      31.737  41.963  34.318  1.00  0.00           H  
ATOM   2992  HE2 LYS   191      29.032  43.077  33.517  1.00  0.00           H  
ATOM   2993  HE3 LYS   191      30.462  43.987  33.202  1.00  0.00           H  
ATOM   2994  HZ1 LYS   191      29.880  41.415  31.974  1.00  0.00           H  
ATOM   2995  HZ2 LYS   191      30.056  42.870  31.300  1.00  0.00           H  
ATOM   2996  HZ3 LYS   191      31.355  42.088  31.965  1.00  0.00           H  
ATOM   2997  N   PRO   192      30.650  36.303  32.888  1.00  0.00           N  
ATOM   2998  CA  PRO   192      31.489  35.235  32.327  1.00  0.00           C  
ATOM   2999  C   PRO   192      32.741  35.554  31.640  1.00  0.00           C  
ATOM   3000  O   PRO   192      33.658  34.739  31.566  1.00  0.00           O  
ATOM   3001  CD  PRO   192      29.272  36.028  32.560  1.00  0.00           C  
ATOM   3002  CG  PRO   192      29.156  34.614  32.012  1.00  0.00           C  
ATOM   3003  CB  PRO   192      30.575  34.388  31.464  1.00  0.00           C  
ATOM   3004  HD2 PRO   192      29.078  36.676  31.705  1.00  0.00           H  
ATOM   3005  HD3 PRO   192      28.622  36.332  33.382  1.00  0.00           H  
ATOM   3006  HG2 PRO   192      28.398  34.553  31.231  1.00  0.00           H  
ATOM   3007  HG3 PRO   192      28.981  33.897  32.814  1.00  0.00           H  
ATOM   3008  HB2 PRO   192      30.601  34.736  30.431  1.00  0.00           H  
ATOM   3009  HB3 PRO   192      30.922  33.356  31.407  1.00  0.00           H  
ATOM   3010  HA  PRO   192      31.718  34.559  33.152  1.00  0.00           H  
ATOM   3011  N   SER   193      32.840  36.718  30.992  1.00  0.00           N  
ATOM   3012  CA  SER   193      34.137  37.036  30.392  1.00  0.00           C  
ATOM   3013  C   SER   193      35.308  37.407  31.330  1.00  0.00           C  
ATOM   3014  O   SER   193      36.460  37.441  30.878  1.00  0.00           O  
ATOM   3015  CB  SER   193      33.925  38.185  29.347  1.00  0.00           C  
ATOM   3016  OG  SER   193      33.407  39.275  30.041  1.00  0.00           O  
ATOM   3017  H   SER   193      32.101  37.405  30.941  1.00  0.00           H  
ATOM   3018  HA  SER   193      34.585  36.222  29.821  1.00  0.00           H  
ATOM   3019  HB2 SER   193      34.852  38.348  28.797  1.00  0.00           H  
ATOM   3020  HB3 SER   193      33.234  37.913  28.549  1.00  0.00           H  
ATOM   3021  HG  SER   193      32.452  39.173  30.066  1.00  0.00           H  
ATOM   3022  N   VAL   194      35.066  37.732  32.600  1.00  0.00           N  
ATOM   3023  CA  VAL   194      36.091  38.283  33.584  1.00  0.00           C  
ATOM   3024  C   VAL   194      36.608  37.098  34.468  1.00  0.00           C  
ATOM   3025  O   VAL   194      35.819  36.252  34.954  1.00  0.00           O  
ATOM   3026  CB  VAL   194      35.485  39.419  34.339  1.00  0.00           C  
ATOM   3027  CG1 VAL   194      36.282  39.879  35.568  1.00  0.00           C  
ATOM   3028  CG2 VAL   194      35.499  40.642  33.426  1.00  0.00           C  
ATOM   3029  H   VAL   194      34.089  37.729  32.858  1.00  0.00           H  
ATOM   3030  HA  VAL   194      36.901  38.741  33.016  1.00  0.00           H  
ATOM   3031  HB  VAL   194      34.474  39.184  34.672  1.00  0.00           H  
ATOM   3032 HG11 VAL   194      35.825  40.715  36.098  1.00  0.00           H  
ATOM   3033 HG12 VAL   194      36.268  39.068  36.296  1.00  0.00           H  
ATOM   3034 HG13 VAL   194      37.272  40.187  35.233  1.00  0.00           H  
ATOM   3035 HG21 VAL   194      35.364  40.471  32.358  1.00  0.00           H  
ATOM   3036 HG22 VAL   194      34.847  41.456  33.744  1.00  0.00           H  
ATOM   3037 HG23 VAL   194      36.545  40.944  33.469  1.00  0.00           H  
ATOM   3038  N   TYR   195      37.875  37.117  34.808  1.00  0.00           N  
ATOM   3039  CA  TYR   195      38.603  36.139  35.621  1.00  0.00           C  
ATOM   3040  C   TYR   195      39.499  36.862  36.758  1.00  0.00           C  
ATOM   3041  O   TYR   195      39.859  38.058  36.622  1.00  0.00           O  
ATOM   3042  CB  TYR   195      39.454  35.317  34.671  1.00  0.00           C  
ATOM   3043  CG  TYR   195      38.628  34.277  33.843  1.00  0.00           C  
ATOM   3044  CD1 TYR   195      37.980  34.686  32.662  1.00  0.00           C  
ATOM   3045  CE1 TYR   195      37.497  33.717  31.763  1.00  0.00           C  
ATOM   3046  CZ  TYR   195      37.419  32.367  32.187  1.00  0.00           C  
ATOM   3047  OH  TYR   195      36.875  31.454  31.431  1.00  0.00           O  
ATOM   3048  CE2 TYR   195      38.070  31.969  33.417  1.00  0.00           C  
ATOM   3049  CD2 TYR   195      38.597  32.956  34.252  1.00  0.00           C  
ATOM   3050  H   TYR   195      38.454  37.790  34.327  1.00  0.00           H  
ATOM   3051  HA  TYR   195      37.902  35.487  36.142  1.00  0.00           H  
ATOM   3052  HB2 TYR   195      40.038  35.967  34.019  1.00  0.00           H  
ATOM   3053  HB3 TYR   195      40.212  34.758  35.221  1.00  0.00           H  
ATOM   3054  HD1 TYR   195      37.817  35.724  32.415  1.00  0.00           H  
ATOM   3055  HE1 TYR   195      37.060  34.045  30.831  1.00  0.00           H  
ATOM   3056  HH  TYR   195      36.606  31.811  30.581  1.00  0.00           H  
ATOM   3057  HE2 TYR   195      37.985  30.940  33.733  1.00  0.00           H  
ATOM   3058  HD2 TYR   195      39.033  32.674  35.199  1.00  0.00           H  
ATOM   3059  N   PHE   196      39.813  36.143  37.811  1.00  0.00           N  
ATOM   3060  CA  PHE   196      40.790  36.483  38.864  1.00  0.00           C  
ATOM   3061  C   PHE   196      42.134  35.852  38.463  1.00  0.00           C  
ATOM   3062  O   PHE   196      42.292  34.750  37.964  1.00  0.00           O  
ATOM   3063  CB  PHE   196      40.299  35.863  40.204  1.00  0.00           C  
ATOM   3064  CG  PHE   196      39.094  36.497  40.863  1.00  0.00           C  
ATOM   3065  CD1 PHE   196      38.396  37.593  40.272  1.00  0.00           C  
ATOM   3066  CE1 PHE   196      37.173  38.046  40.847  1.00  0.00           C  
ATOM   3067  CZ  PHE   196      36.681  37.482  42.039  1.00  0.00           C  
ATOM   3068  CE2 PHE   196      37.424  36.330  42.617  1.00  0.00           C  
ATOM   3069  CD2 PHE   196      38.636  35.950  42.030  1.00  0.00           C  
ATOM   3070  H   PHE   196      39.310  35.268  37.857  1.00  0.00           H  
ATOM   3071  HA  PHE   196      40.914  37.566  38.898  1.00  0.00           H  
ATOM   3072  HB2 PHE   196      39.898  34.863  40.038  1.00  0.00           H  
ATOM   3073  HB3 PHE   196      41.170  35.794  40.856  1.00  0.00           H  
ATOM   3074  HD1 PHE   196      38.682  37.945  39.292  1.00  0.00           H  
ATOM   3075  HE1 PHE   196      36.566  38.815  40.393  1.00  0.00           H  
ATOM   3076  HZ  PHE   196      35.751  37.838  42.457  1.00  0.00           H  
ATOM   3077  HE2 PHE   196      37.032  35.818  43.484  1.00  0.00           H  
ATOM   3078  HD2 PHE   196      39.162  35.106  42.451  1.00  0.00           H  
ATOM   3079  N   ILE   197      43.216  36.578  38.720  1.00  0.00           N  
ATOM   3080  CA  ILE   197      44.609  36.223  38.420  1.00  0.00           C  
ATOM   3081  C   ILE   197      45.453  36.423  39.704  1.00  0.00           C  
ATOM   3082  O   ILE   197      45.239  37.236  40.610  1.00  0.00           O  
ATOM   3083  CB  ILE   197      45.123  37.128  37.278  1.00  0.00           C  
ATOM   3084  CG2 ILE   197      46.647  37.292  37.191  1.00  0.00           C  
ATOM   3085  CG1 ILE   197      44.663  36.623  35.931  1.00  0.00           C  
ATOM   3086  CD1 ILE   197      43.255  37.003  35.448  1.00  0.00           C  
ATOM   3087  H   ILE   197      43.080  37.434  39.239  1.00  0.00           H  
ATOM   3088  HA  ILE   197      44.714  35.153  38.238  1.00  0.00           H  
ATOM   3089  HB  ILE   197      44.646  38.096  37.430  1.00  0.00           H  
ATOM   3090 HG21 ILE   197      46.988  37.899  38.030  1.00  0.00           H  
ATOM   3091 HG22 ILE   197      47.176  36.389  36.887  1.00  0.00           H  
ATOM   3092 HG23 ILE   197      46.874  37.973  36.371  1.00  0.00           H  
ATOM   3093 HG12 ILE   197      45.369  36.938  35.162  1.00  0.00           H  
ATOM   3094 HG13 ILE   197      44.776  35.544  35.826  1.00  0.00           H  
ATOM   3095 HD11 ILE   197      43.298  36.981  34.359  1.00  0.00           H  
ATOM   3096 HD12 ILE   197      42.470  36.330  35.794  1.00  0.00           H  
ATOM   3097 HD13 ILE   197      43.124  37.998  35.873  1.00  0.00           H  
ATOM   3098  N   LYS   198      46.542  35.626  39.809  1.00  0.00           N  
ATOM   3099  CA  LYS   198      47.745  35.843  40.622  1.00  0.00           C  
ATOM   3100  C   LYS   198      48.967  35.928  39.714  1.00  0.00           C  
ATOM   3101  O   LYS   198      49.057  35.222  38.736  1.00  0.00           O  
ATOM   3102  CB  LYS   198      47.848  34.898  41.808  1.00  0.00           C  
ATOM   3103  CG  LYS   198      48.849  35.458  42.882  1.00  0.00           C  
ATOM   3104  CD  LYS   198      49.334  34.325  43.781  1.00  0.00           C  
ATOM   3105  CE  LYS   198      50.621  33.664  43.290  1.00  0.00           C  
ATOM   3106  NZ  LYS   198      51.838  34.473  43.477  1.00  0.00           N1+
ATOM   3107  H   LYS   198      46.672  34.867  39.155  1.00  0.00           H  
ATOM   3108  HA  LYS   198      47.774  36.842  41.057  1.00  0.00           H  
ATOM   3109  HB2 LYS   198      46.835  34.740  42.176  1.00  0.00           H  
ATOM   3110  HB3 LYS   198      48.134  33.928  41.402  1.00  0.00           H  
ATOM   3111  HG2 LYS   198      49.672  35.938  42.353  1.00  0.00           H  
ATOM   3112  HG3 LYS   198      48.283  36.137  43.520  1.00  0.00           H  
ATOM   3113  HD2 LYS   198      49.532  34.763  44.760  1.00  0.00           H  
ATOM   3114  HD3 LYS   198      48.591  33.589  44.085  1.00  0.00           H  
ATOM   3115  HE2 LYS   198      50.642  32.798  43.951  1.00  0.00           H  
ATOM   3116  HE3 LYS   198      50.450  33.433  42.239  1.00  0.00           H  
ATOM   3117  HZ1 LYS   198      51.817  35.360  42.996  1.00  0.00           H  
ATOM   3118  HZ2 LYS   198      51.801  34.657  44.469  1.00  0.00           H  
ATOM   3119  HZ3 LYS   198      52.644  33.989  43.106  1.00  0.00           H  
ATOM   3120  N   PHE   199      49.974  36.794  40.007  1.00  0.00           N  
ATOM   3121  CA  PHE   199      51.197  37.063  39.409  1.00  0.00           C  
ATOM   3122  C   PHE   199      52.394  36.293  40.078  1.00  0.00           C  
ATOM   3123  O   PHE   199      52.447  36.205  41.280  1.00  0.00           O  
ATOM   3124  CB  PHE   199      51.388  38.492  39.100  1.00  0.00           C  
ATOM   3125  CG  PHE   199      50.368  39.054  38.010  1.00  0.00           C  
ATOM   3126  CD1 PHE   199      49.220  39.834  38.423  1.00  0.00           C  
ATOM   3127  CE1 PHE   199      48.361  40.335  37.452  1.00  0.00           C  
ATOM   3128  CZ  PHE   199      48.660  40.148  36.052  1.00  0.00           C  
ATOM   3129  CE2 PHE   199      49.839  39.487  35.686  1.00  0.00           C  
ATOM   3130  CD2 PHE   199      50.678  38.910  36.662  1.00  0.00           C  
ATOM   3131  H   PHE   199      49.898  37.226  40.917  1.00  0.00           H  
ATOM   3132  HA  PHE   199      51.085  36.588  38.434  1.00  0.00           H  
ATOM   3133  HB2 PHE   199      51.166  39.015  40.031  1.00  0.00           H  
ATOM   3134  HB3 PHE   199      52.382  38.729  38.722  1.00  0.00           H  
ATOM   3135  HD1 PHE   199      49.220  40.018  39.487  1.00  0.00           H  
ATOM   3136  HE1 PHE   199      47.508  40.961  37.672  1.00  0.00           H  
ATOM   3137  HZ  PHE   199      48.001  40.503  35.273  1.00  0.00           H  
ATOM   3138  HE2 PHE   199      50.048  39.341  34.637  1.00  0.00           H  
ATOM   3139  HD2 PHE   199      51.615  38.466  36.360  1.00  0.00           H  
ATOM   3140  N   ASP   200      53.403  35.954  39.320  1.00  0.00           N  
ATOM   3141  CA  ASP   200      54.533  35.248  39.895  1.00  0.00           C  
ATOM   3142  C   ASP   200      55.446  36.174  40.746  1.00  0.00           C  
ATOM   3143  O   ASP   200      56.324  35.685  41.374  1.00  0.00           O  
ATOM   3144  CB  ASP   200      55.403  34.530  38.836  1.00  0.00           C  
ATOM   3145  CG  ASP   200      54.525  33.606  37.974  1.00  0.00           C  
ATOM   3146  OD1 ASP   200      54.880  33.453  36.800  1.00  0.00           O  
ATOM   3147  OD2 ASP   200      53.642  32.911  38.556  1.00  0.00           O1-
ATOM   3148  H   ASP   200      53.258  35.982  38.321  1.00  0.00           H  
ATOM   3149  HA  ASP   200      54.182  34.484  40.588  1.00  0.00           H  
ATOM   3150  HB2 ASP   200      55.725  35.275  38.109  1.00  0.00           H  
ATOM   3151  HB3 ASP   200      56.315  34.124  39.272  1.00  0.00           H  
ATOM   3152  N   ASP   201      55.252  37.542  40.711  1.00  0.00           N  
ATOM   3153  CA  ASP   201      55.882  38.452  41.639  1.00  0.00           C  
ATOM   3154  C   ASP   201      55.045  39.025  42.785  1.00  0.00           C  
ATOM   3155  O   ASP   201      55.487  39.939  43.498  1.00  0.00           O  
ATOM   3156  CB  ASP   201      56.369  39.550  40.757  1.00  0.00           C  
ATOM   3157  CG  ASP   201      55.181  40.162  39.932  1.00  0.00           C  
ATOM   3158  OD1 ASP   201      54.043  40.379  40.333  1.00  0.00           O  
ATOM   3159  OD2 ASP   201      55.465  40.401  38.722  1.00  0.00           O1-
ATOM   3160  H   ASP   201      54.708  37.905  39.942  1.00  0.00           H  
ATOM   3161  HA  ASP   201      56.734  37.985  42.133  1.00  0.00           H  
ATOM   3162  HB2 ASP   201      56.741  40.362  41.381  1.00  0.00           H  
ATOM   3163  HB3 ASP   201      57.126  39.224  40.044  1.00  0.00           H  
ATOM   3164  N   ASP   202      53.871  38.441  43.078  1.00  0.00           N  
ATOM   3165  CA  ASP   202      52.861  39.112  43.867  1.00  0.00           C  
ATOM   3166  C   ASP   202      51.772  38.162  44.452  1.00  0.00           C  
ATOM   3167  O   ASP   202      51.286  37.267  43.811  1.00  0.00           O  
ATOM   3168  CB  ASP   202      52.232  40.300  43.149  1.00  0.00           C  
ATOM   3169  CG  ASP   202      51.508  41.272  44.042  1.00  0.00           C  
ATOM   3170  OD1 ASP   202      51.509  41.231  45.273  1.00  0.00           O  
ATOM   3171  OD2 ASP   202      51.125  42.301  43.421  1.00  0.00           O1-
ATOM   3172  H   ASP   202      53.572  37.660  42.512  1.00  0.00           H  
ATOM   3173  HA  ASP   202      53.431  39.570  44.676  1.00  0.00           H  
ATOM   3174  HB2 ASP   202      52.982  40.830  42.562  1.00  0.00           H  
ATOM   3175  HB3 ASP   202      51.470  39.968  42.443  1.00  0.00           H  
ATOM   3176  N   PHE   203      51.547  38.412  45.719  1.00  0.00           N  
ATOM   3177  CA  PHE   203      50.476  37.835  46.511  1.00  0.00           C  
ATOM   3178  C   PHE   203      49.081  38.476  46.355  1.00  0.00           C  
ATOM   3179  O   PHE   203      48.021  37.919  46.797  1.00  0.00           O  
ATOM   3180  CB  PHE   203      50.770  37.755  48.026  1.00  0.00           C  
ATOM   3181  CG  PHE   203      51.430  38.957  48.631  1.00  0.00           C  
ATOM   3182  CD1 PHE   203      50.664  39.949  49.295  1.00  0.00           C  
ATOM   3183  CE1 PHE   203      51.244  41.095  49.850  1.00  0.00           C  
ATOM   3184  CZ  PHE   203      52.645  41.201  49.983  1.00  0.00           C  
ATOM   3185  CE2 PHE   203      53.426  40.261  49.365  1.00  0.00           C  
ATOM   3186  CD2 PHE   203      52.845  39.171  48.666  1.00  0.00           C  
ATOM   3187  H   PHE   203      52.134  39.121  46.134  1.00  0.00           H  
ATOM   3188  HA  PHE   203      50.343  36.819  46.138  1.00  0.00           H  
ATOM   3189  HB2 PHE   203      49.893  37.505  48.623  1.00  0.00           H  
ATOM   3190  HB3 PHE   203      51.548  37.005  48.165  1.00  0.00           H  
ATOM   3191  HD1 PHE   203      49.599  39.776  49.272  1.00  0.00           H  
ATOM   3192  HE1 PHE   203      50.613  41.897  50.201  1.00  0.00           H  
ATOM   3193  HZ  PHE   203      53.103  42.035  50.493  1.00  0.00           H  
ATOM   3194  HE2 PHE   203      54.501  40.349  49.416  1.00  0.00           H  
ATOM   3195  HD2 PHE   203      53.514  38.565  48.073  1.00  0.00           H  
ATOM   3196  N   HIS   204      49.077  39.759  45.883  1.00  0.00           N  
ATOM   3197  CA  HIS   204      47.848  40.457  45.605  1.00  0.00           C  
ATOM   3198  C   HIS   204      47.088  39.588  44.509  1.00  0.00           C  
ATOM   3199  O   HIS   204      47.710  39.192  43.534  1.00  0.00           O  
ATOM   3200  CB  HIS   204      48.087  41.921  45.245  1.00  0.00           C  
ATOM   3201  CG  HIS   204      48.629  42.884  46.318  1.00  0.00           C  
ATOM   3202  ND1 HIS   204      49.853  42.829  46.936  1.00  0.00           N1+
ATOM   3203  CE1 HIS   204      49.817  43.974  47.761  1.00  0.00           C  
ATOM   3204  NE2 HIS   204      48.594  44.563  47.783  1.00  0.00           N  
ATOM   3205  CD2 HIS   204      47.798  43.913  46.805  1.00  0.00           C  
ATOM   3206  H   HIS   204      49.977  40.150  45.645  1.00  0.00           H  
ATOM   3207  HA  HIS   204      47.211  40.446  46.489  1.00  0.00           H  
ATOM   3208  HB2 HIS   204      48.706  42.007  44.352  1.00  0.00           H  
ATOM   3209  HB3 HIS   204      47.069  42.203  44.976  1.00  0.00           H  
ATOM   3210  HD1 HIS   204      50.609  42.227  46.640  1.00  0.00           H  
ATOM   3211  HE1 HIS   204      50.630  44.322  48.382  1.00  0.00           H  
ATOM   3212  HE2 HIS   204      48.384  45.387  48.328  1.00  0.00           H  
ATOM   3213  HD2 HIS   204      46.831  44.284  46.501  1.00  0.00           H  
ATOM   3214  N   ILE   205      45.774  39.329  44.718  1.00  0.00           N  
ATOM   3215  CA  ILE   205      44.920  38.869  43.629  1.00  0.00           C  
ATOM   3216  C   ILE   205      44.387  40.014  42.672  1.00  0.00           C  
ATOM   3217  O   ILE   205      44.100  41.093  43.173  1.00  0.00           O  
ATOM   3218  CB  ILE   205      43.713  38.051  44.195  1.00  0.00           C  
ATOM   3219  CG2 ILE   205      42.769  37.683  43.103  1.00  0.00           C  
ATOM   3220  CG1 ILE   205      44.080  36.788  45.036  1.00  0.00           C  
ATOM   3221  CD1 ILE   205      45.007  35.793  44.278  1.00  0.00           C  
ATOM   3222  H   ILE   205      45.309  39.661  45.550  1.00  0.00           H  
ATOM   3223  HA  ILE   205      45.501  38.254  42.942  1.00  0.00           H  
ATOM   3224  HB  ILE   205      43.151  38.652  44.910  1.00  0.00           H  
ATOM   3225 HG21 ILE   205      42.163  38.477  42.667  1.00  0.00           H  
ATOM   3226 HG22 ILE   205      43.352  37.209  42.313  1.00  0.00           H  
ATOM   3227 HG23 ILE   205      42.012  36.961  43.409  1.00  0.00           H  
ATOM   3228 HG12 ILE   205      44.565  37.057  45.974  1.00  0.00           H  
ATOM   3229 HG13 ILE   205      43.199  36.257  45.396  1.00  0.00           H  
ATOM   3230 HD11 ILE   205      46.046  36.123  44.270  1.00  0.00           H  
ATOM   3231 HD12 ILE   205      44.962  34.842  44.809  1.00  0.00           H  
ATOM   3232 HD13 ILE   205      44.687  35.653  43.246  1.00  0.00           H  
ATOM   3233  N   TYR   206      44.209  39.670  41.388  1.00  0.00           N  
ATOM   3234  CA  TYR   206      44.018  40.639  40.258  1.00  0.00           C  
ATOM   3235  C   TYR   206      42.696  40.303  39.456  1.00  0.00           C  
ATOM   3236  O   TYR   206      42.291  39.128  39.539  1.00  0.00           O  
ATOM   3237  CB  TYR   206      45.269  40.693  39.348  1.00  0.00           C  
ATOM   3238  CG  TYR   206      46.478  41.339  39.993  1.00  0.00           C  
ATOM   3239  CD1 TYR   206      47.321  40.684  40.822  1.00  0.00           C  
ATOM   3240  CE1 TYR   206      48.379  41.366  41.493  1.00  0.00           C  
ATOM   3241  CZ  TYR   206      48.614  42.756  41.270  1.00  0.00           C  
ATOM   3242  OH  TYR   206      49.670  43.454  41.691  1.00  0.00           O  
ATOM   3243  CE2 TYR   206      47.757  43.443  40.383  1.00  0.00           C  
ATOM   3244  CD2 TYR   206      46.740  42.720  39.774  1.00  0.00           C  
ATOM   3245  H   TYR   206      44.533  38.753  41.114  1.00  0.00           H  
ATOM   3246  HA  TYR   206      43.828  41.629  40.673  1.00  0.00           H  
ATOM   3247  HB2 TYR   206      45.677  39.699  39.161  1.00  0.00           H  
ATOM   3248  HB3 TYR   206      44.951  41.151  38.411  1.00  0.00           H  
ATOM   3249  HD1 TYR   206      47.120  39.656  41.084  1.00  0.00           H  
ATOM   3250  HE1 TYR   206      49.076  40.798  42.091  1.00  0.00           H  
ATOM   3251  HH  TYR   206      50.040  42.940  42.413  1.00  0.00           H  
ATOM   3252  HE2 TYR   206      47.959  44.488  40.197  1.00  0.00           H  
ATOM   3253  HD2 TYR   206      46.039  43.180  39.093  1.00  0.00           H  
ATOM   3254  N   VAL   207      42.178  41.159  38.616  1.00  0.00           N  
ATOM   3255  CA  VAL   207      40.928  40.978  37.934  1.00  0.00           C  
ATOM   3256  C   VAL   207      41.033  41.412  36.426  1.00  0.00           C  
ATOM   3257  O   VAL   207      41.446  42.475  36.112  1.00  0.00           O  
ATOM   3258  CB  VAL   207      39.784  41.679  38.739  1.00  0.00           C  
ATOM   3259  CG1 VAL   207      38.442  41.429  38.068  1.00  0.00           C  
ATOM   3260  CG2 VAL   207      39.740  41.225  40.212  1.00  0.00           C  
ATOM   3261  H   VAL   207      42.494  42.118  38.605  1.00  0.00           H  
ATOM   3262  HA  VAL   207      40.726  39.907  37.896  1.00  0.00           H  
ATOM   3263  HB  VAL   207      40.041  42.738  38.710  1.00  0.00           H  
ATOM   3264 HG11 VAL   207      38.208  40.405  37.780  1.00  0.00           H  
ATOM   3265 HG12 VAL   207      37.576  41.726  38.660  1.00  0.00           H  
ATOM   3266 HG13 VAL   207      38.482  42.056  37.177  1.00  0.00           H  
ATOM   3267 HG21 VAL   207      40.698  41.622  40.547  1.00  0.00           H  
ATOM   3268 HG22 VAL   207      39.032  41.812  40.797  1.00  0.00           H  
ATOM   3269 HG23 VAL   207      39.587  40.166  40.417  1.00  0.00           H  
ATOM   3270  N   TYR   208      40.726  40.521  35.465  1.00  0.00           N  
ATOM   3271  CA  TYR   208      40.891  40.693  33.973  1.00  0.00           C  
ATOM   3272  C   TYR   208      39.806  40.085  33.121  1.00  0.00           C  
ATOM   3273  O   TYR   208      39.235  39.115  33.438  1.00  0.00           O  
ATOM   3274  CB  TYR   208      42.252  40.205  33.549  1.00  0.00           C  
ATOM   3275  CG  TYR   208      43.365  41.105  33.942  1.00  0.00           C  
ATOM   3276  CD1 TYR   208      44.088  41.004  35.150  1.00  0.00           C  
ATOM   3277  CE1 TYR   208      45.225  41.878  35.338  1.00  0.00           C  
ATOM   3278  CZ  TYR   208      45.774  42.572  34.266  1.00  0.00           C  
ATOM   3279  OH  TYR   208      46.890  43.336  34.424  1.00  0.00           O  
ATOM   3280  CE2 TYR   208      45.130  42.616  33.042  1.00  0.00           C  
ATOM   3281  CD2 TYR   208      43.949  41.922  32.826  1.00  0.00           C  
ATOM   3282  H   TYR   208      40.301  39.669  35.801  1.00  0.00           H  
ATOM   3283  HA  TYR   208      40.862  41.774  33.840  1.00  0.00           H  
ATOM   3284  HB2 TYR   208      42.451  39.203  33.931  1.00  0.00           H  
ATOM   3285  HB3 TYR   208      42.253  40.064  32.468  1.00  0.00           H  
ATOM   3286  HD1 TYR   208      43.834  40.297  35.925  1.00  0.00           H  
ATOM   3287  HE1 TYR   208      45.734  41.987  36.284  1.00  0.00           H  
ATOM   3288  HH  TYR   208      46.993  44.021  33.759  1.00  0.00           H  
ATOM   3289  HE2 TYR   208      45.573  43.144  32.210  1.00  0.00           H  
ATOM   3290  HD2 TYR   208      43.439  42.131  31.897  1.00  0.00           H  
ATOM   3291  N   ASP   209      39.437  40.744  32.024  1.00  0.00           N  
ATOM   3292  CA  ASP   209      38.531  40.096  31.001  1.00  0.00           C  
ATOM   3293  C   ASP   209      39.451  39.403  30.015  1.00  0.00           C  
ATOM   3294  O   ASP   209      40.381  39.961  29.473  1.00  0.00           O  
ATOM   3295  CB  ASP   209      37.605  41.179  30.355  1.00  0.00           C  
ATOM   3296  CG  ASP   209      38.352  42.252  29.610  1.00  0.00           C  
ATOM   3297  OD1 ASP   209      39.253  42.999  30.049  1.00  0.00           O  
ATOM   3298  OD2 ASP   209      38.155  42.304  28.366  1.00  0.00           O1-
ATOM   3299  H   ASP   209      39.845  41.591  31.655  1.00  0.00           H  
ATOM   3300  HA  ASP   209      37.905  39.359  31.502  1.00  0.00           H  
ATOM   3301  HB2 ASP   209      37.026  40.672  29.583  1.00  0.00           H  
ATOM   3302  HB3 ASP   209      36.935  41.679  31.056  1.00  0.00           H  
ATOM   3303  N   LEU   210      39.194  38.125  29.799  1.00  0.00           N  
ATOM   3304  CA  LEU   210      39.933  37.292  28.867  1.00  0.00           C  
ATOM   3305  C   LEU   210      39.381  37.224  27.427  1.00  0.00           C  
ATOM   3306  O   LEU   210      40.043  36.690  26.555  1.00  0.00           O  
ATOM   3307  CB  LEU   210      40.144  35.844  29.399  1.00  0.00           C  
ATOM   3308  CG  LEU   210      40.812  36.005  30.787  1.00  0.00           C  
ATOM   3309  CD1 LEU   210      41.091  34.617  31.305  1.00  0.00           C  
ATOM   3310  CD2 LEU   210      42.066  36.793  30.853  1.00  0.00           C  
ATOM   3311  H   LEU   210      38.363  37.750  30.235  1.00  0.00           H  
ATOM   3312  HA  LEU   210      40.956  37.646  28.737  1.00  0.00           H  
ATOM   3313  HB2 LEU   210      39.127  35.451  29.401  1.00  0.00           H  
ATOM   3314  HB3 LEU   210      40.792  35.190  28.816  1.00  0.00           H  
ATOM   3315  HG  LEU   210      40.126  36.432  31.519  1.00  0.00           H  
ATOM   3316 HD11 LEU   210      41.716  33.996  30.663  1.00  0.00           H  
ATOM   3317 HD12 LEU   210      41.770  34.781  32.141  1.00  0.00           H  
ATOM   3318 HD13 LEU   210      40.173  34.087  31.561  1.00  0.00           H  
ATOM   3319 HD21 LEU   210      42.421  36.856  31.882  1.00  0.00           H  
ATOM   3320 HD22 LEU   210      42.741  36.274  30.173  1.00  0.00           H  
ATOM   3321 HD23 LEU   210      41.833  37.836  30.638  1.00  0.00           H  
ATOM   3322  N   VAL   211      38.141  37.644  27.254  1.00  0.00           N  
ATOM   3323  CA  VAL   211      37.305  37.454  26.079  1.00  0.00           C  
ATOM   3324  C   VAL   211      36.270  38.602  25.981  1.00  0.00           C  
ATOM   3325  O   VAL   211      36.057  39.304  26.940  1.00  0.00           O  
ATOM   3326  CB  VAL   211      36.641  36.031  26.225  1.00  0.00           C  
ATOM   3327  CG1 VAL   211      37.607  34.865  26.056  1.00  0.00           C  
ATOM   3328  CG2 VAL   211      35.945  35.956  27.583  1.00  0.00           C  
ATOM   3329  H   VAL   211      37.723  38.159  28.016  1.00  0.00           H  
ATOM   3330  HA  VAL   211      37.900  37.449  25.166  1.00  0.00           H  
ATOM   3331  HB  VAL   211      35.823  35.890  25.519  1.00  0.00           H  
ATOM   3332 HG11 VAL   211      38.131  34.963  25.105  1.00  0.00           H  
ATOM   3333 HG12 VAL   211      38.212  34.790  26.960  1.00  0.00           H  
ATOM   3334 HG13 VAL   211      37.030  33.942  25.999  1.00  0.00           H  
ATOM   3335 HG21 VAL   211      35.351  36.867  27.659  1.00  0.00           H  
ATOM   3336 HG22 VAL   211      35.410  35.007  27.620  1.00  0.00           H  
ATOM   3337 HG23 VAL   211      36.747  35.990  28.320  1.00  0.00           H  
ATOM   3338  N   LYS   212      35.524  38.628  24.866  1.00  0.00           N  
ATOM   3339  CA  LYS   212      34.431  39.608  24.611  1.00  0.00           C  
ATOM   3340  C   LYS   212      33.332  39.367  25.687  1.00  0.00           C  
ATOM   3341  O   LYS   212      33.027  38.246  25.976  1.00  0.00           O  
ATOM   3342  CB  LYS   212      33.814  39.485  23.204  1.00  0.00           C  
ATOM   3343  CG  LYS   212      34.885  39.665  22.116  1.00  0.00           C  
ATOM   3344  CD  LYS   212      34.419  38.921  20.825  1.00  0.00           C  
ATOM   3345  CE  LYS   212      35.271  39.097  19.599  1.00  0.00           C  
ATOM   3346  NZ  LYS   212      35.739  40.502  19.397  1.00  0.00           N1+
ATOM   3347  H   LYS   212      35.608  37.844  24.235  1.00  0.00           H  
ATOM   3348  HA  LYS   212      34.788  40.621  24.795  1.00  0.00           H  
ATOM   3349  HB2 LYS   212      33.283  38.533  23.212  1.00  0.00           H  
ATOM   3350  HB3 LYS   212      33.045  40.243  23.055  1.00  0.00           H  
ATOM   3351  HG2 LYS   212      34.918  40.730  21.887  1.00  0.00           H  
ATOM   3352  HG3 LYS   212      35.852  39.297  22.458  1.00  0.00           H  
ATOM   3353  HD2 LYS   212      34.343  37.854  21.033  1.00  0.00           H  
ATOM   3354  HD3 LYS   212      33.415  39.237  20.540  1.00  0.00           H  
ATOM   3355  HE2 LYS   212      36.067  38.369  19.758  1.00  0.00           H  
ATOM   3356  HE3 LYS   212      34.645  38.756  18.774  1.00  0.00           H  
ATOM   3357  HZ1 LYS   212      35.294  41.166  20.015  1.00  0.00           H  
ATOM   3358  HZ2 LYS   212      36.680  40.569  19.758  1.00  0.00           H  
ATOM   3359  HZ3 LYS   212      35.603  40.739  18.425  1.00  0.00           H  
ATOM   3360  N   NME   213      32.723  40.434  26.231  1.00  0.00           N  
ATOM   3361  C   NME   213      31.741  40.494  27.340  1.00  0.00           C  
ATOM   3362  H   NME   213      33.111  41.340  26.007  1.00  0.00           H  
ATOM   3363  H1  NME   213      30.732  40.354  26.951  1.00  0.00           H  
ATOM   3364  H2  NME   213      32.047  39.663  27.976  1.00  0.00           H  
ATOM   3365  H3  NME   213      31.776  41.438  27.884  1.00  0.00           H  
TER    3366      NME   213
CONECT 3361 3363 3364 3365
CONECT 3363 3361
CONECT 3364 3361
CONECT 3365 3361
END   
