# Supplementary material for: Exploring Aromatic Cage Flexibility Using Cosolvent Molecular Dynamics Simulations—An In-Silico Case Study of Tudor Domains
Source: J Chem Inf Model. 2024 May 21;64(11):4553–69. doi: 10.1021/acs.jcim.4c00298 (PMC11167732; doi:10.1021/acs.jcim.4c00298)
Supplement: Supplementary file 2 — ci4c00298_si_002.zip [file ci4c00298_si_002.zip › SPIN1/topologies_input-coordinates/06_PYM/z_solv.rst]

42729  0.0000000e+00
  49.1466560  21.6725380  50.7745044  49.8765034  21.1725082  51.4112093
  50.3282618  21.8989223  52.0867353  50.6519169  20.7221206  50.7915449
  49.2198557  20.0767205  52.2427453  48.0126588  19.8665814  52.1320105
  50.0290394  19.3864505  53.0666209  51.0174547  19.5760615  52.9818735
  49.6016713  18.3162474  53.9736439  49.0782850  17.5772308  53.3656478
  50.8376337  17.6287736  54.6004762  51.4145148  17.1528103  53.8062230
  51.4969845  18.3865454  55.0273456  50.5385987  16.5890143  55.7019029
  51.4884755  16.1387090  55.9896671  50.1773143  17.0800916  56.6066308
  49.5484494  15.4878928  55.2704210  48.6042221  15.9076768  54.9264292
  49.9545100  14.9330922  54.4254126  49.2551795  14.5350758  56.3541334
  48.3508655  14.6538990  56.7902977  50.0517747  13.5562623  56.8241006
  51.2960081  13.3555193  56.3615378  51.6584360  13.9441181  55.6266252
  51.8685510  12.6069086  56.7242286  49.5850825  12.7491486  57.7837312
  48.6525386  12.8747158  58.1491949  50.1593204  12.0036340  58.1516699
  48.6110210  18.8188600  55.0348313  47.4288893  18.4833402  54.9537686
  49.1107043  19.6142048  55.9987365  50.0920615  19.8513655  56.0048851
  48.2570278  20.3198827  56.9438953  47.5062434  19.6178471  57.3155198
  49.0535424  20.8179452  58.1752037  49.4081720  19.9570583  58.7435007
  49.9409658  21.3673193  57.8598040  48.1895871  21.7279412  59.0717363
  48.1572481  22.6999195  58.5761817  47.1542412  21.3767793  59.1015035
  48.6935116  21.9751195  60.4956432  49.0075073  21.0513527  60.9823007
  49.5629632  22.6325172  60.4554015  47.6638903  22.7290313  61.2340319
  47.0793123  23.3112517  60.6498385  47.3927613  22.7287855  62.5511947
  48.1167372  22.0205759  63.4314691  48.8969149  21.4676267  63.1108853
  47.8913280  22.0386247  64.4155194  46.3614046  23.4640705  62.9874841
  45.8095196  24.0086346  62.3398701  46.1311053  23.4963958  63.9704074
  47.5334797  21.4583970  56.2154850  48.1919643  22.3071571  55.6114177
  46.1970835  21.4631349  56.3341176  45.7330424  20.7197467  56.8330302
  45.3577513  22.5665448  55.8932412  45.6907897  22.8787363  54.9006306
  43.8884290  22.0981041  55.7897596  43.8412017  21.2008085  55.1701314
  43.5001815  21.8175280  56.7693544  42.9643769  23.1339472  55.1356176
  43.4171915  24.0276777  54.4239607  41.6572802  23.0129948  55.3707726
  41.3057345  22.2722955  55.9586715  41.0104840  23.6719832  54.9633688
  45.5320660  23.7454339  56.8640032  45.0190733  23.7027666  57.9824794
  46.2762427  24.7580665  56.3996809  46.6901855  24.6894560  55.4806047
  46.5180302  26.0031532  57.1194224  46.3697094  25.8365210  58.1863898
  47.9812656  26.4995752  56.9293924  48.0783106  27.4486699  57.4593042
  48.9725240  25.5398669  57.6148528  49.9814997  25.9508308  57.6265382
  48.6892717  25.3554376  58.6505347  49.0135693  24.5767075  57.1061835
  48.3731124  26.7634546  55.4546651  48.4020035  25.8194602  54.9096506
  47.6149463  27.3679051  54.9576322  49.7259680  27.4711580  55.2895841
  49.7825741  27.9715593  54.3224748  49.8849074  28.2262785  56.0591478
  50.5521548  26.7612760  55.3386544  45.5320335  27.1195023  56.7175215
  45.6378589  28.2087262  57.2728243  44.5763750  26.8476825  55.8058199
  44.5185799  25.9270319  55.3931744  43.5169252  27.7907369  55.4342283
  43.9882726  28.7389310  55.1768403  42.6892419  27.3142214  54.2056102
  42.2290111  26.3561782  54.4461632  41.5422928  28.2739144  53.8166399
  41.0666294  27.9642353  52.8865709  40.7574103  28.3081112  54.5720901
  41.9125848  29.2888106  53.6741112  43.5959161  27.0901751  52.9843296
  43.0203501  26.7765210  52.1144077  44.1296196  28.0034564  52.7213014
  44.3416344  26.3165748  53.1690126  42.5624250  28.0215906  56.6200642
  42.0502052  27.0595224  57.1922902  42.3786545  29.3016642  56.9710886
  42.8365651  30.0338383  56.4418995  41.6074452  29.7361300  58.1307983
  41.1309231  30.6786960  57.8936278  40.8052075  29.0341443  58.3616160
  42.4884972  29.9301176  59.3731932  42.0339493  30.5765728  60.3181286
  43.7235877  29.3956306  59.3898384  44.0651401  28.8912939  58.5820065
  44.6274281  29.4655553  60.5376233  44.0361730  29.3307436  61.4468642
  45.7155129  28.3685698  60.5208809  46.3482823  28.4355474  59.6378714
  46.3811029  28.4783644  61.3787207  44.9740321  26.7179496  60.6290157
  44.4670232  26.8731072  61.8575080  45.3257505  30.8265719  60.6100988
  45.6707175  31.4111436  59.5813667  45.6114874  31.2286768  61.8545345
  45.2770057  30.6816664  62.6347727  46.6538285  32.1941121  62.1739037
  46.5783526  33.0427306  61.4971460  46.4773957  32.6499119  63.6327385
  46.4280660  31.7787729  64.2880167  47.3632447  33.2048068  63.9380780
  45.2457660  33.5376509  63.8745581  44.3283303  33.0880430  63.4951988
  45.1140044  33.5810882  64.9566773  45.4166493  34.9770650  63.3519942
  45.7953484  34.9280716  62.3321160  44.4672953  35.5088615  63.2903780
  46.4335716  35.7263285  64.1142829  46.7214773  35.2983048  64.9834377
  47.0139590  36.8862530  63.7615453  46.6676304  37.5296012  62.6401642
  45.9599129  37.1384543  62.0381468  47.0903484  38.4236775  62.4033536
  47.9580234  37.4137878  64.5493704  48.2360535  36.9583480  65.4051150
  48.3908361  38.2961459  64.2906788  48.0207259  31.5228718  61.9927549
  48.1954151  30.3884325  62.4364262  48.9541701  32.2365029  61.3525434
  48.7378403  33.1654740  61.0138193  50.3139147  31.7671013  61.1026417
  50.5196216  30.9063009  61.7361385  50.5370624  31.3769522  59.6090405
  51.5878709  31.0937445  59.5152328  49.7467252  30.1073148  59.2433123
  49.9947184  29.7518519  58.2437167  49.9726683  29.2972626  59.9367517
  48.6704480  30.2800988  59.2759647  50.2945275  32.5185585  58.5851006
  49.2227122  32.6741756  58.4545618  50.6799270  33.4708139  58.9464577
  50.9495461  32.2637817  57.2208509  50.9153265  33.1594579  56.6009483
  51.9962487  31.9783863  57.3274537  50.4426626  31.4665609  56.6788315
  51.3385874  32.8426825  61.4751590  51.0115411  34.0303972  61.4783905
  52.5742820  32.3892255  61.7303934  52.7530190  31.3918851  61.7183877
  53.7522366  33.2392126  61.8187330  53.5243554  34.1568883  61.2849884
  54.0811831  33.5787331  63.2896463  54.7612940  34.4326388  63.2807528
  53.1760625  33.9261806  63.7851682  54.7106229  32.4456297  64.1355825
  53.9934099  31.6339522  64.2592158  55.5831220  32.0218123  63.6384888
  55.1787332  32.9195385  65.5142722  55.0146554  34.0807200  65.8833482
  55.7722211  32.0160178  66.2931543  55.9045035  31.0589532  65.9831321
  56.0983690  32.2750847  67.2121977  54.9255100  32.5772416  61.0875543
  54.9586412  31.3538721  60.9487621  55.8839894  33.4132675  60.6700237
  55.7773461  34.4105466  60.8085541  57.1337724  32.9930285  60.0470530
  57.5493698  32.1781007  60.6428579  56.8829868  32.4788591  58.6093457
  57.8053898  32.0759035  58.1954888  56.1921930  31.6406039  58.6330357
  56.3457505  33.4833363  57.6185826  57.1639519  34.3522573  56.9140659
  58.1714891  34.4241348  56.9905995  56.3778124  35.0726440  56.1126167
  56.7456594  35.8385513  55.4458900  55.0956574  34.7468923  56.2166376
  55.0679133  33.7312507  57.1731450  54.1403409  33.2603465  57.4624573
  58.1442599  34.1431719  60.0680362  57.7600738  35.3114283  60.1126368
  59.4255207  33.7734865  59.9542447  59.6443058  32.7863793  59.8901101
  60.5165673  34.6889329  59.6570274  60.4353022  35.6027316  60.2482067
  61.4564934  34.2054214  59.9222454  60.5129474  34.9867005  58.1509363
  60.1905066  34.1190845  57.3374406  60.8989236  36.2179062  57.8002630
  61.0997832  36.8964305  58.5241132  61.0280294  36.7094798  56.4368888
  60.9070216  35.8963358  55.7251305  59.9191864  37.7299690  56.1407503
  58.9460128  37.2477808  56.2445089  59.9332808  38.5288234  56.8798464
  59.9823940  38.3421186  54.7743984  60.5717454  39.5190608  54.4616987
  61.0351522  40.1808938  55.1791945  60.4822495  39.7313643  53.1027478
  60.8646061  40.5509556  52.6458555  59.8588047  38.6808609  52.4631251
  59.5484896  38.4218484  51.1193390  59.8133020  39.1364880  50.3549317
  58.8942766  37.2223203  50.7848981  58.6451416  37.0100555  49.7554393
  58.5739613  36.2928132  51.7923269  58.0788498  35.3689009  51.5304782
  58.8968243  36.5609064  53.1381357  58.6473474  35.8359769  53.8990874
  59.5389452  37.7666540  53.5097800  62.4227274  37.3154309  56.2653520
  62.7535122  38.2689203  56.9698471  63.1908305  36.7615351  55.3169733
  62.8291034  35.9875376  54.7738203  64.5655751  37.1523362  55.0238579
  64.7787093  38.1292195  55.4632926  65.5058040  36.1140026  55.6738633
  65.3881311  36.1793506  56.7541303  65.1810584  35.1100674  55.3946725
  66.9966143  36.2505551  55.3156681  67.1414524  36.0767924  54.2490498
  67.3214170  37.2720211  55.5078953  67.8673928  35.2513062  56.0984328
  67.8356280  35.4982474  57.1604323  67.4263870  34.2564001  56.0183902
  69.3290856  35.1760716  55.6238269  69.8377991  34.3589852  56.1351882
  69.3690662  34.9547498  54.5570162  70.0776690  36.4152375  55.8929678
  71.0263260  36.3184536  55.5613403  69.6307471  37.1857812  55.4138797
  70.0824732  36.6039993  56.8844913  64.7538871  37.2602265  53.5068225
  64.4620018  36.2992745  52.7972149  65.2819319  38.4079856  53.0558339
  65.4994507  39.1499798  53.7048440  65.6434309  38.6599188  51.6608392
  65.4335847  37.7827898  51.0448705  64.8193703  39.8335990  51.0935394
  65.0117071  40.7426890  51.6677240  65.1474518  40.0445898  50.0738207
  63.3093919  39.5456762  51.0982908  63.1321529  38.5565232  50.6830840
  62.9490059  39.5027055  52.1257334  62.4999981  40.5790622  50.3094771
  62.2842620  40.3346534  49.1014538  62.0835577  41.5790498  50.9348180
  67.1451501  38.9433487  51.5870908  67.6143271  39.9032243  52.2023401
  67.8657214  38.0944050  50.8323314  67.3927016  37.3314299  50.3704523
  69.3150436  38.1706313  50.6424142  69.6197246  37.4155857  49.9162801
  69.5841787  39.1443350  50.2306357  70.0456790  37.9113848  51.9664157
  69.7272657  36.9604914  52.6813449  71.0248263  38.7754366  52.2756893
  71.2413666  39.5213571  51.6307530  71.7820577  38.7845474  53.5341470
  71.7991271  37.7708269  53.9380695  73.2448302  39.2072910  53.2486325
  73.2695125  40.1917127  52.7795304  73.7962042  39.2983348  54.1852956
  74.0362412  38.2090264  52.3925471  73.6456231  37.0545029  52.2280512
  75.1750417  38.6502335  51.8566424  75.4843188  39.5988597  52.0133970
  75.7371852  38.0324141  51.2903271  71.1357449  39.6859046  54.6093864
  71.7479318  39.8797782  55.6593403  69.9145872  40.1965690  54.3591511
  69.4659251  39.9743971  53.4807776  69.1635777  41.0723525  55.2603486
  69.7878549  41.9295489  55.5167902  68.2927711  41.4508031  54.7245706
  68.6923869  40.3508747  56.5417232  68.7745168  39.1249849  56.6313556
  68.1882399  41.1056995  57.5431649  68.0376568  42.5629032  57.5041885
  67.5744294  42.9201828  56.5847688  69.0245164  43.0189091  57.5932439
  67.1851515  42.9063363  58.7206171  66.1280809  42.8460891  58.4561894
  67.3752158  43.9050423  59.1142309  67.5273440  41.7927197  59.6977601
  66.7736293  41.6825676  60.4787638  68.4744783  42.0158299  60.1908680
  67.6945660  40.5456720  58.8146743  68.4387076  39.8767211  59.2502498
  66.3656250  39.7827048  58.6612604  65.6243009  40.0167204  57.7046893
  66.0892692  38.8956471  59.6305891  66.7389245  38.7587918  60.3913779
  64.8204032  38.1785757  59.7260498  64.4730917  37.9366058  58.7241041
  64.9579753  36.8422277  60.5104412  65.2883393  37.0658690  61.5267690
  63.6256086  36.0696192  60.6153514  63.7683879  35.1020813  61.0970054
  62.8751786  36.6038168  61.1984471  63.2110357  35.8855938  59.6241915
  66.0244949  35.9175678  59.8944111  66.1431801  35.0109439  60.4873933
  65.7499679  35.6114293  58.8862355  67.0020725  36.3965761  59.8448420
  63.7853008  39.0678776  60.4473072  64.0009140  39.4273116  61.6054186
  62.6825242  39.3837610  59.7527833  62.5843822  39.0512904  58.8018782
  61.5260256  40.0879646  60.3099504  61.7765254  40.5414058  61.2706116
  61.0310464  41.2121179  59.3572658  60.1375338  41.6646126  59.7897295
  62.0707067  42.3236198  59.1641047  61.6804180  43.1238258  58.5337492
  62.3521870  42.7658218  60.1194848  62.9817492  41.9475155  58.6942483
  60.6634314  40.7347101  58.0758514  61.4539882  40.4236130  57.6275184
  60.3892588  39.0715415  60.5264002  60.1410872  38.2376558  59.6564390
  59.7329238  39.1431474  61.6957842  59.9757972  39.8530404  62.3711696
  58.6431085  38.2400767  62.0672397  58.8428800  37.2529177  61.6457027
  58.5979880  38.0804046  63.5998264  59.5819554  37.7662666  63.9517334
  58.4086918  39.0497367  64.0650837  57.5496870  37.0513273  64.0787104
  56.5505616  37.3259537  63.7401476  57.7626310  36.0724895  63.6468660
  57.4981449  36.9576563  65.6030142  57.2045194  37.9414798  66.2786364
  57.7560174  35.7693788  66.1510501  57.9711858  34.9717528  65.5711774
  57.7257585  35.6586089  67.1534050  57.3143988  38.7680375  61.5107391
  56.8633898  39.8375996  61.9225047  56.7211532  37.9971712  60.5911948
  57.1552688  37.1245210  60.3168094  55.4234959  38.2789384  59.9862231
  55.1422518  39.3253122  60.1262679  55.4858354  37.9936947  58.4704735
  55.8496123  36.9798488  58.2982998  54.4744600  38.0190247  58.0634327
  56.2976092  38.9302849  57.6137774  57.2836066  39.7624637  58.0246295
  57.6274632  39.8822081  59.0380637  57.7896350  40.4574676  56.9515130
  58.5505016  41.1177381  57.0479281  57.1672548  40.1038299  55.7773072
  57.3224180  40.5182107  54.4445807  58.0519056  41.2724750  54.1881240
  56.5371403  39.9206152  53.4440556  56.6599400  40.2175300  52.4132701
  55.5970436  38.9305948  53.7902505  54.9904057  38.4771053  53.0220125
  55.4408531  38.5337856  55.1335215  54.7176296  37.7733762  55.3816717
  56.2198643  39.1068442  56.1654102  54.3686016  37.3998167  60.6604012
  54.6257884  36.2160775  60.8660354  53.2091334  37.9954793  60.9708215
  53.0854902  38.9757046  60.7594245  52.0280507  37.3230536  61.5127414
  52.1726779  36.2441204  61.4962472  51.7746405  37.7802075  62.9624844
  51.7595496  38.8696244  63.0182271  50.7809313  37.4476429  63.2654741
  52.7755246  37.2088965  63.9743860  52.7604741  36.1234552  63.9107891
  53.7896945  37.5180158  63.7159684  52.4567704  37.6378345  65.4123380
  52.5657885  38.7215534  65.4900463  51.4111629  37.4167742  65.6316238
  53.3634528  36.9437672  66.4394367  53.2118500  35.8658545  66.3991160
  54.4122193  37.1329660  66.2101078  53.0895464  37.3985618  67.8133487
  52.1290378  37.1991113  68.0533753  53.7038950  36.9164210  68.4527398
  53.2543942  38.3928453  67.8770086  50.8260193  37.6746592  60.6348370
  50.6842388  38.8384535  60.2596369  49.9848366  36.6797097  60.3243115
  50.1437922  35.7433486  60.6763995  48.8443694  36.8852803  59.4402711
  48.3423045  37.8277061  59.6706651  49.1949922  36.9229875  58.4080352
  47.8323629  35.7520077  59.5695080  48.0306200  34.7938056  60.3147071
  46.7384830  35.8934866  58.8107508  46.6554447  36.7165445  58.2254506
  45.6666205  34.9146111  58.6666238  45.8012797  34.0735701  59.3476157
  44.2795778  35.5655295  58.9146695  44.1477686  36.4054925  58.2307254
  43.0782032  34.6163510  58.7495017  42.1515586  35.1066716  59.0426798
  42.9495156  34.2939083  57.7156544  43.1918703  33.7219221  59.3643494
  44.2456302  36.1140478  60.2163762  44.8436910  36.8648389  60.2262218
  45.6673331  34.4193863  57.2161581  45.5615632  35.2431834  56.3058214
  45.7607081  33.0938847  57.0217446  45.8329835  32.4633339  57.8102127
  45.6473975  32.4787986  55.6994039  46.2378323  33.0586231  54.9855830
  46.1580732  31.0171142  55.6693056  45.5281540  30.4411160  56.3429353
  46.0702964  30.3688557  54.2702537  46.4512873  29.3477867  54.2877152
  45.0520524  30.3171513  53.8887768  46.6599718  30.9291041  53.5442181
  47.6017734  30.9035857  56.1861567  47.9526084  29.8726157  56.1513630
  48.2819739  31.5086382  55.5843297  47.6829955  31.2322911  57.2213503
  44.1671257  32.4857070  55.2789928  43.3317535  31.8781307  55.9480535
  43.8860925  33.2067246  54.1909284  44.6406112  33.6527741  53.6836788
  42.5511264  33.4030321  53.6404242  41.8328293  33.5041246  54.4557104
  42.5428321  34.6859305  52.7794992  43.1293377  34.5024931  51.8789117
  41.5254752  34.8796918  52.4335577  43.0903287  35.9590875  53.4582530
  44.1138774  35.7571382  53.7738693  43.1944097  37.0949316  52.4278942
  43.9989342  37.7860871  52.6764412  43.3983798  36.7194068  51.4246279
  42.2640066  37.6556199  52.3652152  42.2929782  36.3667339  54.7146393
  41.9360971  37.3940789  54.6578671  41.4218059  35.7358279  54.8770048
  42.9162359  36.2928897  55.6064615  42.1247758  32.2218771  52.7611704
  40.9374588  31.9051697  52.7217516  43.0903049  31.6388513  52.0299355
  44.0511001  31.9345710  52.1350844  42.8135764  30.7669729  50.8966379
  42.0714983  30.0312112  51.2114139  42.2731438  31.6124273  49.7091833
  41.4805954  32.2788627  50.0498884  43.0635148  32.2819798  49.3683281
  41.7097620  30.8416921  48.5108557  41.0762359  29.7834004  48.7152287
  41.8285325  31.4012782  47.4026197  44.0912068  30.0110846  50.4874735
  45.2004207  30.4884583  50.7271503  43.8784841  28.8672979  49.8228187
  42.9203749  28.5851676  49.6607655  44.8667502  28.0963029  49.0785213
  45.8302065  28.6072880  49.0649532  45.0330161  26.7237292  49.7595426
  45.3297224  26.8910762  50.7944206  44.0658356  26.2197862  49.8021717
  46.0662053  25.7896611  49.0988520  45.7742104  25.5619720  48.0732816
  47.0332455  26.2927091  49.0472687  46.2334789  24.4654062  49.8543198
  45.4764384  24.1475733  50.7695978  47.2347959  23.6742021  49.4717768
  47.8713012  23.9769612  48.7430465  47.3783128  22.7838004  49.9229273
  44.3191171  27.9913310  47.6492387  43.2674595  27.3807434  47.4527975
  45.0114453  28.6361664  46.6957027  45.8844715  29.0823756  46.9416369
  44.5788428  28.8135702  45.3061938  43.6551776  29.3872918  45.3350229
  45.6276460  29.6770821  44.5441053  46.6138683  29.2357783  44.6905792
  45.3966545  29.7673122  43.0220040  46.1081296  30.4508635  42.5619368
  45.5350338  28.8085662  42.5284552  44.3901981  30.1214907  42.7939840
  45.6863741  31.1010670  45.1335829  46.3823527  31.7349480  44.5862533
  44.7098030  31.5858080  45.0970866  46.0129800  31.0928975  46.1747019
  44.4076815  27.4477425  44.5845703  45.3802532  26.7004998  44.5260830
  43.1928039  27.1177623  44.0786430  41.9540178  27.8839177  44.2363483
  41.9479662  28.6985343  43.5099708  41.8172010  28.3034649  45.2334924
  40.8359745  26.8908836  43.9508535  39.9183899  27.3623425  43.6001627
  40.6045254  26.3375244  44.8620038  41.4612898  25.9488464  42.9403152
  41.3853636  26.3913288  41.9449994  40.9572642  24.9826923  42.9105402
  42.9301835  25.8372501  43.3811956  43.0166573  25.0501420  44.1328232
  43.8452810  25.4888334  42.1894119  44.2276023  24.3270837  42.0569695
  44.1874344  26.4916052  41.3622729  43.8337482  27.4210535  41.5333428
  45.0294973  26.3334901  40.1686952  44.8118118  25.3608398  39.7236599
  44.7060030  27.4171300  39.1033492  45.3264742  27.2147761  38.2292477
  43.2518934  27.2861148  38.6217121  43.0384096  27.9958906  37.8275384
  43.0533459  26.2876212  38.2303319  42.5402339  27.4776278  39.4249534
  45.0158685  28.8673368  39.5280227  44.8223899  29.5539860  38.7036836
  44.3917236  29.1788895  40.3647998  46.0582406  29.0029868  39.8140690
  46.5485330  26.3437667  40.4593565  47.3332788  26.1085359  39.5393970
  46.9361139  26.5786354  41.7219264  46.2324113  26.7431504  42.4299111
  48.3123501  26.5194829  42.2025716  48.8255412  25.6853520  41.7225230
  49.0574942  27.8266865  41.8267248  48.9454662  27.9926984  40.7599902
  48.5877635  28.6867418  42.3064049  50.5677568  27.8648245  42.1011141
  51.1405880  28.9482340  42.1446710  51.2346783  26.7194765  42.2672311
  50.7705595  25.8278460  42.1813607  52.2317095  26.7529000  42.4292978
  48.2717252  26.2526594  43.7176544  48.3688576  27.2085115  44.4836473
  48.0921716  24.9778053  44.1405947  47.8376758  23.8134144  43.2896943
  48.7933226  23.3972151  42.9693331  47.2424935  24.0267956  42.4021361
  47.0964762  22.8400401  44.1940790  47.1732892  21.8019275  43.8682339
  46.0388592  23.1076154  44.2223254  47.7192244  23.0993452  45.5541590
  48.6489177  22.5342567  45.6360508  47.0693025  22.7829153  46.3711282
  47.9998698  24.6104278  45.5723926  47.1261592  25.1259178  45.9769192
  49.2135706  24.9507066  46.4605889  49.0753929  24.9243594  47.6812288
  50.3651411  25.2872325  45.8546501  50.4092750  25.2941733  44.8477136
  51.5398591  25.8037760  46.5592161  51.7454007  25.1661124  47.4220247
  52.7505036  25.7623818  45.6114226  52.5591896  26.3180976  44.6940416
  53.6229466  26.2178681  46.0803537  53.0617314  24.4206954  45.3039815
  52.2912564  24.0182419  44.8958292  51.3234779  27.2371141  47.0731132
  51.8278578  27.5623441  48.1447961  50.5786497  28.0428473  46.2986703
  50.1591720  27.6601992  45.4613413  50.2653503  29.4446069  46.5499962
  51.1492946  29.9209937  46.9773473  49.9669561  30.1022586  45.1817473
  50.8485080  29.9949526  44.5483464  49.1752839  29.5451079  44.6849695
  49.5497678  31.5851144  45.1924064  48.6544280  31.6979734  45.8033560
  50.6410128  32.4896310  45.7834506  50.7662174  33.4070183  45.2082417
  50.3668949  32.7755718  46.7974399  51.6121298  31.9962206  45.8313966
  49.1624087  32.0285566  43.7734769  48.7948786  33.0553593  43.7604803
  50.0135909  31.9579780  43.0973470  48.3770121  31.3927125  43.3626407
  49.0986283  29.5880333  47.5384989  48.0470284  28.9769282  47.3450122
  49.3144988  30.4390906  48.5505332  50.2135218  30.8967173  48.6304168
  48.3260814  30.8341271  49.5498466  47.3723441  30.3430752  49.3602493
  48.8319229  30.4605479  50.9563632  49.7899207  30.9462073  51.1496715
  48.1457683  30.8507649  51.7099736  48.9916368  28.9757743  51.2018765
  50.2208356  28.3474001  50.9171972  51.0460858  28.9206175  50.5205387
  50.3730015  26.9672873  51.1361749  51.3136766  26.4950919  50.8990380
  49.3028621  26.2118355  51.6542781  49.4574647  24.8750221  51.8743622
  48.6546875  24.4542035  52.1909983  48.0747177  26.8396311  51.9439126
  47.2492933  26.2660928  52.3381490  47.9179504  28.2201168  51.7132436
  46.9702744  28.6926829  51.9268889  48.1321198  32.3476231  49.4867151
  49.1100750  33.0696678  49.2959221  46.8891652  32.7935450  49.7177014
  46.1477784  32.1277938  49.8968158  46.5593509  34.1965227  49.9523009
  47.3247839  34.8349144  49.5174557  45.2071486  34.5561902  49.2984070
  44.4020687  34.0343132  49.8160378  45.0190530  35.6181600  49.4589976
  45.1082979  34.2548560  47.7839994  45.1380627  33.1707841  47.6666279
  43.7465202  34.7131478  47.2213554  43.2639870  33.9038834  46.6713356
  43.0594914  35.0153354  48.0127024  43.8378054  35.5604300  46.5414482
  46.2860012  34.8286146  46.9713464  45.9759286  35.1615488  45.9813794
  46.7505472  35.6808621  47.4686603  47.0587451  34.0730854  46.8222270
  46.5182242  34.4195190  51.4685790  45.8433989  33.6595590  52.1619689
  47.2543346  35.4294368  51.9543665  47.8046756  35.9983592  51.3216667
  47.3936190  35.7335032  53.3767379  46.6554319  35.1788061  53.9550086
  48.8222903  35.4077469  53.9260922  49.5227196  36.1282515  53.5011455
  48.9015686  35.5637674  55.4628126  49.8945320  35.3180690  55.8343177
  48.6926261  36.5785889  55.7962946  48.2068161  34.8900606  55.9608329
  49.3246577  33.9956019  53.5382694  49.9007938  33.5675453  54.3577929
  48.4901021  33.3087790  53.3932857  50.2434527  33.9966948  52.3098201
  50.5452688  32.9851250  52.0431283  49.7549642  34.4358680  51.4424707
  51.1506826  34.5697059  52.4980969  47.1509064  37.2381424  53.5895374
  47.6927000  38.0602056  52.8483588  46.3737835  37.5557570  54.6371675
  45.9739516  36.8122600  55.1950561  46.2203971  38.9002404  55.1789487
  46.5091504  39.6372156  54.4267871  44.7395911  39.1397955  55.5456311
  44.1377723  39.0521374  54.6427002  44.3929490  38.3429531  56.2058481
  44.4375505  40.4962281  56.2183175  43.3659702  40.5568232  56.4021539
  44.8996037  40.5311179  57.2047655  44.8750412  41.7147101  55.3817498
  45.9614432  41.7276193  55.2812408  44.4922538  41.6067496  54.3670778
  44.4125901  43.0644810  55.9562117  44.6164646  43.8567813  55.2350292
  43.3347144  43.0571675  56.1181210  45.0997962  43.4060093  57.2157109
  46.0959259  43.4486018  57.0426223  44.7792506  44.3064434  57.5418256
  44.9088499  42.7017880  57.9131461  47.1465109  39.0309026  56.3934633
  46.8078651  38.5293589  57.4660633  48.2973858  39.6901275  56.1960766
  48.5170419  40.0628040  55.2832911  49.2548465  39.9729693  57.2626630
  49.2918283  39.1187484  57.9334364  50.6619660  40.1603746  56.6713094
  50.6312819  40.9319314  55.9074071  51.3474961  40.5226025  57.4389450
  51.2624824  38.8886027  56.1034166  51.2928763  38.6706643  54.7110991
  50.9040672  39.4158415  54.0338432  51.8138809  37.4671696  54.2013964
  51.8291207  37.2891360  53.1372358  52.2966066  36.4772629  55.0773105
  52.7642437  35.3031237  54.5720991  53.2547193  34.7895512  55.2212632
  52.2883649  36.7004692  56.4677493  52.6632719  35.9481347  57.1457149
  51.7771575  37.9086534  56.9757129  51.7736134  38.0754095  58.0397006
  48.8448011  41.1986023  58.0851339  48.2373299  42.1334015  57.5590879
  49.2422923  41.1670165  59.3641288  49.7290674  40.3473199  59.7069022
  49.1536929  42.2753991  60.3127774  48.1230656  42.6359712  60.2999245
  49.5032251  41.8583381  61.7668518  50.5592188  41.5854065  61.8162241
  49.3648555  42.7114242  62.4321125  48.7059245  40.6813875  62.3570926
  47.6223669  40.3512622  61.8252229  49.1459258  40.1817028  63.4171940
  50.0778965  43.4142973  59.8575834  51.2606264  43.1769854  59.6094828
  49.5035495  44.6199847  59.7391541  48.5238093  44.7232731  59.9615089
  50.2081214  45.8268580  59.3109843  49.7057181  46.6874874  59.7524783
  51.2312071  45.8353647  59.6912306  50.2341950  46.0069787  57.7820129
  50.6401841  47.0808655  57.3400968  49.8017408  45.0128572  56.9799812
  49.4774392  44.1460655  57.3865174  49.6783847  45.1294769  55.5230196
  50.1524873  46.0405459  55.1551638  50.3320795  43.9261942  54.8022665
  49.8198573  43.0050819  55.0858428  50.1674527  44.0333241  53.7289514
  51.8258447  43.6966100  54.9857401  52.3808155  42.4717694  54.5569302
  51.7494711  41.7073756  54.1314006  53.7424982  42.2370555  54.6770960
  54.1513499  41.2882320  54.3654901  54.5781195  43.2221468  55.1850244
  55.6380584  43.0322975  55.2759513  54.0604724  44.4566329  55.5545477
  54.7205144  45.2262427  55.9269525  52.6999065  44.7090607  55.4418632
  52.3300155  45.6824593  55.7218128  48.1933156  45.1872647  55.1610317
  47.4676062  44.2318329  55.4339616  47.7774547  46.2886910  54.5186159
  48.4206806  47.0500995  54.3578351  46.4238787  46.4611261  53.9771549
  45.7174142  46.0985992  54.7279200  46.0791538  47.9408675  53.6907074
  46.6914257  48.3033655  52.8629113  45.0377406  48.0037159  53.3737505
  46.2476053  48.9081930  54.8773616  46.0808930  48.4706451  56.0376964
  46.3947048  50.1178325  54.5925581  46.1859904  45.6140964  52.7168023
  45.0475842  45.2188988  52.4761820  47.2581386  45.3337501  51.9596754
  48.1599369  45.6926687  52.2340970  47.2386423  44.4937051  50.7656715
  46.3181316  44.6900628  50.2196123  48.4153353  44.8185243  49.8349669
  49.3701412  44.7322580  50.3553022  48.4353853  44.1206105  48.9974680
  48.2294184  46.5019118  49.1827130  49.2984624  46.4797033  48.3825245
  47.2779896  43.0047328  51.1360016  47.9850071  42.6235617  52.0711876
  46.5582605  42.1922061  50.3466776  46.0121190  42.5904056  49.5937716
  46.6189521  40.7316421  50.3888502  46.6773790  40.4077512  51.4299899
  45.3610191  40.0898540  49.7374168  45.2541785  40.5004299  48.7320379
  45.4277636  38.5504386  49.5947304  44.4752052  38.1446794  49.2542000
  46.1764052  38.2340173  48.8677206  45.6644411  38.0749301  50.5469386
  44.0926133  40.4763715  50.5135869  43.2035670  40.0245125  50.0730314
  44.1547780  40.1461254  51.5511711  43.9353755  41.5548664  50.5153577
  47.8681897  40.2519312  49.6288839  48.1290467  40.7163298  48.5164323
  48.6084963  39.3324701  50.2626586  48.3095680  38.9876756  51.1663055
  49.8473524  38.7614797  49.7454974  50.2228406  39.3674851  48.9206379
  50.9085255  38.7577006  50.8661317  50.4401259  38.5729648  51.8326013
  51.5964118  37.9239914  50.7124194  51.7655312  40.0105346  50.9382223
  51.1701056  41.2877692  51.0199122  50.0982554  41.3928005  51.0632874
  51.9690434  42.4459862  51.0335757  51.5043146  43.4192226  51.0858637
  53.3708416  42.3323994  50.9870023  54.1447954  43.4544836  50.9965161
  55.0851246  43.2627952  51.0170218  53.9716155  41.0599357  50.9327830
  55.0469411  40.9662564  50.8930209  53.1719820  39.9023085  50.9029898
  53.6469243  38.9332554  50.8407426  49.6006803  37.3367113  49.2526295
  49.0544943  36.5279572  49.9969021  50.0782103  37.0532693  48.0354106
  50.5094297  37.7988408  47.4989351  50.2182387  35.7145195  47.4884635
  49.4827325  35.0272168  47.8979102  50.0546751  35.7515080  46.4119795
  51.6623905  35.2818289  47.7544375  52.5875449  35.8921326  47.2201682
  51.8479691  34.2147239  48.5451168  51.0449947  33.7485448  48.9499367
  53.1462424  33.5945440  48.8125720  53.8677865  33.8798623  48.0449415
  53.6693302  34.0100993  50.2090754  52.8645715  33.8858202  50.9341065
  54.4586731  33.3237011  50.5256323  54.2301037  35.4457644  50.3013730
  53.4539659  36.1380364  49.9744178  54.5641265  35.8126965  51.7620963
  55.5907919  36.1545313  51.8923155  53.9113012  36.6109234  52.1136841
  54.4331608  34.9683073  52.4378691  55.4477253  35.6433700  49.3783862
  56.1473002  36.3866348  49.7592820  56.0006383  34.7141378  49.2400216
  55.1343877  35.9797621  48.3931503  53.0012869  32.0718241  48.7493740
  52.0213818  31.5278020  49.2614599  54.0279771  31.4155986  48.1848668
  54.8007614  31.9352066  47.7937185  54.2047732  29.9673354  48.2455445
  53.2278299  29.4982530  48.2921014  54.9275204  29.4519323  46.9815535
  55.9121186  29.9161195  46.9045428  55.1015527  28.3810219  47.1006025
  54.1542570  29.6955578  45.6668169  53.1394492  29.3148689  45.7729212
  54.0609089  30.7673832  45.4861059  54.7677947  29.0450861  44.4141282
  55.8405319  28.4047638  44.5159279  54.1303109  29.1892821  43.3501019
  54.9586022  29.6067819  49.5334083  56.1503922  29.3147958  49.4735592
  54.2529690  29.6844063  50.6770538  53.2766337  29.9351443  50.6158084
  54.7921324  29.6090232  52.0420766  55.3725831  30.5184531  52.1964893
  53.6255382  29.5778598  53.0561796  52.9999907  28.7102538  52.8375404
  54.0212869  29.4110965  54.0580139  52.7351431  30.8402203  53.1024339
  52.4298565  31.0940973  52.0866782  51.4459884  30.5546918  53.8919343
  50.9913286  31.4652739  54.2816761  50.7006321  30.0767383  53.2595370
  51.6308541  29.8912349  54.7377661  53.4833069  32.0583771  53.6840350
  52.9860212  32.4739324  54.5602483  54.4972321  31.8119351  53.9950914
  53.5567319  32.8548567  52.9464987  55.7397013  28.4237240  52.3175687
  56.7356621  28.6076160  53.0150755  55.4176974  27.2432758  51.7647199
  54.5883528  27.1770434  51.1932221  56.1719712  26.0039678  51.9729211
  56.4730013  25.9579772  53.0221297  55.2664817  24.7859291  51.6726340
  54.9804869  24.7828504  50.6189365  55.8241092  23.8625818  51.8394941
  54.0083869  24.7219509  52.5473856  54.0881014  24.7981053  53.7705598
  52.8401294  24.5670079  51.9216060  52.7982585  24.4955654  50.9151405
  51.9817262  24.5252011  52.4529554  57.4542213  25.9227248  51.1226915
  58.4337129  25.3455156  51.5927614  57.4228765  26.4680555  49.8933763
  56.5971184  26.9659018  49.5912097  58.4959968  26.3333011  48.9017881
  59.0880314  25.4439011  49.1240173  57.8731977  26.1509401  47.5050939
  57.1870762  26.9704182  47.2836217  58.6623567  26.2097787  46.7543495
  57.1640898  24.8008394  47.3328611  57.8445495  23.9974503  47.6141253
  56.3129072  24.7373004  48.0118979  56.6856661  24.5856920  45.8917284
  55.9316160  25.3371375  45.6515409  57.5174846  24.7587103  45.2061850
  56.1148043  23.1778454  45.6738507  56.8695366  22.4251231  45.9046625
  55.2699428  23.0004609  46.3402679  55.6760288  22.9867579  44.2811757
  56.4531570  23.1441800  43.6548923  55.3260125  22.0472984  44.1599921
  54.9381863  23.6487139  44.0801666  59.4669016  27.5215483  48.8726783
  60.6316161  27.3239719  48.5273021  58.9732395  28.7257255  49.1978385
  58.0013066  28.8082082  49.4661516  59.7242837  29.9745757  49.1521569
  60.2963504  29.9816340  48.2215883  58.7440352  31.1758667  49.1163569
  57.9607683  30.9558522  48.3897562  58.2222684  31.2485976  50.0727829
  59.3186115  32.5570953  48.7652674  60.5574213  32.7306562  48.7501743
  58.4816093  33.4607591  48.5550555  60.7018918  30.0154048  50.3397762
  60.2557661  30.0187915  51.4853234  62.0116564  30.0364559  50.0342675
  62.2958436  30.0390497  49.0655483  63.0947679  30.0129311  51.0234111
  62.8596865  29.2126259  51.7289076  64.4195551  29.6327526  50.3278075
  65.1525249  29.3851319  51.0976914  64.2611275  28.7071373  49.7707132
  65.0170385  30.7089419  49.3866974  64.3088334  30.9289498  48.5881387
  65.1603477  31.6420898  49.9335597  66.3631823  30.3357874  48.7406473
  66.7569065  29.1486916  48.7886863  66.9922017  31.2694424  48.1943352
  63.2217625  31.3071982  51.8518259  63.8551850  31.2646392  52.9059808
  62.6016709  32.4121282  51.3937374  62.1005856  32.3726959  50.5155662
  62.4567442  33.6488839  52.1659359  63.4485786  33.9325711  52.5181633
  61.9066493  34.7873862  51.2801345  60.9082396  34.5255645  50.9308503
  61.7832527  35.6827231  51.8912410  62.8113631  35.1470513  50.0836329
  63.8317054  35.3773301  50.3880395  62.8946456  34.2488060  49.4704304
  62.2506888  36.2744209  49.1967647  61.8129297  37.0262714  49.8511490
  63.0330544  36.7742607  48.6262999  61.1068569  35.8447089  48.3764951
  60.8080395  34.8848616  48.5255799  60.4348512  36.5711181  47.4648860
  60.7623360  37.8399757  47.1794898  61.5095234  38.2985271  47.6859259
  60.2526513  38.3636030  46.4837219  59.4037014  36.0066822  46.8252852
  59.1140403  35.0680517  47.0774186  58.8909063  36.5127176  46.1180347
  61.5655509  33.4549312  53.4047409  61.8463244  34.0664187  54.4331135
  60.5537876  32.5755973  53.2971866  60.4151594  32.0873539  52.4226796
  59.7151581  32.1281579  54.4056055  59.5354494  32.9685949  55.0775804
  58.3377927  31.6092511  53.9008932  58.5058798  30.8152459  53.1736460
  57.4534431  31.0026624  55.0097417  56.4600424  30.7580846  54.6379950
  57.8713239  30.0794353  55.4091718  57.3310076  31.6976159  55.8351810
  57.5685339  32.7202296  53.1604280  56.5920620  32.3761867  52.8216981
  57.4071809  33.5865528  53.8020552  58.1084724  33.0561255  52.2748895
  60.4451276  31.0020171  55.1661819  60.7871810  29.9812062  54.5687688
  60.6731603  31.2276001  56.4674703  60.3507322  32.0902628  56.8858388
  61.3965623  30.3247070  57.3640848  61.4497055  29.3291549  56.9178764
  62.8369675  30.8540006  57.5458077  63.4370091  30.1181383  58.0811233
  63.3163085  30.9997581  56.5766968  62.8848255  32.0709737  58.2708395
  62.4929026  32.7592711  57.7268541  60.6400558  30.1970712  58.6917579
  59.9971322  31.1563323  59.1113010  60.7357687  29.0186435  59.3343784
  61.2923704  28.2825219  58.9261607  60.0858005  28.6883595  60.6122891
  60.2303166  27.6182357  60.7655605  60.7889462  29.4273117  61.7705057
  60.3892433  29.1151883  62.7373514  61.8577133  29.2120690  61.7782867
  60.6702537  30.5082563  61.6981667  58.5617903  28.9263510  60.5875907
  58.0283983  29.6170439  61.4571959  57.9057457  28.3818199  59.5467918
  58.4232399  27.8435507  58.8686944  56.4649852  28.4735369  59.3212097
  56.1837642  29.5223968  59.4163344  56.1542531  28.0205867  57.8747493
  56.7724834  28.5902953  57.1792607  56.4699262  26.9818380  57.7617691
  54.6735784  28.1383009  57.4409245  54.0432777  27.6268642  58.1691954
  54.1983777  29.6049527  57.3720286  53.5384351  29.7918808  56.5244246
  53.6482611  29.8791450  58.2732497  55.0351590  30.2936064  57.2705439
  54.4515999  27.4129090  56.1013816  53.5306379  27.7269723  55.6091203
  55.2757665  27.5832537  55.4080727  54.3717251  26.3368717  56.2563032
  55.7105361  27.6611292  60.3860538  55.8463958  26.4384507  60.4305220
  54.9602996  28.3759213  61.2329725  54.9184719  29.3819193  61.1270507
  54.2222678  27.8335704  62.3698500  54.2117219  26.7413535  62.3472873
  54.8801735  28.3166880  63.6787551  54.9357064  29.4068481  63.6628479
  54.2381394  28.0597956  64.5236003  56.2918054  27.7388465  63.9250141
  56.2217487  26.6549218  64.0208224  56.9276672  27.9224176  63.0610145
  57.0186639  28.2867265  65.1650545  56.4092648  29.0600161  65.9395930
  58.2017738  27.9159250  65.3210521  52.7798665  28.3343051  62.3185058
  52.5530031  29.4809237  61.9351878  51.8441534  27.4877994  62.7733576
  52.1093593  26.5638702  63.0818873  50.4804570  27.9005720  63.0834801
  50.1934847  28.7110019  62.4129600  49.4475861  26.7563929  62.8828963
  48.4801276  27.1291618  63.2243116  49.2598583  26.4310104  61.3900418
  48.4942531  25.6686556  61.2463897  48.9419396  27.3124316  60.8320719
  50.1827902  26.0653201  60.9410705  49.7246856  25.4725284  63.6903439
  49.0061773  24.6999469  63.4319473  50.7186571  25.0736879  63.4883715
  49.6363579  25.6320800  64.7638626  50.4200267  28.4129483  64.5347309
  50.8903881  27.7427689  65.4550475  49.8415367  29.6089718  64.6969748
  49.4623890  30.0770002  63.8839942  49.5212191  30.2216166  65.9843632
  50.3089910  29.9716204  66.6948830  49.4501969  31.7533798  65.7815671
  48.7735434  31.9405927  64.9532934  48.9936188  32.2424642  66.6397424
  50.7911706  32.4530241  65.4772098  51.2318290  31.9837827  64.5960818
  50.5467069  33.9367518  65.1194406  51.2466590  34.6144176  65.6056105
  50.6466712  34.0979874  64.0484096  49.5436017  34.2632721  65.3952328
  51.7981776  32.2910517  66.6354994  52.3218561  33.2143514  66.8800981
  51.3165433  31.9498876  67.5518090  52.5589586  31.5524297  66.3788949
  48.1694967  29.6769158  66.5022315  47.4293222  29.0759526  65.7185505
  47.8255654  29.9494527  67.7860122  48.7123808  30.4657825  68.8329377
  48.8409556  31.5403642  68.7126888  49.6953489  29.9957881  68.8377067
  47.9762864  30.1829003  70.1347098  48.2684486  30.8424220  70.9519450
  48.1689324  29.1549524  70.4457269  46.5191011  30.3221566  69.7343243
  46.2440246  31.3783344  69.7446392  45.8514150  29.8027039  70.4229963
  46.4560397  29.7496082  68.3077744  46.2735108  28.6743669  68.3494198
  45.3788189  30.4490301  67.4602696  45.5804224  31.5967566  67.0579539
  44.2892805  29.7166421  67.1745217  44.2228145  28.7750025  67.5327914
  43.1838448  30.1433878  66.3102643  43.6200839  30.2901670  65.3201727
  42.0622711  29.0783612  66.2017712  41.6718806  28.8778909  67.2018712
  41.2268685  29.4704959  65.6182827  42.4643195  27.7343852  65.5706090
  43.3760177  27.7224378  64.7126709  41.7440444  26.7506333  65.8489645
  42.5560964  31.4818888  66.7218188  42.3305859  31.7319247  67.9059290
  42.2499425  32.2856949  65.6947791  42.4684535  31.9818844  64.7569315
  41.4335208  33.4880248  65.7998147  41.7368465  34.0395137  66.6916642
  41.6878767  34.3741018  64.5630125  41.1814353  35.3253846  64.7293799
  42.7463797  34.6207836  64.5165221  41.2197592  33.7836423  63.2092616
  41.7313444  32.8273851  63.0906624  40.1575593  33.5407934  63.1952323
  41.5896512  34.6289483  61.9786327  42.6577462  34.5732507  61.7716908
  41.1002913  34.1984992  61.1051853  41.1135383  36.0227263  62.0784098
  41.8331956  36.6920753  62.3115925  39.8504562  36.4791348  61.9758622
  38.8195722  35.6812381  61.6598938  38.9801306  34.7000501  61.4814981
  37.8806538  36.0452835  61.5974585  39.6143455  37.7777249  62.2055785
  40.3705957  38.3978373  62.4575153  38.6745354  38.1414267  62.1630702
  39.9455515  33.1269365  65.9233238  39.5402829  32.0231434  65.5537480
  39.1593272  34.1015255  66.3957342  39.5616538  34.9861096  66.6711200
  37.7057825  34.0155361  66.4510043  37.3646853  32.9938486  66.2698873
  37.1709416  34.4617709  67.8406933  37.5074260  35.4825883  68.0325790
  35.6304988  34.4675492  67.9350581  35.3011579  34.7017407  68.9474907
  35.1807771  35.2139426  67.2801891  35.2147226  33.4957969  67.6697120
  37.7506320  33.5843598  68.9676285  37.3666346  33.8874884  69.9414175
  37.4932238  32.5347270  68.8209383  38.8374276  33.6546030  69.0176209
  37.1347310  34.9363143  65.3585750  37.4621466  36.1239224  65.3246475
  36.2913564  34.3596331  64.4890970  36.0722193  33.3782046  64.5878299
  35.5507027  35.0767155  63.4519593  36.0856290  35.9846745  63.1676666
  35.4359375  34.1695488  62.2159016  34.9348241  34.6816682  61.3930546
  36.4172898  33.8621844  61.8565637  34.8693809  33.2627720  62.4350166
  34.1543792  35.4616472  63.9609243  33.6060408  34.7826399  64.8301855
  33.5878348  36.5248348  63.3699213  34.0887504  37.0236227  62.6497441
  32.1975352  36.9240904  63.5834231  31.9149923  36.7553773  64.6252289
  31.9938598  38.4251431  63.2468472  32.3427083  38.6207116  62.2318065
  30.5453317  38.9337539  63.3662380  30.4970298  40.0137648  63.2233137
  29.9010229  38.4874694  62.6104897  30.1214125  38.7078790  64.3452799
  32.7907728  39.2029513  64.1186168  33.7085774  38.9449704  64.0128690
  31.2939325  36.0871632  62.6590395  31.4863910  36.1209320  61.4450715
  30.3470099  35.3369857  63.2443721  30.2579620  35.3384478  64.2509492
  29.4541837  34.4334741  62.5105204  30.0714491  33.8376083  61.8349411
  28.7929256  33.4636454  63.5131385  29.5566582  32.9258379  64.0769076
  28.1896078  34.0091650  64.2402127  27.9720188  32.5083116  62.8693316
  27.2069753  32.9531244  62.4988116  28.4102835  35.1741726  61.6526724
  28.1817326  34.7830330  60.5075369  27.7933658  36.2161428  62.2307239
  28.0569108  36.4921397  63.1664780  26.7141387  36.9930985  61.6270007
  26.6041431  36.7498101  60.5697610  25.3779699  36.6901208  62.3524215
  25.4573385  37.0467779  63.3823935  24.5732483  37.2781209  61.9075709
  24.9539290  35.2030264  62.4288522  25.7718782  34.5027336  62.5907817
  24.3834216  35.1499205  63.3567396  23.9717165  34.7114870  61.3512374
  23.8886137  33.6307647  61.4661386  22.9676197  35.1037351  61.5180669
  24.4787437  34.8532240  59.9723469  25.4770416  34.7325334  59.8731700
  23.7567943  35.0665403  58.8540440  22.4250796  35.2363557  58.8749141
  21.9274749  35.2044709  59.7526333  21.9110705  35.3940161  58.0206894
  24.3906181  35.1105834  57.6759109  25.3900780  34.9770379  57.6262457
  23.8743747  35.2710666  56.8218859  27.0858009  38.4758945  61.7464757
  27.0280509  39.0258797  62.8461594  27.4890141  39.0893828  60.6201310
  27.5199896  38.5761678  59.7528329  27.8598207  40.5057957  60.5465734
  28.5918756  40.6983785  61.3333392  28.5046998  40.8279031  59.1569880
  29.1603581  39.9886232  58.9216956  27.4940740  40.9337574  57.9902925
  27.9981514  40.9904819  57.0291342  26.8309653  40.0694104  57.9564087
  26.8790211  41.8305159  58.0676564  29.4088513  42.0813833  59.2066097
  28.8098207  42.9630336  59.4214800  30.1128149  41.9934478  60.0338023
  30.1999556  42.3303992  57.9123860  31.0216316  43.0251232  58.0820210
  30.6211465  41.4089580  57.5169949  29.5684384  42.7622596  57.1355645
  26.6262611  41.4138228  60.7804766  25.5351135  41.0950134  60.3042157
  26.8326169  42.5366684  61.4896501  27.7503388  42.7291986  61.8605256
  25.8527873  43.6248552  61.5951415  24.8709811  43.1803097  61.7713260
  26.1914639  44.5069598  62.8163473  25.3588953  45.1798748  63.0232413
  26.3207684  43.8933610  63.7078752  27.3478470  45.3028336  62.6268823
  28.1179759  44.7307579  62.6196149  25.7961252  44.4222555  60.2801647
  26.8169131  44.5297555  59.6004421  24.6054247  44.9387665  59.9274639
  23.8142280  44.8365472  60.5474453  24.3317470  45.6002104  58.6419840
  23.2508834  45.7401068  58.6124401  24.9816618  47.0036860  58.4889580
  26.0703163  46.9236570  58.4604658  24.6742689  47.4437218  57.5424084
  24.5752754  48.0101007  59.5718266  23.3839325  48.3936826  59.5637712
  25.4325302  48.3293946  60.4240395  24.6504810  44.6802140  57.4449755
  25.3884036  45.0697661  56.5389106  24.1043811  43.4513505  57.4881283
  23.5326108  43.1933165  58.2789394  24.2738882  42.4288681  56.4558071
  25.3442809  42.2652823  56.3274010  23.6515533  41.1093219  56.9330370
  23.7852461  40.3203069  56.1910885  24.1172517  40.7678329  57.8572055
  22.5815295  41.2141159  57.1154467  23.7058117  42.8413896  55.0894813
  24.3016132  42.4923526  54.0747475  22.6112286  43.6231679  55.0873510
  22.1742712  43.8703888  55.9633618  22.0230178  44.2091809  53.8827977
  21.8679053  43.4003130  53.1646690  20.6481944  44.8204203  54.2025180
  20.7229761  45.5112779  55.0440384  20.2890711  45.4076210  53.3562055
  19.6022063  43.7821584  54.5115276  19.3136587  43.3565595  55.8123985
  18.3761759  42.4295212  55.6628834  17.9317109  41.8952441  56.4898071
  18.0425672  42.2215418  54.3887394  17.3582958  41.5619989  54.0472577
  18.8127751  43.0793823  53.6243241  18.7478835  43.1144267  52.5476051
  22.9438482  45.2275420  53.1956869  23.0701137  45.1626144  51.9751987
  23.6071852  46.0971160  53.9798578  23.4599474  46.0740030  54.9781883
  24.6298474  47.0299557  53.4978162  24.1906308  47.6047402  52.6820309
  25.0149119  48.0046164  54.6307579  24.1258049  48.5452151  54.9587502
  25.3439238  47.4151965  55.4820078  26.1382228  49.0139138  54.3043346
  27.0456671  48.4573526  54.0716835  25.8052259  49.8938845  53.0870624
  26.2133364  50.8959436  53.1937083  26.2288434  49.4750208  52.1744752
  24.7302998  49.9917856  52.9363198  26.4841971  49.8504318  55.5455056
  27.5403483  50.1217296  55.5504207  25.8990489  50.7671551  55.5800896
  26.2840062  49.3108111  56.4719915  25.8690749  46.3010408  52.9536605
  26.3633912  46.6807833  51.8942568  26.3277561  45.2708746  53.6838796
  25.8678327  45.0431671  54.5563460  27.4638390  44.4275835  53.3220759
  28.3380217  45.0772474  53.2387552  27.7223705  43.4168019  54.4484999
  28.5825950  42.7886191  54.2241938  27.9217132  43.9236539  55.3937917
  26.8717888  42.7550898  54.6006671  27.2716934  43.7176839  51.9721413
  28.1962121  43.7323004  51.1626077  26.0648944  43.1721692  51.7390172
  25.3676309  43.1829972  52.4730945  25.6534120  42.5459110  50.4784162
  26.4701383  41.8934898  50.1650797  24.3877141  41.6579267  50.6115700
  23.5427703  42.2889706  50.8963271  24.1448234  41.2258562  49.6392727
  24.4473243  40.4963292  51.6240693  25.5535280  40.1494070  52.0995136
  23.3676091  39.9022531  51.8419724  25.4524463  43.5707111  49.3472321
  25.8506007  43.2837619  48.2179349  24.8714297  44.7441729  49.6649932
  24.5616275  44.9004439  50.6153321  24.6451012  45.8458562  48.7207308
  24.0829358  45.4407125  47.8768299  23.8218798  47.0077024  49.3522385
  24.2540641  47.2676570  50.3184468  23.6963592  48.3045320  48.5251499
  22.9973803  48.9981343  48.9930071  24.6471000  48.8311022  48.4394193
  23.3326561  48.0984917  47.5179714  22.5092641  46.5495552  49.5998511
  22.5444805  45.9021314  50.3122999  25.9567580  46.4321887  48.1676127
  25.9908648  46.7540317  46.9838430  27.0038513  46.5270724  49.0028729
  26.8938270  46.2514694  49.9704636  28.3308318  47.0124617  48.6209788
  28.2159036  48.0057431  48.1822152  29.2116554  47.1295889  49.8756381
  29.1032269  46.2428426  50.5009039  30.2601167  47.1583184  49.5775886
  28.9419026  48.3965252  50.6924526  29.3848943  49.2569816  50.1911034
  27.8713110  48.5890977  50.7443686  29.5696809  48.3426997  52.3888553
  31.2788621  47.8344021  52.1016286  31.7553699  47.7527186  53.0748203
  31.3320291  46.8545255  51.6293956  31.8135192  48.5584060  51.4899700
  29.0493930  46.1481660  47.5748532  29.8548586  46.7005125  46.8310378
  28.7725224  44.8350778  47.5292890  28.0795270  44.4423888  48.1509656
  29.4689846  43.8969003  46.6493655  30.5398696  44.0291896  46.8161403
  29.0990289  42.4184478  46.9635231  28.0415428  42.2779026  46.7378390
  29.8742234  41.4181831  46.0894647  29.6667567  40.3855768  46.3712567
  29.5960893  41.5247078  45.0466901  30.9467076  41.5827069  46.1589596
  29.2713808  42.0539800  48.4559915  28.4580764  42.5224390  49.0044285
  29.1231209  40.9843004  48.6021917  30.5988884  42.4853592  49.0993333
  30.8551206  41.8334845  49.9339550  31.4232914  42.4618250  48.3899964
  30.5314584  43.5011768  49.4897995  29.1803609  44.1886258  45.1596237
  28.0188242  44.2461682  44.7554018  30.2637120  44.3843177  44.3939417
  31.1794420  44.3483027  44.8233161  30.2474360  44.7167989  42.9716884
  31.1891279  44.3865612  42.5319461  29.4534417  44.1691832  42.4593641
  30.0838000  46.2238562  42.7078160  30.1100868  46.6148283  41.5410471
  29.9152610  47.0663587  43.7461610  29.9142692  46.7092640  44.6919333
  29.7229966  48.5107529  43.5971047  29.1028278  48.6842542  42.7182794
  29.0172977  49.1079477  44.8321049  29.6255287  48.9465510  45.7217454
  28.9655701  50.1917825  44.7169951  27.5952595  48.5901685  45.0839302
  27.6232706  47.5037980  45.1597959  27.2569597  48.9602699  46.0529897
  26.5894787  49.0120684  44.0009346  26.6508836  50.0920631  43.8538360
  26.8823177  48.5666729  43.0517275  25.1294325  48.6319101  44.2958864
  24.8309148  48.9817775  45.2849951  24.4757640  49.1231318  43.5738970
  24.8968605  47.1788597  44.1954932  25.4556283  46.7095875  44.8974555
  23.9211404  46.9772735  44.3555633  25.1653069  46.8557689  43.2776637
  31.0490343  49.2472647  43.4057771  32.0228156  48.9413575  44.0933961
  31.0020089  50.2778361  42.5484545  30.1333816  50.4541225  42.0554071
  31.9714787  51.3631583  42.4959274  32.9690085  50.9277961  42.4645085
  31.7402373  52.1790281  41.2150086  32.4716757  52.9809558  41.1279756
  31.8347390  51.5509120  40.3290511  30.7469721  52.6302375  41.1953033
  31.8128857  52.2491454  43.7420707  30.6843917  52.5266015  44.1498113
  32.9432973  52.6528291  44.3343130  33.8409001  52.3971151  43.9403020
  32.9797420  53.4147796  45.5799696  32.0285053  53.9290066  45.7156875
  33.2559307  52.4983688  46.8119368  33.2402668  53.1466709  47.6887224
  32.1339147  51.4769058  47.0593707  32.2757575  50.9645822  48.0117189
  31.1595344  51.9575991  47.0996326  32.0986320  50.7177236  46.2785593
  34.6297840  51.7924215  46.8087010  34.7343250  51.1568691  47.6884045
  34.7473883  51.1556541  45.9329622  35.4624236  52.4956364  46.8306821
  34.0749836  54.4886317  45.5294100  35.0439691  54.3361908  44.7895938
  33.9140232  55.5289140  46.3605842  33.0773590  55.5881926  46.9281713
  34.9350871  56.5388602  46.6289332  35.8250906  56.3529850  46.0239132
  34.4275902  57.9474957  46.2624654  33.6152600  58.2499257  46.9253114
  35.2333954  58.6640491  46.4216799  33.9483988  58.0104463  44.8027073
  34.5156157  57.2977928  44.2064801  32.9160663  57.6772063  44.7580452
  34.0614312  59.3950398  44.1623429  35.0042002  59.5657615  43.3584750
  33.1851853  60.2416611  44.4397805  35.3239564  56.4166255  48.1013925
  34.4899490  56.6610479  48.9761989  36.5720312  55.9812960  48.3240212
  37.1889689  55.8152446  47.5382580  37.1266483  55.6745269  49.6323016
  36.3080572  55.5839399  50.3472579  37.8376396  54.3102026  49.5608555
  37.2415154  53.6222783  48.9591671  38.7982796  54.3967028  49.0509100
  38.0565132  53.6360712  50.8932452  38.4541086  52.3000298  50.9817963
  38.5782117  52.0654719  52.2813412  38.8987423  51.1177784  52.6885392
  38.2696302  53.1186617  53.0310082  38.2910205  53.1609413  54.0452882
  37.9198887  54.1403458  52.1722815  37.6265491  55.1110976  52.5399687
  38.0821146  56.7945422  50.0596467  39.1288794  56.9839333  49.4394560
  37.6936652  57.4901815  51.1340963  36.8184388  57.2452525  51.5841602
  38.4561844  58.5390616  51.7903522  38.9591305  59.1235783  51.0177970
  37.4665492  59.4548528  52.5407480  36.5443716  59.5484821  51.9658949
  37.1743112  59.0044800  53.4843253  38.0118217  60.8600124  52.8107789
  37.4679658  61.3147292  53.6389131  39.0526379  60.8036004  53.1302288
  37.8995412  61.9582511  51.3732425  36.1954266  62.5414476  51.5597643
  35.9414995  63.2176038  50.7432284  35.4969361  61.7041529  51.5438331
  36.0754535  63.0755950  52.5025293  39.4925936  57.9340244  52.7550361
  39.1563742  57.0535754  53.5469623  40.7240602  58.4501025  52.6785750
  40.9158630  59.1533679  51.9741862  41.8518884  58.1312335  53.5504615
  41.5266332  57.5409801  54.4092549  42.9172707  57.3490195  52.7509079
  43.1294209  57.8615292  51.8106393  43.8608270  57.3457044  53.2998709
  42.5768635  55.9009959  52.4544781  41.9011616  55.5504479  51.2659459
  41.6698598  56.3049199  50.5269969  41.5469598  54.2284240  51.0372122
  41.0498181  53.9548282  50.1179449  41.8230046  53.2562072  51.9896447
  41.5358549  52.2325442  51.8040828  42.4412823  53.5955052  53.1854501
  42.6334403  52.8342601  53.9276996  42.8096294  54.9101139  53.4319017
  43.2819809  55.1692683  54.3680774  42.4714300  59.4314267  54.0771871
  42.4229171  60.4476131  53.3866093  43.1010825  59.3640031  55.2604178
  43.1052954  58.4993705  55.7817562  43.9745525  60.4262055  55.7628380
  43.5432387  61.3940835  55.4984184  44.0721135  60.3623389  57.2972381
  44.3638450  59.3551284  57.6025081  44.8704874  61.0254929  57.6374644
  42.7491643  60.7502556  57.9941614  42.4091594  61.7063451  57.5959221
  41.9759455  60.0215116  57.7458655  42.8201331  60.8666854  59.5268165
  43.8352325  60.4473033  60.1274110  41.8319732  61.3975687  60.0808002
  45.3660156  60.3380690  55.1153989  45.8668530  59.2367219  54.8842679
  45.9493294  61.5134653  54.8421475  45.4740445  62.3705962  55.0905861
  47.2263468  61.6836161  54.1406452  47.6331285  60.7116321  53.8578543
  47.0698749  62.5718170  52.8641685  47.3590291  63.6079167  53.0566085
  47.8888110  62.0331332  51.6785018  47.8115183  62.6958010  50.8155399
  48.9455132  61.9372503  51.9223563  47.5367639  61.0483449  51.3690121
  45.7326233  62.6130475  52.4070393  45.1908071  63.0367933  53.0797656
  48.2703608  62.3652556  55.0503179  47.9141347  62.7567886  56.1619162
  49.5146357  62.5086005  54.5417492  49.6924132  62.1005226  53.6355100
  50.6330956  63.3422296  55.0271037  51.5444919  62.8153626  54.7444063
  50.6147043  64.7090443  54.2792324  49.7293701  65.2715221  54.5805213
  51.4680852  65.3100796  54.5956573  50.6078192  64.6523438  52.7344662
  49.6930417  64.1794104  52.3790621  50.5670201  65.6717280  52.3455377
  51.8335960  63.9596185  52.1241410  52.9204960  64.5777996  52.1618046
  51.6616751  62.8271112  51.6214399  50.7022922  63.4861501  56.5669783
  50.8675430  62.4790010  57.2541535  50.5237178  64.7219998  57.0655128
  50.4503791  65.4943342  56.4193518  50.2092061  65.0476738  58.4582152
  50.3920702  64.1740705  59.0872072  51.1161602  66.2059737  58.9483842
  52.1344850  66.0336806  58.5957391  50.8211932  67.1412349  58.4670920
  51.1676137  66.3914942  60.4728761  51.8469813  65.5634392  61.1208056
  50.4305724  67.2671061  60.9767439  48.7051179  65.3955239  58.5958843
  48.1899377  65.4096618  59.7131843  48.0141119  65.6482975  57.4713660
  48.4711378  65.5704841  56.5735301  46.5945273  65.9700443  57.4511784
  46.0321128  65.2342682  58.0288231  46.4318732  66.9509271  57.9010156
  46.0825409  65.9694935  56.0063218  46.8075334  65.6316158  55.0675164
  44.8023472  66.3551821  55.8656574  44.3057264  66.6177193  56.7038835
  43.9862735  66.3949531  54.6450039  43.0859165  66.9269390  54.9588451
  44.6393261  67.2512709  53.5275514  43.8580570  67.6586131  52.8840687
  45.1638962  68.1100090  53.9486750  45.5208749  66.5250923  52.6933379
  46.2331772  66.1799616  53.2431225  43.5282367  65.0024539  54.1754519
  44.1467311  63.9878111  54.5011370  42.4180770  65.0008384  53.4244393
  41.9904711  65.8745623  53.1553006  41.7337678  63.7970685  52.9734085
  42.0327267  62.9406995  53.5760765  40.2076222  63.9944431  53.1284730
  39.8335759  64.6372467  52.3307776  39.7385226  63.0284901  52.9958333
  39.7152258  64.5950292  54.4587388  40.1503318  65.5855373  54.6000664
  38.6402489  64.7631419  54.3866368  39.9923228  63.7235203  55.6921229
  39.3669468  62.8301366  55.6395545  41.0245927  63.3740561  55.6815042
  39.7176701  64.4839601  56.9987561  40.3907975  65.3378115  57.0878076
  38.6993784  64.8751800  57.0011854  39.8845466  63.6246194  58.1839594
  39.2389098  62.8484961  58.1350651  40.8273233  63.2606780  58.2229831
  39.7015986  64.1547963  59.0240239  42.0929649  63.5382973  51.5005049
  41.8942610  64.4272552  50.6724442  42.5792594  62.3232383  51.2016754
  42.6977075  61.6420112  51.9411027  42.8090174  61.8231127  49.8443771
  42.7256132  62.6459537  49.1327961  44.2206207  61.1951626  49.7017555
  44.9508442  61.9352835  50.0243009  44.3290999  60.3672387  50.4051874
  44.6582193  60.7434229  48.2933682  44.0726284  61.2116534  47.2908456
  45.6724133  60.0143663  48.2331928  41.7004986  60.8016658  49.5462729
  41.4387143  59.9397235  50.3836513  41.0720889  60.9252618  48.3691347
  41.3839433  61.6204742  47.7046555  39.9158139  60.1281431  47.9762086
  39.6443731  59.4390777  48.7756876  38.7230640  61.0654192  47.7673182
  38.5758654  61.6533119  48.6723048  38.9512741  61.7916754  46.9850132
  37.4297645  60.3188505  47.4052137  37.4470664  59.9916838  46.3639671
  37.3389563  59.4115359  48.0075782  36.2179437  61.2094642  47.6427502
  35.6023973  61.0387659  48.7174453  35.9275154  62.0433779  46.7567432
  40.2225004  59.3114584  46.7213765  40.5351721  59.8891779  45.6785354
  40.1195260  57.9814578  46.8525696  39.8346450  57.5851510  47.7401493
  40.4156265  57.0279275  45.7912710  40.8291911  57.5352881  44.9189416
  41.4773394  56.0158096  46.2630929  41.2459852  55.6595498  47.2686774
  41.4422828  55.1350210  45.6214104  42.9087233  56.4725798  46.2271741
  43.3650138  57.7466325  46.2881231  42.7607073  58.6322875  46.3822867
  44.7373536  57.7585461  46.1960761  45.2729036  58.6167396  46.2618335
  45.2515740  56.4856104  46.1014926  46.5577838  55.9783901  45.9925688
  47.4032436  56.6478427  45.9491530  46.7502338  54.5848461  45.9606465
  47.7473097  54.1761813  45.8922811  45.6399854  53.7243632  46.0471831
  45.7882168  52.6564339  46.0657163  44.3350620  54.2464272  46.1309274
  43.4970759  53.5737066  46.1990103  44.1034959  55.6388753  46.1563131
  39.1434116  56.3177562  45.3258047  38.4756764  55.6554667  46.1201064
  38.8851470  56.4325345  44.0129725  39.4808060  57.0139364  43.4455456
  37.8839548  55.6718624  43.2774869  36.9456170  55.7476440  43.8262558
  37.7130403  56.3242569  41.8875521  37.5064126  57.3875104  42.0179283
  38.6636534  56.2758936  41.3639934  36.6129923  55.7379265  40.9767140
  36.6315680  56.1808922  39.9803159  36.8570047  54.6851186  40.8315300
  35.2157242  55.8286237  41.6081298  35.1438624  55.0431570  42.3577190
  35.0721841  56.7679878  42.1376468  34.1307911  55.4728701  40.6768013
  34.1965221  54.5423293  40.2887831  33.0714420  56.2243418  40.3153103
  32.9071100  57.4904168  40.7311975  33.5990177  57.9198121  41.3317617
  32.1034443  58.0304256  40.4458013  32.1437777  55.6853080  39.5129659
  32.2363247  54.7354011  39.1829723  31.3355658  56.2214251  39.2317153
  38.3228686  54.2021440  43.1739332  39.4742387  53.9326136  42.8250132
  37.3975435  53.2885004  43.4821099  36.4721294  53.5811339  43.7741431
  37.6658891  51.8615690  43.4743359  38.2915744  51.5897810  42.6235092
  38.1760726  51.5917446  44.3990205  36.3620179  51.0860248  43.3385380
  35.3358657  51.6315693  42.9342338  36.4412088  49.7855277  43.6537808
  37.3263514  49.4065664  43.9664754  35.3441890  48.8348277  43.5560354
  34.4100198  49.3695394  43.7183632  35.3355998  48.2092707  42.1462146
  35.2641750  49.0150554  41.4141501  36.2939044  47.7228891  41.9563425
  34.1943397  47.2121777  41.8736622  34.0098188  46.5706578  42.7332524
  33.2630656  47.7510592  41.6937923  34.5068375  46.1025468  40.4780439
  34.6544545  47.3034926  39.1295839  34.8251801  46.7847424  38.1864948
  33.7430137  47.8943157  39.0433821  35.4953844  47.9756413  39.2979349
  35.4997693  47.7717614  44.6451854  36.5525875  47.1370937  44.7195942
  34.4246546  47.5578742  45.4197044  33.5877062  48.1063603  45.2681080
  34.3039584  46.4580817  46.3754695  35.2482026  46.3400556  46.9110942
  33.1744420  46.7226374  47.4051117  32.2545166  46.8598757  46.8449617
  32.9543057  45.5651633  48.4041605  32.1974299  45.8208493  49.1464156
  32.6153279  44.6534500  47.9139494  33.8734041  45.3311222  48.9412769
  33.4089270  48.0303218  48.1748853  32.6231284  48.2119815  48.9087990
  34.3602302  47.9940852  48.6999912  33.4349751  48.8909812  47.5073946
  33.9772382  45.1715785  45.5963133  32.9963926  45.1398887  44.8544328
  34.8334961  44.1575225  45.7495798  35.5956943  44.2494265  46.4087949
  34.8396254  42.9497971  44.9269579  34.4528893  43.1781184  43.9320078
  36.2958870  42.4590178  44.7922623  36.6565105  42.2025415  45.7878670
  36.3293809  41.5321429  44.2169867  37.2623926  43.4879961  44.1656912
  37.1433193  44.4430898  44.6765009  38.7263370  43.0806807  44.4045847
  39.2506420  42.8728558  43.4782612  39.2743070  43.8675030  44.9223187
  38.8087632  42.1788210  45.0102785  36.9495874  43.7331521  42.6780792
  37.7745744  44.2236262  42.1660669  36.7348562  42.8040023  42.1519268
  36.0819840  44.3850267  42.5699003  33.9700054  41.8384955  45.5277405
  33.2419744  41.1788738  44.7877025  34.0820937  41.6466291  46.8505679
  34.6770023  42.2595530  47.3920945  33.5069672  40.5294298  47.5948524
  32.4335709  40.4821686  47.4149282  34.1565583  39.2024751  47.1442777
  33.7811257  38.3549275  47.7183258  33.9514348  38.9845240  46.0967174
  35.2401678  39.2294143  47.2700105  33.7336738  40.7378321  49.0942091
  34.5340302  41.5851786  49.4920477  33.0600206  39.9062141  49.9022888
  32.4152374  39.2395791  49.5019311  33.4336764  39.6727873  51.2939653
  33.6095309  40.6388205  51.7701355  32.2789963  38.9515816  52.0146767
  31.3284446  39.3742810  51.6889196  32.2426433  37.9065674  51.7020159
  32.3705267  39.0296545  53.5534119  31.7760929  38.1894778  53.9164028
  33.3728172  38.8467300  53.9431777  31.7676213  40.3252989  54.1377181
  32.1464184  40.5776195  55.1252929  32.0864168  41.1510287  53.5037515
  30.2964984  40.3599554  54.0184901  29.9493361  40.8524302  53.2078139
  29.3954011  39.7192364  54.7862615  29.7500373  39.0220412  55.8753703
  30.7223257  38.9829638  56.1545157  29.0596195  38.5324162  56.4238297
  28.1010996  39.7661935  54.4433622  27.7980154  40.2499603  53.6079614
  27.4052339  39.2885827  54.9964018  34.7127641  38.8211380  51.3185031
  34.8019472  37.8532190  50.5592843  35.6690072  39.1817014  52.1841371
  35.5261731  39.9676790  52.8065900  36.9066721  38.4258831  52.3636897
  37.3832583  38.3491364  51.3891644  37.8390202  39.2412045  53.2640963
  38.8027757  38.7419769  53.3670147  38.0271931  40.2315693  52.8476775
  37.4239522  39.3705503  54.2635587  36.6108032  37.0547102  53.0170806
  35.8908309  37.0307974  54.0183233  37.1654866  35.9463729  52.4655111
  37.9096916  35.8906207  51.2088487  38.9043119  36.2963437  51.3894704
  37.4346089  36.4426720  50.3982428  37.9809073  34.4142120  50.8564288
  38.8205745  34.1609935  50.2094548  37.0612326  34.1164018  50.3493611
  38.0421244  33.7480139  52.2156236  39.0822540  33.7411278  52.5434241
  37.7046266  32.7117878  52.1852172  37.1824710  34.6320469  53.1417098
  36.1578027  34.2577403  53.1824456  37.8098660  34.6880420  54.5432562
  38.7739521  35.4317238  54.7329043  37.2603013  33.8878081  55.4749081
  36.4621268  33.3297849  55.2082649  37.7338879  33.6616039  56.8510070
  37.1608867  32.8116096  57.2220141  39.2530549  33.2882652  56.9319700
  39.8440165  34.1095213  56.5271467  39.7888217  33.0877096  58.3658425
  40.8458981  32.8241797  58.3494848  39.7191844  33.9913789  58.9699132
  39.2537267  32.2919574  58.8850620  39.5728897  32.0548650  56.0662359
  40.6430598  31.8553045  56.0483050  39.0686478  31.1628343  56.4386918
  39.2748722  32.1928490  55.0273293  37.4484937  34.8456997  57.8025427
  36.8410689  34.6465253  58.8548291  37.9025638  36.0448832  57.4144688
  38.3680255  36.1121779  56.5178559  37.7769208  37.2954226  58.1524892
  37.7094158  37.0905507  59.2220122  39.0538447  38.1316369  57.9101985
  39.1278719  38.4123455  56.8582329  38.9787435  39.0585052  58.4707152
  40.3486411  37.4088211  58.3327014  40.2997611  37.1520075  59.3883621
  40.4397459  36.4653959  57.7946959  41.9014872  38.2984066  58.0395436
  41.7214662  39.7142269  59.1480801  42.6503925  40.2839383  59.1799972
  40.9366005  40.3679703  58.7773142  41.4723977  39.3914988  60.1575149
  36.4782221  37.9835180  57.7063798  36.4977396  38.8244342  56.8091206
  35.3601525  37.5482207  58.3106095  35.4475144  36.8385133  59.0246691
  33.9903599  37.8059168  57.8548024  33.9418807  37.5888487  56.7847089
  33.0296990  36.8661294  58.6231333  33.5113281  35.8976434  58.7679995
  32.8407318  37.2620914  59.6205482  31.7137970  36.5516693  57.8941046
  31.6607595  36.4996810  56.6678737  30.6413483  36.3256978  58.6539313
  30.7235010  36.3395621  59.6630634  29.7573865  36.0824304  58.2312003
  33.5009191  39.2662926  57.9607517  32.4806007  39.5752465  57.3503921
  34.2039597  40.1354597  58.7041369  35.0338868  39.8234534  59.1853345
  33.8948531  41.5709453  58.7859607  32.8442809  41.7319118  58.5520336
  34.1311768  42.1276911  60.2161772  33.7866496  43.1626274  60.2454501
  33.3528331  41.3582461  61.2927368  33.4611346  41.8308526  62.2693456
  32.2882539  41.3244726  61.0608477  33.7064364  40.3312423  61.3831414
  35.5011592  42.1478444  60.5724019  35.7742196  41.2525088  60.7849226
  34.7076620  42.4139443  57.7764457  34.4688444  43.6175239  57.6812240
  35.6284275  41.7725269  57.0392403  35.7335849  40.7716226  57.1407571
  36.5075470  42.3948293  56.0554348  36.5346719  43.4723267  56.2162382
  37.9384225  41.8532156  56.2352316  37.9573449  40.7781476  56.0695551
  38.5782977  42.2886596  55.4663842  38.5964632  42.1172417  57.5578796
  38.2480697  41.5680119  58.7448432  37.4489578  40.8546607  58.8757907
  39.0571676  42.0629851  59.7448658  38.9537268  41.8012630  60.7150980
  39.9776277  42.9637467  59.2537837  40.9853963  43.7380941  59.8544556
  41.1614433  43.6768309  60.9179819  41.7455926  44.6133683  59.0570731
  42.5130071  45.2258982  59.5061466  41.4971253  44.6970150  57.6729329
  42.0757227  45.3726094  57.0603987  40.4921341  43.9039276  57.0828014
  40.3063196  43.9812414  56.0236312  39.7018795  43.0227256  57.8529927
  35.9966240  42.1361499  54.6306651  35.2626214  41.1767950  54.3902854
  36.4021887  43.0293587  53.7181098  36.9995101  43.7929842  54.0091185
  35.9690880  43.0736121  52.3272869  35.4122262  42.1756720  52.0590078
  35.0807248  44.3161117  52.1060147  35.6197193  45.2010184  52.4437767
  34.9012511  44.4620031  51.0397793  33.7398886  44.3116986  52.8103788
  33.6669019  44.6093091  54.1873599  34.5542633  44.8896564  54.7349850
  32.4520797  44.5411589  54.8489916  32.4069084  44.7649125  55.9034677
  31.3037365  44.1804967  54.1590323  30.3645594  44.1450432  54.6883322
  31.3653038  43.8502089  52.8107354  30.4716772  43.5471983  52.2880327
  32.5772379  43.8898854  52.1336796  32.6216475  43.6158738  51.0900459
  37.1895631  43.1930826  51.4189888  38.0492926  44.0349891  51.6766196
  37.1875013  42.4181662  50.3257485  36.4165104  41.7801116  50.1775748
  38.0512049  42.6348411  49.1693086  39.0713123  42.7788916  49.5181859
  37.9821174  41.4064687  48.2375805  36.9400709  41.1749810  48.0129265
  38.4350562  41.6702188  47.2832230  38.6853369  40.1245801  48.6718488
  38.3729978  38.9233467  48.0000901  37.6142161  38.9152301  47.2312667
  39.0681328  37.7355828  48.2953074  38.8284907  36.8280863  47.7602338
  40.0840113  37.7374291  49.2702374  40.7857008  36.5985491  49.5386889
  40.5102788  35.8477207  49.0077261  40.3771333  38.9218571  49.9695512
  41.1487529  38.9270244  50.7233917  39.6850814  40.1102199  49.6703170
  39.9572311  41.0030014  50.2062402  37.6307146  43.9100640  48.4220392
  36.4440440  44.1100341  48.1671378  38.6298091  44.7337297  48.0878611
  39.5779474  44.4983281  48.3530568  38.4850566  46.0044608  47.3845182
  37.6808445  45.8879206  46.6585132  38.1269027  47.1875964  48.3467827
  37.1243729  46.9700411  48.7181540  39.0457761  47.2806499  49.5812512
  38.6382714  47.9811891  50.3079669  39.1459893  46.3270993  50.1000331
  40.0433803  47.6253778  49.3151787  38.0433705  48.5698878  47.6428332
  39.0446475  48.9376610  47.4176193  37.5469476  48.4592405  46.6816940
  37.2898364  49.6552438  48.4227253  37.3208330  50.6015596  47.8818383
  36.2429329  49.3884524  48.5527923  37.7229119  49.8328643  49.4059712
  39.7754148  46.2878015  46.5993497  40.8531178  45.8625252  47.0071307
  39.6308241  46.9828850  45.4665097  38.7110384  47.2912371  45.1834158
  40.7286779  47.4154592  44.6093593  41.6586909  47.4564379  45.1819154
  40.8877156  46.4382199  43.4111935  40.9781679  45.4228267  43.7984983
  39.7305570  46.4753051  42.3933769  39.8729571  45.7328122  41.6120219
  38.7753418  46.2714248  42.8755468  39.6495705  47.4407273  41.8918691
  42.0759081  46.7128578  42.7026501  42.8202521  46.5352158  43.2865646
  40.4347076  48.8451323  44.1161603  39.2864698  49.2804499  44.2046676
  41.4638042  49.5540350  43.6265817  42.3786984  49.1328501  43.5467957
  41.3619691  50.9560222  43.2107556  40.3339040  51.3000556  43.2700963
  42.1893382  51.8339507  44.1698714  43.2506190  51.5986574  44.0768063
  42.0876135  52.8872555  43.9018001  41.7709133  51.6613643  45.6191389
  42.5169525  50.8178279  46.4658000  43.4099997  50.3326151  46.1000469
  42.0841378  50.5780946  47.7817363  42.6487831  49.9270503  48.4297417
  40.9043185  51.1776376  48.2553612  40.4840555  50.9011656  49.5199387
  39.7075841  51.4006409  49.7965590  40.1668737  52.0412405  47.4215248
  39.2575777  52.4999661  47.7795703  40.6019414  52.2863323  46.1051293
  40.0219232  52.9313040  45.4610987  41.7996864  51.1242694  41.7532435
  42.5851423  50.3205955  41.2549401  41.3037069  52.1868443  41.0940774
  40.6524867  52.8120316  41.5510490  41.7141160  52.5461251  39.7304717
  41.6344001  51.6447910  39.1199086  40.7355048  53.5967058  39.1439470
  40.8011546  53.5481047  38.0561207  39.7140528  53.2974832  39.3863013
  40.9537930  55.0624573  39.6012235  40.8589909  55.1193505  40.6863326
  41.9658036  55.3801895  39.3521416  40.0279385  56.1163668  38.9770206
  39.0923832  55.7491724  38.2313326  40.2750916  57.3054689  39.2810230
  43.1850197  53.0159874  39.6862594  43.8724326  52.7537116  38.7005058
  43.6237812  53.6898210  40.7647795  42.9829489  53.8473953  41.5282003
  44.9584236  54.2645186  40.9291036  45.3076727  54.6250854  39.9598819
  44.8705108  55.4688090  41.8918314  44.5689460  55.1256010  42.8838102
  45.8613925  55.9102513  42.0114274  43.8924518  56.5612946  41.4202705
  44.1513315  56.8780833  40.4092654  42.8918208  56.1397809  41.3656191
  43.8573056  57.7795991  42.3546382  43.6753582  57.4494715  43.3783906
  44.8450235  58.2408256  42.3694506  42.8198659  58.8460813  41.9568523
  42.9725548  59.7399978  42.5623228  42.9544728  59.1406818  40.9156153
  41.4298393  58.3991057  42.1619003  41.3000045  58.1456892  43.1300408
  40.7998444  59.1509914  41.9214000  41.2381253  57.6083111  41.5600243
  45.9890795  53.2403571  41.4390229  47.1841058  53.5145133  41.3398490
  45.5227501  52.0898315  41.9536477  44.5263343  51.9261887  41.9867337
  46.3659867  50.9847650  42.3965271  47.2194515  50.9402849  41.7225551
  46.9481566  51.2103170  43.8147804  47.3280014  52.2291365  43.8890358
  46.1423924  51.1556618  44.5459349  48.0751433  50.2550537  44.2533176
  48.5168513  49.4017652  43.4494216  48.5113917  50.4192722  45.4115130
  45.5290417  49.6932238  42.2847712  44.8216855  49.3594417  43.2402872
  45.5769333  49.0192503  41.1097435  46.3373697  49.4199781  39.9218964
  47.4110166  49.4752239  40.1069376  45.9871427  50.3988936  39.5874260
  46.0353615  48.3667661  38.8656381  46.7695968  47.5626740  38.9321544
  46.0559217  48.7606739  37.8487611  44.6743930  47.8439377  39.2863153
  44.4367118  46.8805942  38.8365311  43.9003001  48.5418212  38.9630110
  44.7391171  47.8424496  40.8234830  43.7313494  47.9851389  41.2069527
  45.2849599  46.5347432  41.4343356  45.4630614  45.5546831  40.7149177
  45.5155860  46.5425929  42.7576802  45.3553505  47.3951119  43.2763716
  45.8508566  45.3691157  43.5620060  45.8361367  44.4840398  42.9330529
  47.2495197  45.4864783  44.2372930  47.4415040  44.5390746  44.7445298
  48.3728364  45.6104625  43.1946005  49.3557403  45.6260952  43.6655587
  48.3553681  44.7672962  42.5033174  48.2788786  46.5245512  42.6075206
  47.3617574  46.5749652  45.3206955  48.3888942  46.6860716  45.6680647
  47.0369909  47.5412970  44.9381687  46.7535414  46.3427632  46.1949297
  44.7755943  45.1541322  44.6409601  43.9716373  46.0466087  44.9087731
  44.7656568  43.9403811  45.2066830  45.4412615  43.2532898  44.8961194
  43.7977578  43.4746746  46.1885130  42.8198495  43.8626130  45.8978171
  43.7568372  41.9328369  46.1273825  43.5955580  41.6218231  45.0931270
  44.7392681  41.5487337  46.4044462  42.6935983  41.2544058  47.0162690
  42.8901590  41.5150281  48.0559015  41.2650578  41.7179590  46.6839792
  40.5795865  40.8760879  46.5979441  40.8779751  42.3768169  47.4622274
  41.2156789  42.2590272  45.7389237  42.8169804  39.7254924  46.9081643
  42.1021351  39.2203254  47.5582885  42.6378221  39.3913159  45.8861083
  43.8131146  39.3864197  47.1877717  44.1484858  43.9973097  47.5881828
  45.1610916  43.5908887  48.1579262  43.2716326  44.8644675  48.1044674
  42.4711764  45.1391972  47.5484706  43.2659519  45.3824800  49.4676345
  44.2249600  45.1997749  49.9459474  43.0064924  46.9019993  49.4278214
  42.1743016  47.1400651  48.7695569  42.6917293  47.2423160  50.4152356
  44.1916730  47.7600954  49.0364726  44.5046133  47.9850149  47.6803407
  43.9112258  47.5224492  46.9082234  45.5636242  48.8476497  47.3304961
  45.7884504  49.0290146  46.2903404  46.3071030  49.4900499  48.3417163
  47.3287829  50.3361009  48.0289577  47.5697710  50.3446296  47.0939374
  45.9984244  49.2616116  49.6951177  46.5662689  49.7509675  50.4737803
  44.9497563  48.3914962  50.0410808  44.7140756  48.2292080  51.0807284
  42.1704560  44.6909275  50.2912193  41.2117121  44.1551368  49.7313796
  42.3315551  44.7638655  51.6191990  43.1649560  45.2019704  51.9920905
  41.3577312  44.3343847  52.6135829  40.3987186  44.1648593  52.1365243
  41.8199744  43.0317366  53.2892315  42.9082158  43.0049713  53.3445414
  41.4729512  43.0018421  54.3214118  41.3039007  41.7775725  52.5834061
  40.2153760  41.7988007  52.5230701  41.6754551  41.7625583  51.5591269
  41.7952722  40.2317319  53.3820750  40.8601303  40.3122251  54.9270515
  40.9505069  39.3739996  55.4696951  41.2151555  41.1167666  55.5694424
  39.8094826  40.4787172  54.7093251  41.1703284  45.4345797  53.6591895
  42.1546220  45.9103943  54.2259634  39.8974545  45.7639827  53.9255195
  39.1518418  45.3176872  53.4086760  39.4653592  46.7027986  54.9601548
  40.1992133  46.7238313  55.7682821  39.3161008  48.1171325  54.3599037
  38.6238148  48.0803000  53.5190890  38.8639046  48.7882580  55.0924930
  40.6041075  48.7695499  53.9000565  40.8696403  48.9218398  52.5243421
  40.1570913  48.5799927  51.7922817  42.0660445  49.5208129  52.0955061
  42.2662547  49.6366175  51.0406231  43.0023936  49.9762220  53.0404214
  44.1555491  50.5659541  52.6138568  44.7973030  50.7022949  53.3204381
  42.7445792  49.8235839  54.4172781  43.4610262  50.1700256  55.1480365
  41.5464461  49.2220887  54.8473984  41.3518365  49.1095972  55.9030910
  38.1260448  46.2422286  55.5493817  37.3386818  45.6011437  54.8499651
  37.8718041  46.6349296  56.8091375  38.5689761  47.1665358  57.3107309
  36.5744232  46.5191320  57.4809572  36.0921674  45.5872622  57.1849705
  36.7762600  46.5005057  59.0117703  37.3138729  47.3972774  59.3265909
  35.8038387  46.5410517  59.5069690  37.5179075  45.2517463  59.5028782
  36.9720630  44.3494263  59.2244782  38.4861976  45.2049288  59.0100462
  37.7721955  45.2841687  61.0091170  38.5685420  46.0867197  61.4895587
  37.1225468  44.3921724  61.7574118  36.4827287  43.7326700  61.3318058
  37.2516561  44.3881824  62.7581000  35.6690434  47.6776682  57.0391797
  35.4695671  48.6244747  57.7992216  35.1858096  47.5975447  55.7889984
  35.4146882  46.7848285  55.2353233  34.5248948  48.6859995  55.0668435
  35.1949960  49.5411641  55.1084596  34.3484961  48.2866470  53.5895805
  33.8813917  47.3043971  53.5444190  33.6614630  48.9793775  53.1062855
  35.6432328  48.2764404  52.7562896  36.3382929  47.5795131  53.2234616
  35.3700265  47.7540266  51.3344991  36.1153924  47.0167132  51.0371312
  34.3900845  47.2830481  51.2440399  35.4022011  48.5599532  50.6028072
  36.3095388  49.6641885  52.7135767  36.8406274  49.8347244  51.7779205
  35.5824758  50.4690670  52.8264481  37.0325060  49.7738044  53.5198333
  33.2058854  49.1987905  55.6701458  32.8132616  50.3097515  55.3183400
  32.5673163  48.4437887  56.5840417  32.9392325  47.5418963  56.8435788
  31.4302386  48.9442822  57.3637375  30.7224676  49.3914702  56.6638603
  30.7223254  47.8069988  58.1280800  31.4272943  47.3496860  58.8245460
  29.9380174  48.2437882  58.7475750  30.0825620  46.7026239  57.2610248
  30.8783714  46.1860088  56.7268327  29.4052320  45.6745550  58.1759059
  28.8015448  44.9634995  57.6112681  30.1464002  45.1106716  58.7406246
  28.7507786  46.1644855  58.8962710  29.0893913  47.2302716  56.2064615
  28.1578130  46.6620156  56.1894054  28.8145627  48.2683354  56.3855420
  29.5186338  47.1681203  55.2069851  31.8355465  50.0571534  58.3468592
  31.0519905  50.9854305  58.5271273  33.0467636  49.9713086  58.9258977
  33.6498901  49.1886239  58.7100061  33.6286363  50.9940208  59.8038089
  32.8722132  51.2367547  60.5539405  34.8967989  50.5302488  60.5683716
  35.7177932  50.3983474  59.8604265  35.2040977  51.3180800  61.2585219
  34.7785047  49.2284459  61.3868231  33.6416400  48.8010996  61.6932650
  35.8506818  48.7385877  61.8043841  33.9175390  52.2909187  59.0356630
  33.5005880  53.3536621  59.4892324  34.5494184  52.1647022  57.8538052
  34.8848037  51.2543895  57.5679794  34.7959114  53.2549546  56.9030530
  35.3791061  54.0050924  57.4421051  35.6304663  52.8211305  55.6718175
  35.0639937  52.0988856  55.0808004  35.8043379  53.6791835  55.0175709
  36.9841334  52.1779118  56.0184354  36.9998274  50.9729317  56.3462338
  37.9782520  52.9347536  56.0625678  33.4981795  53.9491837  56.4461527
  33.4641500  55.1763072  56.4065686  32.4458661  53.1624221  56.1636925
  32.5563140  52.1579200  56.2099819  31.1168153  53.6473930  55.7854887
  31.2472310  54.3351256  54.9492653  30.2643747  52.4580675  55.2922059
  30.8134772  51.9158500  54.5227667  30.1078919  51.7428488  56.1000916
  28.9134629  52.8314667  54.7090634  28.7765389  53.0149554  53.3168818
  29.6278446  52.8850947  52.6638735  27.5303070  53.3761027  52.7711825
  27.4306431  53.5132543  51.7049051  26.4158648  53.5538020  53.6147260
  25.2034547  53.8782015  53.0805454  24.5131419  53.9699059  53.7406519
  26.5495250  53.3756446  55.0051974  25.6992751  53.5068004  55.6567196
  27.7945923  53.0079863  55.5497789  27.8883056  52.8650062  56.6168438
  30.4211601  54.4463609  56.9046799  29.9046223  55.5284124  56.6267224
  30.4410411  53.9121111  58.1395447  30.8873606  53.0152741  58.2786965
  29.8783098  54.5360208  59.3446186  28.8282630  54.7531371  59.1391332
  29.9485579  53.5369287  60.5177193  30.9658933  53.1478309  60.5898056
  29.7598502  54.0479837  61.4635344  28.9408638  52.3792121  60.4046446
  27.9436211  52.7452079  60.6537289  28.8755652  52.0362844  59.3730799
  29.2994403  51.1982225  61.3205876  30.3408110  50.9146398  61.1564963
  29.2316377  51.5198502  62.3608339  28.3813980  49.9881142  61.0882751
  27.3586129  50.2330371  61.3758815  28.3617619  49.7264786  60.0294430
  28.8264200  48.8021003  61.8405387  28.1890621  48.0383709  61.6589423
  29.7590955  48.5433849  61.5509206  28.8259780  49.0088744  62.8292274
  30.5568015  55.8644662  59.7258770  29.8709240  56.7630938  60.2114545
  31.8703294  55.9726563  59.4626371  32.3662425  55.1748731  59.0867726
  32.6699164  57.1880672  59.6416651  32.3283090  57.6899359  60.5489149
  34.1466208  56.7951999  59.8591475  34.4783794  56.1576767  59.0366377
  34.7774006  57.6845066  59.8144320  34.3767858  56.0576709  61.1974734
  34.0711350  56.7045391  62.0197568  33.7377630  55.1771918  61.2655583
  35.8401595  55.6605956  61.4354640  36.7016806  56.5680198  61.3928045
  36.0753593  54.4587945  61.6904879  32.5061260  58.2216925  58.5062245
  33.0669937  59.3109735  58.6183992  31.7314981  57.8928747  57.4561099
  31.2937202  56.9810282  57.4399711  31.4353569  58.7818468  56.3287133
  30.5149604  58.4382692  55.8545976  31.2502327  59.7974818  56.6818429
  32.5522509  58.7975904  55.2719239  32.5374487  59.6606027  54.3944363
  33.5086712  57.8600486  55.3591294  33.4473624  57.1759046  56.1015533
  34.6880336  57.7310680  54.5032220  34.8686886  58.6900843  54.0151181
  35.9458674  57.3670277  55.3399505  35.7433709  56.4497786  55.8946912
  36.7929267  57.1379370  54.6950280  36.4050154  58.4320273  56.3552678
  36.1275280  59.6345427  56.1428262  37.1646844  58.0389706  57.2663591
  34.5026972  56.7367716  53.3436505  35.4295964  56.6090915  52.5490835
  33.3381293  56.0765887  53.2209425  32.6046295  56.2155952  53.9010088
  33.0239095  55.2197304  52.0767918  33.7595563  55.3708972  51.2850479
  33.0684033  53.7295310  52.4820075  33.9412045  53.5340864  53.1073445
  32.2067194  53.5076470  53.1084646  33.0795446  52.7641709  51.2739157
  32.3124607  53.0813275  50.5666336  34.4329925  52.8134495  50.5321480
  34.7831956  51.8323195  50.2112887  34.3670350  53.4384498  49.6423968
  35.2157507  53.2410975  51.1573726  32.6923796  51.3341073  51.6980886
  33.4170832  50.5873066  51.3737381  32.6026829  51.2379757  52.7799852
  31.7301421  51.0516020  51.2696731  31.6580051  55.6235019  51.5175397
  30.6526501  55.5096851  52.2188707  31.6609311  56.0776910  50.2573744
  32.5360193  56.1399146  49.7543228  30.4748528  56.5074563  49.5248541
  29.5800695  56.4596516  50.1496193  30.6767228  57.9652012  49.0698832
  31.6258606  58.0601651  48.5369363  29.8931988  58.2223073  48.3564643
  30.6085406  58.9907409  50.2212586  29.6097430  59.0771380  50.6495248
  31.2248974  58.5826807  51.0228534  31.2226929  60.3670515  49.9067826
  30.8600554  61.0566453  50.6692912  32.3071693  60.3654695  50.0197175
  30.7118271  60.9648366  48.6550578  29.7146498  61.1155943  48.6271374
  31.4283792  61.2863514  47.5601325  32.7553707  61.1511298  47.5081827
  33.2900152  60.8561493  48.3159492  33.2601495  61.3421437  46.6497369
  30.8107033  61.7536532  46.4721015  29.8114259  61.8874451  46.4602046
  31.3478552  61.9341217  45.6341929  30.2877581  55.5725755  48.3269850
  31.1873244  55.4683634  47.4957688  29.1139212  54.9250463  48.2672608
  28.4268968  55.0761052  48.9915174  28.7107062  54.0258088  47.1871481
  29.5827618  53.4691597  46.8451689  27.6358857  53.0067027  47.6740502
  26.8268398  53.5799377  48.1310933  27.0099959  52.1591298  46.5420077
  26.3101978  51.4202989  46.9325925  26.4496764  52.7640655  45.8279623
  27.7796314  51.6248756  45.9893283  28.2186253  52.0790247  48.7694429
  28.9240573  51.3821588  48.3147654  28.7997168  52.6519803  49.4910739
  27.1553316  51.2906625  49.5490400  27.4925944  51.0906706  50.5665030
  26.2145971  51.8377229  49.6185486  26.9497092  50.3311767  49.0729052
  28.1618169  54.8483446  46.0087057  27.2542664  55.6584828  46.2011609
  28.7514344  54.6350820  44.8232554  29.4635692  53.9208659  44.7390804
  28.4663299  55.3867250  43.6022004  28.0328900  56.3427241  43.8877885
  29.7986667  55.6419624  42.8627375  30.2904591  54.6939973  42.6457895
  29.6129257  56.0924344  41.8878877  30.7659259  56.5489179  43.6295873
  30.9932087  56.1302824  44.6092035  31.7144227  56.5731482  43.0978011
  30.1814043  58.2585521  43.8105024  29.9311085  58.3182412  45.6004482
  29.4767539  59.2662106  45.8857147  29.2745158  57.5157842  45.9265813
  30.8866681  58.2195517  46.1145310  27.4868656  54.6340510  42.6811942
  27.3452256  53.4203730  42.8237026  26.8864695  55.3485836  41.6970592
  26.7931041  56.8078482  41.6231418  27.7021683  57.2084507  41.1739636
  26.6348554  57.2929559  42.5854794  25.5970327  57.0574688  40.7211635
  25.6042834  58.0408351  40.2522167  24.6797284  56.9691943  41.3054318
  25.6734977  55.9112470  39.7309223  26.3181478  56.2036350  38.8993518
  24.6938652  55.6822993  39.3173052  26.2649864  54.7208029  40.5120451
  25.4692993  54.0553479  40.8506756  27.2923110  53.9581540  39.6560750
  28.4087524  54.4543966  39.4893657  26.8954119  52.7854150  39.1327774
  25.9689696  52.4336379  39.3281937  27.7685772  51.8904977  38.3615716
  28.7175228  52.3973653  38.1786681  28.1542181  50.5510954  39.0752625
  27.8383696  49.6657722  38.5208516  29.2432006  50.4729694  39.0836521
  27.6703408  50.3852011  40.5188562  28.3516801  50.9323719  41.4096810
  26.5528580  49.8501000  40.6973948  27.1610734  51.6106786  36.9762769
  26.3861679  50.6684252  36.8327707  27.5173848  52.3675710  35.9321543
  27.2545340  52.0220519  35.0204247  27.6846047  53.8148316  35.9339749
  27.3554869  54.2705555  36.8670833  29.1468926  54.2147243  35.6255127
  29.6742026  53.4275472  35.0853809  29.1836523  55.1031049  34.9965161
  29.8465314  54.5305473  36.8115566  29.4475401  55.3119361  37.2016124
  26.7122640  54.2556590  34.8373957  26.9738357  53.9579278  33.6743508
  25.5665832  54.8414656  35.2311153  25.4326351  55.0286889  36.2142456
  24.3940388  55.1020561  34.3722315  24.0692473  54.1155004  34.0321149
  23.2757275  55.7346309  35.2325769  23.6415155  56.6219134  35.7521709
  22.4637588  56.0766274  34.5884005  22.6496291  54.7486317  36.2211836
  21.8754474  53.8806738  35.8266701  22.9652792  54.8819134  37.5089938
  23.5817603  55.6203082  37.8151787  22.5665148  54.2527206  38.1907953
  24.6744978  55.9786681  33.1356313  23.9482237  55.8753081  32.1487758
  25.7277933  56.8007785  33.2147507  26.2717032  56.8028957  34.0679491
  26.2652254  57.6633435  32.1625889  25.4080000  58.0539867  31.6114197
  27.0324456  58.8986717  32.7397183  27.8246077  59.2087571  32.0566200
  26.3391367  59.7417419  32.7604645  27.6924389  58.7646184  34.1327224
  27.7867147  59.8129069  34.8069911  28.2226704  57.6743585  34.4495914
  27.1403460  56.9132699  31.1334171  27.3289629  57.4277935  30.0314941
  27.6730908  55.7374259  31.5114011  27.4172740  55.3508551  32.4112887
  28.7816059  55.0640648  30.8326308  29.2569299  55.7845298  30.1629545
  29.8412018  54.7019756  31.8976374  29.4144261  54.0807969  32.6836078
  30.6645520  54.1304017  31.4670070  30.4059274  55.8697396  32.4611286
  29.7269274  56.3328057  32.9609835  28.5057168  53.8380369  29.9175337
  29.4892869  53.4027632  29.3177706  27.2684222  53.2996776  29.7228130
  25.9879975  53.6271187  30.3582190  25.7190883  54.6774816  30.2743153
  26.0300087  53.3504167  31.4099761  24.9315409  52.7927142  29.6410198
  24.5366507  53.3517124  28.7931727  24.0885142  52.5277568  30.2788603
  25.7035887  51.5904344  29.1337393  25.2204970  51.1169073  28.2783472
  25.7686226  50.8420267  29.9247193  27.1112472  52.1276972  28.8361908
  27.8123055  51.3650694  29.1824105  27.4038600  52.2827579  27.3186138
  27.8012723  51.2688465  26.7423143  27.3281510  53.4876253  26.6863270
  26.6135133  54.7028977  27.1064222  26.8800488  55.0972103  28.0807827
  25.5433636  54.5007177  27.0945950  26.9555166  55.7589944  26.0645591
  27.8917448  56.2483399  26.3378017  26.1911758  56.5301109  25.9620530
  27.1665302  54.9415665  24.8063867  27.7481518  55.4777030  24.0556377
  26.1997209  54.7071089  24.3587224  27.8250962  53.6441970  25.3004162
  27.4601021  52.8227733  24.6799709  29.3627207  53.6664134  25.1443315
  29.8294611  53.6053422  24.0082471  30.1171833  53.7254274  26.2572419
  29.6709592  53.7765569  27.1623777  31.5807342  53.6254365  26.2737854
  31.9786884  54.0434818  25.3475292  32.1221974  54.4752584  27.4359624
  31.7442186  55.4967569  27.3860241  31.8413982  54.0633146  28.4050027
  33.2108773  54.5312772  27.4076086  32.0926657  52.1737547  26.3818188
  33.2888367  51.9566268  26.1891162  31.1978313  51.2185270  26.6875316
  30.2288612  51.4785534  26.8078364  31.4929722  49.7936927  26.8749002
  32.5650389  49.6592496  27.0294515  30.7744293  49.3171483  28.1610213
  29.6978723  49.4566245  28.0453480  30.9267568  48.2474584  28.3054160
  31.2692439  50.0670601  29.4223642  32.3560907  49.9819845  29.4850874
  31.0569865  51.1329150  29.3376996  30.6366054  49.5785012  30.7327976
  31.4157201  49.2365567  31.6497552  29.3881417  49.5748316  30.8123636
  31.1394188  48.9721630  25.6124712  30.8431911  49.5565023  24.5687937
  31.2354614  47.6318718  25.7071773  31.4642348  47.2133199  26.5970841
  31.0197126  46.6862673  24.6007300  30.6895525  47.2108544  23.7015906
  32.3409691  45.9410799  24.2931148  32.6797499  45.4403629  25.2016830
  32.1519498  45.1368655  23.5805246  33.5061446  46.7932144  23.7471075
  33.5577126  47.6984019  24.3538177  34.4598377  46.2876384  23.9073273
  33.3504523  47.2031036  22.2697170  32.9891869  46.3778289  21.6552938
  32.5991215  47.9923498  22.2117648  34.5869527  47.8167260  21.7468773
  35.2782295  48.0339069  22.4507452  34.8811853  48.1279957  20.4681771
  34.0261076  47.8958070  19.4605906  33.1300237  47.4702383  19.6516270
  34.2680025  48.1353510  18.5101725  36.0656621  48.6891567  20.1950780
  36.7246985  48.8796019  20.9361850  36.3093110  48.9331530  19.2464210
  29.9362638  45.6544013  24.9660849  29.7812869  45.3040601  26.1367284
  29.2432400  45.1534183  23.9275436  29.4501018  45.4877155  22.9984690
  28.2277048  44.0976097  23.9939244  27.5750619  44.3434417  24.8298992
  27.3854830  44.1930335  22.6955274  26.9430801  45.1899072  22.6584408
  28.0494915  44.1314506  21.8310199  26.2624302  43.1358988  22.5390288
  26.6793511  42.1307943  22.5575703  25.5874345  43.2112859  23.3909376
  25.3903582  43.2609626  21.2788997  25.3666800  44.3507121  20.6626639
  24.7346024  42.2460339  20.9568560  28.8672923  42.6918755  24.1647173
  29.9484520  42.4733674  23.6159143  28.1734283  41.7486835  24.8565053
  27.1052271  42.0377646  25.8198605  26.1674982  42.1977544  25.2897673
  27.3090312  42.9101565  26.4401944  27.0027268  40.7961591  26.6952579
  26.0207546  40.6644409  27.1499742  27.7417662  40.8498194  27.4957992
  27.3797417  39.6850045  25.7377882  26.5212108  39.4307647  25.1136177
  27.6936628  38.7799528  26.2595419  28.4988018  40.3010096  24.8886632
  29.4196063  40.2280571  25.4563340  28.6997239  39.5033501  23.5786412
  28.9956409  38.3104351  23.6712322  28.5854493  40.1320232  22.3966829
  28.3365538  41.1098985  22.3795701  29.0501580  39.5537818  21.1368735
  28.7005519  38.5260737  21.0157928  28.6545238  40.1358886  20.3045969
  30.5825602  39.6387742  21.1367532  31.1281942  40.7366230  21.2327870
  31.2520376  38.4764018  21.0361688  30.7182307  37.6257205  20.9337846
  32.7068197  38.2822320  21.1541739  32.8724443  37.2418251  20.8779801
  33.5157082  39.1738933  20.1640908  33.4913367  40.2098157  20.5017293
  34.5725995  38.9063700  20.2221779  33.0902857  39.1373629  18.6740106
  32.0066870  39.2013572  18.5750378  33.4766784  40.0413744  18.2006883
  33.5867882  37.9370370  17.8502241  33.9487476  36.8939982  18.4413023
  33.6007284  38.0879290  16.6088087  33.2311868  38.3924743  22.6092037
  34.3581805  38.8470399  22.8093372  32.4298706  37.9464247  23.5946113
  31.5138097  37.5897797  23.3638521  32.8154616  37.8425797  25.0107849
  33.7656369  38.3578001  25.1644074  31.7514362  38.5258913  25.9216061
  30.7797786  38.3678174  25.4616931  31.5822362  37.9832915  27.3573804
  30.9128806  38.6169742  27.9421055  31.1449747  36.9846654  27.3568309
  32.5298109  37.9239712  27.8866387  31.9925365  40.0488866  25.9349133
  31.3198152  40.5643914  26.6201752  33.0095748  40.2913219  26.2408369
  31.8443136  40.4768262  24.9421840  33.0604462  36.3692571  25.4075986
  32.4658611  35.4641781  24.8230112  33.9819100  36.1783503  26.3682061
  34.3755444  36.9853054  26.8274919  34.6647967  34.9131022  26.6551663
  34.5126827  34.2135891  25.8319162  36.1996164  35.1832295  26.8194334
  36.3597171  35.7175860  27.7581240  37.0721815  33.9085792  26.8776543
  38.1296523  34.1451362  26.7623930  36.9886615  33.3923331  27.8326974
  36.8078228  33.2076292  26.0857896  36.7592357  36.0949156  25.7067337
  37.8363453  36.2321882  25.8075810  36.5702549  35.6714419  24.7203361
  36.3209044  37.0924017  25.7316151  34.1423880  34.2531216  27.9564364
  33.4706237  34.9027756  28.7592740  34.4907974  32.9654535  28.1329463
  34.9960151  32.5075049  27.3889407  34.2800462  32.1274353  29.3234992
  33.2736681  32.3365597  29.6898094  34.3578221  30.5953627  29.0200945
  35.4029326  30.3204877  28.8649020  34.0133729  30.0422300  29.8955807
  33.5748484  30.0067056  27.8237614  32.9755593  30.7573552  27.0226136
  33.6156806  28.7610614  27.7154411  35.2539193  32.5004714  30.4756286
  35.9120073  33.5410513  30.4159242  35.3328029  31.6441551  31.5148282
  34.7730724  30.8040213  31.5041539  36.2399646  31.8022245  32.6556497
  36.1085683  32.8148941  33.0309044  35.8239714  30.8577474  33.8007578
  34.7838224  31.0334081  34.0769087  35.9011630  29.8140820  33.4925486
  36.6284081  31.0611506  34.9491558  36.2892154  30.5117266  35.6606919
  37.7152448  31.6077000  32.2516081  38.0694825  30.5615295  31.7033318
  38.5377407  32.6249830  32.5481330  38.1545084  33.4539537  32.9827713
  39.9641679  32.6762160  32.2199112  40.1500330  32.0366301  31.3565625
  40.3432650  34.1286174  31.8404253  40.1519032  34.7782310  32.6958222
  41.4164069  34.1980901  31.6532806  39.5947861  34.6813729  30.6047418
  38.5213916  34.5888527  30.7743153  39.8669807  36.1880667  30.4301198
  39.9707063  36.4884372  29.3874498  39.0482556  36.7749432  30.8464169
  40.7794270  36.4896353  30.9434024  39.9194848  33.8818077  29.3244640
  40.0602946  34.5163534  28.4499508  40.8287964  33.2934028  29.4327931
  39.1093168  33.1904172  29.0912172  40.8719651  32.1391195  33.3442103
  42.0895254  32.1816139  33.1762610  40.2971858  31.6403972  34.4540670
  39.2888025  31.6135525  34.5177808  41.0300658  31.0935631  35.6017357
  41.7036640  31.8734355  35.9557039  40.0646346  30.7228581  36.7656718
  39.2927052  30.0595616  36.3727800  40.7221043  29.9904056  37.9557449
  40.0426687  29.9179364  38.8048559  40.9927936  28.9684964  37.6922493
  41.6203687  30.5065549  38.2967023  39.3487137  31.9760442  37.2865286
  38.6791282  31.7435035  38.1148535  40.0703848  32.7156522  37.6308132
  38.7461264  32.4374292  36.5061912  41.8827824  29.8629831  35.2253431
  41.4043785  28.9732852  34.5213641  43.1349122  29.8647156  35.7051981
  43.4415279  30.6473670  36.2705737  44.1286109  28.8198011  35.4736584
  44.7965000  28.7877601  36.3340237  43.6574145  27.8381998  35.3985664
  44.9780541  29.0761640  34.2225692  45.9349524  28.3333556  34.0060829
  44.6631452  30.1018504  33.4115884  43.8714168  30.6925146  33.6256164
  45.4455877  30.4593329  32.2299523  45.8655828  29.5513206  31.7915818
  44.5476404  31.1116059  31.1652380  44.0152954  31.9671459  31.5790085
  45.1712346  31.5116945  30.3634372  43.5754438  30.1024688  30.5406821
  44.1487817  29.2896178  30.0922961  42.9685061  29.6524906  31.3276644
  42.6593932  30.7273981  29.4796544  41.9605724  31.4012684  29.9728221
  43.2509138  31.3537629  28.8111968  41.8830764  29.6957371  28.6408632
  41.2770249  30.2097688  27.8938472  42.5771592  29.0539002  28.0975516
  40.9922906  28.8482525  29.4571698  41.5386139  28.3431164  30.1412461
  40.3148840  29.4257493  29.9347299  40.5097593  28.1905982  28.8622905
  46.5980606  31.3905038  32.5983720  46.4156473  32.3120501  33.3956266
  47.7439295  31.1568940  31.9403963  47.8053515  30.3773419  31.3027186
  48.8701018  32.0790998  31.9357786  49.0846912  32.3343409  32.9727629
  50.1179690  31.4134740  31.3297695  49.8989927  31.0424890  30.3274280
  50.8835681  32.1842294  31.2142703  50.6809268  30.2739525  32.2036334
  50.7808492  30.6235651  33.2326472  49.9789753  29.4391822  32.2284901
  52.0543885  29.7428054  31.7730737  52.5548165  28.8010775  32.3812277
  52.6827757  30.3236672  30.7479770  52.2628182  31.1025999  30.2617091
  53.5908390  29.9893932  30.4598191  48.5187341  33.3580423  31.1681807
  47.8471960  33.2954526  30.1373053  48.9998031  34.4842452  31.6986076
  49.5629459  34.4405430  32.5383273  48.8353649  35.8070151  31.1161218
  48.4640444  35.7318450  30.0917388  47.8634243  36.6881061  31.9491117
  47.9042819  37.7039847  31.5518833  46.4131608  36.2316977  31.7485323
  45.7244934  36.8057954  32.3685516  46.1047055  36.3613175  30.7110719
  46.2957005  35.1769113  31.9888046  48.2178537  36.8096198  33.4466638
  47.4982915  37.4469730  33.9585477  48.1950741  35.8393570  33.9422405
  49.2036106  37.2461693  33.6081500  50.1913939  36.5056197  31.0651422
  51.0756632  36.2128750  31.8722323  50.3059915  37.4420139  30.1174279
  49.5422314  37.6318373  29.4845784  51.4540597  38.3206173  30.0076037
  51.7844142  38.5066386  31.0247881  52.5788685  37.6410209  29.1835729
  53.5083969  38.1894385  29.3379980  52.7612241  36.6483629  29.5967601
  52.3116352  37.5298305  27.6593885  51.4126980  36.9362330  27.4893443
  52.1090972  38.5170420  27.2425948  53.4554469  36.8980489  26.8528400
  53.6398740  37.3421892  25.6973760  54.1333227  35.9875084  27.3780384
  51.0181697  39.6689219  29.4321799  50.0101858  39.7470209  28.7276615
  51.8300684  40.6956992  29.7112819  52.6383057  40.5574127  30.3035515
  51.7182508  41.9995889  29.0730143  51.4538077  41.8302258  28.0269995
  50.5820658  42.8424526  29.7102608  50.3058912  43.6116917  28.9866208
  49.6780388  42.2431123  29.8249799  50.8598952  43.5843310  31.0109854
  51.4908823  44.8450557  30.9764960  51.8134542  45.2598311  30.0342143
  51.6750149  45.5864939  32.1564450  52.1536681  46.5539363  32.1094308
  51.2014593  45.0812352  33.3796158  51.3386036  45.8203434  34.5174261
  51.6945659  46.6975309  34.3483463  50.5829739  43.8157327  33.4262247
  50.2284697  43.4242423  34.3681312  50.4200169  43.0627437  32.2458698
  49.9322348  42.0999637  32.2850787  53.0923570  42.6791799  29.0674296
  53.8645360  42.5295843  30.0172016  53.3509712  43.4284565  27.9842781
  52.6582921  43.5063824  27.2546225  54.5653368  44.2109079  27.7920074
  55.4236383  43.5943367  28.0683414  54.7010561  44.5714668  26.3063818
  55.6079365  45.1508445  26.1251544  54.7624459  43.6734340  25.6905974
  53.8540489  45.1596252  25.9520789  54.5481576  45.4769006  28.6588990
  53.6082760  46.2678472  28.5754768  55.6145764  45.6476753  29.4488591
  56.3426709  44.9426121  29.4539786  55.8995888  46.8437740  30.2380396
  54.9847502  47.1710080  30.7352873  56.9596447  46.4912898  31.2976119
  57.8351677  46.0936500  30.7898135  57.2847076  47.3927291  31.8174342
  56.4927982  45.4746850  32.3423979  55.6773325  45.8941402  32.9334021
  56.0860982  44.6137407  31.8140002  57.6196467  44.9855133  33.2670581
  57.2180464  44.2527761  33.9636085  58.3461232  44.4414824  32.6651068
  58.3213099  46.0935447  34.0688980  58.8129322  46.8042328  33.4042989
  57.5954691  46.6493750  34.6613958  59.3446946  45.5348761  34.9685103
  59.7908512  46.2834369  35.4788208  58.9131288  44.8909866  35.6162226
  60.0374623  45.0473160  34.4180639  56.4164145  47.9899106  29.3537422
  56.6761041  47.7952583  28.1647894  56.5945183  49.1614413  29.9850082
  56.3487666  49.2301528  30.9617450  57.1229509  50.3905539  29.3898583
  56.4176718  50.6955221  28.6149255  57.1768727  51.4674472  30.5004609
  56.4151990  51.2819692  31.2606399  58.1174665  51.3759987  31.0452127
  57.0833721  52.9176878  29.9764907  57.4081295  53.5983359  30.7646358
  57.7844746  53.0622645  29.1517732  55.6700266  53.3611699  29.5520474
  54.6801187  52.8522796  30.1266689  55.5999931  54.2306800  28.6557905
  58.5160681  50.2051558  28.7436268  58.7644825  50.7785680  27.6836845
  59.3738659  49.3876181  29.3814552  59.0733551  48.9320654  30.2305300
  60.7364767  49.0535366  28.9433189  61.1524779  49.9532404  28.4866033
  61.6687031  48.6970618  30.1414289  62.6504329  48.3978899  29.7706568
  61.8440433  49.6127714  30.7072890  61.1880147  47.6250892  31.1429389
  60.3008210  46.8188705  30.7946159  61.7979786  47.5523637  32.2308530
  60.7924146  47.9650197  27.8441061  61.8714570  47.7232380  27.3051448
  59.6489965  47.3274526  27.5381108  58.8023071  47.5914650  28.0239694
  59.5128196  46.2944488  26.5143115  58.5290974  46.4033175  26.0570553
  60.2450314  46.4274384  25.7157273  59.6333488  44.8703337  27.0815935
  59.2891419  43.9293468  26.3656730  60.0792107  44.6880823  28.3423907
  60.3224951  45.4907010  28.9084383  60.1046644  43.3841726  29.0161871
  60.5031808  42.6622560  28.3007949  61.0863901  43.4149673  30.2114455
  61.3864765  42.3965765  30.4577307  62.0017191  43.9456961  29.9460521
  60.5459075  43.9834887  31.3867514  60.4593540  44.9361418  31.2490031
  58.6843953  42.9337324  29.4026390  57.8041622  43.7717115  29.5923303
  58.4848167  41.6137734  29.4927979  59.2493951  40.9706026  29.3516735
  57.1756897  41.0222317  29.7470992  56.3825310  41.7167637  29.4631810
  57.0234360  39.7645949  28.8694077  57.8334694  39.0618432  29.0726930
  56.0993112  39.2479255  29.1381125  56.9768677  40.0919009  27.3666213
  56.1283530  40.7496131  27.1741362  57.8669990  40.6487442  27.0710931
  56.8616450  38.8365736  26.4950427  57.7627505  38.2332347  26.6175010
  56.0380758  38.2256413  26.8627226  56.6605047  39.1742853  25.0086032
  55.7954040  39.8263137  24.8861866  57.5282093  39.7089333  24.6206066
  56.4382119  37.9620952  24.2021797  55.6063066  37.4957557  24.5459342
  56.3027377  38.2152528  23.2337552  57.2305091  37.3415490  24.2868535
  57.0203092  40.6822502  31.2326515  57.8396604  39.9330146  31.7667606
  55.9222408  41.1645980  31.8439103  55.2959675  41.7737262  31.3342921
  55.3774481  40.5577186  33.0604855  56.1892826  40.3383905  33.7569536
  54.3483500  41.4623297  33.7677223  53.4712754  41.6086102  33.1335180
  53.9940300  40.9520309  34.6634279  54.8877250  42.8356006  34.1571782
  55.8139390  42.6540232  34.7033459  55.1484612  43.4010032  33.2732899
  53.9400158  43.6575087  35.0412683  54.0947361  44.7308630  34.9304484
  52.9309992  43.4459360  34.6993010  53.9260483  43.2122263  36.4426596
  54.6819053  42.5913389  36.7104208  53.0776814  43.5979532  37.4129010
  52.0619742  44.4429345  37.1894655  51.9094095  44.8185551  36.2617812
  51.4507763  44.7209330  37.9442946  53.2617134  43.1259296  38.6483552
  54.0240566  42.4791291  38.8241249  52.6689800  43.4194113  39.4109518
  54.6645152  39.2742746  32.6542735  53.8567055  39.3238832  31.7326984
  54.9607686  38.1793395  33.3539771  55.6511488  38.2163145  34.0912817
  54.2853429  36.8987790  33.1915763  53.4933428  36.9661624  32.4461038
  55.2887103  35.8028789  32.7522339  54.7787415  34.8378345  32.7454469
  55.8471159  36.0551208  31.3426200  56.5145401  35.2497161  31.0355221
  55.0440283  36.1129693  30.6078786  56.4101344  36.9882764  31.2920151
  56.3827964  35.6907913  33.6437394  56.0903442  35.2423395  34.4475303
  53.6497632  36.5308885  34.5411440  54.1323029  36.9579318  35.5918254
  52.5393566  35.7908639  34.4754874  52.1843215  35.4835754  33.5793614
  51.7227485  35.4882974  35.6403323  52.3275159  35.0929836  36.4575865
  51.2327520  36.4020957  35.9748023  50.6461072  34.4790679  35.2557437
  50.6709038  33.8966292  34.1709878  49.6859468  34.2937331  36.1717945
  49.7351609  34.7945289  37.0502451  48.5322245  33.4201041  36.0026845
  48.3084237  33.3291652  34.9388136  48.8626758  32.0106058  36.5487995
  49.5744111  31.5248538  35.8794963  49.3805789  32.1271674  37.5014169
  47.6527393  31.0814711  36.7758752  47.0973838  31.3962328  37.6609506
  46.9661802  31.1534691  35.9330277  48.0494435  29.3265583  36.9765508
  49.1511575  29.3983465  38.4091787  49.4816059  28.3901596  38.6556435
  50.0366105  29.9950360  38.1941702  48.6352252  29.8294101  39.2681642
  47.3004024  34.0486024  36.6570477  47.4024523  34.6021125  37.7521999
  46.1524308  33.8879415  35.9835001  46.1699853  33.4160373  35.0881609
  44.8251015  34.2074525  36.4965825  44.8431594  35.1961429  36.9550923
  43.7609299  34.1756683  35.3643613  43.6593655  33.1502645  35.0063144
  42.3844957  34.6438178  35.8509609  41.6491709  34.6238699  35.0460986
  41.9897100  34.0502764  36.6743186  42.4780272  35.6683538  36.1964892
  44.1616791  35.0264638  34.1510155  43.3948911  34.9943482  33.3764519
  44.3164507  36.0697351  34.4211208  45.0778117  34.6515233  33.7066490
  44.4343579  33.1440179  37.5425113  44.3841741  31.9622012  37.2010790
  44.2123307  33.5709668  38.7937605  44.2508435  34.5602312  39.0021798
  44.0129694  32.6665112  39.9291288  44.2617212  31.6484487  39.6311956
  44.9517786  33.0176933  41.1180537  44.6869874  32.3508030  41.9388880
  46.4177669  32.7035220  40.7639750  47.0695438  32.8013205  41.6318295
  46.5268356  31.6833898  40.3946182  46.7942528  33.3740956  39.9940696
  44.7959733  34.4593026  41.6620033  45.2278372  35.1694622  40.9571841
  43.7430839  34.7224098  41.7462380  45.4306620  34.6676965  43.0440714
  45.1132477  35.6178530  43.4736070  45.1383393  33.8808929  43.7395111
  46.5193266  34.6810306  42.9879324  42.5590546  32.5948907  40.4333671
  42.2096736  31.5710920  41.0210491  41.7377523  33.6298879  40.1798529
  42.0787518  34.4329520  39.6690864  40.3243174  33.6688515  40.5703304
  39.8958492  32.6747703  40.4285859  40.1545400  34.1004511  42.0451044
  40.8315593  34.9158621  42.2904894  39.1500909  34.4864368  42.2264135
  40.3635881  32.9955474  43.0368643  39.5732073  31.8410345  43.0365446
  40.0557071  31.1047024  44.0262693  39.6542116  30.1434452  44.3084376
  41.0765693  31.6879732  44.6500774  41.5487008  31.3398986  45.4788716
  41.2952745  32.9091996  44.0460508  42.0686876  33.5901467  44.3712651
  39.5173475  34.6037194  39.6738398  40.0600054  35.5680362  39.1399995
  38.2152075  34.2976797  39.5809901  37.8716079  33.4904888  40.0809303
  37.1817899  35.1236366  38.9724333  37.6197877  35.9492077  38.4075304
  36.3506708  34.2376308  38.0204376  37.0213093  33.7540215  37.3116951
  35.8902597  33.4263724  38.5879466  35.2668847  34.9941088  37.2294262
  34.5629895  35.4722264  37.9090857  35.7260650  35.7905619  36.6420858
  34.4643037  34.0573861  36.3221449  33.8936832  33.0739815  36.7878621
  34.3922799  34.3667997  35.0279270  34.8527761  35.1966872  34.6738705
  33.8657368  33.7843201  34.3952890  36.3147645  35.6736454  40.1109284
  35.8810129  34.9026013  40.9692777  36.0552440  36.9887586  40.0854038
  36.4223063  37.5632211  39.3367549  35.1537845  37.6556122  41.0246939
  35.3694743  37.3111613  42.0378398  35.3458302  39.2012913  40.9596680
  35.1752527  39.5264009  39.9334535  34.3704787  39.9947732  41.8511644
  34.5933913  41.0621541  41.8266470  33.3344897  39.8844985  41.5332221
  34.4376873  39.6674516  42.8888241  36.7935340  39.5974616  41.3071344
  36.9301937  40.6762151  41.2534605  37.0555014  39.2803046  42.3170505
  37.5151438  39.1528710  40.6221713  33.6979745  37.2947816  40.6578524
  33.3200837  37.4951309  39.5061946  32.9184465  36.7436147  41.6102053
  33.2884806  36.5712467  42.5337111  31.5348694  36.3033695  41.3614007
  31.5716542  35.5626738  40.5597438  30.9030170  35.6300011  42.5988285
  30.9426106  36.3181626  43.4453018  29.8421870  35.4815030  42.3880631
  31.5354753  34.2874655  43.0235153  31.6261229  33.6379315  42.1518201
  32.5511612  34.4642093  43.3815905  30.7417600  33.5138215  44.0976084
  29.5267665  33.7711980  44.2669279  31.3722562  32.6480947  44.7412463
  30.5978545  37.4286589  40.8903851  29.8291076  37.2191399  39.9524411
  30.6830035  38.5906664  41.5576747  31.3470716  38.6756100  42.3140497
  29.8282726  39.7534126  41.3177139  28.8056510  39.3976268  41.1795565
  29.8490403  40.6259429  42.5725544  29.2007866  41.4970461  42.4707438
  29.4905216  40.0477649  43.4242965  30.8547332  40.9804677  42.8045779
  30.1914311  40.5732575  40.0661712  29.3516039  41.3479612  39.6090174
  31.3981279  40.3666636  39.5166672  32.0236080  39.7027123  39.9510338
  31.8263544  40.8738187  38.2151723  30.9573422  41.0686417  37.5859293
  32.5980767  42.2082324  38.3482344  33.3388868  42.1654697  39.1494509
  33.1756782  42.3288085  37.4323660  31.7110497  43.4605539  38.4789746
  30.7522276  43.3114024  37.9814498  31.4790187  43.6164245  39.5340059
  32.3824943  44.7240631  37.9110910  31.9161313  45.6077466  38.3498277
  33.4223703  44.7323799  38.2364825  32.3380630  44.8051462  36.3722390
  32.7860905  43.9212503  35.9216379  31.3042084  44.8453810  36.0288342
  33.0529677  45.9849672  35.8511262  34.0263610  45.9378555  36.1159807
  32.9902385  45.9970974  34.8421069  32.6399944  46.8285920  36.2215560
  32.6747440  39.7903493  37.5285318  33.8949465  39.8274399  37.6719935
  32.0329956  38.8336091  36.8109191  30.5812293  38.6691705  36.7129620
  30.2028241  39.3360250  35.9371653  30.0469715  38.8801662  37.6383427
  30.3855187  37.2145629  36.3157526  29.4350865  37.0242929  35.8172922
  30.4326980  36.5860529  37.2052555  31.5951982  36.9383678  35.4412505
  31.3987126  37.2965074  34.4294509  31.8197220  35.8733468  35.3758790
  32.7329388  37.7440632  36.0915866  33.2154482  37.1258751  36.8484917
  33.7948270  38.1572196  35.0513313  34.6508153  37.3419153  34.7154653
  33.7314316  39.4123246  34.5778858  32.9878430  40.0200290  34.8894084
  34.7232932  40.0396799  33.7075073  34.9565174  39.3341898  32.9085229
  34.0566715  41.2776724  33.0712298  34.6667363  41.6599861  32.2591330
  33.0942082  41.0160473  32.6305683  33.8788148  42.3411808  33.9860046
  34.5644474  42.9968481  33.8163658  36.0460068  40.3778226  34.4283667
  37.0794425  40.4350646  33.7643018  35.9854411  40.5814260  35.7558061
  35.1009695  40.4588196  36.2312013  37.1044944  40.9553860  36.6162098
  37.8777180  41.4322665  36.0226086  36.6606241  41.9568244  37.7206003
  35.8677470  41.4961436  38.3109917  37.7858133  42.3427601  38.7007701
  37.4507603  43.1038513  39.4072321  38.1281715  41.4958965  39.2941022
  38.6470896  42.7439007  38.1649545  36.0787174  43.2414201  37.1030184
  35.7510182  43.9389147  37.8743526  36.8215923  43.7513374  36.4890573
  35.2171340  43.0361297  36.4688662  37.7047660  39.7030585  37.2736100
  36.9657345  38.8483776  37.7661777  39.0428033  39.6337635  37.2546554
  39.5781900  40.3856919  36.8374182  39.8206224  38.5054508  37.7499099
  39.1906349  37.8546557  38.3583139  40.4052512  37.7121515  36.5702454
  41.0548181  38.3541461  35.9748106  41.0401695  36.9343796  36.9814433
  39.4115336  37.0419248  35.6463593  38.8434136  37.7731768  34.5866749
  39.1082841  38.8115617  34.4449023  37.9252450  37.1623585  33.7184304
  37.4883115  37.7363068  32.9149776  37.5821415  35.8109928  33.8986294
  36.6968033  35.2224218  33.0481958  36.3744421  35.8135388  32.3626260
  38.1539492  35.0695256  34.9486676  37.8883491  34.0323046  35.0808427
  39.0673821  35.6848865  35.8249081  39.5040248  35.1097788  36.6264712
  40.9934901  38.9774722  38.6074868  41.5366694  40.0572276  38.3758049
  41.4025062  38.0920887  39.5248111  40.9001417  37.2168658  39.6104430
  42.6442100  38.1761146  40.2822775  42.8871050  39.2200364  40.4675132
  42.4753183  37.4597273  41.6341243  42.1614652  36.4350294  41.4448405
  43.4457494  37.3780759  42.1238238  41.5123060  38.0546339  42.6513688
  40.7490379  39.2160599  42.3917915  40.8348617  39.7547139  41.4612755
  39.8575992  39.6906075  43.3422160  39.2691832  40.5690667  43.1298462
  39.7165577  39.0360606  44.5571171  39.0188960  39.4159313  45.2881543
  40.4682148  37.9023874  44.8353213  40.3585604  37.3999275  45.7838122
  41.3617577  37.4078727  43.8952355  41.9362113  36.5190265  44.1182432
  43.7663252  37.5029253  39.4827761  43.5493724  36.4186625  38.9410034
  44.9415187  38.1433920  39.4471416  45.0294551  39.0444481  39.9031525
  46.1416464  37.6526591  38.7792824  46.0066323  36.6065289  38.5052446
  46.4767503  38.4658236  37.4885311  46.4864915  39.5243301  37.7583811
  47.8592485  38.1282550  36.8764370  48.0233037  38.6559114  35.9400986
  48.6852123  38.4071696  37.5285814  47.9490601  37.0644754  36.6632917
  45.3817908  38.2771093  36.4123463  45.4660357  37.2743477  35.9954075
  44.3903096  38.3261010  36.8603180  45.4187434  39.3105349  35.2773538
  45.5263435  38.8233708  34.3081978  44.4932583  39.8871290  35.2501969
  46.2414682  40.0152346  35.3877910  47.3262782  37.7451670  39.7498775
  47.5628180  38.8006327  40.3369942  48.0779746  36.6407655  39.8450185
  47.8216630  35.8225957  39.3079788  49.3761620  36.5793916  40.5004334
  49.4832474  37.4022582  41.2094279  49.4671827  35.2478327  41.2821719
  48.6935765  35.2273870  42.0498309  49.2331204  34.4211314  40.6088304
  50.8327446  34.9513639  41.9333370  50.8014505  33.9498137  42.3552279
  51.6122346  34.9136009  41.1729672  51.2210890  35.9407463  43.0451006
  51.3091801  36.9505588  42.6411493  50.4139943  35.9820644  43.7768464
  52.5202172  35.5571681  43.7736901  52.6299631  36.1770524  44.6576049
  52.4799686  34.5247803  44.1206287  53.7189709  35.7361807  42.9375095
  54.5472010  35.5088952  43.4691205  53.6623690  35.1317705  42.1290551
  53.7695667  36.6972202  42.6232259  50.4540187  36.6994436  39.4152917
  50.6659177  35.7364487  38.6775570  51.1188441  37.8650989  39.3455495
  50.8810184  38.6202482  39.9719019  52.3176715  38.0480281  38.5249462
  52.2083113  37.4877017  37.5996707  52.5058865  39.5254847  38.1393582
  52.4808129  40.1610404  39.0259411  53.4954642  39.6460181  37.7025040
  51.5244513  40.0463456  37.1067316  50.3716544  40.7520567  37.5036550
  50.2067826  40.9726333  38.5456945  49.4461135  41.1586651  36.5531575
  48.5662899  41.7004865  36.8625669  49.6328341  40.8383502  35.2122889
  48.8995145  41.1348955  34.4780598  50.7462442  40.1135038  34.8104126
  50.8770332  39.8552621  33.7692097  51.6858531  39.7055619  35.7468632
  52.5416907  39.1294202  35.4288636  53.5566049  37.4933205  39.2413180
  53.6472812  37.5806754  40.4638711  54.4900254  36.9338146  38.4593205
  54.3403605  36.9028514  37.4573106  55.7120545  36.2658561  38.9297462
  55.4065318  35.5679339  39.7134460  56.3897256  35.4441300  37.8008267
  56.7441230  36.1296017  37.0288850  57.2674294  34.9288860  38.1940426
  55.5073544  34.3786191  37.1203031  54.5686172  33.8684448  37.7698573
  55.8774742  33.9854317  35.9922357  56.7414078  37.2024627  39.5915906
  57.6015679  36.7108717  40.3206557  56.6356579  38.5173267  39.3419999
  55.8890935  38.8482150  38.7453721  57.5472604  39.5568680  39.8302292
  58.4872776  39.0835807  40.1172062  57.9031005  40.5891961  38.7182690
  58.6450170  41.2986736  39.0890353  58.4077309  40.0454895  37.9179589
  56.7561185  41.3679285  38.0423924  55.5712208  41.0949497  38.3334883
  57.0834418  42.2302117  37.1973639  57.0402184  40.2717019  41.1042994
  57.7361575  41.1739194  41.5713275  55.8595610  39.9027518  41.6377701
  55.3158183  39.1601215  41.2187437  55.2522690  40.6126888  42.7657036
  56.0594606  40.8931584  43.4462413  54.5306629  41.9042503  42.2844102
  55.1273201  42.3800017  41.5038355  53.6025347  41.6273927  41.7821932
  54.2201955  42.9832606  43.3391997  54.4808513  42.7724118  44.5444459
  53.6956845  44.0342823  42.9148196  54.3130442  39.6800203  43.5480636
  53.4801850  38.9981628  42.9510418  54.4413543  39.7101404  44.8840753
  55.1404508  40.3146906  45.2924675  53.5373149  39.0605553  45.8344794
  53.2672490  38.1065141  45.3866181  54.2577449  38.6874386  47.1515950
  53.5549451  38.6030774  47.9824936  54.6588169  37.6845738  47.0161567
  55.4117022  39.5756581  47.5879410  55.2325470  40.9610750  47.7884313
  54.2669774  41.4167998  47.6241108  56.3074514  41.7440486  48.1919754
  56.1726327  42.8065628  48.3350367  57.5513119  41.1669175  48.4138779
  58.3816651  41.7823943  48.7292202  57.7342993  39.8023061  48.2376041
  58.7035359  39.3645619  48.4141415  56.6767053  39.0007393  47.8348654
  56.8334654  37.9399992  47.7069179  52.1744129  39.7403633  46.0393902
  51.2954926  39.1046885  46.6133298  51.9728189  40.9660662  45.5269360
  52.7293015  41.4426935  45.0551285  50.6435472  41.5801419  45.4346831
  50.1488196  41.5059995  46.4061467  50.7590475  43.0686231  45.0561684
  51.3678873  43.1928828  44.1623364  49.7727597  43.4544958  44.7960750
  51.2872343  43.9549554  46.1545980  52.6385430  44.0832366  46.4309560
  53.3982276  43.6455907  45.9136714  52.7504017  44.8977251  47.4771998
  53.6904891  45.1900254  47.9199482  51.5580616  45.3083070  47.9078139
  51.3854153  45.9342516  48.6811894  50.6133904  44.7250835  47.0791061
  49.5573009  44.9040756  47.2048548  49.7784046  40.8501173  44.3959332
  50.2804687  40.4762275  43.3346736  48.4862755  40.6901300  44.7194073
  48.1442096  41.0118990  45.6133948  47.4922389  40.1183762  43.8171773
  47.9669458  39.4369111  43.1070459  46.3932705  39.3408441  44.6003832
  45.9167405  40.0327505  45.2927478  45.2698158  38.7858239  43.6961635
  44.5593535  38.1939067  44.2744811  44.6944074  39.5779353  43.2172681
  45.6708469  38.1479818  42.9071086  46.9901809  38.2218432  45.4839486
  47.5545300  38.6741735  46.3012102  46.1881875  37.6660616  45.9695178
  47.9252061  37.2523003  44.7421262  48.0025210  36.3015274  45.2659031
  47.5807366  37.0405648  43.7301900  48.9312024  37.6671199  44.6709427
  46.8402283  41.2674760  43.0384548  46.1846460  42.1055376  43.6475432
  47.0513423  41.2899651  41.7168822  47.5722913  40.5383514  41.2839688
  46.5070500  42.2923451  40.8020455  46.5227958  43.2587021  41.3000125
  47.4079079  42.3917211  39.5610388  47.6506884  41.4027585  39.1705014
  46.8843197  42.9130501  38.7571672  48.6741192  43.1646777  39.8629693
  49.7026227  42.5700163  40.6224805  49.6230626  41.5399022  40.9380912
  50.8248314  43.3225883  41.0035294  51.5934635  42.8595642  41.6016267
  50.9365440  44.6681310  40.6000495  52.0326215  45.3999856  40.9465013
  52.6084702  44.9586177  41.5853241  49.9229058  45.2591470  39.8230246
  50.0035704  46.2925426  39.5184598  48.7883243  44.5110047  39.4612706
  47.9958606  44.9814145  38.8977638  45.0672332  41.9581419  40.4280482
  44.7330070  40.7823921  40.3382746  44.2481609  42.9960115  40.2189951
  44.5959570  43.9432838  40.3050357  42.8372083  42.8529773  39.8894304
  42.5906395  41.8086419  39.7140096  41.9150811  43.3708853  41.0254083
  42.0570778  44.4464341  41.1369198  40.4310646  43.1310510  40.6908051
  39.7905676  43.4585188  41.5002268  40.1164384  43.6858498  39.8088399
  40.2304718  42.0733565  40.5175626  42.2583411  42.7429683  42.3902056
  41.5707816  43.0755054  43.1672481  42.2181867  41.6550591  42.3510362
  43.2590264  43.0239502  42.7194473  42.5590360  43.6503808  38.6048387
  42.6133601  44.8806679  38.6327945  42.2835862  42.9275384  37.5074389
  42.2307923  41.9189011  37.5734513  42.0248131  43.4982634  36.1837761
  41.8852894  44.5790475  36.2512657  43.1955923  43.1805206  35.2259219
  43.3051313  42.0977252  35.1468185  42.9430944  43.5249693  34.2216172
  44.5596169  43.7763738  35.5351981  44.6991901  45.0487415  36.1327554
  43.8333312  45.6316316  36.4084698  45.9785783  45.5848972  36.3689160
  46.0754896  46.5580836  36.8221559  47.1276814  44.8687177  35.9885083
  48.3656218  45.4026271  36.1932680  49.0734852  44.8713811  35.8234031
  46.9938218  43.6104999  35.3750408  47.8692182  43.0693724  35.0563622
  45.7159330  43.0651912  35.1548480  45.6254201  42.1086248  34.6634396
  40.7465243  42.9153372  35.5792673  40.4593705  41.7317381  35.7617005
  40.0603236  43.7570675  34.7917087  40.3793969  44.7106591  34.6973191
  39.0002641  43.3632984  33.8698206  38.4245641  42.5636569  34.3251800
  38.0242410  44.5444280  33.6303698  37.8241754  45.0279087  34.5884998
  38.5145150  45.3135440  33.0312029  36.6804642  44.1974352  32.9642189
  36.6596322  43.3227916  32.0742202  35.6949448  44.9001376  33.2822106
  39.6697377  42.8128474  32.5953141  40.3326584  43.5711487  31.8873117
  39.5010113  41.4997657  32.3574199  38.9216143  40.9568538  32.9833965
  40.1093454  40.7748177  31.2380061  40.9316766  41.3640066  30.8282942
  40.6784984  39.4248154  31.7309914  39.8647309  38.8217636  32.1320153
  41.0629924  38.8726862  30.8723176  41.8171183  39.5250797  32.7732297
  41.4069948  40.0029724  33.6634007  42.2881751  38.1228356  33.2075301
  42.5617449  38.1114209  34.2619775  41.5161904  37.3676608  33.0662757
  43.1634318  37.7954548  32.6450271  43.0004757  40.3847308  32.2843706
  43.9625235  39.9754377  32.5943128  43.0252719  40.4691334  31.1979625
  42.9363319  41.3934000  32.6924748  39.1410446  40.5472806  30.0645465
  39.6217902  40.2899122  28.9604817  37.8207166  40.6716970  30.2887863
  37.4916923  40.9288999  31.2097949  36.8064345  40.6312793  29.2309124
  37.1781547  40.0909497  28.3579697  35.5109898  39.9139411  29.7089793
  35.1444894  40.4324549  30.5881528  34.3650396  39.9131508  28.6809246
  33.4805059  39.4544503  29.1191084  34.0616166  40.9103247  28.3666783
  34.6369876  39.3501696  27.7880218  35.7944028  38.4624319  30.1372959
  34.8876044  37.9674245  30.4889979  36.1918376  37.8762670  29.3086238
  36.5174225  38.4186025  30.9498422  36.5270848  42.0902081  28.8132935
  35.5622629  42.7029712  29.2721772  37.4621509  42.6260673  28.0099057
  38.2169646  42.0250457  27.7094888  37.6094617  44.0314910  27.6240056
  37.9491093  44.5426387  28.5260186  38.7413916  44.1053483  26.5699949
  39.6609723  43.7247754  27.0154314  38.5062541  43.4237664  25.7511674
  39.0291164  45.4911953  25.9585961  39.8296648  45.3852999  25.2251431
  38.1620106  45.8356125  25.3944451  39.4379213  46.5578584  26.9880491
  38.6655483  46.6499587  27.7510291  40.3393428  46.2282781  27.5060666
  39.6802327  47.9266969  26.3342789  40.5275492  47.8760109  25.6491856
  38.8093289  48.2227998  25.7495536  39.9315641  48.9746049  27.3391492
  40.7503844  48.7345730  27.8805575  40.0855102  49.8580333  26.8745419
  39.1339074  49.0542685  27.9549013  36.3049559  44.7070841  27.1494187
  35.6670054  44.2126029  26.2195911  35.9597145  45.8305806  27.7970366
  36.5366769  46.1572817  28.5581981  34.7611324  46.5715107  27.4593595
  34.2583041  46.0879632  26.6218357  34.0926210  46.5938752  28.3199947
  35.0295653  47.5908453  27.1818693  41.2240682  54.8694064  59.4745811
  48.2240682  55.8694064  51.4745811  48.8399309  60.5611968  63.7262329
  37.6978533  62.2740363  42.1983209  57.2240682  29.8694064  39.4745811
  36.3873153  63.8907662  60.3207344  31.2240682  30.8694064  22.4745811
  27.6039832  46.8870577  34.4605985  40.7091206  48.4668699  65.3672320
  56.0330867  62.9578261  46.4514043  52.2240682  50.8694064  26.4745811
  70.9013538  23.1030156  45.5557349  69.8263807  22.9791578  46.4363938
  69.6996400  22.0677505  47.0150495  68.9140600  24.0249535  46.5744356
  68.0767688  23.9290782  47.2600604  69.0768291  25.1954453  45.8312862
  68.3661620  26.0101390  45.9387876  70.1516857  25.3184646  44.9511597
  71.0640063  24.2726690  44.8131179  71.9012975  24.3685443  44.1274931
  73.0159402  24.5795997  48.3445673  71.9409670  24.4557420  49.2252261
  71.8142263  23.5443346  49.8038819  71.0286464  25.5015376  49.3632680
  70.1913552  25.4056623  50.0488927  71.1914155  26.6720295  48.6201186
  70.4807484  27.4867231  48.7276200  72.2662720  26.7950488  47.7399920
  73.1785927  25.7492531  47.6019502  74.0158839  25.8451284  46.9163255
  73.8554136  30.6163528  44.5118116  72.7804405  30.4924951  45.3924704
  72.6536998  29.5810877  45.9711261  71.8681198  31.5382907  45.5305122
  71.0308286  31.4424155  46.2161370  72.0308889  32.7087826  44.7873629
  71.3202218  33.5234762  44.8948643  73.1057455  32.8318019  43.9072363
  74.0180661  31.7860063  43.7691945  74.8553573  31.8818815  43.0835697
  75.9700000  32.0929370  47.3006439  74.8950268  31.9690792  48.1813028
  74.7682861  31.0576719  48.7599585  73.9827062  33.0148749  48.3193446
  73.1454150  32.9189996  49.0049693  74.1454753  34.1853667  47.5761952
  73.4348082  35.0000603  47.6836966  75.2203318  34.3083860  46.6960687
  76.1326525  33.2625904  46.5580268  76.9699437  33.3584657  45.8724021
  82.3137590  36.5226894  55.6671409  81.2387859  36.3988317  56.5477997
  81.1120452  35.4874243  57.1264555  80.3264653  37.4446273  56.6858416
  79.4891741  37.3487520  57.3714663  80.4892344  38.6151192  55.9426922
  79.7785673  39.4298128  56.0501936  81.5640909  38.7381385  55.0625656
  82.4764115  37.6923428  54.9245238  83.3137028  37.7882181  54.2388990
  78.9240598  39.6062742  46.2567205  77.8490866  39.4824165  47.1373794
  77.7223459  38.5710091  47.7160351  76.9367660  40.5282121  47.2754212
  76.0994748  40.4323368  47.9610460  77.0995351  41.6987040  46.5322718
  76.3888680  42.5133976  46.6397732  78.1743916  41.8217233  45.6521453
  79.0867123  40.7759276  45.5141035  79.9240035  40.8718029  44.8284787
  81.0386461  41.0828584  49.0455528  79.9636730  40.9590006  49.9262117
  79.8369323  40.0475933  50.5048674  79.0513524  42.0047963  50.0642535
  78.2140611  41.9089210  50.7498783  79.2141215  43.1752881  49.3211041
  78.5034543  43.9899817  49.4286055  80.2889780  43.2983074  48.4409776
  81.2012986  42.2525118  48.3029358  82.0385898  42.3483871  47.6173110
  62.8468423  33.8303542  20.1133062  61.7718692  33.7064964  20.9939651
  61.6451285  32.7950891  21.5726208  60.8595486  34.7522921  21.1320069
  60.0222573  34.6564168  21.8176316  61.0223177  35.9227839  20.3888575
  60.3116505  36.7374775  20.4963589  62.0971742  36.0458032  19.5087310
  63.0094948  35.0000076  19.3706891  63.8467860  35.0958829  18.6850644
  64.9614287  35.3069383  22.9021385  63.8864556  35.1830806  23.7827974
  63.7597149  34.2716732  24.3614531  62.9741349  36.2288762  23.9208392
  62.1368437  36.1330009  24.6064640  63.1369040  37.3993681  23.1776898
  62.4262369  38.2140617  23.2851912  64.2117605  37.5223874  22.2975633
  65.1240812  36.4765917  22.1595215  65.9613724  36.5724670  21.4738967
  55.7267217  13.8889147  41.2442594  54.6517486  13.7650570  42.1249182
  54.5250079  12.8536496  42.7035739  53.7394279  14.8108526  42.2629600
  52.9021367  14.7149773  42.9485848  53.9021970  15.9813445  41.5198107
  53.1915299  16.7960381  41.6273121  54.9770536  16.1043638  40.6396841
  55.8893742  15.0585681  40.5016423  56.7266654  15.1544434  39.8160175
  57.8413080  15.3654989  44.0330917  56.7663349  15.2416411  44.9137506
  56.6395942  14.3302338  45.4924063  55.8540143  16.2874368  45.0517924
  55.0167231  16.1915615  45.7374171  56.0167834  17.4579286  44.3086430
  55.3061163  18.2726222  44.4161444  57.0916399  17.5809479  43.4285165
  58.0039605  16.5351523  43.2904746  58.8412518  16.6310276  42.6048499
  59.9558944  16.8420830  46.8219240  58.8809213  16.7182253  47.7025829
  58.7541806  15.8068179  48.2812386  57.9686007  17.7640209  47.8406247
  57.1313094  17.6681456  48.5262495  58.1313697  18.9345128  47.0974753
  57.4207026  19.7492064  47.2049767  59.2062263  19.0575321  46.2173488
  60.1185469  18.0117364  46.0793070  60.9558381  18.1076117  45.3936822
  62.0704808  18.3186672  49.6107563  60.9955076  18.1948094  50.4914152
  60.8687669  17.2834021  51.0700709  60.0831870  19.2406050  50.6294570
  59.2458958  19.1447298  51.3150818  60.2459561  20.4110969  49.8863076
  59.5352890  21.2257905  49.9938090  61.3208126  20.5341162  49.0061811
  62.2331333  19.4883206  48.8681393  63.0704245  19.5841958  48.1825145
  64.1850671  19.7952513  52.3995887  63.1100940  19.6713935  53.2802475
  62.9833533  18.7599862  53.8589033  62.1977734  20.7171892  53.4182894
  61.3604821  20.6213139  54.1039141  62.3605425  21.8876811  52.6751400
  61.6498753  22.7023747  52.7826414  63.4353990  22.0107004  51.7950134
  64.3477196  20.9649047  51.6569716  65.1850109  21.0607800  50.9713468
  66.2996535  21.2718355  55.1884210  65.2246804  21.1479777  56.0690799
  65.0979397  20.2365703  56.6477356  64.3123597  22.1937733  56.2071217
  63.4750685  22.0978981  56.8927465  64.4751288  23.3642652  55.4639723
  63.7644617  24.1789588  55.5714737  65.5499854  23.4872845  54.5838458
  66.4623060  22.4414889  54.4458039  67.2995972  22.5373641  53.7601792
  68.4142398  22.7484196  57.9772533  67.3392667  22.6245618  58.8579122
  67.2125260  21.7131545  59.4365679  66.4269461  23.6703575  58.9959540
  65.5896549  23.5744822  59.6815788  66.5897152  24.8408493  58.2528046
  65.8790481  25.6555430  58.3603060  67.6645717  24.9638686  57.3726781
  68.5768923  23.9180730  57.2346363  69.4141836  24.0139483  56.5490115
  56.5661951  19.9256678  37.4115037  55.4912220  19.8018101  38.2921625
  55.3644813  18.8904027  38.8708182  54.5789014  20.8476057  38.4302043
  53.7416101  20.7517304  39.1158291  54.7416705  22.0180976  37.6870550
  54.0310033  22.8327912  37.7945563  55.8165270  22.1411169  36.8069284
  56.7288476  21.0953212  36.6688866  57.5661388  21.1911965  35.9832618
  69.2537133  28.7851727  54.1444976  68.1787402  28.6613149  55.0251565
  68.0519995  27.7499076  55.6038122  67.2664195  29.7071106  55.1631983
  66.4291283  29.6112353  55.8488231  67.4291886  30.8776025  54.4200489
  66.7185215  31.6922961  54.5275503  68.5040452  31.0006218  53.5399224
  69.4163658  29.9548261  53.4018806  70.2536570  30.0507014  52.7162558
  73.4828860  31.7383410  59.7221623  72.4079129  31.6144832  60.6028211
  72.2811722  30.7030759  61.1814769  71.4955923  32.6602789  60.7408629
  70.6583010  32.5644036  61.4264877  71.6583614  33.8307707  59.9977136
  70.9476942  34.6454644  60.1052150  72.7332179  33.9537900  59.1175870
  73.6455385  32.9079944  58.9795452  74.4828297  33.0038697  58.2939204
  75.5974724  33.2149251  62.5109946  74.5224992  33.0910674  63.3916535
  74.3957586  32.1796600  63.9703092  73.6101786  34.1368630  63.5296953
  72.7728874  34.0409877  64.2153200  73.7729477  35.3073549  62.7865459
  73.0622806  36.1220485  62.8940473  74.8478042  35.4303742  61.9064194
  75.7601249  34.3845785  61.7683775  76.5974161  34.4804538  61.0827528
  53.1764958  23.0092526  28.0010833  52.1015227  22.8853949  28.8817422
  51.9747820  21.9739875  29.4603979  51.1892021  23.9311905  29.0197840
  50.3519109  23.8353152  29.7054088  51.3519712  25.1016824  28.2766346
  50.6413041  25.9163760  28.3841360  52.4268277  25.2247017  27.3965081
  53.3391483  24.1789061  27.2584662  54.1764396  24.2747813  26.5728415
  59.5202549  27.4390051  36.3675803  58.4452818  27.3151473  37.2482391
  58.3185411  26.4037400  37.8268949  57.5329612  28.3609430  37.3862810
  56.6956699  28.2650677  38.0719057  57.6957303  29.5314348  36.6431316
  56.9850631  30.3461284  36.7506330  58.7705868  29.6544541  35.7630050
  59.6829074  28.6086585  35.6249632  60.5201987  28.7045338  34.9393385
  61.6348413  28.9155892  39.1564126  60.5598682  28.7917315  40.0370715
  60.4331275  27.8803241  40.6157272  59.6475475  29.8375271  40.1751133
  58.8102563  29.7416518  40.8607381  59.8103166  31.0080190  39.4319639
  59.0996495  31.8227126  39.5394653  60.8851732  31.1310383  38.5518374
  61.7974938  30.0852426  38.4137956  62.6347850  30.1811179  37.7281708
  63.7494276  30.3921734  41.9452449  62.6744545  30.2683156  42.8259038
  62.5477138  29.3569083  43.4045595  61.7621339  31.3141113  42.9639456
  60.9248427  31.2182360  43.6495704  61.9249030  32.4846031  42.2207962
  61.2142359  33.2992967  42.3282976  62.9997595  32.6076224  41.3406697
  63.9120801  31.5618268  41.2026279  64.7493714  31.6577021  40.5170031
  76.4369458  39.2516782  58.6782389  75.3619727  39.1278205  59.5588977
  75.2352320  38.2164131  60.1375535  74.4496521  40.1736161  59.6969396
  73.6123608  40.0777409  60.3825643  74.6124212  41.3441080  58.9537902
  73.9017540  42.1588016  59.0612916  75.6872777  41.4671273  58.0736637
  76.5995983  40.4213317  57.9356218  77.4368895  40.5172069  57.2499971
  78.5515322  40.7282624  61.4670712  77.4765590  40.6044046  62.3477301
  77.3498184  39.6929973  62.9263858  76.5642384  41.6502003  62.4857719
  75.7269472  41.5543250  63.1713967  76.7270075  42.8206921  61.7426225
  76.0163404  43.6353857  61.8501239  77.8018640  42.9437114  60.8624960
  78.7141847  41.8979158  60.7244542  79.5514759  41.9937911  60.0388294
  54.0159693  29.0460058  24.1683276  52.9409962  28.9221480  25.0489865
  52.8142555  28.0107406  25.6276422  52.0286755  29.9679436  25.1870283
  51.1913843  29.8720684  25.8726530  52.1914446  31.1384355  24.4438789
  51.4807775  31.9531291  24.5513803  53.2663012  31.2614548  23.5637524
  54.1786218  30.2156592  23.4257105  55.0159130  30.3115344  22.7400858
  64.5889011  36.4289265  38.1124892  63.5139280  36.3050687  38.9931481
  63.3871873  35.3936614  39.5718038  62.6016073  37.3508644  39.1311899
  61.7643161  37.2549891  39.8168147  62.7643764  38.5213562  38.3880405
  62.0537093  39.3360498  38.4955419  63.8392330  38.6443755  37.5079140
  64.7515536  37.5985799  37.3698722  65.5888448  37.6944552  36.6842474
  66.7034874  37.9055106  40.9013215  65.6285143  37.7816529  41.7819804
  65.5017736  36.8702455  42.3606361  64.7161937  38.8274485  41.9200222
  63.8789025  38.7315732  42.6056470  64.8789628  39.9979404  41.1768728
  64.1682957  40.8126340  41.2843742  65.9538193  40.1209597  40.2967463
  66.8661399  39.0751640  40.1587045  67.7034312  39.1710393  39.4730797
  68.8180738  39.3820948  43.6901539  67.7431007  39.2582370  44.5708127
  67.6163600  38.3468297  45.1494685  66.8307801  40.3040327  44.7088546
  65.9934888  40.2081574  45.3944793  66.9935492  41.4745245  43.9657052
  66.2828820  42.2892181  44.0732066  68.0684057  41.5975438  43.0855786
  68.9807263  40.5517482  42.9475368  69.8180175  40.6476235  42.2619121
  77.2764193  45.2884314  54.8454832  76.2014461  45.1645736  55.7261420
  76.0747054  44.2531662  56.3047978  75.2891255  46.2103692  55.8641839
  74.4518343  46.1144940  56.5498086  75.4518946  47.3808611  55.1210345
  74.7412275  48.1955547  55.2285359  76.5267511  47.5038804  54.2409079
  77.4390717  46.4580848  54.1028661  78.2763630  46.5539600  53.4172414
  52.7408564  33.6061747  17.5467396  51.6658832  33.4823170  18.4273984
  51.5391425  32.5709096  19.0060541  50.7535626  34.5281126  18.5654402
  49.9162714  34.4322373  19.2510650  50.9163317  35.6986045  17.8222909
  50.2056646  36.5132981  17.9297922  51.9911882  35.8216238  16.9421643
  52.9035089  34.7758281  16.8041225  53.7408001  34.8717034  16.1184977
  54.8554427  35.0827589  20.3355719  53.7804696  34.9589011  21.2162307
  53.6537289  34.0474937  21.7948865  52.8681490  36.0046967  21.3542726
  52.0308577  35.9088215  22.0398973  53.0309181  37.1751886  20.6111232
  52.3202509  37.9898822  20.7186246  54.1057746  37.2982079  19.7309967
  55.0180952  36.2524123  19.5929548  55.8553864  36.3482875  18.9073301
  65.4283745  42.4656796  34.2797335  64.3534014  42.3418218  35.1603924
  64.2266607  41.4304145  35.7390481  63.4410808  43.3876175  35.2984342
  62.6037895  43.2917422  35.9840590  63.6038499  44.5581093  34.5552848
  62.8931827  45.3728029  34.6627862  64.6787064  44.6811286  33.6751583
  65.5910270  43.6353330  33.5371165  66.4283183  43.7312083  32.8514917
  67.5429609  43.9422637  37.0685658  66.4679878  43.8184060  37.9492247
  66.3412471  42.9069986  38.5278804  65.5556671  44.8642016  38.0872665
  64.7183759  44.7683263  38.7728913  65.7184362  46.0346935  37.3441171
  65.0077691  46.8493871  37.4516185  66.7932928  46.1577128  36.4639906
  67.7056134  45.1119171  36.3259488  68.5429046  45.2077924  35.6403240
  55.6949162  41.1195120  16.5028162  54.6199430  40.9956542  17.3834750
  54.4932023  40.0842469  17.9621308  53.7076224  42.0414498  17.5215169
  52.8703312  41.9455746  18.2071416  53.8703915  43.2119417  16.7783675
  53.1597244  44.0266353  16.8858689  54.9452480  43.3349610  15.8982409
  55.8575687  42.2891654  15.7601991  56.6948599  42.3850406  15.0745744
  57.8095025  42.5960961  19.2916485  56.7345294  42.4722384  20.1723074
  56.6077887  41.5608310  20.7509631  55.8222088  43.5180340  20.3103492
  54.9849175  43.4221587  20.9959740  55.9849779  44.6885259  19.5671998
  55.2743107  45.5032195  19.6747012  57.0598344  44.8115452  18.6870733
  57.9721550  43.7657495  18.5490315  58.8094462  43.8616248  17.8634067
  68.3824343  49.9790168  33.2358101  67.3074612  49.8551591  34.1164690
  67.1807205  48.9437517  34.6951247  66.3951406  50.9009547  34.2545108
  65.5578493  50.8050794  34.9401356  66.5579097  52.0714466  33.5113614
  65.8472425  52.8861402  33.6188628  67.6327662  52.1944659  32.6312349
  68.5450868  51.1486702  32.4931931  69.3823781  51.2445455  31.8075683
  62.8781487  51.5860175  21.0365574  61.8031756  51.4621597  21.9172163
  61.6764349  50.5507524  22.4958720  60.8908549  52.5079554  22.0552581
  60.0535637  52.4120801  22.7408829  61.0536240  53.6784473  21.3121087
  60.3429569  54.4931409  21.4196101  62.1284806  53.8014666  20.4319822
  63.0408012  52.7556709  20.2939404  63.8780924  52.8515462  19.6083156
  64.9927350  53.0626017  23.8253898  63.9177619  52.9387439  24.7060486
  63.7910212  52.0273365  25.2847044  63.0054413  53.9845395  24.8440905
  62.1681501  53.8886643  25.5297152  63.1682104  55.1550314  24.1009411
  62.4575433  55.9697250  24.2084425  64.2430669  55.2780507  23.2208145
  65.1553875  54.2322551  23.0827727  65.9926788  54.3281303  22.3971480
  50.2855479   6.0209815  54.7097011  49.2105748   5.8971237  55.5903600
  49.0838341   4.9857164  56.1690157  48.2982542   6.9429194  55.7284018
  47.4609630   6.8470441  56.4140266  48.4610233   8.1134112  54.9852524
  47.7503561   8.9281048  55.0927538  49.5358798   8.2364305  54.1051259
  50.4482004   7.1906349  53.9670841  51.2854917   7.2865102  53.2814593
  54.5147207   8.9741498  60.2873658  53.4397475   8.8502920  61.1680246
  53.3130068   7.9388847  61.7466804  52.5274269   9.8960876  61.3060665
  51.6901357   9.8002124  61.9916912  52.6901960  11.0665795  60.5629171
  51.9795289  11.8812731  60.6704185  53.7650525  11.1895988  59.6827905
  54.6773731  10.1438032  59.5447487  55.5146644  10.2396784  58.8591240
  56.6293070  10.4507339  63.0761981  55.5543339  10.3268761  63.9568570
  55.4275932   9.4154688  64.5355127  54.6420133  11.3726718  64.0948988
  53.8047220  11.2767965  64.7805236  54.8047824  12.5431637  63.3517494
  54.0941152  13.3578573  63.4592508  55.8796389  12.6661830  62.4716229
  56.7919595  11.6203873  62.3335811  57.6292507  11.7162626  61.6479563
  49.0104350  10.5811504  48.0881131  47.9354619  10.4572927  48.9687720
  47.8087212   9.5458853  49.5474277  47.0231413  11.5030883  49.1068138
  46.1858500  11.4072130  49.7924385  47.1859104  12.6735802  48.3636644
  46.4752432  13.4882738  48.4711658  48.2607669  12.7965995  47.4835379
  49.1730875  11.7508038  47.3454960  50.0103787  11.8466791  46.6598713
  51.1250214  12.0577346  50.8769454  50.0500482  11.9338768  51.7576043
  49.9233076  11.0224695  52.3362600  49.1377276  12.9796725  51.8956461
  48.3004364  12.8837972  52.5812709  49.3004967  14.1501643  51.1524967
  48.5898296  14.9648579  51.2599981  50.3753532  14.2731836  50.2723702
  51.2876739  13.2273880  50.1343284  52.1249651  13.3232633  49.4487036
  57.4687805  16.4874870  59.2434424  56.3938073  16.3636293  60.1241013
  56.2670666  15.4522219  60.7027570  55.4814867  17.4094249  60.2621431
  54.6441955  17.3135496  60.9477678  55.6442558  18.5799168  59.5189937
  54.9335887  19.3946104  59.6264951  56.7191123  18.7029361  58.6388672
  57.6314330  17.6571404  58.5008253  58.4687242  17.7530157  57.8152006
  47.7353221  15.1413194  41.4665251  46.6603490  15.0174616  42.3471839
  46.5336083  14.1060543  42.9258396  45.7480283  16.0632573  42.4852257
  44.9107371  15.9673820  43.1708505  45.9107974  17.2337491  41.7420763
  45.2001303  18.0484428  41.8495777  46.9856540  17.3567684  40.8619498
  47.8979746  16.3109728  40.7239080  48.7352658  16.4068481  40.0382832
  66.7665993  28.4305767  66.5660160  65.6916262  28.3067189  67.4466749
  65.5648855  27.3953116  68.0253306  64.7793056  29.3525146  67.5847167
  63.9420144  29.2566393  68.2703414  64.9420747  30.5230065  66.8415673
  64.2314075  31.3377001  66.9490687  66.0169312  30.6460258  65.9614408
  66.9292518  29.6002301  65.8233989  67.7665431  29.6961054  65.1377742
  46.4602092  19.7014884  34.8449370  45.3852360  19.5776306  35.7255959
  45.2584954  18.6662232  36.3042516  44.4729154  20.6234262  35.8636377
  43.6356242  20.5275510  36.5492625  44.6356845  21.7939181  35.1204883
  43.9250174  22.6086117  35.2279897  45.7105410  21.9169374  34.2403618
  46.6228617  20.8711418  34.1023200  47.4601529  20.9670170  33.4166952
  69.7206591  35.9439140  65.5220926  68.6456860  35.8200562  66.4027515
  68.5189453  34.9086488  66.9814072  67.7333654  36.8658518  66.5407933
  66.8960742  36.7699766  67.2264181  67.8961345  38.0363437  65.7976439
  67.1854673  38.8510373  65.9051453  68.9709910  38.1593630  64.9175174
  69.8833116  37.1135674  64.7794756  70.7206029  37.2094426  64.0938508
  40.9559235  21.3084890  22.6456843  39.8809504  21.1846313  23.5263432
  39.7542097  20.2732239  24.1049989  38.9686298  22.2304269  23.6643850
  38.1313385  22.1345516  24.3500098  39.1313989  23.4009188  22.9212356
  38.4207317  24.2156124  23.0287370  40.2062554  23.5239381  22.0411091
  41.1185760  22.4781424  21.9030673  41.9558673  22.5740177  21.2174425
  43.0705099  22.7850732  25.4345167  41.9955368  22.6612154  26.3151755
  41.8687961  21.7498081  26.8938312  41.0832161  23.7070111  26.4532173
  40.2459249  23.6111358  27.1388421  41.2459852  24.8775029  25.7100680
  40.5353181  25.6921965  25.8175693  42.3208418  25.0005222  24.8299414
  43.2331624  23.9547266  24.6918996  44.0704536  24.0506019  24.0062748
  72.6747189  43.4572512  64.4781692  71.5997458  43.3333934  65.3588281
  71.4730051  42.4219861  65.9374838  70.6874252  44.3791891  65.4968699
  69.8501340  44.2833138  66.1824947  70.8501943  45.5496810  64.7537205
  70.1395271  46.3643746  64.8612219  71.9250508  45.6727003  63.8735940
  72.8373714  44.6269046  63.7355522  73.6746627  44.7227799  63.0499274
  43.9099833  28.8218263  21.6017610  42.8350102  28.6979685  22.4824198
  42.7082695  27.7865612  23.0610755  41.9226896  29.7437642  22.6204616
  41.0853983  29.6478889  23.3060864  42.0854587  30.9142560  21.8773122
  41.3747915  31.7289496  21.9848136  43.1603152  31.0372753  20.9971857
  44.0726358  29.9914797  20.8591439  44.9099271  30.0873550  20.1735191
  67.1704333  45.0642519  52.2789165  66.0954602  44.9403941  53.1595754
  65.9687195  44.0289868  53.7382311  65.1831395  45.9861898  53.2976172
  64.3458483  45.8903145  53.9832420  65.3459086  47.1566816  52.5544678
  64.6352415  47.9713752  52.6619692  66.4207652  47.2797009  51.6743413
  67.3330858  46.2339053  51.5362995  68.1703770  46.3297806  50.8506747
  71.3996060  48.0174202  57.8565812  70.3246329  47.8935624  58.7372401
  70.1978922  46.9821551  59.3158958  69.4123123  48.9393581  58.8752819
  68.5750210  48.8434828  59.5609066  69.5750814  50.1098499  58.1321325
  68.8644142  50.9245435  58.2396339  70.6499379  50.2328692  57.2520060
  71.5622585  49.1870736  57.1139641  72.3995497  49.2829489  56.4283394
  46.8640431  36.3351635  20.5578376  45.7890700  36.2113058  21.4384964
  45.6623293  35.2998984  22.0171522  44.8767494  37.2571014  21.5765383
  44.0394581  37.1612261  22.2621630  45.0395185  38.4275933  20.8333889
  44.3288513  39.2422869  20.9408903  46.1143750  38.5506126  19.9532623
  47.0266956  37.5048169  19.8152205  47.8639869  37.6006922  19.1295958
  48.9786295  37.8117477  23.3466699  47.9036564  37.6878899  24.2273288
  47.7769157  36.7764826  24.8059845  46.9913357  38.7336856  24.3653706
  46.1540445  38.6378103  25.0509954  47.1541048  39.9041774  23.6222212
  46.4434377  40.7188710  23.7297226  48.2289614  40.0271967  22.7420947
  49.1412820  38.9814011  22.6040529  49.9785732  39.0772764  21.9184281
  61.6661477  46.6712526  40.0796639  60.5911745  46.5473948  40.9603227
  60.4644338  45.6359874  41.5389784  59.6788539  47.5931904  41.0983645
  58.8415627  47.4973152  41.7839893  59.8416230  48.7636823  40.3552152
  59.1309559  49.5783759  40.4627165  60.9164795  48.8867016  39.4750886
  61.8288002  47.8409060  39.3370468  62.6660914  47.9367812  38.6514220
  63.7807340  48.1478367  42.8684962  62.7057609  48.0239789  43.7491550
  62.5790202  47.1125716  44.3278108  61.7934403  49.0697746  43.8871969
  60.9561490  48.9738993  44.5728216  61.9562094  50.2402664  43.1440475
  61.2455422  51.0549601  43.2515489  63.0310659  50.3632857  42.2639210
  63.9433865  49.3174901  42.1258791  64.7806777  49.4133654  41.4402544
  49.8181029  43.8485008  19.5139142  48.7431298  43.7246430  20.3945731
  48.6163891  42.8132357  20.9732288  47.8308092  44.7704387  20.5326149
  46.9935180  44.6745634  21.2182396  47.9935783  45.9409305  19.7894655
  47.2829111  46.7556241  19.8969669  49.0684348  46.0639498  18.9093390
  49.9807554  45.0181542  18.7712971  50.8180467  45.1140295  18.0856724
  51.9326893  45.3250849  22.3027465  50.8577162  45.2012272  23.1834054
  50.7309755  44.2898198  23.7620611  49.9453955  46.2470228  23.3214472
  49.1081043  46.1511475  24.0070720  50.1081646  47.4175147  22.5782978
  49.3974975  48.2322083  22.6857992  51.1830212  47.5405340  21.6981713
  52.0953418  46.4947383  21.5601295  52.9326330  46.5906136  20.8745047
  62.5056211  52.7080057  36.2469081  61.4306480  52.5841479  37.1275670
  61.3039073  51.6727405  37.7062227  60.5183273  53.6299435  37.2656088
  59.6810361  53.5340683  37.9512336  60.6810964  54.8004354  36.5224594
  59.9704293  55.6151290  36.6299608  61.7559530  54.9234547  35.6423329
  62.6682736  53.8776591  35.5042911  63.5055648  53.9735343  34.8186663
  54.8867491  52.8384222  21.2588231  53.8117760  52.7145644  22.1394820
  53.6850353  51.8031571  22.7181377  52.8994553  53.7603601  22.2775238
  52.0621641  53.6644848  22.9631486  53.0622244  54.9308519  21.5343744
  52.3515573  55.7455455  21.6418758  54.1370810  55.0538712  20.6542479
  55.0494016  54.0080756  20.5162061  55.8866928  54.1039509  19.8305813
  57.0013355  54.3150063  24.0476555  55.9263623  54.1911486  24.9283143
  55.7996216  53.2797412  25.5069700  55.0140417  55.2369442  25.0663561
  54.1767505  55.1410689  25.7519809  55.1768108  56.4074361  24.3232068
  54.4661437  57.2221297  24.4307082  56.2516673  56.5304554  23.4430802
  57.1639880  55.4846597  23.3050384  58.0012792  55.5805350  22.6194136
  61.2305082  57.2681746  29.6253201  60.1555351  57.1443169  30.5059790
  60.0287944  56.2329095  31.0846347  59.2432144  58.1901125  30.6440208
  58.4059232  58.0942372  31.3296456  59.4059835  59.3606044  29.9008714
  58.6953164  60.1752980  30.0083728  60.4808400  59.4836237  29.0207449
  61.3931607  58.4378280  28.8827031  62.2304519  58.5337033  28.1970783
  63.3450945  58.7447588  32.4141524  62.2701214  58.6209010  33.2948113
  62.1433807  57.7094937  33.8734670  61.3578008  59.6666966  33.4328531
  60.5205096  59.5708214  34.1184779  61.5205699  60.8371885  32.6897037
  60.8099027  61.6518821  32.7972051  62.5954264  60.9602078  31.8095772
  63.5077470  59.9144122  31.6715354  64.3450383  60.0102874  30.9859106
  44.4087347   8.7499703  57.7207991  43.3337616   8.6261125  58.6014580
  43.2070209   7.7147052  59.1801137  42.4214409   9.6719082  58.7394998
  41.5841497   9.5760329  59.4251246  42.5842100  10.8424000  57.9963504
  41.8735429  11.6570936  58.1038518  43.6590666  10.9654193  57.1162239
  44.5713872   9.9196237  56.9781821  45.4086784  10.0154990  56.2925573
  48.6379074  11.7031386  63.2984638  47.5629343  11.5792808  64.1791227
  47.4361936  10.6678735  64.7577784  46.6506137  12.6250765  64.3171645
  45.8133224  12.5292012  65.0027892  46.8133828  13.7955683  63.5740151
  46.1027156  14.6102619  63.6815165  47.8882393  13.9185876  62.6938886
  48.8005599  12.8727920  62.5558467  49.6378511  12.9686673  61.8702220
  50.7524938  13.1797227  66.0872961  49.6775207  13.0558650  66.9679550
  49.5507800  12.1444576  67.5466107  48.7652000  14.1016606  67.1059968
  47.9279088  14.0057853  67.7916216  48.9279691  15.2721525  66.3628474
  48.2173020  16.0868461  66.4703488  50.0028257  15.3951718  65.4827209
  50.9151463  14.3493761  65.3446791  51.7524375  14.4452514  64.6590543
  43.1336218  13.3101393  51.0992111  42.0586487  13.1862815  51.9798700
  41.9319080  12.2748741  52.5585257  41.1463280  14.2320771  52.1179118
  40.3090368  14.1362019  52.8035366  41.3090971  15.4025690  51.3747624
  40.5984300  16.2172626  51.4822638  42.3839536  15.5255883  50.4946359
  43.2962743  14.4797927  50.3565941  44.1335655  14.5756679  49.6709693
  45.2482081  14.7867234  53.8880434  44.1732350  14.6628656  54.7687023
  44.0464943  13.7514583  55.3473580  43.2609144  15.7086613  54.9067441
  42.4236232  15.6127860  55.5923689  43.4236835  16.8791531  54.1635947
  42.7130163  17.6938468  54.2710961  44.4985400  17.0021724  53.2834682
  45.4108606  15.9563768  53.1454264  46.2481519  16.0522521  52.4598016
  55.8211399  22.1696441  67.8322051  54.7461668  22.0457864  68.7128639
  54.6194261  21.1343790  69.2915196  53.8338462  23.0915820  68.8509057
  52.9965550  22.9957067  69.5365305  53.9966153  24.2620739  68.1077564
  53.2859482  25.0767675  68.2152577  55.0714718  24.3850932  67.2276298
  55.9837924  23.3392975  67.0895880  56.8210837  23.4351728  66.4039632
  57.9357263  23.6462283  70.6210374  56.8607532  23.5223705  71.5016963
  56.7340125  22.6109632  72.0803520  55.9484326  24.5681662  71.6397381
  55.1111413  24.4722909  72.3253628  56.1112016  25.7386580  70.8965887
  55.4005345  26.5533516  71.0040901  57.1860582  25.8616773  70.0164622
  58.0983788  24.8158817  69.8784203  58.9356700  24.9117570  69.1927956
  41.8585089  17.8703082  44.4776231  40.7835357  17.7464505  45.3582819
  40.6567950  16.8350431  45.9369377  39.8712151  18.7922461  45.4963238
  39.0339239  18.6963708  46.1819485  40.0339842  19.9627380  44.7531744
  39.3233171  20.7774316  44.8606758  41.1088407  20.0857573  43.8730478
  42.0211614  19.0399616  43.7350060  42.8584526  19.1358369  43.0493812
  43.9730952  19.3468924  47.2664554  42.8981221  19.2230346  48.1471143
  42.7713814  18.3116273  48.7257700  41.9858015  20.2688302  48.2851561
  41.1485102  20.1729550  48.9707809  42.1485706  21.4393221  47.5420067
  41.4379034  22.2540157  47.6495081  43.2234271  21.5623414  46.6618802
  44.1357477  20.5165458  46.5238383  44.9730389  20.6124210  45.8382136
  60.8897861  31.1595655  69.5771140  59.8148130  31.0357078  70.4577729
  59.6880723  30.1243004  71.0364286  58.9024924  32.0815034  70.5958147
  58.0652011  31.9856281  71.2814395  59.0652614  33.2519953  69.8526653
  58.3545943  34.0666889  69.9601667  60.1401180  33.3750146  68.9725388
  61.0524386  32.3292189  68.8344970  61.8897298  32.4250942  68.1488722
  63.0043725  32.6361497  72.3659463  61.9293993  32.5122919  73.2466052
  61.8026586  31.6008846  73.8252609  61.0170787  33.5580876  73.3846470
  60.1797875  33.4622123  74.0702718  61.1798478  34.7285794  72.6414976
  60.4691807  35.5432730  72.7489990  62.2547043  34.8515987  71.7613711
  63.1670250  33.8058031  71.6233293  64.0043162  33.9016784  70.9377045
  38.4688096  20.9538930  35.0672027  37.3938365  20.8300353  35.9478616
  37.2670958  19.9186279  36.5265173  36.4815158  21.8758309  36.0859034
  35.6442246  21.7799556  36.7715282  36.6442849  23.0463228  35.3427540
  35.9336178  23.8610164  35.4502554  37.7191414  23.1693421  34.4626275
  38.6314621  22.1235464  34.3245857  39.4687533  22.2194217  33.6389609
  40.5833959  22.4304772  37.8560350  39.5084228  22.3066194  38.7366939
  39.3816821  21.3952121  39.3153496  38.5961022  23.3524151  38.8747357
  37.7588110  23.2565398  39.5603605  38.7588713  24.5229069  38.1315863
  38.0482041  25.3376005  38.2390877  39.8337278  24.6459262  37.2514598
  40.7460484  23.6001306  37.1134180  41.5833397  23.6960059  36.4277932
  63.8438459  38.6729028  68.5331906  62.7688728  38.5490450  69.4138495
  62.6421321  37.6376377  69.9925052  61.8565522  39.5948407  69.5518913
  61.0192609  39.4989654  70.2375161  62.0193212  40.7653325  68.8087419
  61.3086541  41.5800261  68.9162433  63.0941778  40.8883518  67.9286154
  64.0064984  39.8425562  67.7905736  64.8437896  39.9384315  67.1049488
  32.9645239  22.5608937  22.8679500  31.8895508  22.4370359  23.7486089
  31.7628101  21.5256286  24.3272646  30.9772302  23.4828316  23.8866507
  30.1399390  23.3869563  24.5722755  31.1399993  24.6533234  23.1435013
  30.4293321  25.4680171  23.2510027  32.2148558  24.7763427  22.2633748
  33.1271764  23.7305471  22.1253330  33.9644677  23.8264224  21.4397082
  64.6833193  44.7096559  64.7004349  63.6083462  44.5857981  65.5810938
  63.4816055  43.6743908  66.1597495  62.6960256  45.6315938  65.7191356
  61.8587344  45.5357185  66.4047604  62.8587947  46.8020856  64.9759862
  62.1481276  47.6167792  65.0834876  63.9336512  46.9251049  64.0958597
  64.8459718  45.8793093  63.9578179  65.6832631  45.9751846  63.2721931
  33.8039974  28.5976468  19.0351943  32.7290242  28.4737890  19.9158532
  32.6022836  27.5623817  20.4945089  31.8167036  29.5195847  20.0538950
  30.9794124  29.4237094  20.7395198  31.9794727  30.6900766  19.3107456
  31.2688056  31.5047702  19.4182470  33.0543292  30.8130959  18.4306191
  33.9666499  29.7673002  18.2925773  34.8039411  29.8631755  17.6069525
  35.9185837  30.0742310  21.8240266  34.8436106  29.9503732  22.7046855
  34.7168699  29.0389658  23.2833412  33.9312900  30.9961688  22.8427273
  33.0939988  30.9002936  23.5283521  34.0940591  32.1666607  22.0995779
  33.3833919  32.9813543  22.2070793  35.1689156  32.2896800  21.2194514
  36.0812362  31.2438844  21.0814096  36.9185275  31.3397596  20.3957848
  59.1790337  46.3166566  52.5011822  58.1040606  46.1927988  53.3818411
  57.9773199  45.2813914  53.9604968  57.1917400  47.2385944  53.5198829
  56.3544487  47.1427192  54.2055077  57.3545090  48.4090863  52.7767335
  56.6438419  49.2237799  52.8842349  58.4293656  48.5321056  51.8966070
  59.3416862  47.4863100  51.7585652  60.1789774  47.5821852  51.0729404
  61.2936201  47.7932407  55.2900146  60.2186469  47.6693829  56.1706734
  60.0919062  46.7579756  56.7493291  59.3063263  48.7151786  56.3087152
  58.4690351  48.6193033  56.9943400  59.4690954  49.8856704  55.5655659
  58.7584283  50.7003641  55.6730672  60.5439519  50.0086897  54.6854393
  61.4562726  48.9628941  54.5473975  62.2935638  49.0587694  53.8617727
  63.4082064  49.2698248  58.0788469  62.3332333  49.1459671  58.9595057
  62.2064926  48.2345597  59.5381615  61.4209127  50.1917627  59.0975476
  60.5836214  50.0958874  59.7831723  61.5836818  51.3622546  58.3543982
  60.8730146  52.1769482  58.4618996  62.6585383  51.4852739  57.4742717
  63.5708589  50.4394782  57.3362298  64.4081502  50.5353535  56.6506051
  32.5288845  33.1578158  12.4136063  31.4539113  33.0339580  13.2942651
  31.3271706  32.1225507  13.8729209  30.5415907  34.0797537  13.4323070
  29.7042995  33.9838784  14.1179317  30.7043598  35.2502455  12.6891576
  29.9936927  36.0649391  12.7966590  31.7792163  35.3732648  11.8090311
  32.6915370  34.3274692  11.6709892  33.5288282  34.4233445  10.9853645
  55.7893344  49.4002414  43.0907619  54.7143613  49.2763836  43.9714207
  54.5876206  48.3649763  44.5500765  53.8020407  50.3221793  44.1094626
  52.9647494  50.2263040  44.7950873  53.9648098  51.4926711  43.3663132
  53.2541426  52.3073647  43.4738146  55.0396663  51.6156904  42.4861866
  55.9519869  50.5698948  42.3481448  56.7892781  50.6657701  41.6625201
  57.9039208  50.8768255  45.8795942  56.8289477  50.7529678  46.7602531
  56.7022070  49.8415604  47.3389088  55.9166270  51.7987634  46.8982949
  55.0793358  51.7028881  47.5839197  56.0793961  52.9692553  46.1551455
  55.3687290  53.7839489  46.2626469  57.1542527  53.0922746  45.2750190
  58.0665733  52.0464789  45.1369771  58.9038645  52.1423542  44.4513524
  35.4829443  40.6711530  11.3696829  34.4079711  40.5472953  12.2503418
  34.2812304  39.6358879  12.8289975  33.4956505  41.5930909  12.3883836
  32.6583593  41.4972156  13.0740084  33.6584196  42.7635828  11.6452342
  32.9477525  43.5782764  11.7527356  34.7332761  42.8866021  10.7651077
  35.6455968  41.8408064  10.6270659  36.4828880  41.9366817   9.9414411
  37.5975306  42.1477372  14.1585152  36.5225575  42.0238794  15.0391741
  36.3958168  41.1124721  15.6178298  35.6102369  43.0696750  15.1772159
  34.7729456  42.9737998  15.8628407  35.7730060  44.2401669  14.4340665
  35.0623388  45.0548605  14.5415679  36.8478625  44.3631862  13.5539400
  37.7601831  43.3173906  13.4158982  38.5974743  43.4132658  12.7302734
  39.7121170  43.6243213  16.9473476  38.6371439  43.5004636  17.8280064
  38.5104032  42.5890562  18.4066621  37.7248232  44.5462592  17.9660482
  36.8875320  44.4503839  18.6516730  37.8875923  45.7167511  17.2228988
  37.1769252  46.5314447  17.3304002  38.9624488  45.8397704  16.3427723
  39.8747695  44.7939747  16.2047305  40.7120607  44.8898500  15.5191057
  41.8267033  45.1009055  19.7361799  40.7517302  44.9770477  20.6168387
  40.6249895  44.0656403  21.1954945  39.8394096  46.0228433  20.7548806
  39.0021184  45.9269681  21.4405053  40.0021787  47.1933352  20.0117312
  39.2915115  48.0080288  20.1192326  41.0770352  47.3163545  19.1316047
  41.9893558  46.2705589  18.9935628  42.8266471  46.3664341  18.3079381
  46.0558761  48.0540737  25.3138445  44.9809029  47.9302160  26.1945034
  44.8541622  47.0188086  26.7731591  44.0685823  48.9760116  26.3325452
  43.2312911  48.8801364  27.0181700  44.2313514  50.1465035  25.5893958
  43.5206843  50.9611971  25.6968972  45.3062079  50.2695228  24.7092693
  46.2185286  49.2237272  24.5712275  47.0558198  49.3196024  23.8856027
  48.1704624  49.5306579  28.1026769  47.0954893  49.4068001  28.9833357
  46.9687486  48.4953928  29.5619914  46.1831687  50.4525958  29.1213775
  45.3458774  50.3567205  29.8070023  46.3459378  51.6230876  28.3782282
  45.6352706  52.4377813  28.4857295  47.4207943  51.7461069  27.4981016
  48.3331149  50.7003113  27.3600598  49.1704061  50.7961866  26.6744350
  50.2850488  51.0072420  30.8915092  49.2100757  50.8833843  31.7721680
  49.0833350  49.9719769  32.3508238  48.2977550  51.9291799  31.9102099
  47.4604638  51.8333046  32.5958346  48.4605241  53.0996718  31.1670605
  47.7498570  53.9143654  31.2745619  49.5353807  53.2226911  30.2869340
  50.4477013  52.1768954  30.1488921  51.2849925  52.2727707  29.4632674
  54.5142215  53.9604103  36.4691738  53.4392484  53.8365526  37.3498327
  53.3125077  52.9251452  37.9284884  52.5269278  54.8823482  37.4878745
  51.6896365  54.7864729  38.1734993  52.6896968  56.0528401  36.7447251
  51.9790297  56.8675337  36.8522265  53.7645534  56.1758594  35.8645986
  54.6768740  55.1300637  35.7265568  55.5141652  55.2259390  35.0409320
  56.6288079  55.4369945  39.2580062  55.5538347  55.3131367  40.1386650
  55.4270940  54.4017294  40.7173207  54.6415141  56.3589324  40.2767068
  53.8042229  56.2630571  40.9623316  54.8042832  57.5294242  39.5335575
  54.0936161  58.3441178  39.6410589  55.8791397  57.6524435  38.6534309
  56.7914604  56.6066479  38.5153891  57.6287516  56.7025232  37.8297643
  40.5515904  49.6610744  13.1145918  39.4766173  49.5372167  13.9952507
  39.3498766  48.6258093  14.5739064  38.5642967  50.5830123  14.1332925
  37.7270054  50.4871370  14.8189173  38.7270658  51.7535042  13.3901431
  38.0163986  52.5681978  13.4976445  39.8019223  51.8765235  12.5100166
  40.7142429  50.8307278  12.3719748  41.5515341  50.9266031  11.6863500
  42.6661768  51.1376586  15.9034242  41.5912037  51.0138008  16.7840830
  41.4644630  50.1023935  17.3627388  40.6788830  52.0595964  16.9221249
  39.8415918  51.9637212  17.6077496  40.8416521  53.2300883  16.1789755
  40.1309850  54.0447819  16.2864769  41.9165086  53.3531076  15.2988489
  42.8288293  52.3073120  15.1608071  43.6661205  52.4031872  14.4751824
  51.1245222  57.0439951  27.0587535  50.0495491  56.9201374  27.9394123
  49.9228084  56.0087300  28.5180681  49.1372285  57.9659330  28.0774542
  48.2999372  57.8700578  28.7630789  49.2999976  59.1364249  27.3343048
  48.5893304  59.9511185  27.4418062  50.3748541  59.2594442  26.4541782
  51.2871747  58.2136486  26.3161364  52.1244659  58.3095238  25.6305117
  53.2391086  58.5205793  29.8475858  52.1641355  58.3967215  30.7282447
  52.0373948  57.4853142  31.3069004  51.2518148  59.4425172  30.8662865
  50.4145236  59.3466419  31.5519113  51.4145839  60.6130090  30.1231371
  50.7039168  61.4277026  30.2306385  52.4894405  60.7360283  29.2430106
  53.4017611  59.6902327  29.1049688  54.2390523  59.7861080  28.4193440
  37.2568085  16.0391281  54.1103091  36.1818354  15.9152703  54.9909680
  36.0550947  15.0038630  55.5696237  35.2695148  16.9610660  55.1290098
  34.4322236  16.8651907  55.8146346  35.4322839  18.1315578  54.3858604
  34.7216168  18.9462514  54.4933618  36.5071404  18.2545771  53.5057339
  37.4194610  17.2087815  53.3676921  38.2567523  17.3046568  52.6820673
  39.3713949  17.5157122  56.8991414  38.2964218  17.3918545  57.7798003
  38.1696811  16.4804471  58.3584560  37.3841012  18.4376501  57.9178421
  36.5468099  18.3417748  58.6034669  37.5468702  19.6081420  57.1746927
  36.8362031  20.4228356  57.2821941  38.6217268  19.7311613  56.2945662
  39.5340474  18.6853656  56.1565244  40.3713386  18.7812409  55.4708996
  52.0589131  26.3752171  73.6321354  50.9839399  26.2513593  74.5127943
  50.8571993  25.3399520  75.0914500  50.0716193  27.2971550  74.6508361
  49.2343281  27.2012797  75.3364609  50.2343884  28.4676468  73.9076867
  49.5237213  29.2823404  74.0151881  51.3092449  28.5906661  73.0275602
  52.2215656  27.5448705  72.8895184  53.0588568  27.6407458  72.2038936
  54.1734994  27.8518012  76.4209677  53.0985263  27.7279435  77.3016266
  52.9717856  26.8165361  77.8802823  52.1862057  28.7737391  77.4396684
  51.3489145  28.6778638  78.1252932  52.3489748  29.9442310  76.6965190
  51.6383076  30.7589246  76.8040204  53.4238313  30.0672503  75.8163925
  54.3361519  29.0214546  75.6783507  55.1734432  29.1173299  74.9927259
  38.0962820  22.0758812  50.2775534  37.0213089  21.9520234  51.1582123
  36.8945682  21.0406161  51.7368680  36.1089882  22.9978191  51.2962541
  35.2716970  22.9019438  51.9818789  36.2717573  24.1683109  50.5531047
  35.5610902  24.9830045  50.6606061  37.3466139  24.2913302  49.6729782
  38.2589345  23.2455346  49.5349364  39.0962257  23.3414099  48.8493116
  55.0129729  33.8885543  72.5882120  53.9379997  33.7646966  73.4688709
  53.8112591  32.8532892  74.0475266  53.0256791  34.8104922  73.6069127
  52.1883879  34.7146169  74.2925375  53.1884482  35.9809841  72.8637633
  52.4777811  36.7956777  72.9712647  54.2633047  36.1040034  71.9836368
  55.1756254  35.0582077  71.8455950  56.0129166  35.1540830  71.1599702
  57.1275592  35.3651385  75.3770443  56.0525861  35.2412807  76.2577032
  55.9258454  34.3298734  76.8363589  55.1402655  36.2870764  76.3957450
  54.3029743  36.1912011  77.0813698  55.3030346  37.4575682  75.6525956
  54.5923674  38.2722618  75.7600970  56.3778911  37.5805875  74.7724691
  57.2902117  36.5347919  74.6344273  58.1275030  36.6306672  73.9488025
  34.7065827  25.1594660  40.8671331  33.6316096  25.0356082  41.7477919
  33.5048689  24.1242009  42.3264476  32.7192890  26.0814039  41.8858337
  31.8819977  25.9855286  42.5714585  32.8820580  27.2518957  41.1426843
  32.1713909  28.0665894  41.2501857  33.9569146  27.3749150  40.2625578
  34.8692352  26.3291194  40.1245160  35.7065264  26.4249947  39.4388912
  57.9670327  41.4018916  71.5442886  56.8920595  41.2780338  72.4249475
  56.7653189  40.3666265  73.0036032  55.9797389  42.3238295  72.5629893
  55.1424477  42.2279542  73.2486141  56.1425080  43.4943213  71.8198399
  55.4318409  44.3090150  71.9273413  57.2173645  43.6173406  70.9397134
  58.1296852  42.5715450  70.8016716  58.9669764  42.6674203  70.1160468
  29.2022971  26.7664667  28.6678804  28.1273239  26.6426089  29.5485392
  28.0005832  25.7312016  30.1271949  27.2150033  27.6884045  29.6865810
  26.3777121  27.5925293  30.3722058  27.3777724  28.8588964  28.9434317
  26.6671053  29.6735900  29.0509331  28.4526289  28.9819157  28.0633051
  29.3649496  27.9361201  27.9252633  30.2022408  28.0319953  27.2396385
  56.6919198  45.9620606  64.9227006  55.6169466  45.8382028  65.8033595
  55.4902059  44.9267954  66.3820152  54.7046260  46.8839984  65.9414013
  53.8673348  46.7881232  66.6270261  54.8673951  48.0544903  65.1982519
  54.1567280  48.8691839  65.3057533  55.9422516  48.1775096  64.3181254
  56.8545722  47.1317140  64.1800836  57.6918635  47.2275892  63.4944588
  27.9271841  31.3266356  22.0462923  26.8522110  31.2027779  22.9269512
  26.7254703  30.2913705  23.5056069  25.9398904  32.2485735  23.0649930
  25.1025992  32.1526982  23.7506178  26.1026595  33.4190654  22.3218436
  25.3919924  34.2337590  22.4293450  27.1775160  33.5420847  21.4417171
  28.0898366  32.4962890  21.3036753  28.9271279  32.5921643  20.6180505
  55.4168068  50.5222295  58.3011126  54.3418337  50.3983718  59.1817714
  54.2150930  49.4869644  59.7604272  53.4295131  51.4441674  59.3198133
  52.5922219  51.3482921  60.0054380  53.5922822  52.6146593  58.5766639
  52.8816150  53.4293529  58.6841653  54.6671387  52.7376786  57.6965373
  55.5794593  51.6918829  57.5584955  56.4167506  51.7877582  56.8728708
  26.6520712  35.8868046  15.4247043  25.5770981  35.7629468  16.3053632
  25.4503574  34.8515395  16.8840189  24.6647775  36.8087425  16.4434050
  23.8274862  36.7128672  17.1290298  24.8275466  37.9792343  15.7002556
  24.1168794  38.7939279  15.8077570  25.9024031  38.1022536  14.8201291
  26.8147237  37.0564580  14.6820873  27.6520149  37.1523333  13.9964625
  52.0271076  53.6058143  48.8906922  50.9521344  53.4819566  49.7713511
  50.8253937  52.5705492  50.3500068  50.0398138  54.5277522  49.9093929
  49.2025226  54.4318769  50.5950177  50.2025829  55.6982441  49.1662435
  49.4919158  56.5129377  49.2737449  51.2774394  55.8212634  48.2861170
  52.1897600  54.7754677  48.1480752  53.0270513  54.8713430  47.4624504
  54.1416939  55.0823985  51.6795245  53.0667208  54.9585407  52.5601834
  52.9399801  54.0471334  53.1388391  52.1544002  56.0043364  52.6982252
  51.3171089  55.9084611  53.3838500  52.3171693  57.1748282  51.9550758
  51.6065021  57.9895218  52.0625772  53.3920258  57.2978475  51.0749493
  54.3043464  56.2520519  50.9369075  55.1416376  56.3479272  50.2512827
  56.2562803  56.5589826  54.4683569  55.1813071  56.4351249  55.3490157
  55.0545665  55.5237175  55.9276715  54.2689865  57.4809205  55.4870575
  53.4316953  57.3850452  56.1726823  54.4317556  58.6514124  54.7439082
  53.7210885  59.4661060  54.8514096  55.5066121  58.7744317  53.8637816
  56.4189328  57.7286360  53.7257398  57.2562240  57.8245113  53.0401150
  58.3708666  58.0355668  57.2571892  57.2958935  57.9117090  58.1378481
  57.1691528  57.0003017  58.7165038  56.3835729  58.9575047  58.2758899
  55.5462817  58.8616294  58.9615146  56.5463420  60.1279965  57.5327405
  55.8356748  60.9426901  57.6402419  57.6211985  60.2510158  56.6526140
  58.5335191  59.2052202  56.5145721  59.3708104  59.3010955  55.8289474
  29.6061310  43.4001418  14.3807809  28.5311579  43.2762841  15.2614398
  28.4044172  42.3648767  15.8400955  27.6188373  44.3220797  15.3994816
  26.7815460  44.2262044  16.0851064  27.7816064  45.4925716  14.6563322
  27.0709392  46.3072652  14.7638336  28.8564629  45.6155909  13.7762057
  29.7687835  44.5697952  13.6381639  30.6060747  44.6656705  12.9525391
  31.7207174  44.8767260  17.1696132  30.6457443  44.7528682  18.0502721
  30.5190036  43.8414609  18.6289278  29.7334236  45.7986639  18.1883139
  28.8961324  45.7027886  18.8739387  29.8961927  46.9691557  17.4451645
  29.1855256  47.7838493  17.5526659  30.9710493  47.0921750  16.5650380
  31.8833699  46.0463794  16.4269962  32.7206611  46.1422547  15.7413714
  42.2936492  52.2596467  31.1137749  41.2186761  52.1357890  31.9944337
  41.0919354  51.2243816  32.5730895  40.3063554  53.1815846  32.1324756
  39.4690642  53.0857093  32.8181003  40.4691245  54.3520765  31.3893262
  39.7584574  55.1667701  31.4968276  41.5439811  54.4750958  30.5091996
  42.4563017  53.4293001  30.3711578  43.2935929  53.5251754  29.6855331
  50.7519946  58.1659833  42.2691042  49.6770215  58.0421255  43.1497630
  49.5502808  57.1307182  43.7284188  48.7647009  59.0879212  43.2878049
  47.9274097  58.9920459  43.9734296  48.9274700  60.2584130  42.5446555
  48.2168028  61.0731067  42.6521569  50.0023265  60.3814323  41.6645290
  50.9146471  59.3356367  41.5264871  51.7519384  59.4315120  40.8408624
  52.8665810  59.6425674  45.0579365  51.7916079  59.5187097  45.9385954
  51.6648672  58.6073023  46.5172511  50.8792872  60.5645053  46.0766372
  50.0419960  60.4686300  46.7622620  51.0420563  61.7349972  45.3334878
  50.3313892  62.5496908  45.4409892  52.1169129  61.8580165  44.4533613
  53.0292335  60.8122208  44.3153195  53.8665247  60.9080961  43.6296947
  59.2103401  64.0723199  53.4244335  58.1353669  63.9484621  54.3050923
  58.0086263  63.0370548  54.8837481  57.2230463  64.9942578  54.4431342
  56.3857551  64.8983825  55.1287589  57.3858154  66.1647496  53.6999848
  56.6751483  66.9794432  53.8074862  58.4606719  66.2877689  52.8198583
  59.3729926  65.2419733  52.6818164  60.2102838  65.3378486  51.9961917
  32.5601908  50.9134791  13.3368575  31.4852177  50.7896213  14.2175164
  31.3584770  49.8782140  14.7961721  30.5728971  51.8354170  14.3555582
  29.7356058  51.7395417  15.0411830  30.7356662  53.0059088  13.6124088
  30.0249990  53.8206024  13.7199102  31.8105227  53.1289281  12.7322823
  32.7228433  52.0831325  12.5942405  33.5601345  52.1790078  11.9086157
  34.6747772  52.3900632  16.1256899  33.5998041  52.2662055  17.0063487
  33.4730634  51.3547981  17.5850044  32.6874834  53.3120011  17.1443905
  31.8501922  53.2161258  17.8300153  32.8502525  54.4824930  16.4012412
  32.1395854  55.2971866  16.5087426  33.9251091  54.6055123  15.5211146
  34.8374297  53.5597166  15.3830728  35.6747209  53.6555919  14.6974480
  36.7893635  53.8666474  18.9145222  35.7143904  53.7427896  19.7951811
  35.5876497  52.8313823  20.3738368  34.8020698  54.7885853  19.9332229
  33.9647786  54.6927100  20.6188476  34.9648389  55.9590771  19.1900735
  34.2541718  56.7737707  19.2975749  36.0396954  56.0820964  18.3099470
  36.9520160  55.0363008  18.1719051  37.7893073  55.1321761  17.4862804
  38.9039499  55.3432315  21.7033545  37.8289768  55.2193738  22.5840134
  37.7022361  54.3079664  23.1626691  36.9166562  56.2651694  22.7220552
  36.0793649  56.1692941  23.4076800  37.0794252  57.4356613  21.9789058
  36.3687581  58.2503549  22.0864072  38.1542818  57.5586806  21.0987793
  39.0666024  56.5128849  20.9607375  39.9038936  56.6087602  20.2751127
  41.0185363  56.8198157  24.4921868  39.9435631  56.6959579  25.3728457
  39.8168225  55.7845506  25.9515014  39.0312425  57.7417536  25.5108875
  38.1939513  57.6458783  26.1965123  39.1940116  58.9122454  24.7677381
  38.4833445  59.7269390  24.8752395  40.2688681  59.0352647  23.8876116
  41.1811888  57.9894691  23.7495698  42.0184800  58.0853444  23.0639450
  37.7237544  23.1978693  65.4879041  36.6487813  23.0740116  66.3685630
  36.5220406  22.1626042  66.9472187  35.7364606  24.1198072  66.5066048
  34.8991694  24.0239319  67.1922296  35.8992297  25.2902991  65.7634554
  35.1885626  26.1049927  65.8709568  36.9740863  25.4133184  64.8833289
  37.8864069  24.3675227  64.7452871  38.7236981  24.4633980  64.0596623
  46.1820998  29.1042059  76.6432334  45.1071267  28.9803481  77.5238923
  44.9803860  28.0689408  78.1025480  44.1948061  30.0261438  77.6619341
  43.3575149  29.9302685  78.3475589  44.3575752  31.1966357  76.9187847
  43.6469080  32.0113293  77.0262861  45.4324317  31.3196550  76.0386582
  46.3447523  30.2738593  75.9006164  47.1820436  30.3697346  75.2149916
  34.3340551  26.2814541  56.0774838  33.2590820  26.1575964  56.9581426
  33.1323413  25.2461890  57.5367983  32.3467614  27.2033920  57.0961844
  31.5094701  27.1075167  57.7818092  32.5095305  28.3738839  56.3530350
  31.7988633  29.1885775  56.4605364  33.5843870  28.4969032  55.4729085
  34.4967076  27.4511075  55.3348667  35.3339988  27.5469828  54.6492419
  36.4486415  27.7580383  58.8663161  35.3736684  27.6341805  59.7469749
  35.2469277  26.7227732  60.3256307  34.4613477  28.6799762  59.8850168
  33.6240565  28.5841009  60.5706415  34.6241168  29.8504680  59.1418674
  33.9134497  30.6651616  59.2493688  35.6989733  29.9734873  58.2617409
  36.6112940  28.9276917  58.1236990  37.4485852  29.0235670  57.4380743
  47.0215733  35.1409590  72.8104777  45.9466002  35.0171013  73.6911366
  45.8198595  34.1056939  74.2697923  45.0342795  36.0628969  73.8291784
  44.1969883  35.9670216  74.5148032  45.1970486  37.2333888  73.0860290
  44.4863815  38.0480824  73.1935304  46.2719051  37.3564081  72.2059025
  47.1842258  36.3106124  72.0678607  48.0215170  36.4064877  71.3822359
  26.7151831  26.4118707  41.0893987  25.6402100  26.2880129  41.9700576
  25.5134693  25.3766056  42.5487133  24.7278894  27.3338086  42.1080994
  23.8905981  27.2379333  42.7937242  24.8906585  28.5043004  41.3649500
  24.1799913  29.3189940  41.4724514  25.9655150  28.6273197  40.4848235
  26.8778356  27.5815241  40.3467817  27.7151268  27.6773994  39.6611569
  28.8297695  27.8884548  43.8782311  27.7547963  27.7645971  44.7588899
  27.6280557  26.8531897  45.3375457  26.8424757  28.8103927  44.8969318
  26.0051845  28.7145174  45.5825565  27.0052448  29.9808846  44.1537824
  26.2945777  30.7955782  44.2612838  28.0801013  30.1039039  43.2736558
  28.9924220  29.0581082  43.1356140  29.8297132  29.1539835  42.4499892
  33.0589422  30.8416231  49.4558957  31.9839691  30.7177653  50.3365546
  31.8572284  29.8063580  50.9152103  31.0716484  31.7635610  50.4745964
  30.2343572  31.6676857  51.1602212  31.2344175  32.9340529  49.7314470
  30.5237504  33.7487465  49.8389484  32.3092741  33.0570722  48.8513205
  33.2215947  32.0112765  48.7132787  34.0588859  32.1071518  48.0276539
  47.8610467  41.1777121  68.9777220  46.7860736  41.0538544  69.8583809
  46.6593329  40.1424470  70.4370366  45.8737530  42.0996500  69.9964227
  45.0364617  42.0037747  70.6820475  46.0365221  43.2701419  69.2532733
  45.3258549  44.0848355  69.3607747  47.1113786  43.3931612  68.3731468
  48.0236992  42.3473655  68.2351050  48.8609904  42.4432408  67.5494802
  25.4400702  30.9720396  34.4678107  24.3650971  30.8481819  35.3484696
  24.2383564  29.9367745  35.9271253  23.4527764  31.8939775  35.4865114
  22.6154852  31.7981022  36.1721362  23.6155455  33.0644694  34.7433620
  22.9048784  33.8791630  34.8508634  24.6904021  33.1874887  33.8632355
  25.6027227  32.1416930  33.7251937  26.4400139  32.2375683  33.0395689
  27.5546566  32.4486238  37.2566430  26.4796834  32.3247660  38.1373019
  26.3529427  31.4133587  38.7159576  25.5673628  33.3705617  38.2753437
  24.7300716  33.2746864  38.9609685  25.7301319  34.5410535  37.5321943
  25.0194648  35.3557471  37.6396957  26.8049884  34.6640728  36.6520678
  27.7173090  33.6182772  36.5140260  28.5546003  33.7141525  35.8284012
  48.7005202  47.2144652  65.1449663  47.6255470  47.0906075  66.0256252
  47.4988063  46.1792001  66.6042809  46.7132264  48.1364031  66.1636670
  45.8759352  48.0405278  66.8492918  46.8759955  49.3068950  65.4205176
  46.1653284  50.1215886  65.5280190  47.9508520  49.4299143  64.5403911
  48.8631727  48.3841186  64.4023492  49.7004639  48.4799939  63.7167245
  22.0503709  34.0556244  25.0573903  20.9753978  33.9317667  25.9380492
  20.8486571  33.0203593  26.5167049  20.0630772  34.9775623  26.0760910
  19.2257859  34.8816870  26.7617158  20.2258463  36.1480542  25.3329416
  19.5151791  36.9627478  25.4404430  21.3007028  36.2710735  24.4528151
  22.2130234  35.2252778  24.3147733  23.0503146  35.3211531  23.6291485
  24.1649573  35.5322086  27.8462227  23.0899841  35.4083508  28.7268815
  22.9632435  34.4969435  29.3055373  22.1776635  36.4541465  28.8649234
  21.3403723  36.3582712  29.5505481  22.3404326  37.6246383  28.1217740
  21.6297655  38.4393319  28.2292754  23.4152891  37.7476576  27.2416474
  24.3276098  36.7018620  27.1036056  25.1649010  36.7977373  26.4179809
  47.4254072  51.7746342  58.5233783  46.3504341  51.6507764  59.4040371
  46.2236934  50.7393691  59.9826928  45.4381135  52.6965721  59.5420789
  44.6008223  52.6006968  60.2277037  45.6008826  53.8670639  58.7989296
  44.8902154  54.6817575  58.9064310  46.6757391  53.9900832  57.9188030
  47.5880597  52.9442876  57.7807612  48.4253510  53.0401629  57.0951364
  49.5399936  53.2512183  61.3122106  48.4650205  53.1273606  62.1928695
  48.3382798  52.2159532  62.7715252  47.5526998  54.1731562  62.3309113
  46.7154086  54.0772809  63.0165360  47.7154689  55.3436481  61.5877619
  47.0048018  56.1583417  61.6952633  48.7903255  55.4666674  60.7076354
  49.7026461  54.4208717  60.5695935  50.5399373  54.5167470  59.8839688
  20.7752580  38.6157934  18.4358023  19.7002849  38.4919356  19.3164612
  19.5735442  37.5805283  19.8951169  18.7879642  39.5377313  19.4545030
  17.9506730  39.4418560  20.1401278  18.9507333  40.7082232  18.7113536
  18.2400662  41.5229168  18.8188550  20.0255899  40.8312425  17.8312271
  20.9379105  39.7854468  17.6931853  21.7752017  39.8813221  17.0075605
  56.7232261  63.7177239  65.8459519  55.6482530  63.5938661  66.7266107
  55.5215123  62.6824588  67.3052664  54.7359324  64.6396618  66.8646525
  53.8986411  64.5437865  67.5502773  54.8987015  65.8101536  66.1215032
  54.1880343  66.6248472  66.2290045  55.9735580  65.9331729  65.2413766
  56.8858786  64.8873773  65.1033348  57.7231698  64.9832526  64.4177100
  21.6147314  44.6525465  14.6030466  20.5397583  44.5286888  15.4837055
  20.4130176  43.6172814  16.0623612  19.6274377  45.5744844  15.6217473
  18.7901464  45.4786091  16.3073721  19.7902068  46.7449763  14.8785979
  19.0795396  47.5596699  14.9860993  20.8650633  46.8679956  13.9984714
  21.7773839  45.8221999  13.8604296  22.6146752  45.9180752  13.1748048
  23.7293178  46.1291307  17.3918789  22.6543447  46.0052729  18.2725378
  22.5276040  45.0938655  18.8511935  21.7420240  47.0510685  18.4105796
  20.9047328  46.9551933  19.0962044  21.9047931  48.2215604  17.6674302
  21.1941260  49.0362540  17.7749316  22.9796497  48.3445797  16.7873037
  23.8919703  47.2987841  16.6492619  24.7292615  47.3946593  15.9636371
  36.4168360  54.9886355  34.1248729  35.3418628  54.8647778  35.0055318
  35.2151221  53.9533704  35.5841875  34.4295422  55.9105734  35.1435736
  33.5922510  55.8146981  35.8291983  34.5923113  57.0810653  34.4004242
  33.8816442  57.8957589  34.5079256  35.6671678  57.2040846  33.5202977
  36.5794885  56.1582889  33.3822558  37.4167797  56.2541642  32.6966311
  57.5626996  69.7544770  62.0131962  56.4877264  69.6306192  62.8938550
  56.3609857  68.7192119  63.4725107  55.5754058  70.6764149  63.0318968
  54.7381146  70.5805396  63.7175216  55.7381749  71.8469067  62.2887474
  55.0275078  72.6616003  62.3962488  56.8130314  71.9699260  61.4086209
  57.7253521  70.9241304  61.2705791  58.5626433  71.0200057  60.5849543
  26.6833776  53.6424679  16.3479556  25.6084045  53.5186101  17.2286144
  25.4816638  52.6072028  17.8072701  24.6960838  54.5644058  17.3666562
  23.8587926  54.4685305  18.0522810  24.8588529  55.7348977  16.6235068
  24.1481858  56.5495913  16.7310082  25.9337095  55.8579170  15.7433803
  26.8460301  54.8121213  15.6053385  27.6833213  54.9079966  14.9197137
  28.7979640  55.1190521  19.1367879  27.7229908  54.9951943  20.0174467
  27.5962501  54.0837869  20.5961025  26.8106702  56.0409899  20.1554886
  25.9733790  55.9451147  20.8411133  26.9734393  57.2114818  19.4123392
  26.2627722  58.0261754  19.5198406  28.0482958  57.3345011  18.5322126
  28.9606164  56.2887055  18.3941708  29.7979077  56.3845807  17.7085461
  35.1417230  59.5488045  27.5032849  34.0667499  59.4249467  28.3839437
  33.9400092  58.5135394  28.9625994  33.1544293  60.4707424  28.5219855
  32.3171381  60.3748671  29.2076103  33.3171984  61.6412342  27.7788362
  32.6065312  62.4559278  27.8863375  34.3920549  61.7642535  26.8987096
  35.3043755  60.7184579  26.7606678  36.1416668  60.8143332  26.0750430
  37.2563094  61.0253886  30.2921172  36.1813363  60.9015309  31.1727760
  36.0545956  59.9901235  31.7514318  35.2690156  61.9473265  31.3108179
  34.4317244  61.8514512  31.9964426  35.4317847  63.1178184  30.5676685
  34.7211176  63.9325120  30.6751699  36.5066413  63.2408377  29.6875420
  37.4189619  62.1950420  29.5495001  38.2562531  62.2909173  28.8638754
  49.9438276  69.8848935  47.0251111  48.8688544  69.7610357  47.9057700
  48.7421137  68.8496284  48.4844257  47.9565338  70.8068314  48.0438118
  47.1192426  70.7109561  48.7294366  48.1193029  71.9773233  47.3006624
  47.4086358  72.7920169  47.4081638  49.1941594  72.1003426  46.4205359
  50.1064801  71.0545469  46.2824941  50.9437713  71.1504222  45.5968693
  52.0584139  71.3614777  49.8139435  50.9834408  71.2376199  50.6946023
  50.8567001  70.3262125  51.2732581  50.0711202  72.2834155  50.8326441
  49.2338289  72.1875403  51.5182689  50.2338893  73.4539074  50.0894948
  49.5232221  74.2686010  50.1969962  51.3087458  73.5769267  49.2093682
  52.2210664  72.5311311  49.0713264  53.0583576  72.6270063  48.3857016
  33.9615275  27.4034423  71.2878345  32.8865544  27.2795845  72.1684933
  32.7598137  26.3681772  72.7471490  31.9742338  28.3253802  72.3065351
  31.1369425  28.2295049  72.9921599  32.1370029  29.4958720  71.5633857
  31.4263357  30.3105656  71.6708871  33.2118594  29.6188913  70.6832592
  34.1241800  28.5730957  70.5452174  34.9614712  28.6689710  69.8595926
  36.0761139  28.8800264  74.0766668  35.0011408  28.7561687  74.9573256
  34.8744001  27.8447613  75.5359814  34.0888201  29.8019643  75.0953675
  33.2515289  29.7060890  75.7809922  34.2515892  30.9724562  74.3522181
  33.5409221  31.7871498  74.4597195  35.3264458  31.0954755  73.4720916
  36.2387664  30.0496798  73.3340497  37.0760576  30.1455551  72.6484250
  26.3426555  27.5338588  56.2997494  25.2676824  27.4100011  57.1804083
  25.1409417  26.4985937  57.7590640  24.3553618  28.4557967  57.3184501
  23.5180705  28.3599214  58.0040749  24.5181309  29.6262886  56.5753007
  23.8074637  30.4409822  56.6828021  25.5929874  29.7493079  55.6951742
  26.5053080  28.7035122  55.5571324  27.3425992  28.7993875  54.8715076
  28.4572419  29.0104430  59.0885818  27.3822688  28.8865852  59.9692406
  27.2555281  27.9751779  60.5478964  26.4699481  29.9323808  60.1072825
  25.6326569  29.8365056  60.7929072  26.6327172  31.1028727  59.3641331
  25.9220501  31.9175663  59.4716345  27.7075738  31.2258920  58.4840065
  28.6198944  30.1800964  58.3459647  29.4571856  30.2759716  57.6603399
  39.0301737  36.3933637  73.0327434  37.9552006  36.2695059  73.9134023
  37.8284599  35.3580986  74.4920580  37.0428799  37.3153016  74.0514441
  36.2055887  37.2194263  74.7370689  37.2056490  38.4857934  73.3082947
  36.4949819  39.3004870  73.4157961  38.2805056  38.6088127  72.4281682
  39.1928262  37.5630171  72.2901264  40.0301174  37.6588924  71.6045016
  41.1447600  37.8699478  75.8215757  40.0697869  37.7460901  76.7022346
  39.9430462  36.8346827  77.2808903  39.1574663  38.7918857  76.8402764
  38.3201751  38.6960104  77.5259012  39.3202354  39.9623776  76.0971270
  38.6095683  40.7770712  76.2046284  40.3950919  40.0853969  75.2170005
  41.3074125  39.0396012  75.0789587  42.1447038  39.1354765  74.3933339
  25.0675426  32.0940278  49.6781614  23.9925695  31.9701700  50.5588203
  23.8658288  31.0587627  51.1374760  23.0802488  33.0159657  50.6968621
  22.2429576  32.9200904  51.3824869  23.2430179  34.1864575  49.9537127
  22.5323508  35.0011511  50.0612141  24.3178745  34.3094768  49.0735862
  25.2301951  33.2636812  48.9355444  26.0674863  33.3595565  48.2499196
  27.1821290  33.5706119  52.4669937  26.1071558  33.4467542  53.3476526
  25.9804151  32.5353468  53.9263083  25.1948352  34.4925498  53.4856944
  24.3575440  34.3966745  54.1713192  25.3576043  35.6630417  52.7425450
  24.6469372  36.4777353  52.8500464  26.4324608  35.7860610  51.8624185
  27.3447815  34.7402653  51.7243767  28.1820727  34.8361406  51.0387519
  37.7550608  40.9535326  66.4111554  36.6800876  40.8296749  67.2918142
  36.5533469  39.9182675  67.8704700  35.7677670  41.8754705  67.4298560
  34.9304758  41.7795953  68.1154808  35.9305361  43.0459624  66.6867067
  35.2198690  43.8606560  66.7942081  37.0053926  43.1689817  65.8065801
  37.9177133  42.1231861  65.6685383  38.7550045  42.2190613  64.9829135
  39.8696471  42.4301168  69.1999877  38.7946740  42.3062590  70.0806466
  38.6679333  41.3948517  70.6593023  37.8823534  43.3520547  70.2186884
  37.0450621  43.2561794  70.9043131  38.0451225  44.5225465  69.4755390
  37.3344553  45.3372402  69.5830404  39.1199790  44.6455658  68.5954125
  40.0322996  43.5997702  68.4573706  40.8695909  43.6956455  67.7717459
  23.7924297  36.6541967  43.0565734  22.7174566  36.5303390  43.9372322
  22.5907159  35.6189316  44.5158880  21.8051359  37.5761346  44.0752741
  20.9678447  37.4802593  44.7608988  21.9679050  38.7466265  43.3321247
  21.2572379  39.5613201  43.4396261  23.0427615  38.8696458  42.4519981
  23.9550822  37.8238501  42.3139563  24.7923734  37.9197254  41.6283316
  42.8237069  49.9434540  68.1560643  41.7487338  49.8195963  69.0367232
  41.6219931  48.9081889  69.6153789  40.8364132  50.8653919  69.1747650
  39.9991219  50.7695167  69.8603898  40.9991823  52.0358838  68.4316156
  40.2885151  52.8505774  68.5391170  42.0740388  52.1589031  67.5514891
  42.9863594  51.1131075  67.4134473  43.8236507  51.2089827  66.7278225
  22.5173168  41.2143657  36.4349853  21.4423436  41.0905079  37.3156442
  21.3156029  40.1791006  37.8942999  20.5300230  42.1363036  37.4536860
  19.6927318  42.0404283  38.1393108  20.6927921  43.3067954  36.7105366
  19.9821250  44.1214891  36.8180380  21.7676486  43.4298147  35.8304101
  22.6799693  42.3840191  35.6923683  23.5172605  42.4798944  35.0067435
  24.6319031  42.6909498  39.2238177  23.5569300  42.5670921  40.1044765
  23.4301893  41.6556847  40.6831323  22.6446094  43.6128877  40.2425184
  21.8073181  43.5170124  40.9281431  22.8073785  44.7833796  39.4993690
  22.0967113  45.5980732  39.6068704  23.8822350  44.9063989  38.6192424
  24.7945556  43.8606032  38.4812006  25.6318468  43.9564785  37.7955758
  43.6631804  55.9802072  64.3233086  42.5882072  55.8563494  65.2039675
  42.4614666  54.9449420  65.7826232  41.6758866  56.9021450  65.3420093
  40.8385954  56.8062698  66.0276341  41.8386557  58.0726369  64.5988599
  41.1279886  58.8873305  64.7063613  42.9135122  58.1956562  63.7187334
  43.8258329  57.1498606  63.5806916  44.6631241  57.2457358  62.8950668
  45.7777667  57.4567913  67.1121409  44.7027936  57.3329335  67.9927998
  44.5760529  56.4215262  68.5714555  43.7904730  58.3787292  68.1308416
  42.9531817  58.2828539  68.8164664  43.9532421  59.5492210  67.3876922
  43.2425749  60.3639147  67.4951936  45.0280986  59.6722403  66.5075657
  45.9404192  58.6264447  66.3695239  46.7777105  58.7223200  65.6838991
  21.2422038  45.7745347  29.8133973  20.1672307  45.6506769  30.6940562
  20.0404900  44.7392696  31.2727119  19.2549101  46.6964725  30.8320980
  18.4176189  46.6005973  31.5177228  19.4176792  47.8669644  30.0889486
  18.7070120  48.6816580  30.1964500  20.4925357  47.9899837  29.2088221
  21.4048563  46.9441881  29.0707803  22.2421476  47.0400633  28.3851555
  23.3567902  47.2511188  32.6022296  22.2818171  47.1272610  33.4828885
  22.1550764  46.2158537  34.0615442  21.3694964  48.1730567  33.6209303
  20.5322052  48.0771814  34.3065551  21.5322655  49.3435486  32.8777809
  20.8215984  50.1582422  32.9852823  22.6071221  49.4665679  31.9976544
  23.5194427  48.4207722  31.8596126  24.3567339  48.5166475  31.1739878
  48.7318265  64.9701286  66.0682175  47.6568534  64.8462708  66.9488764
  47.5301127  63.9348634  67.5275321  46.7445328  65.8920664  67.0869182
  45.9072415  65.7961912  67.7725430  46.9073019  67.0625583  66.3437688
  46.1966347  67.8772519  66.4512702  47.9821584  67.1855776  65.4636423
  48.8944790  66.1397820  65.3256005  49.7317703  66.2356572  64.6399757
  19.9670909  50.3347036  23.1918093  18.8921178  50.2108459  24.0724681
  18.7653771  49.2994385  24.6511239  17.9797972  51.2566415  24.2105100
  17.1425059  51.1607662  24.8961347  18.1425663  52.4271334  23.4673606
  17.4318991  53.2418270  23.5748620  19.2174228  52.5501527  22.5872340
  20.1297434  51.5043570  22.4491922  20.9670346  51.6002323  21.7635675
  22.0816773  51.8112878  25.9806416  21.0067042  51.6874300  26.8613005
  20.8799635  50.7760227  27.4399562  20.0943835  52.7332257  26.9993423
  19.2570923  52.6373504  27.6849671  20.2571526  53.9037175  26.2561929
  19.5464855  54.7184111  26.3636943  21.3320091  54.0267368  25.3760664
  22.2443298  52.9809412  25.2380246  23.0816210  53.0768165  24.5523998
  49.5713000  71.0068817  62.2354618  48.4963268  70.8830239  63.1161207
  48.3695862  69.9716165  63.6947764  47.5840062  71.9288195  63.2541625
  46.7467150  71.8329443  63.9397873  47.7467753  73.0993114  62.5110131
  47.0361082  73.9140050  62.6185145  48.8216318  73.2223307  61.6308866
  49.7339525  72.1765351  61.4928448  50.5712437  72.2724103  60.8072200
  51.6858863  72.4834658  65.0242942  50.6109132  72.3596080  65.9049530
  50.4841725  71.4482007  66.4836088  49.6985926  73.4054037  66.0429949
  48.8613014  73.3095284  66.7286196  49.8613617  74.5758956  65.2998455
  49.1506945  75.3905892  65.4073469  50.9362182  74.6989149  64.4197189
  51.8485388  73.6531192  64.2816771  52.6858301  73.7489945  63.5960523
  22.9211507  57.8480409  22.1478859  21.8461776  57.7241831  23.0285448
  21.7194369  56.8127758  23.6072005  20.9338570  58.7699788  23.1665866
  20.0965657  58.6741035  23.8522113  21.0966261  59.9404706  22.4234372
  20.3859589  60.7551642  22.5309386  22.1714826  60.0634899  21.5433107
  23.0838032  59.0176943  21.4052688  23.9210944  59.1135696  20.7196441
  31.3794962  63.7543775  33.3032152  30.3045230  63.6305197  34.1838741
  30.1777823  62.7191123  34.7625298  29.3922024  64.6763153  34.3219159
  28.5549112  64.5804401  35.0075407  29.5549715  65.8468072  33.5787665
  28.8443044  66.6615008  33.6862679  30.6298280  65.9698265  32.6986400
  31.5421487  64.9240309  32.5605982  32.3794399  65.0199061  31.8749734
  33.4940825  65.2309616  36.0920475  32.4191094  65.1071038  36.9727064
  32.2923687  64.1956965  37.5513621  31.5067888  66.1528995  37.1107482
  30.6694975  66.0570242  37.7963730  31.6695579  67.3233914  36.3675988
  30.9588907  68.1380850  36.4751002  32.7444144  67.4464106  35.4874723
  33.6567350  66.4006150  35.3494305  34.4940262  66.4964903  34.6638057
  41.9524280  71.1372982  47.2473768  40.8774548  71.0134404  48.1280357
  40.7507142  70.1020331  48.7066914  39.9651342  72.0592361  48.2660775
  39.1278430  71.9633608  48.9517023  40.1279033  73.2297279  47.5229281
  39.4172362  74.0444215  47.6304295  41.2027598  73.3527472  46.6428016
  42.1150805  72.3069516  46.5047598  42.9523717  72.4028269  45.8191350
  44.0670143  72.6138823  50.0362092  42.9920412  72.4900246  50.9168680
  42.8653005  71.5786172  51.4955237  42.0797206  73.5358202  51.0549098
  41.2424293  73.4399449  51.7405346  42.2424897  74.7063121  50.3117605
  41.5318225  75.5210057  50.4192618  43.3173462  74.8293314  49.4316339
  44.2296668  73.7835357  49.2935921  45.0669581  73.8794110  48.6079673
  46.1816007  74.0904665  52.8250415  45.1066276  73.9666087  53.7057003
  44.9798869  73.0552014  54.2843561  44.1943069  75.0124044  53.8437422
  43.3570157  74.9165291  54.5293669  44.3570760  76.1828962  53.1005928
  43.6464089  76.9975898  53.2080942  45.4319326  76.3059155  52.2204663
  46.3442532  75.2601199  52.0824244  47.1815444  75.3559952  51.3967997
  18.3512559  28.7862635  56.5220151  17.2762828  28.6624057  57.4026740
  17.1495421  27.7509984  57.9813297  16.3639622  29.7082014  57.5407158
  15.5266709  29.6123261  58.2263406  16.5267313  30.8786932  56.7975664
  15.8160641  31.6933868  56.9050678  17.6015878  31.0017125  55.9174399
  18.5139084  29.9559169  55.7793981  19.3511997  30.0517922  55.0937733
  20.4658423  30.2628476  59.3108475  19.3908692  30.1389899  60.1915063
  19.2641285  29.2275825  60.7701620  18.4785485  31.1847855  60.3295481
  17.6412573  31.0889102  61.0151729  18.6413176  32.3552774  59.5863988
  17.9306505  33.1699710  59.6939001  19.7161742  32.4782967  58.7062722
  20.6284948  31.4325010  58.5682304  21.4657860  31.5283763  57.8826056
  26.8096014  34.6926001  67.6773444  25.7346282  34.5687423  68.5580033
  25.6078876  33.6573350  69.1366590  24.8223076  35.6145380  68.6960451
  23.9850164  35.5186627  69.3816699  24.9850767  36.7850298  67.9528957
  24.2744096  37.5997234  68.0603971  26.0599332  36.9080491  67.0727692
  26.9722539  35.8622535  66.9347274  27.8095451  35.9581288  66.2491026
  28.9241877  36.1691842  70.4661768  27.8492146  36.0453265  71.3468356
  27.7224739  35.1339191  71.9254913  26.9368940  37.0911221  71.4848774
  26.0996028  36.9952468  72.1705022  27.0996631  38.2616140  70.7417281
  26.3889959  39.0763076  70.8492295  28.1745196  38.3846333  69.8616015
  29.0868402  37.3388376  69.7235597  29.9241315  37.4347129  69.0379349
  19.1907294  34.8230166  52.6892594  18.1157562  34.6991588  53.5699183
  17.9890156  33.7877515  54.1485740  17.2034356  35.7449545  53.7079601
  16.3661444  35.6490792  54.3935849  17.3662047  36.9154463  52.9648107
  16.6555376  37.7301400  53.0723121  18.4410612  37.0384656  52.0846842
  19.3533819  35.9926700  51.9466424  20.1906731  36.0885453  51.2610176
  29.7636612  42.2059373  66.6334211  28.6886880  42.0820796  67.5140799
  28.5619474  41.1706722  68.0927356  27.7763674  43.1278752  67.6521217
  26.9390762  43.0319999  68.3377465  27.9391365  44.2983671  66.9089724
  27.2284694  45.1130607  67.0164737  29.0139930  44.4213864  66.0288458
  29.9263137  43.3755907  65.8908040  30.7636049  43.4714660  65.2051792
  31.8782475  43.6825215  69.4222534  30.8032744  43.5586637  70.3029122
  30.6765337  42.6472564  70.8815680  29.8909538  44.6044594  70.4409541
  29.0536626  44.5085841  71.1265788  30.0537229  45.7749512  69.6978047
  29.3430557  46.5896448  69.8053061  31.1285794  45.8979705  68.8176782
  32.0409000  44.8521749  68.6796363  32.8781913  44.9480502  67.9940116
  17.9156164  39.3831856  46.0676714  16.8406433  39.2593278  46.9483303
  16.7139026  38.3479204  47.5269860  15.9283227  40.3051234  47.0863721
  15.0910315  40.2092482  47.7719968  16.0910918  41.4756153  46.3432227
  15.3804247  42.2903089  46.4507241  17.1659483  41.5986346  45.4630962
  18.0782689  40.5528390  45.3250543  18.9155602  40.6487142  44.6394296
  32.7177210  49.7192746  65.5894977  31.6427478  49.5954168  66.4701565
  31.5160072  48.6840095  67.0488123  30.7304272  50.6412125  66.6081984
  29.8931360  50.5453372  67.2938231  30.8931963  51.8117043  65.8650490
  30.1825292  52.6263979  65.9725504  31.9680528  51.9347236  64.9849224
  32.8803735  50.8889280  64.8468806  33.7176647  50.9848033  64.1612559
  34.8323073  51.1958587  68.3783300  33.7573342  51.0720010  69.2589889
  33.6305935  50.1605936  69.8376446  32.8450136  52.1177966  69.3970307
  32.0077224  52.0219213  70.0826555  33.0077827  53.2882885  68.6538813
  32.2971155  54.1029821  68.7613827  34.0826392  53.4113078  67.7737548
  34.9949598  52.3655121  67.6357130  35.8322511  52.4613874  66.9500882
  18.7550899  45.4199387  42.2349157  17.6801168  45.2960809  43.1155745
  17.5533761  44.3846736  43.6942303  16.7677961  46.3418765  43.2536164
  15.9305049  46.2460013  43.9392411  16.9305652  47.5123684  42.5104670
  16.2198981  48.3270620  42.6179684  18.0054218  47.6353877  41.6303405
  18.9177424  46.5895921  41.4922986  19.7550336  46.6854673  40.8066739
  20.8696762  46.8965228  45.0237480  19.7947031  46.7726650  45.9044069
  19.6679624  45.8612577  46.4830626  18.8823825  47.8184607  46.0424487
  18.0450913  47.7225854  46.7280735  19.0451516  48.9889526  45.2992993
  18.3344845  49.8036462  45.4068007  20.1200081  49.1119719  44.4191728
  21.0323287  48.0661762  44.2811310  21.8696200  48.1620515  43.5955062
  37.7863671  58.7091960  67.3344066  36.7113940  58.5853382  68.2150655
  36.5846533  57.6739309  68.7937212  35.7990734  59.6311339  68.3531073
  34.9617822  59.5352586  69.0387321  35.9618425  60.8016257  67.6099579
  35.2511753  61.6163193  67.7174593  37.0366990  60.9246450  66.7298314
  37.9490196  59.8788494  66.5917896  38.7863109  59.9747247  65.9061648
  17.4799770  49.9801076  35.6133276  16.4050038  49.8562499  36.4939865
  16.2782632  48.9448425  37.0726422  15.4926832  50.9020455  36.6320283
  14.6553920  50.8061702  37.3176531  15.6554523  52.0725374  35.8888789
  14.9447852  52.8872310  35.9963803  16.7303088  52.1955567  35.0087524
  17.6426295  51.1497610  34.8707106  18.4799207  51.2456363  34.1850858
  38.6258406  64.7459491  63.5016509  37.5508675  64.6220913  64.3823098
  37.4241268  63.7106840  64.9609655  36.6385468  65.6678870  64.5203516
  35.8012556  65.5720117  65.2059764  36.8013159  66.8383788  63.7772022
  36.0906488  67.6530724  63.8847036  37.8761724  66.9613981  62.8970757
  38.7884931  65.9156025  62.7590339  39.6257843  66.0114778  62.0734091
  18.3194504  56.0168607  31.7805719  17.2444773  55.8930030  32.6612308
  17.1177366  54.9815956  33.2398865  16.3321567  56.9387986  32.7992726
  15.4948654  56.8429233  33.4848974  16.4949258  58.1092905  32.0561232
  15.7842586  58.9239841  32.1636246  17.5697823  58.2323098  31.1759967
  18.4821029  57.1865141  31.0379549  19.3193941  57.2823894  30.3523301
  26.7777959  61.9231973  42.9359012  25.7028227  61.7993396  43.8165601
  25.5760820  60.8879322  44.3952158  24.7905021  62.8451352  43.9546019
  23.9532109  62.7492599  44.6402267  24.9532712  64.0156271  43.2114525
  24.2426041  64.8303207  43.3189539  26.0281277  64.1386464  42.3313260
  26.9404483  63.0928507  42.1932842  27.7777396  63.1887260  41.5076594
  33.1215549  66.3529497  51.3023982  32.0465818  66.2290920  52.1830571
  31.9198411  65.3176846  52.7617128  31.1342612  67.2748876  52.3210989
  30.2969700  67.1790124  53.0067237  31.2970303  68.4453795  51.5779495
  30.5863631  69.2600731  51.6854509  32.3718868  68.5683988  50.6978230
  33.2842074  67.5226032  50.5597812  34.1214987  67.6184784  49.8741564
  35.2361413  67.8295339  54.0912306  34.1611682  67.7056761  54.9718894
  34.0344275  66.7942688  55.5505451  33.2488475  68.7514718  55.1099312
  32.4115563  68.6555965  55.7955560  33.4116166  69.9219636  54.3667818
  32.7009495  70.7366573  54.4742832  34.4864732  70.0449829  53.4866553
  35.3987938  68.9991873  53.3486135  36.2360850  69.0950626  52.6629887
  37.3507277  69.3061180  56.8800629  36.2757545  69.1822603  57.7607217
  36.1490138  68.2708529  58.3393775  35.3634339  70.2280559  57.8987636
  34.5261427  70.1321806  58.5843883  35.5262030  71.3985478  57.1556142
  34.8155359  72.2132414  57.2631156  36.6010595  71.5215671  56.2754877
  37.5133802  70.4757714  56.1374458  38.3506714  70.5716467  55.4518211
  39.4653140  70.7827022  59.6688952  38.3903409  70.6588444  60.5495541
  38.2636002  69.7474371  61.1282098  37.4780203  71.7046401  60.6875959
  36.6407290  71.6087648  61.3732207  37.6407894  72.8751319  59.9444465
  36.9301222  73.6898255  60.0519479  38.7156459  72.9981512  59.0643200
  39.6279665  71.9523556  58.9262782  40.4652577  72.0482309  58.2406534
  13.3139161  37.5520054  55.7003574  12.2389430  37.4281477  56.5810163
  12.1122023  36.5167403  57.1596720  11.3266224  38.4739433  56.7190581
  10.4893312  38.3780680  57.4046829  11.4893915  39.6444352  55.9759087
  10.7787243  40.4591288  56.0834101  12.5642480  39.7674545  55.0957822
  13.4765686  38.7216588  54.9577404  14.3138599  38.8175341  54.2721156
  17.5430889  40.5051737  61.2780221  16.4681157  40.3813159  62.1586810
  16.3413750  39.4699086  62.7373367  15.5557951  41.4271116  62.2967228
  14.7185039  41.3312363  62.9823475  15.7185642  42.5976035  61.5535734
  15.0078971  43.4122971  61.6610748  16.7934207  42.7206228  60.6734469
  17.7057414  41.6748271  60.5354050  18.5430326  41.7707024  59.8497803
  19.6576752  41.9817578  64.0668544  18.5827021  41.8579001  64.9475133
  18.4559614  40.9464927  65.5261690  17.6703815  42.9036957  65.0855551
  16.8330902  42.8078205  65.7711799  17.8331506  44.0741876  64.3424057
  17.1224834  44.8888812  64.4499071  18.9080071  44.1972069  63.4622792
  19.8203277  43.1514113  63.3242374  20.6576189  43.2472865  62.6386126
  21.7722616  43.4583420  66.8556867  20.6972885  43.3344842  67.7363456
  20.5705478  42.4230769  68.3150013  19.7849678  44.3802799  67.8743874
  18.9476766  44.2844046  68.5600122  19.9477369  45.5507717  67.1312380
  19.2370698  46.3654654  67.2387394  21.0225934  45.6737910  66.2511115
  21.9349141  44.6279954  66.1130697  22.7722053  44.7238707  65.4274449
  23.8868479  44.9349261  69.6445191  22.8118748  44.8110684  70.5251779
  22.6851341  43.8996610  71.1038337  21.8995542  45.8568640  70.6632198
  21.0622630  45.7609887  71.3488445  22.0623233  47.0273559  69.9200704
  21.3516561  47.8420495  70.0275718  23.1371798  47.1503752  69.0399438
  24.0495004  46.1045795  68.9019020  24.8867917  46.2004548  68.2162773
  14.1533896  43.5887585  51.8676017  13.0784165  43.4649008  52.7482606
  12.9516758  42.5534934  53.3269163  12.1660958  44.5106964  52.8863024
  11.3288046  44.4148211  53.5719272  12.3288649  45.6811883  52.1431530
  11.6181978  46.4958819  52.2506544  13.4037214  45.8042076  51.2630265
  14.3160421  44.7584119  51.1249847  15.1533333  44.8542872  50.4393599
  22.6117350  49.4950951  63.0229310  21.5367619  49.3712373  63.9035899
  21.4100212  48.4598300  64.4822456  20.6244413  50.4170330  64.0416317
  19.7871500  50.3211577  64.7272565  20.7872104  51.5875249  63.2984823
  20.0765432  52.4022185  63.4059837  21.8620669  51.7105442  62.4183558
  22.7743875  50.6647485  62.2803140  23.6116787  50.7606238  61.5946892
  24.7263214  50.9716792  65.8117634  23.6513483  50.8478215  66.6924222
  23.5246076  49.9364141  67.2710779  22.7390276  51.8936171  66.8304640
  21.9017364  51.7977419  67.5160888  22.9017967  53.0641090  66.0873147
  22.1911296  53.8788026  66.1948161  23.9766532  53.1871283  65.2071881
  24.8889739  52.1413327  65.0691463  25.7262651  52.2372079  64.3835215
  19.2220357  52.5786799  53.6125107  18.1470626  52.4548222  54.4931695
  18.0203219  51.5434148  55.0718253  17.2347420  53.5006178  54.6312114
  16.3974508  53.4047425  55.3168361  17.3975111  54.6711097  53.8880620
  16.6868439  55.4858033  53.9955634  18.4723676  54.7941290  53.0079354
  19.3846882  53.7483333  52.8698936  20.2219795  53.8442086  52.1842689
  21.3366221  54.0552641  56.4013430  20.2616490  53.9314063  57.2820019
  20.1349083  53.0199990  57.8606576  19.3493283  54.9772019  57.4200437
  18.5120371  54.8813267  58.1056685  19.5120974  56.1476938  56.6768943
  18.8014303  56.9623874  56.7843957  20.5869540  56.2707131  55.7967678
  21.4992746  55.2249175  55.6587260  22.3365658  55.3207927  54.9731012
  23.4512085  55.5318482  59.1901753  22.3762353  55.4079904  60.0708342
  22.2494946  54.4965831  60.6494899  21.4639147  56.4537861  60.2088760
  20.6266235  56.3579108  60.8945008  21.6266838  57.6242780  59.4657266
  20.9160167  58.4389716  59.5732280  22.7015403  57.7472973  58.5856001
  23.6138610  56.7015016  58.4475583  24.4511522  56.7973769  57.7619335
  25.5657948  57.0084324  61.9790077  24.4908217  56.8845746  62.8596665
  24.3640810  55.9731672  63.4383222  23.5785011  57.9303702  62.9977083
  22.7412098  57.8344950  63.6833331  23.7412702  59.1008621  62.2545590
  23.0306030  59.9155557  62.3620603  24.8161267  59.2238814  61.3744324
  25.7284473  58.1780858  61.2363906  26.5657385  58.2739610  60.5507658
  27.6803812  58.4850165  64.7678400  26.6054081  58.3611587  65.6484988
  26.4786674  57.4497514  66.2271546  25.6930874  59.4069544  65.7865407
  24.8557962  59.3110791  66.4721654  25.8558565  60.5774462  65.0433913
  25.1451894  61.3921399  65.1508927  26.9307131  60.7004655  64.1632648
  27.8430337  59.6546699  64.0252229  28.6803249  59.7505452  63.3395982
  50.7345229  34.3267218  89.8973327  50.0833209  34.9121298  89.5107341
  51.5289592  34.8573413  89.9568365  44.6600856  31.4156355  90.2960462
  45.4331732  30.8685342  90.1573337  45.0126255  32.2800604  90.5074923
  46.9967134  27.5749021  87.9278911  47.2492655  27.0530542  87.1662374
  46.0591693  27.4115167  88.0305595  52.2120494  32.0157650  90.4342312
  51.5766327  32.0892276  91.1463216  51.8817901  32.6051249  89.7561391
  46.4396564  39.1938473  93.4648122  46.3620594  40.1446298  93.5436603
  45.8358207  38.8484346  94.1223049  54.3774738  26.8956305  90.6438325
  55.2892594  27.1283691  90.4686023  53.8684385  27.4793349  90.0813404
  56.8633552  32.8136561  95.3896270  56.1784590  33.1935462  94.8393304
  56.9477401  33.4231888  96.1228218  48.7134933  34.5520626  92.1853662
  48.5780608  35.3972162  92.6138510  49.2544745  34.7539904  91.4219596
  52.0277679  28.0659799  89.2224991  51.5124302  28.8364404  89.4613378
  51.7554987  27.3924935  89.8458052  57.0011953  30.8192154  91.1578164
  56.2241396  30.4803313  90.7133326  57.6803434  30.8244777  90.4833129
  50.2610414  32.0977114  92.6977726  49.7331776  31.3629874  92.3850963
  49.7597917  32.8751791  92.4517694  48.4063014  29.9157325  85.7012699
  47.4990076  29.6846578  85.9003848  48.9034046  29.1194944  85.8886680
  51.3131093  38.6254832  88.6209385  50.6392792  38.9286529  89.2294343
  51.6996915  39.4283912  88.2714842  49.5851248  30.0169920  90.2236689
  48.6762467  29.7328952  90.3209159  49.6146331  30.4368998  89.3639996
  54.8170515  33.6276509  93.9927856  54.3632842  32.7867419  94.0493047
  54.1864482  34.2637907  94.3302637  53.2603454  35.4653006  94.9277675
  53.5526429  36.0258063  94.2090040  53.7702075  35.7581567  95.6830834
  49.2827335  31.5578663  87.5624767  48.8446765  30.8414522  87.1030405
  50.0237776  31.7854778  87.0009859  57.4000450  29.8335860  93.6201086
  57.2618349  30.0237456  92.6922275  57.0436669  30.5955243  94.0769137
  49.5122308  38.7934504  90.8356464  49.6874064  38.3222548  91.6502087
  48.8255096  39.4200271  91.0637725  53.4038563  30.4163045  87.1556825
  52.7867734  29.6909873  87.0589878  52.9355052  31.1772405  86.8123899
  45.1937109  24.6348469  86.2778129  44.3166575  24.5137270  85.9140376
  45.6694862  23.8434548  86.0257018  48.3801035  36.9874760  93.5240650
  47.5968557  37.5296440  93.6178874  49.0793780  37.5048739  93.9234891
  52.7727466  31.5541076  93.7413279  51.8383745  31.6742539  93.5717983
  52.9504134  30.6513543  93.4773288  54.2276248  33.7402217  91.2749465
  54.5036092  33.6258811  92.1843339  53.3580747  33.3419702  91.2361638
  50.8630312  37.9888568  94.9182278  51.0452707  37.1710224  95.3810031
  51.6863298  38.2056260  94.4807168  51.1972478  36.9156753  92.1797327
  51.7260244  36.4049207  91.5667489  51.4600697  36.5999283  93.0442860
  54.2912661  36.8873551  92.7952310  54.4649539  36.3219974  92.0426162
  54.7841553  37.6874446  92.6131800  55.2787834  36.2040315  89.8949208
  55.9738738  36.8247008  90.1136523  55.6210984  35.3535667  90.1701586
  57.1779257  33.6540021  91.4236539  57.7030581  33.9927294  90.6985859
  57.0901610  32.7187036  91.2399673  48.8619918  39.7212004  95.7831792
  48.4224908  39.2288383  96.4764649  49.6128035  39.1784972  95.5423867
  45.8707297  33.8153937  91.3312554  46.0195417  34.4989401  90.6779227
  46.6773740  33.7959027  91.8462010  49.3702702  36.3102067  88.8024302
  48.7976669  36.9292254  88.3494774  49.9435496  36.8601429  89.3364224
  52.5899962  36.5939217  89.9332884  53.5230635  36.5284779  90.1365759
  52.5023175  37.4295484  89.4747417  55.2187979  35.9105088  86.8936832
  55.1401610  35.5764951  87.7872589  56.0397646  36.4026855  86.8928304
  49.7549501  27.6462880  86.1440354  50.7008606  27.5169088  86.2128772
  49.3763746  26.9077542  86.6209782  47.9392418  25.5712856  86.0795239
  47.0323873  25.2745969  86.1557953  48.2168399  25.2742674  85.2129526
  46.7091203  22.4299791  86.2207219  47.5710367  22.7554690  86.4803036
  46.8941547  21.6431287  85.7080284  52.7891931  33.2273083  86.5146810
  53.4927781  33.4323085  87.1304465  52.0654579  33.7949845  86.7795893
  53.6189741  28.9782944  92.6349080  53.5624942  29.4351496  91.7956712
  54.1718083  28.2173629  92.4571923  54.6978628  33.6655612  88.5645270
  55.5324232  33.2336811  88.3822745  54.5362971  33.4937626  89.4922164
  54.3524520  30.1687726  89.9301609  54.2973324  30.0031997  88.9890053
  53.7270575  30.8763758  90.0863799  55.4994611  46.7448273  90.2960462
  56.2725487  46.1977260  90.1573337  55.8520010  47.6092522  90.5074923
  57.8360889  42.9040939  87.9278911  58.0886409  42.3822460  87.1662374
  56.8985448  42.7407084  88.0305595  57.5557177  44.8069045  90.1303286
  57.4393436  44.1313948  90.7984371  57.6659437  44.3201419  89.3135439
  59.5394205  39.2969092  88.8311324  59.7068608  40.1649328  89.1981795
  59.3491374  39.4596373  87.9072613  59.5183426  41.7526749  89.8157991
  59.3983051  42.1983800  90.6543471  58.8236015  42.1012067  89.2571529
  54.0075002  41.6899733  94.3692167  53.2106165  41.8018427  94.8875663
  53.7800594  42.0286385  93.5033058  50.9707001  45.7276636  93.5341158
  51.8082223  46.1373644  93.3174865  51.1485269  44.7876078  93.5041351
  62.8671434  43.3951717  89.2224991  62.3518057  44.1656321  89.4613378
  62.5948742  42.7216853  89.8458052  60.4518545  38.2401418  94.2810229
  59.5960141  37.8508268  94.1015868  60.8645496  38.3193378  93.4210014
  62.6557737  41.2678809  91.0484772  62.3507872  41.5824958  91.8994915
  63.6088179  41.3460229  91.0912105  55.8322896  38.0888698  95.0584337
  56.4066648  37.8663880  94.3257530  56.4193879  38.1577393  95.8112939
  56.1592483  40.1193159  89.0780222  55.3229796  40.4567846  89.3989497
  56.0197253  39.9842139  88.1407359  58.1345564  34.9629947  93.7859407
  57.4809976  34.6478965  93.1616021  58.0926038  34.3405688  94.5119230
  59.2456769  45.2449242  85.7012699  58.3383830  45.0138496  85.9003848
  59.7427801  44.4486862  85.8886680  60.4245002  45.3461837  90.2236689
  59.5156221  45.0620870  90.3209159  60.4540086  45.7660916  89.3639996
  50.9933173  43.0667351  94.2051891  50.7957572  42.4736712  93.4802958
  50.4379837  42.7619562  94.9227830  60.1221090  46.8870581  87.5624767
  59.6840520  46.1706440  87.1030405  60.8631531  47.1146696  87.0009859
  53.4879398  42.5931385  91.8892843  52.5576986  42.5315841  92.1062805
  53.5836870  42.0707338  91.0929484  53.4064947  39.1186198  94.4771085
  53.6671765  40.0331531  94.3680245  54.2282120  38.6510641  94.6267698
  64.2432318  45.7454963  87.1556825  63.6261488  45.0201791  87.0589878
  63.7748806  46.5064323  86.8123899  56.0330864  39.9640387  86.2778129
  55.1560330  39.8429188  85.9140376  56.5088617  39.1726465  86.0257018
  50.7609557  41.5582242  91.7191035  51.0562998  40.6492921  91.6658089
  49.8597593  41.5369982  91.3972037  52.4897399  39.2396340  91.8430360
  52.1610105  38.3593719  91.6605466  52.8436770  39.1844009  92.7306749
  55.6039222  39.5269310  92.2105838  55.9435295  40.0555231  91.4884446
  56.0511343  39.8649716  92.9864404  57.5907369  38.0243931  90.4099131
  58.3115732  38.4025184  89.9062847  56.9672673  38.7432808  90.5134108
  61.7338492  38.7289080  91.3457463  61.9502107  39.6113718  91.0446291
  61.2532559  38.3375294  90.6163105  57.7370992  37.5591722  93.2396667
  57.8586904  36.6308368  93.4387555  57.4473035  37.5730408  92.3274983
  54.4653684  45.1711032  92.3373623  54.2199726  44.2673362  92.5353833
  54.6349599  45.1728182  91.3953101  53.7349332  40.9039390  89.8359785
  53.0418577  40.9783745  89.1799821  53.4901084  40.1399733  90.3581302
  60.5943255  42.9754798  86.1440354  61.5402360  42.8461006  86.2128772
  60.2157500  42.2369459  86.6209782  58.7786172  40.9004774  86.0795239
  57.8717628  40.6037887  86.1557953  59.0562153  40.6034592  85.2129526
  60.3948238  35.4441664  92.2339481  59.5848966  35.0988749  92.6094727
  61.0832655  35.1349207  92.8227092  62.3238786  34.5219710  93.8563777
  62.8769825  34.9415164  94.5153800  62.5608873  33.5955459  93.8986733
  57.5484957  37.7591709  86.2207219  58.4104121  38.0846607  86.4803036
  57.7335301  36.9723205  85.7080284  65.7017594  36.6320236  93.3642442
  65.1216263  37.2905040  92.9820494  65.4353526  35.8097580  92.9529859
  64.4842472  38.7920326  92.4198790  63.5968327  39.0769977  92.2018985
  64.8996461  38.6314089  91.5726067  58.5014400  34.9987752  89.5086928
  58.4893070  35.9429592  89.6655198  59.3937822  34.8157898  89.2146389
  50.7345231  11.3329340  76.6218634  50.0833210  11.9183421  76.2352648
  51.5289593  11.8635535  76.6813671  44.6600858   8.4218478  77.0205768
  45.4331734   7.8747465  76.8818644  45.0126257   9.2862727  77.2320230
  46.9967135   4.5811144  74.6524218  47.2492656   4.0592665  73.8907681
  46.0591695   4.4177289  74.7550902  52.2120496   9.0219772  77.1587618
  51.5766329   9.0954399  77.8708523  51.8817902   9.6113371  76.4806697
  46.4396565  16.2000596  80.1893429  46.3620595  17.1508421  80.2681909
  45.8358209  15.8546468  80.8468355  54.3774739   3.9018427  77.3683632
  55.2892595   4.1345814  77.1931329  53.8684386   4.4855471  76.8058710
  56.8633553   9.8198683  82.1141577  56.1784592  10.1997585  81.5638610
  56.9477403  10.4294010  82.8473525  48.7134934  11.5582749  78.9098969
  48.5780609  12.4034284  79.3383816  49.2544747  11.7602026  78.1464902
  52.0277680   5.0721922  75.9470297  51.5124304   5.8426526  76.1858685
  51.7554989   4.3987058  76.5703359  57.0011954   7.8254276  77.8823471
  56.2241397   7.4865436  77.4378633  57.6803435   7.8306899  77.2078436
  50.2610415   9.1039237  79.4223032  49.7331777   8.3691997  79.1096270
  49.7597918   9.8813913  79.1763001  48.4063016   6.9219447  72.4258005
  47.4990077   6.6908701  72.6249154  48.9034047   6.1257067  72.6131987
  51.3131094  15.6316955  75.3454692  50.6392793  15.9348651  75.9539649
  51.6996916  16.4346035  74.9960149  49.5851249   7.0232042  76.9481995
  48.6762468   6.7391075  77.0454465  49.6146333   7.4431121  76.0885302
  54.8170516  10.6338632  80.7173163  54.3632843   9.7929542  80.7738354
  54.1864483  11.2700030  81.0547943  53.2603456  12.4715128  81.6522981
  53.5526430  13.0320186  80.9335347  53.7702076  12.7643689  82.4076140
  49.2827337   8.5640786  74.2870074  48.8446767   7.8476645  73.8275711
  50.0237778   8.7916901  73.7255165  57.4000452   6.8397983  80.3446393
  57.2618350   7.0299579  79.4167582  57.0436670   7.6017366  80.8014444
  49.5122310  15.7996627  77.5601771  49.6874065  15.3284670  78.3747393
  48.8255098  16.4262393  77.7883031  53.4038564   7.4225168  73.8802132
  52.7867735   6.6971996  73.7835184  52.9355053   8.1834528  73.5369206
  45.1937110   1.6410592  73.0023436  44.3166577   1.5199393  72.6385683
  45.6694863   0.8496670  72.7502325  48.3801036  13.9936882  80.2485956
  47.5968558  14.5358562  80.3424181  49.0793781  14.5110862  80.6480198
  52.7727467   8.5603199  80.4658585  51.8383746   8.6804661  80.2963290
  52.9504136   7.6575666  80.2018595  54.2276250  10.7464339  77.9994771
  54.5036093  10.6320934  78.9088645  53.3580748  10.3481824  77.9606944
  50.8630314  14.9950690  81.6427585  51.0452708  14.1772346  82.1055337
  51.6863300  15.2118383  81.2052475  51.1972479  13.9218875  78.9042633
  51.7260246  13.4111330  78.2912796  51.4600699  13.6061406  79.7688167
  54.2912663  13.8935674  79.5197616  54.4649540  13.3282096  78.7671469
  54.7841554  14.6936569  79.3377106  55.2787835  13.2102438  76.6194515
  55.9738740  13.8309131  76.8381829  55.6210985  12.3597789  76.8946893
  57.1779258  10.6602144  78.1481846  57.7030582  10.9989416  77.4231166
  57.0901611   9.7249159  77.9644980  48.8619919  16.7274127  82.5077099
  48.4224909  16.2350506  83.2009955  49.6128036  16.1847095  82.2669174
  45.8707298  10.8216059  78.0557861  46.0195418  11.5051524  77.4024534
  46.6773741  10.8021149  78.5707317  49.3702704  13.3164190  75.5269608
  48.7976671  13.9354377  75.0740080  49.9435497  13.8663551  76.0609530
  52.5899963  13.6001340  76.6578191  53.5230637  13.5346902  76.8611066
  52.5023176  14.4357607  76.1992723  55.2187980  12.9167210  73.6182138
  55.1401612  12.5827074  74.5117896  56.0397647  13.4088978  73.6173611
  49.7549502   4.6525002  72.8685661  50.7008607   4.5231211  72.9374079
  49.3763747   3.9139664  73.3455089  47.9392419   2.5774979  72.8040546
  47.0323875   2.2808092  72.8803260  48.2168400   2.2804797  71.9374832
  52.7891932  10.2335206  73.2392116  53.4927782  10.4385208  73.8549772
  52.0654581  10.8011967  73.5041200  53.6189742   5.9845067  79.3594387
  53.5624943   6.4413618  78.5202019  54.1718085   5.2235751  79.1817229
  54.6978629  10.6717735  75.2890577  55.5324233  10.2398933  75.1068051
  54.5362972  10.4999748  76.2167471  54.3524521   7.1749848  76.6546916
  54.2973325   7.0094120  75.7135360  53.7270577   7.8825881  76.8109106
  63.3262904  21.1887386  85.3845753  63.9641314  21.0694133  84.6809093
  63.2083747  22.1368230  85.4433705  60.1352611  21.1414814  85.3207278
  59.7971122  21.0255879  84.4327813  61.0042379  20.7405979  85.3008284
  55.9939426  22.9950290  81.3104169  55.4304291  22.9040227  80.5420457
  55.8791821  22.1750195  81.7906661  53.5403858  24.4901482  84.1488389
  54.3325150  24.1492307  83.7334689  53.7800508  24.5996457  85.0690543
  61.5738985  26.6621258  76.6218634  60.9226965  27.2475339  76.2352648
  62.3683348  27.1927453  76.6813671  55.4994612  23.7510395  77.0205768
  56.2725488  23.2039382  76.8818644  55.8520011  24.6154645  77.2320230
  57.3379655  25.0786778  90.2272667  57.0469521  25.9832408  90.1119334
  57.9736639  25.1203305  90.9416737  58.2635862  22.4563626  86.8174027
  58.8599434  22.2319648  86.1030990  58.3210833  21.7148372  87.4199475
  57.8360890  19.9103061  74.6524218  58.0886411  19.3884583  73.8907681
  56.8985449  19.7469207  74.7550902  62.8804173  18.9138840  82.4598961
  63.6667262  18.4958263  82.1089378  63.1442877  19.8184932  82.6280610
  63.0514250  24.3511690  77.1587618  62.4160083  24.4246317  77.8708523
  62.7211657  24.9405289  76.4806697  57.5557179  21.8131167  76.8548593
  57.4393437  21.1376071  77.5229677  57.6659439  21.3263541  76.0380746
  59.8988720  21.2741314  80.5595282  59.5346927  20.7471935  81.2708204
  60.7555836  20.8839784  80.3861768  59.5394207  16.3031214  75.5556631
  59.7068609  17.1711451  75.9227102  59.3491376  16.4658496  74.6317920
  62.2969540  24.7648193  87.2222461  61.9970263  25.6673232  87.1138268
  61.9520599  24.4980376  88.0743614  55.7482021  21.2161990  83.2559166
  54.8232518  21.0838204  83.4636857  55.9966434  21.9956209  83.7529108
  59.5183427  18.7588872  76.5403298  59.3983053  19.2045922  77.3788778
  58.8236016  19.1074189  75.9816836  53.1090832  20.8595263  84.0902955
  53.2383213  21.1129742  85.0042366  52.4288284  21.4522971  83.7707610
  57.2790320  31.5292513  80.1893429  57.2014349  32.4800338  80.2681909
  56.6751963  31.1838386  80.8468355  65.2168494  19.2310345  77.3683632
  66.1286350  19.4637732  77.1931329  64.7078141  19.8147389  76.8058710
  63.8238076  24.2136163  84.7597213  63.1946938  24.3781877  84.0573281
  63.4363738  24.6277773  85.5308177  67.7027308  25.1490601  82.1141577
  67.0178346  25.5289502  81.5638610  67.7871157  25.7585928  82.8473525
  59.3766038  23.9510571  82.0247298  59.8404383  24.2298274  81.2351921
  59.1122836  23.0494016  81.8420389  56.2690119  23.4982053  84.9627061
  56.8391476  23.9269321  84.3244546  56.8598231  23.2164638  85.6611247
  58.3134924  20.0733724  78.8336863  59.0158967  20.5254767  79.3010790
  57.9815552  19.4317543  79.4616757  52.0560258  18.3317276  84.1353997
  51.2659312  18.5874805  83.6594108  52.5471505  19.1465614  84.2406037
  54.0075003  18.6961856  81.0937474  53.2106167  18.8080550  81.6120969
  53.7800595  19.0348508  80.2278364  59.8380671  25.2206559  89.0419988
  59.9025103  25.6826966  89.8778160  59.1291595  24.5903924  89.1702298
  59.5528689  26.8874666  78.9098969  59.4174363  27.7326202  79.3383816
  60.0938501  27.0893944  78.1464902  54.8152971  27.5215861  81.5649647
  54.9919599  28.4433825  81.3770631  55.6109804  27.2074280  81.9944027
  55.9384286  29.0394034  87.5659989  56.4891711  28.9111098  86.7936983
  55.0995762  29.3388923  87.2154882  50.9707003  22.7338759  80.2586464
  51.8082225  23.1435767  80.0420172  51.1485270  21.7938201  80.2286658
  62.8671435  20.4013839  75.9470297  62.3518058  21.1718444  76.1858685
  62.5948743  19.7278975  76.5703359  60.4518546  15.2463540  81.0055536
  59.5960142  14.8570391  80.8261174  60.8645498  15.3255501  80.1455321
  58.2260578  12.8648613  84.4113277  59.0913575  12.6691422  84.0519167
  58.2938087  12.6358965  85.3382634  67.8405709  23.1546194  77.8823471
  67.0635152  22.8157353  77.4378633  68.5197190  23.1598817  77.2078436
  62.6557738  18.2740931  77.7730078  62.3507874  18.5887081  78.6240222
  63.6088180  18.3522351  77.8157411  61.1004170  24.4331155  79.4223032
  60.5725531  23.6983914  79.1096270  60.5991673  25.2105831  79.1763001
  55.8322897  15.0950821  81.7829644  56.4066649  14.8726003  81.0502837
  56.4193880  15.1639516  82.5358245  64.8902475  20.9824548  82.5894020
  65.4034356  21.6154540  83.0915730  65.5403699  20.3825743  82.2237380
  56.1592485  17.1255282  75.8025529  55.3229797  17.4629969  76.1234804
  56.0197254  16.9904262  74.8652666  58.1345565  11.9692070  80.5104713
  57.4809977  11.6541087  79.8861328  58.0926039  11.3467810  81.2364536
  61.3683305  18.4574003  84.8352361  60.4505867  18.6788950  84.6774049
  61.7843449  18.5320314  83.9764068  62.1518353  19.8565419  79.9655041
  62.8990172  20.3686816  79.6562163  62.4209943  19.5349472  80.8259435
  60.4245003  22.3523960  76.9481995  59.5156223  22.0682993  77.0454465
  60.4540087  22.7723038  76.0885302  65.6564271  25.9630549  80.7173163
  65.2026598  25.1221459  80.7738354  65.0258238  26.5991948  81.0547943
  64.5997190  16.8922535  81.9473830  63.8619947  16.3799922  82.2784073
  64.8523964  16.4522917  81.1357107  64.0997210  27.8007046  81.6522981
  64.3920184  28.3612103  80.9335347  64.6095831  28.0935607  82.4076140
  50.9933174  20.0729474  80.9297198  50.7957574  19.4798835  80.2048264
  50.4379838  19.7681684  81.6473136  58.9729897  19.9652580  83.0491791
  59.0278507  19.0126417  82.9734267  58.1621100  20.1212020  83.5333089
  60.1221091  23.8932704  74.2870074  59.6840521  23.1768562  73.8275711
  60.8631532  24.1208818  73.7255165  56.9122257  18.5829640  80.8082170
  56.0990123  18.8823811  81.2147362  57.4081252  18.1885329  81.5256652
  59.0630835  28.5787397  82.7416434  59.0207014  28.8048243  81.8124966
  59.9793534  28.3450772  82.8902236  68.2394206  22.1689901  80.3446393
  68.1012105  22.3591497  79.4167582  67.8830425  22.9309283  80.8014444
  56.4036332  16.1547996  86.4243405  57.0435711  16.0136755  85.7266368
  55.5713863  15.8682509  86.0482007  57.1796636  25.4550426  82.5378397
  57.9737235  24.9600746  82.3360972  56.4688328  24.9268289  82.1746103
  61.9991481  27.8368522  86.8890765  62.0528503  28.4059458  87.6568481
  61.1306262  28.0070407  86.5244802  53.4879400  19.5993508  78.6138150
  52.5576988  19.5377963  78.8308112  53.5836872  19.0769461  77.8174791
  53.4064949  16.1248321  81.2016391  53.6671766  17.0393654  81.0925552
  54.2282121  15.6572763  81.3513004  60.9579580  22.0028784  88.4477697
  61.8871640  22.1539943  88.2746664  60.5370610  22.0912805  87.5926343
  59.7567912  26.0279448  86.2176234  59.6178998  25.6598233  87.0902172
  58.9682508  26.5427088  86.0460192  60.3516064  31.1288545  77.5601771
  60.5267820  30.6576588  78.3747393  59.6648852  31.7554311  77.7883031
  61.3073127  25.4061051  83.6065072  60.9722960  25.3661821  84.5022722
  60.8077073  24.7405767  83.1335482  64.2432319  22.7517085  73.8802132
  63.6261489  22.0263913  73.7835184  63.7748807  23.5126445  73.5369206
  57.9099672  20.5248640  88.6201333  58.6199290  19.8841832  88.5787951
  57.8668980  20.7761535  89.5427514  54.9177149  34.2777907  84.3341631
  55.1573748  34.9096432  85.0120649  54.0746346  33.9265947  84.6206990
  56.0330865  16.9702510  73.0023436  55.1560331  16.8491310  72.6385683
  56.5088618  16.1788588  72.7502325  47.5533005  21.7579669  83.0964943
  48.2404045  21.4441399  82.5085958  47.3981134  22.6621034  82.8232194
  59.4305011  30.0857030  86.7383135  59.3575183  30.8912001  87.2502439
  58.9882404  30.2848996  85.9131156  59.2194791  29.3228800  80.2485956
  58.4362313  29.8650480  80.3424181  59.9187536  29.8402780  80.6480198
  62.5291441  15.1323429  82.8920162  63.0260140  14.3793392  82.5721232
  61.7578422  15.1687746  82.3263371  61.8903695  29.9843864  88.8941294
  62.6031667  30.6191329  88.8217195  61.3993723  30.0807730  88.0781295
  63.6121222  23.8895117  80.4658585  62.6777500  24.0096579  80.2963290
  63.7897890  22.9867583  80.2018595  59.1126410  17.2740812  82.6191846
  58.7424197  16.7211853  83.3072752  59.6085502  16.6698946  82.0666846
  66.9993773  19.7312436  81.0008619  67.4654225  20.5640427  80.9268922
  67.4501273  19.2657417  81.7053878  56.9415608  27.7338307  89.7146864
  57.6425068  28.3674790  89.8676259  56.4710723  28.0753039  88.9542504
  65.0670004  26.0756257  77.9994771  65.3429848  25.9612852  78.9088645
  64.1974503  25.6773742  77.9606944  61.7024068  30.3242608  81.6427585
  61.8846463  29.5064264  82.1055337  62.5257054  30.5410300  81.2052475
  62.0366234  29.2510793  78.9042633  62.5654000  28.7403248  78.2912796
  62.2994453  28.9353323  79.7688167  52.5383326  27.2674662  86.6477967
  53.1236763  26.5218350  86.7805871  52.3408165  27.5778619  87.5314631
  55.3921982  30.3025910  81.6640409  54.7232357  30.7872037  81.1804449
  55.2534851  30.5495130  82.5783788  59.5327250  32.3369653  88.2623068
  60.0845558  32.5001275  89.0272153  59.8733444  32.9274091  87.5903093
  50.7609559  18.5644365  78.4436342  51.0563000  17.6555043  78.3903395
  49.8597594  18.5432104  78.1217344  62.6695637  30.2851629  85.2486750
  62.5446777  29.4841369  84.7397695  63.3274728  30.7797822  84.7600720
  54.2903806  16.6400361  84.4263890  53.5690391  17.2536329  84.2871363
  55.0797061  17.1758126  84.3480536  64.7330546  28.0860649  86.8766300
  63.7860881  27.9666000  86.8044627  65.0813319  27.1983147  86.9592561
  52.4897400  16.2458462  78.5675667  52.1610106  15.3655841  78.3850773
  52.8436771  16.1906131  79.4552056  61.7376979  27.8813365  83.0770652
  61.5901941  26.9530073  83.2578222  62.5630473  27.9033456  82.5927727
  55.6039223  16.5331432  78.9351144  55.9435296  17.0617353  78.2129753
  56.0511344  16.8711838  79.7109711  65.3411101  28.7041924  84.1635525
  66.2657648  28.4984785  84.0259976  65.1726404  28.4558325  85.0724866
  57.5907370  15.0306054  77.1344437  58.3115733  15.4087307  76.6308154
  56.9672675  15.7494931  77.2379415  61.7338493  15.7351203  78.0702769
  61.9502108  16.6175841  77.7691598  61.2532561  15.3437416  77.3408411
  56.4737715  18.6936916  84.6473514  56.3282295  19.0077219  85.5397796
  55.9962918  19.3121816  84.0944413  58.3334098  15.6839464  84.6954404
  58.3195666  14.7880557  84.3586702  59.0506526  15.6910128  85.3292690
  65.1306417  29.2227591  79.5197616  65.3043295  28.6574014  78.7671469
  65.6235308  30.0228486  79.3377106  57.7370994  14.5653844  79.9641974
  57.8586905  13.6370490  80.1632861  57.4473036  14.5792530  79.0520289
  66.1181590  28.5394356  76.6194515  66.8132494  29.1601048  76.8381829
  66.4604740  27.6889707  76.8946893  68.0173013  25.9894061  78.1481846
  68.5424337  26.3281334  77.4231166  67.9295365  25.0541077  77.9644980
  59.6793061  29.9028135  90.2771722  59.9880188  29.6577282  91.1494422
  60.4768543  30.1074773  89.7890592  59.7013673  32.0566045  82.5077099
  59.2618664  31.5642423  83.2009955  60.4521790  31.5139012  82.2669174
  52.1806012  28.2477585  82.5101727  53.0064032  27.9481357  82.1300370
  51.8300064  27.4785208  82.9591515  57.1487546  27.6004054  84.5799400
  56.5267555  26.9374759  84.2801628  57.8192413  27.6265185  83.8973048
  50.3814618  26.1663912  83.4690660  49.5446526  25.7386086  83.2874662
  50.3538263  26.3596355  84.4061452  54.4653686  22.1773155  79.0618930
  54.2199727  21.2735485  79.2599140  54.6349600  22.1790305  78.1198408
  53.7349333  17.9101512  76.5605091  53.0418578  17.9845867  75.9045127
  53.4901085  17.1461856  77.0826608  60.2096458  28.6456107  75.5269608
  59.6370425  29.2646295  75.0740080  60.7829252  29.1955469  76.0609530
  63.4293718  28.9293258  76.6578191  64.3624391  28.8638819  76.8611066
  63.3416931  29.7649524  76.1992723  66.0581735  28.2459128  73.6182138
  65.9795366  27.9118991  74.5117896  66.8791401  28.7380896  73.6173611
  60.5943257  19.9816920  72.8685661  61.5402361  19.8523128  72.9374079
  60.2157502  19.2431582  73.3455089  58.7786174  17.9066897  72.8040546
  57.8717629  17.6100009  72.8803260  59.0562155  17.6096715  71.9374832
  49.6964114  19.2273260  83.2539592  49.3766898  18.3738568  82.9613966
  49.1497542  19.4421838  84.0097560  53.4744022  21.9435701  86.9709099
  53.6930031  22.8752809  86.9897133  53.8869795  21.5843675  87.7563903
  60.3948239  12.4503786  78.9584787  59.5848968  12.1050871  79.3340033
  61.0832656  12.1411330  79.5472399  62.3238788  11.5281833  80.5809084
  62.8769826  11.9477286  81.2399107  62.5608874  10.6017581  80.6232040
  57.5484958  14.7653832  72.9452525  58.4104122  15.0908730  73.2048343
  57.7335302  13.9785328  72.4325591  49.5652374  22.8476171  85.2232714
  48.8715846  22.4330124  84.7102668  50.3125365  22.8896708  84.6266133
  65.7017595  13.6382358  80.0887748  65.1216264  14.2967162  79.7065801
  65.4353527  12.8159703  79.6775166  51.4789117  22.7794425  83.0998729
  51.4559805  22.8782112  82.1480612  51.7889753  23.6259576  83.4215895
  54.1376494  24.8370580  87.2145343  55.0919748  24.8054523  87.1475275
  53.9389018  24.3761204  88.0295569  64.4842473  15.7982449  79.1444097
  63.5968328  16.0832099  78.9264291  64.8996462  15.6376212  78.2971373
  52.4926723  30.3790200  84.2315541  52.3581191  29.6190601  83.6653539
  52.0758786  31.1031100  83.7644330  63.6285686  25.5627123  73.2392116
  64.3321536  25.7677126  73.8549772  62.9048335  26.1303885  73.5041200
  64.4583497  21.3136985  79.3594387  64.4018698  21.7705536  78.5202019
  65.0111839  20.5527669  79.1817229  55.6495849  31.2759517  84.4433984
  55.5328233  32.2204949  84.3412674  54.8288295  30.9733078  84.8319783
  65.5372384  26.0009652  75.2890577  66.3717988  25.5690851  75.1068051
  65.3756727  25.8291666  76.2167471  65.1918276  22.5041766  76.6546916
  65.1367080  22.3386037  75.7135360  64.5664331  23.2117799  76.8109106
  58.5014401  12.0049875  76.2332234  58.4893071  12.9491715  76.3900505
  59.3937823  11.8220020  75.9391695  56.6750363  31.9287779  87.6589912
  57.5777610  31.9611389  87.9756407  56.4487733  30.9988230  87.6736248
  58.4303965  30.6818765  84.3199991  57.4799596  30.6820627  84.2064363
  58.7336451  29.9351500  83.8036026  74.1656659  36.5179304  85.3845753
  74.8035069  36.3986051  84.6809093  74.0477502  37.4660148  85.4433705
  70.9746365  36.4706732  85.3207278  70.6364877  36.3547796  84.4327813
  71.8436133  36.0697897  85.3008284  66.8333181  38.3242208  81.3104169
  66.2698046  38.2332145  80.5420457  66.7185576  37.5042113  81.7906661
  64.3797613  39.8193400  84.1488389  65.1718905  39.4784224  83.7334689
  64.6194263  39.9288375  85.0690543  72.4132739  41.9913176  76.6218634
  71.7620719  42.5767256  76.2352648  73.2077102  42.5219371  76.6813671
  66.3388367  39.0802313  77.0205768  67.1119243  38.5331300  76.8818644
  66.6913766  39.9446562  77.2320230  69.1029616  37.7855544  86.8174027
  69.6993188  37.5611566  86.1030990  69.1604588  37.0440289  87.4199475
  68.6754644  35.2394979  74.6524218  68.9280165  34.7176500  73.8907681
  67.7379204  35.0761125  74.7550902  73.7197927  34.2430757  82.4598961
  74.5061017  33.8250181  82.1089378  73.9836632  35.1476850  82.6280610
  73.8908005  39.6803608  77.1587618  73.2553838  39.7538234  77.8708523
  73.5605411  40.2697207  76.4806697  68.3950933  37.1423085  76.8548593
  68.2787191  36.4667988  77.5229677  68.5053193  36.6555459  76.0380746
  70.7382474  36.6033232  80.5595282  70.3740681  36.0763853  81.2708204
  71.5949590  36.2131701  80.3861768  70.3787961  31.6323132  75.5556631
  70.5462363  32.5003368  75.9227102  70.1885130  31.7950414  74.6317920
  73.1363294  40.0940111  87.2222461  72.8364017  40.9965150  87.1138268
  72.7914354  39.8272294  88.0743614  66.5875776  36.5453908  83.2559166
  65.6626272  36.4130122  83.4636857  66.8360189  37.3248127  83.7529108
  70.3577182  34.0880789  76.5403298  70.2376807  34.5337840  77.3788778
  69.6629770  34.4366107  75.9816836  63.9484587  36.1887181  84.0902955
  64.0776968  36.4421660  85.0042366  63.2682038  36.7814889  83.7707610
  68.1184074  46.8584431  80.1893429  68.0408104  47.8092256  80.2681909
  67.5145718  46.5130304  80.8468355  76.0562248  34.5602263  77.3683632
  76.9680104  34.7929649  77.1931329  75.5471895  35.1439307  76.8058710
  74.6631830  39.5428081  84.7597213  74.0340693  39.7073795  84.0573281
  74.2757493  39.9569691  85.5308177  78.5421062  40.4782519  82.1141577
  77.8572100  40.8581420  81.5638610  78.6264912  41.0877845  82.8473525
  70.2159792  39.2802489  82.0247298  70.6798138  39.5590192  81.2351921
  69.9516590  38.3785934  81.8420389  67.1083873  38.8273971  84.9627061
  67.6785230  39.2561239  84.3244546  67.6991985  38.5456555  85.6611247
  69.1528678  35.4025641  78.8336863  69.8552722  35.8546685  79.3010790
  68.8209307  34.7609460  79.4616757  62.8954012  33.6609194  84.1353997
  62.1053066  33.9166723  83.6594108  63.3865260  34.4757532  84.2406037
  64.8468758  34.0253773  81.0937474  64.0499921  34.1372468  81.6120969
  64.6194350  34.3640426  80.2278364  61.1791715  33.9139685  86.5668988
  61.4299754  34.7986694  86.8326564  61.7151264  33.7344286  85.7944080
  70.3922443  42.2166584  78.9098969  70.2568118  43.0618120  79.3383816
  70.9332256  42.4185862  78.1464902  63.8451840  39.7342022  79.4826894
  64.3576361  40.5285272  79.6332458  64.4974553  39.0368313  79.4160495
  65.6546725  42.8507778  81.5649647  65.8313353  43.7725743  81.3770631
  66.4503559  42.5366198  81.9944027  64.9399082  34.8972410  91.4411810
  64.8252597  33.9957667  91.7418909  64.0843599  35.1436107  91.0896627
  66.7778041  44.3685952  87.5659989  67.3285466  44.2403015  86.7936983
  65.9389516  44.6680841  87.2154882  61.8100757  38.0630676  80.2586464
  62.6475979  38.4727685  80.0420172  61.9879025  37.1230119  80.2286658
  73.7065189  35.7305757  75.9470297  73.1911813  36.5010362  76.1858685
  73.4342498  35.0570893  76.5703359  71.2912300  30.5755458  81.0055536
  70.4353897  30.1862308  80.8261174  71.7039252  30.6547419  80.1455321
  69.0654333  28.1940531  84.4113277  69.9307330  27.9983339  84.0519167
  69.1331842  27.9650883  85.3382634  78.6799463  38.4838112  77.8823471
  77.9028906  38.1449271  77.4378633  79.3590944  38.4890735  77.2078436
  73.4951492  33.6032849  77.7730078  73.1901628  33.9178998  78.6240222
  74.4481935  33.6814269  77.8157411  71.9397924  39.7623072  79.4223032
  71.4119286  39.0275832  79.1096270  71.4385427  40.5397749  79.1763001
  66.6716652  30.4242739  81.7829644  67.2460404  30.2017920  81.0502837
  67.2587634  30.4931433  82.5358245  75.7296229  36.3116466  82.5894020
  76.2428111  36.9446457  83.0915730  76.3797453  35.7117661  82.2237380
  66.9986239  32.4547200  75.8025529  66.1623551  32.7921886  76.1234804
  66.8591009  32.3196180  74.8652666  68.9739320  27.2983988  80.5104713
  68.3203732  26.9833005  79.8861328  68.9319794  26.6759728  81.2364536
  70.0850524  37.5803283  72.4258005  69.1777586  37.3492536  72.6249154
  70.5821556  36.7840902  72.6131987  72.9918603  46.2900790  75.3454692
  72.3180302  46.5932487  75.9539649  73.3784425  47.0929870  74.9960149
  72.2077060  33.7865921  84.8352361  71.2899621  34.0080868  84.6774049
  72.6237204  33.8612232  83.9764068  72.9912108  35.1857337  79.9655041
  73.7383927  35.6978734  79.6562163  73.2603697  34.8641390  80.8259435
  71.2638758  37.6815878  76.9481995  70.3549977  37.3974910  77.0454465
  71.2933842  38.1014956  76.0885302  76.4958025  41.2922467  80.7173163
  76.0420352  40.4513377  80.7738354  75.8651992  41.9283865  81.0547943
  75.4390945  32.2214453  81.9473830  74.7013702  31.7091839  82.2784073
  75.6917718  31.7814835  81.1357107  74.9390965  43.1298964  81.6522981
  75.2313939  43.6904021  80.9335347  75.4489585  43.4227525  82.4076140
  61.8326928  35.4021392  80.9297198  61.6351328  34.8090752  80.2048264
  61.2773592  35.0973602  81.6473136  69.8123652  35.2944498  83.0491791
  69.8672262  34.3418335  82.9734267  69.0014854  35.4503937  83.5333089
  70.9614846  39.2224621  74.2870074  70.5234276  38.5060480  73.8275711
  71.7025287  39.4500736  73.7255165  67.7516012  33.9121558  80.8082170
  66.9383877  34.2115728  81.2147362  68.2475006  33.5177247  81.5256652
  69.9024590  43.9079315  82.7416434  69.8600769  44.1340161  81.8124966
  70.8187289  43.6742689  82.8902236  79.0787961  37.4981818  80.3446393
  78.9405859  37.6883414  79.4167582  78.7224179  38.2601201  80.8014444
  67.2430087  31.4839913  86.4243405  67.8829466  31.3428673  85.7266368
  66.4107617  31.1974427  86.0482007  68.0190391  40.7842344  82.5378397
  68.8130989  40.2892664  82.3360972  67.3082083  40.2560207  82.1746103
  64.3273154  34.9285426  78.6138150  63.3970742  34.8669881  78.8308112
  64.4230626  34.4061378  77.8174791  64.2458703  31.4540238  81.2016391
  64.5065520  32.3685572  81.0925552  65.0675875  30.9864681  81.3513004
  65.7183628  32.8677996  88.3715216  66.3906682  32.6595358  87.7227865
  64.8913415  32.6700082  87.9320448  71.7973335  37.3320701  88.4477697
  72.7265395  37.4831861  88.2746664  71.3764365  37.4204722  87.5926343
  70.5961667  41.3571366  86.2176234  70.4572752  40.9890150  87.0902172
  69.8076263  41.8719005  86.0460192  71.1909819  46.4580462  77.5601771
  71.3661574  45.9868505  78.3747393  70.5042607  47.0846229  77.7883031
  72.1466882  40.7352969  83.6065072  71.8116714  40.6953739  84.5022722
  71.6470827  40.0697684  83.1335482  66.1211126  36.1420599  89.1317653
  65.9830924  35.4100837  89.7329192  67.0316049  36.0529499  88.8501841
  75.0826073  38.0809003  73.8802132  74.4655244  37.3555831  73.7835184
  74.6142562  38.8418363  73.5369206  68.7493426  35.8540558  88.6201333
  69.4593045  35.2133750  88.5787951  68.7062734  36.1053453  89.5427514
  65.7570904  49.6069825  84.3341631  65.9967502  50.2388349  85.0120649
  64.9140100  49.2557865  84.6206990  66.8724619  32.2994427  73.0023436
  65.9954086  32.1783228  72.6385683  67.3482372  31.5080505  72.7502325
  58.3926759  37.0871587  83.0964943  59.0797799  36.7733317  82.5085958
  58.2374888  37.9912952  82.8232194  63.1961482  31.9761783  87.5249967
  63.1119670  31.3687453  86.7900377  62.3744188  32.4670802  87.5259463
  70.0588545  44.6520718  80.2485956  69.2756067  45.1942398  80.3424181
  70.7581290  45.1694697  80.6480198  73.3685195  30.4615347  82.8920162
  73.8653895  29.7085309  82.5721232  72.5972177  30.4979664  82.3263371
  74.4514976  39.2187034  80.4658585  73.5171255  39.3388497  80.2963290
  74.6291645  38.3159501  80.2018595  69.9520164  32.6032730  82.6191846
  69.5817952  32.0503770  83.3072752  70.4479257  31.9990863  82.0666846
  77.8387527  35.0604354  81.0008619  78.3047980  35.8932345  80.9268922
  78.2895028  34.5949335  81.7053878  75.9063759  41.4048175  77.9994771
  76.1823602  41.2904769  78.9088645  75.0368257  41.0065660  77.9606944
  72.5417823  45.6534526  81.6427585  72.7240217  44.8356182  82.1055337
  73.3650809  45.8702218  81.2052475  72.8759988  44.5802711  78.9042633
  73.4047754  44.0695165  78.2912796  73.1388208  44.2645241  79.7688167
  63.3777081  42.5966580  86.6477967  63.9630518  41.8510268  86.7805871
  63.1801919  42.9070537  87.5314631  66.2315736  45.6317827  81.6640409
  65.5626111  46.1163955  81.1804449  66.0928606  45.8787048  82.5783788
  57.9694736  35.1672180  85.3682410  58.0078835  34.6335771  86.1619528
  57.4635028  34.6407386  84.7493387  65.3485498  30.0136721  88.8644952
  65.4126824  30.8751552  88.4522350  65.2852618  29.4010722  88.1317311
  61.6003313  33.8936282  78.4436342  61.8956754  32.9846961  78.3903395
  60.6991349  33.8724022  78.1217344  65.1297560  31.9692279  84.4263890
  64.4084146  32.5828247  84.2871363  65.9190816  32.5050044  84.3480536
  63.3291155  31.5750380  78.5675667  63.0003861  30.6947759  78.3850773
  63.6830525  31.5198049  79.4552056  72.5770734  43.2105283  83.0770652
  72.4295696  42.2821990  83.2578222  73.4024227  43.2325374  82.5927727
  66.4432978  31.8623350  78.9351144  66.7829050  32.3909271  78.2129753
  66.8905098  32.2003756  79.7109711  76.1804855  44.0333842  84.1635525
  77.1051403  43.8276703  84.0259976  76.0120159  43.7850243  85.0724866
  68.4301125  30.3597971  77.1344437  69.1509487  30.7379224  76.6308154
  67.8066429  31.0786848  77.2379415  72.5732248  31.0643120  78.0702769
  72.7895862  31.9467758  77.7691598  72.0926315  30.6729334  77.3408411
  67.3131469  34.0228834  84.6473514  67.1676050  34.3369137  85.5397796
  66.8356673  34.6413734  84.0944413  69.1727852  31.0131382  84.6954404
  69.1589421  30.1172475  84.3586702  69.8900280  31.0202045  85.3292690
  75.9700172  44.5519509  79.5197616  76.1437049  43.9865931  78.7671469
  76.4629063  45.3520404  79.3377106  61.7877131  36.5634178  87.5861175
  61.2430599  37.3393986  87.7181450  62.6656481  36.9104983  87.4280297
  68.5764748  29.8945762  79.9641974  68.6980659  28.9662408  80.1632861
  68.2866790  29.9084448  79.0520289  76.9575344  43.8686273  76.6194515
  77.6526249  44.4892966  76.8381829  77.2998494  43.0181625  76.8946893
  62.5743153  35.6904074  90.4791332  61.8324889  35.8386710  91.0655963
  62.2535898  35.9512340  89.6158082  78.8566767  41.3185979  78.1481846
  79.3818091  41.6573252  77.4231166  78.7689120  40.3832994  77.9644980
  70.5407428  47.3857962  82.5077099  70.1012418  46.8934341  83.2009955
  71.2915545  46.8430930  82.2669174  63.0199767  43.5769503  82.5101727
  63.8457787  43.2773275  82.1300370  62.6693819  42.8077125  82.9591515
  67.9881300  42.9295971  84.5799400  67.3661309  42.2666676  84.2801628
  68.6586167  42.9557103  83.8973048  61.2208372  41.4955830  83.4690660
  60.3840280  41.0678004  83.2874662  61.1932017  41.6888273  84.4061452
  67.5494807  41.4799895  78.0557861  67.6982927  42.1635359  77.4024534
  68.3561250  41.4604985  78.5707317  65.3047440  37.5065072  79.0618930
  65.0593482  36.6027402  79.2599140  65.4743355  37.5082223  78.1198408
  64.5743088  33.2393430  76.5605091  63.8812332  33.3137785  75.9045127
  64.3294839  32.4753773  77.0826608  71.0490213  43.9748025  75.5269608
  70.4764180  44.5938212  75.0740080  71.6223006  44.5247387  76.0609530
  74.2687472  44.2585175  76.6578191  75.2018145  44.1930737  76.8611066
  74.1810685  45.0941442  76.1992723  76.8975489  43.5751046  73.6182138
  76.8189121  43.2410909  74.5117896  77.7185156  44.0672813  73.6173611
  71.4337011  35.3108838  72.8685661  72.3796116  35.1815046  72.9374079
  71.0551256  34.5723500  73.3455089  69.6179928  33.2358814  72.8040546
  68.7111384  32.9391927  72.8803260  69.8955909  32.9388632  71.9374832
  60.5357869  34.5565178  83.2539592  60.2160653  33.7030486  82.9613966
  59.9891297  34.7713756  84.0097560  64.3137776  37.2727619  86.9709099
  64.5323786  38.2044726  86.9897133  64.7263550  36.9135593  87.7563903
  71.2341994  27.7795704  78.9584787  70.4242722  27.4342789  79.3340033
  71.9226411  27.4703248  79.5472399  73.1632542  26.8573751  80.5809084
  73.7163581  27.2769204  81.2399107  73.4002629  25.9309499  80.6232040
  68.3878713  30.0945749  72.9452525  69.2497877  30.4200648  73.2048343
  68.5729057  29.3077245  72.4325591  60.4046129  38.1768089  85.2232714
  59.7109600  37.7622042  84.7102668  61.1519120  38.2188626  84.6266133
  76.5411349  28.9674276  80.0887748  75.9610018  29.6259080  79.7065801
  76.2747282  28.1451620  79.6775166  62.3182871  38.1086343  83.0998729
  62.2953559  38.2074030  82.1480612  62.6283508  38.9551494  83.4215895
  64.9770249  40.1662498  87.2145343  65.9313503  40.1346440  87.1475275
  64.7782773  39.7053122  88.0295569  65.5669631  38.7363614  89.7816141
  66.3862520  39.2307693  89.8050978  65.8406439  37.8195582  89.7533709
  75.3236227  31.1274366  79.1444097  74.4362082  31.4124017  78.9264291
  75.7390216  30.9668130  78.2971373  63.3320478  45.7082117  84.2315541
  63.1974946  44.9482518  83.6653539  62.9152540  46.4323017  83.7644330
  74.4679441  40.8919041  73.2392116  75.1715291  41.0969043  73.8549772
  73.7442090  41.4595803  73.5041200  75.2977251  36.6428902  79.3594387
  75.2412452  37.0997454  78.5202019  75.8505594  35.8819587  79.1817229
  66.4889604  46.6051434  84.4433984  66.3721988  47.5496867  84.3412674
  65.6682050  46.3024996  84.8319783  76.3766138  41.3301570  75.2890577
  77.2111742  40.8982769  75.1068051  76.2150481  41.1583584  76.2167471
  76.0312030  37.8333683  76.6546916  75.9760834  37.6677955  75.7135360
  75.4058086  38.5409716  76.8109106  60.8204545  33.0701748  90.4808338
  61.4663409  32.5600702  90.9695563  60.6121696  33.8070429  91.0551763
  69.3408156  27.3341792  76.2332234  69.3286826  28.2783632  76.3900505
  70.2331578  27.1511938  75.9391695  69.2697720  46.0110683  84.3199991
  68.3193351  46.0112544  84.2064363  69.5730206  45.2643417  83.8036026
  77.1782121  54.4094231  77.0205768  77.9512997  53.8623218  76.8818644
  77.5307520  55.2738480  77.2320230  79.5148399  50.5686897  74.6524218
  79.7673920  50.0468418  73.8907681  78.5772958  50.4053042  74.7550902
  79.2344688  52.4715003  76.8548593  79.1180946  51.7959906  77.5229677
  79.3446948  51.9847377  76.0380746  81.2181716  46.9615049  75.5556631
  81.3856118  47.8295286  75.9227102  81.0278885  47.1242331  74.6317920
  81.1970936  49.4172707  76.5403298  81.0770562  49.8629758  77.3788778
  80.5023525  49.7658025  75.9816836  75.6862512  49.3545691  81.0937474
  74.8893675  49.4664385  81.6120969  75.4588104  49.6932343  80.2278364
  72.6494512  53.3922594  80.2586464  73.4869734  53.8019602  80.0420172
  72.8272779  52.4522036  80.2286658  84.5458944  51.0597675  75.9470297
  84.0305567  51.8302279  76.1858685  84.2736252  50.3862811  76.5703359
  82.1306055  45.9047375  81.0055536  81.2747651  45.5154226  80.8261174
  82.5433007  45.9839336  80.1455321  84.3345247  48.9324767  77.7730078
  84.0295383  49.2470916  78.6240222  85.2875689  49.0106187  77.8157411
  77.5110406  45.7534656  81.7829644  78.0854158  45.5309838  81.0502837
  78.0981389  45.8223351  82.5358245  77.8379994  47.7839117  75.8025529
  77.0017306  48.1213804  76.1234804  77.6984763  47.6488097  74.8652666
  79.8133074  42.6275905  80.5104713  79.1597486  42.3124922  79.8861328
  79.7713548  42.0051646  81.2364536  80.9244279  52.9095200  72.4258005
  80.0171341  52.6784454  72.6249154  81.4215311  52.1132820  72.6131987
  82.1032512  53.0107795  76.9481995  81.1943732  52.7266828  77.0454465
  82.1327596  53.4306874  76.0885302  72.6720683  50.7313309  80.9297198
  72.4745083  50.1382670  80.2048264  72.1167347  50.4265520  81.6473136
  81.8008600  54.5516539  74.2870074  81.3628030  53.8352398  73.8275711
  82.5419041  54.7792654  73.7255165  75.1666909  50.2577343  78.6138150
  74.2364497  50.1961799  78.8308112  75.2624380  49.7353296  77.8174791
  75.0852458  46.7832156  81.2016391  75.3459275  47.6977489  81.0925552
  75.9069630  46.3156599  81.3513004  85.9219828  53.4100921  73.8802132
  85.3048998  52.6847749  73.7835184  85.4536316  54.1710281  73.5369206
  77.7118374  47.6286345  73.0023436  76.8347840  47.5075146  72.6385683
  78.1876127  46.8372423  72.7502325  72.4397068  49.2228200  78.4436342
  72.7350509  48.3138879  78.3903395  71.5385103  49.2015940  78.1217344
  74.1684909  46.9042298  78.5675667  73.8397615  46.0239677  78.3850773
  74.5224280  46.8489966  79.4552056  77.2826732  47.1915268  78.9351144
  77.6222805  47.7201189  78.2129753  77.7298853  47.5295674  79.7109711
  79.2694879  45.6889889  77.1344437  79.9903242  46.0671142  76.6308154
  78.6460184  46.4078766  77.2379415  83.4126002  46.3935038  78.0702769
  83.6289617  47.2759676  77.7691598  82.9320070  46.0021252  77.3408411
  79.4158503  45.2237680  79.9641974  79.5374414  44.2954326  80.1632861
  79.1260545  45.2376366  79.0520289  76.1441194  52.8356990  79.0618930
  75.8987236  51.9319320  79.2599140  76.3137109  52.8374140  78.1198408
  75.4136842  48.5685348  76.5605091  74.7206087  48.6429702  75.9045127
  75.1688594  47.8045691  77.0826608  82.2730766  50.6400756  72.8685661
  83.2189870  50.5106964  72.9374079  81.8945010  49.9015417  73.3455089
  80.4573683  48.5650732  72.8040546  79.5505138  48.2683845  72.8803260
  80.7349664  48.2680550  71.9374832  82.0735748  43.1087622  78.9584787
  81.2636477  42.7634707  79.3340033  82.7620165  42.7995165  79.5472399
  84.0026297  42.1865668  80.5809084  84.5557335  42.6061122  81.2399107
  84.2396383  41.2601417  80.6232040  79.2272467  45.4237667  72.9452525
  80.0891631  45.7492565  73.2048343  79.4122811  44.6369163  72.4325591
  87.3805104  44.2966194  80.0887748  86.8003773  44.9550998  79.7065801
  87.1141036  43.4743538  79.6775166  86.1629982  46.4566284  79.1444097
  85.2755837  46.7415935  78.9264291  86.5783971  46.2960047  78.2971373
  80.1801910  42.6633710  76.2332234  80.1680580  43.6075550  76.3900505
  81.0725332  42.4803856  75.9391695  59.5528690   3.8936789  65.6344275
  59.4174365   4.7388325  66.0629123  60.0938502   4.0956067  64.8710209
  54.8152972   4.5277983  68.2894954  54.9919600   5.4495948  68.1015937
  55.6109805   4.2136402  68.7189333  55.9384287   6.0456157  74.2905296
  56.4891712   5.9173220  73.5182290  55.0995763   6.3451046  73.9400189
  62.1524850   7.9670995  62.0699998  61.4786549   8.2702692  62.6784956
  62.5390672   8.7700075  61.7205455  59.0630837   5.5849520  69.4661741
  59.0207015   5.8110366  68.5370273  59.9793535   5.3512894  69.6147542
  61.9991482   4.8430644  73.6136071  62.0528504   5.4121581  74.3813787
  61.1306263   5.0132529  73.2490108  60.3516065   8.1350667  64.2847077
  60.5267821   7.6638710  65.0992700  59.6648853   8.7616433  64.5128338
  54.9177151  11.2840030  71.0586938  55.1573749  11.9158554  71.7365956
  54.0746347  10.9328070  71.3452297  59.4305012   7.0919152  73.4628442
  59.3575184   7.8974124  73.9747746  58.9882406   7.2911118  72.6376463
  59.2194792   6.3290922  66.9731263  58.4362314   6.8712603  67.0669488
  59.9187537   6.8464902  67.3725504  61.8903696   6.9905986  75.6186600
  62.6031668   7.6253451  75.5462502  61.3993725   7.0869852  74.8026602
  56.9415609   4.7400430  76.4392171  57.6425069   5.3736913  76.5921565
  56.4710724   5.0815161  75.6787810  61.7024069   7.3304731  68.3672892
  61.8846464   6.5126386  68.8300644  62.5257055   7.5472423  67.9297782
  62.0366235   6.2572916  65.6287940  62.5654001   5.7465370  65.0158102
  62.2994454   5.9415446  66.4933473  52.5383328   4.2736785  73.3723274
  53.1236764   3.5280473  73.5051178  52.3408166   4.5840742  74.2559938
  55.3921983   7.3088032  68.3885716  54.7232358   7.7934160  67.9049756
  55.2534852   7.5557253  69.3029095  59.5327251   9.3431776  74.9868374
  60.0845559   9.5063397  75.7517460  59.8733445   9.9336214  74.3148399
  62.6695639   7.2913751  71.9732057  62.5446778   6.4903491  71.4643002
  63.3274730   7.7859945  71.4846027  65.1306418   6.2289714  66.2442923
  65.3043296   5.6636136  65.4916776  65.6235310   7.0290609  66.0622413
  59.6793063   6.9090257  77.0017029  59.9880189   6.6639404  77.8739728
  60.4768545   7.1136896  76.5135899  59.7013675   9.0628167  69.2322405
  59.2618665   8.5704546  69.9255262  60.4521792   8.5201135  68.9914481
  52.1806014   5.2539708  69.2347033  53.0064034   4.9543480  68.8545677
  51.8300066   4.4847330  69.6836822  57.1487547   4.6066176  71.3044707
  56.5267556   3.9436881  71.0046935  57.8192414   4.6327308  70.6218355
  50.3814619   3.1726034  70.1935967  49.5446527   2.7448209  70.0119968
  50.3538264   3.3658478  71.1306758  56.7101054   3.1570100  64.7803168
  56.8589174   3.8405564  64.1269840  57.5167497   3.1375190  65.2952623
  60.2096459   5.6518230  62.2514915  59.6370426   6.2708417  61.7985387
  60.7829253   6.2017592  62.7854837  63.4293719   5.9355380  63.3823497
  64.3624392   5.8700942  63.5856373  63.3416932   6.7711647  62.9238030
  54.1376496   1.8432703  73.9390650  55.0919749   1.8116645  73.8720582
  53.9389019   1.3823327  74.7540876  52.4926725   7.3852322  70.9560848
  52.3581192   6.6252723  70.3898846  52.0758787   8.1093222  70.4889637
  55.6495850   8.2821639  71.1679291  55.5328235   9.2267072  71.0657981
  54.8288297   7.9795201  71.5565090  56.6750365   8.9349901  74.3835219
  57.5777611   8.9673512  74.7001714  56.4487735   8.0050352  74.3981555
  58.4303967   7.6880888  71.0445298  57.4799598   7.6882749  70.9309670
  58.7336453   6.9413622  70.5281332  74.1656660  13.5241426  72.1091060
  74.8035070  13.4048174  71.4054400  74.0477503  14.4722270  72.1679012
  70.9746366  13.4768854  72.0452585  70.6364878  13.3609919  71.1573119
  71.8436135  13.0760019  72.0253591  66.8333182  15.3304331  68.0349476
  66.2698047  15.2394268  67.2665763  66.7185577  14.5104235  68.5151968
  64.3797614  16.8255522  70.8733696  65.1718906  16.4846347  70.4579995
  64.6194264  16.9350497  71.7935849  72.4132741  18.9975298  63.3463940
  71.7620721  19.5829379  62.9597954  73.2077104  19.5281493  63.4058978
  66.3388368  16.0864436  63.7451075  67.1119244  15.5393423  63.6063951
  66.6913767  16.9508685  63.9565536  68.1773410  17.4140818  76.9517974
  67.8863276  18.3186449  76.8364640  68.8130395  17.4557345  77.6662044
  69.1029617  14.7917666  73.5419334  69.6993190  14.5673689  72.8276297
  69.1604589  14.0502412  74.1444782  68.6754646  12.2457102  61.3769525
  68.9280166  11.7238623  60.6152988  67.7379205  12.0823247  61.4796208
  73.7197929  11.2492880  69.1844268  74.5061018  10.8312303  68.8334685
  73.9836633  12.1538972  69.3525916  73.8908006  16.6865730  63.8832925
  73.2553839  16.7600357  64.5953829  73.5605412  17.2759329  63.2052004
  68.3950934  14.1485208  63.5793900  68.2787193  13.4730111  64.2474984
  68.5053194  13.6617582  62.7626053  70.7382475  13.6095355  67.2840589
  70.3740683  13.0825976  67.9953510  71.5949591  13.2193824  67.1107074
  70.3787962   8.6385254  62.2801937  70.5462365   9.5065491  62.6472409
  70.1885131   8.8012536  61.3563227  73.1363296  17.1002233  73.9467768
  72.8364019  18.0027272  73.8383575  72.7914355  16.8334417  74.7988921
  66.5875777  13.5516030  69.9804472  65.6626273  13.4192244  70.1882164
  66.8360190  14.3310249  70.4774415  70.3577183  11.0942912  63.2648604
  70.2376808  11.5399963  64.1034085  69.6629772  11.4428230  62.7062142
  63.9484588  13.1949304  70.8148261  64.0776969  13.4483783  71.7287673
  63.2682039  13.7877012  70.4952916  68.1184075  23.8646554  66.9138736
  68.0408105  24.8154379  66.9927216  67.5145719  23.5192426  67.5713662
  76.0562249  11.5664385  64.0928938  76.9680106  11.7991772  63.9176636
  75.5471896  12.1501429  63.5304017  74.6631832  16.5490204  71.4842520
  74.0340694  16.7135918  70.7818588  74.2757494  16.9631813  72.2553484
  78.5421064  17.4844641  68.8386884  77.8572102  17.8643543  68.2883917
  78.6264913  18.0939968  69.5718831  70.2159794  16.2864612  68.7492605
  70.6798139  16.5652315  67.9597227  69.9516592  15.3848056  68.5665696
  67.1083875  15.8336093  71.6872368  67.6785232  16.2623362  71.0489853
  67.6991986  15.5518678  72.3856554  69.1528680  12.4087764  65.5582170
  69.8552723  12.8608808  66.0256096  68.8209308  11.7671583  66.1862063
  62.8954014  10.6671317  70.8599304  62.1053068  10.9228845  70.3839414
  63.3865261  11.4819655  70.9651344  64.8468759  11.0315896  67.8182780
  64.0499922  11.1434590  68.3366276  64.6194351  11.3702548  66.9523671
  70.6774427  17.5560599  75.7665295  70.7418859  18.0181006  76.6023467
  69.9685350  16.9257964  75.8947605  61.1791717  10.9201807  73.2914294
  61.4299755  11.8048817  73.5571870  61.7151265  10.7406409  72.5189386
  70.3922444  19.2228707  65.6344275  70.2568119  20.0680242  66.0629123
  70.9332257  19.4247984  64.8710209  63.8451842  16.7404145  66.2072200
  64.3576362  17.5347395  66.3577765  64.4974554  16.0430435  66.1405802
  65.6546726  19.8569901  68.2894954  65.8313355  20.7787866  68.1015937
  66.4503560  19.5428320  68.7189333  64.9399083  11.9034533  78.1657117
  64.8252598  11.0019790  78.4664216  64.0843601  12.1498230  77.8141933
  66.7778042  21.3748075  74.2905296  67.3285467  21.2465138  73.5182290
  65.9389518  21.6742964  73.9400189  61.8100758  15.0692799  66.9831771
  62.6475980  15.4789807  66.7665479  61.9879026  14.1292241  66.9531965
  73.7065191  12.7367880  62.6715604  73.1911814  13.5072484  62.9103991
  73.4342499  12.0633016  63.2948665  71.2912302   7.5817580  67.7300842
  70.4353898   7.1924431  67.5506481  71.7039253   7.6609541  66.8700628
  78.6799465  15.4900234  64.6068777  77.9028907  15.1511394  64.1623939
  79.3590946  15.4952857  63.9323742  73.4951494  10.6094972  64.4975385
  73.1901629  10.9241121  65.3485528  74.4481936  10.6876392  64.5402718
  71.9397926  16.7685195  66.1468339  71.4119287  16.0337955  65.8341576
  71.4385428  17.5459871  65.9008307  66.6716653   7.4304861  68.5074951
  67.2460405   7.2080043  67.7748143  67.2587636   7.4993556  69.2603552
  75.7296230  13.3178588  69.3139327  76.2428112  13.9508580  69.8161037
  76.3797454  12.7179784  68.9482687  66.9986240   9.4609322  62.5270836
  66.1623553   9.7984009  62.8480111  66.8591010   9.3258302  61.5897973
  70.0850526  14.5865405  59.1503312  69.1777587  14.3554659  59.3494461
  70.5821558  13.7903025  59.3377294  72.9918605  23.2962912  62.0699998
  72.3180303  23.5994609  62.6784956  73.3784427  24.0991993  61.7205455
  72.2077061  10.7928044  71.5597668  71.2899623  11.0142991  71.4019356
  72.6237205  10.8674354  70.7009375  72.9912109  12.1919459  66.6900348
  73.7383928  12.7040857  66.3807470  73.2603699  11.8703512  67.5504741
  71.2638759  14.6878000  63.6727302  70.3549978  14.4037033  63.7699772
  71.2933843  15.1077079  62.8130609  76.4958027  18.2984590  67.4418470
  76.0420354  17.4575500  67.4983660  75.8651993  18.9345988  67.7793250
  74.9390966  20.1361086  68.3768288  75.2313940  20.6966143  67.6580653
  75.4489586  20.4289647  69.1321447  61.8326930  12.4083514  67.6542504
  61.6351329  11.8152875  66.9293571  61.2773594  12.1035724  68.3718443
  69.8123653  12.3006621  69.7737097  69.8672263  11.3480457  69.6979574
  69.0014855  12.4566060  70.2578396  70.9614847  16.2286744  61.0115381
  70.5234277  15.5122603  60.5521018  71.7025288  16.4562859  60.4500472
  67.7516013  10.9183680  67.5327476  66.9383879  11.2177851  67.9392668
  68.2475007  10.5239369  68.2501959  69.9024591  20.9141437  69.4661741
  69.8600770  21.1402284  68.5370273  70.8187290  20.6804812  69.6147542
  79.0787962  14.5043941  67.0691699  78.9405860  14.6945537  66.1412888
  78.7224181  15.2663324  67.5259750  67.2430088   8.4902036  73.1488711
  67.8829467   8.3490795  72.4511675  66.4107618   8.2036549  72.7727313
  68.0190392  17.7904466  69.2623704  68.8130990  17.2954787  69.0606279
  67.3082084  17.2622330  68.8991409  72.8385236  20.1722562  73.6136071
  72.8922259  20.7413498  74.3813787  71.9700018  20.3424447  73.2490108
  64.3273155  11.9347548  65.3383456  63.3970743  11.8732004  65.5553419
  64.4230627  11.4123501  64.5420098  64.2458704   8.4602361  67.9261698
  64.5065522   9.3747694  67.8170859  65.0675877   7.9926804  68.0758311
  65.7183630   9.8740118  75.0960523  66.3906683   9.6657480  74.4473172
  64.8913416   9.6762204  74.6565755  71.7973336  14.3382824  75.1723003
  72.7265396  14.4893984  74.9991971  71.3764366  14.4266845  74.3171650
  70.5961668  18.3633488  72.9421541  70.4572754  17.9952273  73.8147479
  69.8076264  18.8781128  72.7705499  71.1909820  23.4642585  64.2847077
  71.3661575  22.9930628  65.0992700  70.5042608  24.0908351  64.5128338
  72.1466883  17.7415091  70.3310379  71.8116716  17.7015861  71.2268029
  71.6470829  17.0759807  69.8580789  66.1211127  13.1482721  75.8562960
  65.9830925  12.4162960  76.4574499  67.0316050  13.0591621  75.5747148
  75.0826075  15.0871125  60.6047438  74.4655245  14.3617954  60.5080491
  74.6142563  15.8480486  60.2614513  68.7493428  12.8602680  75.3446639
  69.4593046  12.2195873  75.3033258  68.7062736  13.1115575  76.2672820
  66.8724621   9.3056550  59.7268743  65.9954087   9.1845351  59.3630989
  67.3482374   8.5142628  59.4747631  58.3926761  14.0933710  69.8210250
  59.0797800  13.7795440  69.2331265  58.2374889  14.9975074  69.5477501
  63.1961483   8.9823906  74.2495273  63.1119672   8.3749576  73.5145683
  62.3744189   9.4732924  74.2504770  70.2698767  22.4211070  73.4628442
  70.1968938  23.2266042  73.9747746  69.8276160  22.6203036  72.6376463
  70.0588547  21.6582840  66.9731263  69.2756068  22.2004520  67.0669488
  70.7581292  22.1756820  67.3725504  72.7297450  22.3197904  75.6186600
  73.4425423  22.9545369  75.5462502  72.2387479  22.4161770  74.8026602
  74.4514977  16.2249157  67.1903892  73.5171256  16.3450619  67.0208596
  74.6291646  15.3221624  66.9263902  69.9520165   9.6094853  69.3437153
  69.5817953   9.0565893  70.0318059  70.4479258   9.0052986  68.7912153
  77.8387529  12.0666476  67.7253926  78.3047981  12.8994468  67.6514229
  78.2895029  11.6011458  68.4299184  67.7809364  20.0692348  76.4392171
  68.4818823  20.7028831  76.5921565  67.3104479  20.4107079  75.6787810
  75.9063760  18.4110297  64.7240078  76.1823604  18.2966892  65.6333952
  75.0368259  18.0127782  64.6852251  72.5417824  22.6596648  68.3672892
  72.7240218  21.8418304  68.8300644  73.3650810  22.8764340  67.9297782
  72.8759989  21.5864833  65.6287940  73.4047756  21.0757288  65.0158102
  73.1388209  21.2707364  66.4933473  63.3777082  19.6028703  73.3723274
  63.9630519  18.8572391  73.5051178  63.1801920  19.9132659  74.2559938
  66.2315737  22.6379950  68.3885716  65.5626113  23.1226078  67.9049756
  66.0928607  22.8849170  69.3029095  57.9694737  12.1734303  72.0927717
  58.0078836  11.6397894  72.8864835  57.4635030  11.6469508  71.4738694
  70.3721006  24.6723694  74.9868374  70.9239314  24.8355315  75.7517460
  70.7127199  25.2628131  74.3148399  65.3485499   7.0198843  75.5890259
  65.4126826   7.8813674  75.1767657  65.2852619   6.4072845  74.8562618
  61.6003314  10.8998405  65.1681648  61.8956755   9.9909083  65.1148702
  60.6991350  10.8786144  64.8462651  73.5089393  22.6205669  71.9732057
  73.3840533  21.8195409  71.4643002  74.1668484  23.1151862  71.4846027
  65.1297561   8.9754402  71.1509197  64.4084147   9.5890369  71.0116670
  65.9190817   9.5112166  71.0725843  75.5724302  20.4214689  73.6011607
  74.6254637  20.3020040  73.5289933  75.9207075  19.5337187  73.6837868
  63.3291156   8.5812503  65.2920973  63.0003862   7.7009882  65.1096079
  63.6830527   8.5260171  66.1797363  72.5770735  20.2167405  69.8015959
  72.4295697  19.2884113  69.9823529  73.4024228  20.2387496  69.3173034
  66.4432979   8.8685472  65.6596451  66.7829052   9.3971394  64.9375059
  66.8905100   9.2065879  66.4355018  76.1804857  21.0395964  70.8880832
  77.1051404  20.8338825  70.7505283  76.0120160  20.7912365  71.7970173
  68.4301126   7.3660094  63.8589744  69.1509489   7.7441347  63.3553461
  67.8066430   8.0848971  63.9624722  67.3131471  11.0290956  71.3718821
  67.1676051  11.3431259  72.2643102  66.8356674  11.6475857  70.8189719
  69.1727853   8.0193504  71.4199710  69.1589422   7.1234598  71.0832008
  69.8900281   8.0264168  72.0537996  75.9700173  21.5581632  66.2442923
  76.1437050  20.9928054  65.4916776  76.4629064  22.3582526  66.0622413
  61.7877133  13.5696301  74.3106482  61.2430601  14.3456109  74.4426756
  62.6656483  13.9167105  74.1525603  76.9575345  20.8748396  63.3439821
  77.6526250  21.4955089  63.5627136  77.2998495  20.0243747  63.6192199
  62.5743155  12.6966197  77.2036639  61.8324891  12.8448832  77.7901269
  62.2535899  12.9574463  76.3403388  78.8566768  18.3248102  64.8727152
  79.3818093  18.6635374  64.1476472  78.7689121  17.3895117  64.6890287
  70.5186817  22.2382175  77.0017029  70.8273944  21.9931322  77.8739728
  71.3162299  22.4428814  76.5135899  70.5407429  24.3920085  69.2322405
  70.1012420  23.8996463  69.9255262  71.2915546  23.8493052  68.9914481
  63.0199768  20.5831626  69.2347033  63.8457788  20.2835398  68.8545677
  62.6693820  19.8139248  69.6836822  67.9881301  19.9358094  71.3044707
  67.3661311  19.2728799  71.0046935  68.6586168  19.9619226  70.6218355
  61.2208373  18.5017952  70.1935967  60.3840282  18.0740126  70.0119968
  61.1932019  18.6950395  71.1306758  67.5494808  18.4862017  64.7803168
  67.6982929  19.1697482  64.1269840  68.3561252  18.4667107  65.2952623
  65.3047441  14.5127195  65.7864236  65.0593483  13.6089525  65.9844447
  65.4743356  14.5144345  64.8443714  64.5743089  10.2455552  63.2850398
  63.8812334  10.3199907  62.6290434  64.3294841   9.4815896  63.8071915
  71.0490214  20.9810148  62.2514915  70.4764181  21.6000335  61.7985387
  71.6223007  21.5309509  62.7854837  74.2687474  21.2647298  63.3823497
  75.2018147  21.1992859  63.5856373  74.1810686  22.1003565  62.9238030
  76.8975490  20.5813168  60.3427445  76.8189122  20.2473032  61.2363203
  77.7185157  21.0734936  60.3418917  71.4337012  12.3170960  59.5930967
  72.3796117  12.1877169  59.6619386  71.0551257  11.5785622  60.0700396
  69.6179929  10.2420937  59.5285853  68.7111385   9.9454050  59.6048566
  69.8955910   9.9450755  58.6620139  60.5357870  11.5627300  69.9784899
  60.2160654  10.7092608  69.6859273  59.9891298  11.7775878  70.7342866
  64.3137777  14.2789741  73.6954406  64.5323787  15.2106849  73.7142439
  64.7263551  13.9197716  74.4809209  60.4046130  15.1830212  71.9478021
  59.7109601  14.7684164  71.4347975  61.1519121  15.2250748  71.3511440
  62.3182872  15.1148465  69.8244036  62.2953560  15.2136153  68.8725919
  62.6283509  15.9613616  70.1461202  64.9770250  17.1724621  73.9390650
  65.9313504  17.1408563  73.8720582  64.7782774  16.7115244  74.7540876
  65.5669632  15.7425737  76.5061448  66.3862521  16.2369815  76.5296285
  65.8406440  14.8257705  76.4779015  63.3320479  22.7144240  70.9560848
  63.1974947  21.9544641  70.3898846  62.9152541  23.4385140  70.4889637
  74.4679442  17.8981164  59.9637423  75.1715292  18.1031166  60.5795079
  73.7442091  18.4657925  60.2286507  75.2977252  13.6491025  66.0839693
  75.2412454  14.1059576  65.2447326  75.8505595  12.8881709  65.9062536
  66.4889605  23.6113557  71.1679291  66.3721989  24.5558990  71.0657981
  65.6682051  23.3087119  71.5565090  76.3766139  18.3363693  62.0135883
  77.2111743  17.9044891  61.8313358  76.2150482  18.1645706  62.9412778
  76.0312032  14.8395806  63.3792223  75.9760835  14.6740077  62.4380667
  75.4058087  15.5471839  63.5354412  60.8204547  10.0763870  77.2053645
  61.4663410   9.5662824  77.6940870  60.6121698  10.8132552  77.7797070
  67.5144119  24.2641819  74.3835219  68.4171366  24.2965429  74.7001714
  67.2881489  23.3342270  74.3981555  69.2697721  23.0172805  71.0445298
  68.3193352  23.0174667  70.9309670  69.5730207  22.2705540  70.5281332
  85.0050415  28.8533344  72.1091060  85.6428824  28.7340091  71.4054400
  84.8871257  29.8014188  72.1679012  81.8140121  28.8060772  72.0452585
  81.4758632  28.6901837  71.1573119  82.6829889  28.4051937  72.0253591
  77.6726937  30.6596248  68.0349476  77.1091802  30.5686185  67.2665763
  77.5579332  29.8396153  68.5151968  75.2191368  32.1547440  70.8733696
  76.0112660  31.8138265  70.4579995  75.4588019  32.2642415  71.7935849
  83.2526495  34.3267216  63.3463940  82.6014475  34.9121296  62.9597954
  84.0470858  34.8573411  63.4058978  79.0167165  32.7432735  76.9517974
  78.7257031  33.6478366  76.8364640  79.6524149  32.7849263  77.6662044
  79.9423372  30.1209584  73.5419334  80.5386944  29.8965606  72.8276297
  79.9998343  29.3794329  74.1444782  79.5148400  27.5749019  61.3769525
  79.7673921  27.0530541  60.6152988  78.5772959  27.4115165  61.4796208
  84.5591683  26.5784798  69.1844268  85.3454772  26.1604221  68.8334685
  84.8230387  27.4830890  69.3525916  84.7301760  32.0157648  63.8832925
  84.0947593  32.0892275  64.5953829  84.3999167  32.6051247  63.2052004
  79.2344689  29.4777125  63.5793900  79.1180947  28.8022029  64.2474984
  79.3446949  28.9909499  62.7626053  81.5776230  28.9387272  67.2840589
  81.2134437  28.4117893  67.9953510  82.4343346  28.5485741  67.1107074
  81.2181717  23.9677172  62.2801937  81.3856119  24.8357408  62.6472409
  81.0278886  24.1304454  61.3563227  83.9757050  32.4294151  73.9467768
  83.6757773  33.3319190  73.8383575  83.6308110  32.1626334  74.7988921
  77.4269532  28.8807948  69.9804472  76.5020028  28.7484162  70.1882164
  77.6753945  29.6602167  70.4774415  81.1970938  26.4234830  63.2648604
  81.0770563  26.8691880  64.1034085  80.5023526  26.7720147  62.7062142
  74.7878343  28.5241221  70.8148261  74.9170724  28.7775700  71.7287673
  74.1075794  29.1168929  70.4952916  78.9577830  39.1938471  66.9138736
  78.8801860  40.1446296  66.9927216  78.3539473  38.8484344  67.5713662
  86.8956004  26.8956303  64.0928938  87.8073860  27.1283690  63.9176636
  86.3865651  27.4793347  63.5304017  85.5025586  31.8782121  71.4842520
  84.8734449  32.0427835  70.7818588  85.1151248  32.2923731  72.2553484
  81.0553548  31.6156529  68.7492605  81.5191894  31.8944232  67.9597227
  80.7910346  30.7139974  68.5665696  77.9477629  31.1628011  71.6872368
  78.5178986  31.5915279  71.0489853  78.5385741  30.8810596  72.3856554
  79.9922434  27.7379682  65.5582170  80.6946477  28.1900725  66.0256096
  79.6603063  27.0963501  66.1862063  73.7347768  25.9963234  70.8599304
  72.9446822  26.2520763  70.3839414  74.2259015  26.8111572  70.9651344
  75.6862513  26.3607814  67.8182780  74.8893677  26.4726508  68.3366276
  75.4588106  26.6994466  66.9523671  81.5168181  32.8852517  75.7665295
  81.5812614  33.3472924  76.6023467  80.8079105  32.2549882  75.8947605
  72.0185471  26.2493725  73.2914294  72.2693509  27.1340735  73.5571870
  72.5545019  26.0698326  72.5189386  81.2316199  34.5520624  65.6344275
  81.0961874  35.3972160  66.0629123  81.7726011  34.7539902  64.8710209
  76.4940481  35.1861819  68.2894954  76.6707109  36.1079783  68.1015937
  77.2897314  34.8720238  68.7189333  75.7792837  27.2326451  78.1657117
  75.6646353  26.3311708  78.4664216  74.9237355  27.4790147  77.8141933
  77.6171796  36.7039992  74.2905296  78.1679221  36.5757056  73.5182290
  76.7783272  37.0034881  73.9400189  72.6494513  30.3984717  66.9831771
  73.4869735  30.8081725  66.7665479  72.8272781  29.4584159  66.9531965
  84.5458945  28.0659797  62.6715604  84.0305568  28.8364402  62.9103991
  84.2736253  27.3924933  63.2948665  82.1306056  22.9109498  67.7300842
  81.2747652  22.5216348  67.5506481  82.5433008  22.9901459  66.8700628
  79.9048089  20.5294571  71.1358584  80.7701085  20.3337380  70.7764473
  79.9725597  20.3004923  72.0627940  84.3345248  25.9386889  64.4975385
  84.0295384  26.2533039  65.3485528  85.2875690  26.0168309  64.5402718
  82.7791680  32.0977113  66.1468339  82.2513042  31.3629872  65.8341576
  82.2779183  32.8751789  65.9008307  77.5110408  22.7596779  68.5074951
  78.0854160  22.5371960  67.7748143  78.0981390  22.8285473  69.2603552
  86.5689985  28.6470506  69.3139327  87.0821867  29.2800498  69.8161037
  87.2191209  28.0471701  68.9482687  77.8379995  24.7901240  62.5270836
  77.0017307  25.1275927  62.8480111  77.6984764  24.6550220  61.5897973
  79.8133075  19.6338028  67.2350020  79.1597488  19.3187045  66.6106635
  79.7713550  19.0113768  67.9609843  80.9244280  29.9157323  59.1503312
  80.0171342  29.6846576  59.3494461  81.4215312  29.1194942  59.3377294
  83.8312359  38.6254830  62.0699998  83.1574058  38.9286527  62.6784956
  84.2178181  39.4283910  61.7205455  83.0470816  26.1219961  71.5597668
  82.1293377  26.3434908  71.4019356  83.4630959  26.1966272  70.7009375
  83.8305863  27.5211377  66.6900348  84.5777682  28.0332774  66.3807470
  84.0997453  27.1995430  67.5504741  82.1032514  30.0169918  63.6727302
  81.1943733  29.7328951  63.7699772  82.1327597  30.4368996  62.8130609
  87.3351781  33.6276507  67.4418470  86.8814108  32.7867417  67.4983660
  86.7045748  34.2637906  67.7793250  86.2784701  24.5568493  68.6719137
  85.5407457  24.0445880  69.0029380  86.5311474  24.1168875  67.8602414
  85.7784720  35.4653004  68.3768288  86.0707695  36.0258061  67.6580653
  86.2883341  35.7581565  69.1321447  72.6720684  27.7375432  67.6542504
  72.4745084  27.1444793  66.9293571  72.1167348  27.4327642  68.3718443
  80.6517408  27.6298538  69.7737097  80.7066017  26.6772375  69.6979574
  79.8408610  27.7857978  70.2578396  81.8008601  31.5578662  61.0115381
  81.3628031  30.8414520  60.5521018  82.5419042  31.7854776  60.4500472
  78.5909768  26.2475598  67.5327476  77.7777633  26.5469769  67.9392668
  79.0868762  25.8531287  68.2501959  80.7418346  36.2433355  69.4661741
  80.6994524  36.4694201  68.5370273  81.6581044  36.0096730  69.6147542
  78.0823842  23.8193954  73.1488711  78.7223222  23.6782713  72.4511675
  77.2501373  23.5328467  72.7727313  78.8584146  33.1196384  69.2623704
  79.6524745  32.6246704  69.0606279  78.1475839  32.5914247  68.8991409
  83.6778991  35.5014480  73.6136071  83.7316013  36.0705416  74.3813787
  82.8093772  35.6716365  73.2490108  75.1666910  27.2639466  65.3383456
  74.2364498  27.2023921  65.5553419  75.2624382  26.7415419  64.5420098
  75.0852459  23.7894279  67.9261698  75.3459276  24.7039612  67.8170859
  75.9069631  23.3218721  68.0758311  76.5577384  25.2032036  75.0960523
  77.2300438  24.9949398  74.4473172  75.7307171  25.0054122  74.6565755
  82.6367091  29.6674742  75.1723003  83.5659151  29.8185901  74.9991971
  82.2158121  29.7558762  74.3171650  81.4355422  33.6925406  72.9421541
  81.2966508  33.3244191  73.8147479  80.6470019  34.2073046  72.7705499
  82.0303574  38.7934503  64.2847077  82.2055330  38.3222546  65.0992700
  81.3436362  39.4200269  64.5128338  82.9860637  33.0707009  70.3310379
  82.6510470  33.0307779  71.2268029  82.4864583  32.4051725  69.8580789
  76.9604881  28.4774639  75.8562960  76.8224679  27.7454878  76.4574499
  77.8709805  28.3883539  75.5747148  85.9219829  30.4163043  60.6047438
  85.3049000  29.6909871  60.5080491  85.4536318  31.1772403  60.2614513
  79.5887182  28.1894598  75.3446639  80.2986801  27.5487790  75.3033258
  79.5456490  28.4407493  76.2672820  76.5964660  41.9423865  71.0586938
  76.8361258  42.5742390  71.7365956  75.7533856  41.5911905  71.3452297
  77.7118375  24.6348467  59.7268743  76.8347841  24.5137268  59.3630989
  78.1876128  23.8434546  59.4747631  69.2320515  29.4225627  69.8210250
  69.9191555  29.1087357  69.2331265  69.0768644  30.3266992  69.5477501
  74.0355237  24.3115824  74.2495273  73.9513426  23.7041493  73.5145683
  73.2137944  24.8024842  74.2504770  81.1092521  37.7502988  73.4628442
  81.0362693  38.5557959  73.9747746  80.6669915  37.9494954  72.6376463
  80.8982301  36.9874758  66.9731263  80.1149823  37.5296438  67.0669488
  81.5975046  37.5048737  67.3725504  84.2078951  22.7969387  69.6165468
  84.7047651  22.0439350  69.2966539  83.4365933  22.8333704  69.0508678
  83.5691205  37.6489822  75.6186600  84.2819177  38.2837287  75.5462502
  83.0781234  37.7453688  74.8026602  85.2908732  31.5541074  67.1903892
  84.3565011  31.6742537  67.0208596  85.4685400  30.6513541  66.9263902
  80.7913920  24.9386770  69.3437153  80.4211707  24.3857811  70.0318059
  81.2873012  24.3344904  68.7912153  78.6203118  35.3984265  76.4392171
  79.3212578  36.0320748  76.5921565  78.1498233  35.7398997  75.6787810
  86.7457514  33.7402215  64.7240078  87.0217358  33.6258810  65.6333952
  85.8762013  33.3419700  64.6852251  83.3811578  37.9888566  68.3672892
  83.5633973  37.1710222  68.8300644  84.2044564  38.2056258  67.9297782
  83.7153744  36.9156751  65.6287940  84.2441510  36.4049206  65.0158102
  83.9781963  36.5999281  66.4933473  74.2170837  34.9320620  73.3723274
  74.8024273  34.1864308  73.5051178  74.0195675  35.2424577  74.2559938
  77.0709492  37.9671868  68.3885716  76.4019867  38.4517995  67.9049756
  76.9322361  38.2141088  69.3029095  68.8088491  27.5026221  72.0927717
  68.8472591  26.9689811  72.8864835  68.3028784  26.9761426  71.4738694
  81.2114760  40.0015611  74.9868374  81.7633068  40.1647233  75.7517460
  81.5520954  40.5920049  74.3148399  76.1879254  22.3490761  75.5890259
  76.2520580  23.2105592  75.1767657  76.1246374  21.7364763  74.8562618
  72.4397069  26.2290323  65.1681648  72.7350510  25.3201001  65.1148702
  71.5385105  26.2078062  64.8462651  84.3483148  37.9497587  71.9732057
  84.2234287  37.1487327  71.4643002  85.0062239  38.4443780  71.4846027
  75.9691316  24.3046319  71.1509197  75.2477902  24.9182287  71.0116670
  76.7584572  24.8404084  71.0725843  86.4118056  35.7506607  73.6011607
  85.4648392  35.6311958  73.5289933  86.7600829  34.8629105  73.6837868
  74.1684910  23.9104420  65.2920973  73.8397617  23.0301799  65.1096079
  74.5224281  23.8552089  66.1797363  83.4164489  35.5459323  69.8015959
  83.2689452  34.6176030  69.9823529  84.2417983  35.5679414  69.3173034
  77.2826734  24.1977390  65.6596451  77.6222806  24.7263311  64.9375059
  77.7298854  24.5357796  66.4355018  79.2694881  22.6952012  63.8589744
  79.9903243  23.0733265  63.3553461  78.6460185  23.4140889  63.9624722
  83.4126004  23.3997161  64.7948076  83.6289618  24.2821799  64.4936904
  82.9320071  23.0083374  64.0653718  78.1525225  26.3582874  71.3718821
  78.0069806  26.6723177  72.2643102  77.6750429  26.9767774  70.8189719
  80.0121608  23.3485422  71.4199710  79.9983177  22.4526515  71.0832008
  80.7294036  23.3556086  72.0537996  86.8093927  36.8873549  66.2442923
  86.9830805  36.3219972  65.4916776  87.3022819  37.6874444  66.0622413
  72.6270887  28.8988218  74.3106482  72.0824355  29.6748026  74.4426756
  73.5050237  29.2459023  74.1525603  79.4158504  22.2299802  66.6887280
  79.5374415  21.3016448  66.8878168  79.1260546  22.2438488  65.7765596
  73.4136909  28.0258115  77.2036639  72.6718645  28.1740750  77.7901269
  73.0929653  28.2866380  76.3403388  81.3580572  37.5674093  77.0017029
  81.6667698  37.3223240  77.8739728  82.1556054  37.7720731  76.5135899
  81.3801184  39.7212002  69.2322405  80.9406174  39.2288381  69.9255262
  82.1309301  39.1784970  68.9914481  73.8593523  35.9123543  69.2347033
  74.6851543  35.6127315  68.8545677  73.5087575  35.1431166  69.6836822
  78.8275056  35.2650012  71.3044707  78.2055065  34.6020717  71.0046935
  79.4979923  35.2911143  70.6218355  72.0602128  33.8309870  70.1935967
  71.2234036  33.4032044  70.0119968  72.0325773  34.0242313  71.1306758
  76.1441196  29.8419113  65.7864236  75.8987238  28.9381443  65.9844447
  76.3137110  29.8436263  64.8443714  75.4136843  25.5747470  63.2850398
  74.7206088  25.6491825  62.6290434  75.1688595  24.8107814  63.8071915
  81.8883968  36.3102065  62.2514915  81.3157935  36.9292252  61.7985387
  82.4616762  36.8601427  62.7854837  85.1081228  36.5939215  63.3823497
  86.0411901  36.5284777  63.5856373  85.0204441  37.4295482  62.9238030
  82.2730767  27.6462878  59.5930967  83.2189872  27.5169086  59.6619386
  81.8945012  26.9077540  60.0700396  80.4573684  25.5712854  59.5285853
  79.5505139  25.2745967  59.6048566  80.7349665  25.2742673  58.6620139
  71.3751624  26.8919218  69.9784899  71.0554409  26.0384526  69.6859273
  70.8285053  27.1067796  70.7342866  75.1531532  29.6081659  73.6954406
  75.3717542  30.5398767  73.7142439  75.5657306  29.2489633  74.4809209
  82.0735750  20.1149744  65.6830094  81.2636478  19.7696829  66.0585340
  82.7620167  19.8057288  66.2717706  84.0026298  19.1927791  67.3054391
  84.5557337  19.6123244  67.9644414  84.2396384  18.2663539  67.3477347
  79.2272469  22.4299790  59.6697832  80.0891633  22.7554688  59.9293649
  79.4122813  21.6431286  59.1570898  71.2439884  30.5122129  71.9478021
  70.5503356  30.0976082  71.4347975  71.9912875  30.5542666  71.3511440
  87.3805105  21.3028316  66.8133055  86.8003774  21.9613120  66.4311107
  87.1141038  20.4805661  66.4020472  73.1576627  30.4440383  69.8244036
  73.1347315  30.5428070  68.8725919  73.4677263  31.2905534  70.1461202
  75.8164005  32.5016538  73.9390650  76.7707258  32.4700481  73.8720582
  75.6176528  32.0407162  74.7540876  76.4063387  31.0717654  76.5061448
  77.2256276  31.5661733  76.5296285  76.6800195  30.1549622  76.4779015
  86.1629983  23.4628407  65.8689403  85.2755838  23.7478057  65.6509598
  86.5783972  23.3022170  65.0216680  74.1714234  38.0436158  70.9560848
  74.0368701  37.2836559  70.3898846  73.7546296  38.7677058  70.4889637
  85.3073197  33.2273081  59.9637423  86.0109047  33.4323084  60.5795079
  84.5835845  33.7949843  60.2286507  86.1371007  28.9782942  66.0839693
  86.0806208  29.4351494  65.2447326  86.6899349  28.2173627  65.9062536
  77.3283359  38.9405475  71.1679291  77.2115744  39.8850907  71.0657981
  76.5075806  38.6379036  71.5565090  86.8705786  30.1687724  63.3792223
  86.8154590  30.0031995  62.4380667  86.2451841  30.8763757  63.5354412
  71.6598301  25.4055788  77.2053645  72.3057165  24.8954742  77.6940870
  71.4515452  26.1424470  77.7797070  80.1801912  19.6695833  62.9577541
  80.1680581  20.6137673  63.1145812  81.0725333  19.4865978  62.6637002
  78.3537874  39.5933737  74.3835219  79.2565120  39.6257347  74.7001714
  78.1275244  38.6634188  74.3981555  80.1091476  38.3464723  71.0445298
  79.1587107  38.3466585  70.9309670  80.4123962  37.5997458  70.5281332
  86.0585123  47.4839358  70.8733696  86.8506415  47.1430182  70.4579995
  86.2981773  47.5934333  71.7935849  85.6272097  43.8533139  70.8148261
  85.7564478  44.1067618  71.7287673  84.9469548  44.4460847  70.4952916
  84.5741523  41.3255152  70.8599304  83.7840577  41.5812681  70.3839414
  85.0652770  42.1403490  70.9651344  86.5256268  41.6899731  67.8182780
  85.7287431  41.8018426  68.3366276  86.2981860  42.0286383  66.9523671
  82.8579226  41.5785642  73.2914294  83.1087264  42.4632652  73.5571870
  83.3938774  41.3990244  72.5189386  85.5239351  47.3987980  66.2072200
  86.0363871  48.1931230  66.3577765  86.1762063  46.7014270  66.1405802
  86.6186592  42.5618368  78.1657117  86.5040107  41.6603625  78.4664216
  85.7631110  42.8082065  77.8141933  83.4888267  45.7276634  66.9831771
  84.3263489  46.1373643  66.7665479  83.6666535  44.7876076  66.9531965
  83.5114439  43.0667350  67.6542504  83.3138838  42.4736710  66.9293571
  82.9561103  42.7619560  68.3718443  86.0060664  42.5931384  65.3383456
  85.0758252  42.5315839  65.5553419  86.1018136  42.0707336  64.5420098
  85.9246213  39.1186196  67.9261698  86.1853031  40.0331530  67.8170859
  86.7463386  38.6510639  68.0758311  87.4358414  57.2715783  71.0586938
  87.6755012  57.9034307  71.7365956  86.5927611  56.9203823  71.3452297
  80.0714270  44.7517545  69.8210250  80.7585309  44.4379275  69.2331265
  79.9162398  45.6558909  69.5477501  84.8748992  39.6407741  74.2495273
  84.7907181  39.0333411  73.5145683  84.0531698  40.1316760  74.2504770
  85.0564591  50.2612538  73.3723274  85.6418028  49.5156226  73.5051178
  84.8589429  50.5716495  74.2559938  79.6482246  42.8318138  72.0927717
  79.6866345  42.2981729  72.8864835  79.1422539  42.3053344  71.4738694
  87.0273008  37.6782679  75.5890259  87.0914335  38.5397510  75.1767657
  86.9640128  37.0656680  74.8562618  83.2790823  41.5582240  65.1681648
  83.5744264  40.6492919  65.1148702  82.3778859  41.5369980  64.8462651
  86.8085070  39.6338237  71.1509197  86.0871656  40.2474205  71.0116670
  87.5978326  40.1696002  71.0725843  85.0078665  39.2396338  65.2920973
  84.6791371  38.3593717  65.1096079  85.3618036  39.1844007  66.1797363
  83.4664642  44.2280136  74.3106482  82.9218110  45.0039944  74.4426756
  84.3443992  44.5750940  74.1525603  84.2530664  43.3550032  77.2036639
  83.5112400  43.5032668  77.7901269  83.9323408  43.6158298  76.3403388
  84.6987277  51.2415461  69.2347033  85.5245297  50.9419233  68.8545677
  84.3481329  50.4723083  69.6836822  82.8995882  49.1601787  70.1935967
  82.0627791  48.7323962  70.0119968  82.8719528  49.3534231  71.1306758
  86.9834950  45.1711030  65.7864236  86.7380992  44.2673360  65.9844447
  87.1530865  45.1728181  64.8443714  86.2530598  40.9039388  63.2850398
  85.5599843  40.9783743  62.6290434  86.0082350  40.1399731  63.8071915
  82.2145379  42.2211136  69.9784899  81.8948163  41.3676444  69.6859273
  81.6678807  42.4359714  70.7342866  85.9925286  44.9373577  73.6954406
  86.2111296  45.8690684  73.7142439  86.4051060  44.5781551  74.4809209
  82.0833639  45.8414047  71.9478021  81.3897110  45.4268000  71.4347975
  82.8306630  45.8834584  71.3511440  83.9970381  45.7732301  69.8244036
  83.9741069  45.8719988  68.8725919  84.3071018  46.6197452  70.1461202
  86.6557759  47.8308456  73.9390650  87.6101013  47.7992398  73.8720582
  86.4570283  47.3699080  74.7540876  85.0107988  53.3728075  70.9560848
  84.8762456  52.6128476  70.3898846  84.5940050  54.0968975  70.4889637
  82.4992056  40.7347706  77.2053645  83.1450919  40.2246660  77.6940870
  82.2909207  41.4716387  77.7797070  78.9577831  16.2000594  53.6384042
  78.8801861  17.1508419  53.7172523  78.3539475  15.8546466  54.2958968
  81.2316200  11.5582747  52.3589582  81.0961875  12.4034283  52.7874430
  81.7726013  11.7602025  51.5955516  76.4940482  12.1923941  55.0140260
  76.6707110  13.1141906  54.8261244  77.2897316  11.8782360  55.4434640
  77.6171798  13.7102115  61.0150602  78.1679223  13.5819178  60.2427596
  76.7783273  14.0097004  60.6645495  83.8312360  15.6316953  48.7945305
  83.1574059  15.9348650  49.4030263  84.2178182  16.4346033  48.4450762
  80.7418347  13.2495478  56.1907048  80.6994526  13.4756324  55.2615580
  81.6581046  13.0158852  56.3392849  83.6778992  12.5076602  60.3381378
  83.7316014  13.0767539  61.1059094  82.8093773  12.6778487  59.9735415
  82.0303576  15.7996625  51.0092384  82.2055331  15.3284668  51.8238007
  81.3436364  16.4262391  51.2373645  76.5964661  18.9485988  57.7832244
  76.8361259  19.5804512  58.4611263  75.7533857  18.5974028  58.0697603
  81.1092523  14.7565110  60.1873748  81.0362694  15.5620082  60.6993053
  80.6669916  14.9557076  59.3621770  80.8982302  13.9936880  53.6976570
  80.1149824  14.5358561  53.7914794  81.5975047  14.5110860  54.0970811
  83.5691206  14.6551944  62.3431907  84.2819178  15.2899409  62.2707808
  83.0781235  14.7515810  61.5271909  78.6203120  12.4046388  63.1637478
  79.3212579  13.0382871  63.3166872  78.1498235  12.7461119  62.4033117
  83.3811580  14.9950689  55.0918198  83.5633974  14.1772344  55.5545951
  84.2044566  15.2118381  54.6543088  83.7153745  13.9218874  52.3533247
  84.2441511  13.4111328  51.7403409  83.9781965  13.6061404  53.2178780
  74.2170838  11.9382743  60.0968580  74.8024275  11.1926431  60.2296485
  74.0195676  12.2486700  60.9805244  77.0709493  14.9733990  55.1131023
  76.4019868  15.4580118  54.6295063  76.9322363  15.2203211  56.0274401
  81.2114762  17.0077734  61.7113681  81.7633070  17.1709355  62.4762766
  81.5520955  17.5982172  61.0393706  84.3483149  14.9559709  58.6977363
  84.2234288  14.1549449  58.1888309  85.0062240  15.4505903  58.2091333
  86.8093929  13.8935672  52.9688230  86.9830806  13.3282094  52.2162082
  87.3022820  14.6936567  52.7867720  81.3580573  14.5736215  63.7262335
  81.6667699  14.3285362  64.5985035  82.1556055  14.7782854  63.2381206
  81.3801185  16.7274125  55.9567712  80.9406175  16.2350504  56.6500569
  82.1309302  16.1847093  55.7159787  73.8593524  12.9185666  55.9592340
  74.6851544  12.6189438  55.5790984  73.5087576  12.1493288  56.4082129
  78.8275057  12.2712134  58.0290014  78.2055066  11.6082839  57.7292242
  79.4979924  12.2973266  57.3463661  72.0602129  10.8371992  56.9181274
  71.2234037  10.4094167  56.7365275  72.0325774  11.0304436  57.8552065
  78.3888564  10.8216057  51.5048474  78.5376684  11.5051522  50.8515147
  79.1955007  10.8021148  52.0197930  81.8883970  13.3164188  48.9760222
  81.3157937  13.9354375  48.5230693  82.4616763  13.8663550  49.5100144
  85.1081229  13.6001338  50.1068804  86.0411902  13.5346900  50.3101679
  85.0204442  14.4357605  49.6483337  75.8164006   9.5078661  60.6635957
  76.7707260   9.4762603  60.5965888  75.6176530   9.0469285  61.4786183
  74.1714235  15.0498280  57.6806154  74.0368703  14.2898681  57.1144153
  73.7546297  15.7739180  57.2134943  77.3283361  15.9467597  57.8924597
  77.2115745  16.8913030  57.7903287  76.5075807  15.6441159  58.2810396
  78.3537875  16.5995859  61.1080526  79.2565121  16.6319469  61.4247021
  78.1275245  15.6696310  61.1226861  80.1091477  15.3526846  57.7690604
  79.1587108  15.3528707  57.6554976  80.4123963  14.6059580  57.2526639
  86.0585124  24.4901480  57.5979003  86.8506416  24.1492305  57.1825302
  86.2981774  24.5996455  58.5181156  85.6272098  20.8595262  57.5393568
  85.7564479  21.1129741  58.4532980  84.9469550  21.4522970  57.2198223
  84.5741524  18.3317275  57.5844610  83.7840578  18.5874803  57.1084721
  85.0652771  19.1465612  57.6896651  86.5256269  18.6961854  54.5428087
  85.7287432  18.8080548  55.0611583  86.2981861  19.0348506  53.6768977
  82.8579227  18.5847765  60.0159601  83.1087265  19.4694775  60.2817177
  83.3938775  18.4052367  59.2434693  85.5239352  24.4050103  52.9317507
  86.0363872  25.1993353  53.0823072  86.1762065  23.7076393  52.8651108
  86.6186593  19.5680491  64.8902423  86.5040108  18.6665748  65.1909522
  85.7631111  19.8144188  64.5387240  83.4888269  22.7338757  53.7077078
  84.3263491  23.1435765  53.4910785  83.6666536  21.7938199  53.6777271
  83.5114440  20.0729472  54.3787811  83.3138840  19.4798833  53.6538878
  82.9561104  19.7681682  55.0963750  86.0060666  19.5993506  52.0628763
  85.0758254  19.5377962  52.2798725  86.1018138  19.0769459  51.2665404
  85.9246215  16.1248319  54.6507005  86.1853032  17.0393652  54.5416165
  86.7463387  15.6572762  54.8003618  87.4358415  34.2777906  57.7832244
  87.6755014  34.9096430  58.4611263  86.5927612  33.9265946  58.0697603
  80.0714271  21.7579667  56.5455556  80.7585311  21.4441397  55.9576572
  79.9162400  22.6621032  56.2722808  84.8748993  16.6469864  60.9740580
  84.7907182  16.0395534  60.2390990  84.0531699  17.1378882  60.9750076
  85.0564592  27.2674661  60.0968580  85.6418029  26.5218349  60.2296485
  84.8589431  27.5778617  60.9805244  79.6482247  19.8380261  58.8173023
  79.6866347  19.3043852  59.6110142  79.1422540  19.3115466  58.1984001
  87.0273009  14.6844801  62.3135566  87.0914336  15.5459632  61.9012963
  86.9640130  14.0718803  61.5807924  83.2790825  18.5644363  51.8926955
  83.5744266  17.6555041  51.8394009  82.3778860  18.5432102  51.5707957
  86.8085072  16.6400360  57.8754503  86.0871657  17.2536327  57.7361977
  87.5978327  17.1758124  57.7971149  85.0078666  16.2458461  52.0166280
  84.6791372  15.3655840  51.8341386  85.3618037  16.1906129  52.9042669
  83.4664643  21.2342259  61.0351789  82.9218111  22.0102067  61.1672063
  84.3443993  21.5813063  60.8770910  84.2530665  20.3612155  63.9281945
  83.5112401  20.5094790  64.5146576  83.9323409  20.6220420  63.0648695
  84.6987278  28.2477584  55.9592340  85.5245298  27.9481355  55.5790984
  84.3481330  27.4785206  56.4082129  82.8995883  26.1663910  56.9181274
  82.0627792  25.7386084  56.7365275  82.8719529  26.3596353  57.8552065
  86.9834951  22.1773153  52.5109543  86.7380993  21.2735483  52.7089753
  87.1530866  22.1790303  51.5689021  86.2530599  17.9101510  50.0095705
  85.5599844  17.9845865  49.3535741  86.0082351  17.1461854  50.5317221
  82.2145380  19.2273258  56.7030206  81.8948164  18.3738566  56.4104580
  81.6678808  19.4421836  57.4588173  85.9925288  21.9435699  60.4199712
  86.2111297  22.8752807  60.4387746  86.4051061  21.5843674  61.2054516
  82.0833640  22.8476170  58.6723327  81.3897112  22.4330122  58.1593282
  82.8306631  22.8896706  58.0756746  83.9970383  22.7794423  56.5489342
  83.9741071  22.8782111  55.5971225  84.3071019  23.6259574  56.8706508
  86.6557760  24.8370578  60.6635957  87.6101014  24.8054521  60.5965888
  86.4570284  24.3761202  61.4786183  85.0107989  30.3790198  57.6806154
  84.8762457  29.6190599  57.1144153  84.5940052  31.1031098  57.2134943
  82.4992057  17.7409828  63.9298951  83.1450920  17.2308782  64.4186177
  82.2909208  18.4778510  64.5042377  29.0557720  49.6559136  89.8973324
  28.4045700  50.2413216  89.5107338  29.8502083  50.1865330  89.9568362
  22.9813347  46.7448273  90.2960458  23.7544223  46.1977260  90.1573334
  23.3338746  47.6092522  90.5074920  25.3179625  42.9040939  87.9278908
  25.5705146  42.3822460  87.1662371  24.3804184  42.7407084  88.0305592
  30.5332985  47.3449567  90.4342308  29.8978818  47.4184194  91.1463213
  30.2030392  47.9343166  89.7561388  32.6987229  42.2248222  90.6438322
  33.6105085  42.4575609  90.4686020  32.1896876  42.8085266  90.0813401
  35.1846043  48.1428479  95.3896267  34.4997081  48.5227380  94.8393301
  35.2689892  48.7523805  96.1228215  27.0347424  49.8812544  92.1853659
  26.8993099  50.7264079  92.6138507  27.5757236  50.0831821  91.4219593
  30.3490170  43.3951717  89.2224987  29.8336794  44.1656321  89.4613375
  30.0767479  42.7216853  89.8458049  35.3224444  46.1484071  91.1578161
  34.5453887  45.8095231  90.7133323  36.0015925  46.1536695  90.4833126
  28.5822905  47.4269032  92.6977723  28.0544267  46.6921792  92.3850960
  28.0810408  48.2043709  92.4517691  26.7275505  45.2449242  85.7012696
  25.8202567  45.0138496  85.9003845  27.2246537  44.4486862  85.8886677
  29.6343584  53.9546750  88.6209382  28.9605283  54.2578446  89.2294340
  30.0209406  54.7575830  88.2714839  27.9063739  45.3461837  90.2236686
  26.9974958  45.0620870  90.3209155  27.9358823  45.7660916  89.3639993
  33.1383006  48.9568427  93.9927853  32.6845333  48.1159337  94.0493044
  32.5076973  49.5929825  94.3302633  31.5815945  50.7944923  94.9277671
  31.8738920  51.3549981  94.2090037  32.0914566  51.0873484  95.6830831
  27.6039827  46.8870581  87.5624764  27.1659256  46.1706440  87.1030402
  28.3450267  47.1146696  87.0009856  35.7212941  45.1627778  93.6201083
  35.5830840  45.3529374  92.6922272  35.3649160  45.9247161  94.0769134
  27.8334799  54.1226422  90.8356461  28.0086555  53.6514465  91.6502084
  27.1467587  54.7492188  91.0637722  31.7251054  45.7454963  87.1556822
  31.1080225  45.0201791  87.0589875  31.2567543  46.5064323  86.8123896
  23.5149600  39.9640387  86.2778126  22.6379066  39.8429188  85.9140373
  23.9907353  39.1726465  86.0257015  26.7013526  52.3166677  93.5240647
  25.9181048  52.8588357  93.6178871  27.4006271  52.8340657  93.9234888
  31.0939957  46.8832994  93.7413275  30.1596236  47.0034456  93.5717980
  31.2716625  45.9805461  93.4773285  32.5488739  49.0694135  91.2749462
  32.8248583  48.9550729  92.1843336  31.6793238  48.6711619  91.2361635
  29.1842803  53.3180485  94.9182275  29.3665198  52.5002141  95.3810028
  30.0075789  53.5348178  94.4807165  29.5184969  52.2448670  92.1797324
  30.0472735  51.7341125  91.5667486  29.7813188  51.9291201  93.0442857
  32.6125152  52.2165469  92.7952307  32.7862030  51.6511891  92.0426159
  33.1054044  53.0166364  92.6131797  38.4664544  44.9801892  94.4142606
  38.9095690  44.2309217  94.0161730  37.5891054  44.9712028  94.0316338
  33.6000325  51.5332233  89.8949205  34.2951230  52.1538926  90.1136520
  33.9423475  50.6827584  90.1701583  35.4991748  48.9831939  91.4236536
  36.0243072  49.3219211  90.6985856  35.4114101  48.0478954  91.2399670
  24.1919788  49.1445854  91.3312551  24.3407908  49.8281319  90.6779224
  24.9986231  49.1250944  91.8462007  27.6915193  51.6393985  88.8024299
  27.1189160  52.2584172  88.3494770  28.2647987  52.1893346  89.3364221
  30.9112453  51.9231135  89.9332881  31.8443126  51.8576697  90.1365756
  30.8235666  52.7587402  89.4747414  33.5400470  51.2397005  86.8936828
  33.4614101  50.9056869  87.7872586  34.3610137  51.7318773  86.8928301
  28.0761992  42.9754798  86.1440351  29.0221097  42.8461006  86.2128769
  27.6976237  42.2369459  86.6209779  26.2604909  40.9004774  86.0795236
  25.3536364  40.6037887  86.1557950  26.5380890  40.6034592  85.2129523
  25.0303694  37.7591709  86.2207216  25.8922858  38.0846607  86.4803033
  25.2154038  36.9723205  85.7080281  31.1104422  48.5565001  86.5146807
  31.8140272  48.7615003  87.1304462  30.3867070  49.1241763  86.7795890
  31.9402232  44.3074862  92.6349077  31.8837433  44.7643413  91.7956709
  32.4930574  43.5465547  92.4571920  33.0191119  48.9947530  88.5645267
  33.8536723  48.5628728  88.3822742  32.8575462  48.8229544  89.4922161
  32.6737011  45.4979643  89.9301606  32.6185815  45.3323915  88.9890050
  32.0483066  46.2055676  90.0863796  33.8207102  62.0740190  90.2960458
  34.5937978  61.5269177  90.1573334  34.1732501  62.9384440  90.5074920
  36.1573380  58.2332856  87.9278908  36.4098900  57.7114378  87.1662371
  35.2197939  58.0699002  88.0305592  35.8769668  60.1360962  90.1303283
  35.7605927  59.4605866  90.7984368  35.9871928  59.6493336  89.3135436
  37.8606696  54.6261009  88.8311321  38.0281099  55.4941246  89.1981792
  37.6703865  54.7888291  87.9072610  37.8395917  57.0818667  89.8157988
  37.7195542  57.5275717  90.6543468  37.1448506  57.4303984  89.2571526
  32.3287493  57.0191651  94.3692164  31.5318656  57.1310345  94.8875660
  32.1013085  57.3578303  93.5033054  29.2919492  61.0568554  93.5341155
  30.1294714  61.4665562  93.3174862  29.4697760  60.1167996  93.5041348
  41.1883925  58.7243634  89.2224987  40.6730548  59.4948239  89.4613375
  40.9161233  58.0508771  89.8458049  38.7731036  53.5693335  94.2810226
  37.9172632  53.1800186  94.1015865  39.1857987  53.6485296  93.4210011
  40.9770228  56.5970727  91.0484769  40.6720363  56.9116876  91.8994912
  41.9300670  56.6752146  91.0912102  34.1535387  53.4180616  95.0584334
  34.7279139  53.1955798  94.3257527  34.7406370  53.4869311  95.8112935
  34.4804974  55.4485077  89.0780219  33.6442287  55.7859764  89.3989494
  34.3409744  55.3134057  88.1407356  36.4558055  50.2921865  93.7859404
  35.8022467  49.9770882  93.1616018  36.4138529  49.6697605  94.5119227
  37.5669260  60.5741160  85.7012696  36.6596322  60.3430414  85.9003845
  38.0640292  59.7778779  85.8886677  38.7457493  60.6753755  90.2236686
  37.8368712  60.3912788  90.3209155  38.7752577  61.0952834  89.3639993
  29.3145664  58.3959269  94.2051888  29.1170063  57.8028630  93.4802955
  28.7592328  58.0911479  94.9227827  38.4433581  62.2162499  87.5624764
  38.0053011  61.4998358  87.1030402  39.1844022  62.4438613  87.0009856
  31.8091889  57.9223303  91.8892840  30.8789477  57.8607758  92.1062802
  31.9049361  57.3999256  91.0929481  31.7277438  54.4478116  94.4771082
  31.9884256  55.3623449  94.3680242  32.5494611  53.9802558  94.6267695
  42.5644809  61.0746880  87.1556822  41.9473979  60.3493708  87.0589875
  42.0961297  61.8356241  86.8123896  34.3543355  55.2932305  86.2778126
  33.4772821  55.1721105  85.9140373  34.8301108  54.5018383  86.0257015
  29.0822048  56.8874160  91.7191032  29.3775489  55.9784838  91.6658086
  28.1810084  56.8661899  91.3972034  30.8109890  54.5688257  91.8430357
  30.4822596  53.6885636  91.6605463  31.1649261  54.5135926  92.7306746
  33.9251713  54.8561227  92.2105835  34.2647786  55.3847149  91.4884443
  34.3723834  55.1941633  92.9864401  35.9119860  53.3535849  90.4099127
  36.6328223  53.7317102  89.9062844  35.2885164  54.0724726  90.5134105
  40.0550983  54.0580998  91.3457460  40.2714598  54.9405636  91.0446288
  39.5745050  53.6667211  90.6163102  36.0583483  52.8883639  93.2396664
  36.1799395  51.9600286  93.4387552  35.7685526  52.9022325  92.3274979
  32.7866175  60.5002950  92.3373620  32.5412217  59.5965280  92.5353830
  32.9562090  60.5020100  91.3953098  32.0561823  56.2331307  89.8359782
  31.3631068  56.3075662  89.1799818  31.8113575  55.4691651  90.3581298
  38.9155746  58.3046715  86.1440351  39.8614851  58.1752923  86.2128769
  38.5369991  57.5661377  86.6209779  37.0998663  56.2296692  86.0795236
  36.1930119  55.9329804  86.1557950  37.3774644  55.9326510  85.2129523
  38.7160729  50.7733581  92.2339478  37.9061458  50.4280666  92.6094724
  39.4045146  50.4641125  92.8227089  40.6451277  49.8511628  93.8563774
  41.1982316  50.2707082  94.5153797  40.8821364  48.9247376  93.8986730
  35.8697448  53.0883627  86.2207216  36.7316612  53.4138525  86.4803033
  36.0547792  52.3015123  85.7080281  44.0230085  51.9612153  93.3642439
  43.4428754  52.6196957  92.9820491  43.7566017  51.1389498  92.9529856
  42.8054963  54.1212244  92.4198787  41.9180818  54.4061894  92.2018982
  43.2208952  53.9606007  91.5726064  36.8226891  50.3279670  89.5086925
  36.8105561  51.2721510  89.6655195  37.7150313  50.1449815  89.2146386
  40.6379011  46.9222446  93.7632861  39.8711406  46.3680933  93.9089544
  41.0489716  46.9944315  94.6247013  29.0557722  26.6621258  76.6218631
  28.4045701  27.2475339  76.2352645  29.8502084  27.1927453  76.6813668
  22.9813349  23.7510395  77.0205765  23.7544225  23.2039382  76.8818641
  23.3338748  24.6154645  77.2320226  25.3179627  19.9103061  74.6524215
  25.5705147  19.3884583  73.8907678  24.3804186  19.7469207  74.7550899
  30.5332987  24.3511690  77.1587615  29.8978820  24.4246317  77.8708520
  30.2030393  24.9405289  76.4806694  24.7609056  31.5292513  80.1893426
  24.6833086  32.4800338  80.2681906  24.1570700  31.1838386  80.8468352
  32.6987230  19.2310345  77.3683629  33.6105086  19.4637732  77.1931326
  32.1896877  19.8147389  76.8058707  35.1846044  25.1490601  82.1141574
  34.4997083  25.5289502  81.5638607  35.2689894  25.7585928  82.8473522
  27.0347425  26.8874666  78.9098966  26.8993100  27.7326202  79.3383813
  27.5757238  27.0893944  78.1464899  30.3490171  20.4013839  75.9470294
  29.8336795  21.1718444  76.1858682  30.0767480  19.7278975  76.5703356
  35.3224445  23.1546194  77.8823468  34.5453888  22.8157353  77.4378630
  36.0015926  23.1598817  77.2078433  28.5822906  24.4331155  79.4223029
  28.0544268  23.6983914  79.1096267  28.0810409  25.2105831  79.1762998
  26.7275507  22.2511365  72.4258002  25.8202568  22.0200618  72.6249151
  27.2246539  21.4548984  72.6131984  29.6343585  30.9608872  75.3454688
  28.9605284  31.2640569  75.9539646  30.0209407  31.7637953  74.9960146
  27.9063740  22.3523960  76.9481992  26.9974959  22.0682993  77.0454462
  27.9358824  22.7723038  76.0885299  33.1383007  25.9630549  80.7173160
  32.6845334  25.1221459  80.7738350  32.5076974  26.5991948  81.0547940
  31.5815947  27.8007046  81.6522978  31.8738921  28.3612103  80.9335344
  32.0914567  28.0935607  82.4076137  27.6039828  23.8932704  74.2870071
  27.1659258  23.1768562  73.8275708  28.3450269  24.1208818  73.7255162
  35.7212943  22.1689901  80.3446390  35.5830841  22.3591497  79.4167579
  35.3649161  22.9309283  80.8014441  27.8334801  31.1288545  77.5601768
  28.0086556  30.6576588  78.3747390  27.1467589  31.7554311  77.7883028
  31.7251055  22.7517085  73.8802129  31.1080226  22.0263913  73.7835181
  31.2567544  23.5126445  73.5369203  23.5149601  16.9702510  73.0023433
  22.6379068  16.8491310  72.6385679  23.9907354  16.1788588  72.7502321
  26.7013527  29.3228800  80.2485953  25.9181049  29.8650480  80.3424178
  27.4006273  29.8402780  80.6480195  31.0939958  23.8895117  80.4658582
  30.1596237  24.0096579  80.2963286  31.2716627  22.9867583  80.2018592
  32.5488741  26.0756257  77.9994768  32.8248584  25.9612852  78.9088642
  31.6793239  25.6773742  77.9606941  29.1842805  30.3242608  81.6427582
  29.3665199  29.5064264  82.1055334  30.0075791  30.5410300  81.2052472
  29.5184970  29.2510793  78.9042630  30.0472737  28.7403248  78.2912793
  29.7813190  28.9353323  79.7688163  32.6125154  29.2227591  79.5197613
  32.7862031  28.6574014  78.7671466  33.1054045  30.0228486  79.3377103
  38.4664545  21.9864014  81.1387913  38.9095691  21.2371339  80.7407036
  37.5891055  21.9774151  80.7561645  35.4991749  25.9894061  78.1481842
  36.0243073  26.3281334  77.4231162  35.4114102  25.0541077  77.9644977
  27.1832410  32.0566045  82.5077096  26.7437400  31.5642423  83.2009952
  27.9340527  31.5139012  82.2669171  24.1919789  26.1507977  78.0557858
  24.3407909  26.8343441  77.4024531  24.9986233  26.1313067  78.5707314
  27.6915195  28.6456107  75.5269605  27.1189162  29.2646295  75.0740077
  28.2647988  29.1955469  76.0609527  28.0761993  19.9816920  72.8685658
  29.0221098  19.8523128  72.9374076  27.6976238  19.2431582  73.3455086
  26.2604910  17.9066897  72.8040543  25.3536366  17.6100009  72.8803257
  26.5380891  17.6096715  71.9374829  25.0303695  14.7653832  72.9452522
  25.8922859  15.0908730  73.2048340  25.2154039  13.9785328  72.4325588
  31.9402233  21.3136985  79.3594384  31.8837435  21.7705536  78.5202016
  32.4930576  20.5527669  79.1817226  32.6737012  22.5041766  76.6546913
  32.6185816  22.3386037  75.7135357  32.0483068  23.2117799  76.8109102
  41.6475395  36.5179304  85.3845750  42.2853805  36.3986051  84.6809090
  41.5296238  37.4660148  85.4433702  38.4565102  36.4706732  85.3207275
  38.1183613  36.3547796  84.4327810  39.3254870  36.0697897  85.3008281
  34.3151917  38.3242208  81.3104166  33.7516782  38.2332145  80.5420454
  34.2004312  37.5042113  81.7906658  31.8616349  39.8193400  84.1488386
  32.6537641  39.4784224  83.7334686  32.1012999  39.9288375  85.0690540
  33.8207103  39.0802313  77.0205765  34.5937979  38.5331300  76.8818641
  34.1732502  39.9446562  77.2320226  35.6592146  40.4078695  90.2272664
  35.3682012  41.3124326  90.1119331  36.2949130  40.4495223  90.9416734
  36.5848353  37.7855544  86.8174024  37.1811925  37.5611566  86.1030987
  36.6423324  37.0440289  87.4199472  41.2016664  34.2430757  82.4598958
  41.9879753  33.8250181  82.1089375  41.4655368  35.1476850  82.6280607
  46.6025091  34.1805991  83.3631937  47.3350263  33.6105207  83.5969766
  45.8464447  33.7927591  83.8038442  38.2201211  36.6033232  80.5595279
  37.8559418  36.0763853  81.2708201  39.0768327  36.2131701  80.3861765
  40.6182031  40.0940111  87.2222458  40.3182754  40.9965150  87.1138265
  40.2733090  39.8272294  88.0743611  34.0694512  36.5453908  83.2559163
  33.1445009  36.4130122  83.4636854  34.3178926  37.3248127  83.7529105
  44.0179175  32.6122651  84.9019895  43.1096052  32.5438059  84.6078656
  43.9666770  33.0894596  85.7301721  31.4303323  36.1887181  84.0902952
  31.5595705  36.4421660  85.0042363  30.7500775  36.7814889  83.7707607
  35.6002811  46.8584431  80.1893426  35.5226840  47.8092256  80.2681906
  34.9964454  46.5130304  80.8468352  45.8840821  30.8139089  86.6797769
  45.2415201  31.1071622  86.0337564  45.3795750  30.6992010  87.4850966
  41.8221752  38.9826890  91.0044921  42.2305108  38.5409301  90.2599554
  41.0999014  38.4079518  91.2579114  42.1450567  39.5428081  84.7597210
  41.5159429  39.7073795  84.0573278  41.7576229  39.9569691  85.5308174
  46.0239799  40.4782519  82.1141574  45.3390837  40.8581420  81.5638607
  46.1083648  41.0877845  82.8473522  43.2790730  38.1242478  88.7136917
  43.4907626  38.7674238  88.0371298  43.2320479  37.2904794  88.2458847
  40.8816959  30.7360298  85.6173489  40.0201438  31.0341552  85.9090227
  40.9079394  30.9530697  84.6854522  37.6978529  39.2802489  82.0247295
  38.1616874  39.5590192  81.2351918  37.4335327  38.3785934  81.8420386
  34.5902610  38.8273971  84.9627058  35.1603967  39.2561239  84.3244543
  35.1810722  38.5456555  85.6611244  36.6347415  35.4025641  78.8336860
  37.3371458  35.8546685  79.3010787  36.3028043  34.7609460  79.4616753
  30.3772749  33.6609194  84.1353994  29.5871803  33.9166723  83.6594104
  30.8683996  34.4757532  84.2406034  44.3936558  41.0014433  86.8859275
  45.2154002  40.5994621  86.6041956  44.3898961  40.8982667  87.8375390
  32.3287494  34.0253773  81.0937471  31.5318658  34.1372468  81.6120966
  32.1013086  34.3640426  80.2278361  38.1593162  40.5498477  89.0419985
  38.2237594  41.0118884  89.8778157  37.4504086  39.9195841  89.1702295
  52.4842551  37.3453182  83.2344246  51.7306260  36.7760580  83.0788251
  52.6190093  37.3115846  84.1814881  31.3270577  39.7342022  79.4826891
  31.8395097  40.5285272  79.6332455  31.9793290  39.0368313  79.4160492
  33.1365462  42.8507778  81.5649644  33.3132090  43.7725743  81.3770628
  33.9322295  42.5366198  81.9944024  39.5009656  42.8390151  93.0399308
  39.0573510  42.0526529  92.7220212  40.1626869  43.0269301  92.3743198
  34.2596777  44.3685952  87.5659986  34.8104202  44.2403015  86.7936980
  33.4208253  44.6680841  87.2154879  41.5990894  43.1192950  91.0680709
  41.5809369  43.9401832  90.5760978  42.5210814  42.9947026  91.2930850
  38.0563948  40.6337080  91.9104217  38.5892285  39.8725368  91.6803525
  37.5278029  40.3410732  92.6528372  29.2919494  38.0630676  80.2586461
  30.1294716  38.4727685  80.0420169  29.4697761  37.1230119  80.2286655
  38.7731037  30.5755458  81.0055532  37.9172633  30.1862308  80.8261171
  39.1857989  30.6547419  80.1455318  40.3030183  28.1101801  85.4047092
  39.7994979  28.0731936  84.5914898  40.5960790  29.0194544  85.4643749
  36.5473069  28.1940531  84.4113274  37.4126066  27.9983339  84.0519163
  36.6150578  27.9650883  85.3382631  46.1618200  38.4838112  77.8823468
  45.3847643  38.1449271  77.4378630  46.8409681  38.4890735  77.2078433
  40.9770229  33.6032849  77.7730075  40.6720365  33.9178998  78.6240218
  41.9300671  33.6814269  77.8157408  44.4009507  37.9572093  84.5390076
  43.7433181  38.6471354  84.6270204  45.2049906  38.3468525  84.8824062
  34.1535388  30.4242739  81.7829641  34.7279140  30.2017920  81.0502834
  34.7406371  30.4931433  82.5358242  43.2114966  36.3116466  82.5894017
  43.7246847  36.9446457  83.0915727  43.8616190  35.7117661  82.2237377
  36.4558056  27.2983988  80.5104710  35.8022469  26.9833005  79.8861325
  36.4138530  26.6759728  81.2364533  40.4737340  46.2900790  75.3454688
  39.7999039  46.5932487  75.9539646  40.8603162  47.0929870  74.9960146
  39.6895797  33.7865921  84.8352358  38.7718358  34.0080868  84.6774046
  40.1055940  33.8612232  83.9764065  40.4730844  35.1857337  79.9655038
  41.2202663  35.6978734  79.6562160  40.7422434  34.8641390  80.8259432
  43.9776762  41.2922467  80.7173160  43.5239089  40.4513377  80.7738350
  43.3470729  41.9283865  81.0547940  42.9209681  32.2214453  81.9473827
  42.1832438  31.7091839  82.2784070  43.1736455  31.7814835  81.1357104
  42.4209701  43.1298964  81.6522978  42.7132675  43.6904021  80.9335344
  42.9308322  43.4227525  82.4076137  43.0221309  24.9990705  82.5415597
  43.3280186  24.1388069  82.2541512  43.7473914  25.5908325  82.3414591
  29.3145665  35.4021392  80.9297195  29.1170065  34.8090752  80.2048261
  28.7592329  35.0973602  81.6473133  37.2942388  35.2944498  83.0491788
  37.3490998  34.3418335  82.9734264  36.4833591  35.4503937  83.5333086
  35.2334748  33.9121558  80.8082167  34.4202614  34.2115728  81.2147359
  35.7293743  33.5177247  81.5256649  37.3843326  43.9079315  82.7416431
  37.3419505  44.1340161  81.8124963  38.3006025  43.6742689  82.8902232
  40.8308960  34.3763382  89.6397060  41.1858348  34.6034856  90.4991526
  41.4781091  34.7081759  89.0174316  46.5606697  37.4981818  80.3446390
  46.4224596  37.6883414  79.4167579  46.2042916  38.2601201  80.8014441
  34.7248823  31.4839913  86.4243402  35.3648203  31.3428673  85.7266365
  33.8926354  31.1974427  86.0482004  46.5876077  39.5658345  85.3557661
  47.0212583  39.4733634  86.2040715  47.3007657  39.5415846  84.7177677
  35.5009127  40.7842344  82.5378394  36.2949726  40.2892664  82.3360969
  34.7900819  40.2560207  82.1746100  40.3203972  43.1660439  86.8890762
  40.3740994  43.7351376  87.6568478  39.4518753  43.3362324  86.5244799
  31.8091891  34.9285426  78.6138147  30.8789479  34.8669881  78.8308109
  31.9049363  34.4061378  77.8174788  31.7277440  31.4540238  81.2016388
  31.9884257  32.3685572  81.0925549  32.5494612  30.9864681  81.3513001
  47.4491626  39.6082046  87.8890546  47.6427516  40.5127856  88.1349821
  47.3492244  39.1489465  88.7229131  42.5106735  39.7588789  93.4631427
  42.3592241  39.5299340  92.5461511  42.5011414  40.7159390  93.4762772
  39.2792071  37.3320701  88.4477693  40.2084131  37.4831861  88.2746661
  38.8583101  37.4204722  87.5926340  38.0780403  41.3571366  86.2176231
  37.9391489  40.9890150  87.0902169  37.2894999  41.8719005  86.0460189
  38.6728555  46.4580462  77.5601768  38.8480311  45.9868505  78.3747390
  37.9861343  47.0846229  77.7883028  39.6285618  40.7352969  83.6065069
  39.2935451  40.6953739  84.5022719  39.1289564  40.0697684  83.1335479
  36.2312163  35.8540558  88.6201330  36.9411781  35.2133750  88.5787948
  36.1881471  36.1053453  89.5427510  44.2198942  42.7907911  91.5407909
  44.1611488  42.1067131  90.8738492  44.6218460  43.5326901  91.0888535
  33.2389640  49.6069825  84.3341628  33.4786239  50.2388349  85.0120646
  32.3958837  49.2557865  84.6206987  44.2216349  40.7547495  89.7721889
  43.3343128  40.4173417  89.8948287  44.7914900  40.0230526  90.0090654
  25.8745496  37.0871587  83.0964940  26.5616536  36.7733317  82.5085955
  25.7193625  37.9912952  82.8232191  37.7517502  45.4148948  86.7383132
  37.6787674  46.2203919  87.2502436  37.3094895  45.6140913  85.9131153
  37.5407282  44.6520718  80.2485953  36.7574804  45.1942398  80.3424178
  38.2400027  45.1694697  80.6480195  40.8503932  30.4615347  82.8920159
  41.3472631  29.7085309  82.5721229  40.0790913  30.4979664  82.3263368
  48.7033689  36.1655713  84.5338450  48.6923566  37.0480428  84.1632383
  47.8351069  35.8127263  84.3392987  40.2116186  45.3135782  88.8941290
  40.9244158  45.9483246  88.8217192  39.7206214  45.4099648  88.0781292
  41.9333713  39.2187034  80.4658582  40.9989991  39.3388497  80.2963286
  42.1110381  38.3159501  80.2018592  37.4338901  32.6032730  82.6191843
  37.0636688  32.0503770  83.3072749  37.9297993  31.9990863  82.0666843
  45.3206264  35.0604354  81.0008616  45.7866716  35.8932345  80.9268919
  45.7713764  34.5949335  81.7053875  35.2628099  43.0630225  89.7146861
  35.9637559  43.6966708  89.8676255  34.7923214  43.4044957  88.9542501
  43.3882495  41.4048175  77.9994768  43.6642339  41.2904769  78.9088642
  42.5186994  41.0065660  77.9606941  43.2922927  27.4284940  85.0399518
  42.3786007  27.6589167  85.2081725  43.7216028  27.5123385  85.8913550
  43.0629385  35.6174832  87.5399412  42.4100835  35.8650740  86.8851864
  43.4409765  34.8038971  87.2061889  40.0236559  45.6534526  81.6427582
  40.2058954  44.8356182  82.1055334  40.8469545  45.8702218  81.2052472
  40.3578725  44.5802711  78.9042630  40.8866491  44.0695165  78.2912793
  40.6206944  44.2645241  79.7688163  30.8595817  42.5966580  86.6477964
  31.4449254  41.8510268  86.7805868  30.6620656  42.9070537  87.5314628
  33.7134473  45.6317827  81.6640406  33.0444848  46.1163955  81.1804446
  33.5747342  45.8787048  82.5783785  37.8539741  47.6661571  88.2623065
  38.4058049  47.8293192  89.0272150  38.1945935  48.2566009  87.5903090
  42.7050615  42.4922828  94.1171719  43.2490519  43.1052787  93.6226674
  42.1237460  43.0502407  94.6338732  29.0822050  33.8936282  78.4436338
  29.3775491  32.9846961  78.3903392  28.1810085  33.8724022  78.1217341
  40.9908128  45.6143546  85.2486747  40.8659268  44.8133286  84.7397692
  41.6487220  46.1089740  84.7600717  32.6116297  31.9692279  84.4263887
  31.8902882  32.5828247  84.2871360  33.4009552  32.5050044  84.3480533
  43.0543037  43.4152567  86.8766297  42.1073372  43.2957918  86.8044624
  43.4025810  42.5275065  86.9592558  30.8109891  31.5750380  78.5675664
  30.4822597  30.6947759  78.3850770  31.1649262  31.5198049  79.4552053
  40.0589470  43.2105283  83.0770649  39.9114433  42.2821990  83.2578219
  40.8842964  43.2325374  82.5927724  33.9251714  31.8623350  78.9351141
  34.2647787  32.3909271  78.2129750  34.3723835  32.2003756  79.7109708
  43.6623592  44.0333842  84.1635522  44.5870139  43.8276703  84.0259973
  43.4938895  43.7850243  85.0724863  40.0550984  31.0643120  78.0702766
  40.2714599  31.9467758  77.7691595  39.5745052  30.6729334  77.3408408
  34.7950206  34.0228834  84.6473511  34.6494786  34.3369137  85.5397793
  34.3175409  34.6413734  84.0944410  36.6546589  31.0131382  84.6954401
  36.6408157  30.1172475  84.3586699  37.3719017  31.0202045  85.3292687
  38.5072719  31.4468722  86.7407528  38.2490497  32.3685793  86.7391858
  37.9757760  31.0499156  87.4307992  43.4518908  44.5519509  79.5197613
  43.6255786  43.9865931  78.7671466  43.9447799  45.3520404  79.3377103
  36.0583485  29.8945762  79.9641971  36.1799396  28.9662408  80.1632858
  35.7685527  29.9084448  79.0520286  38.9274675  27.5800672  83.1008691
  38.9496372  27.6440005  82.1460670  39.3442734  26.7405181  83.2949197
  49.3058299  37.3155932  81.1387913  49.7489445  36.5663257  80.7407036
  48.4284810  37.3066068  80.7561645  44.4394081  43.8686273  76.6194512
  45.1344985  44.4892966  76.8381826  44.7817231  43.0181625  76.8946890
  46.3385504  41.3185979  78.1481842  46.8636828  41.6573252  77.4231162
  46.2507856  40.3832994  77.9644977  38.0005552  45.2320053  90.2771719
  38.3092679  44.9869199  91.1494419  38.7981034  45.4366691  89.7890589
  38.0226164  47.3857962  82.5077096  37.5831155  46.8934341  83.2009952
  38.7734281  46.8430930  82.2669171  30.5018503  43.5769503  82.5101724
  31.3276523  43.2773275  82.1300367  30.1512555  42.8077125  82.9591512
  35.4700037  42.9295971  84.5799397  34.8480046  42.2666676  84.2801625
  36.1404904  42.9557103  83.8973045  28.7027109  41.4955830  83.4690657
  27.8659017  41.0678004  83.2874659  28.6750754  41.6888273  84.4061448
  46.0279410  41.9518883  93.4533040  45.2374954  41.9343021  92.9137540
  45.7912764  42.4907176  94.2082077  46.1477285  38.8011349  90.7665769
  46.1975290  38.6361356  91.7081292  46.0391208  37.9338608  90.3763650
  35.0313544  41.4799895  78.0557858  35.1801664  42.1635359  77.4024531
  35.8379987  41.4604985  78.5707314  47.6495482  41.2208290  91.0107790
  47.3580290  41.5838271  91.8471251  47.0367613  40.5075299  90.8321123
  48.8491164  38.7861170  83.5310361  49.6838055  39.2250974  83.6947921
  48.9850293  38.3099823  82.7118606  45.8982670  36.3440905  89.4787848
  46.3736792  36.5368551  88.6706700  44.9748235  36.4000091  89.2331232
  32.7866177  37.5065072  79.0618927  32.5412218  36.6027402  79.2599137
  32.9562091  37.5082223  78.1198405  40.7275481  24.7989031  83.9644579
  41.0077234  24.1312220  84.5905005  41.5126088  24.9918127  83.4519243
  38.5308949  43.9748025  75.5269605  37.9582916  44.5938212  75.0740077
  39.1041743  44.5247387  76.0609527  44.5984339  33.2206665  87.7116154
  45.5501762  33.3204763  87.7328378  44.4287789  32.4284934  88.2214238
  42.6198718  30.3062248  87.8975555  42.0248651  30.5867261  87.2022044
  42.3348415  30.7956149  88.6692296  41.7506209  44.2585175  76.6578188
  42.6836882  44.1930737  76.8611063  41.6629422  45.0941442  76.1992720
  44.3794226  43.5751046  73.6182135  44.3007857  43.2410909  74.5117893
  45.2003892  44.0672813  73.6173607  47.0772417  36.4412785  86.8258454
  47.0448737  35.5028786  87.0118138  47.6873040  36.5196822  86.0924279
  47.2266905  33.2323828  86.8716737  46.7105954  32.4482285  86.6846666
  48.1106854  32.9042545  87.0363256  44.8877632  26.9764844  82.8312550
  44.6902453  26.6679932  83.7155882  45.4977338  27.7026483  82.9610479
  52.8948967  37.5028792  85.9664490  53.6252355  37.2414080  86.5272194
  52.2855912  36.7657514  86.0066558  50.9764264  35.6436654  86.5638942
  50.2497427  35.5092619  85.9555433  50.5611551  35.9513483  87.3695660
  28.0176605  34.5565178  83.2539589  27.6979389  33.7030486  82.9613963
  27.4710033  34.7713756  84.0097557  31.7956513  37.2727619  86.9709096
  32.0142522  38.2044726  86.9897130  32.2082286  36.9135593  87.7563900
  38.7160730  27.7795704  78.9584784  37.9061459  27.4342789  79.3340030
  39.4045147  27.4703248  79.5472396  40.6451279  26.8573751  80.5809081
  41.1982317  27.2769204  81.2399104  40.8821365  25.9309499  80.6232037
  27.8864865  38.1768089  85.2232711  27.1928337  37.7622042  84.7102665
  28.6337856  38.2188626  84.6266130  42.4733652  28.3679334  82.2909065
  42.9733431  28.4795868  81.4823384  43.1169260  28.0640386  82.9309874
  29.8001608  38.1086343  83.0998726  29.7772296  38.2074030  82.1480609
  30.1102244  38.9551494  83.4215892  32.4588986  40.1662498  87.2145340
  33.4132239  40.1346440  87.1475272  32.2601509  39.7053122  88.0295566
  46.1569500  31.1520887  82.8598433  46.9329890  31.6417340  83.1323049
  45.4317634  31.5778941  83.3170302  48.5942059  31.8648506  83.9172373
  49.1886549  31.6244242  83.2065682  48.6668642  31.1455637  84.5445910
  30.8139214  45.7082117  84.2315538  30.6793682  44.9482518  83.6653536
  30.3971277  46.4323017  83.7644327  42.7795988  36.6428902  79.3594384
  42.7231189  37.0997454  78.5202016  43.3324330  35.8819587  79.1817226
  46.5900794  32.4318634  80.1844503  46.3337728  32.0315270  81.0152711
  45.9653662  33.1462428  80.0594642  50.9013131  35.1714707  82.6915794
  50.3412689  35.2407897  83.4647357  50.2956635  34.9955692  81.9715291
  33.9708340  46.6051434  84.4433981  33.8540724  47.5496867  84.3412671
  33.1500786  46.3024996  84.8319780  34.9962854  47.2579696  87.6589909
  35.8990101  47.2903307  87.9756404  34.7700224  46.3280147  87.6736245
  36.7516456  46.0110683  84.3199988  35.8012087  46.0112544  84.2064360
  37.0548942  45.2643417  83.8036022  40.6379012  23.9284569  80.4878168
  39.8711408  23.3743056  80.6334850  41.0489717  24.0006438  81.3492320
  52.4869150  51.8471221  85.3845750  53.1247560  51.7277969  84.6809090
  52.3689993  52.7952065  85.4433702  49.2958856  51.7998649  85.3207275
  48.9577368  51.6839714  84.4327810  50.1648624  51.3989814  85.3008281
  45.1545672  53.6534126  81.3104166  44.5910537  53.5624063  80.5420454
  45.0398067  52.8334030  81.7906658  42.7010104  55.1485317  84.1488386
  43.4931396  54.8076142  83.7334686  42.9406754  55.2580292  85.0690540
  50.7345231  57.3205093  76.6218631  50.0833210  57.9059174  76.2352645
  51.5289593  57.8511288  76.6813668  44.6600858  54.4094231  77.0205765
  45.4331734  53.8623218  76.8818641  45.0126257  55.2738480  77.2320226
  47.4242107  53.1147461  86.8174024  48.0205679  52.8903484  86.1030987
  47.4817079  52.3732207  87.4199472  46.9967135  50.5686897  74.6524215
  47.2492656  50.0468418  73.8907678  46.0591695  50.4053042  74.7550899
  52.0410418  49.5722675  82.4598958  52.8273508  49.1542098  82.1089375
  52.3049123  50.4768767  82.6280607  52.2120496  55.0095525  77.1587615
  51.5766329  55.0830152  77.8708520  51.8817902  55.5989124  76.4806694
  57.4418845  49.5097908  83.3631937  58.1744017  48.9397125  83.5969766
  56.6858201  49.1219509  83.8038442  46.7163424  52.4715003  76.8548590
  46.5999682  51.7959906  77.5229674  46.8265684  51.9847377  76.0380743
  49.0594965  51.9325150  80.5595279  48.6953172  51.4055771  81.2708201
  49.9162081  51.5423619  80.3861765  54.9644266  43.2219482  87.8226545
  54.6327591  44.0914893  87.5987760  54.3689879  42.9055766  88.5020576
  48.7000452  46.9615049  75.5556628  48.8674854  47.8295286  75.9227099
  48.5097621  47.1242331  74.6317917  51.4575785  55.4232028  87.2222458
  51.1576508  56.3257067  87.1138265  51.1126845  55.1564212  88.0743611
  44.9088267  51.8745825  83.2559163  43.9838763  51.7422039  83.4636854
  45.1572680  52.6540044  83.7529105  54.8572929  47.9414569  84.9019895
  53.9489806  47.8729977  84.6078656  54.8060525  48.4186514  85.7301721
  48.6789673  49.4172707  76.5403295  48.5589298  49.8629758  77.3788775
  47.9842261  49.7658025  75.9816833  42.2697078  51.5179099  84.0902952
  42.3989459  51.7713578  85.0042363  41.5894529  52.1106807  83.7707607
  46.4396565  62.1876349  80.1893426  46.3620595  63.1384174  80.2681906
  45.8358209  61.8422221  80.8468352  56.7234576  46.1431007  86.6797769
  56.0808956  46.4363540  86.0337564  56.2189504  46.0283927  87.4850966
  54.3774739  49.8894180  77.3683629  55.2892595  50.1221567  77.1931326
  53.8684386  50.4731224  76.8058707  49.0146577  49.2491415  88.3778478
  49.8607772  49.6730828  88.5213127  48.9545215  48.5925039  89.0717041
  52.9844321  54.8719999  84.7597210  52.3553184  55.0365713  84.0573278
  52.5969984  55.2861608  85.5308174  56.8633553  55.8074436  82.1141574
  56.1784592  56.1873338  81.5638607  56.9477403  56.4169763  82.8473522
  52.1646022  46.9095783  90.0359652  51.9206954  47.6637844  89.4993927
  52.4405953  47.2881131  90.8706899  51.7210714  46.0652216  85.6173489
  50.8595193  46.3633470  85.9090227  51.7473149  46.2822615  84.6854522
  48.5372283  54.6094407  82.0247295  49.0010629  54.8882110  81.2351918
  48.2729081  53.7077851  81.8420386  45.4296364  54.1565888  84.9627058
  45.9997721  54.5853157  84.3244543  46.0204476  53.8748473  85.6611244
  47.4741169  50.7317559  78.8336860  48.1765213  51.1838603  79.3010787
  47.1421798  50.0901378  79.4616753  45.9221531  49.3229316  93.2088070
  45.2920192  50.0045597  93.4423467  45.8157619  49.2112397  92.2641208
  41.2166503  48.9901112  84.1353994  40.4265557  49.2458640  83.6594104
  41.7077751  49.8049450  84.2406034  43.1681249  49.3545691  81.0937471
  42.3712412  49.4664385  81.6120966  42.9406841  49.6932343  80.2278361
  39.5004206  49.2431602  86.5668985  39.7512245  50.1278612  86.8326561
  40.0363755  49.0636204  85.7944076  63.3236306  52.6745099  83.2344246
  62.5700014  52.1052497  83.0788251  63.4583847  52.6407764  84.1814881
  48.7134934  57.5458502  78.9098966  48.5780609  58.3910037  79.3383813
  49.2544747  57.7477779  78.1464899  45.2002274  43.6250082  95.5713321
  44.8069219  43.0716280  96.2460965  46.0168414  43.9360660  95.9619838
  42.1664331  55.0633940  79.4826891  42.6788852  55.8577190  79.6332455
  42.8187044  54.3660230  79.4160492  43.9759216  58.1799696  81.5649644
  44.1525844  59.1017661  81.3770628  44.7716050  57.8658115  81.9944024
  48.1170235  45.0407961  93.1633577  48.8579948  45.6415114  93.0838040
  48.3488157  44.2985598  92.6051620  43.2611573  50.2264328  91.4411807
  43.1465088  49.3249585  91.7418906  42.4056090  50.4728025  91.0896624
  45.0990532  59.6977870  87.5659986  45.6497957  59.5694933  86.7936980
  44.2602007  59.9972759  87.2154879  52.0627398  41.0689064  87.4397859
  51.7191667  41.9590705  87.3636970  52.4306360  40.8790721  86.5767444
  40.1313248  53.3922594  80.2586461  40.9688470  53.8019602  80.0420169
  40.3091516  52.4522036  80.2286655  52.0277680  51.0597675  75.9470294
  51.5124304  51.8302279  76.1858682  51.7554989  50.3862811  76.5703356
  49.6124791  45.9047375  81.0055532  48.7566388  45.5154226  80.8261171
  50.0251743  45.9839336  80.1455318  51.1423938  43.4393719  85.4047092
  50.6388734  43.4023854  84.5914898  51.4354545  44.3486461  85.4643749
  47.3866824  43.5232448  84.4113274  48.2519821  43.3275257  84.0519163
  47.4544333  43.2942800  85.3382631  57.0011954  53.8130029  77.8823468
  56.2241397  53.4741189  77.4378630  57.6803435  53.8182653  77.2078433
  51.8163983  48.9324767  77.7730075  51.5114119  49.2470916  78.6240218
  52.7694426  49.0106187  77.8157408  50.2610415  55.0914990  79.4223029
  49.7331777  54.3567750  79.1096267  49.7597918  55.8689666  79.1762998
  55.2403261  53.2864011  84.5390076  54.5826936  53.9763272  84.6270204
  56.0443661  53.6760443  84.8824062  44.9929143  45.7534656  81.7829641
  45.5672895  45.5309838  81.0502834  45.5800125  45.8223351  82.5358242
  54.0508720  51.6408383  82.5894017  54.5640602  52.2738375  83.0915727
  54.7009944  51.0409579  82.2237377  45.3198730  47.7839117  75.8025526
  44.4836042  48.1213804  76.1234801  45.1803500  47.6488097  74.8652663
  47.2951811  42.6275905  80.5104710  46.6416223  42.3124922  79.8861325
  47.2532285  42.0051646  81.2364533  48.4063016  52.9095200  72.4258002
  47.4990077  52.6784454  72.6249151  48.9034047  52.1132820  72.6131984
  51.3131094  61.6192708  75.3454688  50.6392793  61.9224404  75.9539646
  51.6996916  62.4221788  74.9960146  50.5289551  49.1157839  84.8352358
  49.6112112  49.3372786  84.6774046  50.9449695  49.1904149  83.9764065
  51.3124599  50.5149255  79.9655038  52.0596418  51.0270652  79.6562160
  51.5816188  50.1933307  80.8259432  49.5851249  53.0107795  76.9481992
  48.6762468  52.7266828  77.0454462  49.6146333  53.4306874  76.0885299
  54.8170516  56.6214385  80.7173160  54.3632843  55.7805295  80.7738350
  54.1864483  57.2575783  81.0547940  53.7603436  47.5506371  81.9473827
  53.0226193  47.0383757  82.2784070  54.0130209  47.1106752  81.1357104
  53.2603456  58.4590881  81.6522978  53.5526430  59.0195939  80.9335344
  53.7702076  58.7519442  82.4076137  53.8615063  40.3282623  82.5415597
  54.1673940  39.4679986  82.2541512  54.5867668  40.9200243  82.3414591
  40.1539419  50.7313309  80.9297195  39.9563819  50.1382670  80.2048261
  39.5986083  50.4265520  81.6473133  48.1336143  50.6236416  83.0491788
  48.1884753  49.6710252  82.9734264  47.3227345  50.7795855  83.5333086
  49.2827337  54.5516539  74.2870071  48.8446767  53.8352398  73.8275708
  50.0237778  54.7792654  73.7255162  46.0728503  49.2413476  80.8082167
  45.2596368  49.5407646  81.2147359  46.5687497  48.8469164  81.5256649
  48.2237081  59.2371233  82.7416431  48.1813260  59.4632079  81.8124963
  49.1399780  59.0034607  82.8902232  51.6702715  49.7055300  89.6397060
  52.0252102  49.9326773  90.4991526  52.3174846  50.0373677  89.0174316
  57.4000452  52.8273736  80.3446390  57.2618350  53.0175332  79.4167579
  57.0436670  53.5893119  80.8014441  45.5642578  46.8131831  86.4243402
  46.2041957  46.6720590  85.7266365  44.7320108  46.5266344  86.0482004
  46.3402882  56.1134262  82.5378394  47.1343480  55.6184582  82.3360969
  45.6294574  55.5852125  82.1746100  42.6485645  50.2577343  78.6138147
  41.7183233  50.1961799  78.8308109  42.7443117  49.7353296  77.8174788
  42.5671194  46.7832156  81.2016388  42.8278011  47.6977489  81.0925549
  43.3888366  46.3156599  81.3513001  44.0396119  48.1969913  88.3715213
  44.7119173  47.9887275  87.7227862  43.2125906  47.9991999  87.9320445
  49.9421691  44.8231854  90.3880874  49.2949606  45.5221804  90.2945350
  50.7122707  45.2567998  90.7557122  50.1185826  52.6612619  88.4477693
  51.0477886  52.8123779  88.2746661  49.6976856  52.7496640  87.5926340
  48.9174158  56.6863284  86.2176231  48.7785243  56.3182068  87.0902169
  48.1288754  57.2010923  86.0460189  49.5122310  61.7872380  77.5601768
  49.6874065  61.3160423  78.3747390  48.8255098  62.4138146  77.7883028
  50.4679373  56.0644886  83.6065069  50.1329205  56.0245656  84.5022719
  49.9683318  55.3989602  83.1335479  44.4423617  51.4712516  89.1317650
  44.3043415  50.7392755  89.7329189  45.3528540  51.3821416  88.8501838
  53.4038564  53.4100921  73.8802129  52.7867735  52.6847749  73.7835181
  52.9355053  54.1710281  73.5369203  47.0705917  51.1832476  88.6201330
  47.7805536  50.5425668  88.5787948  47.0275226  51.4345370  89.5427510
  45.7834851  48.1697693  90.4396969  45.2472208  47.7188432  91.0918566
  45.1951560  48.3043602  89.6967434  44.0783395  64.9361743  84.3341628
  44.3179993  65.5680267  85.0120646  43.2352591  64.5849783  84.6206987
  45.1937110  47.6286345  73.0023433  44.3166577  47.5075146  72.6385679
  45.6694863  46.8372423  72.7502321  36.7139250  52.4163505  83.0964940
  37.4010290  52.1025235  82.5085955  36.5587379  53.3204869  82.8232191
  41.5173973  47.3053701  87.5249964  41.4332161  46.6979371  86.7900374
  40.6956679  47.7962719  87.5259460  48.3801036  59.9812635  80.2485953
  47.5968558  60.5234315  80.3424178  49.0793781  60.4986615  80.6480195
  51.6897686  45.7907265  82.8920159  52.1866386  45.0377227  82.5721229
  50.9184668  45.8271581  82.3263368  59.5427444  51.4947630  84.5338450
  59.5317320  52.3772346  84.1632383  58.6744823  51.1419181  84.3392987
  52.7727467  54.5478952  80.4658582  51.8383746  54.6680414  80.2963286
  52.9504136  53.6451419  80.2018592  48.2732655  47.9324648  82.6191843
  47.9030443  47.3795688  83.3072749  48.7691748  47.3282781  82.0666843
  56.1600018  50.3896271  81.0008616  56.6260471  51.2224263  80.9268919
  56.6107519  49.9241253  81.7053875  54.2276250  56.7340092  77.9994768
  54.5036093  56.6196687  78.9088642  53.3580748  56.3357577  77.9606941
  54.1316681  42.7576858  85.0399518  53.2179761  42.9881085  85.2081725
  54.5609783  42.8415302  85.8913550  53.9023140  50.9466750  87.5399412
  53.2494590  51.1942658  86.8851864  54.2803520  50.1330888  87.2061889
  50.8630314  60.9826443  81.6427582  51.0452708  60.1648099  82.1055334
  51.6863300  61.1994136  81.2052472  51.1972479  59.9094628  78.9042630
  51.7260246  59.3987083  78.2912793  51.4600699  59.5937159  79.7688163
  41.6989572  57.9258498  86.6477964  42.2843009  57.1802186  86.7805868
  41.5014410  58.2362454  87.5314628  44.5528227  60.9609745  81.6640406
  43.8838602  61.4455873  81.1804446  44.4141097  61.2078966  82.5783785
  36.2907227  50.4964098  85.3682407  36.3291326  49.9627689  86.1619525
  35.7847519  49.9699303  84.7493384  43.6697989  45.3428638  88.8644949
  43.7339315  46.2043469  88.4522347  43.6065109  44.7302640  88.1317308
  43.1450261  47.4151771  92.5117984  43.7722300  47.0328848  93.1255508
  42.2878180  47.1965973  92.8773676  39.9215804  49.2228200  78.4436338
  40.2169245  48.3138879  78.3903392  39.0203840  49.2015940  78.1217341
  43.4510051  47.2984197  84.4263887  42.7296637  47.9120164  84.2871360
  44.2403307  47.8341961  84.3480533  46.2536365  44.6338623  90.7004539
  46.7770766  44.8800920  91.4630848  46.0348698  45.4658658  90.2807676
  41.6503646  46.9042298  78.5675664  41.3216352  46.0239677  78.3850770
  42.0043016  46.8489966  79.4552053  50.8983225  58.5397200  83.0770649
  50.7508187  57.6113908  83.2578219  51.7236718  58.5617291  82.5927724
  44.7645469  47.1915268  78.9351141  45.1041541  47.7201189  78.2129750
  45.2117589  47.5295674  79.7109708  54.5017346  59.3625759  84.1635522
  55.4263894  59.1568621  84.0259973  54.3332650  59.1142160  85.0724863
  47.4588910  45.5752318  88.3854209  47.1185730  44.7760131  88.7874889
  46.7527916  45.8754029  87.8131043  48.1105382  42.6601631  86.8381532
  48.9331451  42.1862109  86.7160423  48.3543445  43.4392114  87.3380219
  46.7513616  45.6889889  77.1344434  47.4721978  46.0671142  76.6308151
  46.1278920  46.4078766  77.2379412  50.8944739  46.3935038  78.0702766
  51.1108353  47.2759676  77.7691595  50.4138806  46.0021252  77.3408408
  45.6343960  49.3520751  84.6473511  45.4888541  49.6661054  85.5397793
  45.1569164  49.9705652  84.0944410  47.4940343  46.3423299  84.6954401
  47.4801912  45.4464393  84.3586699  48.2112771  46.3493963  85.3292687
  49.3466474  46.7760640  86.7407528  49.0884252  47.6977710  86.7391858
  48.8151514  46.3791074  87.4307992  54.2912663  59.8811427  79.5197613
  54.4649540  59.3157849  78.7671466  54.7841554  60.6812322  79.3377103
  40.1089622  51.8926096  87.5861172  39.5643090  52.6685904  87.7181447
  40.9868972  52.2396900  87.4280294  46.8977239  45.2237680  79.9641971
  47.0193150  44.2954326  80.1632858  46.6079281  45.2376366  79.0520286
  49.7668429  42.9092590  83.1008691  49.7890126  42.9731923  82.1460670
  50.1836488  42.0697099  83.2949197  60.1452054  52.6447850  81.1387913
  60.5883200  51.8955175  80.7407036  59.2678564  52.6357986  80.7561645
  55.2787835  59.1978191  76.6194512  55.9738740  59.8184884  76.8381826
  55.6210985  58.3473542  76.8946890  40.8955644  51.0195992  90.4791329
  40.1537380  51.1678627  91.0655959  40.5748389  51.2804258  89.6158078
  57.1779258  56.6477897  78.1481842  57.7030582  56.9865169  77.4231162
  57.0901611  55.7124912  77.9644977  48.8619919  62.7149880  82.5077096
  48.4224909  62.2226259  83.2009952  49.6128036  62.1722848  82.2669171
  41.3412258  58.9061421  82.5101724  42.1670278  58.6065193  82.1300367
  40.9906310  58.1369043  82.9591512  46.3093791  58.2587889  84.5799397
  45.6873800  57.5958594  84.2801625  46.9798658  58.2849021  83.8973045
  39.5420863  56.8247747  83.4690657  38.7052771  56.3969922  83.2874659
  39.5144508  57.0180191  84.4061448  46.3818319  46.7369677  94.1731903
  46.4306474  47.6131800  93.7909673  46.9240833  46.1947070  93.6003547
  45.8707298  56.8091812  78.0557858  46.0195418  57.4927277  77.4024531
  46.6773741  56.7896902  78.5707314  48.6117607  47.4901049  90.9278262
  47.7420916  47.7834615  90.6560850  48.8477087  48.0741494  91.6485526
  59.6884918  54.1153088  83.5310361  60.5231810  54.5542892  83.6947921
  59.8244047  53.6391741  82.7118606  43.6259931  52.8356990  79.0618927
  43.3805973  51.9319320  79.2599137  43.7955846  52.8374140  78.1198405
  51.3156641  43.7080666  88.4443682  51.8338585  44.4441693  88.1190171
  50.9611774  44.0144660  89.2790441  42.8955579  48.5685348  76.5605088
  42.2024823  48.6429702  75.9045124  42.6507330  47.8045691  77.0826605
  51.5669235  40.1280949  83.9644579  51.8470989  39.4604138  84.5905005
  52.3519842  40.3210044  83.4519243  49.3702704  59.3039943  75.5269605
  48.7976671  59.9230130  75.0740077  49.9435497  59.8539304  76.0609527
  55.4378093  48.5498583  87.7116154  56.3895516  48.6496680  87.7328378
  55.2681544  47.7576851  88.2214238  53.4592473  45.6354166  87.8975555
  52.8642405  45.9159179  87.2022044  53.1742170  46.1248067  88.6692296
  52.5899963  59.5877093  76.6578188  53.5230637  59.5222655  76.8611063
  52.5023176  60.4233360  76.1992720  55.2187980  58.9042963  73.6182135
  55.1401612  58.5702827  74.5117893  56.0397647  59.3964731  73.6173607
  57.9166171  51.7704703  86.8258454  57.8842491  50.8320703  87.0118138
  58.5266795  51.8488739  86.0924279  49.7549502  50.6400756  72.8685658
  50.7008607  50.5106964  72.9374076  49.3763747  49.9015417  73.3455086
  58.0660660  48.5615746  86.8716737  57.5499708  47.7774203  86.6846666
  58.9500608  48.2334463  87.0363256  55.7271387  42.3056762  82.8312550
  55.5296208  41.9971850  83.7155882  56.3371092  43.0318400  82.9610479
  47.9392419  48.5650732  72.8040543  47.0323875  48.2683845  72.8803257
  48.2168400  48.2680550  71.9374829  38.8570360  49.8857095  83.2539589
  38.5373144  49.0322403  82.9613963  38.3103788  50.1005673  84.0097557
  42.6350267  52.6019536  86.9709096  42.8536277  53.5336644  86.9897130
  43.0476041  52.2427511  87.7563900  49.5554485  43.1087622  78.9584784
  48.7455213  42.7634707  79.3340030  50.2438902  42.7995165  79.5472396
  51.4845033  42.1865668  80.5809081  52.0376072  42.6061122  81.2399104
  51.7215120  41.2601417  80.6232037  46.7091204  45.4237667  72.9452522
  47.5710368  45.7492565  73.2048340  46.8941548  44.6369163  72.4325588
  38.7258620  53.5060007  85.2232711  38.0322091  53.0913960  84.7102665
  39.4731611  53.5480543  84.6266130  54.8623840  44.2966194  80.0887745
  54.2822509  44.9550998  79.7065798  54.5959773  43.4743538  79.6775163
  53.3127407  43.6971251  82.2909065  53.8127185  43.8087786  81.4823384
  53.9563015  43.3932304  82.9309874  40.6395362  53.4378261  83.0998726
  40.6166050  53.5365948  82.1480609  40.9495999  54.2843411  83.4215892
  43.2982740  55.4954416  87.2145340  44.2525994  55.4638358  87.1475272
  43.0995264  55.0345039  88.0295566  43.8882122  54.0655532  89.7816138
  44.7075011  54.5599610  89.8050975  44.1618930  53.1487500  89.7533705
  53.6448718  46.4566284  79.1444093  52.7574573  46.7415935  78.9264288
  54.0602707  46.2960047  78.2971370  56.9963254  46.4812805  82.8598433
  57.7723645  46.9709257  83.1323049  56.2711389  46.9070859  83.3170302
  59.4335813  47.1940424  83.9172373  60.0280304  46.9536160  83.2065682
  59.5062397  46.4747555  84.5445910  41.6532969  61.0374035  84.2315538
  41.5187437  60.2774436  83.6653536  41.2365031  61.7614935  83.7644327
  52.7891932  56.2210959  73.2392113  53.4927782  56.4260961  73.8549769
  52.0654581  56.7887721  73.5041197  53.6189742  51.9720820  79.3594384
  53.5624943  52.4289371  78.5202016  54.1718085  51.2111504  79.1817226
  57.4294548  47.7610552  80.1844503  57.1731482  47.3607187  81.0152711
  56.8047416  48.4754346  80.0594642  61.7406886  50.5006625  82.6915794
  61.1806444  50.5699814  83.4647357  61.1350389  50.3247610  81.9715291
  44.8102095  61.9343352  84.4433981  44.6934479  62.8788785  84.3412671
  43.9894541  61.6316914  84.8319780  54.6978629  56.6593488  75.2890573
  55.5324233  56.2274686  75.1068048  54.5362972  56.4875502  76.2167468
  54.3524521  53.1625601  76.6546913  54.2973325  52.9969873  75.7135357
  53.7270577  53.8701634  76.8109102  39.1417036  48.3993666  90.4808335
  39.7875900  47.8892619  90.9695560  38.9334187  49.1362347  91.0551760
  47.6620647  42.6633710  76.2332231  47.6499317  43.6075550  76.3900502
  48.5544069  42.4803856  75.9391692  47.5910211  61.3402601  84.3199988
  46.6405842  61.3404462  84.2064360  47.8942697  60.5935335  83.8036022
  51.4772766  39.2576487  80.4878168  50.7105162  38.7034973  80.6334850
  51.8883471  39.3298356  81.3492320  43.4814527  45.5461283  94.5783349
  44.3445989  45.1898087  94.7886674  42.9079938  45.2075177  95.2658753
  55.4994612  69.7386148  77.0205765  56.2725488  69.1915135  76.8818641
  55.8520011  70.6030398  77.2320226  57.8360890  65.8978814  74.6524215
  58.0886411  65.3760336  73.8907678  56.8985449  65.7344960  74.7550899
  57.5557179  67.8006920  76.8548590  57.4393437  67.1251824  77.5229674
  57.6659439  67.3139294  76.0380743  59.5394207  62.2906967  75.5556628
  59.7068609  63.1587204  75.9227099  59.3491376  62.4534249  74.6317917
  59.5183427  64.7464625  76.5403295  59.3983053  65.1921675  77.3788775
  58.8236016  65.0949942  75.9816833  54.0075003  64.6837609  81.0937471
  53.2106167  64.7956303  81.6120966  53.7800595  65.0224261  80.2278361
  50.9707003  68.7214512  80.2586461  51.8082225  69.1311520  80.0420169
  51.1485270  67.7813954  80.2286655  62.8671435  66.3889592  75.9470294
  62.3518058  67.1594197  76.1858682  62.5948743  65.7154729  76.5703356
  60.4518546  61.2339293  81.0055532  59.5960142  60.8446144  80.8261171
  60.8645498  61.3131254  80.1455318  62.6557738  64.2616684  77.7730075
  62.3507874  64.5762834  78.6240218  63.6088180  64.3398104  77.8157408
  55.8322897  61.0826574  81.7829641  56.4066649  60.8601756  81.0502834
  56.4193880  61.1515269  82.5358242  56.1592485  63.1131035  75.8025526
  55.3229797  63.4505722  76.1234801  56.0197254  62.9780015  74.8652663
  58.1345565  57.9567823  80.5104710  57.4809977  57.6416840  79.8861325
  58.0926039  57.3343563  81.2364533  59.2456770  68.2387118  72.4258002
  58.3383832  68.0076372  72.6249151  59.7427802  67.4424737  72.6131984
  60.4245003  68.3399713  76.9481992  59.5156223  68.0558746  77.0454462
  60.4540087  68.7598791  76.0885299  50.9933174  66.0605227  80.9297195
  50.7957574  65.4674588  80.2048261  50.4379838  65.7557437  81.6473133
  60.1221091  69.8808457  74.2870071  59.6840521  69.1644316  73.8275708
  60.8631532  70.1084571  73.7255162  53.4879400  65.5869261  78.6138147
  52.5576988  65.5253716  78.8308109  53.5836872  65.0645214  77.8174788
  53.4064949  62.1124074  81.2016388  53.6671766  63.0269407  81.0925549
  54.2282121  61.6448516  81.3513001  64.2432319  68.7392838  73.8802129
  63.6261489  68.0139666  73.7835181  63.7748807  69.5002199  73.5369203
  56.0330865  62.9578263  73.0023433  55.1560331  62.8367063  72.6385679
  56.5088618  62.1664341  72.7502321  50.7609559  64.5520118  78.4436338
  51.0563000  63.6430796  78.3903392  49.8597594  64.5307857  78.1217341
  52.4897400  62.2334215  78.5675664  52.1610106  61.3531594  78.3850770
  52.8436771  62.1781884  79.4552053  55.6039223  62.5207185  78.9351141
  55.9435296  63.0493106  78.2129750  56.0511344  62.8587591  79.7109708
  57.5907370  61.0181807  77.1344434  58.3115733  61.3963060  76.6308151
  56.9672675  61.7370684  77.2379412  61.7338493  61.7226956  78.0702766
  61.9502108  62.6051594  77.7691595  61.2532561  61.3313169  77.3408408
  57.7370994  60.5529597  79.9641971  57.8586905  59.6246243  80.1632858
  57.4473036  60.5668283  79.0520286  54.4653686  68.1648908  79.0618927
  54.2199727  67.2611238  79.2599137  54.6349600  68.1666058  78.1198405
  53.7349333  63.8977265  76.5605088  53.0418578  63.9721620  75.9045124
  53.4901085  63.1337609  77.0826605  60.5943257  65.9692673  72.8685658
  61.5402361  65.8398881  72.9374076  60.2157502  65.2307335  73.3455086
  58.7786174  63.8942650  72.8040543  57.8717629  63.5975762  72.8803257
  59.0562155  63.5972468  71.9374829  60.3948239  58.4379539  78.9584784
  59.5848968  58.0926624  79.3340030  61.0832656  58.1287083  79.5472396
  62.3238788  57.5157586  80.5809081  62.8769826  57.9353040  81.2399104
  62.5608874  56.5893334  80.6232037  57.5484958  60.7529585  72.9452522
  58.4104122  61.0784483  73.2048340  57.7335302  59.9661081  72.4325588
  65.7017595  59.6258111  80.0887745  65.1216264  60.2842915  79.7065798
  65.4353527  58.8035456  79.6775163  64.4842473  61.7858202  79.1444093
  63.5968328  62.0707852  78.9264288  64.8996462  61.6251965  78.2971370
  58.5014401  57.9925628  76.2332231  58.4893071  58.9367468  76.3900502
  59.3937823  57.8095773  75.9391692  62.3166521  54.5868404  80.4878168
  61.5498917  54.0326891  80.6334850  62.7277226  54.6590273  81.3492320
  29.0557723   3.6683381  63.3463937  28.4045703   4.2537461  62.9597951
  29.8502086   4.1989576  63.4058975  22.9813350   0.7572518  63.7451072
  23.7544226   0.2101505  63.6063948  23.3338749   1.6216767  63.9565533
  25.3179628  -3.0834816  61.3769522  25.5705148  -3.6053295  60.6152985
  24.3804187  -3.2468671  61.4796205  30.5332988   1.3573813  63.8832922
  29.8978821   1.4308439  64.5953826  30.2030394   1.9467411  63.2052001
  24.7609057   8.5354636  66.9138732  24.6833087   9.4862461  66.9927213
  24.1570701   8.1900508  67.5713659  32.6987231  -3.7627533  64.0928935
  33.6105088  -3.5300146  63.9176633  32.1896879  -3.1790488  63.5304014
  35.1846046   2.1552724  68.8386880  34.4997084   2.5351625  68.2883914
  35.2689895   2.7648050  69.5718828  27.0347426   3.8936789  65.6344272
  26.8993101   4.7388325  66.0629120  27.5757239   4.0956067  64.8710206
  30.3490173  -2.5924038  62.6715601  29.8336796  -1.8219433  62.9103988
  30.0767481  -3.2658902  63.2948662  35.3224447   0.1608317  64.6068774
  34.5453889  -0.1780524  64.1623936  36.0015928   0.1660940  63.9323739
  28.5822908   1.4393277  66.1468336  28.0544269   0.7046037  65.8341573
  28.0810410   2.2167954  65.9008304  26.7275508  -0.7426512  59.1503309
  25.8202570  -0.9737259  59.3494458  27.2246540  -1.5388893  59.3377290
  29.6343587   7.9670995  62.0699995  28.9605285   8.2702692  62.6784953
  30.0209409   8.7700075  61.7205452  27.9063741  -0.6413918  63.6727299
  26.9974960  -0.9254885  63.7699769  27.9358825  -0.2214839  62.8130606
  33.1383009   2.9692672  67.4418467  32.6845336   2.1283582  67.4983657
  32.5076975   3.6054070  67.7793247  31.5815948   4.8069169  68.3768285
  31.8738922   5.3674226  67.6580650  32.0914568   5.0997730  69.1321444
  27.6039829   0.8994826  61.0115378  27.1659259   0.1830685  60.5521015
  28.3450270   1.1270941  60.4500469  35.7212944  -0.8247977  67.0691696
  35.5830842  -0.6346381  66.1412885  35.3649163  -0.0628594  67.5259747
  27.8334802   8.1350667  64.2847074  28.0086558   7.6638710  65.0992697
  27.1467590   8.7616433  64.5128335  31.7251057  -0.2420792  60.6047435
  31.1080227  -0.9673964  60.5080488  31.2567545   0.5188568  60.2614509
  26.7013529   6.3290922  66.9731260  25.9181050   6.8712603  67.0669484
  27.4006274   6.8464902  67.3725501  31.0939959   0.8957239  67.1903889
  30.1596238   1.0158702  67.0208593  31.2716628  -0.0070294  66.9263899
  32.5488742   3.0818380  64.7240075  32.8248586   2.9674974  65.6333949
  31.6793241   2.6835865  64.6852248  29.1842806   7.3304731  68.3672889
  29.3665200   6.5126386  68.8300641  30.0075792   7.5472423  67.9297779
  29.5184971   6.2572916  65.6287937  30.0472738   5.7465370  65.0158099
  29.7813191   5.9415446  66.4933470  32.6125155   6.2289714  66.2442920
  32.7862032   5.6636136  65.4916772  33.1054046   7.0290609  66.0622410
  38.4664546  -1.0073863  67.8633220  38.9095692  -1.7566538  67.4652343
  37.5891056  -1.0163727  67.4806952  33.6000327   5.5456478  63.3439818
  34.2951232   6.1663171  63.5627133  33.9423478   4.6951830  63.6192196
  35.4991751   2.9956184  64.8727149  36.0243075   3.3343457  64.1476469
  35.4114103   2.0603199  64.6890284  27.1832411   9.0628167  69.2322402
  26.7437402   8.5704546  69.9255259  27.9340528   8.5201135  68.9914477
  24.1919790   3.1570100  64.7803164  24.3407911   3.8405564  64.1269837
  24.9986234   3.1375190  65.2952620  27.6915196   5.6518230  62.2514912
  27.1189163   6.2708417  61.7985384  28.2647990   6.2017592  62.7854834
  30.9112456   5.9355380  63.3823494  31.8443129   5.8700942  63.5856370
  30.8235668   6.7711647  62.9238027  33.5400472   5.2521250  60.3427442
  33.4614104   4.9181114  61.2363200  34.3610139   5.7443018  60.3418914
  28.0761994  -3.0120957  59.5930964  29.0221099  -3.1414749  59.6619382
  27.6976239  -3.7506295  60.0700393  31.1104424   2.5689246  59.9637420
  31.8140274   2.7739248  60.5795076  30.3867073   3.1366008  60.2286504
  31.9402234  -1.6800893  66.0839690  31.8837436  -1.2232341  65.2447323
  32.4930577  -2.4410208  65.9062533  33.0191121   3.0071775  62.0135880
  33.8536725   2.5752974  61.8313355  32.8575464   2.8353789  62.9412775
  32.6737014  -0.4896112  63.3792219  32.6185817  -0.6551840  62.4380664
  32.0483069   0.2179921  63.5354409  41.6475397  13.5241426  72.1091057
  42.2853807  13.4048174  71.4054397  41.5296239  14.4722270  72.1679009
  38.4565103  13.4768854  72.0452582  38.1183614  13.3609919  71.1573116
  39.3254871  13.0760019  72.0253588  34.3151919  15.3304331  68.0349472
  33.7516784  15.2394268  67.2665760  34.2004314  14.5104235  68.5151965
  31.8616350  16.8255522  70.8733693  32.6537642  16.4846347  70.4579992
  32.1013001  16.9350497  71.7935846  39.8951477  18.9975298  63.3463937
  39.2439457  19.5829379  62.9597951  40.6895840  19.5281493  63.4058975
  33.8207104  16.0864436  63.7451072  34.5937980  15.5393423  63.6063948
  34.1732503  16.9508685  63.9565533  35.6592147  17.4140818  76.9517971
  35.3682013  18.3186449  76.8364637  36.2949131  17.4557345  77.6662041
  36.5848354  14.7917666  73.5419331  37.1811926  14.5673689  72.8276294
  36.6423325  14.0502412  74.1444779  36.1573382  12.2457102  61.3769522
  36.4098903  11.7238623  60.6152985  35.2197941  12.0823247  61.4796205
  41.2016665  11.2492880  69.1844265  41.9879754  10.8312303  68.8334682
  41.4655369  12.1538972  69.3525913  41.3726742  16.6865730  63.8832922
  40.7372575  16.7600357  64.5953826  41.0424149  17.2759329  63.2052001
  46.6025092  11.1868113  70.0877243  47.3350264  10.6167330  70.3215073
  45.8464448  10.7989714  70.5283749  35.8769671  14.1485208  63.5793897
  35.7605929  13.4730111  64.2474981  35.9871931  13.6617582  62.7626050
  38.2201212  13.6095355  67.2840586  37.8559419  13.0825976  67.9953507
  39.0768328  13.2193824  67.1107071  37.8606699   8.6385254  62.2801934
  38.0281101   9.5065491  62.6472405  37.6703868   8.8012536  61.3563224
  40.6182032  17.1002233  73.9467765  40.3182755  18.0027272  73.8383572
  40.2733092  16.8334417  74.7988918  34.0694514  13.5516030  69.9804469
  33.1445010  13.4192244  70.1882161  34.3178927  14.3310249  70.4774412
  44.0179176   9.6184774  71.6265202  43.1096053   9.5500182  71.3323963
  43.9666772  10.0956718  72.4547028  37.8395920  11.0942912  63.2648601
  37.7195545  11.5399963  64.1034081  37.1448508  11.4428230  62.7062139
  31.4303325  13.1949304  70.8148258  31.5595706  13.4483783  71.7287670
  30.7500776  13.7877012  70.4952913  45.8840822   7.8201212  73.4043076
  45.2415203   8.1133745  72.7582871  45.3795751   7.7054132  74.2096273
  41.8221754  15.9889013  77.7290228  42.2305110  15.5471423  76.9844860
  41.0999015  15.4141640  77.9824421  42.1450568  16.5490204  71.4842517
  41.5159431  16.7135918  70.7818585  41.7576230  16.9631813  72.2553481
  46.0239800  17.4844641  68.8386880  45.3390838  17.8643543  68.2883914
  46.1083649  18.0939968  69.5718828  43.2790732  15.1304600  75.4382224
  43.4907627  15.7736360  74.7616605  43.2320480  14.2966917  74.9704154
  40.8816961   7.7422421  72.3418796  40.0201440   8.0403675  72.6335534
  40.9079395   7.9592820  71.4099829  37.6978530  16.2864612  68.7492602
  38.1616876  16.5652315  67.9597224  37.4335328  15.3848056  68.5665692
  34.5902611  15.8336093  71.6872365  35.1603968  16.2623362  71.0489850
  35.1810723  15.5518678  72.3856551  36.6347416  12.4087764  65.5582167
  37.3371460  12.8608808  66.0256093  36.3028045  11.7671583  66.1862060
  30.3772750  10.6671317  70.8599301  29.5871804  10.9228845  70.3839411
  30.8683998  11.4819655  70.9651341  44.3936560  18.0076556  73.6104581
  45.2154003  17.6056743  73.3287263  44.3898963  17.9044790  74.5620697
  32.3287496  11.0315896  67.8182777  31.5318659  11.1434590  68.3366273
  32.1013088  11.3702548  66.9523668  38.1593163  17.5560599  75.7665292
  38.2237596  18.0181006  76.6023464  37.4504087  16.9257964  75.8947602
  52.4842553  14.3515304  69.9589553  51.7306261  13.7822702  69.8033557
  52.6190094  14.3177969  70.9060188  37.8741181  19.2228707  65.6344272
  37.7386856  20.0680242  66.0629120  38.4150993  19.4247984  64.8710206
  31.3270578  16.7404145  66.2072197  31.8395099  17.5347395  66.3577762
  31.9793291  16.0430435  66.1405799  33.1365463  19.8569901  68.2894950
  33.3132091  20.7787866  68.1015934  33.9322296  19.5428320  68.7189330
  39.5009657  19.8452273  79.7644614  39.0573511  19.0588652  79.4465519
  40.1626871  20.0331424  79.0988505  34.2596778  21.3748075  74.2905293
  34.8104203  21.2465138  73.5182287  33.4208254  21.6742964  73.9400186
  41.5990895  20.1255073  77.7926016  41.5809371  20.9463954  77.3006285
  42.5210815  20.0009148  78.0176157  38.0563949  17.6399203  78.6349524
  38.5892286  16.8787491  78.4048832  37.5278030  17.3472854  79.3773678
  29.2919495  15.0692799  66.9831768  30.1294717  15.4789807  66.7665476
  29.4697763  14.1292241  66.9531962  41.1883927  12.7367880  62.6715601
  40.6730551  13.5072484  62.9103988  40.9161236  12.0633016  63.2948662
  38.7731038   7.5817580  67.7300839  37.9172634   7.1924431  67.5506478
  39.1857990   7.6609541  66.8700625  40.3030185   5.1163924  72.1292399
  39.7994980   5.0794059  71.3160204  40.5960792   6.0256666  72.1889056
  36.5473071   5.2002653  71.1358581  37.4126067   5.0045462  70.7764470
  36.6150580   4.9713005  72.0627937  40.9770230  10.6094972  64.4975382
  40.6720366  10.9241121  65.3485525  41.9300672  10.6876392  64.5402715
  39.4216662  16.7685195  66.1468336  38.8938024  16.0337955  65.8341573
  38.9204165  17.5459871  65.9008304  44.4009508  14.9634216  71.2635382
  43.7433183  15.6533477  71.3515511  45.2049907  15.3530647  71.6069369
  34.1535390   7.4304861  68.5074947  34.7279142   7.2080043  67.7748140
  34.7406372   7.4993556  69.2603549  43.2114967  13.3178588  69.3139324
  43.7246849  13.9508580  69.8161034  43.8616191  12.7179784  68.9482684
  34.4804977   9.4609322  62.5270833  33.6442289   9.7984009  62.8480107
  34.3409746   9.3258302  61.5897970  36.4558057   4.3046110  67.2350017
  35.8022470   3.9895127  66.6106632  36.4138532   3.6821851  67.9609840
  39.6895798  10.7928044  71.5597664  38.7718359  11.0142991  71.4019353
  40.1055941  10.8674354  70.7009372  40.4730846  12.1919459  66.6900345
  41.2202664  12.7040857  66.3807467  40.7422435  11.8703512  67.5504738
  38.7457496  14.6878000  63.6727299  37.8368715  14.4037033  63.7699769
  38.7752580  15.1077079  62.8130606  43.9776763  18.2984590  67.4418467
  43.5239090  17.4575500  67.4983657  43.3470730  18.9345988  67.7793247
  42.9209683   9.2276576  68.6719134  42.1832439   8.7153962  69.0029377
  43.1736456   8.7876957  67.8602411  42.4209702  20.1361086  68.3768285
  42.7132677  20.6966143  67.6580650  42.9308323  20.4289647  69.1321444
  43.0221310   2.0052828  69.2660903  43.3280187   1.1450191  68.9786818
  43.7473915   2.5970448  69.0659897  29.3145666  12.4083514  67.6542501
  29.1170066  11.8152875  66.9293568  28.7592330  12.1035724  68.3718440
  37.2942390  12.3006621  69.7737094  37.3491000  11.3480457  69.6979571
  36.4833592  12.4566060  70.2578393  35.2334750  10.9183680  67.5327473
  34.4202615  11.2177851  67.9392665  35.7293744  10.5239369  68.2501955
  40.8308961  11.3825505  76.3642367  41.1858349  11.6096978  77.2236833
  41.4781093  11.7143882  75.7419622  34.7248824   8.4902036  73.1488708
  35.3648204   8.3490795  72.4511672  33.8926355   8.2036549  72.7727310
  46.5876078  16.5720468  72.0802968  47.0212585  16.4795757  72.9286022
  47.3007659  16.5477968  71.4422984  35.5009128  17.7904466  69.2623701
  36.2949727  17.2954787  69.0606276  34.7900821  17.2622330  68.8991406
  40.3203973  20.1722562  73.6136068  40.3740995  20.7413498  74.3813784
  39.4518754  20.3424447  73.2490105  31.8091892  11.9347548  65.3383453
  30.8789480  11.8732004  65.5553415  31.9049364  11.4123501  64.5420095
  31.7277441   8.4602361  67.9261695  31.9884258   9.3747694  67.8170855
  32.5494613   7.9926804  68.0758308  47.4491627  16.6144169  74.6135853
  47.6427518  17.5189979  74.8595128  47.3492246  16.1551588  75.4474438
  42.5106736  16.7650911  80.1876734  42.3592243  16.5361463  79.2706817
  42.5011416  17.7221513  80.2008079  39.2792073  14.3382824  75.1723000
  40.2084133  14.4893984  74.9991967  38.8583103  14.4266845  74.3171647
  38.0780404  18.3633488  72.9421538  37.9391490  17.9952273  73.8147476
  37.2895001  18.8781128  72.7705496  39.6285619  17.7415091  70.3310376
  39.2935452  17.7015861  71.2268025  39.1289565  17.0759807  69.8580786
  42.5644811  15.0871125  60.6047435  41.9473982  14.3617954  60.5080488
  42.0961300  15.8480486  60.2614509  36.2312164  12.8602680  75.3446636
  36.9411783  12.2195873  75.3033255  36.1881472  13.1115575  76.2672817
  44.2198943  19.7970034  78.2653216  44.1611489  19.1129254  77.5983799
  44.6218461  20.5389024  77.8133842  34.3543357   9.3056550  59.7268739
  33.4772823   9.1845351  59.3630986  34.8301110   8.5142628  59.4747628
  44.2216350  17.7609618  76.4967195  43.3343129  17.4235540  76.6193594
  44.7914901  17.0292649  76.7335961  25.8745497  14.0933710  69.8210247
  26.5616537  13.7795440  69.2331262  25.7193626  14.9975074  69.5477498
  37.7517503  22.4211070  73.4628438  37.6787675  23.2266042  73.9747743
  37.3094897  22.6203036  72.6376460  40.8503933   7.4677470  69.6165465
  41.3472633   6.7147432  69.2966536  40.0790915   7.5041786  69.0508675
  48.7033691  13.1717835  71.2583757  48.6923567  14.0542551  70.8877690
  47.8351070  12.8189386  71.0638294  40.2116187  22.3197904  75.6186597
  40.9244159  22.9545369  75.5462499  39.7206216  22.4161770  74.8026599
  41.9333714  16.2249157  67.1903889  40.9989993  16.3450619  67.0208593
  42.1110382  15.3221624  66.9263899  37.4338902   9.6094853  69.3437150
  37.0636689   9.0565893  70.0318056  37.9297994   9.0052986  68.7912150
  35.2628101  20.0692348  76.4392168  35.9637560  20.7028831  76.5921562
  34.7923216  20.4107079  75.6787807  43.3882496  18.4110297  64.7240075
  43.6642340  18.2966892  65.6333949  42.5186995  18.0127782  64.6852248
  43.2922928   4.4347063  71.7644824  42.3786008   4.6651290  71.9327031
  43.7216029   4.5185507  72.6158857  43.0629386  12.6236955  74.2644718
  42.4100837  12.8712863  73.6097171  43.4409766  11.8101093  73.9307196
  40.0236560  22.6596648  68.3672889  40.2058955  21.8418304  68.8300641
  40.8469546  22.8764340  67.9297779  30.8595819  19.6028703  73.3723271
  31.4449255  18.8572391  73.5051175  30.6620657  19.9132659  74.2559934
  37.8539742  24.6723694  74.9868371  38.4058050  24.8355315  75.7517457
  38.1945936  25.2628131  74.3148396  42.7050617  19.4984951  80.8417026
  43.2490521  20.1114909  80.3471981  42.1237462  20.0564529  81.3584039
  29.0822051  10.8998405  65.1681645  29.3775492   9.9909083  65.1148699
  28.1810087  10.8786144  64.8462647  40.9908130  22.6205669  71.9732054
  40.8659269  21.8195409  71.4642999  41.6487221  23.1151862  71.4846023
  32.6116298   8.9754402  71.1509194  31.8902884   9.5890369  71.0116667
  33.4009554   9.5112166  71.0725840  43.0543038  20.4214689  73.6011604
  42.1073374  20.3020040  73.5289930  43.4025811  19.5337187  73.6837865
  30.8109892   8.5812503  65.2920970  30.4822599   7.7009882  65.1096076
  31.1649263   8.5260171  66.1797360  40.0589471  20.2167405  69.8015956
  39.9114434  19.2884113  69.9823526  40.8842965  20.2387496  69.3173031
  33.9251716   8.8685472  65.6596448  34.2647788   9.3971394  64.9375056
  34.3723836   9.2065879  66.4355015  43.6623593  21.0395964  70.8880829
  44.5870141  20.8338825  70.7505280  43.4938897  20.7912365  71.7970170
  35.9119863   7.3660094  63.8589741  36.6328225   7.7441347  63.3553458
  35.2885167   8.0848971  63.9624719  40.0550986   8.0705243  64.7948073
  40.2714600   8.9529881  64.4936901  39.5745053   7.6791456  64.0653715
  34.7950207  11.0290956  71.3718818  34.6494788  11.3431259  72.2643099
  34.3175411  11.6475857  70.8189716  36.6546590   8.0193504  71.4199707
  36.6408159   7.1234598  71.0832005  37.3719018   8.0264168  72.0537993
  38.5072721   8.4530844  73.4652835  38.2490498   9.3747915  73.4637165
  37.9757761   8.0561279  74.1553299  43.4518909  21.5581632  66.2442920
  43.6255787  20.9928054  65.4916772  43.9447801  22.3582526  66.0622410
  36.0583486   6.9007885  66.6887277  36.1799397   5.9724531  66.8878165
  35.7685528   6.9146570  65.7765593  38.9274676   4.5862795  69.8253997
  38.9496373   4.6502128  68.8705977  39.3442735   3.7467304  70.0194503
  46.3385505  18.3248102  64.8727149  46.8636829  18.6635374  64.1476469
  46.2507858  17.3895117  64.6890284  38.0005554  22.2382175  77.0017026
  38.3092680  21.9931322  77.8739725  38.7981036  22.4428814  76.5135896
  30.5018505  20.5831626  69.2347030  31.3276525  20.2835398  68.8545674
  30.1512557  19.8139248  69.6836819  35.4700038  19.9358094  71.3044704
  34.8480047  19.2728799  71.0046932  36.1404905  19.9619226  70.6218352
  28.7027110  18.5017952  70.1935964  27.8659018  18.0740126  70.0119965
  28.6750755  18.6950395  71.1306755  46.0279411  18.9581005  80.1778347
  45.2374955  18.9405144  79.6382846  45.7912766  19.4969299  80.9327384
  46.1477286  15.8073472  77.4911076  46.1975291  15.6423479  78.4326598
  46.0391209  14.9400731  77.1008956  35.0313545  18.4862017  64.7803164
  35.1801665  19.1697482  64.1269837  35.8379988  18.4667107  65.2952620
  47.6495483  18.2270413  77.7353097  47.3580291  18.5900394  78.5716558
  47.0367614  17.5137421  77.5566429  45.8982671  13.3503028  76.2033155
  46.3736793  13.5430674  75.3952006  44.9748237  13.4062213  75.9576539
  32.7866178  14.5127195  65.7864233  32.5412220  13.6089525  65.9844444
  32.9562092  14.5144345  64.8443711  32.0561825  10.2455552  63.2850395
  31.3631070  10.3199907  62.6290431  31.8113577   9.4815896  63.8071912
  40.7275482   1.8051154  70.6889886  41.0077236   1.1374343  71.3150312
  41.5126089   1.9980249  70.1764549  38.5308950  20.9810148  62.2514912
  37.9582917  21.6000335  61.7985384  39.1041744  21.5309509  62.7854834
  44.5984340  10.2268788  74.4361461  45.5501763  10.3266885  74.4573685
  44.4287791   9.4347056  74.9459545  42.6198720   7.3124371  74.6220862
  42.0248652   7.5929384  73.9267350  42.3348416   7.8018272  75.3937603
  41.7506210  21.2647298  63.3823494  42.6836883  21.1992859  63.5856370
  41.6629423  22.1003565  62.9238027  47.0772418  13.4474907  73.5503760
  47.0448738  12.5090908  73.7363444  47.6873042  13.5258944  72.8169585
  38.9155749  12.3170960  59.5930964  39.8614854  12.1877169  59.6619382
  38.5369994  11.5785622  60.0700393  47.2266906  10.2385951  73.5962044
  46.7105955   9.4544408  73.4091972  48.1106855   9.9104667  73.7608563
  44.8877633   3.9826966  69.5557856  44.6902455   3.6742055  70.4401188
  45.4977339   4.7088605  69.6855786  52.8948968  14.5090914  72.6909797
  53.6252356  14.2476202  73.2517500  52.2855913  13.7719636  72.7311865
  50.9764265  12.6498777  73.2884248  50.2497429  12.5154742  72.6800740
  50.5611552  12.9575605  74.0940966  37.0998666  10.2420937  59.5285850
  36.1930121   9.9454050  59.6048563  37.3774647   9.9450755  58.6620136
  28.0176606  11.5627300  69.9784896  27.6979391  10.7092608  69.6859270
  27.4710035  11.7775878  70.7342863  31.7956514  14.2789741  73.6954403
  32.0142524  15.2106849  73.7142436  32.2082288  13.9197716  74.4809206
  38.7160732   4.7857827  65.6830091  37.9061460   4.4404911  66.0585337
  39.4045149   4.4765370  66.2717702  40.6451280   3.8635873  67.3054388
  41.1982319   4.2831327  67.9644411  40.8821366   2.9371621  67.3477344
  35.8697451   7.1007872  59.6697829  36.7316615   7.4262770  59.9293646
  36.0547795   6.3139368  59.1570895  27.8864866  15.1830212  71.9478018
  27.1928338  14.7684164  71.4347972  28.6337857  15.2250748  71.3511437
  44.0230087   5.9736398  66.8133052  43.4428756   6.6321203  66.4311104
  43.7566020   5.1513743  66.4020469  42.4733653   5.3741456  69.0154372
  42.9733432   5.4857991  68.2068691  43.1169261   5.0702509  69.6555181
  29.8001609  15.1148465  69.8244032  29.7772297  15.2136153  68.8725916
  30.1102245  15.9613616  70.1461199  32.4588987  17.1724621  73.9390647
  33.4132240  17.1408563  73.8720578  32.2601510  16.7115244  74.7540873
  42.8054965   8.1336489  65.8689400  41.9180820   8.4186139  65.6509595
  43.2208954   7.9730252  65.0216677  46.1569501   8.1583010  69.5843739
  46.9329891   8.6479462  69.8568356  45.4317635   8.5841064  70.0415609
  48.5942060   8.8710629  70.6417680  49.1886551   8.6306365  69.9310988
  48.6668644   8.1517760  71.2691216  30.8139216  22.7144240  70.9560845
  30.6793683  21.9544641  70.3898843  30.3971278  23.4385140  70.4889634
  41.9498179  17.8981164  59.9637420  42.6534029  18.1031166  60.5795076
  41.2260827  18.4657925  60.2286504  42.7795989  13.6491025  66.0839690
  42.7231190  14.1059576  65.2447323  43.3324331  12.8881709  65.9062533
  43.8584876  18.3363693  62.0135880  44.6930480  17.9044891  61.8313355
  43.6969219  18.1645706  62.9412775  36.8226894   4.3403915  62.9577538
  36.8105563   5.2845755  63.1145809  37.7150315   4.1574060  62.6636999
  34.9962856  24.2641819  74.3835216  35.8990102  24.2965429  74.7001711
  34.7700226  23.3342270  74.3981552  36.7516458  23.0172805  71.0445294
  35.8012089  23.0174667  70.9309667  37.0548944  22.2705540  70.5281329
  40.6379013   0.9346692  67.2123475  39.8711409   0.3805178  67.3580157
  41.0489718   1.0068560  68.0737626  54.9644267  20.2281605  74.5471852
  54.6327592  21.0977016  74.3233067  54.3689880  19.9117889  75.2265882
  42.2697079  28.5241221  70.8148258  42.3989460  28.7775700  71.7287670
  41.5894530  29.1168929  70.4952913  48.9313796  26.3666337  79.5700099
  48.1547130  26.9260257  79.5602964  49.5704359  26.8523120  80.0914969
  41.2166505  25.9963234  70.8599301  40.4265559  26.2520763  70.3839411
  41.7077752  26.8111572  70.9651341  39.5004208  26.2493725  73.2914291
  39.7512246  27.1340735  73.5571867  40.0363756  26.0698326  72.5189383
  45.2002275  20.6312204  82.2958627  44.8069220  20.0778403  82.9706272
  46.0168415  20.9422783  82.6865145  48.1170236  22.0470083  79.8878884
  48.8579949  22.6477236  79.8083346  48.3488159  21.3047721  79.3296927
  50.3403412  35.1744191  79.7644614  49.8967266  34.3880569  79.4465519
  51.0020625  35.3623341  79.0988505  48.8957704  32.9691120  78.6349524
  49.4286041  32.2079408  78.4048832  48.3671785  32.6764772  79.3773678
  52.0627399  18.0751186  74.1643166  51.7191668  18.9652828  74.0882276
  52.4306361  17.8852844  73.3012751  49.6124793  22.9109498  67.7300839
  48.7566389  22.5216348  67.5506478  50.0251744  22.9901459  66.8700625
  51.1423939  20.4455841  72.1292399  50.6388735  20.4085977  71.3160204
  51.4354546  21.3548584  72.1889056  47.3866825  20.5294571  71.1358581
  48.2519822  20.3337380  70.7764470  47.4544334  20.3004923  72.0627937
  44.9929144  22.7596779  68.5074947  45.5672896  22.5371960  67.7748140
  45.5800127  22.8285473  69.2603549  47.2951812  19.6338028  67.2350017
  46.6416224  19.3187045  66.6106632  47.2532286  19.0113768  67.9609840
  53.8615065  17.3344745  69.2660903  54.1673941  16.4742109  68.9786818
  54.5867669  17.9262366  69.0659897  45.5642579  23.8193954  73.1488708
  46.2041958  23.6782713  72.4511672  44.7320109  23.5328467  72.7727310
  42.5671195  23.7894279  67.9261695  42.8278013  24.7039612  67.8170855
  43.3888368  23.3218721  68.0758308  44.0396121  25.2032036  75.0960520
  44.7119174  24.9949398  74.4473168  43.2125907  25.0054122  74.6565752
  49.9421693  21.8293977  77.1126180  49.2949608  22.5283926  77.0190657
  50.7122708  22.2630121  77.4802429  53.3500491  32.0942829  80.1876734
  53.1985997  31.8653381  79.2706817  53.3405170  33.0513430  80.2008079
  41.5173974  24.3115824  74.2495270  41.4332163  23.7041493  73.5145680
  40.6956680  24.8024842  74.2504767  48.2732656  24.9386770  69.3437150
  47.9030444  24.3857811  70.0318056  48.7691749  24.3344904  68.7912150
  44.5528228  37.9671868  68.3885713  43.8838604  38.4517995  67.9049753
  44.4141098  38.2141088  69.3029092  48.6933497  40.0015611  74.9868371
  49.2451805  40.1647233  75.7517457  49.0339690  40.5920049  74.3148396
  43.6697990  22.3490761  75.5890256  43.7339317  23.2105592  75.1767654
  43.6065110  21.7364763  74.8562615  43.1450263  24.4213894  79.2363290
  43.7722301  24.0390971  79.8500815  42.2878181  24.2028096  79.6018983
  53.5444371  34.8276869  80.8417026  54.0884275  35.4406827  80.3471981
  52.9631216  35.3856447  81.3584039  43.4510052  24.3046319  71.1509194
  42.7296638  24.9182287  71.0116667  44.2403308  24.8404084  71.0725840
  46.2536366  21.6400746  77.4249845  46.7770768  21.8863042  78.1876155
  46.0348699  22.4720781  77.0052983  47.4588911  22.5814441  75.1099516
  47.1185731  21.7822254  75.5120196  46.7527917  22.8816152  74.5376349
  48.1105383  19.6663753  73.5626839  48.9331452  19.1924231  73.4405729
  48.3543446  20.4454237  74.0625525  45.6343962  26.3582874  71.3718818
  45.4888542  26.6723177  72.2643099  45.1569165  26.9767774  70.8189716
  47.4940344  23.3485422  71.4199707  47.4801913  22.4526515  71.0832005
  48.2112773  23.3556086  72.0537993  40.1089624  28.8988218  74.3106479
  39.5643092  29.6748026  74.4426753  40.9868974  29.2459023  74.1525600
  49.7668431  19.9154713  69.8253997  49.7890128  19.9794046  68.8705977
  50.1836490  19.0759221  70.0194503  40.8955646  28.0258115  77.2036636
  40.1537382  28.1740750  77.7901266  40.5748390  28.2866380  76.3403385
  48.8399308  37.5674093  77.0017026  49.1486435  37.3223240  77.8739725
  49.6374790  37.7720731  76.5135896  41.3412259  35.9123543  69.2347030
  42.1670279  35.6127315  68.8545674  40.9906311  35.1431166  69.6836819
  46.3818320  23.7431800  80.8977210  46.4306475  24.6193922  80.5154980
  46.9240834  23.2009193  80.3248853  56.8673166  34.2872923  80.1778347
  56.0768709  34.2697062  79.6382846  56.6306520  34.8261217  80.9327384
  56.9871041  31.1365389  77.4911076  57.0369046  30.9715397  78.4326598
  56.8784964  30.2692648  77.1008956  48.6117608  24.4963172  77.6523569
  47.7420918  24.7896738  77.3806157  48.8477089  25.0803617  78.3730832
  51.3156642  20.7142789  75.1688989  51.8338586  21.4503816  74.8435478
  50.9611775  21.0206782  76.0035748  51.5669236  17.1343071  70.6889886
  51.8470990  16.4666261  71.3150312  52.3519843  17.3272167  70.1764549
  53.4592474  22.6416289  74.6220862  52.8642406  22.9221301  73.9267350
  53.1742171  23.1310190  75.3937603  61.8158019  27.9790695  73.2884248
  61.0891183  27.8446659  72.6800740  61.4005306  28.2867523  74.0940966
  49.6388196  31.6980624  81.0531621  50.5591205  31.8759223  81.2471668
  49.6037779  30.7536670  80.9011321  38.8570361  26.8919218  69.9784896
  38.5373145  26.0384526  69.6859270  38.3103789  27.1067796  70.7342863
  42.6350268  29.6081659  73.6954403  42.8536278  30.5398767  73.7142436
  43.0476042  29.2489633  74.4809206  51.4845034  19.1927791  67.3054388
  52.0376073  19.6123244  67.9644411  51.7215121  18.2663539  67.3477344
  47.5078134  25.1814865  83.0857151  47.4074861  26.1309222  83.0169243
  47.2899676  24.8533104  82.2133222  47.3709404  28.6112003  81.9022213
  46.8876485  29.4112364  82.1086102  47.4570343  28.6219948  80.9489657
  39.1417038  25.4055788  77.2053642  39.7875901  24.8954742  77.6940867
  38.9334189  26.1424470  77.7797067  51.6670430  32.4736636  82.7045782
  52.5361589  32.6477288  82.3432417  51.1877181  33.2931052  82.5821512
  43.4814529  22.5523405  81.3028656  44.3445990  22.1960210  81.5131980
  42.9079939  22.2137300  81.9904060  63.3262906  44.1825262  72.1091057
  63.9641316  44.0632009  71.4054397  63.2083748  45.1306105  72.1679009
  60.6172395  45.2887541  78.0038787  60.6061036  44.8940340  77.1319291
  60.7793034  44.5553614  78.5972559  53.5403859  47.4839358  70.8733693
  54.3325151  47.1430182  70.4579992  53.7800510  47.5934333  71.7935846
  57.3379656  48.0724653  76.9517971  57.0469522  48.9770284  76.8364637
  57.9736640  48.1141181  77.6662041  68.2812601  41.8451949  70.0877243
  69.0137773  41.2751165  70.3215073  67.5251957  41.4573549  70.5283749
  65.8038022  35.5573523  74.5471852  65.4721346  36.4268934  74.3233067
  65.2083635  35.2409807  75.2265882  62.2969541  47.7586069  73.9467765
  61.9970264  48.6611107  73.8383572  61.9520601  47.4918252  74.7988918
  65.6966685  40.2768609  71.6265202  64.7883562  40.2084017  71.3323963
  65.6454281  40.7540554  72.4547028  57.2790321  54.5230389  66.9138732
  57.2014351  55.4738214  66.9927213  56.6751964  54.1776262  67.5713659
  59.7707551  41.6958254  79.5700099  58.9940885  42.2552175  79.5602964
  60.4098114  42.1815037  80.0914969  67.5628331  38.4785047  73.4043076
  66.9202711  38.7717580  72.7582871  67.0583260  38.3637968  74.2096273
  58.0253923  44.5043708  79.1318066  58.7668607  45.0428752  78.8552890
  57.3190908  45.1309997  79.2889618  63.5009263  46.6472848  77.7290228
  63.9092619  46.2055259  76.9844860  62.7786524  46.0725476  77.9824421
  59.8540333  41.5845455  75.1023785  60.7001528  42.0084869  75.2458434
  59.7938970  40.9279079  75.7962348  63.8238077  47.2074039  71.4842517
  63.1946940  47.3719753  70.7818585  63.4363739  47.6215648  72.2553481
  67.7027309  48.1428477  68.8386880  67.0178347  48.5227378  68.2883914
  67.7871158  48.7523803  69.5718828  63.0039778  39.2449823  76.7604958
  62.7600710  39.9991884  76.2239234  63.2799708  39.6235171  77.5952205
  64.9578241  45.7888436  75.4382224  65.1695136  46.4320196  74.7616605
  64.9107989  44.9550752  74.9704154  59.3766039  46.9448447  68.7492602
  59.8404385  47.2236150  67.9597224  59.1122837  46.0431892  68.5665692
  56.7615287  41.6583356  79.9333376  56.1313947  42.3399637  80.1668773
  56.6551375  41.5466438  78.9886515  52.0560259  41.3255152  70.8599301
  51.2659313  41.5812681  70.3839411  52.5471506  42.1403490  70.9651341
  66.0724069  48.6660391  73.6104581  66.8941512  48.2640578  73.3287263
  66.0686472  48.5628625  74.5620697  54.0075004  41.6899731  67.8182777
  53.2106168  41.8018426  68.3366273  53.7800597  42.0286383  66.9523668
  59.8380672  48.2144434  75.7665292  59.9025105  48.6764842  76.6023464
  59.1291596  47.5841799  75.8947602  50.3397962  41.5785642  73.2914291
  50.5906001  42.4632652  73.5571867  50.8757510  41.3990244  72.5189383
  74.1630062  45.0099140  69.9589553  73.4093770  44.4406538  69.8033557
  74.2977603  44.9761804  70.9060188  59.5528690  49.8812542  65.6344272
  59.4174365  50.7264078  66.0629120  60.0938502  50.0831820  64.8710206
  56.0396029  35.9604122  82.2958627  55.6462975  35.4070320  82.9706272
  56.8562170  36.2714700  82.6865145  54.8152972  50.5153736  68.2894950
  54.9919600  51.4371701  68.1015934  55.6109805  50.2012156  68.7189330
  58.9563990  37.3762001  79.8878884  59.6973704  37.9769154  79.8083346
  59.1881913  36.6339639  79.3296927  54.1005328  42.5618368  78.1657114
  53.9858844  41.6603625  78.4664213  53.2449846  42.8082065  77.8141930
  61.1797166  50.5036108  79.7644614  60.7361020  49.7172487  79.4465519
  61.8414380  50.6915259  79.0988505  55.9384287  52.0331910  74.2905293
  56.4891712  51.9048973  73.5182287  55.0995763  52.3326799  73.9400186
  63.2778404  50.7838908  77.7926016  63.2596880  51.6047789  77.3006285
  64.1998324  50.6592984  78.0176157  59.7351458  48.2983038  78.6349524
  60.2679795  47.5371326  78.4048832  59.2065539  48.0056690  79.3773678
  66.0797017  45.6218051  71.2635382  65.4220692  46.3117312  71.3515511
  66.8837416  46.0114483  71.6069369  64.8902476  43.9762424  69.3139324
  65.4034358  44.6092415  69.8161034  65.5403700  43.3763619  68.9482684
  62.1524850  53.9546748  62.0699995  61.4786549  54.2578445  62.6784953
  62.5390672  54.7575828  61.7205452  65.6564272  48.9568425  67.4418467
  65.2026599  48.1159335  67.4983657  65.0258239  49.5929823  67.7793247
  64.0997211  50.7944922  68.3768285  64.3920186  51.3549979  67.6580650
  64.6095832  51.0873483  69.1321444  59.0630837  51.5725273  69.4661738
  59.0207015  51.7986119  68.5370270  59.9793535  51.3388647  69.6147539
  62.5096470  42.0409340  76.3642367  62.8645858  42.2680813  77.2236833
  63.1568602  42.3727717  75.7419622  68.2663587  47.2304303  72.0802968
  68.7000094  47.1379592  72.9286022  68.9795168  47.2061804  71.4422984
  57.1796637  48.4488302  69.2623701  57.9737236  47.9538622  69.0606276
  56.4688330  47.9206165  68.8991406  61.9991482  50.8306397  73.6136068
  62.0528504  51.3997334  74.3813784  61.1306263  51.0008282  73.2490105
  53.4879401  42.5931384  65.3383453  52.5576989  42.5315839  65.5553415
  53.5836873  42.0707336  64.5420095  69.1279136  47.2728004  74.6135853
  69.3215027  48.1773814  74.8595128  69.0279755  46.8135423  75.4474438
  60.7815447  37.1585894  77.1126180  60.1343362  37.8575844  77.0190657
  61.5516463  37.5922038  77.4802429  64.1894245  47.4234747  80.1876734
  64.0379752  47.1945298  79.2706817  64.1798925  48.3805348  80.2008079
  60.9579582  44.9966659  75.1723000  61.8871642  45.1477819  74.9991967
  60.5370612  45.0850680  74.3171647  59.7567913  49.0217324  72.9421538
  59.6178999  48.6536108  73.8147476  58.9682510  49.5364963  72.7705496
  60.3516065  54.1226420  64.2847074  60.5267821  53.6514463  65.0992697
  59.6648853  54.7492186  64.5128335  61.3073128  48.3998926  70.3310376
  60.9722961  48.3599696  71.2268025  60.8077074  47.7343642  69.8580786
  65.8986452  50.4553869  78.2653216  65.8398998  49.7713089  77.5983799
  66.3005970  51.1972859  77.8133842  56.6228607  40.5051734  77.1642276
  56.0865964  40.0542472  77.8163872  56.0345316  40.6397643  76.4212740
  54.9177151  57.2715783  71.0586934  55.1573749  57.9034307  71.7365953
  54.0746347  56.9203823  71.3452294  65.9003859  48.4193453  76.4967195
  65.0130638  48.0819375  76.6193594  66.4702410  47.6876484  76.7335961
  59.4305012  53.0794905  73.4628438  59.3575184  53.8849877  73.9747743
  58.9882406  53.2786871  72.6376460  59.2194792  52.3166675  66.9731260
  58.4362314  52.8588356  67.0669484  59.9187537  52.8340655  67.3725501
  70.3821200  43.8301670  71.2583757  70.3711076  44.7126386  70.8877690
  69.5138579  43.4773221  71.0638294  61.8903696  52.9781739  75.6186597
  62.6031668  53.6129204  75.5462499  61.3993725  53.0745605  74.8026599
  66.9993774  42.7250311  67.7253923  67.4654226  43.5578303  67.6514226
  67.4501275  42.2595293  68.4299181  56.9415609  50.7276183  76.4392168
  57.6425069  51.3612666  76.5921562  56.4710724  51.0690915  75.6787807
  64.7416895  43.2820790  74.2644718  64.0888346  43.5296698  73.6097171
  65.1197275  42.4684929  73.9307196  61.7024069  53.3180484  68.3672889
  61.8846464  52.5002140  68.8300641  62.5257055  53.5348176  67.9297779
  62.0366235  52.2448669  65.6287937  62.5654001  51.7341123  65.0158099
  62.2994454  51.9291199  66.4933470  60.7904468  44.0240601  80.7510755
  60.1145105  43.9234731  81.4213131  61.6132102  43.8679815  81.2146753
  52.5383328  50.2612538  73.3723271  53.1236764  49.5156226  73.5051175
  52.3408166  50.5716495  74.2559934  55.3921983  53.2963785  68.3885713
  54.7232358  53.7809913  67.9049753  55.2534852  53.5433006  69.3029092
  59.5327251  55.3307529  74.9868371  60.0845559  55.4939150  75.7517457
  59.8733445  55.9211967  74.3148396  53.9844017  39.7505811  79.2363290
  54.6116056  39.3682889  79.8500815  53.1271936  39.5320013  79.6018983
  64.3838126  50.1568786  80.8417026  64.9278030  50.7698745  80.3471981
  63.8024971  50.7148365  81.3584039  62.6695639  53.2789504  71.9732054
  62.5446778  52.4779244  71.4642999  63.3274730  53.7735698  71.4846023
  64.7330547  51.0798525  73.6011604  63.7860883  50.9603876  73.5289930
  65.0813320  50.1921023  73.6837865  61.7376980  50.8751241  69.8015956
  61.5901943  49.9467948  69.9823526  62.5630474  50.8971331  69.3173031
  65.3411102  51.6979799  70.8880829  66.2657650  51.4922661  70.7505280
  65.1726406  51.4496201  71.7970170  60.1860230  39.1114680  73.4652835
  59.9278007  40.0331750  73.4637165  59.6545270  38.7145114  74.1553299
  65.1306418  52.2165467  66.2442920  65.3043296  51.6511889  65.4916772
  65.6235310  53.0166362  66.0622410  50.9483378  44.2280136  74.3106479
  50.4036846  45.0039944  74.4426753  51.8262728  44.5750940  74.1525600
  66.1181591  51.5332231  63.3439818  66.8132495  52.1538924  63.5627133
  66.4604741  50.6827583  63.6192196  51.7349400  43.3550032  77.2036636
  50.9931136  43.5032668  77.7901266  51.4142144  43.6158298  76.3403385
  68.0173014  48.9831937  64.8727149  68.5424338  49.3219210  64.1476469
  67.9295367  48.0478952  64.6890284  59.6793063  52.8966011  77.0017026
  59.9880189  52.6515157  77.8739725  60.4768545  53.1012649  76.5135896
  59.7013675  55.0503920  69.2322402  59.2618665  54.5580299  69.9255259
  60.4521792  54.5076888  68.9914477  52.1806014  51.2415461  69.2347030
  53.0064034  50.9419233  68.8545674  51.8300066  50.4723083  69.6836819
  57.1487547  50.5941929  71.3044704  56.5267556  49.9312634  71.0046932
  57.8192414  50.6203061  70.6218352  50.3814619  49.1601787  70.1935964
  49.5446527  48.7323962  70.0119965  50.3538264  49.3534231  71.1306755
  57.2212074  39.0723717  80.8977210  57.2700230  39.9485840  80.5154980
  57.7634589  38.5301110  80.3248853  67.7066920  49.6164841  80.1778347
  66.9162464  49.5988979  79.6382846  67.4700275  50.1553134  80.9327384
  67.8264795  46.4657307  77.4911076  67.8762800  46.3007314  78.4326598
  67.7178718  45.5984566  77.1008956  65.1168557  42.4488235  78.8070382
  66.0178420  42.3094700  78.5154380  65.1916532  42.6142690  79.7468560
  59.4511363  39.8255090  77.6523569  58.5814672  40.1188656  77.3806157
  59.6870843  40.4095535  78.3730832  69.3282992  48.8854248  77.7353097
  69.0367800  49.2484229  78.5716558  68.7155123  48.1721257  77.5566429
  70.5278674  46.4507128  70.2555667  71.3625566  46.8896932  70.4193228
  70.6637803  45.9745781  69.4363913  67.5770180  44.0086863  76.2033155
  68.0524302  44.2014509  75.3952006  66.6535746  44.0646049  75.9576539
  66.2771849  40.8852623  74.4361461  67.2289272  40.9850721  74.4573685
  66.1075300  40.0930892  74.9459545  64.2986229  37.9708206  74.6220862
  63.7036161  38.2513219  73.9267350  64.0135925  38.4602107  75.3937603
  63.4293719  51.9231133  63.3823494  64.3624392  51.8576695  63.5856370
  63.3416932  52.7587400  62.9238027  66.0581736  51.2397003  60.3427442
  65.9795367  50.9056867  61.2363200  66.8791403  51.7318771  60.3418914
  68.7559927  44.1058743  73.5503760  68.7236247  43.1674744  73.7363444
  69.3660551  44.1842780  72.8169585  68.9054415  40.8969786  73.5962044
  68.3893464  40.1128243  73.4091972  69.7894364  40.5688503  73.7608563
  74.5736477  45.1674750  72.6909797  75.3039865  44.9060038  73.2517500
  73.9643422  44.4303472  72.7311865  72.6551774  43.3082612  73.2884248
  71.9284938  43.1738577  72.6800740  72.2399061  43.6159441  74.0940966
  60.4781950  47.0272542  81.0531621  61.3984960  47.2051141  81.2471668
  60.4431533  46.0828587  80.9011321  58.3471888  40.5106782  83.0857151
  58.2468615  41.4601139  83.0169243  58.1293430  40.1825021  82.2133222
  49.5652375  45.8414047  71.9478018  48.8715847  45.4268000  71.4347972
  50.3125366  45.8834584  71.3511437  58.2103158  43.9403921  81.9022213
  57.7270240  44.7404281  82.1086102  58.2964097  43.9511866  80.9489657
  51.4789118  45.7732301  69.8244032  51.4559806  45.8719988  68.8725916
  51.7889754  46.6197452  70.1461199  54.1376496  47.8308456  73.9390647
  55.0919749  47.7992398  73.8720578  53.9389019  47.3699080  74.7540873
  54.7275878  46.4009572  76.5061445  55.5468767  46.8953651  76.5296282
  55.0012686  45.4841540  76.4779012  70.2729569  39.5294464  70.6417680
  70.8674060  39.2890200  69.9310988  70.3456153  38.8101595  71.2691216
  52.4926725  53.3728075  70.9560845  52.3581192  52.6128476  70.3898843
  52.0758787  54.0968975  70.4889634  72.5800642  42.8360665  69.4161101
  72.0200200  42.9053855  70.1892663  71.9744145  42.6601650  68.6960597
  55.6495850  54.2697392  71.1679287  55.5328235  55.2142825  71.0657978
  54.8288297  53.9670954  71.5565087  49.9810792  40.7347706  77.2053642
  50.6269656  40.2246660  77.6940867  49.7727943  41.4716387  77.7797067
  62.5064184  47.8028553  82.7045782  63.3755344  47.9769206  82.3432417
  62.0270936  48.6222970  82.5821512  56.6750365  54.9225654  74.3835216
  57.5777611  54.9549265  74.7001711  56.4487735  53.9926105  74.3981552
  58.4303967  53.6756641  71.0445294  57.4799598  53.6758502  70.9309667
  58.7336453  52.9289375  70.5281329  54.3208283  37.8815323  81.3028656
  55.1839745  37.5252128  81.5131980  53.7473694  37.5429218  81.9904060
  74.1656660  59.5117179  72.1091057  74.8035070  59.3923927  71.4054397
  74.0477503  60.4598023  72.1679009  70.9746366  59.4644607  72.0452582
  70.6364878  59.3485672  71.1573116  71.8436135  59.0635772  72.0253588
  66.8333182  61.3180084  68.0349472  66.2698047  61.2270021  67.2665760
  66.7185577  60.4979988  68.5151965  64.3797614  62.8131275  70.8733693
  65.1718906  62.4722100  70.4579992  64.6194264  62.9226250  71.7935846
  72.4132741  64.9851051  63.3463937  71.7620721  65.5705132  62.9597951
  73.2077104  65.5157246  63.4058975  66.3388368  62.0740189  63.7451072
  67.1119244  61.5269176  63.6063948  66.6913767  62.9384438  63.9565533
  69.1029617  60.7793419  73.5419331  69.6993190  60.5549442  72.8276294
  69.1604589  60.0378165  74.1444779  68.6754646  58.2332855  61.3769522
  68.9280166  57.7114376  60.6152985  67.7379205  58.0699000  61.4796205
  73.7197929  57.2368633  69.1844265  74.5061018  56.8188056  68.8334682
  73.9836633  58.1414725  69.3525913  73.8908006  62.6741483  63.8832922
  73.2553839  62.7476110  64.5953826  73.5605412  63.2635082  63.2052001
  79.1206356  57.1743866  70.0877243  79.8531528  56.6043083  70.3215073
  78.3645711  56.7865467  70.5283749  68.3950934  60.1360961  63.5793897
  68.2787193  59.4605864  64.2474981  68.5053194  59.6493335  62.7626050
  70.7382475  59.5971108  67.2840586  70.3740683  59.0701729  67.9953507
  71.5949591  59.2069577  67.1107071  76.6431776  50.8865440  74.5471852
  76.3115101  51.7560851  74.3233067  76.0477389  50.5701724  75.2265882
  70.3787962  54.6261007  62.2801934  70.5462365  55.4941244  62.6472405
  70.1885131  54.7888289  61.3563224  73.1363296  63.0877986  73.9467765
  72.8364019  63.9903025  73.8383572  72.7914355  62.8210170  74.7988918
  66.5875777  59.5391783  69.9804469  65.6626273  59.4067997  70.1882161
  66.8360190  60.3186002  70.4774412  76.5360439  55.6060527  71.6265202
  75.6277317  55.5375935  71.3323963  76.4848035  56.0832471  72.4547028
  70.3577183  57.0818665  63.2648601  70.2376808  57.5275716  64.1034081
  69.6629772  57.4303983  62.7062139  63.9484588  59.1825057  70.8148258
  64.0776969  59.4359536  71.7287670  63.2682039  59.7752765  70.4952913
  68.1184075  69.8522307  66.9138732  68.0408105  70.8030132  66.9927213
  67.5145719  69.5068179  67.5713659  78.4022086  53.8076965  73.4043076
  77.7596466  54.1009498  72.7582871  77.8977014  53.6929885  74.2096273
  76.0562249  57.5540138  64.0928935  76.9680106  57.7867525  63.9176633
  75.5471896  58.1377182  63.5304014  70.6934087  56.9137373  75.1023785
  71.5395282  57.3376786  75.2458434  70.6332725  56.2570997  75.7962348
  74.6631832  62.5365957  71.4842517  74.0340694  62.7011671  70.7818585
  74.2757494  62.9507566  72.2553481  78.5421064  63.4720394  68.8386880
  77.8572102  63.8519296  68.2883914  78.6264913  64.0815721  69.5718828
  73.8433532  54.5741741  76.7604958  73.5994464  55.3283802  76.2239234
  74.1193463  54.9527089  77.5952205  73.3998224  53.7298174  72.3418796
  72.5382703  54.0279428  72.6335534  73.4260659  53.9468573  71.4099829
  70.2159794  62.2740365  68.7492602  70.6798139  62.5528068  67.9597224
  69.9516592  61.3723809  68.5665692  67.1083875  61.8211846  71.6872365
  67.6785232  62.2499115  71.0489850  67.6991986  61.5394431  72.3856551
  69.1528680  58.3963517  65.5582167  69.8552723  58.8484561  66.0256093
  68.8209308  57.7547336  66.1862060  67.6009041  56.9875274  79.9333376
  66.9707702  57.6691555  80.1668773  67.4945129  56.8758355  78.9886515
  62.8954014  56.6547070  70.8599301  62.1053068  56.9104598  70.3839411
  63.3865261  57.4695408  70.9651341  64.8468759  57.0191649  67.8182777
  64.0499922  57.1310343  68.3366273  64.6194351  57.3578301  66.9523668
  61.1791717  56.9077560  73.2914291  61.4299755  57.7924570  73.5571867
  61.7151265  56.7282162  72.5189383  85.0023816  60.3391057  69.9589553
  84.2487525  59.7698455  69.8033557  85.1371357  60.3053722  70.9060188
  70.3922444  65.2104460  65.6344272  70.2568119  66.0555995  66.0629120
  70.9332257  65.4123737  64.8710206  66.8789784  51.2896040  82.2958627
  66.4856729  50.7362238  82.9706272  67.6955924  51.6006618  82.6865145
  63.8451842  62.7279898  66.2072197  64.3576362  63.5223148  66.3577762
  64.4974554  62.0306188  66.1405799  65.6546726  65.8445654  68.2894950
  65.8313355  66.7663619  68.1015934  66.4503560  65.5304073  68.7189330
  69.7957745  52.7053919  79.8878884  70.5367458  53.3061072  79.8083346
  70.0275668  51.9631556  79.3296927  64.9399083  57.8910286  78.1657114
  64.8252598  56.9895543  78.4664213  64.0843601  58.1373983  77.8141930
  66.7778042  67.3623828  74.2905293  67.3285467  67.2340891  73.5182287
  65.9389518  67.6618717  73.9400186  73.7414908  48.7335022  74.1643166
  73.3979177  49.6236663  74.0882276  74.1093870  48.5436679  73.3012751
  61.8100758  61.0568552  66.9831768  62.6475980  61.4665560  66.7665476
  61.9879026  60.1167994  66.9531962  73.7065191  58.7243633  62.6715601
  73.1911814  59.4948237  62.9103988  73.4342499  58.0508769  63.2948662
  71.2912302  53.5693333  67.7300839  70.4353898  53.1800184  67.5506478
  71.7039253  53.6485294  66.8700625  72.8211448  51.1039677  72.1292399
  72.3176244  51.0669812  71.3160204  73.1142055  52.0132419  72.1889056
  69.0654334  51.1878406  71.1358581  69.9307331  50.9921215  70.7764470
  69.1331843  50.9588758  72.0627937  78.6799465  61.4775987  64.6068774
  77.9028907  61.1387147  64.1623936  79.3590946  61.4828610  63.9323739
  73.4951494  56.5970725  64.4975382  73.1901629  56.9116874  65.3485525
  74.4481936  56.6752145  64.5402715  71.9397926  62.7560948  66.1468336
  71.4119287  62.0213708  65.8341573  71.4385428  63.5335624  65.9008304
  76.9190772  60.9509969  71.2635382  76.2614446  61.6409230  71.3515511
  77.7231171  61.3406400  71.6069369  66.6716653  53.4180614  68.5074947
  67.2460405  53.1955796  67.7748140  67.2587636  53.4869309  69.2603549
  75.7296230  59.3054341  69.3139324  76.2428112  59.9384333  69.8161034
  76.3797454  58.7055537  68.9482684  66.9986240  55.4485075  62.5270833
  66.1623553  55.7859762  62.8480107  66.8591010  55.3134055  61.5897970
  68.9739321  50.2921863  67.2350017  68.3203733  49.9770880  66.6106632
  68.9319795  49.6697604  67.9609840  70.0850526  60.5741158  59.1503309
  69.1777587  60.3430412  59.3494458  70.5821558  59.7778778  59.3377290
  72.9918605  69.2838666  62.0699995  72.3180303  69.5870362  62.6784953
  73.3784427  70.0867746  61.7205452  72.2077061  56.7803797  71.5597664
  71.2899623  57.0018744  71.4019353  72.6237205  56.8550107  70.7009372
  72.9912109  58.1795212  66.6900345  73.7383928  58.6916610  66.3807467
  73.2603699  57.8579265  67.5504738  71.2638759  60.6753753  63.6727299
  70.3549978  60.3912786  63.7699769  71.2933843  61.0952832  62.8130606
  76.4958027  64.2860343  67.4418467  76.0420354  63.4451253  67.4983657
  75.8651993  64.9221741  67.7793247  75.4390946  55.2152329  68.6719134
  74.7013703  54.7029715  69.0029377  75.6917720  54.7752710  67.8602411
  74.9390966  66.1236839  68.3768285  75.2313940  66.6841896  67.6580650
  75.4489586  66.4165400  69.1321444  75.5402573  47.9928581  69.2660903
  75.8461450  47.1325944  68.9786818  76.2655178  48.5846201  69.0659897
  61.8326930  58.3959267  67.6542501  61.6351329  57.8028628  66.9293568
  61.2773594  58.0911478  68.3718440  69.8123653  58.2882374  69.7737094
  69.8672263  57.3356210  69.6979571  69.0014855  58.4441813  70.2578393
  70.9614847  62.2162497  61.0115378  70.5234277  61.4998356  60.5521015
  71.7025288  62.4438612  60.4500469  67.7516013  56.9059434  67.5327473
  66.9383879  57.2053604  67.9392665  68.2475007  56.5115122  68.2501955
  69.9024591  66.9017190  69.4661738  69.8600770  67.1278037  68.5370270
  70.8187290  66.6680565  69.6147539  73.3490225  57.3701258  76.3642367
  73.7039613  57.5972731  77.2236833  73.9962356  57.7019635  75.7419622
  79.0787962  60.4919694  67.0691696  78.9405860  60.6821290  66.1412885
  78.7224181  61.2539077  67.5259747  67.2430088  54.4777789  73.1488708
  67.8829467  54.3366548  72.4511672  66.4107618  54.1912302  72.7727310
  68.0190392  63.7780219  69.2623701  68.8130990  63.2830540  69.0606276
  67.3082084  63.2498083  68.8991406  64.3273155  57.9223301  65.3383453
  63.3970743  57.8607757  65.5553415  64.4230627  57.3999254  64.5420095
  64.2458704  54.4478114  67.9261695  64.5065522  55.3623447  67.8170855
  65.0675877  53.9802557  68.0758308  65.7183630  55.8615871  75.0960520
  66.3906683  55.6533233  74.4473168  64.8913416  55.6637957  74.6565752
  71.6209202  52.4877812  77.1126180  70.9737117  53.1867762  77.0190657
  72.3910217  52.9213956  77.4802429  71.7973336  60.3258577  75.1723000
  72.7265396  60.4769737  74.9991967  71.3764366  60.4142598  74.3171647
  70.5961668  64.3509241  72.9421538  70.4572754  63.9828026  73.8147476
  69.8076264  64.8656881  72.7705496  71.1909820  69.4518338  64.2847074
  71.3661575  68.9806381  65.0992697  70.5042608  70.0784104  64.5128335
  72.1466883  63.7290844  70.3310376  71.8116716  63.6891614  71.2268025
  71.6470829  63.0635560  69.8580786  66.1211127  59.1358474  75.8562957
  65.9830925  58.4038713  76.4574496  67.0316050  59.0467374  75.5747144
  75.0826075  61.0746879  60.6047435  74.4655245  60.3493707  60.5080488
  74.6142563  61.8356239  60.2614509  68.7493428  58.8478434  75.3446636
  69.4593046  58.2071626  75.3033255  68.7062736  59.0991328  76.2672817
  67.4622362  55.8343651  77.1642276  66.9259719  55.3834390  77.8163872
  66.8739070  55.9689560  76.4212740  65.7570905  72.6007701  71.0586934
  65.9967503  73.2326225  71.7365953  64.9140102  72.2495741  71.3452294
  66.8724621  55.2932303  59.7268739  65.9954087  55.1721104  59.3630986
  67.3482374  54.5018381  59.4747628  58.3926761  60.0809463  69.8210247
  59.0797800  59.7671193  69.2331262  58.2374889  60.9850827  69.5477498
  63.1961483  54.9699659  74.2495270  63.1119672  54.3625329  73.5145680
  62.3744189  55.4608677  74.2504767  70.0588547  67.6458593  66.9731260
  69.2756068  68.1880273  67.0669484  70.7581292  68.1632573  67.3725501
  73.3685197  53.4553223  69.6165465  73.8653896  52.7023185  69.2966536
  72.5972178  53.4917539  69.0508675  81.2214954  59.1593588  71.2583757
  81.2104830  60.0418304  70.8877690  80.3532333  58.8065139  71.0638294
  74.4514977  62.2124910  67.1903889  73.5171256  62.3326372  67.0208593
  74.6291646  61.3097377  66.9263899  69.9520165  55.5970606  69.3437150
  69.5817953  55.0441646  70.0318056  70.4479258  54.9928739  68.7912150
  77.8387529  58.0542229  67.7253923  78.3047981  58.8870221  67.6514226
  78.2895029  57.5887211  68.4299181  75.9063760  64.3986050  64.7240075
  76.1823604  64.2842645  65.6333949  75.0368259  64.0003535  64.6852248
  75.8104191  50.4222816  71.7644824  74.8967271  50.6527043  71.9327031
  76.2397293  50.5061260  72.6158857  75.5810650  58.6112708  74.2644718
  74.9282100  58.8588616  73.6097171  75.9591030  57.7976846  73.9307196
  72.5417824  68.6472401  68.3672889  72.7240218  67.8294057  68.8300641
  73.3650810  68.8640094  67.9297779  72.8759989  67.5740586  65.6287937
  73.4047756  67.0633041  65.0158099  73.1388209  67.2583117  66.4933470
  63.3777082  65.5904456  73.3723271  63.9630519  64.8448144  73.5051175
  63.1801920  65.9008412  74.2559934  66.2315737  68.6255703  68.3885713
  65.5626113  69.1101831  67.9049753  66.0928607  68.8724924  69.3029092
  57.9694737  58.1610056  72.0927714  58.0078836  57.6273647  72.8864832
  57.4635030  57.6345261  71.4738691  65.3485499  53.0074596  75.5890256
  65.4126826  53.8689427  75.1767654  65.2852619  52.3948598  74.8562615
  64.8237772  55.0797729  79.2363290  65.4509810  54.6974806  79.8500815
  63.9665690  54.8611931  79.6018983  61.6003314  56.8874158  65.1681645
  61.8956755  55.9784836  65.1148699  60.6991350  56.8661897  64.8462647
  65.1297561  54.9630155  71.1509194  64.4084147  55.5766122  71.0116667
  65.9190817  55.4987919  71.0725840  67.9323875  52.2984581  77.4249845
  68.4558277  52.5446878  78.1876155  67.7136208  53.1304616  77.0052983
  63.3291156  54.5688256  65.2920970  63.0003862  53.6885635  65.1096076
  63.6830527  54.5135924  66.1797360  72.5770735  66.2043158  69.8015956
  72.4295697  65.2759866  69.9823526  73.4024228  66.2263249  69.3173031
  66.4432979  54.8561226  65.6596448  66.7829052  55.3847147  64.9375056
  66.8905100  55.1941632  66.4355015  76.1804857  67.0271717  70.8880829
  77.1051404  66.8214578  70.7505280  76.0120160  66.7788118  71.7970170
  69.1376420  53.2398276  75.1099516  68.7973240  52.4406089  75.5120196
  68.4315426  53.5399987  74.5376349  69.7892892  50.3247589  73.5626839
  70.6118961  49.8508067  73.4405729  70.0330955  51.1038072  74.0625525
  68.4301126  53.3535847  63.8589741  69.1509489  53.7317100  63.3553458
[truncated: 1,159,716 more chars]
