# Supplementary material for: Exploring Aromatic Cage Flexibility Using Cosolvent Molecular Dynamics Simulations—An In-Silico Case Study of Tudor Domains
Source: J Chem Inf Model. 2024 May 21;64(11):4553–69. doi: 10.1021/acs.jcim.4c00298 (PMC11167732; doi:10.1021/acs.jcim.4c00298)
Supplement: Supplementary file 2 — ci4c00298_si_002.zip [file ci4c00298_si_002.zip › SPIN1/topologies_input-coordinates/04_ISOIND/z_solv.rst]

44800  0.0000000e+00
  54.0323839  55.5547797  62.6208841  54.7480372  56.3497450  62.8305755
  55.0460987  56.8266019  61.8968383  55.6265515  55.9287838  63.3195576
  54.1411555  57.4071392  63.7454531  52.9822618  57.2817440  64.1391361
  54.9383955  58.4390770  64.0764135  55.9025076  58.3686491  63.7837924
  54.5478912  59.5764672  64.9157699  54.1738032  59.1632873  65.8533618
  55.7861304  60.4458502  65.2383825  56.4884020  59.8517892  65.8249633
  56.3103182  60.6887964  64.3124326  55.4999646  61.7695288  65.9797638
  56.4618139  62.2301239  66.2045907  54.9982899  62.4791569  65.3202440
  54.6880345  61.5955678  67.2795900  53.7407498  61.0897987  67.0980319
  55.2353259  60.9636234  67.9780501  54.3994673  62.8786890  67.9418806
  53.4490685  63.2066749  67.8355351  55.2516924  63.6497660  68.6437794
  56.5500373  63.3406943  68.7892234  56.9139428  62.4968295  68.3728533
  57.1652217  63.9312039  69.3301621  54.7873589  64.7626898  69.2233654
  53.8152314  65.0191988  69.1331418  55.4033530  65.3574893  69.7597279
  53.4072835  60.3928499  64.2891446  52.2844495  60.3320306  64.7912649
  53.7165946  61.1304167  63.2066974  54.6594159  61.1336412  62.8455568
  52.6998259  61.7883401  62.3983731  52.0004820  62.2901709  63.0719606
  53.3099964  62.8831838  61.4886306  53.7022392  63.6879242  62.1118387
  54.1561929  62.4860275  60.9273576  52.2647138  63.4375638  60.4995254
  52.1713991  62.6925830  59.7072767  51.2778898  63.4967284  60.9673074
  52.5950775  64.7675513  59.8179529  52.9622838  65.5086959  60.5283318
  53.3842450  64.6034571  59.0830891  51.4192051  65.2026285  59.0422255
  50.8327175  64.4446779  58.7204535  51.0217653  66.4488829  58.7302633
  51.7312501  67.5344231  59.0749645  52.5967020  67.4288902  59.5819752
  51.4096684  68.4590211  58.8275908  49.8759647  66.5991888  58.0525922
  49.3322940  65.7928538  57.7791384  49.5480429  67.5184640  57.7925509
  51.9271352  60.7300517  61.6025762  52.5414489  59.9589731  60.8630159
  50.5936444  60.7572840  61.7478749  50.1699805  61.4108928  62.3883267
  49.6822032  59.9770879  60.9251155  50.0736568  58.9602392  60.8448862
  48.2926717  59.9130301  61.5990233  48.4084234  59.5626407  62.6262223
  47.8443326  60.9051683  61.6600063  47.3260678  58.9414537  60.9087616
  47.7425142  58.0416693  60.1826683  46.0243260  59.1169281  61.1392089
  45.7028400  59.8623337  61.7382600  45.3502647  58.5034609  60.7057479
  49.6257313  60.5948947  59.5188191  49.0134815  61.6468062  59.3327992
  50.2924903  59.9182237  58.5741668  50.7998159  59.0818984  58.8270260
  50.3198965  60.2813222  57.1620272  50.0872919  61.3412140  57.0585412
  51.7290779  60.0557392  56.5399948  51.6655315  60.3089878  55.4803572
  52.7504337  61.0406875  57.1401598  53.7003435  61.0031421  56.6078801
  52.3895101  62.0668592  57.0802534  52.9500156  60.8204974  58.1888677
  52.2315087  58.5934723  56.6256442  52.4204748  58.3323670  57.6673336
  51.4623146  57.9019361  56.2831006  53.5051895  58.3266194  55.8102666
  53.5995233  57.2647877  55.5810930  53.5012518  58.8670980  54.8639239
  54.3975794  58.6218109  56.3629212  49.2581539  59.5255944  56.3364807
  49.1849320  59.7651858  55.1351466  48.4336282  58.6649010  56.9671417
  48.5212406  58.5188140  57.9632324  47.3159010  57.9812641  56.3089680
  47.6998771  57.5034259  55.4080118  46.6722106  56.8810813  57.2016546
  46.3019943  57.3461910  58.1149661  45.4677964  56.1706114  56.5440681
  45.1239336  55.3333443  57.1506382  44.6136920  56.8357863  56.4177239
  45.7330242  55.7781432  55.5627079  47.7139857  55.8290904  57.6161433
  47.2658898  55.0442398  58.2241223  48.1641197  55.3594308  56.7415547
  48.5207060  56.2667740  58.2046129  46.2295517  58.9943296  55.9038578
  45.7758049  59.7753867  56.7401895  45.8684705  58.9669559  54.6137225
  46.2903169  58.2870004  53.9928295  44.9428598  59.9106052  53.9962907
  44.3883248  59.3932362  53.2239085  44.2064714  60.2740709  54.7141144
  45.6699441  61.1051802  53.3624391  45.0545210  61.8046560  52.5565798
  46.9499498  61.3470745  53.7007800  47.4240970  60.7327846  54.3499628
  47.7229035  62.4865000  53.2073439  47.0642616  63.3580749  53.1753419
  48.9245176  62.8418285  54.1114740  49.6293064  62.0167375  54.1956557
  49.4858839  63.6769498  53.6891066  48.3676355  63.3526198  55.7592023
  47.7281003  64.4559900  55.3543640  48.2521534  62.2259250  51.7940965
  48.6281167  61.1002093  51.4617839  48.3668887  63.3271880  51.0417605
  48.0214531  64.2048661  51.4026281  49.2567946  63.4342857  49.8940956
  49.1525961  62.5466917  49.2734745  48.8874397  64.6969435  49.0963781
  48.8729018  65.5621701  49.7611169  49.6704718  64.8936092  48.3655892
  47.5454763  64.6059613  48.3518479  46.7265681  64.3072945  49.0060165
  47.3039760  65.6236177  48.0415527  47.6028291  63.7193655  47.0929414
  48.0829917  62.7786975  47.3585592  46.6100547  63.4533033  46.7303300
  48.4485599  64.3092166  46.0377514  48.6962765  65.2791420  46.1770545
  48.9257442  63.6885879  44.9451339  48.6206699  62.4137150  44.6750138
  48.0243676  61.8987513  45.3039183  48.9606703  61.9674103  43.8268665
  49.7220305  64.3593222  44.1047395  49.9644040  65.3233007  44.2751084
  50.0754878  63.8958978  43.2722073  50.7020302  63.5325001  50.3975189
  50.9595743  64.2815149  51.3393049  51.6070444  62.7814898  49.7592472
  51.3212783  62.1870483  48.9914602  53.0291148  62.7577364  50.0891648
  53.2677021  63.6154946  50.7152144  53.4406409  61.4466375  50.8270822
  54.5208533  61.5016530  50.9797892  52.8388815  61.3948862  52.2432660
  53.2225136  60.5496978  52.8138174  53.0858429  62.2974656  52.8022414
  51.7519958  61.3099794  52.2156349  53.1722132  60.1347005  50.0413923
  52.1077147  59.8982632  50.0727809  53.4099655  60.2437904  48.9842852
  53.9827000  58.9379706  50.5572283  53.9083794  58.0945931  49.8710236
  55.0394116  59.1855695  50.6594840  53.6250351  58.6051536  51.5306685
  53.8838622  62.8843689  48.8246613  53.4257466  62.5396588  47.7342756
  55.1318532  63.3328623  49.0223507  55.4226470  63.6072890  49.9534296
  56.1916060  63.2587772  48.0277179  55.9148569  62.4796352  47.3239498
  56.3338974  64.5972727  47.2692663  56.9105393  64.3970761  46.3641748
  55.3509899  64.9192119  46.9290413  57.0013844  65.7608041  48.0415240
  56.3720071  66.0570731  48.8809339  57.9608381  65.4562984  48.4594985
  57.2751154  66.9827196  47.1603339  56.9451893  67.0066460  45.9762489
  57.8876559  68.0164381  47.7360553  58.1572387  67.9909427  48.7139408
  58.0905046  68.8475221  47.2010031  57.4983919  62.8144725  48.6942778
  57.6832665  63.0202095  49.8944810  58.3924271  62.2449735  47.8767658
  58.1604894  62.0965317  46.9024461  59.7368643  61.8428062  48.2735039
  60.1814813  62.6651719  48.8372789  59.6883584  60.5892260  49.1792908
  60.6866134  60.3620062  49.5485278  59.0979291  60.7986264  50.0669697
  59.1408217  59.3280596  48.5556949  59.9206341  58.4652653  47.8018385
  60.9011346  58.5831744  47.5762917  59.1405657  57.4480200  47.4330591
  59.4830594  56.6211000  46.8286161  57.8995495  57.5556712  47.8903839
  57.8931171  58.7510057  48.6103409  57.0009054  59.0989757  49.1090573
  60.6036820  61.6108006  47.0328769  60.0872105  61.3074846  45.9578571
  61.9234957  61.6851543  47.2421811  62.2578483  61.9093146  48.1718700
  62.9277906  61.2176611  46.2989924  62.6859248  61.5280203  45.2810027
  63.8857755  61.6651346  46.5628436  63.0384673  59.6907495  46.4142352
  62.8978007  59.1286648  47.5017897  63.3151649  59.0400759  45.2793876
  63.3658354  59.5604632  44.4125955  63.5211087  57.6051837  45.1537952
  63.5634387  57.1385470  46.1350721  62.3383682  56.9694581  44.4084047
  61.4205771  57.1396330  44.9732391  62.1892645  57.4594309  43.4480273
  62.4658020  55.4943140  44.1774275  62.9459893  54.9079789  43.0567400
  63.2587547  55.4436157  42.1719576  62.9669790  53.5402582  43.2262374
  63.2971268  52.9007693  42.5129819  62.5323294  53.1761006  44.4831491
  62.3868563  51.9385786  45.1285334  62.6428792  51.0254977  44.6128885
  61.9086734  51.9062251  46.4510338  61.7875173  50.9612555  46.9602133
  61.5982221  53.1080294  47.1149498  61.2390128  53.0795911  48.1335144
  61.7548747  54.3457926  46.4586586  61.5155184  55.2593695  46.9829626
  62.2167430  54.4113499  45.1220038  64.8483116  57.3628172  44.4315937
  64.9982158  57.7972372  43.2898048  65.7636087  56.6545642  45.1074740
  65.5469431  56.3235280  46.0393565  67.1073823  56.3535255  44.6255889
  67.1643569  56.5197413  43.5476482  68.0906685  57.3228516  45.3171303
  67.8607995  58.3335986  44.9844974  67.9106628  57.3106751  46.3935794
  69.5843706  57.0367777  45.0794716  69.8520294  56.0706998  45.5083053
  69.7709919  56.9607125  44.0093185  70.4815240  58.1182628  45.7079457
  70.3178314  59.0669803  45.1951378  70.1659845  58.2872160  46.7387806
  71.9818478  57.7769638  45.7072666  72.5270694  58.5248622  46.2828458
  72.1512361  56.8171031  46.1957766  72.5552633  57.7417881  44.3514261
  73.5367394  57.5108411  44.4030209  72.0732333  57.0416018  43.8033492
  72.4412360  58.6412498  43.9078730  67.4303915  54.8806288  44.8989719
  67.3202945  54.4458407  46.0439640  67.8668541  54.1657624  43.8510981
  67.9341634  54.5979510  42.9412814  68.3327991  52.7813311  43.9311440
  68.2851265  52.4185258  44.9601763  67.4409228  51.8614947  43.0727224
  67.4717708  52.1743037  42.0266225  67.8415942  50.8461840  43.0969616
  65.9801271  51.8489735  43.5511324  65.9576508  51.7116660  44.6294994
  65.5277378  52.8233812  43.3688230  65.1403948  50.7562053  42.8833455
  65.0734416  49.6509275  43.4659914  64.5540276  51.0542246  41.8194813
  69.7927159  52.7283768  43.4764235  70.0874937  53.0842594  42.3334127
  70.6753951  52.2840385  44.3891288  70.3394618  52.0208295  45.3040500
  72.1183745  52.1733440  44.1701055  72.5764202  51.7040834  45.0419906
  72.3147025  51.5274842  43.3131258  72.7400290  53.5613661  43.9677268
  72.4626149  54.4885995  44.7292967  73.5799231  53.6826559  42.9280962
  73.7729412  52.8724868  42.3574824  74.2039351  54.9356307  42.4832804
  74.2958799  55.6032300  43.3417275  75.6303796  54.6387066  41.9569477
  75.5894348  53.9193128  41.1380777  76.0731989  55.5473135  41.5470887
  76.6099556  54.1427949  43.0294441  76.3705997  54.2778894  44.2282036
  77.7385968  53.5799329  42.5957629  77.9215980  53.4889008  41.6066523
  78.4199619  53.2426293  43.2593794  73.3572576  55.6776983  41.4255574
  73.8374329  56.6705528  40.8792656  72.1166725  55.2191800  41.1699573
  71.7845216  54.4091360  41.6756278  71.1864743  55.7946585  40.1969595
  71.6814734  55.8445159  39.2260011  70.3353013  55.1209812  40.0957155
  70.6763903  57.1923542  40.6101578  70.8875544  57.6210266  41.7456025
  69.9941099  57.9130378  39.6925965  69.6841051  57.4649156  38.3321846
  69.2759935  56.4550622  38.2975153  70.5994489  57.4877772  37.7394055
  68.6828493  58.4828443  37.7976587  67.6705177  58.1783366  38.0686011
  68.7190459  58.5976275  36.7141530  69.0512378  59.7485449  38.5555095
  68.2417786  60.4799556  38.5559746  69.9139732  60.2205680  38.0834090
  69.4444901  59.2553933  39.9573247  70.2131571  59.9048371  40.3796302
  68.2319992  59.2334691  40.9066002  67.5665354  58.2041670  41.0371689
  67.9639486  60.3898456  41.5341226  68.5470149  61.1987501  41.3751006
  66.7812087  60.5978526  42.3654977  66.5636446  59.6811882  42.9090621
  66.9914373  61.7269138  43.4148053  67.1929071  62.6613382  42.8872269
  65.7512724  61.9552217  44.3053093  65.9546427  62.6926921  45.0820229
  64.8915649  62.3196279  43.7426157  65.4595879  61.0286619  44.7998203
  68.2110986  61.4585650  44.3161200  68.3728146  62.2845216  45.0084528
  68.0733726  60.5582321  44.9127239  69.1282803  61.3415275  43.7393671
  65.5862743  60.9788778  41.4657984  65.6449890  62.0046067  40.7865807
  64.5284297  60.1553473  41.4978058  64.5624506  59.3284528  42.0804523
  63.2505438  60.4221768  40.8347547  63.3525077  61.2348504  40.1133714
  62.7274990  59.1672896  40.0810869  61.7503723  59.4005644  39.6557078
  63.6485722  58.7423649  38.9301289  63.2340388  57.8925238  38.3861297
  63.7829577  59.5550431  38.2166727  64.6380571  58.4533115  39.2901090
  62.5439675  58.0460598  40.9262152  63.4048546  57.7520711  41.2347731
  62.2204105  60.8370732  41.9019432  62.1549033  60.2162775  42.9621831
  61.4485008  61.8972165  41.6127829  61.5419209  62.3651596  40.7231859
  60.4367292  62.4325944  42.5243210  60.7874008  62.3127187  43.5513285
  60.2596277  63.9437983  42.2768322  61.2334671  64.4306141  42.3500454
  59.9170358  64.1111882  41.2538398  59.2926110  64.6195614  43.2745736
  58.3069464  64.1554554  43.2376017  59.6563769  64.4883481  44.2945812
  59.1025029  66.1042420  42.9671402  58.6344531  66.4627786  41.8887289
  59.4381320  66.9734954  43.9213921  59.7981271  66.6505459  44.8073177
  59.3222799  67.9635629  43.7656815  59.1179374  61.6686690  42.3479375
  58.5104985  61.7404595  41.2789252  58.7089918  60.9609479  43.4079522
  59.2639416  60.9656569  44.2548705  57.4535321  60.2202781  43.4752349
  57.0432598  60.0486351  42.4773249  57.6963673  58.8487964  44.1406792
  58.1877145  58.9859314  45.1048540  56.7335383  58.3868459  44.3615093
  58.4771153  57.8209870  43.3634107  59.3174108  58.0489264  42.3263672
  59.5442659  59.0100358  41.8969137  59.8444758  56.8605118  41.8785421
  60.5125343  56.8197867  41.1194569  59.3845141  55.7917973  42.6116591
  59.6219482  54.4092152  42.5481071  60.2830093  54.0021230  41.7970338
  59.0114817  53.5638653  43.4902038  59.2005512  52.5011895  43.4631872
  58.1600615  54.1084989  44.4711376  57.6870840  53.4576984  45.1898886
  57.9185869  55.4962932  44.5152600  57.2652308  55.8975086  45.2735510
  58.5225539  56.3780830  43.5891285  56.4438357  61.0416772  44.2789697
  56.8119115  61.5811898  45.3196981  55.1995415  61.1015043  43.7853165
  54.9871041  60.6210055  42.9222932  54.0546780  61.7310869  44.4438782
  54.3214245  62.0214919  45.4586675  53.6099554  62.9797395  43.6577171
  53.4662393  62.7323620  42.6049522  52.6353506  63.2985291  44.0297099
  54.5647922  64.1715250  43.7992944  54.6790289  64.4083511  44.8544330
  55.5579017  63.9032503  43.4351004  54.0598161  65.4124654  43.0520568
  54.0372941  65.1956447  41.9820794  53.0295005  65.6169571  43.3468141
  54.9339180  66.6466099  43.3195769  54.9100060  66.8949792  44.3798815
  55.9719502  66.4414565  43.0574694  54.4766475  67.8218637  42.5585387
  53.5259858  68.0457318  42.8156288  55.0758180  68.6071127  42.7661051
  54.5208286  67.6197483  41.5700933  52.9126720  60.7154835  44.5038290
  52.6776151  60.0261685  43.5114143  52.2241243  60.6378274  45.6500448
  52.4526880  61.2434620  46.4291278  51.1601207  59.6604651  45.8426879
  50.5344126  59.5900151  44.9500272  51.6039237  58.6822857  46.0326163
  50.2751333  60.0318278  47.0276154  50.5064066  61.0230728  47.7180682
  49.2521375  59.1952581  47.2419344  49.1343706  58.4019480  46.6225103
  48.3173489  59.2580773  48.3600055  48.4787883  60.1514229  48.9642438
  46.8479238  59.2283422  47.8609917  46.6897143  58.3326432  47.2581782
  45.7837917  59.2545405  48.9738517  44.7833092  59.3416799  48.5537571
  45.7946253  58.3433748  49.5730424  45.9370176  60.0977944  49.6494297
  46.6243859  60.3238431  46.9970625  47.1297358  60.1647717  46.1965759
  48.5166091  58.0030892  49.2169765  48.4082160  56.8963351  48.6860450
  48.7780725  58.1874292  50.5212485  48.8434470  59.1219490  50.9045225
  48.8655782  57.0810645  51.4741676  49.4538360  56.2743939  51.0296621
  49.5389010  57.4871343  52.8083193  48.9151201  58.2516791  53.2651754
  49.6629435  56.3179450  53.8097682  50.1534975  56.6400735  54.7282621
  48.6995320  55.9012837  54.0983002  50.2538665  55.5048978  53.3872907
  50.9283669  58.1062807  52.5839620  51.3953602  58.3790852  53.5298425
  51.5915181  57.4058225  52.0735253  50.8697629  59.0139857  51.9848734
  47.4425484  56.5814440  51.7797222  46.6196588  57.3371910  52.2958010
  47.1899667  55.3213158  51.4177701  47.9353039  54.7600911  51.0239932
  45.9019424  54.6540381  51.5572688  45.1002203  55.3624441  51.3421767
  45.8331004  53.4745233  50.5617315  46.5222213  52.6985513  50.8959108
  44.8392889  53.0244360  50.6063874  46.1636116  53.8100815  49.0921904
  47.1674509  54.2337284  49.0625460  46.2391672  52.5156872  48.2666913
  46.9319484  52.6151778  47.4318939  46.5819050  51.6696915  48.8633387
  45.2619635  52.2418616  47.8742088  45.2056931  54.8521823  48.4782945
  44.7421280  54.4921557  47.5609541  44.3998277  55.1260213  49.1557450
  45.7426543  55.7677509  48.2279811  45.7004920  54.1085543  52.9756672
  44.5663106  54.0821724  53.4494979  46.7929494  53.6292102  53.5950507
  47.6990863  53.7099689  53.1545646  46.7293795  52.7644463  54.7652029
  46.0480463  53.2215845  55.4848686  46.2160071  51.3581747  54.3459677
  45.3235011  51.4509799  53.7269611  46.9551445  50.8973266  53.6898702
  45.8639616  50.3849007  55.4756679  45.3373100  50.8318442  56.5177738
  46.0269226  49.1753677  55.2189508  48.1183393  52.6615434  55.4219554
  49.1374390  52.8308125  54.7522766  48.1027907  52.3252560  56.7188494
  47.2033617  52.1863426  57.1610739  49.2402894  51.8865750  57.5180601
  50.1363528  51.7943680  56.9031567  49.4931437  52.9282814  58.6254469
  49.6658859  53.8938489  58.1512617  48.5897460  53.0461889  59.2264330
  50.6853036  52.6175555  59.5520964  50.5231357  51.6778273  60.0807840
  51.5895436  52.4912960  58.9543560  50.9263709  53.7174379  60.5934936
  50.1239409  54.6346073  60.7571037  52.0435209  53.6321644  61.3143842
  52.7101567  52.8903996  61.1320887  52.2418857  54.3191881  62.0254390
  48.8511415  50.5094969  58.0712235  47.8997798  50.4220436  58.8488177
  49.5563329  49.4614853  57.6143439  50.3448260  49.6302668  57.0047930
  49.2450444  48.0521689  57.8717902  48.2640373  47.8629643  57.4417070
  50.2591221  47.1503502  57.1070748  51.2697681  47.4752539  57.3558123
  50.1700612  45.6507040  57.4555290  50.8413211  45.0666152  56.8283516
  50.4638925  45.4500131  58.4828164  49.1572833  45.2702697  57.3143174
  50.0980834  47.3275687  55.5834850  50.7682173  46.6724579  55.0289478
  49.0812581  47.0968194  55.2628325  50.3196424  48.3493453  55.2711529
  49.3013191  47.7250077  59.3901185  50.3532361  47.9366483  59.9870832
  48.1872218  47.2530240  60.0039553  46.8602094  47.1143674  59.3987542
  46.8333747  46.1929647  58.8143246  46.5794844  47.9466565  58.7525939
  45.8952527  47.0425311  60.5740598  44.9691183  46.5178112  60.3413301
  45.6395433  48.0541073  60.8923305  46.7194182  46.3723863  61.6563251
  46.6920442  45.2909855  61.5078934  46.3333777  46.5776232  62.6549404
  48.1410379  46.9197335  61.4468338  48.2417917  47.8629159  61.9874046
  49.2023218  45.9308106  61.9710988  49.7248429  46.1479545  63.0634327
  49.5083590  44.8831742  61.1865108  49.0366507  44.7688566  60.3018325
  50.4760680  43.8354861  61.5394796  50.4146646  43.6624423  62.6154803
  50.1382250  42.4946217  60.8310796  50.8604670  41.7514304  61.1716941
  48.7626896  41.9759060  61.2809798  48.5492941  41.0050957  60.8427348
  48.7178620  41.8626656  62.3648415  47.9584780  42.6482912  60.9818561
  50.2387094  42.5225565  59.2920583  50.0506745  41.5304526  58.8811706
  49.5041410  43.1996508  58.8575808  51.2258492  42.8261079  58.9453962
  51.9482254  44.2083869  61.2466375  52.8411131  43.4407372  61.6085084
  52.1808034  45.3795782  60.6353409  51.3968732  45.9685283  60.3861497
  53.5009692  45.9447219  60.3778143  54.1499457  45.7465908  61.2317227
  54.1266478  45.2718953  59.1283694  54.1018918  44.1957875  59.2676965
  53.5177422  45.4653095  58.2439148  55.5885759  45.6209582  58.8144295
  56.0280177  45.4010541  57.6908895  56.3612943  46.1381367  59.7734048
  56.0117849  46.2715961  60.7103236  57.3273573  46.3480083  59.5633329
  53.3421613  47.4689178  60.2366483  53.2547433  47.9467721  59.1080003
  53.2673956  48.2140982  61.3660230  53.2311754  47.7021618  62.7375970
  54.2546127  47.5703941  63.0901980  52.7057584  46.7540640  62.8497598
  52.5196832  48.7903446  63.5277761  52.7451522  48.7684425  64.5947518
  51.4409497  48.6763086  63.4082863  52.9724262  50.0633490  62.8354210
  53.9475387  50.3567705  63.2271103  52.2854041  50.8926640  63.0092093
  53.0770592  49.6827861  61.3499283  52.1151245  49.8731849  60.8691249
  54.1512722  50.5185501  60.6251407  53.8977190  51.6878824  60.3456378
  55.3112690  49.9181385  60.3082192  55.4530428  48.9531428  60.5623853
  56.3450272  50.5267479  59.4690937  56.5356643  51.5430389  59.8213877
  57.6397951  49.7062130  59.5955236  57.4778624  48.6610393  59.3339921
  58.4047537  50.0863126  58.9181141  58.1295865  49.8004857  60.9156456
  57.4534697  49.4705950  61.5124933  55.9183535  50.6113396  57.9939114
  56.2749356  51.5820009  57.3310812  55.1668154  49.5991421  57.5308954
  54.8776525  48.8745065  58.1749366  54.6736886  49.4343724  56.1685710
  55.4517376  49.7695670  55.4806645  54.4386409  47.9218131  55.9436997
  55.3846081  47.4000061  56.0943930  53.7677845  47.5481401  56.7145889
  53.8572626  47.4972329  54.5818069  52.8992403  47.9950954  54.4336306
  54.7757257  47.8848233  53.4136895  54.8521800  47.0885129  52.6732940
  54.3727197  48.7612895  52.9092391  55.7870151  48.1285941  53.7403246
  53.5634820  45.9893484  54.5869303  53.0851490  45.6707833  53.6599542
  54.4794628  45.4145060  54.7180004  52.8992951  45.7201771  55.4093259
  53.4067979  50.2686732  55.9279904  52.4552615  50.1842002  56.7052882
  53.4244674  51.0189645  54.8180973  54.2536845  51.0269780  54.2381139
  52.3043234  51.8057500  54.3102627  51.4355722  51.6982041  54.9586448
  52.7085591  53.2900553  54.2256617  53.5817684  53.4029170  53.5808666
  51.9119474  53.8617617  53.7465297  53.0104217  53.9444693  55.5564357
  54.3248329  53.9227875  56.0650407  55.1148426  53.4371539  55.5109662
  54.6099923  54.5224555  57.3039513  55.6167893  54.4849795  57.6899917
  53.5865570  55.1591249  58.0330393  53.8691155  55.7480906  59.2299892
  53.0919353  56.1164457  59.6567251  52.2727670  55.1857865  57.5235308
  51.4828592  55.6691739  58.0785770  51.9841646  54.5745073  56.2879858
  50.9727116  54.5889005  55.9087649  51.9474310  51.3161937  52.9083927
  52.8513492  50.9968105  52.1369828  50.6453475  51.3357170  52.5900621
  49.9701005  51.6434945  53.2787388  50.1373977  51.1535136  51.2332461
  50.8646400  50.6094926  50.6351811  48.8239972  50.3409915  51.2465182
  48.0362336  50.9298218  51.7167931  48.5020373  50.1907068  50.2156422
  48.9091527  48.9649427  51.9488302  49.0728264  49.1526679  53.0108303
  47.5661563  48.2121925  51.8450707  47.2347162  47.8765699  52.8288257
  46.7749377  48.8442740  51.4400991  47.6272960  47.3325844  51.2039424
  50.0884413  48.1026049  51.4566503  49.8414409  47.0415519  51.4431417
  50.4024098  48.3746898  50.4482638  50.9526297  48.2168392  52.1126403
  49.9225299  52.5439905  50.6242109  49.2732329  53.3752649  51.2575468
  50.4882797  52.7789422  49.4315220  51.0301613  52.0505299  48.9813700
  50.4518338  54.0685332  48.7455018  49.7279651  54.7288342  49.2219708
  51.8472710  54.7763198  48.7171809  52.4999765  54.2150432  48.0469182
  51.7570213  56.2125242  48.1503398  52.7300825  56.6998739  48.1518027
  51.4028017  56.2397336  47.1214967  51.0974522  56.8313764  48.7557955
  52.5419154  54.8250765  50.0999407  53.0794861  55.7657912  50.2133324
  51.8087776  54.8218202  50.9072370  53.5708936  53.7050079  50.2997490
  54.0100079  53.7468969  51.2951961  53.1234206  52.7209481  50.1765281
  54.3845148  53.7857588  49.5797797  50.0206356  53.8429906  47.2855940
  50.5360687  52.9402925  46.6236735  49.1134164  54.7109164  46.8102140
  48.7474547  55.4252242  47.4264360  48.7563445  54.8507340  45.4039279
  49.0323065  53.9447789  44.8604683  47.2291255  55.0420556  45.2789192
  46.7327341  54.1616558  45.6834507  46.9117385  55.8725995  45.9117439
  46.7108658  55.2946703  43.8467049  45.6264707  55.3859683  43.8854865
  47.0668388  56.2607922  43.4893793  47.0876718  54.1846929  42.8457507
  48.1702143  54.1540383  42.7127091  46.8211134  53.2166686  43.2695625
  46.4212174  54.3346857  41.4676760  46.6039533  53.4378025  40.8747029
  45.3404394  54.4232420  41.5779517  46.9382640  55.4926869  40.7147298
  47.9353242  55.3784802  40.5848229  46.4873742  55.5371966  39.8121783
  46.7606730  56.3433697  41.2281539  49.5378889  56.0388715  44.8318068
  49.1544671  57.1842155  45.0723747  50.6205322  55.7414881  44.0986638
  50.8851954  54.7773278  43.9549197  51.4303759  56.7478351  43.4162007
  51.4977371  57.6287750  44.0489766  52.8584822  56.2187670  43.2031177
  52.8158542  55.2716504  42.6730789  53.4198504  56.8991445  42.5609518
  53.6519676  56.0624131  44.4862625  53.8434730  54.7887680  45.0590825
  53.4412392  53.9091802  44.5798433  54.5448992  54.6643653  46.2724115
  54.6846656  53.6935522  46.7222485  55.0481748  55.8078745  46.9199185
  55.6930721  55.6762945  48.1112707  56.1723667  56.4716674  48.3630555
  54.8781595  57.0796806  46.3395626  55.2673887  57.9610327  46.8273322
  54.1860598  57.2017494  45.1208886  54.0591505  58.1762472  44.6802775
  50.8054223  57.1732449  42.0838226  50.1506766  56.3725566  41.4131504
  51.0763470  58.4341715  41.7212087  51.6167359  59.0196713  42.3469209
  50.7700846  59.0334008  40.4237405  49.7115466  58.8560628  40.2226969
  51.0200267  60.5653226  40.3892506  52.0901361  60.7551851  40.4935097
  50.7212960  60.9598135  39.4173396  50.3069738  61.4046234  41.4646178
  49.3252782  60.9161727  42.0676557  50.6944206  62.5871436  41.6011162
  51.5996470  58.3422143  39.3317100  52.8202534  58.2450074  39.4635875
  50.9069421  57.8600765  38.2899398  49.9047328  57.9824303  38.2653018
  51.5090043  57.1620889  37.1556434  50.8714818  57.3166305  36.2851889
  52.4822134  57.5897697  36.9080207  51.6646041  55.6475087  37.3852359
  51.9878607  54.9538930  36.4220368  51.4283609  55.1242255  38.6054460
  51.1659023  55.7321073  39.3692302  51.4363329  53.6866672  38.8968501
  51.8380881  53.1132583  38.0602301  52.2896604  53.3682221  40.1478960
  51.8596328  53.8611187  41.0216032  52.2202117  52.2986548  40.3523138
  53.7745148  53.7027182  40.1158696  54.5039928  53.6639546  41.3235386
  54.0081128  53.4259032  42.2516569  55.8650568  53.9307081  41.3310962
  56.4073074  53.9190700  42.2640232  56.5298285  54.2000812  40.1427462
  57.5903515  54.4071863  40.1561439  55.8419854  54.1817004  38.9365141
  56.3708674  54.3691870  38.0135988  54.4792853  53.9173184  38.9099118
  53.9758834  53.8943111  37.9566263  49.9970609  53.2287772  39.1390031
  49.3608886  53.7072881  40.0772499  49.5243316  52.2828184  38.3140989
  50.0898973  51.9600329  37.5425563  48.2197215  51.6295995  38.4765161
  47.4885176  52.4044901  38.7195212  47.7395290  50.9255010  37.1864842
  48.3851754  50.0707172  36.9766905  46.7339045  50.5377190  37.3517034
  47.6799988  51.8082653  35.9257596  47.4507049  53.0311215  36.0586687
  47.7164883  51.2114734  34.8264475  48.2042224  50.6385962  39.6513401
  47.1470506  50.4439389  40.2467763  49.3703757  50.0578983  39.9741611
  50.1943983  50.2798705  39.4364948  49.5634926  49.1425505  41.0951183
  48.6847994  48.5059649  41.1771797  50.7815593  48.2354337  40.8720093
  51.6842253  48.8192266  40.6870099  50.9626629  47.6254604  41.7574607
  50.4712663  47.1345103  39.4629387  51.6093604  46.4412496  39.5511509
  49.7345612  49.9101712  42.4131567  50.3848645  50.9572787  42.4333930
  49.1924837  49.3307619  43.4955979  48.6814038  48.4640822  43.3889924
  49.4136787  49.7771400  44.8705627  49.4058250  50.8687360  44.8960103
  48.3066031  49.2486651  45.8264659  48.2532643  48.1644220  45.7153538
  48.5608695  49.5398097  47.3248642  47.6984572  49.2640783  47.9316476
  49.4082955  48.9772925  47.7180226  48.7551525  50.5992067  47.4944437
  46.9325201  49.8058830  45.4238581  46.1479475  49.4509448  46.0925386
  46.9294306  50.8960562  45.4558079  46.6548016  49.5006706  44.4150985
  50.7777675  49.2598962  45.3604470  51.0923991  48.0815869  45.1764493
  51.5515283  50.1681758  45.9699184  51.2062301  51.1108372  46.1002169
  52.8918316  49.9083063  46.4840244  53.2755162  48.9742020  46.0730958
  53.8313511  51.0520142  46.0468065  53.2942059  52.0000662  46.0306410
  54.6209417  51.1779496  46.7901591  54.5297756  50.8309734  44.7154188
  53.7884711  50.5197596  43.5551832  52.7125783  50.4640714  43.5887929
  54.4459341  50.2650135  42.3374798  53.8711503  50.0176165  41.4575285
  55.8493301  50.3410393  42.2681351  56.4865893  50.0906650  41.0894148
  57.4359803  50.2230941  41.1394481  56.5926838  50.6776322  43.4158125
  57.6703726  50.7338831  43.3699368  55.9360508  50.9166992  44.6373207
  56.5214377  51.1540430  45.5145316  52.8576469  49.8119854  48.0082569
  52.3360606  50.7137076  48.6572474  53.4814501  48.7528615  48.5365770
  53.8761062  48.0605257  47.9084444  53.8251733  48.6056580  49.9405697
  53.1355516  49.1406887  50.5879993  53.7650269  47.5524267  50.2126455
  55.2758609  49.0720365  50.0873160  56.1739675  48.4505651  49.5207448
  55.5024583  50.1360771  50.8714061  54.7215545  50.6014961  51.3181100
  56.8299931  50.6461800  51.2165371  57.5865030  49.8773268  51.0496646
  57.1629360  51.9047540  50.3788799  56.3101074  52.5831053  50.4145842
  57.9899614  52.4477161  50.8432442  57.5457935  51.6338690  48.9077709
  56.7321808  51.0801579  48.4387630  57.6910021  52.9553680  48.1251613
  58.6545820  53.0516835  47.6250741  56.9206532  53.0312482  47.3585025
  57.5907090  53.8276821  48.7700049  58.8179685  50.7717850  48.7985141
  59.3880847  50.9771908  47.8931386  59.4834156  50.9301262  49.6473005
  58.5668838  49.7141102  48.7808938  56.8652520  50.9954715  52.7066493
  55.9076896  51.5739249  53.2232458  58.0100859  50.7001124  53.3434469
  58.7537495  50.2311742  52.8462080  58.3428635  51.1682630  54.6860187
  57.4254813  51.2797192  55.2540076  59.2399662  50.1437701  55.4149207
  60.1684628  50.0049369  54.8586354  59.5215613  50.5638622  56.3821517
  58.5770232  48.7662158  55.6355394  57.6063483  48.9080447  56.1085000
  58.3811552  48.2918703  54.6728286  59.3803292  47.7827777  56.5052060
  60.5034302  48.1251316  56.9440444  58.8382567  46.6817493  56.7359092
  59.0024677  52.5509867  54.5867843  60.2197264  52.6499878  54.7197539
  58.1836640  53.5816385  54.3053835  57.1959919  53.3915782  54.2146538
  58.5911667  54.9461818  53.9425750  59.0469453  54.8809937  52.9547261
  57.3416504  55.8531075  53.8618718  56.8428598  55.8422964  54.8329249
  57.6533830  56.8852680  53.7019763  56.3138734  55.4931776  52.7652306
  56.0830876  54.4294546  52.8333796  54.9940402  56.2468542  53.0034933
  54.4031515  56.3410481  52.0925860  54.3733352  55.7242427  53.7284240
  55.1688225  57.2526413  53.3877137  56.8585553  55.7634850  51.3467207
  56.2337660  56.4578728  50.7853003  57.8583644  56.1943914  51.3620658
  56.9134488  54.8414414  50.7717831  59.6351393  55.5971808  54.8726495
  60.5305083  56.2791837  54.3772140  59.5047100  55.3712627  56.1897430
  58.7483767  54.7883753  56.5168687  60.3702955  55.9602480  57.2154227
  60.5700541  56.9985639  56.9405232  59.6424147  55.9497206  58.5806262
  59.4635170  54.9215654  58.9015212  60.2818708  56.3995286  59.3422886
  58.3198363  56.7261691  58.5805805  58.2698620  57.8836180  58.1729978
  57.2437932  56.0940090  59.0527437  57.3093602  55.1455547  59.3932806
  56.3476183  56.5604470  59.0683032  61.7307860  55.2488386  57.3443351
  62.7183705  55.9211324  57.6379978  61.7588362  53.9175075  57.1536659
  60.9157369  53.4379291  56.8704344  62.9325041  53.0718881  57.3994798
  63.5966962  53.5676591  58.1093974  62.4745980  51.7425778  58.0280855
  61.7252224  51.2607777  57.3974812  63.3219369  51.0565797  58.0637842
  61.9432491  51.9037680  59.4588042  62.6793315  52.4381333  60.0589754
  61.0421641  52.5183176  59.4550034  61.6361646  50.5500665  60.1109027
  60.8291675  50.0647074  59.5594191  62.5063508  49.8979035  60.0145362
  61.2525210  50.6921879  61.5900934  62.0612583  51.1689483  62.1451875
  60.3718125  51.3263738  61.6974645  60.9771527  49.3808758  62.2010066
  61.7892100  48.7863617  62.1112465  60.7493402  49.5009067  63.1774671
  60.1924611  48.9587665  61.7223785  63.7607943  52.7788167  56.1411160
  64.9686475  52.5762111  56.2632745  63.1044545  52.7277542  54.9723198
  62.1078043  52.9004188  54.9543094  63.7101357  52.3880772  53.6903093
  64.3663625  51.5299866  53.8525279  62.6084944  51.9605151  52.6858960
  61.9303639  51.2741173  53.1946778  61.9904271  52.8246548  52.4338316
  63.0547203  51.2801778  51.3823556  64.2613721  51.2969588  51.0526424
  62.1455326  50.7763790  50.6888612  64.5554038  53.5784293  53.2040916
  64.0013928  54.6478973  52.9578637  65.8780037  53.3631385  53.0872956
  66.2538564  52.4513144  53.3029285  66.8543669  54.3875494  52.7007902
  66.6432238  55.2695983  53.3097937  68.2755618  53.9094668  53.0683540
  68.9526463  54.7629018  53.0013679  68.2784316  53.6197640  54.1211033
  68.8369309  52.7485841  52.2092416  68.1902741  51.8768239  52.3068274
  68.8192660  53.0254339  51.1540624  70.2735778  52.3174647  52.5540746
  70.7925112  52.7154395  53.6212424  70.8434752  51.5765386  51.7221615
  66.7520335  54.8340306  51.2284762  67.2795553  55.8973531  50.9039086
  66.0588752  54.0508929  50.3790907  65.6541878  53.1873953  50.7173600
  65.6997253  54.4419318  49.0134557  66.6136391  54.7649923  48.5147860
  65.1139923  53.2437359  48.2358444  64.1908132  52.9170601  48.7137516
  64.8306030  53.5756043  47.2359144  66.0853201  52.0547098  48.0867769
  67.0381635  52.3484190  47.6478983  66.3295835  51.7190721  49.0954794
  65.4904922  50.8578801  47.3215112  64.9082823  51.2507043  46.4897349
  66.2634832  50.2229861  46.8893533  64.4888093  50.1163506  48.1042061
  64.2873733  50.5045144  49.0215814  63.8317260  48.9990586  47.7433833
  64.0399179  48.3969056  46.5632287  64.6770043  48.8041469  45.8899446
  63.5450715  47.5528348  46.3167972  62.9389532  48.4751099  48.5915469
  62.7340447  48.9568665  49.4601234  62.4441511  47.6246684  48.3653741
  64.7188509  55.6267840  48.9912794  64.8262039  56.4628353  48.0969671
  63.8286217  55.7011187  49.9964796  63.8327412  54.9878056  50.7130893
  62.9412208  56.8340296  50.2437171  62.6023903  57.2358056  49.2877098
  61.6877380  56.4048511  51.0596341  62.0152522  55.9365325  51.9875340
  60.7731066  57.5790665  51.4648952  59.8551347  57.2264165  51.9316119
  61.2515327  58.2430178  52.1837791  60.4922939  58.1717543  50.5993512
  60.8741543  55.3396625  50.2995184  59.9809355  55.0471438  50.8501489
  60.5535233  55.7063729  49.3243490  61.4569684  54.4321974  50.1402300
  63.7156997  57.9201770  51.0183083  64.2281337  57.6499335  52.1047419
  63.7877790  59.1208858  50.4272577  63.3302404  59.2641671  49.5365794
  64.5171288  60.2756544  50.9535678  64.7262023  60.1250683  52.0150113
  65.8634949  60.3961691  50.2047577  66.4874652  61.1505136  50.6840608
  66.4161296  59.4570111  50.2573508  65.7018250  60.7597086  48.8443582
  65.2898584  60.0234187  48.3845345  63.6531822  61.5360908  50.8262681
  62.8677184  61.6334606  49.8865262  63.8180763  62.4830171  51.7680508
  64.4918218  62.3295800  52.5034731  63.0872925  63.7582995  51.8329495
  63.3362537  64.2091197  52.7943659  63.5850615  64.7107630  50.7252630
  63.1302200  65.6986249  50.8212951  64.6653558  64.8456640  50.7837347
  63.3524563  64.3362459  49.7285716  61.5559846  63.5718642  51.8189858
  60.8650011  64.1818721  51.0015452  61.0712412  62.6815197  52.7035656
  61.7104383  62.2122430  53.3269086  59.6585359  62.3479638  52.8711783
  59.2524181  62.1325485  51.8827929  59.5446906  61.0653107  53.7289699
  60.1597741  60.2807833  53.2854949  59.9854810  61.2630130  54.7077603
  58.1100374  60.5222959  53.9323490  57.4732030  61.3214589  54.3131447
  57.4809520  60.0221621  52.6148712  56.8905754  59.1155403  52.7504860
  56.8174736  60.7760812  52.1889470  58.2402969  59.7886324  51.8708248
  58.1042792  59.4228611  55.0098707  57.2065305  58.8054512  54.9653691
  58.9679654  58.7634969  54.9191518  58.1318915  59.8625761  56.0069290
  58.8999589  63.5449120  53.4669709  59.1683193  63.9328048  54.6040284
  57.9940812  64.1126894  52.6619439  57.8492556  63.7314926  51.7352748
  57.2140896  65.3054438  52.9786078  57.3295156  65.5837843  54.0287322
  57.6812854  66.4699925  52.0813735  57.6143504  66.1581861  51.0373034
  56.9925838  67.3101617  52.1898673  59.1181880  66.9553407  52.3763261
  59.1622078  67.3411489  53.3952443  59.8109685  66.1165872  52.3437425
  59.6529922  68.0404031  51.4261576  58.8868500  68.5316327  50.5653594
  60.8493854  68.3675964  51.5783614  55.7363445  65.0263293  52.7097998
  55.4199077  64.3285269  51.7474726  54.8623382  65.6359658  53.5243409
  55.1988239  66.2031737  54.2886854  53.4368547  65.7328221  53.2330668
  53.1272591  64.8482303  52.6759358  52.5648756  65.7894763  54.5186191
  51.5326079  65.9526418  54.2035041  52.5627627  64.4350517  55.2502335
  51.9062156  64.4582635  56.1199340  52.2034771  63.6369071  54.5997066
  53.5607722  64.1639241  55.5931256  52.9048494  66.9351087  55.4927896
  52.3072976  66.8540721  56.3962662  53.9525826  66.9145717  55.7922547
  52.6939934  67.9153232  55.0680304  53.1765327  66.9800319  52.3676131
  53.6270292  68.0773333  52.6997962  52.4532514  66.7695249  51.2612692
  52.1052765  65.8366511  51.0812666  51.9407262  67.8153686  50.3787530
  52.6780947  68.6160090  50.3223299  51.7170377  67.1946544  48.9797725
  51.1082076  66.3054306  49.1122604  51.1259448  67.8540960  48.3474134
  52.9935660  66.7956616  48.2106001  53.5689278  66.1077249  48.8322558
  52.6190578  66.0284473  46.9220602  53.1866303  66.3529186  46.0513681
  52.8048621  64.9630580  47.0383334  51.5632283  66.1391208  46.6733186
  53.8937390  68.0155805  47.9217759  54.2829565  68.0294632  46.9044918
  53.3661438  68.9577328  48.0700337  54.7547455  68.0212928  48.5917246
  50.6150555  68.3758339  50.9448942  50.0282607  67.7422956  51.8266380
  50.1180369  69.5103324  50.3912303  50.8335346  70.4290399  49.5006515
  50.8508306  70.0260923  48.4891916  51.8581324  70.6257037  49.8147640
  50.0098877  71.7086681  49.5256561  50.1438060  72.3296906  48.6398808
  50.2861635  72.3022663  50.3984871  48.5927348  71.1932984  49.6964241
  48.2001956  70.8949072  48.7226887  47.9237350  71.9542977  50.1004344
  48.7353447  69.9784677  50.6295275  48.6725011  70.3027544  51.6697601
  47.6743809  68.9042439  50.3324435  47.7833117  68.2152491  49.3159799
  46.7081275  68.7622349  51.2551167  46.7138062  69.3608705  52.0681746
  45.6517795  67.7452011  51.2266161  46.1637448  66.7828863  51.2896381
  44.6740926  67.8627455  52.4242352  44.2125525  68.8523656  52.4036009
  43.8610619  67.1417939  52.3177659  45.2857410  67.6529142  53.8199920
  46.2727787  66.8913943  53.9350488  44.6576144  68.1447721  54.7831009
  44.8391754  67.7314819  49.9248802  44.4715789  68.7841209  49.4030431
  44.5463901  66.5054993  49.4711308  44.8889598  65.7034431  49.9800097
  43.5927714  66.2231995  48.4061931  43.7426258  66.9462461  47.6022720
  43.8654588  64.8091163  47.8534552  43.2407112  64.6745316  46.9698957
  44.8886481  64.7641479  47.4867080  43.6024638  63.6432059  48.8393074
  44.2281674  63.8253095  49.7142625  42.5811311  63.6288299  49.2189308
  43.9933910  62.2536386  48.3081872  45.0760556  62.1386061  48.2713245
  43.6440946  61.5030563  49.0169102  43.3550819  61.9353058  47.0157161
  43.9679326  62.0206464  46.2173177  42.0646784  61.6307168  46.7784705
  41.1668012  61.4814938  47.7637349  41.4541399  61.5907053  48.7259424
  40.2034139  61.2614889  47.5600736  41.6616698  61.4785425  45.5098961
  42.3144310  61.5977610  44.7485711  40.6954822  61.2776902  45.3014042
  42.1503512  66.3461410  48.9200039  41.9109154  66.2696138  50.1266530
  41.2162766  66.4808616  47.9710577  41.4868711  66.5271917  46.9990365
  39.7834557  66.4648144  48.2356477  39.5796576  66.5505584  49.3052786
  39.0676173  67.6409111  47.5139914  39.2658953  67.5654421  46.4429637
  37.5346514  67.6315601  47.6924007  37.0830570  68.5172551  47.2452566
  37.0698560  66.7692258  47.2143308  37.2596401  67.6179975  48.7468038
  39.6293671  69.0004310  47.9744445  39.1197265  69.8265936  47.4791387
  39.5080937  69.1322307  49.0502825  40.6910230  69.0983870  47.7467401
  39.2219483  65.1270076  47.7234793  39.4145641  64.7884365  46.5542771
  38.5387994  64.3979006  48.6187695  38.4235333  64.7487887  49.5592812
  37.8272316  63.1583832  48.3094189  38.2812661  62.6698687  47.4453794
  37.9378853  62.2150940  49.5185187  37.4653007  61.2528376  49.3155794
  38.9782470  62.0176188  49.7740575  37.4588473  62.6387436  50.4029878
  36.3531063  63.4515609  47.9964677  35.8024256  64.4373251  48.4887691
  35.7306732  62.5558320  47.2148847  36.2402208  61.7596600  46.8615684
  34.2899094  62.5620287  46.9657218  33.9273065  63.5897938  46.8890929
  33.9516855  61.8129773  45.6494951  34.3741755  60.8077243  45.6844017
  32.4502178  61.6950809  45.3287644  32.2942483  61.2576030  44.3421183
  31.9379524  61.0518746  46.0424371  31.9604723  62.6693552  45.3425098
  34.5659054  62.4859536  44.5678876  35.5129337  62.5140858  44.7177136
  33.5820660  61.8480496  48.1321786  33.8877912  60.6865374  48.3954667
  32.6732539  62.5556178  48.8217081  32.4861578  63.5150902  48.5657067
  31.9648843  62.0434222  49.9997904  32.7089979  61.5987810  50.6639208
  31.3223785  63.2299593  50.7497164  32.0829759  63.9675223  51.0102013
  30.5926949  63.7387456  50.1181157  30.6821356  62.8229925  51.9436615
  29.9117835  62.2963185  51.7209350  30.9332084  60.9500402  49.6615217
  30.8640164  59.9446606  50.3693249  30.1485220  61.1783502  48.5972968
  30.2859168  62.0168095  48.0501453  29.0528481  60.3165023  48.1618774
  29.0755006  59.3623010  48.6891636  27.6948024  61.0105145  48.4401522
  27.6317147  61.9053982  47.8160134  26.8763144  60.3705921  48.1058025
  27.4363783  61.4661321  49.8971119  28.3084506  61.8664181  50.4118284
  26.7871690  62.3344259  49.7793529  26.6267700  60.5050755  50.7850932
  26.6556528  60.9074848  51.7976650  25.5732247  60.4930706  50.5026058
  27.2474910  59.1757107  50.9463367  28.2579170  59.1774891  50.9524364
  26.6194152  57.9982019  51.1368881  25.2814710  57.8865133  51.1498571
  24.7068674  58.7054930  51.0152426  24.8393428  56.9909078  51.2953745
  27.3568362  56.8963950  51.3210118  28.3650020  56.9492800  51.3261087
  26.9121598  56.0000613  51.4640846  29.2407256  60.0466482  46.6642220
  29.0133352  60.9464367  45.8556447  29.6805935  58.8230540  46.3222650
  29.8545193  58.1343507  47.0378015  29.8941033  58.3862527  44.9392421
  30.5187949  59.1346476  44.4476544  30.6317523  57.0057727  44.9124268
  31.3981241  57.0529300  45.6870826  29.7351797  55.7930074  45.2575436
  30.3215683  54.8875642  45.3896726  29.1807325  55.9561288  46.1816306
  29.0179634  55.5811260  44.4643487  31.3789243  56.7660088  43.5799809
  30.6657507  56.6912111  42.7626054  32.0036242  57.6286096  43.3492974
  32.2600518  55.5064534  43.5778470  32.9771394  55.5303599  42.7582235
  32.8196339  55.4076943  44.5051574  31.6630999  54.6021201  43.4570217
  28.5487130  58.2819688  44.1777025  27.5527690  57.8432615  44.7562338
  28.5559633  58.6663191  42.8898693  29.4050885  59.0276323  42.4833363
  27.4536586  58.4054515  41.9559435  26.5159560  58.6341881  42.4668236
  27.5686829  59.3556784  40.7443362  26.6490214  59.3157888  40.1600234
  27.6783986  60.3880300  41.0763871  28.6405256  59.0286296  39.8778917
  29.4674264  59.2282686  40.3215148  27.4365595  56.9209468  41.5507577
  28.5004251  56.3044589  41.4897685  26.2354922  56.3644726  41.3125924
  25.4038956  56.9368481  41.3532291  26.0163211  54.9318423  41.0588197
  24.9347339  54.7960343  41.0796860  26.5150579  54.4401794  39.6713475
  27.6032727  54.5043337  39.6076464  26.2543179  53.3914635  39.5437248
  25.8929548  55.1759531  38.4787662  24.6724407  54.9866295  38.2762822
  26.6206588  55.9602356  37.8318900  26.5531930  54.0571996  42.2110274
  27.3276974  53.1279058  41.9791007  26.1481268  54.4020245  43.4468308
  25.5343331  55.1951586  43.5612006  26.5328794  53.7040485  44.6734869
  27.6223130  53.6941964  44.7185036  26.0200598  54.4853592  45.8911981
  26.3144477  53.9993705  46.8228937  26.4283605  55.4955788  45.9091992
  24.9323407  54.5632214  45.8879508  26.0587552  52.2436059  44.7187030
  26.7870263  51.4043173  45.2399580  24.8882509  51.9565269  44.1213761
  24.3421832  52.7009072  43.7125325  24.3586879  50.6022222  43.9608344
  24.3674402  50.1261218  44.9443424  22.8987943  50.6529429  43.4790545
  22.8118547  51.2747662  42.5864122  22.5604020  49.6565684  43.1913959
  21.9517928  51.1684303  44.5302572  21.5868807  52.5150331  44.6310493
  20.7796152  52.5669878  45.6828345  20.3194108  53.4789269  46.0340938
  20.5984930  51.3807357  46.2642068  20.0301581  51.1910679  47.0771370
  21.3379930  50.4604721  45.5433075  21.3756471  49.4138457  45.8039188
  25.2213438  49.7215355  43.0457799  25.4734364  48.5767141  43.4139963
  25.7017149  50.2767004  41.9178905  25.4606782  51.2313147  41.6954274
  26.6545866  49.6227642  41.0163390  26.2354122  48.6539807  40.7433088
  26.8136689  50.4658055  39.7334636  25.8411885  50.5748950  39.2510547
  27.1220561  51.4656060  40.0260167  27.8421092  49.9465204  38.7040393
  28.8251601  49.9344506  39.1739405  27.5328513  48.5153793  38.2316180
  27.8124439  48.3678776  37.1913675  28.0887527  47.7823106  38.8158252
  26.4737953  48.2752507  38.3238816  27.9675476  50.9289131  37.5296732
  28.9805749  50.9263291  37.1261253  27.2818410  50.6724074  36.7246965
  27.7396815  51.9534124  37.8265257  28.0157857  49.3804962  41.6883137
  28.5656106  48.2912711  41.5394174  28.5141592  50.3937963  42.4161172
  27.9994938  51.2640458  42.4647316  29.7684113  50.3513530  43.1629614
  30.5673642  50.1483660  42.4462525  30.0277775  51.7266059  43.7944340
  30.9714296  51.7392439  44.3369042  30.0746261  52.5065701  43.0330707
  29.2467593  52.0004559  44.5012038  29.7914162  49.2395887  44.2244000
  30.7833671  48.5180063  44.2995336  28.6829032  49.0891368  44.9706307
  27.9201731  49.7458326  44.8603751  28.4708047  48.0260479  45.9582988
  29.3829403  47.9571807  46.5533962  27.3068410  48.3174615  46.9424245
  26.3720342  48.3629983  46.3791345  27.2111243  47.4882287  47.6454567
  27.3977972  49.6122568  47.7750405  28.4840666  50.2343985  47.8302434
  26.3761195  49.9159268  48.4309004  28.2672348  46.6460427  45.3068966
  28.8043184  45.6671587  45.8260366  27.5287310  46.5907644  44.1812317
  27.1113752  47.4395920  43.8222777  27.2730181  45.3672814  43.4103477
  26.8459715  44.6334307  44.0969584  26.2655372  45.6007086  42.2454975
  26.5684904  46.4835560  41.6827205  26.0758919  44.4423374  41.2435949
  25.2603315  44.6556043  40.5522741  26.9647087  44.2758074  40.6346561
  25.8385685  43.5097173  41.7564677  24.9952844  45.8806011  42.7953055
  25.0333970  46.7444799  43.2198546  28.5578262  44.7589866  42.8192346
  28.6714125  43.5370406  42.8209804  29.5002924  45.6008928  42.3653420
  29.3276500  46.5978975  42.3870229  30.7948561  45.1856086  41.8231549
  30.6118945  44.4839710  41.0067237  31.5292102  46.4130912  41.2594620
  31.4609563  47.2500542  41.9550677  32.5918566  46.1861710  41.1687994
  31.0388447  46.8306561  39.8701235  31.4286845  46.1411415  39.1214096
  29.9534478  46.7591434  39.8177259  31.4989653  48.5127940  39.3869198
  33.2745947  48.4862376  39.7164663  33.6593572  49.4726551  39.4719824
  33.4844741  48.3063739  40.7698365  33.7813475  47.7343188  39.1148138
  31.7059103  44.4658758  42.8279837  32.5128272  43.6517158  42.3884934
  31.5852821  44.7659606  44.1311844  30.8834914  45.4261855  44.4353584
  32.4665220  44.2245843  45.1655103  33.4939506  44.4164689  44.8497893
  32.2372389  44.9093125  46.5439008  31.2297798  44.6640467  46.8812936
  33.2027737  44.3956763  47.6252678  33.0868551  44.9369956  48.5645554
  33.0181681  43.3483297  47.8375667  34.2376916  44.4854742  47.3043297
  32.3022769  46.4522822  46.4730597  31.3912516  46.7975268  45.9908354
  32.2624137  46.8775182  47.4756340  33.5027537  47.0353537  45.7107370
  33.7478867  48.0317524  46.0771908  34.3901950  46.4139991  45.8093246
  33.2827371  47.1259792  44.6466525  32.2944921  42.6968359  45.3208442
  31.1792748  42.2191419  45.5305410  33.4186760  41.9776064  45.1899488
  34.2859554  42.4578196  44.9863745  33.5046735  40.5207530  45.2515558
  34.5163112  40.2499161  45.5556126  32.8319693  40.1293942  46.0177760
  33.1982144  39.8423437  43.9049041  33.2945736  38.6171774  43.8372103
  32.8342005  40.5957031  42.8483439  32.7807270  41.6011674  42.9388158
  32.4952498  40.0428539  41.5349787  31.9487848  39.1125167  41.6862891
  31.6085923  41.0181101  40.7333605  32.1408216  41.9547279  40.5692477
  31.4460703  40.6060419  39.7361592  30.2364894  41.3114775  41.3538225
  30.3797053  41.6850858  42.3670585  29.7649138  42.1175831  40.7896344
  29.3007086  40.0923116  41.3743846  29.2536185  39.6578331  40.3739807
  29.7339097  39.3230752  42.0113605  27.8712119  40.3867400  41.8571920
  27.4392897  41.2201857  41.3016134  27.2402525  39.5172504  41.6681728
  27.8156117  40.6755840  43.3025299  28.3522253  41.5137659  43.4887715
  26.8580071  40.8223713  43.5849056  28.2077686  39.9012233  43.8177391
  33.7417333  39.7411830  40.7026893  34.6715888  40.5471139  40.6804826
  33.6628065  38.6321112  39.9523419  32.8324747  38.0552122  40.0324831
  34.5036294  38.3448177  38.7986372  35.5422592  38.4981641  39.0872997
  34.3084865  36.8767609  38.3904735  34.9494364  36.6191920  37.5487452
  34.5600605  36.2058406  39.2120314  33.2773018  36.6702836  38.0996485
  34.1241121  39.2861715  37.6441601  32.9369013  39.5289223  37.4243068
  35.1378747  39.8152752  36.9485477  36.0929926  39.5649787  37.1753219
  34.9652803  40.8027493  35.8861621  33.9532468  40.7306956  35.4882973
  35.2210529  42.2543931  36.3971833  35.0460421  42.9159885  35.5480916
  34.2030302  42.7013393  37.4589737  34.3077033  43.7649544  37.6765250
  33.1812882  42.5454741  37.1215521  34.3307926  42.1590787  38.3954027
  36.6596159  42.5332677  36.8856609  36.7484946  43.5587402  37.2451617
  36.9340070  41.8760051  37.7096374  37.4010880  42.4138997  36.0955638
  35.9315594  40.5285247  34.7258282  36.9795361  39.9226416  34.9359461
  35.5730032  41.0291965  33.5343118  34.6833190  41.5039563  33.4408180
  36.4418461  41.0737431  32.3605564  37.4022750  40.6013273  32.5775925
  35.8166307  40.3020740  31.1816846  34.9141230  40.8028304  30.8275210
  36.5165795  40.3089630  30.3461344  35.4791370  38.8539046  31.5733275
  36.1791919  38.5143371  32.3347171  34.5005758  38.8369319  32.0433105
  35.4970710  37.8657086  30.4058135  36.4888389  37.1077539  30.3279404
  34.5076320  37.8428847  29.6429009  36.6955010  42.5446528  32.0343959
  35.7573036  43.2633164  31.6823941  37.9568836  42.9576692  32.2217388
  38.6628441  42.2889977  32.5047711  38.4114322  44.3324626  32.0927670
  37.5421033  44.9909928  32.1008514  39.2758490  44.6848492  33.3177574
  38.8234416  44.2590151  34.2147668  40.2659439  44.2331627  33.2399932
  39.4376627  46.1624736  33.5786472  39.9733037  46.6405570  34.7767519
  39.9948857  47.9596266  34.6395457  40.3790678  48.6315532  35.3929326
  39.4969224  48.3691416  33.4773228  39.4136397  49.3318131  33.1653346
  39.1198432  47.2418563  32.7768886  38.6838080  47.3086235  31.7925023
  39.1873388  44.4950417  30.7807034  40.2617693  43.9147746  30.6222389
  38.6189761  45.3094315  29.8846107  37.7371466  45.7527371  30.1179042
  39.1896787  45.6988643  28.6059796  39.6966752  44.8289796  28.1844215
  38.0338368  46.1034494  27.6671050  37.1679530  45.4674153  27.8550938
  37.7031816  47.1139036  27.8867103  38.3873605  46.0104629  26.1801327
  37.7168175  46.6449798  25.6003799  39.3914214  46.3988265  26.0081892
  38.2932578  44.3220327  25.5277571  36.5240528  44.2316939  25.1527000
  36.2766736  43.2461070  24.7579608  35.9297976  44.4023323  26.0510030
  36.2523512  44.9813485  24.4092559  40.1880958  46.8569066  28.7874462
  39.8775383  47.8374717  29.4637798  41.3547442  46.7200667  28.1479939
  41.5339735  45.8630315  27.6372086  42.4202708  47.7161518  28.0684487
  42.0811351  48.6816759  28.4485357  43.6407129  47.2324747  28.8825504
  43.8848262  46.2029803  28.6136098  44.5200542  47.8201769  28.6123003
  43.4971858  47.3250077  30.3896527  42.9855625  46.2382981  31.1308477
  42.7440656  45.3070216  30.6377176  42.8074831  46.3602042  32.5015963
  42.4372389  45.5219955  33.0737696  43.0968927  47.5590578  33.1399740
  42.9470930  47.6445237  34.2053517  43.5522994  48.6521773  32.4153806
  43.7555373  49.5859869  32.9194114  43.7434631  48.5502107  31.0450984
  44.0891708  49.4070324  30.4855944  42.8338883  47.9030316  26.6036038
  42.7387378  46.9577742  25.8230137  43.3478165  49.0967735  26.2690878
  43.3986385  49.8351438  26.9558392  44.0418217  49.3420511  25.0034474
  43.5317962  48.7944602  24.2079883  43.9947669  50.8377251  24.6446630
  44.3672260  51.4264235  25.4857803  44.6756299  51.0324743  23.8131425
  42.5743836  51.3150607  24.2691126  42.1691166  50.6481740  23.5079780
  41.9167846  51.2281553  25.1354827  42.4807992  52.7577335  23.7422720
  43.4729007  53.5140590  23.8458499  41.3892825  53.0799594  23.2226984
  45.4911492  48.8340333  25.0704011  46.1337056  48.9474445  26.1151423
  45.9616667  48.2855791  23.9415569  45.3703184  48.2576262  23.1219125
  47.2739150  47.6473005  23.7917748  47.8139098  47.6695465  24.7394591
  47.1440729  46.1683643  23.3032403  47.2937710  46.0862006  22.2238953
  48.1312185  45.2315492  24.0205707  48.0645661  44.2164105  23.6270523
  49.1628805  45.5592768  23.9041830  47.9250289  45.1832962  25.0904710
  45.8621697  45.6331989  23.5663588  45.2124169  46.1272968  23.0570706
  48.1396069  48.3988727  22.7584216  47.6338781  49.3346651  22.1384402
  49.4035628  47.9509550  22.5875554  49.7145566  47.2053221  23.1931265
  50.3673408  48.2584124  21.5114230  51.3558545  48.1904140  21.9656991
  50.2679101  47.1636000  20.4071896  49.2993065  47.2412923  19.9104563
  51.0125287  47.3561268  19.6338181  50.4192829  45.6969562  20.8715251
  49.6032898  45.4278589  21.5412548  50.3017622  45.0406669  20.0069169
  51.7695874  45.3803953  21.5283057  52.7705326  45.3156998  20.7807488
  51.7771923  45.1989597  22.7659895  50.2681831  49.7003301  20.9566652
  50.4780641  50.6472837  21.7136962  49.9027535  49.8269602  19.6689634
  49.8062975  48.9898512  19.1127730  49.4181066  51.0531914  19.0317228
  49.6360009  51.9086953  19.6742866  50.1355432  51.2624003  17.6730447
  51.1965125  51.0365227  17.7928461  49.7853225  50.5244524  16.9476901
  50.0156451  52.6769790  17.0850542  50.7174178  53.5697870  17.6117770
  49.1383113  52.8722585  16.2155944  47.8781085  50.9935366  18.8671597
  47.2573812  52.0285435  18.6275175  47.2767706  49.8011785  19.0174920
  47.8256477  48.9905098  19.2676664  45.8387846  49.6026769  18.9082108
  45.3092621  50.3234376  19.5338783  45.5227413  49.7537952  17.8746631
  45.4745906  48.1841895  19.3609771  46.3218708  47.4229055  19.8339400
  44.1790188  47.8614127  19.2036658  43.5759400  48.5615253  18.7983027
  43.4875820  46.6274914  19.5997799  42.5063437  46.7246596  19.1308685
  44.1461057  45.3615225  18.9897576  43.3907694  44.5822892  18.8773230
  44.5261708  45.5625650  17.9872196  45.1818530  44.8174445  19.7844793
  45.8711645  45.4852732  19.8717001  43.2384767  46.5311684  21.1156953
  43.9328432  47.1623431  21.9141811  42.2148222  45.7403788  21.4667796
  41.7195841  45.2144156  20.7619548  41.7188173  45.5954342  22.8283009
  42.0521303  46.4283495  23.4456400  40.1723355  45.5924804  22.8057764
  39.8081185  44.6264837  22.4541782  39.8309094  45.7012176  23.8267158
  39.4868279  46.6717949  21.9467511  39.7910114  46.5624635  20.9046781
  38.4120480  46.4877716  21.9511570  39.7382766  48.1124956  22.4144070
  39.2262583  48.2680942  23.3660474  40.7994871  48.2643656  22.6108419
  39.2522796  49.1390293  21.3795019  39.8124005  49.0323555  20.4494598
  38.2009671  48.9687012  21.1434775  39.3981088  50.5231311  21.8632549
  38.8524241  50.6486830  22.7047238  40.3675989  50.7208960  22.0724964
  39.0746827  51.1713458  21.1593521  42.2479508  44.2767048  23.4168587
  42.0322146  43.2250076  22.8145259  42.8956514  44.3555503  24.5900669
  43.0172314  45.2599234  25.0284509  43.3127714  43.2058948  25.3959677
  43.2070733  42.2914867  24.8102572  44.7935224  43.3320021  25.8417920
  45.4000295  43.4842562  24.9507203  44.9253882  44.2415921  26.4311131
  45.4156771  42.1332805  26.5868464  44.8821892  41.0053625  26.4848677
  46.5068534  42.3409512  27.1612513  42.3616866  43.1303919  26.6004473
  42.1181631  44.1542115  27.2369752  41.8420300  41.9271108  26.8795540
  42.1369454  41.1182348  26.3496007  40.8276507  41.6958522  27.9014714
  40.5587338  42.6351127  28.3843082  39.5627993  41.1613721  27.2237872
  39.2618073  41.8582563  26.4427352  39.7830767  40.2255901  26.7067583
  38.4041932  40.9370219  28.2078640  38.5606288  40.0293728  28.7937248
  38.3579388  41.7588030  28.9267835  37.0819102  40.8424036  27.4590375
  36.3870591  41.8810187  27.4207547  36.7874094  39.7444218  26.9370469
  41.3465973  40.7365349  28.9720034  41.6927919  39.5971110  28.6543505
  41.3824501  41.2219235  30.2209347  41.0584502  42.1642487  30.4027625
  41.8874077  40.4852471  31.3722712  42.3245684  39.5351908  31.0629292
  43.0053433  41.2841853  32.0695164  42.7181391  42.3320974  32.1745882
  43.1334263  40.9088729  33.0851489  44.3723811  41.2153158  31.4488285
  44.6733098  40.9521813  30.1544838  43.9663250  40.7601570  29.3659807
  46.0378413  40.9481605  29.9813697  46.4637360  40.8091693  29.0720132
  46.6996382  41.2406419  31.1519309  48.0592095  41.3591162  31.4878633
  48.8236036  41.1871281  30.7455859  48.4103674  41.7243765  32.8006063
  49.4491560  41.8349041  33.0736314  47.4015637  41.9734200  33.7497446
  47.6671868  42.2946259  34.7442596  46.0440577  41.8267884  33.4061378
  45.2849995  42.0238147  34.1439862  45.6549918  41.4530639  32.1014781
  40.7556825  40.1530734  32.3461253  40.0924256  41.0547136  32.8585199
  40.6163188  38.8456706  32.6193990  41.1951811  38.1793271  32.1338932
  39.7847986  38.2856743  33.6762458  38.7945699  38.7313532  33.5857724
  39.6785161  36.7618932  33.4448492  39.3410564  36.5810896  32.4232661
  40.6753010  36.3336327  33.5008028  38.7467489  35.9793922  34.3951213
  38.8128609  34.9028492  34.2336980  39.1214434  36.1455011  35.4055850
  37.2929664  36.4709645  34.3307555  37.2371877  37.4016380  34.8917739
  36.9926930  36.7111638  33.3131420  36.3520557  35.6063012  35.0642794
  36.5604989  35.4944411  36.0465338  35.2551226  34.9850970  34.5863160
  34.9084726  35.0250364  33.2897237  35.4849568  35.5270688  32.6268335
  34.0807959  34.5513482  32.9588011  34.4777792  34.3046468  35.4393107
  34.7092272  34.2554885  36.4210434  33.6456408  33.8357165  35.1116216
  40.3952961  38.6189153  35.0472616  41.5984488  38.4318658  35.2408618
  39.5535700  39.1069980  35.9633492  38.5767943  39.2475353  35.7321186
  39.9811730  39.5094553  37.2912749  40.7141435  38.8080362  37.6913031
  40.4252933  40.5032808  37.2346893  38.7931617  39.5094907  38.2444901
  37.7565670  38.9060220  37.9699615  38.9877008  40.1749291  39.3917861
  39.8750220  40.6356695  39.5506771  38.0202930  40.2728788  40.4740823
  37.0202011  40.2218006  40.0472966  38.2211168  39.0921626  41.4459717
  38.1312059  38.1635650  40.8803468  39.2423066  39.1050548  41.8306420
  37.2323935  39.0323773  42.6248721  37.0381271  40.0217568  43.0346036
  36.2683103  38.6520839  42.2843747  37.8040778  38.0190219  44.0115854
  37.9465593  36.4043468  43.2023084  38.2667290  35.6533809  43.9242555
  36.9870035  36.1008715  42.7847171  38.6853648  36.4344643  42.4019658
  38.1874514  41.6202010  41.1793085  39.2929092  41.9334529  41.6227071
  37.0726025  42.3534414  41.3241162  36.1979146  42.0036434  40.9541655
  36.9838667  43.5652980  42.1372138  37.8781834  44.1718260  41.9799165
  35.7360081  44.4080919  41.7650481  34.8659701  43.7743011  41.9072034
  35.5512326  45.6710022  42.6352324  34.7010428  46.2643368  42.2971344
  35.3674473  45.4301110  43.6814773  36.4336736  46.3092924  42.5917074
  35.7441931  44.8014863  40.2808827  34.8746063  45.4053515  40.0195888
  36.6372641  45.3758602  40.0473322  35.7380985  43.9259443  39.6325418
  36.8830125  43.1511882  43.6161534  35.9897184  42.3856873  43.9759911
  37.8293291  43.6319787  44.4275125  38.5077509  44.2876581  44.0617456
  38.0529171  43.1757248  45.7976168  37.7424508  42.1337979  45.8956979
  39.5615159  43.2745250  46.1043302  39.8492874  44.3231642  46.0364962
  39.7560679  42.9799730  47.1370691  40.4621817  42.4519022  45.1569053
  40.1861559  42.6713877  44.1259131  41.9322262  42.8865815  45.2839166
  42.5651381  42.0886672  45.6566328  42.3340763  43.2015865  44.3212654
  42.0563047  43.7211069  45.9732510  40.2713058  40.9374734  45.3594136
  41.0817543  40.3639471  44.9149298  40.2158682  40.6748323  46.4149757
  39.3503404  40.5989077  44.8834148  37.2598949  44.0024526  46.8173260
  36.6874588  43.4277006  47.7418600  37.2624778  45.3313376  46.6348241
  37.7280837  45.7200296  45.8255203  36.7471920  46.3161311  47.5822028
  35.7089473  46.0880668  47.8205736  37.5839186  46.2906355  48.8802912
  37.2522713  47.0506432  49.5882576  37.5086987  45.3326753  49.3937260
  38.6398854  46.4729625  48.6742936  36.8004464  47.7114811  46.9552577
  37.4567594  47.9109183  45.9323598  36.1491523  48.6725716  47.6264590
  35.6264464  48.4308986  48.4564028  36.4082886  50.0956281  47.4299172
  36.4260239  50.2976907  46.3576583  35.2774864  50.9118281  48.0840983
  34.3218273  50.4223446  47.8957835  35.3905537  50.8972528  49.1695182
  35.2079760  52.3722037  47.5894766  34.6797019  52.9137541  48.3760264
  36.1813592  52.8603850  47.5249076  34.4078138  52.5375782  46.2795168
  34.6567479  53.4396168  45.7256078  34.6918200  51.7224863  45.6159358
  32.9610995  52.3198123  46.4775443  32.6417550  51.3844602  46.2692548
  32.0672814  53.1751771  47.0080255  32.3898354  54.4344454  47.3369755
  33.3281400  54.7750033  47.1684557  31.7087592  55.0512852  47.7527410
  30.8159729  52.7507502  47.2295876  30.5436231  51.7968903  47.0301837
  30.1277002  53.3683288  47.6334088  37.7669211  50.4352062  48.0629880
  38.0392504  49.9790585  49.1760917  38.5865051  51.2273180  47.3597312
  38.2951625  51.5989338  46.4638343  39.8781059  51.6865712  47.8658625
  40.4537357  50.8032928  48.1326837  40.6191711  52.3853319  46.7224860
  41.6184400  52.6829665  47.0411087  40.7340215  51.7252691  45.8618104
  40.0959605  53.2819769  46.3904991  39.6766018  52.6719036  49.0419106
  38.8691048  53.5929914  48.8971184  40.4046677  52.4832948  50.1709193
  41.2702346  51.3406719  50.4561505  42.1899478  51.4657049  49.8860632
  40.8176639  50.3808263  50.2083155  41.5423943  51.4135715  51.9493581
  42.4648003  50.9162378  52.2486277  40.7166357  50.9504723  52.4927473
  41.5448011  52.9046664  52.2169550  42.5417564  53.2873634  51.9956111
  41.3314012  53.1392109  53.2600482  40.5038073  53.4948171  51.2442227
  39.5290827  53.5715555  51.7297463  40.9800850  54.8638599  50.7343470
  41.8304658  54.9025729  49.8433674  40.4357850  55.9427643  51.3260174
  39.7359895  55.7896726  52.0376495  40.7944361  57.3552655  51.1131541
  40.2876763  57.9085753  51.9040459  42.3307489  57.6326207  51.2420810
  42.8618414  57.0559295  50.4851485  42.7422985  59.0974478  50.9809917
  43.8188716  59.2217400  51.0935430  42.5118093  59.4237032  49.9676798
  42.2523159  59.7804169  51.6756911  42.8716404  57.1620935  52.6055716
  43.9540727  57.2681031  52.6556936  42.4374793  57.7327513  53.4268850
  42.6634349  56.1085288  52.7895089  40.2847478  57.9238671  49.7693301
  39.6033515  58.9493434  49.7630682  40.6360693  57.2504762  48.6657269
  41.1767409  56.4015747  48.7759015  40.2977827  57.6061658  47.2933727
  40.1491586  58.6841914  47.2147552  41.4894278  57.2250300  46.3860627
  41.6341910  56.1433867  46.3867442  41.2551892  57.5027718  45.3628835
  42.8099108  57.9118929  46.7885713  42.6869428  58.9921074  46.7606882
  43.0596348  57.6613236  47.8194224  44.2733170  57.4848750  45.8063631
  43.8261568  58.1470147  44.1854292  44.6769640  58.0800705  43.5070934
  43.0125802  57.5613273  43.7659946  43.5172644  59.1882596  44.2598714
  38.9796910  56.9059670  46.9307945  38.9919474  55.8150384  46.3630627
  37.8641650  57.5340654  47.3379201  37.9607261  58.4199612  47.8144309
  36.5254553  56.9385052  47.3984468  36.6072241  55.9686809  47.8957632
  35.6065453  57.8729318  48.2223723  36.1781318  58.3092190  49.0432623
  35.2769022  58.7086459  47.6057295  34.4127260  57.1762213  48.8942028
  34.4866406  56.0108900  49.2759063  33.3033242  57.8988647  49.0540781
  33.2838398  58.8682967  48.7623401  32.4984155  57.5039296  49.5182086
  35.8658238  56.6069103  46.0425684  34.8820218  55.8712825  46.0477091
  36.3895029  57.1255968  44.9204884  37.1980991  57.7260197  44.9783043
  35.9133562  56.7892163  43.5703056  34.8794124  56.4534869  43.6210978
  35.9434799  58.0229682  42.6278181  35.4828166  57.7441786  41.6787582
  35.1552641  59.2178035  43.1827320  35.1128998  60.0314270  42.4581127
  34.1293153  58.9367419  43.4207981  35.6122455  59.6097888  44.0912805
  37.2607087  58.4465323  42.3283921  37.6111556  58.9142740  43.0898103
  36.7207352  55.6406448  42.9227342  36.3577280  55.2027556  41.8313205
  37.7761311  55.1687913  43.6055159  37.9834272  55.5484008  44.5198998
  38.6715282  54.1098637  43.1528336  38.5605789  53.9692397  42.0778875
  40.1298855  54.5227134  43.4281988  40.2865656  54.6609319  44.4958715
  40.7887747  53.7061570  43.1294035  40.6206653  55.7607634  42.7364673
  40.2217685  57.0283150  42.9935826  39.4995687  57.2993086  43.7482924
  40.8674520  57.9029516  42.1463597  40.6994879  58.8990893  42.1531961
  41.7237954  57.2426530  41.2916891  42.5735140  57.6699848  40.2566124
  42.6500236  58.7182651  40.0094512  43.3043808  56.7126598  39.5291617
  43.9496713  57.0237807  38.7213319  43.1852331  55.3460496  39.8497196
  43.7409958  54.6094200  39.2885551  42.3393463  54.9341644  40.8995178
  42.2509348  53.8850213  41.1315265  41.5821031  55.8651205  41.6439084
  38.3356316  52.7817680  43.8465638  37.7421328  52.7684389  44.9256770
  38.7251577  51.6864015  43.1806031  39.2007016  51.7934550  42.2934726
  38.4285780  50.3124453  43.5655809  38.0060078  50.2667496  44.5694292
  37.4313407  49.7014883  42.5585034  37.8308946  49.8162832  41.5511124
  37.3421295  48.6270949  42.7260545  36.0369522  50.2928177  42.5579567
  35.7958231  51.5271025  41.9189154  36.5876258  52.0318517  41.3858350
  34.5374381  52.1030256  41.9734477  34.3638544  53.0500538  41.4865881
  33.5106766  51.4672005  42.6563095  32.5341223  51.9247702  42.6773019
  33.7413962  50.2686976  43.3204964  32.9435161  49.7936939  43.8694598
  35.0016641  49.6856327  43.2976256  35.1791187  48.7627911  43.8296961
  39.7109759  49.4861419  43.5266394  40.4403815  49.5563706  42.5380291
  39.9040587  48.6506355  44.5563588  39.2285604  48.6349499  45.3093210
  40.8470900  47.5367832  44.5387493  41.8050931  47.8968720  44.1704407
  41.0093670  46.9767544  45.9676729  40.0273663  46.7584957  46.3895198
  41.5210919  46.0175840  45.9072930  41.8070856  47.7910579  46.9810336
  41.7002467  47.4574140  48.3481636  41.0264865  46.6737468  48.6625166
  42.4929782  48.1119076  49.3096020  42.4113365  47.8331591  50.3502345
  43.4013923  49.1114107  48.9117598  44.1977002  49.7271911  49.8327322
  44.0625445  49.4069768  50.7275606  43.4884264  49.4748867  47.5559795
  44.1766853  50.2458126  47.2466705  42.6990700  48.8165717  46.5946154
  42.8144343  49.1022599  45.5633970  40.3604114  46.4421071  43.5763330
  39.1895520  46.0668385  43.6139048  41.2878133  45.9585574  42.7430290
  42.2258344  46.3382358  42.7689069  41.0699506  44.9248461  41.7358653
  40.3593399  44.2091998  42.1485453  40.4873792  45.4993614  40.3999837
  39.4843167  45.8515243  40.6452587  41.2640619  46.7165305  39.8594622
  40.7104669  47.1947930  39.0534048  41.4201162  47.4830497  40.6187587
  42.2375140  46.4300539  39.4655482  40.3174765  44.4382647  39.2781732
  41.2879372  44.1848723  38.8509352  39.9336112  43.5150812  39.7057791
  39.3729765  44.8395308  38.1375820  39.3496405  44.0621700  37.3732532
  38.3553213  44.9709455  38.4998114  39.6844571  45.7614427  37.6487730
  42.3907959  44.1760039  41.4983802  43.4644034  44.7529902  41.6501785
  42.2804499  42.8887687  41.1545443  41.3639617  42.4736491  41.0599186
  43.4011441  42.0175166  40.8197692  44.2597633  42.6147934  40.5028188
  43.7867172  41.1473326  42.0485914  43.9530379  41.8041336  42.9030853
  42.7384253  40.0869603  42.4397905  43.0400274  39.5509203  43.3363317
  41.7697098  40.5446607  42.6362381  42.5983396  39.3349699  41.6619759
  45.0000081  40.4678704  41.8129702  45.6986871  41.1243773  41.7269050
  42.9971124  41.1321130  39.6254293  41.8038735  41.0239256  39.3421246
  43.9824352  40.5330010  38.9387899  44.9425099  40.6307766  39.2379397
  43.7639009  39.7416963  37.7243231  42.7026758  39.6383259  37.5195942
  44.3883184  40.4728419  36.5198607  45.4733880  40.5160484  36.6252078
  44.1948473  39.9192602  35.5991125  43.8517768  41.8838606  36.3574059
  44.6016965  42.9758165  36.8372139  45.5755128  42.8155104  37.2762170
  44.0716273  44.2765031  36.7761393  44.6399291  45.1133387  37.1494131
  42.7907389  44.4905172  36.2383022  42.2822840  45.7528519  36.2242058
  41.4308688  45.8311691  35.7793906  42.0457851  43.4058878  35.7347737
  41.0596590  43.5650551  35.3253031  42.5775204  42.1034295  35.7905488
  41.9943163  41.2710976  35.4241042  44.3208181  38.3251945  37.8904883
  45.2373296  38.1185389  38.6832298  43.7749187  37.3687510  37.1179788
  43.0153913  37.5934557  36.4883790  44.2739861  35.9880001  37.0805923
  44.3571827  35.6453454  38.1136514  43.2451283  35.0737477  36.3657461
  43.4224088  34.0478205  36.6914497  42.2452768  35.3234249  36.7257354
  43.2501072  35.1228354  34.8156672  43.0433319  36.1420137  34.4867211
  44.2391896  34.8610074  34.4410701  42.2767349  34.1748899  34.1004702
  41.4665718  33.5009812  34.7754730  42.3566267  34.1549452  32.8511962
  45.6794301  35.9100926  36.4442429  46.4856096  35.0805652  36.8625657
  45.9310023  36.7871652  35.4556965  45.2045717  37.4352139  35.1899174
  47.1693701  36.8717441  34.6824942  47.5690774  35.8650490  34.5476867
  46.8515469  37.4581219  33.2896416  46.4947844  38.4849105  33.3953803
  47.7695155  37.5145450  32.7021290  45.8071972  36.6426482  32.5042561
  46.1266165  35.6021579  32.4345694  44.8709531  36.6424151  33.0568590
  45.5427443  37.2013304  31.0983817  45.2996458  38.2626286  31.1669913
  46.4656396  37.1515924  30.5201721  44.4353803  36.4599947  30.3263288
  44.4256723  36.8044619  29.2918033  44.6374124  35.3886838  30.3026892
  43.0915081  36.6910432  30.8872478  42.8967136  37.6812042  30.8902888
  42.4071457  36.2131777  30.3186015  43.0506057  36.3191477  31.8276657
  48.2542199  37.7085609  35.3853557  49.4144560  37.6142032  34.9878210
  47.8728370  38.4891691  36.4106405  46.9029507  38.5023821  36.6932427
  48.7881292  39.2719916  37.2339212  49.7032007  38.6921807  37.3391942
  49.1988579  40.6075010  36.5638805  49.4517889  40.4225118  35.5200444
  48.3365523  41.2724965  36.5316304  50.3781641  41.3630249  37.2068133
  50.9904493  40.8549570  38.1745064  50.6771112  42.4566481  36.6840172
  48.1178171  39.4669185  38.6100499  47.3623625  40.4302462  38.7714870
  48.3568976  38.5283579  39.5582950  49.1800795  37.3271254  39.3873010
  50.2171654  37.5579161  39.1399178  48.7558572  36.7144734  38.5888662
  49.1044733  36.5845644  40.7135863  49.9149009  36.9165577  41.3640305
  49.1801125  35.5020080  40.6041541  47.7767334  37.0451886  41.2858503
  47.6949732  36.8637518  42.3569362  46.9641485  36.4935654  40.8102405
  47.6898796  38.5242513  40.8712348  46.6396709  38.7885201  40.7700971
  48.3175736  39.5050091  41.8838035  48.6752810  39.0960554  42.9858935
  48.4146972  40.7869767  41.4944229  48.1088112  41.0396325  40.5648511
  48.7999961  41.9029392  42.3561464  48.9474208  41.5423152  43.3697411
  50.1032322  42.6076337  41.8754944  50.3504593  43.3672413  42.6195348
  51.3022615  41.6449717  41.8810277  52.2260243  42.1551425  41.6080186
  51.4483483  41.2128458  42.8714987  51.1635687  40.8241995  41.1766510
  49.9845518  43.3544153  40.5340794  50.9533822  43.7225746  40.1966680
  49.5916481  42.7007537  39.7569370  49.3236042  44.2181368  40.6066288
  47.6552168  42.9285006  42.4213635  46.7330049  42.8884337  41.6074196
  47.7272071  43.8046462  43.4315711  48.5034675  43.7389791  44.0781726
  46.7265013  44.8129082  43.7473187  45.7442849  44.3648804  43.5866108
  46.8665807  45.1760828  45.2410245  46.8439372  44.2593000  45.8338328
  47.8541737  45.6102668  45.4010694  45.8048228  46.1476635  45.7974112
  45.8675252  47.0857265  45.2465009  44.3725917  45.6101722  45.6366535
  43.7986138  45.7156540  46.5561332  43.8388435  46.1506438  44.8539656
  44.3553677  44.5515392  45.3771876  46.1105008  46.4727030  47.2689398
  45.3970445  47.1897843  47.6759208  46.0716037  45.5728580  47.8830537
  47.1062951  46.8978057  47.3834625  46.8765992  46.0340470  42.8299727
  47.8677989  46.7570517  42.9296887  45.8607701  46.2346445  41.9842565
  45.0928800  45.5746121  41.9778480  45.6625948  47.3993019  41.1293333
  46.5844607  47.9696000  41.0469655  45.2379718  46.9262770  39.7244185
  44.4529029  46.1762125  39.7844111  44.7912354  47.7596898  39.1806100
  46.3510769  46.3902809  38.8481529  46.7682516  45.0474667  38.9502777
  46.3097833  44.3962889  39.6769242  47.7520210  44.5419846  38.0757952
  48.0559650  43.5086374  38.1477365  48.3150381  45.3825934  37.0937598
  49.2601321  44.9148693  36.2303470  49.5892912  44.0309810  36.4372448
  47.9027436  46.7240290  36.9951398  48.3322818  47.3724811  36.2446474
  46.9304283  47.2285069  37.8763895  46.6136429  48.2554229  37.7878428
  44.5768451  48.3097961  41.7199227  43.7445818  47.8590922  42.5097872
  44.5974038  49.5738570  41.2766054  45.3351640  49.8641248  40.6465296
  43.5855060  50.5838114  41.5552468  42.7033841  50.1116754  41.9735500
  44.1236066  51.6199987  42.5571579  45.1971507  51.7498516  42.4204604
  43.6824835  52.5962039  42.3592972  43.8246730  51.2552486  44.0114773
  42.7519693  51.1220806  44.1548308  44.2943576  50.3005498  44.2467909
  44.4070158  52.4782451  45.2090154  43.3215436  53.8784403  44.8496749
  43.4637933  54.6630027  45.5893531  43.5183760  54.2958347  43.8632496
  42.2853080  53.5567255  44.8909099  43.1729578  51.2719976  40.2533076
  44.0365901  51.7474928  39.5153986  41.8510103  51.3555897  40.0409090
  41.2151160  50.9350920  40.7050363  41.2158793  52.0620636  38.9291288
  41.8596702  52.8782872  38.5954128  40.9671782  51.0874254  37.7581684
  40.3694856  50.2468478  38.1099906  40.3721490  51.5765678  36.9846970
  42.2119595  50.5489004  37.0824620  42.5924076  49.2042701  37.2655426
  41.9985236  48.5506839  37.8824906  43.7496243  48.7043599  36.6450660
  44.0380985  47.6733620  36.7868368  44.5310140  49.5451445  35.8329554
  45.6462935  49.0471976  35.2265649  46.1959481  49.7283965  34.8221617
  44.1581243  50.8914588  35.6488576  44.7554701  51.5427799  35.0273396
  42.9993575  51.3931849  36.2716364  42.7159661  52.4244047  36.1257284
  39.8859427  52.6686122  39.3943635  39.2487557  52.1239381  40.2984857
  39.4663596  53.7527093  38.7201822  40.0462017  54.1320043  37.9852206
  38.1307412  54.3462539  38.8287004  37.7884970  54.2880795  39.8621629
  38.1820154  55.8326864  38.4135337  38.5811141  55.9221205  37.4010808
  37.1673397  56.2345032  38.3755145  39.0083937  56.6948454  39.3749956
  38.5982064  56.6413497  40.3842124  40.0194622  56.2967617  39.4189353
  39.1081623  58.1469990  38.9104906  39.7574663  58.4377481  37.9090170
  38.4933096  59.0688929  39.6519175  37.9771859  58.8013540  40.4810679
  38.5231020  60.0381356  39.3730932  37.1478469  53.5458050  37.9625097
  36.7687794  54.0015173  36.8843024  36.8019627  52.3377978  38.4357654
  37.1746477  52.0450069  39.3272969  36.0962498  51.3032858  37.6776069
  36.6578903  51.1505553  36.7592892  36.1121796  49.9849019  38.4741715
  35.7659769  50.1821657  39.4872222  35.4019723  49.2867810  38.0340615
  37.4753103  49.2709832  38.5290856  38.1955131  49.9553055  38.9763852
  37.4040066  48.0335102  39.4415671  38.2536287  47.9987765  40.1231570
  36.4973349  48.0138648  40.0480739  37.4164721  47.1118407  38.8616569
  37.9811961  48.8905129  37.1251786  38.5789022  47.9799268  37.1382343
  37.1601473  48.7308377  36.4254839  38.6043794  49.6798630  36.7088663
  34.6748240  51.6566927  37.2071114  34.1954397  50.9883585  36.2929587
  34.0391493  52.7004351  37.7723755  34.4834585  53.2213890  38.5141890
  32.7816625  53.2380393  37.2422114  32.1000240  52.3984304  37.0967096
  32.1353930  54.2391303  38.2214593  32.8157423  55.0780752  38.3779108
  31.2496406  54.6631047  37.7467105  31.7130508  53.6705968  39.5922703
  32.6108304  53.3511564  40.1190669  31.0698668  54.7879790  40.4232218
  30.6089602  54.4035705  41.3335235  31.8110132  55.5321913  40.7114095
  30.2965770  55.3023693  39.8534038  30.7749740  52.4503996  39.5026341
  29.9199200  52.5310293  40.1760028  30.3681504  52.3188984  38.5014453
  31.3045941  51.5361488  39.7685531  32.9598333  53.9006122  35.8643372
  32.0623401  53.7680148  35.0366423  34.1101992  54.5569589  35.6286060
  34.8163202  54.6037958  36.3512162  34.4834821  55.1546919  34.3407321
  33.6344322  55.7591762  34.0128510  35.7147042  56.0966680  34.4089238
  36.6109054  55.5062615  34.6110609  35.8615490  56.5614304  33.4322711
  35.6647004  57.2325679  35.4509306  34.5589471  57.5716265  35.9319107
  36.7391942  57.8363607  35.6625421  34.6977802  54.0792825  33.2669407
  34.1206796  54.1952230  32.1887433  35.4529177  53.0206463  33.6148583
  35.9156398  53.0184496  34.5141539  35.6666167  51.8242502  32.7924787
  36.1053518  52.1720501  31.8544240  36.6618116  50.8158549  33.4196566
  36.2415575  50.4115966  34.3425822  36.8008646  49.9631658  32.7502460
  38.0389452  51.4117705  33.7582959  38.1586590  52.0589085  34.8196893
  38.9318256  51.3091913  32.8892325  34.3498466  51.1120736  32.4267727
  34.1811830  50.7341390  31.2703666  33.4262297  50.9905607  33.3954354
  33.6445895  51.3185214  34.3271687  32.0944506  50.4094782  33.2129017
  32.2276962  49.4263403  32.7601992  31.4347297  50.2093007  34.5946307
  32.1145986  49.6555081  35.2416562  31.2816067  51.1711588  35.0846167
  30.1140998  49.4609492  34.5758735  30.0947236  48.0662580  34.7881165
  31.0152657  47.5299216  34.9696394  28.8752996  47.3638749  34.7569383
  28.8659902  46.2969389  34.9220197  27.6704596  48.0530250  34.5149532
  26.4875036  47.3739647  34.5112184  25.7297576  47.9378847  34.3424068
  27.6861735  49.4443999  34.2985162  26.7666747  49.9790217  34.1160076
  28.9052929  50.1474288  34.3363646  28.9093014  51.2163449  34.1774459
  31.2062604  51.2187433  32.2479751  30.6003794  50.6213001  31.3586625
  31.1650764  52.5516161  32.4281502  31.6942032  52.9604461  33.1869412
  30.4196874  53.4999330  31.5895661  29.3771128  53.1760632  31.5791467
  30.4869883  54.9047302  32.2230489  31.5297944  55.1458920  32.4374348
  30.1496429  55.6592820  31.5101649  29.6328369  55.0506601  33.4949258
  28.5809590  55.1252215  33.2147787  29.7084380  54.1513670  34.1044711
  30.0310632  56.2772460  34.3310884  31.1088917  56.2643432  34.5040545
  29.8254227  57.1822385  33.7576299  29.2831958  56.3289391  35.6724143
  28.2159847  56.4721511  35.5011110  29.3974204  55.3840256  36.2053827
  29.7835401  57.4054142  36.5450143  29.2576748  57.4007886  37.4086862
  30.7634185  57.2583202  36.7422392  29.6625655  58.2968637  36.0857279
  30.9026820  53.5432578  30.1282943  30.0751258  53.7179210  29.2347685
  32.2149863  53.3447663  29.9165995  32.8325303  53.2354657  30.7105484
  32.8503712  53.2329433  28.6003945  32.3666819  53.9432753  27.9272354
  34.3334996  53.6439209  28.7175545  34.8144821  53.0515891  29.4991048
  34.8608795  53.3964700  27.7948479  34.5130705  55.1454115  29.0358646
  34.0568653  55.7366196  28.2419119  33.9742456  55.4123236  29.9450702
  35.9814804  55.5763695  29.1534165  36.7347422  55.3406248  28.1815739
  36.3250099  56.1668282  30.2012849  32.6829757  51.8487974  27.9366528
  33.1031834  51.6923353  26.7909504  32.0574857  50.8825715  28.6338470
  31.7294573  51.0901660  29.5680182  31.7748187  49.5375169  28.1240220
  30.9502899  49.1185791  28.7024720  31.4421260  49.5848688  27.0859665
  32.9811354  48.5907182  28.2374962  32.9550161  47.5104833  27.6480861
  34.0243116  48.9934678  28.9797261  33.9682012  49.8900499  29.4444810
  35.2890382  48.2831886  29.1696713  35.4070468  47.5625118  28.3589353
  36.4916691  49.2662772  29.1249324  36.3407913  50.0379843  29.8811018
  37.4184509  48.7647414  29.3996218  36.7253277  49.9763463  27.7769282
  36.3357240  49.4238401  26.7228315  37.4314002  51.0069720  27.8077540
  35.3322666  47.4327504  30.4512591  36.3412084  46.7648468  30.6579521
  34.2676404  47.4224741  31.2719798  33.4598799  47.9897642  31.0585792
  34.1663686  46.5407728  32.4357529  34.9543765  45.7866167  32.4014279
  34.3392372  47.3425235  33.7450222  35.1628680  48.0518609  33.6475559
  33.4508592  47.9495540  33.9077446  34.5782150  46.4501123  34.9851923
  33.8533803  45.6354101  34.9738350  35.9836687  45.8113580  34.9511060
  36.4724993  45.7959949  35.9252814  35.9351193  44.7816136  34.5991082
  36.6477522  46.3433230  34.2710286  34.3156314  47.2259542  36.2905735
  35.1485494  47.1666309  36.9911720  34.1315415  48.2845001  36.1078757
  33.4383313  46.8313734  36.8042860  32.8251305  45.8060209  32.3837038
  31.7751157  46.4459601  32.4429055  32.9004122  44.4723721  32.2835709
  33.8079925  44.0285231  32.2387598  31.7510487  43.5757306  32.2282224
  30.8104061  44.1311074  32.2296925  31.8303227  42.7509042  30.9297052
  32.8103470  42.2740900  30.8515148  31.0966340  41.9457966  30.9795325
  31.5337081  43.5687055  29.6548457  30.4943395  43.8920130  29.5943639
  32.1105430  44.4892837  29.7484422  32.0160227  42.9273683  28.3409323
  31.5045106  43.4458405  27.5297561  33.0773325  43.1053253  28.1654365
  31.5662327  41.5295084  28.1711596  30.5659976  41.3976071  28.1698766
  32.3458640  40.4364162  28.0571218  33.6782756  40.5084675  28.0200016
  34.1609144  41.3986252  28.0150907  34.2400657  39.6646298  27.9966196
  31.7891590  39.2246832  27.9830359  30.7871939  39.1126885  27.9939894
  32.3821328  38.4055138  27.9598895  31.7895754  42.6720880  33.4634725
  32.7724371  41.9608248  33.6611781  30.7081648  42.7181542  34.2566831
  29.9406490  43.3274812  34.0137652  30.5174091  41.9038691  35.4560188
  31.4762218  41.7846931  35.9597691  29.5222561  42.5828868  36.4457133
  28.6125597  42.8118918  35.8870979  29.1105944  41.6903599  37.6396850
  28.4639634  42.2237598  38.3364617  28.5582770  40.8031440  37.3273401
  29.9863087  41.3563712  38.1917694  30.0958094  43.9261812  36.9620986
  30.9168248  43.7268670  37.6521679  30.5345847  44.4977585  36.1451085
  29.0571782  44.8231839  37.6523967  29.3133116  45.8757517  37.5280155
  28.0583161  44.6792510  37.2393038  29.0092667  44.6174538  38.7224329
  29.9973846  40.5120118  35.0574228  28.9894732  40.4157144  34.3561009
  30.7209439  39.4711946  35.4951252  31.5141512  39.6324874  36.1026883
  30.4739355  38.0748054  35.1397224  29.9091183  38.0579419  34.2101730
  31.8349762  37.3802205  34.9112643  32.4498339  37.4644379  35.8070441
  31.6961128  36.3092461  34.7646769  32.6133063  37.9278701  33.7110564
  32.7891702  38.9973032  33.8203532  33.6005898  37.4715995  33.7001733
  31.8240879  37.5935060  32.1102505  31.3940140  39.2781069  31.6129847
  30.8094590  39.2618110  30.6940229  30.8036345  39.7699527  32.3817199
  32.2994459  39.8593699  31.4413998  29.6812185  37.3360334  36.2351386
  29.6645634  37.7977892  37.3752655  29.1034054  36.1570091  35.8951570
  28.8531714  35.6784528  34.5342746  29.7507476  35.1953032  34.1475389
  28.5472548  36.4579397  33.8376533  27.7309676  34.6682105  34.6971580
  27.6728923  33.9481441  33.8816186  26.7766180  35.1944441  34.7510475
  28.0336020  34.0387255  36.0434158  28.7195679  33.2016861  35.8971633
  27.1315870  33.6424873  36.5044366  28.6764248  35.1534479  36.8927343
  27.9317861  35.6106948  37.5462306  29.8625670  34.6078396  37.7082664
  30.9266010  34.3825509  37.1272616  29.6543126  34.4033680  39.0203287
  28.7589579  34.6285484  39.4300405  30.6946819  33.9656442  39.9605854
  31.5935005  33.7112104  39.3964448  31.1574686  35.0435536  40.9978953
  30.9998711  34.7352902  42.0328183  32.2421689  35.1425838  40.9225615
  30.5560138  36.4431116  40.8394320  31.0802012  37.1904811  39.9886357
  29.4941867  36.6903777  41.4545414  30.2618104  32.6750722  40.6771377
  29.6164177  32.7473515  41.7198063  30.6309957  31.4878818  40.1828530
  30.4997967  30.6916498  40.7899166  30.6323214  31.1019066  38.7780219
  30.1636637  31.8505426  38.1403714  32.0631279  30.7892291  38.2796500
  32.7266517  30.5214391  39.1027361  32.0607042  29.9436650  37.5931928
  32.6025930  31.8846378  37.5690190  32.0813375  32.0182478  36.7738165
  29.7287949  29.8666340  38.7795778  30.1353747  28.8496317  39.3364766
  28.4910644  30.0099584  38.2713946  28.2408510  30.8929402  37.8503526
  27.3866463  29.0395357  38.4091969  27.2106133  28.9641293  39.4852021
  26.1248395  29.6193417  37.7290250  26.3350110  29.8968539  36.6946827
  25.3466156  28.8554722  37.6833220  25.5203031  30.7991329  38.4933321
  24.8918756  30.6102290  39.5314762  25.6907827  32.0179107  37.9820870
  26.1866348  32.1476896  37.1124244  25.3007640  32.8196850  38.4562109
  27.6861935  27.6299170  37.8619012  27.0767751  26.6653949  38.3205376
  28.6267569  27.5467078  36.9132317  29.0804625  28.3992543  36.6113945
  29.1638447  26.3342726  36.2956286  28.3262313  25.6433415  36.1849803
  29.7258633  26.5967795  34.8593256  30.5410853  25.9067012  34.6368348
  28.9429147  26.3403739  34.1429998  30.2567232  28.0120230  34.5287271
  30.1650286  28.3762637  33.3365208  30.8732497  28.6499251  35.4137096
  30.2150945  25.6093490  37.1656864  30.4515936  24.4227324  36.9408438
  30.8377897  26.3295947  38.1158416  30.5402143  27.2829004  38.2811719
  32.0766894  25.9345664  38.7881734  32.5308797  25.1241830  38.2133178
  33.0606742  27.1234456  38.7079784  32.6318197  28.0211503  39.1506520
  33.9817305  26.9202321  39.2560702  33.4314737  27.3785494  37.3672548
  32.6586191  27.6872448  36.8848350  32.0326017  25.3766515  40.2385007
  33.1132550  24.9839004  40.6795493  30.8893548  25.2591227  40.9718619
  29.5239049  25.6968083  40.6645772  29.1473779  25.3100323  39.7205191
  29.4934362  26.7845519  40.6443880  28.6442946  25.1711238  41.7944654
  28.2738827  24.1787586  41.5389887  27.7781205  25.8021211  41.9927628
  29.5935525  25.0647265  42.9719445  29.2535561  24.3437219  43.7161593
  29.6648618  26.0336365  43.4680506  30.9537247  24.7212185  42.3469461
  31.6991775  25.3079859  42.8882002  31.3745701  23.2414719  42.5612939
  31.9388824  22.9931142  43.6280385  31.2254458  22.2984563  41.5888189
  30.3400440  22.3213075  40.4142487  30.4632097  23.1644217  39.7435097
  29.3060314  22.2973418  40.7555412  30.6609916  21.0530093  39.6356619
  31.5044071  21.2401442  38.9691225  29.8280672  20.6936493  39.0303171
  31.0857584  20.0845885  40.7207643  31.6738759  19.2539585  40.3289459
  30.2003902  19.6580255  41.1943266  31.8352092  20.9576304  41.7391273
  31.6282754  20.5652985  42.7372075  33.3682833  20.8998907  41.5507264
  33.9482761  19.8566941  41.8467214  33.9982078  21.9993362  41.0972060
  33.4623139  22.8250418  40.8691072  35.4549192  22.1361040  40.9897840
  35.8920541  21.1579086  40.7821140  35.7798929  23.0515319  39.7971319
  35.2954588  22.6983241  38.8864240  35.4536957  24.0765627  39.9717523
  36.8527190  23.0783705  39.6035088  36.1147810  22.6720029  42.2776193
  37.3409495  22.6232378  42.3737275  35.3081504  23.1711144  43.2299238
  34.3088728  23.1531187  43.0812277  35.7428374  23.7618938  44.5005122
  36.8028287  24.0155525  44.4425133  34.9600033  25.0809384  44.7121680
  33.8911832  24.8629015  44.7556706  35.2175105  25.5236226  45.6744625
  35.2404226  26.1160172  43.5949518  36.3184601  26.2689435  43.5121472
  34.9182285  25.7278611  42.6286218  34.5414940  27.4671712  43.7999853
  35.2604305  28.4905949  43.7778239  33.2997320  27.4648534  43.9517348
  35.6102972  22.7545000  45.6672292  35.3538036  21.5736040  45.4260618
  35.8476684  23.2204185  46.9086594  36.0338097  24.2038702  47.0414418
  35.8500970  22.4055958  48.1338121  35.5526183  21.3776309  47.9159970
  37.2710023  22.3999415  48.7475273  37.5733759  23.4309302  48.9388868
  37.2451599  21.9257097  49.7297240  38.3801971  21.7159545  47.9206418
  38.2691128  22.0520568  46.8887423  39.3646064  22.0696609  48.2315085
  38.3250077  20.1760079  47.9418657  38.1216049  19.7907506  48.9415212
  37.4985170  19.8552255  47.3056443  39.5294447  19.5844505  47.3268710
  40.1191783  20.2439530  46.8392936  39.9107413  18.2909491  47.3285815
  39.1905939  17.3337862  47.9331698  38.3340380  17.5770147  48.4103718
  39.4960120  16.3715935  47.9234786  41.0451456  17.9500767  46.7045600
  41.6023711  18.6506035  46.2370132  41.3516208  16.9884596  46.6899139
  34.8597986  22.9709817  49.1690613  34.6312232  24.1804697  49.2143931
  34.3333424  22.0684559  50.0164839  34.5913005  21.0984188  49.9154306
  33.4422726  22.3579753  51.1445899  32.6870464  23.0505728  50.7769323
  32.7263210  21.0324909  51.5117173  32.1797156  20.6942793  50.6298509
  33.4747311  20.2625301  51.7094941  31.7509946  21.1017194  52.7147213
  32.2751595  21.4227817  53.6128149  30.9913966  21.8550941  52.5085941
  30.9984152  19.8028799  53.0474618  30.9121882  18.9102694  52.1735782
  30.4965930  19.7315049  54.1906538  34.2169815  22.9495724  52.3546188
  35.3645784  22.5522613  52.5619887  33.5697597  23.8285341  53.1658890
  32.3862596  24.6049032  52.7795555  31.4930911  23.9925455  52.8944418
  32.4280658  24.9728143  51.7547083  32.3394626  25.7798652  53.7468638
  31.3388209  26.1896595  53.8853224  32.9854321  26.5801613  53.3833054
  32.9320628  25.1913382  55.0101982  32.1733296  24.6078157  55.5347241
  33.2936288  25.9609922  55.6934220  34.0521715  24.2786441  54.4953030
  34.9150628  24.9020093  54.2896637  34.4698168  23.2544013  55.5766388
  34.8883296  23.6904742  56.6508238  34.4017875  21.9402645  55.3051051
  34.0466918  21.6387881  54.4098392  35.0504690  20.9206177  56.1278868
  34.8330415  21.0650658  57.1885135  34.6751760  19.9367799  55.8463245
  36.5559513  20.9948728  55.8389420  36.9617133  20.8195972  54.6914025
  37.3593254  21.2610683  56.8844835  36.9379021  21.3629685  57.7961356
  38.8080601  21.5205281  56.8412801  39.1167191  21.5525516  57.8852461
  39.6041455  20.3769512  56.1426351  39.4296150  20.4141148  55.0675132
  40.6736740  20.5737418  56.2393005  39.3340531  18.9305101  56.6299914
  38.2651746  18.7488219  56.7420854  39.6602495  18.2522798  55.8399473
  40.0417517  18.5023879  57.9268319  40.4596226  19.3795901  58.7169067
  40.1604136  17.2709168  58.1097888  39.1710787  22.9193690  56.2794192
  40.2142240  23.0581190  55.6395799  38.3324973  23.9362797  56.5528598
  37.4898263  23.7546548  57.0787220  38.5863589  25.3479263  56.2245000
  39.4523867  25.4140832  55.5630591  37.3675227  25.9656482  55.4751550
  36.4699179  25.5059999  55.8796982  37.1206009  27.4814781  55.6357173
  36.3296305  27.8252343  54.9666197  36.8013748  27.7279476  56.6485349
  38.0121905  28.0659516  55.4236097  37.4321928  25.5745574  53.9849581
  36.6413951  26.0470696  53.4025028  38.3802444  25.8661646  53.5345201
  37.3347309  24.4950283  53.8595304  38.9563685  26.1497629  57.4926913
  38.5283841  25.8002077  58.5922742  39.7946607  27.1825631  57.2954662
  40.0473818  27.4261133  56.3500121  40.5848644  27.8496839  58.3347260
  40.5945302  27.2428351  59.2412794  42.0556304  28.0308189  57.8251560
  42.0612154  28.7943762  57.0446061  43.0569061  28.4932117  58.9082686
  44.0869772  28.3849963  58.5695475  42.9389415  29.5461136  59.1594159
  42.9526743  27.9097037  59.8231020  42.6150419  26.7482068  57.1736877
  43.6545375  26.8758761  56.8698319  42.5730382  25.9065213  57.8649367
  42.0663048  26.4695290  56.2742666  40.0152252  29.2462681  58.6908898
  39.1986374  29.7946981  57.9490846  40.4881188  29.7922719  59.8261807
  41.1125610  29.2368798  60.3919700  40.2576469  31.1515435  60.3393771
  39.2029777  31.3811529  60.1791730  40.5377783  31.2872020  61.8718500
  41.6174445  31.2806769  62.0336381  40.1738235  32.2572957  62.2146794
  39.9478148  30.2517103  62.8569784  39.3490307  29.2383445  62.4338858
  40.1398312  30.4933002  64.0693291  41.0651040  32.2161665  59.5459176
  41.6038324  31.9144385  58.4790610  41.1379357  33.4537682  60.0774000
  40.6806778  33.6390836  60.9582010  41.9048794  34.5624623  59.5012085
  41.6234697  34.6352818  58.4528350  41.4879996  35.8943518  60.1559156
  40.4125864  36.0445333  60.0561257  41.7127387  35.8909196  61.2234687
  42.1475026  36.9912807  59.5483700  41.8044320  37.8034203  59.9303827
  43.4252080  34.3225558  59.5938748  43.9477320  34.1072049  60.6898477
  44.0941273  34.3794419  58.4325816  43.5786868  34.5437251  57.5780044
  45.5308868  34.1414984  58.2771665  45.8718694  33.5012518  59.0912931
  45.7785750  33.4018586  56.9397146  45.4318038  34.0313664  56.1188670
  46.8501156  33.2716826  56.7774248  45.0973774  32.0166222  56.8409076
  44.0299221  32.1362712  57.0298899  45.2130984  31.4517319  55.4118462
  45.3840857  30.3754879  55.3872661  44.2962910  31.6372789  54.8523155
  46.0306744  31.9192970  54.8642026  45.6346947  31.0293328  57.8993947
  45.7879992  30.0247696  57.5062035  46.5896977  31.3532321  58.3091037
  44.9348571  30.9442236  58.7311283  46.3787731  35.4257437  58.3689264
  47.5942689  35.3306210  58.2077195  45.7579058  36.5909841  58.6289562
  44.7576930  36.5951566  58.7744687  46.4316572  37.8891674  58.7475446
  46.9745918  38.0570087  57.8178778  45.4047467  39.0461204  58.9240145
  44.7552197  38.8025782  59.7660375  46.0207854  40.4312644  59.2188019
  45.2738095  41.2223727  59.1551732  46.4299809  40.4770797  60.2274946
  46.8169792  40.6735542  58.5138820  44.5038854  39.1551085  57.6867270
  43.7868102  39.9709694  57.7800864  45.0998590  39.3278114  56.7915454
  43.9325399  38.2411210  57.5347230  47.4510174  37.9212608  59.9064228
  47.1478901  37.4603580  61.0071959  48.6416644  38.4609687  59.6078123
  48.8006783  38.8074237  58.6692551  49.7651666  38.5898980  60.5319411
  50.3446134  39.4666320  60.2440002  49.4177850  38.7580114  61.5528574
  50.6989047  37.3734189  60.5034528  51.7503456  37.4312789  61.1401702
  50.3511208  36.2930542  59.7818236  49.4804478  36.2852548  59.2686047
  51.2003453  35.1110878  59.6474848  51.7614473  34.9673278  60.5735240
  50.3433062  33.8529226  59.4286459  49.6794799  33.9803613  58.5744562
  50.9933379  33.0134494  59.1745425  49.5576817  33.4695806  60.6893747
  50.2606062  33.2998014  61.5064213  48.9312215  34.3096352  60.9927736
  48.6854769  32.2213238  60.4981189  47.8698197  32.4643115  59.8189087
  49.2650834  31.4454259  59.9970165  48.1171161  31.6511744  61.8105436
  47.5331124  30.7544372  61.5999205  48.9293888  31.3509662  62.4731000
  47.2521301  32.6106712  62.5241620  47.7822566  33.4407743  62.7510687
  46.4700878  32.8665825  61.9381882  46.9079370  32.1902834  63.3750628
  52.1981986  35.2816953  58.5045990  51.8352049  35.7811458  57.4383337
  53.4222085  34.7879461  58.7465340  53.6338271  34.3947631  59.6513719
  54.4317214  34.6015085  57.7146068  54.5131180  35.5396626  57.1670902
  55.8003751  34.2830374  58.3413764  55.7243397  33.4096953  58.9908079
  56.4814251  34.0089226  57.5323164  56.4001139  35.4708834  59.1213790
  56.3582394  36.3680985  58.5014317  55.7981439  35.6797318  60.0069351
  57.8604842  35.2917063  59.5562470  58.4021138  36.1662346  60.2262982
  58.5167289  34.1885812  59.1880732  58.0611143  33.4809186  58.6302326
  59.4806826  34.0621167  59.4603835  54.0149605  33.4907184  56.7446503
  53.4593693  32.4762395  57.1686031  54.3110013  33.7202088  55.4637104
  54.7902334  34.5736658  55.2065785  54.0559113  32.7868485  54.3775163
  53.7979325  31.8012143  54.7710415  52.9133778  33.2813428  53.4474869
  52.8778037  32.6232664  52.5773495  51.5508669  33.1220479  54.1330480
  50.7440802  33.5148300  53.5141033  51.3331462  32.0715070  54.3260029
  51.5305277  33.6353876  55.0923033  53.1029251  34.7070284  52.8866479
  52.2690558  34.9766984  52.2401542  53.1415474  35.4480416  53.6847285
  54.0122653  34.8046545  52.2934031  55.3225501  32.6321543  53.5401647
  56.1506777  33.5433534  53.4858795  55.4229615  31.4726104  52.8817541
  54.7085144  30.7645707  52.9717881  56.4693944  31.1986532  51.9163568
  56.6750291  32.1442543  51.4244678  57.7393804  30.6670400  52.6309169
  58.5811577  30.7235113  51.9403709  57.9914498  31.3482736  53.4443840
  57.6374920  29.2185288  53.1771302  56.8326090  29.1614633  53.9107976
  57.3664390  28.5340472  52.3725555  58.9191363  28.6917357  53.8388333
  59.1647201  27.4728673  53.6959376  59.6408285  29.4894252  54.4770221
  55.9423347  30.2477196  50.8407308  55.0061106  29.4861050  51.0895373
  56.6014136  30.2846031  49.6764268  57.3579883  30.9423676  49.5419105
  56.4059671  29.3062887  48.6158993  56.2664459  28.3326516  49.0905841
  55.1246021  29.6130609  47.7965010  54.8355636  28.6895416  47.2913032
  54.2873610  29.8304099  48.4608960  55.1875278  30.6742843  46.7059496
  55.6720644  30.3344150  45.4259206  56.0366130  29.3369379  45.2358421
  55.6542669  31.2739282  44.3804957  56.0226197  30.9930580  43.4044362
  55.1230873  32.5561221  44.6030155  55.0632358  33.4528574  43.5773520
  55.3324924  33.0719132  42.7364374  54.6502613  32.9097297  45.8826992
  54.2515422  33.8984000  46.0549784  54.6903427  31.9743579  46.9363870
  54.3132032  32.2458749  47.9113015  57.6881714  29.2015266  47.7822208
  58.3752534  30.2030367  47.5686747  57.9654595  27.9727613  47.3187975
  57.3434674  27.2071979  47.5316650  59.0964247  27.6504152  46.4580463
  59.9876771  28.1399717  46.8570522  59.3357482  26.1347402  46.4890232
  60.1846042  25.8592705  45.8609198  59.5585958  25.7951707  47.5011761
  58.4665387  25.5789341  46.1362676  58.8509667  28.1323903  45.0220851
  57.8403649  27.7746785  44.4165612  59.8083999  28.9111847  44.5051219
  60.6075780  29.1566317  45.0781246  59.8772662  29.3571351  43.1154904
  58.8868690  29.6856740  42.7954236  60.8611525  30.5381868  43.0275031
  61.8216844  30.2163997  43.4229124  61.0294339  30.8094228  41.9851085
  60.4120143  31.7904530  43.7845456  59.5002174  32.1898814  43.3381195
  60.1592765  31.4946355  44.8016246  61.4906655  32.8839781  43.8537357
  61.1081150  33.7282222  44.4231882  62.3296555  32.5026633  44.4340612
  61.9802012  33.3928966  42.4883168  62.4511137  32.5911146  41.9192393
  61.1414327  33.7619357  41.8991449  62.9668850  34.4749242  42.6445229
  63.2731322  34.7868449  41.7341746  62.5494481  35.2459514  43.1461577
  63.7610947  34.1253200  43.1618630  60.3453894  28.2263494  42.1854881
  60.7409853  27.1560002  42.6510990  60.3268497  28.5207630  40.8756488
  59.9801391  29.4231018  40.5846053  60.7686495  27.6452407  39.7882502
  60.1129473  26.7729431  39.7980699  60.5909521  28.4175848  38.4586062
  59.7841963  29.1492468  38.5375801  61.4777545  29.0253189  38.2740127
  60.3858203  27.5097921  37.2255943  60.5524320  28.0991741  36.3229363
  61.1436594  26.7236163  37.2109819  58.9799379  26.8903972  37.1063524
  58.0023652  27.5185288  37.5741978  58.9003197  25.7868456  36.5232026
  62.2305034  27.1652601  39.9475132  62.5153343  26.0065179  39.6472183
  63.1084925  28.0568673  40.4426715  62.7795286  28.9775683  40.6933814
  64.5365715  27.8154835  40.6928841  64.8908980  27.1562579  39.8985370
  65.3809137  29.1223701  40.5893396  66.4218445  28.9116956  40.8400353
  65.3950256  29.4242873  39.5414308  64.9286091  30.3474820  41.4125835
  64.1769196  30.1786809  42.3948763  65.4330354  31.4499951  41.1110525
  64.8230844  27.0642738  42.0157073  65.9702554  26.6826748  42.2429756
  63.7948155  26.8733035  42.8605289  62.8800732  27.2126683  42.5945929
  63.8776911  26.1668958  44.1364308  62.9376798  25.6355446  44.2870619
  64.6650323  25.4109626  44.1217374  64.1023338  27.1107680  45.3293604
  63.9388664  26.6610904  46.4640610  64.4399254  28.3987985  45.1088447
  64.5339972  28.7363610  44.1596366  64.5464955  29.4056894  46.1716916
  65.0925112  28.9435999  46.9963765  65.3962201  30.6063942  45.6924711
  65.7840002  31.1421223  46.5587563  66.2672049  30.2641192  45.1319648
  64.6820228  31.5428225  44.9116342  64.5021418  31.1429272  44.0503906
  63.1552930  29.8097733  46.6919586  62.1715105  29.7049037  45.9610848
  63.0985276  30.2468726  47.9552772  63.9411387  30.3373260  48.5029902
  61.8461670  30.5701235  48.6301888  61.0112417  30.0559875  48.1499296
  61.9242211  30.0646789  50.0840139  62.7846825  30.5048072  50.5911945
  61.0426231  30.4056990  50.6314134  61.9887663  28.5300661  50.1760065
  61.0942956  28.1102409  49.7141818  62.8348423  28.1500882  49.6019707
  62.1025711  28.0322121  51.6209846  63.0497632  28.3732522  52.0423205
  61.3213395  28.5005372  52.2185144  62.0115065  26.5005541  51.7196764
  61.0943969  26.1484483  51.2469635  62.8470061  26.0365551  51.1943704
  62.0081668  26.0464944  53.1207319  61.2046763  26.4515350  53.5876914
  61.9407066  25.0392057  53.1539965  62.8534395  26.3490846  53.5832632
  61.5850823  32.0788094  48.5822532  62.4275171  32.8496697  49.0448987
  60.3847659  32.4623246  48.1087474  59.7466817  31.7658431  47.7471841
  59.7953052  33.7616202  48.4396915  60.5543735  34.5418747  48.3544495
  58.6059519  34.1253652  47.5282771  57.7845324  33.4207827  47.6756083
  58.2254026  35.1024336  47.8261957  58.9455218  34.1553386  46.0409077
  59.8281701  34.7883235  45.9439335  59.2261459  33.1684667  45.6999443
  57.8286252  34.7166879  45.1505539  57.8709839  34.3247910  44.1342215
  56.8885522  34.3825220  45.5799895  57.7275441  36.1826510  45.2062649
  58.5188399  36.6586363  45.6255570  56.7497784  36.9530471  44.6960256
  55.6718462  36.4413161  44.0862949  55.5696237  35.4383062  43.9941710
  54.9619276  37.0498644  43.7038064  56.8637892  38.2798289  44.7943749
  57.6734688  38.6751186  45.2618983  56.1696108  38.8927442  44.3925427
  59.2756159  33.6797738  49.8692838  58.5618539  32.7305619  50.1756474
  59.6237259  34.6712682  50.6890352  60.2296871  35.4123932  50.3647596
  59.1168411  34.8248962  52.0461923  58.3993972  34.0407259  52.2867857
  60.2760893  34.7691431  53.0727400  59.8817887  34.9957465  54.0650116
  60.9381177  33.3831660  53.1296583  61.7193424  33.3528698  53.8894025
  60.2097368  32.6112067  53.3780152  61.3941168  33.1136721  52.1758407
  61.2829204  35.7249739  52.7951634  60.9655691  36.6007958  53.0499988
  58.3975005  36.1801853  52.1260569  58.7230274  37.1012812  51.3745540
  57.3898567  36.2500690  53.0005398  57.1616542  35.4523996  53.5794742
  56.5022858  37.3986320  53.0915340  57.0646810  38.3299833  53.1703848
  55.8815257  37.4366669  52.1969927  55.5898319  37.2388398  54.3029395
  55.7868482  36.3602019  55.1430139  54.5715023  38.1073187  54.3674004
  54.4771704  38.8152547  53.6498894  53.5463193  38.1119790  55.4027164
  53.4398581  37.1022184  55.8017497  53.9789377  39.0449161  56.5588283
  54.8033729  38.5820112  57.1033599  54.3842083  39.9596674  56.1249206
  52.8655364  39.4413091  57.5497930  52.1938722  40.1682387  57.0901262
  52.2613864  38.5691890  57.7974789  53.4366961  40.1421944  59.1182000
  54.3770934  41.5669660  58.5206813  54.7937198  42.1019946  59.3730596
  55.2061232  41.2529593  57.8879069  53.7338050  42.2393695  57.9515489
  52.1929817  38.4880774  54.7964045  52.1236323  39.3927439  53.9639893
  51.1423355  37.8129642  55.2839308  51.3010705  37.0851347  55.9692784
  49.7434259  38.1325017  55.0229869  49.6043174  38.3013193  53.9551782
  48.8061059  36.9872775  55.4976329  48.8569374  36.9196071  56.5852003
  47.3444224  37.2373626  55.1084634  46.6987339  36.4238784  55.4404782
  46.9403950  38.1653642  55.5105080  47.2869768  37.2927509  54.0261307
  49.2252223  35.6147466  54.9525080  48.5468268  34.8316685  55.2923790
  49.2336140  35.5965353  53.8639659  50.2171039  35.3501487  55.3039333
  49.3747198  39.4036103  55.8141124  49.4924248  39.3982116  57.0396333
  48.9839453  40.4721752  55.1051200  48.8895651  40.4022412  54.1002480
  48.7776767  41.7975260  55.6948186  49.1681303  41.8078488  56.7119383
  49.5493248  42.9012238  54.9172297  49.2823742  43.8552894  55.3723367
  51.0691016  42.7415867  55.1121434  51.6171850  43.5887355  54.7004485
  51.3287012  42.6750544  56.1691068  51.4410648  41.8424867  54.6248780
  49.1786539  43.0162310  53.4179731  49.5944942  42.1722010  52.8681610
  48.0995999  42.9574331  53.2872741  49.6468054  44.3251037  52.7667768
  49.1832227  44.4553323  51.7889314  49.3785273  45.1901371  53.3733187
  50.7271778  44.3370383  52.6212674  47.2987556  42.2081712  55.8267914
  47.0114774  43.0314362  56.6958754  46.3944779  41.6276842  55.0172590
  46.6908994  40.9384275  54.3396644  44.9542377  41.9013466  55.0683091
  44.6570624  42.0116851  56.1130034  44.5926366  43.1863803  54.2885694
  45.1455982  43.2404989  53.3532787  43.5380292  43.1899662  54.0082722
  44.8269625  44.4552092  55.0522876  44.1762295  44.7222816  56.2617590
  44.6393967  45.9051470  56.6370613  44.3235276  46.4148080  57.5344494
  45.5214175  46.4081055  55.7764958  45.9461939  47.3290608  55.8251800
  45.6587535  45.5064787  54.7409853  46.3143983  45.6803373  53.8998408
  44.1386324  40.7325634  54.5227745  44.6184478  39.9896507  53.6699980
  42.8949667  40.6446659  55.0161502  42.5975051  41.3245076  55.7009055
  41.8395130  39.7676153  54.5290180  42.2346079  39.0264214  53.8311236
  41.2116026  39.0452837  55.7398139  41.9990373  38.5413349  56.2983228
  40.7924714  39.7836077  56.4263936  40.1321391  38.0091262  55.3741827
  39.3153021  38.4845670  54.8331324  40.5536776  37.2557759  54.7071584
  39.5337927  37.3454683  56.6176797  39.0351839  38.0265046  57.5105201
  39.5547049  36.0142257  56.6749481  39.9508413  35.4755327  55.9140199
  39.1621970  35.5341165  57.4700543  40.8081735  40.6529957  53.8198956
  40.3822756  41.6609384  54.3874126  40.4052248  40.2499403  52.6063456
  40.7766621  39.3970860  52.2064819  39.3461842  40.9098729  51.8431217
  39.4988944  41.9903087  51.8742849  39.3674817  40.4342674  50.3586757
  39.2628475  39.3494978  50.3433212  38.2257452  41.0087826  49.4972467
  38.3277235  40.7056660  48.4545033  37.2451775  40.6680573  49.8272683
  38.2273043  42.0985449  49.5257005  40.7198501  40.7508818  49.6920536
  40.7381270  40.4111635  48.6578760  40.9155429  41.8236587  49.6917391
  41.5509274  40.2622545  50.2000989  37.9837042  40.5644278  52.4822383
  37.7005450  39.3804437  52.6473423  37.1818112  41.5799568  52.8618348
  37.4764493  42.5368832  52.7315300  35.8881415  41.3742074  53.5356974
  36.0871125  40.8114599  54.4502261  35.2180824  42.7062539  53.9364001
  35.0961708  43.3313255  53.0497919  34.2067517  42.4772748  54.2778864
  35.9536455  43.5235463  55.0197948  36.2024323  42.8719570  55.8585442
  36.9026725  43.8831766  54.6184375  35.1509493  44.7161909  55.5814557
  33.9039121  44.7302456  55.4556712  35.8090886  45.6121342  56.1519083
  34.8806053  40.5528454  52.7132837  34.2364056  39.6617543  53.2660697
  34.7676999  40.8785055  51.4155992  35.3403428  41.6230406  51.0440450
  33.8145788  40.2737210  50.4850505  32.8573561  40.1738890  51.0000111
  33.6130649  41.2385651  49.3167897  32.8835296  40.8597550  48.6000610
  33.2403672  42.1918790  49.6917283  34.5444712  41.4277049  48.7804601
  34.2037852  38.8706714  49.9846917  33.3306626  38.1653132  49.4801209
  35.4742213  38.4774174  50.1638467  36.1251200  39.1167547  50.5977932
  35.9680638  37.1166773  49.9664156  35.1486333  36.4040059  50.0649963
  36.5669438  36.9262256  48.5525585  37.2255124  37.7538249  48.2806342
  37.2143488  36.0513410  48.6017588  35.5353331  36.6503170  47.4426609
  34.6531039  36.1529527  47.8469100  35.1846300  37.6046424  47.0458040
  36.1119569  35.8006056  46.2958041  35.5077288  35.9484555  45.3991828
  37.1071773  36.1767906  46.0606188  36.2100299  34.2993117  46.6321259
  36.7973193  34.1389694  47.5345801  35.2170367  33.8928667  46.8249158
  36.8345014  33.5202747  45.5468786  37.7762118  33.8494061  45.3896653
  36.8702364  32.5450346  45.8111359  36.2943051  33.6170347  44.6993567
  36.9969730  36.8103949  51.0676345  38.1850989  37.0156484  50.8287228
  36.5412747  36.3444474  52.2581777  35.1341458  36.2031258  52.6380163
  34.7607452  35.2512366  52.2582466  34.4911273  36.9986280  52.2638727
  35.1443269  36.2100301  54.1584800  34.2751392  35.7236223  54.6010941
  35.1747319  37.2393043  54.5164412  36.4575192  35.5243722  54.4897824
  36.3221145  34.4426849  54.4425895  36.8064867  35.7691596  55.4934032
  37.4273140  35.9990072  53.3939925  37.8999898  36.9260199  53.7181872
  38.5326357  34.9551629  53.1311449  39.5042411  34.9120264  53.8823873
  38.3743942  34.1514720  52.0669557  37.5398101  34.2355746  51.5051095
  39.3695444  33.2071509  51.5641072  39.7584880  32.6498086  52.4176753
  38.6328251  32.2134889  50.6412100  39.2725038  31.3681690  50.4086386
  37.7541412  31.8013989  51.1382637  38.2467212  32.7868828  49.4076626
  38.8670544  32.4874135  48.7336642  40.5682201  33.8899404  50.8709081
  41.6487414  33.3031137  50.8520354  40.3548801  35.1033725  50.3330544
  39.4475746  35.5367152  50.4441116  41.3344326  35.8971666  49.5963123
  42.1032566  35.2458159  49.1934429  40.6737180  36.6525634  48.4078638
  39.8839439  37.2951221  48.7987836  41.6462152  37.5583378  47.6271257
  41.1593888  38.0051262  46.7588002  42.0222783  38.3824499  48.2319775
  42.5049939  36.9888845  47.2693114  40.0136445  35.6694113  47.4240325
  39.5349146  36.1964037  46.5982367  40.7507233  34.9875001  46.9991338
  39.2473330  35.0626448  47.9048860  42.0050989  36.9108034  50.5362975
  41.3227725  37.5714174  51.3219754  43.3377273  36.9970623  50.4259988
  43.8229400  36.4240014  49.7460783  44.1858269  37.8323510  51.2664682
  43.5768532  38.5549135  51.8120217  44.9695443  36.9564333  52.2570631
  45.5975982  36.2499831  51.7138198  45.6449350  37.6054799  52.8045300
  44.1536851  36.1912942  53.2764648  43.6133130  34.9372560  52.9361600
  43.7715769  34.5323215  51.9464734  42.8599581  34.2139575  53.8738575
  42.4419240  33.2573797  53.5980486  42.6559984  34.7369160  55.1627702
  41.9308349  34.0266729  56.0700571  41.6125544  33.1857577  55.7310864
  43.2021206  35.9847483  55.5148827  43.0439464  36.3801094  56.5060999
  43.9494934  36.7141644  54.5713723  44.3675568  37.6692300  54.8488281
  45.2077632  38.5998734  50.4295592  45.6453419  38.1150614  49.3864512
  45.6222618  39.7496302  50.9763060  45.2162326  40.0406461  51.8573100
  46.7660118  40.5323178  50.5269952  46.8697956  40.4381388  49.4483654
  46.5473124  42.0154990  50.8756627  46.3715937  42.0959759  51.9466362
  47.4679145  42.5696312  50.6922550  45.4279001  42.7660871  50.1688201
  44.5672852  42.1486843  49.2323240  44.6825815  41.1132887  48.9529736
  43.5388269  42.8728733  48.6483816  42.8784822  42.3898023  47.9458060
  43.3541167  44.2094436  48.9705165  42.5495167  44.7616107  48.5088029
  44.1982803  44.8363339  49.8771571  44.0535596  45.8774883  50.1204237
  45.2300635  44.1276928  50.4771373  45.8767342  44.6229366  51.1887043
  48.0301996  40.0222989  51.2293050  47.9916584  39.7872306  52.4373901
  49.1231191  39.8867908  50.4679172  49.0632652  40.0817928  49.4749556
  50.4308515  39.4578014  50.9505816  50.4427041  39.4742878  52.0402154
  50.7969285  38.0171901  50.4707934  50.6602286  37.9852873  49.3874442
  52.2621549  37.6111664  50.7677263  52.4566158  36.5782042  50.4898072
  52.9831476  38.2126527  50.2166494  52.4923091  37.7052660  51.8275840
  49.8414273  36.9669528  51.0845866  50.0791917  36.8484123  52.1409399
  48.8115906  37.3199263  51.0536019  49.8724858  35.5960990  50.3936906
  50.1292285  34.8074064  51.1009508  48.8948543  35.3522832  49.9759448
  50.5952968  35.5605410  49.5800851  51.4962758  40.4389560  50.4444475
  51.5529876  40.7266971  49.2491844  52.3551493  40.8821882  51.3716387
  52.2471081  40.5759011  52.3297745  53.5812296  41.6106113  51.0805149
  53.5243054  42.0710322  50.0925765  53.7451513  42.7328395  52.1322669
  52.9071816  43.4254866  52.0533247  53.6734643  42.2995733  53.1316419
  55.0648746  43.5261995  52.0575714  55.1058594  44.2045992  52.9061986
  55.9145344  42.8569431  52.1893550  55.2276140  44.3450825  50.7658076
  55.2400869  43.6852406  49.8968364  54.3530708  44.9841416  50.6419576
  56.4839083  45.2324519  50.7627709  56.4354070  45.9167096  49.9219112
  56.5268938  45.8468712  51.6619106  57.7310050  44.4575508  50.6508250
  58.5233804  45.0829031  50.6146335  57.8228848  43.8448092  51.4497117
  57.7031181  43.8947559  49.8097452  54.7399279  40.6054121  51.1072142
  55.1309187  40.1763467  52.1932814  55.2721454  40.2600554  49.9226965
  54.8899908  40.6378377  49.0680812  56.5173414  39.4990234  49.8028745
  56.5635456  38.7587206  50.5977813  56.5740670  38.7344550  48.4690086
  56.3902332  39.4083568  47.6307661  57.5817396  38.3453590  48.3354639
  55.6462062  37.5379174  48.3784480  54.3875524  37.6508548  47.7559108
  54.0972016  38.5791909  47.2916139  53.5198190  36.5681159  47.7450846
  52.5582043  36.6596355  47.2651727  53.8724195  35.3819779  48.3808082
  53.1859482  34.5492548  48.3916881  55.0947842  35.2670442  49.0282676
  55.3556185  34.3477042  49.5329235  55.9779575  36.3375732  49.0421805
  56.9205861  36.2457306  49.5603863  57.7346926  40.4179398  49.9746125
  57.6943494  41.5724090  49.5550148  58.7977289  39.8813788  50.5893459
  58.7516996  38.9191786  50.9046774  60.0353488  40.5944684  50.9366559
  59.7352878  41.5188564  51.4367511  60.9092899  39.7809889  51.9283257
  61.2579277  38.8744252  51.4303728  61.7967726  40.3560092  52.1969985
  60.2243559  39.3652089  53.2455187  59.2901597  40.0688376  53.6877970
  60.7456267  38.4149604  53.8695585  60.8820313  41.0371915  49.7275392
  61.7164963  41.9267440  49.8870303  60.6531570  40.4290804  48.5527356
  59.9361847  39.7180523  48.4961692  61.3888233  40.6694162  47.3073173
  62.3436032  41.1349535  47.5556304  61.7330286  39.3413032  46.5681167
  62.3498279  39.5489943  45.6919381  62.3721291  38.7554703  47.2307745
  60.5772527  38.4054305  46.1593070  59.4080426  38.6842109  46.5034961
  60.8862878  37.3783601  45.5155915  60.6814238  41.6624417  46.3560968
  61.2214905  41.9064825  45.2766455  59.5034583  42.2004082  46.7271177
  59.0910881  41.9681930  47.6208547  58.7118524  43.0482045  45.8328864
  59.4113194  43.6753013  45.2753486  57.8994798  42.1849565  44.8252438
  58.5122287  41.3432980  44.4969365  57.0625148  41.7202033  45.3484915
  57.3667532  42.8799315  43.5577873  57.5299256  44.1107308  43.4044096
  56.7708864  42.1500658  42.7379728  57.8119522  43.9954964  46.6433915
  57.1243389  43.5573652  47.5654805  57.8041501  45.2769567  46.2432707
  58.3867943  45.5468920  45.4631029  56.8904845  46.3097643  46.7342283
  56.7754634  46.1255453  47.8003162  57.5156153  47.7218753  46.6437675
  56.7486745  48.4972964  46.5994860  58.0389842  47.8936051  47.5826679
  58.5131250  47.9695589  45.5236889  58.1594712  47.7690824  44.1722411
  57.1693655  47.4244073  43.9116634  59.0939571  48.0092286  43.1720507
  58.8263328  47.8453780  42.1380733  60.3672959  48.4603136  43.4955326
  61.0876187  48.6463574  42.7117840  60.7200045  48.6785371  44.8201820
  61.7105002  49.0302156  45.0598599  59.8046589  48.4453859  45.8355618
  60.0922912  48.6246459  46.8608654  55.4458949  46.2322399  46.2157883
  54.5924747  46.9016985  46.7897998  55.1581765  45.3904066  45.2087472
  55.8985121  44.8548876  44.7761219  53.7834721  45.0480686  44.8272298
  53.2072869  45.9687882  44.7077308  53.7663616  44.2826113  43.4908270
  54.4420701  43.4298440  43.5264355  52.7730877  43.8639728  43.3251197
  54.0803386  45.1259924  42.2820091  55.3747112  45.4419886  41.9030485
  56.2261738  45.1147240  42.3548749  55.2903225  46.2285256  40.8331101
  56.1432059  46.6327459  40.3092533  54.0226701  46.4524987  40.4887636
  53.7051404  47.0110372  39.7097048  53.2361042  45.7578386  41.3932366
  52.1593294  45.7618132  41.3322759  53.1127889  44.1974104  45.9167130
  53.7557658  43.3143529  46.4867343  51.8215875  44.4693047  46.1589967
  51.3591348  45.2164621  45.6613509  50.9921385  43.6978120  47.0786941
  51.6083882  43.2344947  47.8530334  49.9166551  44.5930190  47.7625353
  49.2991665  45.0363031  46.9831824  48.9575512  43.8067545  48.6843374
  48.2653028  44.4791151  49.1925670  48.3460258  43.0926188  48.1330454
  49.5037730  43.2510216  49.4479333  50.5466870  45.7866887  48.5157721
  50.9731684  46.4821359  47.7908749  49.7689628  46.3542938  49.0264907
  51.6537780  45.4016397  49.5110975  51.7863874  46.1707249  50.2695246
  51.4365829  44.4672507  50.0280593  52.6084469  45.2833511  48.9974963
  50.2939218  42.5929118  46.2764186  49.4910404  42.9046575  45.4038820
  50.6299399  41.3324755  46.5764537  51.2726154  41.1573390  47.3380445
  50.0682051  40.1442684  45.9357011  49.9254623  40.3569355  44.8790733
  51.0695571  38.9839552  46.0474403  51.4599105  38.8970562  47.0621233
  50.5718448  38.0359319  45.8337296  52.2043055  39.1415916  45.0577879
  53.2138885  40.0994621  45.2847797  53.2208270  40.6806963  46.1953805
  54.2007957  40.3294165  44.3131573  54.9543996  41.0796355  44.4924886
  54.1985731  39.5791168  43.1203429  55.1653885  39.7799198  42.1812092
  55.7219343  40.5509438  42.3552227  53.2058208  38.6063981  42.8994552
  53.1985176  38.0349269  41.9826454  52.2042835  38.3929435  43.8634148
  51.4228830  37.6723518  43.6711003  48.7192266  39.7856498  46.5491239
  48.5306875  40.0018621  47.7407024  47.8124606  39.2471634  45.7247674
  48.0406460  39.0911294  44.7504600  46.4660150  38.8803847  46.1399984
  46.3576815  38.9838580  47.2169209  45.3840774  39.7686714  45.4696623
  45.3917654  39.5886295  44.3940560  43.9768458  39.4190444  45.9885508
  43.2269960  40.0644738  45.5483450  43.6896185  38.4002283  45.7352364
  43.9152672  39.5312179  47.0714142  45.6604572  41.2725971  45.6609759
  44.8666837  41.8825687  45.2308920  45.7477531  41.5319329  46.7154034
  46.5856864  41.5749180  45.1697783  46.2269226  37.4108938  45.7568022
  46.1386211  37.1025127  44.5674987  46.1442197  36.5396209  46.7749888
  46.1997121  36.8772243  47.7275845  45.9538052  35.0962870  46.6159182
  45.6868852  34.8546152  45.5851590  47.2414284  34.3396289  47.0142446
  47.4800711  34.5688009  48.0540676  47.0514576  33.2653263  46.9857332
  48.4922112  34.5593037  46.1784567  48.4274734  34.7911663  44.7865071
  47.4783270  34.8399500  44.2744209  49.6085166  34.9517386  44.0385616
  49.5496434  35.1247996  42.9762557  50.8630808  34.8572898  44.6672180
  52.0064835  34.9857147  43.9353578  52.8028228  34.8223212  44.4445133
  50.9334290  34.6066347  46.0490994  51.8914987  34.5057502  46.5314051
  49.7533358  34.4639949  46.8013492  49.8204034  34.2501540  47.8570329
  44.8153308  34.5953227  47.5059558  44.6474785  35.0778125  48.6265249
  44.1189717  33.5643754  47.0040975  44.3357695  33.2316922  46.0754563
  43.2060294  32.7208193  47.7680395  42.6826146  33.3410109  48.4888781
  42.1308552  32.1037252  46.8362561  41.7841917  32.8769559  46.1479744
  42.5873925  31.3485393  46.1942460  40.9069814  31.4745070  47.5262665
  41.0728279  30.8602141  48.5998922  39.8218103  31.5232298  46.9048264
  44.0554608  31.6924884  48.5404124  44.6946109  30.8468941  47.9141462
  44.0606493  31.8149789  49.8798955  43.4877561  32.5279282  50.3109379
  44.8541477  30.9795536  50.7860589  45.6407460  30.4768159  50.2205910
  45.5212561  31.8603777  51.8670729  44.7455476  32.3591440  52.4469157
  46.0482646  31.2132135  52.5695282  46.5332719  32.9051852  51.3407932
  45.9862324  33.6013630  50.7043411  47.1150711  33.7378382  52.5005339
  47.2832511  34.7699095  52.1949620  46.4511682  33.7609664  53.3636099
  48.0727609  33.3442185  52.8433980  47.6539779  32.2751083  50.4891248
  48.6210395  32.7464646  50.6672717  47.7756714  31.2113229  50.6930178
  47.4362867  32.3848305  49.4267461  44.0378256  29.8547734  51.4455090
  44.6507400  28.8972200  51.9185221  42.6962990  29.9513902  51.4463944
  42.2513946  30.7430727  51.0014607  41.8019781  28.8830429  51.9028186
  42.3164233  28.2181282  52.5995220  40.5554017  29.4564415  52.6366853
  40.0479748  30.1336713  51.9584503  39.5234849  28.3973895  53.0652356
  38.6578188  28.8875506  53.5070220  39.1414843  27.8020974  52.2376639
  39.9438099  27.7131981  53.8023841  40.9578415  30.2849442  53.8704934
  40.0827682  30.7007217  54.3728735  41.4985499  29.6767538  54.5957381
  41.5978284  31.1225702  53.5989986  41.4016649  28.0630187  50.6585419
  40.3332970  28.2729699  50.0828297  42.3444371  27.2045210  50.2329973
  43.1882720  27.1299481  50.7839987  42.3689051  26.4568722  48.9735301
  42.5582393  27.2030903  48.2005028  43.5832365  25.4977012  49.0287489
  44.4917483  26.0884146  49.1493390  43.5083523  24.8848619  49.9282723
  43.7709020  24.5480906  47.8286708  44.6464504  23.9247525  48.0155116
  42.9300279  23.8568011  47.7669330  43.9532092  25.2680495  46.4821611
  43.1041786  25.9253063  46.2968460  44.8308641  25.9131908  46.5373030
  44.1020623  24.2795790  45.3157059  45.0128499  23.6904161  45.4306840
  43.2649234  23.5816109  45.3060589  44.1332129  24.9710731  44.0149721
  44.9167651  25.6087319  43.9896298  44.2310623  24.2920386  43.2737956
  43.2750561  25.4889123  43.8839658  41.0492848  25.7324275  48.6312200
  40.5658636  24.9359088  49.4361635  40.5171427  26.0223598  47.4338859
  40.9758273  26.6993800  46.8420767  39.2814032  25.4180179  46.9785610
  38.9212719  24.7156524  47.7302849  38.5333610  26.1947727  46.8198618
  39.4586790  24.8883680  46.0425352  60.0222894  75.3637247  81.2077256
  20.7466117  73.7551938  60.7654696  64.0042456  51.2840433  78.4612140
  97.0222894  62.3637247  40.2077256  50.3388845  92.3924651  55.1232264
   1.4085157  56.3617394  49.2137248  74.9434889  12.4384267  60.7654705
  38.7361461  69.9446530  84.1996482  77.2624495  79.0999924  32.4687240
  40.7883432  -2.6513565  43.5337836  96.0222894  43.3637247  46.2077256
  25.9453785  84.0468995  40.8064006  13.6379157   8.6691656  32.5294403
  35.9110096  25.6492125  82.7827698  76.3074703  82.1052108  61.6576146
  52.0222894  58.3637247  -3.7922744  78.3435852  14.2103637  35.1327337
  14.7068691  10.2496382  64.3449399   7.1467679  61.1180980  25.5706126
  42.3712850  -0.4775089  70.6275677  87.5969841  53.6627122  24.2214261
  14.3652289  54.6460287  70.2529858  52.2933292  86.6158222  31.5311921
  70.0672207  27.8343317  76.9018359  16.9217728  35.0522145  13.2011614
  76.0222894  66.3637247  78.2077256  43.5060047  37.1430421   0.3752339
   3.3968448  27.1228485  41.0200382  42.0676311  82.4000820  69.9033152
  60.4057119   7.4091778  24.5684374  87.5220119  50.6135717  66.2001813
  52.1839837  55.9233552  87.8908583  10.4779870  75.0118497  44.9324987
  31.4861197   5.2964676  25.3593360  63.0222894  68.3637247   9.2077256
  28.8144980  58.7386026   4.1166642  62.4670940   5.0132394  56.8092532
  69.8293675  38.2857062   7.8331982   6.2863194  41.8572888  60.3352963
   7.0653150  50.3858618  57.3716321  86.2503403  70.8927380  53.6003628
  23.0706631  -1.1908037  54.2064480  85.4091341  24.4159428  50.8781696
  63.6068228  88.3953991  43.3020996  52.9070064  28.7479109  83.1787851
  24.9459219  75.1672219  23.7700494  22.0697858  17.8346266  16.8328245
  83.1956034  29.1950204  28.3178103  61.0222894  85.3637247  72.2077256
  36.3266862  47.3585955  80.8579550  81.3550703  66.1541027  21.1294184
  32.0534631  86.2219297  53.6003622  30.0222894   8.3637247  74.2077256
   5.7490075  45.1522238  27.8153295  45.9201168  71.1225741   7.2936081
  63.7463825  21.0833146  16.8014378  66.0222894  64.3637247  88.2077256
  96.0222894  56.3637247  54.2077256  53.7322141   1.9113749  40.3248935
  18.7372340  26.6221486  72.2283786  53.5155983  10.7336730  73.9078241
   8.8461805  24.4286090  28.0545510  58.7517982  45.0045227   0.1476021
   8.3453300  66.8022012  60.6815670  93.0222894  43.3637247  31.2077256
  45.9266330  90.1127355  43.1380663  77.6239540  44.0752570  74.2868263
  25.7639971  -0.6805188  37.6970631  33.0985266  -1.5111807  43.4316059
  17.1040498  56.4630516  12.9262169  51.0222894  74.3637247  88.2077256
  74.1262278   8.2423943  46.4595534  73.2996303   8.5706765  38.9124811
  28.8026045  66.4694197  73.5371779  32.0534636  40.2343541   0.4984846
  87.6220058  73.3833578  38.2105670  10.0304544  16.4890535  51.8466959
  64.0555211  78.0627654  26.1343008  79.9958932  23.1953536  64.5275868
  13.0960425  73.4642117  30.3979888  44.1782966  22.0583152  13.8110265
  70.5221798  76.1993318  67.2810312   0.5804003  44.4763946  43.4316052
  69.1142771  53.5885146   7.2365174  27.1646778  37.8763525  80.5565005
  44.3887646  -1.4540389  58.2812260  38.0206445  81.7821772  30.6159130
  54.5879115  40.8284147  83.2101721  42.0516328  55.0743260  -2.2237090
  75.8090127  84.5686278  47.9978863   2.0289895  62.5741711  37.8627800
  87.1060381  40.8284145  56.6592334  49.0222894  82.3637247  80.2077256
  67.3139829  14.0517554  70.6490597  56.3759908  31.7761036   5.4591939
  33.2752796   3.5819902  38.8416810  97.0222894  54.3637247  33.2077256
  98.0222894  54.3637247  39.2077256  17.2069708  79.3729792  49.8842020
  41.5573013  11.8827029  77.0328492  28.8255189  68.7826938  12.2951432
  73.8627352  17.6003754  21.5135113  27.8875857  30.4029654  11.2929674
  61.9472426  87.9833105  57.5867392  12.3333302  28.3929087  61.9403277
  14.5901110  24.2433322  55.0153942  84.7218083  62.7515886  67.8809599
  33.1481872  81.3849686  65.5588539  70.9962823  68.9088344  21.0295783
  45.3864914   8.9219998  24.5873113  28.6327793  -0.1412393  64.3413423
  86.8894037  23.9629929  39.9866138  40.2684914  57.3249271  84.1376782
  85.2855737  73.0662073  43.3021000  19.9293507   0.5777984  33.1840834
  17.9751219  66.4031990  70.4940115  77.6239546  44.0752566  21.1849483
  13.4085069  44.1251600  16.5871273  48.8600201  74.1175812  17.3404436
  71.0222894  75.3637247  80.2077256  68.2758858  41.9801419  78.7243985
  35.0222894  89.3637247  41.2077256  61.0222894  59.3637247   0.2077256
  21.3173622  44.3534663  71.4834380  15.2049926   5.0812666  48.7700950
  14.1065464  13.8504548  23.7700497  52.8910076   1.4221552  64.1536390
  41.9280715  34.7432282  83.1285083  25.2046050  46.9814324   3.8756385
  79.8470410  11.6869636  44.2053981  51.4873611  88.0459517  65.8367766
   2.4679569  67.8625350  48.4082021   3.0032999  34.5230354  32.2140853
  35.0415975  15.8305851  15.6016817  87.2520323  65.1839129  28.6604818
  24.2413653  17.4704034  73.6709557  15.5949618  67.0171845  18.7025919
  79.5848198  33.6197908  69.9309828  57.0222894  67.3637247  90.2077256
  65.7034306  86.6539771  34.7812685  71.9703941  31.0123650  19.5145366
  39.5258500  62.8565978   2.0689573  60.2447479  19.2590396  77.2089422
  62.5422075   5.4854339  34.1306290   4.9222041  52.9165027  57.2141672
  74.5697584  55.0743265  77.4291083  87.5357981  37.3875072  40.3619658
  40.7853524  89.6982558  57.1947381   7.6299453  17.2686717  40.2645067
  39.6538734  28.0802191   4.1166646  44.8514570  28.3929083   8.8384500
  32.4541492  54.9479638  68.5947816  51.6208793   0.9060807  52.1879504
  94.0222894  65.3637247  50.2077256  36.5961506  76.5823023  20.5119864
   1.8083118  52.0333754  37.4616547  49.4264511  47.4616568  -3.4285417
  76.1655003  55.7153849  16.2386479  45.9266326  21.1313728  82.9644752
  37.5490944  73.8219070  76.9018353  54.2667913  93.9716633  44.9910425
  11.5065534  33.0018059  21.5057989  46.2906634   1.3257599  33.9910749
  17.4910129  78.0455937  35.1292106  55.0222894  67.3637247   2.2077256
  81.9445768  70.4554449  62.9488059  63.1327041  55.9574391  84.6330703
  19.8785505   4.2181069  63.7573795   6.0478709  34.5882312  50.6580026
  55.9452037  13.4168731  21.1849483  94.0222894  46.3637247  55.2077256
  10.6816443  74.8556609  56.4085794  24.9183841  26.6509501  78.7243982
  82.1065236  17.2275649  56.6253836  55.7874161  79.5778809  24.0634537
  82.1403024  33.4692641  26.2016872  42.6762228  64.3858442  87.1832931
  33.8629516  -2.6366452  55.6826382  24.2478820  82.4481397  56.4135356
  70.9423846  85.7679764  56.1424030  24.8833158   9.4351422  21.9502561
  69.1565178   7.8661618  64.5275868  10.8281513  53.8001645  22.1888200
  58.0222894  83.3637247  80.2077256  82.1759116  72.8543610  27.1367444
  79.8470408  34.6807513  57.4808675  24.2022218   0.5013935  42.1526207
  47.0649555  41.8187503  78.8167967  71.3365362  11.5375940  27.1367447
  44.0186983  73.9162214  32.6066859  15.5034600  20.1339552  67.9036138
  68.7454447  41.2843864  30.1045742  39.3992614  46.9581981  -1.4240277
  64.0555206  32.0751904  79.2361791  15.7023137  23.8486942  18.9867049
  16.3188172  43.1603153  60.9558264  62.6167754  30.4845383   9.9099249
  87.1382109  59.2446007  60.9943035  24.3682808  73.8835671  68.3940041
  37.2737122   5.7004177  71.8044705  62.7255536   5.3432167  47.7312806
  12.6476872  67.3625671  37.4616547  73.3758567  76.8861992  41.1008502
  60.2447484  65.2466145  24.1070639  73.3034786  20.7168929  70.4702083
  20.3728818  47.4097302  11.0517604  99.0222894  52.3637247  47.2077256
  58.4635046  84.0468997  67.3573399  66.9579795  46.1319346   2.6798364
  10.0304545  39.4828411  38.5712263  79.2724731  19.4582526  27.7445695
  10.9878777  60.1368302  66.7525808  75.5854732  48.7684599  57.9907131
  74.5182122  49.6597629  57.9525300  74.4821359  50.4996317  58.6010490
  73.4842283  49.4364779  57.0458222  72.6623514  50.1071409  57.0028762
  73.5224390  48.3325975  56.1943271  72.7303377  48.1678647  55.5076884
  74.5965764  47.4450039  56.2455084  74.6200982  46.6047856  55.5974993
  75.6242859  47.6823795  57.1525145  76.7944747  48.7925008  58.8692320
  76.5451649  48.3335517  59.8196526  77.1796608  49.8028853  58.9497287
  76.8626979  46.8797314  57.3941273  77.2951507  46.5642599  56.4507316
  76.6253286  46.0666967  58.0702310  77.7043148  47.9177360  58.0668521
  78.1079253  48.4919523  57.3409525  78.4295990  47.5053573  58.6346466
  74.5573943  48.5523834  57.0990192  77.4761880  51.5234619  55.1993681
  76.4089270  52.4147649  55.1611850  76.3728506  53.2546337  55.8097040
  75.3749430  52.1914799  54.2544772  74.5530661  52.8621429  54.2115312
  75.4131537  51.0875995  53.4029821  74.6210525  50.9228667  52.7163434
  76.4872912  50.2000059  53.4541634  76.5108129  49.3597876  52.8061543
  77.5150006  50.4373815  54.3611695  78.6851894  51.5475028  56.0778870
  78.4358796  51.0885537  57.0283076  79.0703756  52.5578873  56.1583837
  78.7534127  49.6347334  54.6027822  79.1858655  49.3192619  53.6593866
  78.5160434  48.8216987  55.2788860  79.5950295  50.6727380  55.2755071
  79.9986401  51.2469543  54.5496075  80.3203137  50.2603593  55.8433016
  76.4481091  51.3073854  54.3076742  79.3669027  54.2784639  52.4080231
  78.2996417  55.1697669  52.3698400  78.2635654  56.0096357  53.0183590
  77.2656578  54.9464819  51.4631322  76.4437809  55.6171449  51.4201862
  77.3038685  53.8426014  50.6116371  76.5117672  53.6778687  49.9249984
  78.3780059  52.9550079  50.6628184  78.4015277  52.1147896  50.0148093
  79.4057154  53.1923835  51.5698245  80.5759042  54.3025048  53.2865420
  80.3265944  53.8435557  54.2369626  80.9610903  55.3128893  53.3670387
  80.6441274  52.3897354  51.8114372  81.0765802  52.0742638  50.8680416
  80.4067581  51.5767007  52.4875410  81.4857443  53.4277400  52.4841620
  81.8893548  54.0019563  51.7582625  82.2110285  53.0153613  53.0519566
  78.3388238  54.0623874  51.5163292  81.2576175  57.0334659  49.6166781
  80.1903565  57.9247689  49.5784950  80.1542801  58.7646377  50.2270140
  79.1563725  57.7014838  48.6717872  78.3344956  58.3721469  48.6288412
  79.1945833  56.5976034  47.8202920  78.4024820  56.4328707  47.1336534
  80.2687207  55.7100099  47.8714734  80.2922424  54.8697915  47.2234643
  81.2964301  55.9473855  48.7784795  82.4666190  57.0575068  50.4951970
  82.2173091  56.5985577  51.4456176  82.8518051  58.0678913  50.5756937
  82.5348422  55.1447374  49.0200922  82.9672950  54.8292658  48.0766966
  82.2974729  54.3317027  49.6961960  83.3764590  56.1827419  49.6928170
  83.7800696  56.7569583  48.9669175  84.1017432  55.7703633  50.2606116
  80.2295386  56.8173894  48.7249842  83.1483322  59.7884679  46.8253331
  82.0810712  60.6797709  46.7871500  82.0449949  61.5196397  47.4356690
  81.0470873  60.4564858  45.8804422  80.2252104  61.1271489  45.8374962
  81.0852980  59.3526054  45.0289470  80.2931967  59.1878727  44.3423084
  82.1594354  58.4650119  45.0801284  82.1829572  57.6247935  44.4321193
  83.1871449  58.7023874  45.9871345  84.3573337  59.8125088  47.7038520
  84.1080239  59.3535597  48.6542726  84.7425198  60.8228933  47.7843486
  84.4255569  57.8997394  46.2287472  84.8580097  57.5842678  45.2853516
  84.1881876  57.0867047  46.9048510  85.2671738  58.9377439  46.9014720
  85.6707844  59.5119603  46.1755725  85.9924580  58.5253653  47.4692666
  82.1202533  59.5723914  45.9336392  79.9368992  48.5208621  47.1114712
  78.8696382  49.4121651  47.0732881  78.8335618  50.2520339  47.7218071
  77.8356543  49.1888801  46.1665803  77.0137773  49.8595432  46.1236343
  77.8738650  48.0849997  45.3150852  77.0817637  47.9202669  44.6284465
  78.9480024  47.1974061  45.3662665  78.9715241  46.3571878  44.7182574
  79.9757119  47.4347817  46.2732726  81.1459007  48.5449030  47.9899901
  80.8965909  48.0859539  48.9404107  81.5310868  49.5552875  48.0704868
  81.2141239  46.6321336  46.5148854  81.6465767  46.3166621  45.5714898
  80.9767546  45.8190989  47.1909891  82.0557408  47.6701382  47.1876102
  82.4593513  48.2443545  46.4617107  82.7810250  47.2577595  47.7554048
  78.9088203  48.3047856  46.2197773  83.7183287  54.0308661  41.5287812
  82.6510677  54.9221691  41.4905981  82.6149914  55.7620379  42.1391171
  81.6170838  54.6988841  40.5838903  80.7952068  55.3695471  40.5409443
  81.6552945  53.5950037  39.7323952  80.8631932  53.4302709  39.0457565
  82.7294319  52.7074101  39.7835765  82.7529537  51.8671918  39.1355674
  83.7571414  52.9447857  40.6905826  84.9273302  54.0549070  42.4073001
  84.6780204  53.5959579  43.3577207  85.3125163  55.0652915  42.4877968
  84.9955534  52.1421376  40.9321954  85.4280062  51.8266661  39.9887997
  84.7581841  51.3291029  41.6082991  85.8371703  53.1801422  41.6049202
  86.2407808  53.7543585  40.8790206  86.5624545  52.7677635  42.1727147
  82.6902498  53.8147896  40.6370873  85.6090435  56.7858681  38.7374362
  84.5417824  57.6771711  38.6992531  84.5057061  58.5170399  39.3477721
  83.5077985  57.4538861  37.7925453  82.6859216  58.1245491  37.7495993
  83.5460092  56.3500056  36.9410502  82.7539080  56.1852729  36.2544115
  84.6201467  55.4624121  36.9922315  84.6436684  54.6221938  36.3442224
  85.6478561  55.6997877  37.8992376  86.8180449  56.8099090  39.6159551
  86.5687351  56.3509599  40.5663757  87.2032311  57.8202935  39.6964518
  86.8862682  54.8971396  38.1408503  87.3187210  54.5816680  37.1974547
  86.6488989  54.0841049  38.8169541  87.7278850  55.9351442  38.8135752
  88.1314956  56.5093605  38.0876756  88.4531692  55.5227655  39.3813697
  84.5809646  56.5697916  37.8457423  69.1626072  26.2332484  58.5629894
  68.0953461  27.1245514  58.5248063  68.0592698  27.9644202  59.1733253
  67.0613622  26.9012663  57.6180985  66.2394853  27.5719294  57.5751525
  67.0995729  25.7973859  56.7666033  66.3074717  25.6326532  56.0799647
  68.1737104  24.9097924  56.8177847  68.1972321  24.0695740  56.1697756
  69.2014198  25.1471679  57.7247908  70.3716086  26.2572893  59.4415083
  70.1222988  25.7983402  60.3919289  70.7567948  27.2676738  59.5220049
  70.4398319  24.3445199  57.9664035  70.8722847  24.0290483  57.0230079
  70.2024626  23.5314851  58.6425073  71.2814487  25.3825244  58.6391283
  71.6850593  25.9567408  57.9132288  72.0067329  24.9701458  59.2069229
  68.1345282  26.0171719  57.6712955  71.0533219  28.9882504  55.7716444
  69.9860609  29.8795534  55.7334613  69.9499846  30.7194222  56.3819803
  68.9520770  29.6562683  54.8267535  68.1302001  30.3269314  54.7838075
  68.9902877  28.5523879  53.9752583  68.1981864  28.3876552  53.2886197
  70.0644251  27.6647944  54.0264397  70.0879469  26.8245760  53.3784306
  71.0921346  27.9021699  54.9334458  72.2623234  29.0122912  56.6501633
  72.0130136  28.5533422  57.6005839  72.6475095  30.0226758  56.7306599
  72.3305466  27.0995219  55.1750585  72.7629994  26.7840503  54.2316629
  72.0931773  26.2864871  55.8511623  73.1721635  28.1375264  55.8477833
  73.5757740  28.7117428  55.1218838  73.8974477  27.7251478  56.4155779
  70.0252430  28.7721739  54.8799505  62.4483881  62.6315154  76.3571834
  61.3811271  63.5228184  76.3190003  61.3450507  64.3626872  76.9675193
  60.3471431  63.2995333  75.4122925  59.5252662  63.9701964  75.3693465
  60.3853539  62.1956529  74.5607974  59.5932526  62.0309202  73.8741587
  61.4594913  61.3080594  74.6119787  61.4830130  60.4678410  73.9639696
  62.4872007  61.5454350  75.5189848  63.6573896  62.6555563  77.2357023
  63.4080797  62.1966072  78.1861229  64.0425757  63.6659408  77.3161990
  63.7256128  60.7427869  75.7605976  64.1580656  60.4273153  74.8172020
  63.4882435  59.9297522  76.4367013  64.5672296  61.7807914  76.4333224
  64.9708402  62.3550078  75.7074229  65.2925138  61.3684128  77.0011170
  61.4203092  62.4154389  75.4654895  64.3391028  65.3865174  73.5658384
  63.2718418  66.2778204  73.5276553  63.2357655  67.1176892  74.1761743
  62.2378579  66.0545353  72.6209475  61.4159810  66.7251984  72.5780015
  62.2760686  64.9506549  71.7694524  61.4839673  64.7859222  71.0828137
  63.3502060  64.0630614  71.8206337  63.3737278  63.2228430  71.1726246
  64.3779155  64.3004369  72.7276398  65.5481043  65.4105583  74.4443573
  65.2987945  64.9516092  75.3947779  65.9332904  66.4209428  74.5248540
  65.6163276  63.4977889  72.9692526  66.0487803  63.1823173  72.0258570
  65.3789582  62.6847541  73.6453563  66.4579444  64.5357934  73.6419774
  66.8615550  65.1100098  72.9160779  67.1832286  64.1234148  74.2097720
  63.3110239  65.1704409  72.6741445  63.0183845  56.8739136  71.0606315
  61.9511235  57.7652166  71.0224485  61.9150472  58.6050854  71.6709674
  60.9171396  57.5419316  70.1157407  60.0952627  58.2125946  70.0727946
  60.9553503  56.4380512  69.2642455  60.1632490  56.2733184  68.5776068
  62.0294878  55.5504576  69.3154268  62.0530095  54.7102393  68.6674177
  63.0571972  55.7878332  70.2224330  64.2273860  56.8979545  71.9391504
  63.9780762  56.4390054  72.8895711  64.6125722  57.9083390  72.0196471
  64.2956093  54.9851851  70.4640457  64.7280621  54.6697136  69.5206501
  64.0582400  54.1721504  71.1401495  65.1372261  56.0231897  71.1367705
  65.5408367  56.5974060  70.4108710  65.8625103  55.6108110  71.7045651
  61.9903056  56.6578371  70.1689376  64.9090993  59.6289156  68.2692865
  63.8418383  60.5202186  68.2311035  63.8057620  61.3600874  68.8796224
  62.8078544  60.2969336  67.3243957  61.9859775  60.9675966  67.2814496
  62.8460651  59.1930532  66.4729005  62.0539638  59.0283204  65.7862618
  63.9202025  58.3054596  66.5240818  63.9437243  57.4652413  65.8760727
  64.9479120  58.5428352  67.4310880  66.1181008  59.6529565  69.1478054
  65.8687910  59.1940074  70.0982261  66.5032869  60.6633410  69.2283021
  66.1863240  57.7401871  67.6727007  66.6187768  57.4247156  66.7293051
  65.9489547  56.9271524  68.3488045  67.0279409  58.7781917  68.3454255
  67.4315514  59.3524080  67.6195260  67.7532251  58.3658130  68.9132201
  63.8810204  59.4128391  67.3775926  59.8069515  45.6063079  71.3467697
  58.7396905  46.4976108  71.3085866  58.7036142  47.3374797  71.9571056
  57.7057066  46.2743258  70.4018788  56.8838297  46.9449889  70.3589328
  57.7439173  45.1704454  69.5503837  56.9518160  45.0057126  68.8637450
  58.8180547  44.2828519  69.6015650  58.8415765  43.4426335  68.9535559
  59.8457642  44.5202274  70.5085711  61.0159530  45.6303487  72.2252886
  60.7666432  45.1713997  73.1757092  61.4011392  46.6407333  72.3057853
  61.0841763  43.7175794  70.7501838  61.5166290  43.4021078  69.8067882
  60.8468069  42.9045446  71.4262876  61.9257931  44.7555839  71.4229086
  62.3294037  45.3298002  70.6970091  62.6510773  44.3432053  71.9907032
  58.7788726  45.3902314  70.4550758  61.6976663  48.3613098  68.5554247
  60.6304053  49.2526128  68.5172416  60.5943289  50.0924816  69.1657606
  59.5964213  49.0293278  67.6105338  58.7745444  49.6999909  67.5675878
  59.6346321  47.9254474  66.7590386  58.8425308  47.7607146  66.0724000
  60.7087695  47.0378539  66.8102200  60.7322912  46.1976355  66.1622109
  61.7364790  47.2752294  67.7172261  62.9066678  48.3853507  69.4339436
  62.6573580  47.9264017  70.3843642  63.2918539  49.3957353  69.5144402
  62.9748910  46.4725814  67.9588388  63.4073438  46.1571098  67.0154432
  62.7375217  45.6595466  68.6349426  63.8165078  47.5105859  68.6315636
  64.2201184  48.0848022  67.9056641  64.5417921  47.0982072  69.1993582
  60.6695874  48.1452334  67.6637308  69.2605253  59.3813178  57.3900446
  68.1932643  60.2726208  57.3518616  68.1571879  61.1124896  58.0003805
  67.1592804  60.0493358  56.4451538  66.3374034  60.7199988  56.4022077
  67.1974911  58.9454554  55.5936586  66.4053898  58.7807226  54.9070199
  68.2716285  58.0578618  55.6448400  68.2951502  57.2176435  54.9968308
  69.2993380  58.2952374  56.5518461  70.4695268  59.4053587  58.2685635
  70.2202170  58.9464096  59.2189842  70.8547129  60.4157432  58.3490602
  70.5377500  57.4925893  56.7934588  70.9702028  57.1771178  55.8500632
  70.3003807  56.6795546  57.4695626  71.3793669  58.5305939  57.4661836
  71.7829774  59.1048102  56.7402841  72.1046511  58.1182152  58.0339782
  68.2324464  59.1652413  56.4983508  73.0419548  64.8913218  51.8073546
  71.9746938  65.7826248  51.7691716  71.9386175  66.6224936  52.4176905
  70.9407099  65.5593398  50.8624638  70.1188329  66.2300028  50.8195177
  70.9789206  64.4554593  50.0109686  70.1868193  64.2907266  49.3243299
  72.0530580  63.5678658  50.0621499  72.0765798  62.7276475  49.4141408
  73.0807675  63.8052414  50.9691561  74.2509563  64.9153627  52.6858735
  74.0016465  64.4564136  53.6362942  74.6361424  65.9257472  52.7663702
  74.3191795  63.0025933  51.2107688  74.7516323  62.6871217  50.2673732
  74.0818102  62.1895586  51.8868726  75.1607964  64.0405979  51.8834936
  75.5644069  64.6148142  51.1575941  75.8860806  63.6282192  52.4512882
  72.0138759  64.6752453  50.9156608  74.9326696  67.6463238  49.0160096
  73.8654085  68.5376268  48.9778266  73.8293322  69.3774956  49.6263455
  72.8314246  68.3143417  48.0711188  72.0095477  68.9850048  48.0281727
  72.8696353  67.2104613  47.2196236  72.0775341  67.0457286  46.5329849
  73.9437728  66.3228678  47.2708049  73.9672945  65.4826494  46.6227958
  74.9714822  66.5602434  48.1778111  76.1416710  67.6703647  49.8945285
  75.8923612  67.2114156  50.8449491  76.5268572  68.6807492  49.9750252
  76.2098943  65.7575953  48.4194238  76.6423471  65.4421237  47.4760282
  75.9725250  64.9445606  49.0955275  77.0515111  66.7955998  49.0921486
  77.4551217  67.3698162  48.3662491  77.7767953  66.3832212  49.6599432
  73.9045906  67.4302473  48.1243157  58.4862333  37.0937041  68.8415628
  57.4189722  37.9850071  68.8033797  57.3828959  38.8248759  69.4518987
  56.3849883  37.7617220  67.8966719  55.5631114  38.4323851  67.8537259
  56.4231990  36.6578416  67.0451768  55.6310978  36.4931089  66.3585381
  57.4973365  35.7702481  67.0963581  57.5208582  34.9300297  66.4483490
  58.5250459  36.0076236  68.0033642  59.6952347  37.1177449  69.7200817
  59.4459249  36.6587959  70.6705023  60.0804209  38.1281295  69.8005784
  59.7634580  35.2049756  68.2449770  60.1959108  34.8895040  67.3015814
  59.5260887  34.3919408  68.9210807  60.6050748  36.2429801  68.9177018
  61.0086854  36.8171965  68.1918023  61.3303590  35.8306015  69.4854964
  57.4581544  36.8776276  67.9498689  60.3769480  39.8487061  66.0502178
  59.3096870  40.7400091  66.0120347  59.2736107  41.5798779  66.6605537
  58.2757031  40.5167240  65.1053269  57.4538262  41.1873871  65.0623809
  58.3139138  39.4128436  64.2538318  57.5218125  39.2481109  63.5671931
  59.3880512  38.5252501  64.3050131  59.4115730  37.6850317  63.6570040
  60.4157607  38.7626256  65.2120192  61.5859495  39.8727469  66.9287367
  61.3366397  39.4137979  67.8791573  61.9711356  40.8831315  67.0092334
  61.6541727  37.9599776  65.4536320  62.0866255  37.6445060  64.5102364
  61.4168034  37.1469428  66.1297357  62.4957896  38.9979821  66.1263568
  62.8994001  39.5721985  65.4004573  63.2210738  38.5856035  66.6941514
  59.3488691  39.6326296  65.1585239  62.2676628  42.6037081  63.2588728
  61.2004018  43.4950110  63.2206897  61.1643254  44.3348799  63.8692087
  60.1664178  43.2717260  62.3139819  59.3445409  43.9423891  62.2710359
  60.2046285  42.1678456  61.4624868  59.4125273  42.0031129  60.7758481
  61.2787660  41.2802521  61.5136681  61.3022877  40.4400337  60.8656590
  62.3064754  41.5176276  62.4206742  63.4766642  42.6277489  64.1373917
  63.2273544  42.1687999  65.0878123  63.8618504  43.6381335  64.2178884
  63.5448875  40.7149796  62.6622870  63.9773403  40.3995080  61.7188913
  63.3075182  39.9019448  63.3383907  64.3865043  41.7529841  63.3350118
  64.7901149  42.3272005  62.6091123  65.1117885  41.3406055  63.9028063
  61.2395839  42.3876316  62.3671789  75.5026660  61.8887220  43.7194578
  74.4354050  62.7800250  43.6812747  74.3993287  63.6198938  44.3297937
  73.4014211  62.5567400  42.7745669  72.5795442  63.2274030  42.7316208
  73.4396318  61.4528596  41.9230717  72.6475305  61.2881268  41.2364330
  74.5137692  60.5652660  41.9742531  74.5372910  59.7250477  41.3262439
  75.5414787  60.8026416  42.8812592  76.7116675  61.9127629  44.5979766
  76.4623577  61.4538138  45.5483973  77.0968537  62.9231474  44.6784733
  76.7798908  59.9999935  43.1228719  77.2123436  59.6845220  42.1794763
  76.5425214  59.1869588  43.7989757  77.6215076  61.0379981  43.7955967
  78.0251182  61.6122144  43.0696972  78.3467918  60.6256194  44.3633913
  74.4745871  61.6726455  42.8277639  77.3933808  64.6437240  40.9281127
  76.3261198  65.5350270  40.8899297  76.2900434  66.3748958  41.5384486
  75.2921359  65.3117420  39.9832219  74.4702589  65.9824050  39.9402758
  75.3303466  64.2078616  39.1317267  74.5382453  64.0431288  38.4450880
  76.4044840  63.3202680  39.1829081  76.4280057  62.4800497  38.5348989
  77.4321935  63.5576436  40.0899142  78.6023823  64.6677649  41.8066316
  78.3530725  64.2088158  42.7570523  78.9875684  65.6781494  41.8871283
  78.6706055  62.7549955  40.3315269  79.1030583  62.4395240  39.3881313
  78.4332362  61.9419608  41.0076307  79.5122224  63.7930001  41.0042517
  79.9158329  64.3672164  40.2783522  80.2375066  63.3806214  41.5720463
  76.3653019  64.4276475  40.0364189  57.1655150  28.5811003  66.3363559
  56.0982540  29.4724033  66.2981729  56.0621776  30.3122721  66.9466918
  55.0642700  29.2491182  65.3914651  54.2423931  29.9197813  65.3485190
  55.1024808  28.1452378  64.5399699  54.3103795  27.9805051  63.8533312
  56.1766182  27.2576443  64.5911513  56.2001399  26.4174259  63.9431421
  57.2043277  27.4950199  65.4981574  58.3745165  28.6051412  67.2148748
  58.1252067  28.1461921  68.1652955  58.7597026  29.6155257  67.2953715
  58.4427397  26.6923718  65.7397701  58.8751925  26.3769002  64.7963745
  58.2053704  25.8793371  66.4158739  59.2843566  27.7303763  66.4124949
  59.6879671  28.3045927  65.6865954  60.0096408  27.3179977  66.9802895
  56.1374361  28.3650238  65.4446621  59.0562297  31.3361023  63.5450109
  57.9889687  32.2274053  63.5068279  57.9528924  33.0672741  64.1553468
  56.9549848  32.0041202  62.6001201  56.1331079  32.6747833  62.5571740
  56.9931955  30.9002398  61.7486249  56.2010942  30.7355071  61.0619862
  58.0673329  30.0126463  61.7998062  58.0908547  29.1724279  61.1517971
  59.0950424  30.2500219  62.7068124  60.2652312  31.3601432  64.4235298
  60.0159214  30.9011941  65.3739505  60.6504174  32.3705277  64.5040265
  60.3334545  29.4473738  62.9484251  60.7659073  29.1319022  62.0050295
  60.0960851  28.6343391  63.6245289  61.1750713  30.4853783  63.6211499
  61.5786819  31.0595947  62.8952504  61.9003555  30.0729997  64.1889445
  58.0281508  31.1200258  62.6533170  77.9633773  58.8861222  35.6315609
  76.8961163  59.7774252  35.5933778  76.8600399  60.6172940  36.2418968
  75.8621323  59.5541402  34.6866700  75.0402554  60.2248033  34.6437240
  75.9003431  58.4502598  33.8351748  75.1082418  58.2855270  33.1485362
  76.9744805  57.5626663  33.8863562  76.9980022  56.7224479  33.2383471
  78.0021899  57.8000418  34.7933623  79.1723788  58.9101631  36.5100798
  78.9230689  58.4512140  37.4605004  79.5575649  59.9205476  36.5905764
  79.2406020  56.9973937  35.0349750  79.6730548  56.6819222  34.0915794
  79.0032327  56.1843590  35.7110788  80.0822188  58.0353983  35.7076998
  80.4858294  58.6096146  34.9818003  80.8075030  57.6230196  36.2754944
  76.9352984  58.6700457  34.7398670  57.7355115  22.8234985  61.0398041
  56.6682505  23.7148015  61.0016210  56.6321741  24.5546703  61.6501400
  55.6342665  23.4915165  60.0949132  54.8123896  24.1621795  60.0519672
  55.6724772  22.3876361  59.2434180  54.8803760  22.2229033  58.5567794
  56.7466147  21.5000425  59.2945994  56.7701364  20.6598242  58.6465903
  57.7743241  21.7374181  60.2016055  58.9445130  22.8475394  61.9183230
  58.6952031  22.3885903  62.8687436  59.3296991  23.8579239  61.9988196
  59.0127362  20.9347700  60.4432182  59.4451890  20.6192985  59.4998226
  58.7753669  20.1217353  61.1193220  59.8543530  21.9727746  61.1159430
  60.2579636  22.5469909  60.3900435  60.5796372  21.5603959  61.6837376
  56.7074326  22.6074220  60.1481102  59.6262262  25.5785005  58.2484591
  58.5589652  26.4698035  58.2102760  58.5228889  27.3096723  58.8587950
  57.5249813  26.2465185  57.3035682  56.7031044  26.9171815  57.2606222
  57.5631920  25.1426381  56.4520730  56.7710907  24.9779053  55.7654344
  58.6373294  24.2550445  56.5032544  58.6608512  23.4148262  55.8552453
  59.6650389  24.4924201  57.4102605  60.8352277  25.6025414  59.1269780
  60.5859179  25.1435923  60.0773986  61.2204138  26.6129259  59.2074746
  60.9034509  23.6897720  57.6518732  61.3359037  23.3743005  56.7084776
  60.6660816  22.8767373  58.3279770  61.7450678  24.7277766  58.3245980
  62.1486783  25.3019929  57.5986985  62.4703520  24.3153979  58.8923926
  58.5981473  25.3624240  57.3567652  69.0798000  39.3535105  44.2917340
  68.0125390  40.2448135  44.2535510  67.9764626  41.0846823  44.9020699
  66.9785551  40.0215284  43.3468432  66.1566781  40.6921915  43.3038971
  67.0167658  38.9176480  42.4953480  66.2246645  38.7529153  41.8087093
  68.0909032  38.0300545  42.5465293  68.1144249  37.1898361  41.8985202
  69.1186127  38.2674300  43.4535355  70.2888015  39.3775514  45.1702529
  70.0394917  38.9186023  46.1206735  70.6739876  40.3879359  45.2507496
  70.3570247  37.4647820  43.6951482  70.7894775  37.1493104  42.7517526
  70.1196554  36.6517472  44.3712520  71.1986416  38.5027865  44.3678730
  71.6022521  39.0770029  43.6419735  71.9239258  38.0904079  44.9356676
  68.0517211  39.1374340  43.4000402  70.9705147  42.1085125  41.5003890
  69.9032537  42.9998155  41.4622059  69.8671774  43.8396843  42.1107249
  68.8692698  42.7765304  40.5554982  68.0473929  43.4471935  40.5125521
  68.9074805  41.6726500  39.7040030  68.1153792  41.5079173  39.0173643
  69.9816180  40.7850565  39.7551843  70.0051397  39.9448381  39.1071752
  71.0093274  41.0224320  40.6621905  72.1795162  42.1325533  42.3789079
  71.9302064  41.6736043  43.3293285  72.5647024  43.1429379  42.4594046
  72.2477395  40.2197840  40.9038032  72.6801923  39.9043124  39.9604076
  72.0103701  39.4067492  41.5799069  73.0893563  41.2577885  41.5765280
  73.4929669  41.8320049  40.8506285  73.8146405  40.8454099  42.1443226
  69.9424359  41.8924360  40.6086951  72.8612295  44.8635145  38.7090440
  71.7939685  45.7548175  38.6708609  71.7578921  46.5946863  39.3193799
  70.7599846  45.5315324  37.7641531  69.9381076  46.2021955  37.7212071
  70.7981953  44.4276520  36.9126580  70.0060940  44.2629193  36.2260193
  71.8723327  43.5400585  36.9638393  71.8958544  42.6998401  36.3158302
  72.9000422  43.7774340  37.8708455  74.0702310  44.8875553  39.5875629
  73.8209212  44.4286063  40.5379835  74.4554171  45.8979399  39.6680596
  74.1384542  42.9747860  38.1124582  74.5709070  42.6593144  37.1690626
  73.9010849  42.1617512  38.7885619  74.9800711  44.0127905  38.7851830
  75.3836816  44.5870069  38.0592835  75.7053553  43.6004119  39.3529776
  71.8331506  44.6474380  37.8173501  74.7519442  47.6185165  35.9176990
  73.6846832  48.5098194  35.8795159  73.6486069  49.3496883  36.5280349
  72.6506993  48.2865344  34.9728081  71.8288224  48.9571975  34.9298621
  72.6889100  47.1826540  34.1213130  71.8968087  47.0179213  33.4346743
  73.7630475  46.2950605  34.1724943  73.7865692  45.4548421  33.5244852
  74.7907569  46.5324360  35.0795004  75.9609457  47.6425573  36.7962179
  75.7116359  47.1836083  37.7466385  76.3461319  48.6529419  36.8767146
  76.0291690  45.7297880  35.3211132  76.4616218  45.4143164  34.3777176
  75.7917997  44.9167532  35.9972169  76.8707858  46.7677925  35.9938380
  77.2743964  47.3420089  35.2679385  77.5960700  46.3554139  36.5616326
  73.7238654  47.4024400  35.0260051  58.3055079  17.0658967  55.7432522
  57.2382469  17.9571997  55.7050691  57.2021706  18.7970685  56.3535881
  56.2042630  17.7339147  54.7983613  55.3823861  18.4045778  54.7554153
  56.2424737  16.6300343  53.9468662  55.4503724  16.4653015  53.2602275
  57.3166112  15.7424408  53.9980475  57.3401329  14.9022224  53.3500384
  58.3443206  15.9798163  54.9050536  59.5145094  17.0899376  56.6217711
  59.2651996  16.6309886  57.5721917  59.8996956  18.1003222  56.7022678
  59.5827327  15.1771683  55.1466664  60.0151855  14.8616967  54.2032707
  59.3453634  14.3641335  55.8227701  60.4243495  16.2151728  55.8193912
  60.8279601  16.7893891  55.0934917  61.1496337  15.8027941  56.3871857
  57.2774291  16.8498203  54.8515583  60.1962227  19.8208987  52.9519072
  59.1289617  20.7122017  52.9137241  59.0928854  21.5520705  53.5622431
  58.0949778  20.4889167  52.0070163  57.2731008  21.1595798  51.9640703
  58.1331885  19.3850363  51.1555212  57.3410872  19.2203035  50.4688825
  59.2073259  18.4974428  51.2067025  59.2308477  17.6572244  50.5586934
  60.2350354  18.7348183  52.1137086  61.4052242  19.8449396  53.8304261
  61.1559144  19.3859906  54.7808467  61.7904103  20.8553241  53.9109228
  61.4734474  17.9321702  52.3553213  61.9059002  17.6166987  51.4119257
  61.2360781  17.1191355  53.0314251  62.3150643  18.9701748  53.0280462
  62.7186748  19.5443911  52.3021466  63.0403485  18.5577961  53.5958407
  59.1681438  19.6048222  52.0602133  69.6497965  33.5959087  38.9951822
  68.5825355  34.4872117  38.9569991  68.5464591  35.3270805  39.6055181
  67.5485515  34.2639266  38.0502913  66.7266746  34.9345897  38.0073453
  67.5867623  33.1600462  37.1987961  66.7946610  32.9953135  36.5121575
  68.6608997  32.2724527  37.2499775  68.6844214  31.4322343  36.6019684
  69.6886091  32.5098283  38.1569836  70.8587980  33.6199496  39.8737010
  70.6094881  33.1610005  40.8241217  71.2439841  34.6303341  39.9541977
  70.9270212  31.7071802  38.3985963  71.3594740  31.3917086  37.4552007
  70.6896519  30.8941455  39.0747001  71.7686380  32.7451848  39.0713211
  72.1722486  33.3194011  38.3454216  72.4939222  32.3328061  39.6391157
  68.6217176  33.3798322  38.1034883  71.5405112  36.3509107  36.2038372
  70.4732502  37.2422137  36.1656541  70.4371739  38.0820825  36.8141731
  69.4392663  37.0189286  35.2589463  68.6173894  37.6895917  35.2160002
  69.4774770  35.9150482  34.4074511  68.6853757  35.7503155  33.7208124
  70.5516144  35.0274547  34.4586325  70.5751362  34.1872363  33.8106233
  71.5793239  35.2648303  35.3656386  72.7495127  36.3749516  37.0823560
  72.5002029  35.9160025  38.0327767  73.1346988  37.3853361  37.1628527
  72.8177359  34.4621822  35.6072513  73.2501887  34.1467106  34.6638557
  72.5803666  33.6491475  36.2833551  73.6593528  35.5001867  36.2799761
  74.0629634  36.0744031  35.5540766  74.3846370  35.0878081  36.8477707
  70.5124323  36.1348342  35.3121433  62.6569339  16.8182990  44.8640103
  61.5896729  17.7096019  44.8258272  61.5535966  18.5494708  45.4743462
  60.5556890  17.4863169  43.9191194  59.7338121  18.1569800  43.8761734
  60.5938997  16.3824365  43.0676243  59.8017984  16.2177037  42.3809856
  61.6680371  15.4948430  43.1188056  61.6915589  14.6546246  42.4707965
  62.6957466  15.7322185  44.0258117  63.8659354  16.8423398  45.7425292
  63.6166256  16.3833908  46.6929498  64.2511216  17.8527244  45.8230259
  63.9341587  14.9295705  44.2674245  64.3666115  14.6140989  43.3240289
  63.6967893  14.1165357  44.9435282  64.7757755  15.9675750  44.9401493
  65.1793861  16.5417913  44.2142498  65.5010597  15.5551964  45.5079439
  61.6288550  16.6022224  43.9723164  64.5476487  19.5733009  42.0726653
  63.4803877  20.4646039  42.0344822  63.4443113  21.3044727  42.6830012
  62.4464038  20.2413189  41.1277744  61.6245268  20.9119820  41.0848284
  62.4846145  19.1374385  40.2762793  61.6925132  18.9727057  39.5896406
  63.5587519  18.2498450  40.3274606  63.5822736  17.4096266  39.6794515
  64.5864614  18.4872205  41.2344667  65.7566502  19.5973418  42.9511842
  65.5073404  19.1383928  43.9016048  66.1418363  20.6077264  43.0316809
  65.8248734  17.6845725  41.4760795  66.2573262  17.3691009  40.5326839
  65.5875041  16.8715377  42.1521832  66.6664903  18.7225770  42.1488043
  67.0701008  19.2967933  41.4229048  67.3917745  18.3101983  42.7165989
  63.5195698  19.3572244  41.1809714  68.3290782  25.0833049  36.4899753
  67.2618172  25.9746079  36.4517922  67.2257409  26.8144767  37.1003112
  66.2278333  25.7513229  35.5450844  65.4059563  26.4219860  35.5021384
  66.2660440  24.6474425  34.6935893  65.4739427  24.4827097  34.0069506
  67.3401814  23.7598490  34.7447706  67.3637031  22.9196306  34.0967615
  68.3678909  23.9972245  35.6517767  69.5380797  25.1073458  37.3684942
  69.2887699  24.6483967  38.3189148  69.9232658  26.1177303  37.4489909
  69.6063029  23.1945764  35.8933894  70.0387557  22.8791049  34.9499938
  69.3689336  22.3815417  36.5694932  70.4479198  24.2325810  36.5661143
  70.8515303  24.8067973  35.8402147  71.1732040  23.8202023  37.1339088
  67.3009993  24.8672284  35.5982814  70.2197929  27.8383069  33.6986303
  69.1525319  28.7296099  33.6604472  69.1164556  29.5694787  34.3089662
  68.1185480  28.5063249  32.7537394  67.2966711  29.1769879  32.7107934
  68.1567587  27.4024445  31.9022443  67.3646574  27.2377117  31.2156056
  69.2308962  26.5148509  31.9534256  69.2544179  25.6746326  31.3054165
  70.2586056  26.7522265  32.8604317  71.4287944  27.8623478  34.5771492
  71.1794846  27.4033987  35.5275698  71.8139806  28.8727323  34.6576459
  71.4970177  25.9495784  33.1020444  71.9294705  25.6341069  32.1586488
  71.2596484  25.1365437  33.7781482  72.3386345  26.9875830  33.7747693
  72.7422451  27.5617993  33.0488697  73.0639187  26.5752043  34.3425638
  69.1917141  27.6222304  32.8069364  52.9120071  61.9767675  76.0426531
  51.8447461  62.8680705  76.0044700  51.8086698  63.7079393  76.6529890
  50.8107622  62.6447855  75.0977622  49.9888853  63.3154486  75.0548162
  50.8489729  61.5409051  74.2462671  50.0568716  61.3761723  73.5596284
  51.9231103  60.6533116  74.2974484  51.9466321  59.8130932  73.6494393
  52.9508198  60.8906871  75.2044545  54.1210086  62.0008084  76.9211720
  53.8716988  61.5418593  77.8715926  54.5061948  63.0111929  77.0016687
  54.1892319  60.0880390  75.4460673  54.6216847  59.7725675  74.5026717
  53.9518625  59.2750043  76.1221710  55.0308487  61.1260436  76.1187921
  55.4344593  61.7002599  75.3928926  55.7561329  60.7136649  76.6865867
  51.8839282  61.7606911  75.1509592  58.5841514  70.2417735  67.6686181
  57.5168904  71.1330765  67.6304350  57.4808140  71.9729453  68.2789540
  56.4829065  70.9097915  66.7237272  55.6610295  71.5804545  66.6807812
  56.5211172  69.8059111  65.8722321  55.7290159  69.6411783  65.1855934
  57.5952546  68.9183175  65.9234134  57.6187763  68.0780992  65.2754043
  58.6229641  69.1556931  66.8304195  59.7931529  70.2658144  68.5471370
  59.5438431  69.8068653  69.4975576  60.1783390  71.2761989  68.6276337
  59.8613761  68.3530450  67.0720322  60.2938289  68.0375735  66.1286366
  59.6240068  67.5400103  67.7481360  60.7029930  69.3910496  67.7447571
  61.1066035  69.9652659  67.0188575  61.4282772  68.9786709  68.3125516
  57.5560725  70.0256970  66.7769242  51.5912889  53.4641638  73.5374462
  50.5240279  54.3554667  73.4992632  50.4879515  55.1953356  74.1477821
  49.4900439  54.1321817  72.5925554  48.6681670  54.8028448  72.5496093
  49.5282546  53.0283013  71.7410602  48.7361534  52.8635685  71.0544215
  50.6023921  52.1407078  71.7922415  50.6259138  51.3004894  71.1442324
  51.6301015  52.3780833  72.6992477  52.8002903  53.4882046  74.4159651
  52.5509805  53.0292556  75.3663858  53.1854765  54.4985892  74.4964618
  52.8685136  51.5754353  72.9408604  53.3009664  51.2599637  71.9974648
  52.6311443  50.7624005  73.6169642  53.7101304  52.6134398  73.6135852
  54.1137410  53.1876561  72.8876857  54.4354146  52.2010612  74.1813798
  50.5632100  53.2480872  72.6457524  53.4820036  56.2191658  70.7461012
  52.4147426  57.1104687  70.7079182  52.3786663  57.9503376  71.3564371
  51.3807587  56.8871837  69.8012104  50.5588818  57.5578468  69.7582643
  51.4189694  55.7833033  68.9497152  50.6268681  55.6185705  68.2630765
  52.4931068  54.8957098  69.0008965  52.5166286  54.0554914  68.3528874
  53.5208163  55.1330853  69.9079027  54.6910051  56.2432066  71.6246201
  54.4416953  55.7842576  72.5750408  55.0761912  57.2535912  71.7051168
  54.7592283  54.3304373  70.1495154  55.1916811  54.0149657  69.2061198
  54.5218590  53.5174025  70.8256192  55.6008452  55.3684418  70.8222402
  56.0044557  55.9426581  70.0963407  56.3261294  54.9560632  71.3900348
  52.4539247  56.0030893  69.8544074  64.8262921  72.7491777  53.9980312
  63.7590311  73.6404807  53.9598481  63.7229548  74.4803495  54.6083671
  62.7250472  73.4171957  53.0531403  61.9031703  74.0878587  53.0101943
  62.7632579  72.3133153  52.2016452  61.9711566  72.1485825  51.5150065
  63.8373953  71.4257217  52.2528265  63.8609171  70.5855034  51.6048174
  64.8651048  71.6630973  53.1598326  66.0352936  72.7732186  54.8765501
  65.7859838  72.3142695  55.8269707  66.4204798  73.7836031  54.9570468
  66.1035169  70.8604492  53.4014453  66.5359697  70.5449777  52.4580497
  65.8661475  70.0474145  54.0775491  66.9451337  71.8984538  54.0741702
  67.3487443  72.4726701  53.3482706  67.6704179  71.4860751  54.6419647
  63.7982132  72.5331012  53.1063373  66.7170069  75.5041797  51.2066862
  65.6497459  76.3954827  51.1685031  65.6136695  77.2353515  51.8170221
  64.6157620  76.1721977  50.2617953  63.7938850  76.8428607  50.2188493
  64.6539727  75.0683172  49.4103002  63.8618714  74.9035845  48.7236615
  65.7281101  74.1807237  49.4614815  65.7516318  73.3405053  48.8134724
  66.7558196  74.4180993  50.3684876  67.9260084  75.5282206  52.0852051
  67.6766986  75.0692715  53.0356257  68.3111945  76.5386051  52.1657018
  67.9942316  73.6154512  50.6101003  68.4266844  73.2999796  49.6667047
  67.7568623  72.8024165  51.2862041  68.8358485  74.6534558  51.2828252
  69.2394590  75.2276721  50.5569256  69.5611327  74.2410771  51.8506197
  65.6889280  75.2881032  50.3149923  50.2705706  44.9515600  71.0322394
  49.2033096  45.8428630  70.9940563  49.1672332  46.6827318  71.6425753
  48.1693257  45.6195779  70.0873485  47.3474487  46.2902410  70.0444025
  48.2075364  44.5156975  69.2358533  47.4154351  44.3509648  68.5492147
  49.2816738  43.6281040  69.2870347  49.3051955  42.7878856  68.6390256
  50.3093833  43.8654795  70.1940408  51.4795721  44.9756009  71.9107583
  51.2302623  44.5166518  72.8611789  51.8647582  45.9859854  71.9912549
  51.5477953  43.0628315  70.4356535  51.9802481  42.7473599  69.4922579
  51.3104260  42.2497967  71.1117573  52.3894122  44.1008360  71.1083783
  52.7930227  44.6750524  70.3824788  53.1146964  43.6884574  71.6761729
  49.2424917  44.7354835  70.1405455  67.2870034  69.7465779  45.9101343
  66.2197424  70.6378809  45.8719512  66.1836660  71.4777497  46.5204702
  65.1857584  70.4145959  44.9652434  64.3638815  71.0852590  44.9222974
  65.2239692  69.3107155  44.1137483  64.4318679  69.1459827  43.4271096
  66.2981066  68.4231219  44.1649296  66.3216283  67.5829036  43.5169205
  67.3258160  68.6604975  45.0719357  68.4960049  69.7706188  46.7886532
  68.2466950  69.3116697  47.7390738  68.8811910  70.7810033  46.8691499
  68.5642281  67.8578494  45.3135485  68.9966809  67.5423779  44.3701529
  68.3268588  67.0448147  45.9896522  69.4058449  68.8958540  45.9862733
  69.8094555  69.4700703  45.2603738  70.1311291  68.4834753  46.5540679
  66.2589245  69.5305014  45.0184404  69.1777181  72.5015799  43.1187893
  68.1104571  73.3928829  43.0806062  68.0743808  74.2327517  43.7291252
  67.0764732  73.1695979  42.1738984  66.2545963  73.8402609  42.1309524
  67.1146839  72.0657175  41.3224033  66.3225826  71.9009847  40.6357646
  68.1888213  71.1781239  41.3735846  68.2123431  70.3379056  40.7255755
  69.2165308  71.4154995  42.2805907  70.3867196  72.5256208  43.9973082
  70.1374098  72.0666717  44.9477288  70.7719057  73.5360053  44.0778049
  70.4549429  70.6128514  42.5222035  70.8873956  70.2973799  41.5788079
  70.2175735  69.7998167  43.1983072  71.2965597  71.6508560  43.1949283
  71.7001703  72.2250723  42.4690288  72.0218439  71.2384773  43.7627229
  68.1496392  72.2855034  42.2270954  47.0591376  33.6839542  71.3183775
  45.9918766  34.5752572  71.2801944  45.9558002  35.4151260  71.9287134
  44.9578926  34.3519722  70.3734866  44.1360157  35.0226352  70.3305406
  44.9961033  33.2480918  69.5219915  44.2040021  33.0833590  68.8353528
  46.0702408  32.3604982  69.5731728  46.0937625  31.5202799  68.9251637
  47.0979502  32.5978738  70.4801789  48.2681391  33.7079951  72.1968964
  48.0188292  33.2490460  73.1473170  48.6533252  34.7183796  72.2773931
  48.3363623  31.7952257  70.7217917  48.7688151  31.4797542  69.7783961
  48.0989930  30.9821910  71.3978954  49.1779791  32.8332303  71.3945165
  49.5815897  33.4074466  70.6686170  49.9032633  32.4208516  71.9623111
  46.0310587  33.4678777  70.4266836  48.9498523  36.4389562  68.5270325
  47.8825913  37.3302592  68.4888494  47.8465150  38.1701280  69.1373684
  46.8486074  37.1069742  67.5821416  46.0267305  37.7776372  67.5391956
  46.8868181  36.0030938  66.7306465  46.0947168  35.8383610  66.0440078
  47.9609555  35.1155002  66.7818278  47.9844773  34.2752819  66.1338187
  48.9886650  35.3528758  67.6888339  50.1588538  36.4629971  69.4055514
  49.9095440  36.0040480  70.3559720  50.5440399  37.4733816  69.4860481
  50.2270770  34.5502277  67.9304467  50.6595298  34.2347562  66.9870511
  49.9897077  33.7371930  68.6065504  51.0686939  35.5882323  68.6031715
  51.4723044  36.1624486  67.8772720  51.7939781  35.1758536  69.1709661
  47.9217734  36.2228797  67.6353386  69.7477146  66.7439781  37.8222374
  68.6804536  67.6352811  37.7840544  68.6443773  68.4751499  38.4325733
  67.6464697  67.4119961  36.8773466  66.8245928  68.0826592  36.8344005
  67.6846804  66.3081157  36.0258514  66.8925791  66.1433829  35.3392127
  68.7588178  65.4205222  36.0770327  68.7823396  64.5803038  35.4290236
  69.7865273  65.6578977  36.9840389  70.9567161  66.7680190  38.7007563
  70.7074063  66.3090700  39.6511769  71.3419022  67.7784036  38.7812530
  71.0249393  64.8552496  37.2256516  71.4573921  64.5397781  36.2822560
  70.7875700  64.0422149  37.9017554  71.8665562  65.8932542  37.8983764
  72.2701667  66.4674705  37.1724769  72.5918404  65.4808755  38.4661710
  68.7196357  66.5279016  36.9305435  71.6384294  69.4989801  35.0308924
  70.5711684  70.3902831  34.9927093  70.5350920  71.2301519  35.6412283
  69.5371844  70.1669981  34.0860016  68.7153075  70.8376612  34.0430555
  69.5753951  69.0631177  33.2345064  68.7832939  68.8983849  32.5478677
  70.6495326  68.1755242  33.2856877  70.6730543  67.3353058  32.6376786
  71.6772420  68.4128997  34.1926939  72.8474308  69.5230210  35.9094113
  72.5981210  69.0640719  36.8598319  73.2326170  70.5334055  35.9899080
  72.9156541  67.6102516  34.4343066  73.3481069  67.2947801  33.4909110
  72.6782848  66.7972169  35.1104103  73.7572709  68.6482562  35.1070314
  74.1608815  69.2224725  34.3811319  74.4825551  68.2358775  35.6748260
  70.6103505  69.2829037  34.1391985  45.7384193  25.1713504  68.8131706
  44.6711583  26.0626534  68.7749876  44.6350819  26.9025222  69.4235065
  43.6371744  25.8393684  67.8682798  42.8152974  26.5100315  67.8253337
  43.6753851  24.7354880  67.0167846  42.8832838  24.5707552  66.3301459
  44.7495225  23.8478945  67.0679660  44.7730442  23.0076761  66.4199568
  45.7772320  24.0852700  67.9749721  46.9474208  25.1953913  69.6916895
  46.6981110  24.7364423  70.6421102  47.3326069  26.2057759  69.7721862
  47.0156440  23.2826220  68.2165848  47.4480968  22.9671504  67.2731892
  46.7782747  22.4695872  68.8926886  47.8572609  24.3206265  68.8893096
  48.2608714  24.8948428  68.1634101  48.5825451  23.9082478  69.4571042
  44.7103404  24.9552739  67.9214768  47.6291340  27.9263524  66.0218256
  46.5618730  28.8176554  65.9836426  46.5257967  29.6575242  66.6321615
  45.5278891  28.5943704  65.0769348  44.7060122  29.2650335  65.0339887
  45.5660998  27.4904900  64.2254396  44.7739985  27.3257572  63.5388009
  46.6402373  26.6028965  64.2766209  46.6637590  25.7626781  63.6286118
  47.6679467  26.8402720  65.1836271  48.8381355  27.9503933  66.9003445
  48.5888257  27.4914442  67.8507652  49.2233217  28.9607778  66.9808412
  48.9063588  26.0376239  65.4252398  49.3388116  25.7221524  64.4818442
  48.6689895  25.2245892  66.1013436  49.7479756  27.0756285  66.0979646
  50.1515862  27.6498448  65.3720651  50.4732598  26.6632498  66.6657592
  46.6010552  27.7102760  65.1301318  70.3177111  60.9863764  32.5256856
  69.2504501  61.8776793  32.4875025  69.2143737  62.7175482  33.1360215
  68.2164662  61.6543943  31.5807947  67.3945892  62.3250574  31.5378487
  68.2546769  60.5505139  30.7292995  67.4625756  60.3857812  30.0426609
  69.3288143  59.6629204  30.7804809  69.3523360  58.8227020  30.1324718
  70.3565238  59.9002959  31.6874870  71.5267126  61.0104172  33.4042044
  71.2774028  60.5514682  34.3546251  71.9118987  62.0208018  33.4847011
  71.5949358  59.0976479  31.9290997  72.0273886  58.7821763  30.9857041
  71.3575665  58.2846131  32.6052035  72.4365527  60.1356524  32.6018245
  72.8401632  60.7098687  31.8759250  73.1618369  59.7232738  33.1696191
  69.2896322  60.7702999  31.6339917  72.2084258  63.7413784  29.7343406
  71.1411648  64.6326813  29.6961575  71.1050885  65.4725502  30.3446765
  70.1071809  64.4093963  28.7894497  69.2853040  65.0800594  28.7465036
  70.1453916  63.3055159  27.9379545  69.3532903  63.1407831  27.2513158
  71.2195291  62.4179224  27.9891359  71.2430508  61.5777040  27.3411267
  72.2472385  62.6552979  28.8961420  73.4174273  63.7654192  30.6128594
  73.1681175  63.3064702  31.5632801  73.8026135  64.7758038  30.6933561
  73.4856506  61.8526499  29.1377547  73.9181034  61.5371783  28.1943591
  73.2482812  61.0396151  29.8138585  74.3272674  62.8906544  29.8104795
  74.7308780  63.4648707  29.0845800  75.0525516  62.4782758  30.3782741
  71.1803470  63.5253018  28.8426467  44.4177010  16.6587467  66.3079638
  43.3504400  17.5500496  66.2697807  43.3143637  18.3899185  66.9182997
  42.3164561  17.3267646  65.3630729  41.4945792  17.9974277  65.3201269
  42.3546668  16.2228842  64.5115778  41.5625655  16.0581515  63.8249391
  43.4288042  15.3352907  64.5627591  43.4523260  14.4950723  63.9147500
  44.4565137  15.5726662  65.4697652  45.6267025  16.6827875  67.1864827
  45.3773927  16.2238385  68.1369033  46.0118886  17.6931721  67.2669794
  45.6949257  14.7700182  65.7113779  46.1273785  14.4545466  64.7679823
  45.4575564  13.9569834  66.3874817  46.5365426  15.8080227  66.3841027
  46.9401532  16.3822391  65.6582032  47.2618268  15.3956441  66.9518973
  43.3896221  16.4426701  65.4162699  46.3084158  19.4137487  63.5166188
  45.2411548  20.3050516  63.4784357  45.2050784  21.1449205  64.1269547
  44.2071708  20.0817666  62.5717279  43.3852939  20.7524297  62.5287819
  44.2453816  18.9778862  61.7202327  43.4532803  18.8131535  61.0335941
  45.3195190  18.0902927  61.7714141  45.3430407  17.2500743  61.1234050
  46.3472285  18.3276682  62.6784202  47.5174173  19.4377895  64.3951377
  47.2681074  18.9788405  65.3455583  47.9026034  20.4481741  64.4756343
  47.5856405  17.5250202  62.9200329  48.0180933  17.2095486  61.9766373
  47.3482712  16.7119854  63.5961367  48.4272573  18.5630247  63.5927577
  48.8308679  19.1372411  62.8668582  49.1525415  18.1506461  64.1605523
  45.2803369  19.1976722  62.6249249  48.1991305  22.1687507  60.7252738
  47.1318695  23.0600536  60.6870907  47.0957932  23.8999225  61.3356097
  46.0978856  22.8367686  59.7803829  45.2760087  23.5074317  59.7374369
  46.1360963  21.7328882  58.9288877  45.3439950  21.5681554  58.2422491
  47.2102337  20.8452947  58.9800691  47.2337555  20.0050763  58.3320600
  48.2379432  21.0826702  59.8870752  49.4081320  22.1927915  61.6037926
  49.1588222  21.7338425  62.5542133  49.7933182  23.2031761  61.6842893
  49.4763553  20.2800222  60.1286879  49.9088080  19.9645506  59.1852923
  49.2389859  19.4669874  60.8047917  50.3179721  21.3180267  60.8014127
  50.7215827  21.8922430  60.0755132  51.0432563  20.9056481  61.3692073
  47.1710516  21.9526741  59.8335799  50.0898453  24.9237526  57.9339288
  49.0225843  25.8150556  57.8957457  48.9865079  26.6549244  58.5442647
  47.9886003  25.5917706  56.9890379  47.1667234  26.2624337  56.9460919
  48.0268111  24.4878902  56.1375427  47.2347098  24.3231574  55.4509041
  49.1009485  23.6002967  56.1887241  49.1244702  22.7600783  55.5407150
  50.1286580  23.8376722  57.0957302  51.2988468  24.9477935  58.8124476
  51.0495370  24.4888445  59.7628683  51.6840329  25.9581781  58.8929443
  51.3670700  23.0350242  57.3373429  51.7995228  22.7195526  56.3939473
  51.1297007  22.2219894  58.0134467  52.2086868  24.0730287  58.0100677
  52.6122974  24.6472450  57.2841682  52.9339711  23.6606501  58.5778623
  49.0617664  24.7076762  57.0422349  51.9805600  27.6787546  55.1425838
  50.9132990  28.5700576  55.1044007  50.8772227  29.4099264  55.7529197
  49.8793151  28.3467726  54.1976929  49.0574382  29.0174357  54.1547468
  49.9175258  27.2428922  53.3461977  49.1254245  27.0781594  52.6595590
  50.9916632  26.3552987  53.3973791  51.0151850  25.5150803  52.7493699
  52.0193727  26.5926742  54.3043852  53.1895615  27.7027955  56.0211026
  52.9402517  27.2438465  56.9715233  53.5747477  28.7131801  56.1015993
  53.2577848  25.7900262  54.5459979  53.6902376  25.4745546  53.6026023
  53.0204154  24.9769914  55.2221017  54.0994016  26.8280307  55.2187227
  54.5030122  27.4022470  54.4928232  54.8246858  26.4156520  55.7865173
  50.9524811  27.4626782  54.2508899  63.3248486  44.2087666  38.3945137
  62.2575875  45.1000696  38.3563306  62.2215112  45.9399384  39.0048496
  61.2236036  44.8767845  37.4496228  60.4017267  45.5474476  37.4066768
  61.2618143  43.7729041  36.5981277  60.4697131  43.6081714  35.9114890
  62.3359518  42.8853106  36.6493090  62.3594735  42.0450922  36.0012999
  63.3636612  43.1226862  37.5563151  64.5338500  44.2328075  39.2730326
  64.2845402  43.7738584  40.2234532  64.9190362  45.2431920  39.3535293
  64.6020733  42.3200381  37.7979279  65.0345261  42.0045665  36.8545323
  64.3647040  41.5070034  38.4740316  65.4436901  43.3580426  38.4706527
  65.8473007  43.9322590  37.7447532  66.1689743  42.9456640  39.0384473
  62.2967697  43.9926901  37.5028198  65.2155633  46.9637686  35.6031687
  64.1483023  47.8550716  35.5649856  64.1122260  48.6949404  36.2135046
  63.1143184  47.6317865  34.6582778  62.2924415  48.3024496  34.6153318
  63.1525291  46.5279061  33.8067827  62.3604278  46.3631734  33.1201440
  64.2266665  45.6403126  33.8579640  64.2501883  44.8000942  33.2099549
  65.2543760  45.8776882  34.7649701  66.4245648  46.9878095  36.4816876
  66.1752550  46.5288604  37.4321082  66.8097509  47.9981940  36.5621843
  66.4927880  45.0750401  35.0065829  66.9252408  44.7595685  34.0631873
  66.2554187  44.2620054  35.6826866  67.3344049  46.1130446  35.6793077
  67.7380154  46.6872610  34.9534082  68.0596891  45.7006660  36.2471023
  64.1874844  46.7476921  34.7114748  44.9876975  10.9011449  61.0114119
  43.9204365  11.7924479  60.9732288  43.8843602  12.6323167  61.6217478
  42.8864526  11.5691628  60.0665210  42.0645756  12.2398259  60.0235750
  42.9246633  10.4652824  59.2150259  42.1325620  10.3005497  58.5283872
  43.9988007   9.5776889  59.2662072  44.0223225   8.7374705  58.6181981
  45.0265102   9.8150644  60.1732133  46.1966990  10.9251858  61.8899308
  45.9473892  10.4662367  62.8403514  46.5818851  11.9355703  61.9704275
  46.2649222   9.0124164  60.4148261  46.6973750   8.6969448  59.4714305
  46.0275529   8.1993816  61.0909298  47.1065391  10.0504209  61.0875509
  47.5101496  10.6246373  60.3616514  47.8318233   9.6380423  61.6553455
  43.9596186  10.6850684  60.1197180  46.8784123  13.6561469  58.2200669
  45.8111512  14.5474499  58.1818838  45.7750749  15.3873187  58.8304028
  44.7771673  14.3241648  57.2751760  43.9552904  14.9948279  57.2322300
  44.8153780  13.2202844  56.4236809  44.0232768  13.0555517  55.7370422
  45.8895155  12.3326909  56.4748622  45.9130372  11.4924725  55.8268531
  46.9172249  12.5700664  57.3818683  48.0874137  13.6801878  59.0985858
  47.8381039  13.2212387  60.0490064  48.4725999  14.6905723  59.1790825
  48.1556370  11.7674184  57.6234811  48.5880898  11.4519468  56.6800854
  47.9182677  10.9543836  58.2995848  48.9972538  12.8054229  58.2962059
  49.4008644  13.3796393  57.5703064  49.7225380  12.3930443  58.8640004
  45.8503333  13.4400704  57.3283730  50.6598418  19.1661509  52.6373769
  49.5925808  20.0574538  52.5991938  49.5565044  20.8973227  53.2477128
  48.5585968  19.8341688  51.6924860  47.7367199  20.5048319  51.6495400
  48.5968075  18.7302884  50.8409909  47.8047063  18.5655557  50.1543522
  49.6709450  17.8426949  50.8921722  49.6944667  17.0024765  50.2441631
  50.6986544  18.0800704  51.7991783  51.8688433  19.1901917  53.5158958
  51.6195334  18.7312427  54.4663164  52.2540294  20.2005763  53.5963925
  51.9370665  17.2774224  52.0407910  52.3695193  16.9619508  51.0973954
  51.6996972  16.4643876  52.7168948  52.7786833  18.3154269  52.7135159
  53.1822939  18.8896433  51.9876163  53.5039675  17.9030483  53.2813104
  49.6317629  18.9500744  51.7456830  52.5505565  21.9211529  49.8460319
  51.4832955  22.8124558  49.8078488  51.4472192  23.6523247  50.4563678
  50.4493116  22.5891708  48.9011410  49.6274347  23.2598339  48.8581950
  50.4875223  21.4852904  48.0496459  49.6954210  21.3205577  47.3630072
  51.5616597  20.5976969  48.1008272  51.5851815  19.7574785  47.4528181
  52.5893692  20.8350724  49.0078333  53.7595580  21.9451937  50.7245508
  53.5102482  21.4862447  51.6749714  54.1447441  22.9555783  50.8050475
  53.8277812  20.0324244  49.2494460  54.2602340  19.7169528  48.3060504
  53.5904119  19.2193896  49.9255498  54.6693981  21.0704289  49.9221708
  55.0730086  21.6446453  49.1962713  55.3946823  20.6580503  50.4899654
  51.5224776  21.7050763  48.9543380  62.0041303  35.6961628  35.8893068
  60.9368693  36.5874658  35.8511238  60.9007929  37.4273346  36.4996427
  59.9028853  36.3641808  34.9444160  59.0810084  37.0348439  34.9014699
  59.9410961  35.2603004  34.0929208  59.1489948  35.0955676  33.4062821
  61.0152335  34.3727069  34.1441022  61.0387552  33.5324885  33.4960930
  62.0429430  34.6100824  35.0511083  63.2131318  35.7202037  36.7678257
  62.9638220  35.2612546  37.7182464  63.5983179  36.7305882  36.8483224
  63.2813550  33.8074343  35.2927210  63.7138078  33.4919628  34.3493254
  63.0439857  32.9943996  35.9688248  64.1229719  34.8454389  35.9654458
  64.5265824  35.4196552  35.2395463  64.8482561  34.4330602  36.5332404
  60.9760514  35.4800864  34.9976130  63.8948450  38.4511648  33.0979618
  62.8275840  39.3424678  33.0597788  62.7915077  40.1823366  33.7082977
  61.7936001  39.1191828  32.1530710  60.9717232  39.7898458  32.1101249
  61.8318108  38.0153024  31.3015758  61.0397095  37.8505696  30.6149371
  62.9059482  37.1277088  31.3527571  62.9294700  36.2874905  30.7047480
  63.9336577  37.3650844  32.2597633  65.1038465  38.4752057  33.9764807
  64.8545367  38.0162566  34.9269014  65.4890327  39.4855902  34.0569774
  65.1720698  36.5624363  32.5013760  65.6045226  36.2469648  31.5579804
  64.9347004  35.7494016  33.1774798  66.0136866  37.6004409  33.1741008
  66.4172972  38.1746572  32.4482013  66.7389708  37.1880622  33.7418954
  62.8667661  38.2350883  32.2062680  55.0112677  18.9185531  41.7581350
  53.9440067  19.8098561  41.7199519  53.9079304  20.6497249  42.3684709
  52.9100228  19.5865710  40.8132441  52.0881459  20.2572341  40.7702981
  52.9482335  18.4826906  39.9617490  52.1561322  18.3179579  39.2751103
  54.0223710  17.5950971  40.0129303  54.0458927  16.7548787  39.3649212
  55.0500804  17.8324726  40.9199364  56.2202692  18.9425939  42.6366539
  55.9709594  18.4836449  43.5870745  56.6054554  19.9529785  42.7171506
  56.2884925  17.0298246  41.1615492  56.7209453  16.7143530  40.2181535
  56.0511232  16.2167898  41.8376529  57.1301093  18.0678291  41.8342740
  57.5337199  18.6420455  41.1083745  57.8553935  17.6554505  42.4020685
  53.9831889  18.7024766  40.8664411  56.9019825  21.6735551  38.9667900
  55.8347215  22.5648580  38.9286069  55.7986452  23.4047269  39.5771259
  54.8007376  22.3415730  38.0218991  53.9788606  23.0122361  37.9789531
  54.8389483  21.2376926  37.1704040  54.0468470  21.0729599  36.4837653
  55.9130857  20.3500991  37.2215853  55.9366075  19.5098807  36.5735762
  56.9407952  20.5874746  38.1285914  58.1109840  21.6975959  39.8453089
  57.8616742  21.2386469  40.7957295  58.4961701  22.7079805  39.9258056
  58.1792072  19.7848266  38.3702041  58.6116600  19.4693550  37.4268085
  57.9418379  18.9717918  39.0463079  59.0208241  20.8228311  39.0429290
  59.4244346  21.3970475  38.3170294  59.7461083  20.4104525  39.6107235
  55.8739036  21.4574786  38.0750961  62.5741268  29.9385611  30.5927550
  61.5068658  30.8298640  30.5545719  61.4707894  31.6697328  31.2030909
  60.4728818  30.6065790  29.6478641  59.6510049  31.2772421  29.6049181
  60.5110925  29.5026986  28.7963689  59.7189913  29.3379658  28.1097303
  61.5852300  28.6151051  28.8475503  61.6087517  27.7748867  28.1995412
  62.6129394  28.8524806  29.7545564  63.7831283  29.9626019  31.4712739
  63.5338184  29.5036529  32.4216945  64.1683144  30.9729865  31.5517705
  63.8513515  28.0498326  29.9961691  64.2838043  27.7343610  29.0527735
  63.6139822  27.2367978  30.6722729  64.6929683  29.0878371  30.6688939
  65.0965789  29.6620534  29.9429944  65.4182525  28.6754585  31.2366885
  61.5460479  29.7224846  29.7010611  47.1570557  66.8320237  70.1454328
  46.0897947  67.7233266  70.1072497  46.0537184  68.5631955  70.7557687
  45.0558108  67.5000416  69.2005419  44.2339338  68.1707047  69.1575959
  45.0940215  66.3961612  68.3490468  44.3019202  66.2314284  67.6624081
  46.1681589  65.5085677  68.4002281  46.1916807  64.6683493  67.7522190
  47.1958684  65.7459432  69.3072342  48.3660572  66.8560645  71.0239517
  48.1167474  66.3971155  71.9743723  48.7512433  67.8664491  71.1044484
  48.4342804  64.9432952  69.5488469  48.8667332  64.6278236  68.6054513
  48.1969111  64.1302604  70.2249507  49.2758973  65.9812997  70.2215718
  49.6795078  66.5555160  69.4956722  50.0011815  65.5689211  70.7893663
  46.1289768  66.6159472  69.2537389  49.0477705  69.5870256  67.3540878
  47.9805094  70.4783286  67.3159047  47.9444331  71.3181974  67.9644237
  46.9465255  70.2550436  66.4091969  46.1246486  70.9257067  66.3662509
  46.9847362  69.1511632  65.5577018  46.1926350  68.9864304  64.8710631
  48.0588737  68.2635697  65.6088831  48.0823954  67.4233513  64.9608740
  49.0865831  68.5009452  66.5158892  50.2567719  69.6110665  68.2326067
  50.0074621  69.1521175  69.1830273  50.6419581  70.6214511  68.3131034
  50.3249952  67.6982972  66.7575019  50.7574480  67.3828256  65.8141063
  50.0876259  66.8852624  67.4336057  51.1666120  68.7363017  67.4302267
  51.5702226  69.3105180  66.7043272  51.8918962  68.3239230  67.9980213
  48.0196915  69.3709492  66.4623939  50.9384852  72.3420276  64.5627428
  49.8712242  73.2333306  64.5245597  49.8351479  74.0731994  65.1730787
  48.8372403  73.0100456  63.6178519  48.0153634  73.6807087  63.5749059
  48.8754510  71.9061652  62.7663567  48.0833497  71.7414324  62.0797181
  49.9495884  71.0185717  62.8175381  49.9731102  70.1783533  62.1695290
  50.9772979  71.2559472  63.7245442  52.1474867  72.3660685  65.4412617
  51.8981769  71.9071195  66.3916823  52.5326728  73.3764530  65.5217583
  52.2157099  70.4532991  63.9661569  52.6481627  70.1378276  63.0227613
  51.9783406  69.6402644  64.6422607  53.0573268  71.4913037  64.6388817
  53.4609373  72.0655200  63.9129822  53.7826110  71.0789250  65.2066763
  49.9104063  72.1259511  63.6710489  52.8292000  75.0970296  61.7713978
  51.7619390  75.9883326  61.7332147  51.7258626  76.8282014  62.3817337
  50.7279550  75.7650476  60.8265069  49.9060781  76.4357107  60.7835609
  50.7661657  74.6611672  59.9750117  49.9740645  74.4964344  59.2883731
  51.8403032  73.7735737  60.0261931  51.8638249  72.9333553  59.3781840
  52.8680126  74.0109492  60.9331992  54.0382015  75.1210705  62.6499166
  53.7888916  74.6621214  63.6003373  54.4233876  76.1314550  62.7304133
  54.1064247  73.2083011  61.1748119  54.5388775  72.8928296  60.2314163
  53.8690554  72.3952664  61.8509157  54.9480415  74.2463057  61.8475367
  55.3516521  74.8205220  61.1216372  55.6733257  73.8339270  62.4153313
  51.8011211  74.8809531  60.8797039  54.7199147  77.8520316  58.9800528
  53.6526537  78.7433346  58.9418697  53.6165774  79.5832034  59.5903887
  52.6186698  78.5200496  58.0351619  51.7967929  79.1907126  57.9922159
  52.6568805  77.4161692  57.1836667  51.8647792  77.2514364  56.4970281
  53.7310179  76.5285756  57.2348481  53.7545397  75.6883573  56.5868390
  54.7587274  76.7659512  58.1418542  55.9289162  77.8760725  59.8585716
  55.6796064  77.4171234  60.8089923  56.3141023  78.8864570  59.9390683
  55.9971394  75.9633031  58.3834669  56.4295922  75.6478316  57.4400713
  55.7597701  75.1502684  59.0595707  56.8387563  77.0013077  59.0561917
  57.2423668  77.5755240  58.3302922  57.5640405  76.5889290  59.6239863
  53.6918358  77.6359551  58.0883589  43.9456227  55.5644179  70.4315709
  42.8783617  56.4557209  70.3933878  42.8422853  57.2955897  71.0419068
  41.8443777  56.2324358  69.4866801  41.0225008  56.9030989  69.4437340
  41.8825885  55.1285554  68.6351849  41.0904872  54.9638227  67.9485462
  42.9567259  54.2409619  68.6863662  42.9802476  53.4007435  68.0383571
  43.9844354  54.4783374  69.5933724  45.1546242  55.5884588  71.3100898
  44.9053143  55.1295097  72.2605104  45.5398103  56.5988433  71.3905865
  45.2228474  53.6756894  69.8349851  45.6553002  53.3602178  68.8915895
  44.9854781  52.8626546  70.5110888  46.0644642  54.7136939  70.5077099
  46.4680748  55.2879103  69.7818104  46.7897484  54.3013153  71.0755045
  42.9175438  55.3483414  69.5398770  45.8363374  58.3194199  67.6402259
  44.7690764  59.2107229  67.6020428  44.7330001  60.0505917  68.2505618
  43.7350925  58.9874378  66.6953350  42.9132156  59.6581009  66.6523890
  43.7733032  57.8835574  65.8438399  42.9812019  57.7188247  65.1572012
  44.8474406  56.9959639  65.8950212  44.8709624  56.1557455  65.2470121
  45.8751501  57.2333394  66.8020274  47.0453389  58.3434607  68.5187448
  46.7960291  57.8845117  69.4691654  47.4305251  59.3538453  68.5992415
  47.1135622  56.4306914  67.0436401  47.5460149  56.1152198  66.1002445
  46.8761928  55.6176566  67.7197438  47.9551790  57.4686959  67.7163649
  48.3587896  58.0429123  66.9904654  48.6804632  57.0563173  68.2841595
  44.8082585  58.1033434  66.7485320  57.1806259  74.8494318  50.8921559
  56.1133649  75.7407348  50.8539728  56.0772886  76.5806036  51.5024918
  55.0793810  75.5174498  49.9472650  54.2575041  76.1881129  49.9043190
  55.1175917  74.4135694  49.0957699  54.3254905  74.2488366  48.4091312
  56.1917292  73.5259759  49.1469512  56.2152509  72.6857575  48.4989421
  57.2194386  73.7633514  50.0539573  58.3896274  74.8734727  51.7706748
  58.1403176  74.4145237  52.7210954  58.7748136  75.8838572  51.8511715
  58.4578507  72.9607033  50.2955700  58.8903035  72.6452318  49.3521744
  58.2204814  72.1476686  50.9716738  59.2994675  73.9987079  50.9682948
  59.7030781  74.5729242  50.2423953  60.0247517  73.5863292  51.5360894
  56.1525471  74.6333553  50.0004620  59.0713407  77.6044338  48.1008109
  58.0040797  78.4957368  48.0626278  57.9680034  79.3356056  48.7111468
  56.9700958  78.2724518  47.1559200  56.1482189  78.9431149  47.1129740
  57.0083065  77.1685714  46.3044248  56.2162052  77.0038386  45.6177862
  58.0824439  76.2809779  46.3556062  58.1059657  75.4407595  45.7075971
  59.1101534  76.5183534  47.2626123  60.2803422  77.6284747  48.9793298
  60.0310324  77.1695256  49.9297504  60.6655283  78.6388592  49.0598264
  60.3485654  75.7157053  47.5042250  60.7810182  75.4002338  46.5608294
  60.1111961  74.9026706  48.1803288  61.1901823  76.7537099  48.1769498
  61.5937928  77.3279262  47.4510503  61.9154665  76.3413312  48.7447444
  58.0432618  77.3883573  47.2091170  40.7341896  44.2968121  70.7177091
  39.6669286  45.1881151  70.6795260  39.6308523  46.0279839  71.3280450
  38.6329447  44.9648301  69.7728182  37.8110678  45.6354931  69.7298722
  38.6711554  43.8609497  68.9213230  37.8790542  43.6962169  68.2346844
  39.7452929  42.9733561  68.9725044  39.7688146  42.1331378  68.3244953
  40.7730023  43.2107317  69.8795105  41.9431911  44.3208530  71.5962279
  41.6938813  43.8619039  72.5466486  42.3283773  45.3312375  71.6767246
  42.0114144  42.4080836  70.1211232  42.4438672  42.0926121  69.1777276
  41.7740451  41.5950489  70.7972270  42.8530312  43.4460882  70.7938480
  43.2566418  44.0203045  70.0679485  43.5783154  43.0337095  71.3616426
  39.7061108  44.0807356  69.8260152  42.6249044  47.0518141  67.9263641
  41.5576434  47.9431171  67.8881810  41.5215671  48.7829859  68.5367000
  40.5236595  47.7198321  66.9814732  39.7017826  48.3904951  66.9385272
  40.5618702  46.6159517  66.1299780  39.7697689  46.4512189  65.4433394
  41.6360076  45.7283581  66.1811594  41.6595294  44.8881398  65.5331503
  42.6637171  45.9657337  67.0881655  43.8339059  47.0758550  68.8048829
  43.5845961  46.6169059  69.7553036  44.2190920  48.0862395  68.8853796
  43.9021291  45.1630856  67.3297782  44.3345819  44.8476141  66.3863826
  43.6647598  44.3500509  68.0058820  44.7437460  46.2010902  68.0025030
  45.1473565  46.7753065  67.2766035  45.4690302  45.7887115  68.5702976
  41.5968255  46.8357376  67.0346702  61.5320519  74.6018340  40.0129140
  60.4647909  75.4931370  39.9747309  60.4287146  76.3330058  40.6232499
  59.4308070  75.2698520  39.0680231  58.6089301  75.9405151  39.0250771
  59.4690177  74.1659716  38.2165280  58.6769164  74.0012388  37.5298893
  60.5431552  73.2783781  38.2677093  60.5666769  72.4381597  37.6197002
  61.5708646  73.5157536  39.1747154  62.7410534  74.6258749  40.8914329
  62.4917436  74.1669259  41.8418535  63.1262396  75.6362595  40.9719296
  62.8092767  72.7131056  39.4163281  63.2417295  72.3976340  38.4729325
  62.5719073  71.9000708  40.0924319  63.6508935  73.7511101  40.0890530
  64.0545041  74.3253264  39.3631534  64.3761777  73.3387314  40.6568475
  60.5039731  74.3857575  39.1212201  37.5227566  33.0292063  71.0038472
  36.4554956  33.9205093  70.9656641  36.4194193  34.7603781  71.6141831
  35.4215117  33.6972243  70.0589563  34.5996348  34.3678874  70.0160103
  35.4597224  32.5933439  69.2074612  34.6676211  32.4286111  68.5208225
  36.5338598  31.7057504  69.2586425  36.5573816  30.8655320  68.6106334
  37.5615693  31.9431259  70.1656486  38.7317581  33.0532472  71.8823661
  38.4824483  32.5942982  72.8327867  39.1169443  34.0636318  71.9628628
  38.7999814  31.1404779  70.4072614  39.2324341  30.8250063  69.4638658
  38.5626120  30.3274431  71.0833651  39.6415982  32.1784824  71.0799862
  40.0452088  32.7526987  70.3540867  40.3668824  31.7661038  71.6477808
  36.4946777  32.8131299  70.1121533  39.4134714  35.7842083  68.2125022
  38.3462104  36.6755113  68.1743191  38.3101340  37.5153801  68.8228381
  37.3122264  36.4522263  67.2676113  36.4903495  37.1228894  67.2246653
  37.3504372  35.3483459  66.4161162  36.5583359  35.1836131  65.7294775
  38.4245746  34.4607524  66.4672975  38.4480963  33.6205340  65.8192884
  39.4522841  34.6981279  67.3743036  40.6224729  35.8082492  69.0910211
  40.3731631  35.3493002  70.0414417  41.0076590  36.8186338  69.1715178
  40.6906961  33.8954799  67.6159164  41.1231489  33.5800083  66.6725207
  40.4533268  33.0824451  68.2920201  41.5323129  34.9334844  68.2886412
  41.9359235  35.5077007  67.5627417  42.2575972  34.5211057  68.8564357
  38.3853925  35.5681319  67.3208083  60.2113337  66.0892303  37.5077071
  59.1440727  66.9805333  37.4695240  59.1079963  67.8204021  38.1180430
  58.1100887  66.7572482  36.5628163  57.2882118  67.4279113  36.5198702
  58.1482995  65.6533678  35.7113211  57.3561982  65.4886351  35.0246824
  59.2224369  64.7657743  35.7625024  59.2459586  63.9255559  35.1144933
  60.2501463  65.0031498  36.6695086  61.4203352  66.1132711  38.3862260
  61.1710253  65.6543221  39.3366466  61.8055213  67.1236557  38.4667227
  61.4885584  64.2005018  36.9111213  61.9210112  63.8850302  35.9677257
  61.2511891  63.3874670  37.5872250  62.3301752  65.2385063  37.5838461
  62.7337858  65.8127227  36.8579466  63.0554594  64.8261277  38.1516407
  59.1832548  65.8731538  36.6160132  62.1020484  68.8442323  34.7163621
  61.0347874  69.7355352  34.6781790  60.9987111  70.5754041  35.3266980
  60.0008035  69.5122502  33.7714712  59.1789266  70.1829133  33.7285252
  60.0390142  68.4083698  32.9199761  59.2469129  68.2436371  32.2333374
  61.1131516  67.5207763  32.9711574  61.1366734  66.6805579  32.3231483
  62.1408611  67.7581518  33.8781635  63.3110499  68.8682731  35.5948810
  63.0617401  68.4093241  36.5453016  63.6962360  69.8786577  35.6753777
  63.3792732  66.9555038  34.1197763  63.8117259  66.6400322  33.1763807
  63.1419038  66.1424690  34.7958800  64.2208900  67.9935083  34.7925011
  64.6245006  68.5677247  34.0666016  64.9461742  67.5811297  35.3602957
  61.0739695  68.6281557  33.8246682  36.2020384  24.5166026  68.4986403
  35.1347773  25.4079056  68.4604573  35.0987010  26.2477744  69.1089762
  34.1007934  25.1846205  67.5537495  33.2789165  25.8552836  67.5108034
  34.1390041  24.0807401  66.7022543  33.3469029  23.9160074  66.0156156
  35.2131416  23.1931466  66.7534356  35.2366633  22.3529282  66.1054265
  36.2408510  23.4305221  67.6604418  37.4110398  24.5406434  69.3771592
  37.1617300  24.0816944  70.3275799  37.7962260  25.5510280  69.4576559
  37.4792631  22.6278741  67.9020545  37.9117159  22.3124025  66.9586589
  37.2418938  21.8148393  68.5781583  38.3208799  23.6658786  68.5747793
  38.7244905  24.2400950  67.8488798  39.0461641  23.2535000  69.1425739
  35.1739594  24.3005261  67.6069465  38.0927531  27.2716046  65.7072953
  37.0254921  28.1629075  65.6691123  36.9894158  29.0027764  66.3176312
  35.9915082  27.9396225  64.7624045  35.1696313  28.6102856  64.7194584
  36.0297189  26.8357421  63.9109093  35.2376176  26.6710094  63.2242706
  37.1038563  25.9481486  63.9620906  37.1273781  25.1079302  63.3140815
  38.1315658  26.1855241  64.8690968  39.3017546  27.2956454  66.5858142
  39.0524448  26.8366964  67.5362348  39.6869407  28.3060300  66.6663109
  39.3699778  25.3828761  65.1107095  39.8024306  25.0674045  64.1673139
  39.1326085  24.5698413  65.7868133  40.2115947  26.4208806  65.7834343
  40.6152052  26.9950970  65.0575348  40.9368789  26.0085020  66.3512289
  37.0646742  27.0555280  64.8156015  58.8906154  57.5766265  35.0025003
  57.8233544  58.4679295  34.9643172  57.7872781  59.3077983  35.6128362
  56.7893705  58.2446444  34.0576094  55.9674935  58.9153075  34.0146633
  56.8275812  57.1407640  33.2061142  56.0354799  56.9760313  32.5194756
  57.9017186  56.2531705  33.2572956  57.9252404  55.4129521  32.6092865
  58.9294281  56.4905461  34.1643017  60.0996169  57.6006674  35.8810191
  59.8503071  57.1417183  36.8314398  60.4848030  58.6110519  35.9615158
  60.1678401  55.6878980  34.4059144  60.6002929  55.3724264  33.4625188
  59.9304708  54.8748633  35.0820182  61.0094570  56.7259025  35.0786392
  61.4130675  57.3001189  34.3527397  61.7347412  56.3135239  35.6464338
  57.8625365  57.3605500  34.1108064  60.7813301  60.3316285  32.2111553
  59.7140691  61.2229315  32.1729722  59.6779928  62.0628003  32.8214912
  58.6800852  60.9996464  31.2662644  57.8582083  61.6703095  31.2233183
  58.7182959  59.8957660  30.4147692  57.9261946  59.7310333  29.7281305
  59.7924334  59.0081725  30.4659506  59.8159551  58.1679541  29.8179414
  60.8201428  59.2455480  31.3729567  61.9903316  60.3556694  33.0896741
  61.7410218  59.8967203  34.0400948  62.3755178  61.3660539  33.1701708
  62.0585549  58.4429000  31.6145694  62.4910077  58.1274284  30.6711738
  61.8211856  57.6298652  32.2906732  62.9001717  59.4809045  32.2872942
  63.3037823  60.0551209  31.5613947  63.6254559  59.0685259  32.8550888
  59.7532513  60.1155520  31.3194614  34.8813201  16.0039988  65.9934335
  33.8140591  16.8953018  65.9552504  33.7779827  17.7351706  66.6037694
  32.7800751  16.6720167  65.0485426  31.9581982  17.3426798  65.0055966
  32.8182859  15.5681363  64.1970474  32.0261846  15.4034036  63.5104088
  33.8924233  14.6805428  64.2482288  33.9159450  13.8403244  63.6002197
  34.9201328  14.9179184  65.1552349  36.0903216  16.0280397  66.8719524
  35.8410118  15.5690906  67.8223730  36.4755077  17.0384242  66.9524490
  36.1585448  14.1152703  65.3968476  36.5909976  13.7997987  64.4534520
  35.9211755  13.3022356  66.0729514  37.0001617  15.1532748  66.0695724
  37.4037722  15.7274912  65.3436729  37.7254459  14.7408962  66.6373670
  33.8532412  15.7879223  65.1017396  36.7720348  18.7590008  63.2020885
  35.7047738  19.6503038  63.1639054  35.6686975  20.4901726  63.8124244
  34.6707899  19.4270187  62.2571976  33.8489130  20.0976818  62.2142516
  34.7090006  18.3231383  61.4057024  33.9168993  18.1584056  60.7190638
  35.7831380  17.4355448  61.4568838  35.8066598  16.5953264  60.8088747
  36.8108475  17.6729203  62.3638899  37.9810363  18.7830417  64.0806073
  37.7317265  18.3240926  65.0310280  38.3662225  19.7934262  64.1611040
  38.0492596  16.8702723  62.6055026  38.4817124  16.5548007  61.6621070
  37.8118902  16.0572376  63.2816064  38.8908764  17.9082768  63.2782274
  39.2944870  18.4824932  62.5523279  39.6161606  17.4958982  63.8460220
  35.7439559  18.5429243  62.3103946  55.6791824  46.3090207  35.2886384
  54.6119214  47.2003237  35.2504553  54.5758450  48.0401925  35.8989743
  53.5779374  46.9770387  34.3437475  52.7560605  47.6477018  34.3008015
  53.6161482  45.8731583  33.4922524  52.8240469  45.7084255  32.8056137
  54.6902856  44.9855648  33.5434337  54.7138073  44.1453464  32.8954246
  55.7179950  45.2229403  34.4504398  56.8881839  46.3330616  36.1671573
  56.6388740  45.8741125  37.1175779  57.2733700  47.3434461  36.2476540
  56.9564071  44.4202922  34.6920526  57.3888599  44.1048207  33.7486569
  56.7190378  43.6072575  35.3681563  57.7980239  45.4582968  35.3647774
  58.2016345  46.0325131  34.6388779  58.5233081  45.0459181  35.9325719
  54.6511035  46.0929443  34.3969445  57.5698971  49.0640227  32.4972934
  56.5026361  49.9553257  32.4591103  56.4665598  50.7951945  33.1076293
  55.4686522  49.7320407  31.5524025  54.6467753  50.4027037  31.5094565
  55.5068629  48.6281603  30.7009074  54.7147616  48.4634275  30.0142687
  56.5810003  47.7405667  30.7520887  56.6045221  46.9003484  30.1040796
  57.6087098  47.9779423  31.6590948  58.7788986  49.0880636  33.3758123
  58.5295888  48.6291145  34.3262329  59.1640847  50.0984481  33.4563090
  58.8471219  47.1752942  31.9007075  59.2795746  46.8598227  30.9573119
  58.6097525  46.3622595  32.5768113  59.6887387  48.2132988  32.5734324
  60.0923493  48.7875151  31.8475328  60.4140229  47.8009201  33.1412269
  56.5418182  48.8479462  31.6055995  35.4513166  10.2463970  60.6968816
  34.3840556  11.1377000  60.6586985  34.3479792  11.9775688  61.3072175
  33.3500716  10.9144150  59.7519907  32.5281947  11.5850780  59.7090447
  33.3882823   9.8105346  58.9004956  32.5961811   9.6458018  58.2138569
  34.4624198   8.9229410  58.9516769  34.4859415   8.0827227  58.3036678
  35.4901292   9.1603166  59.8586830  36.6603181  10.2704379  61.5754005
  36.4110082   9.8114888  62.5258211  37.0455042  11.2808224  61.6558972
  36.7285413   8.3576685  60.1002958  37.1609941   8.0421970  59.1569001
  36.4911720   7.5446338  60.7763995  37.5701581   9.3956731  60.7730206
  37.9737687   9.9698894  60.0471211  38.2954423   8.9832944  61.3408151
  34.4232377  10.0303205  59.8051877  37.3420313  13.0013990  57.9055366
  36.2747703  13.8927020  57.8673535  36.2386940  14.7325708  58.5158725
  35.2407864  13.6694170  56.9606457  34.4189095  14.3400800  56.9176997
  35.2789971  12.5655366  56.1091506  34.4868958  12.4008038  55.4225119
  36.3531345  11.6779430  56.1603319  36.3766563  10.8377247  55.5123228
  37.3808440  11.9153186  57.0673380  38.5510328  13.0254399  58.7840555
  38.3017230  12.5664908  59.7344761  38.9362189  14.0358244  58.8645522
  38.6192560  11.1126705  57.3089507  39.0517088  10.7971990  56.3655551
  38.3818867  10.2996358  57.9850545  39.4608729  12.1506751  57.9816756
  39.8644834  12.7248914  57.2557760  40.1861571  11.7382964  58.5494701
  36.3139524  12.7853225  57.0138427  48.6863198  29.5314110  41.1574665
  47.6190588  30.4227140  41.1192835  47.5829825  31.2625828  41.7678025
  46.5850749  30.1994289  40.2125757  45.7631980  30.8700920  40.1696296
  46.6232856  29.0955485  39.3610805  45.8311843  28.9308158  38.6744418
  47.6974231  28.2079550  39.4122619  47.7209448  27.3677366  38.7642527
  48.7251325  28.4453305  40.3192680  49.8953213  29.5554518  42.0359854
  49.6460115  29.0965028  42.9864061  50.2805075  30.5658364  42.1164821
  49.9635446  27.6426825  40.5608807  50.3959974  27.3272109  39.6174851
  49.7261752  26.8296477  41.2369845  50.8051614  28.6806870  41.2336055
  51.2087720  29.2549034  40.5077060  51.5304456  28.2683084  41.8014001
  47.6582410  29.3153345  40.2657727  54.3584641  37.7964170  32.7834315
  53.2912031  38.6877199  32.7452485  53.2551268  39.5275888  33.3937674
  52.2572192  38.4644349  31.8385407  51.4353422  39.1350980  31.7955946
  52.2954299  37.3605545  30.9870455  51.5033286  37.1958217  30.3004068
  53.3695673  36.4729610  31.0382268  53.3930891  35.6327426  30.3902177
  54.3972768  36.7103365  31.9452330  55.5674656  37.8204578  33.6619504
  55.3181558  37.3615088  34.6123710  55.9526517  38.8308424  33.7424471
  55.6356888  35.9076885  32.1868457  56.0681416  35.5922169  31.2434501
  55.3983195  35.0946537  32.8629494  56.4773057  36.9456930  32.8595705
  56.8809162  37.5199093  32.1336710  57.2025899  36.5333144  33.4273651
  53.3303852  37.5803405  31.8917376  56.2491788  40.5514189  29.9920865
  55.1819178  41.4427219  29.9539034  55.1458415  42.2825907  30.6024224
  54.1479339  41.2194369  29.0471956  53.3260570  41.8901000  29.0042496
  54.1861446  40.1155565  28.1957005  53.3940434  39.9508237  27.5090618
  55.2602821  39.2279630  28.2468818  55.2838038  38.3877446  27.5988727
  56.2879915  39.4653385  29.1538880  57.4581803  40.5754598  30.8706054
  57.2088705  40.1165108  31.8210260  57.8433665  41.5858444  30.9511021
  57.5264036  38.6626905  29.3955007  57.9588564  38.3472189  28.4521051
  57.2890343  37.8496557  30.0716044  58.3680204  39.7006950  30.0682255
  58.7716310  40.2749113  29.3423260  59.0933046  39.2883164  30.6360201
  55.2211000  40.3353424  29.1003926  58.1398936  43.3064209  27.2007415
  57.0726326  44.1977239  27.1625584  57.0365563  45.0375927  27.8110774
  56.0386487  43.9744389  26.2558506  55.2167718  44.6451020  26.2129046
  56.0768594  42.8705585  25.4043555  55.2847581  42.7058257  24.7177168
  57.1509968  41.9829650  25.4555368  57.1745186  41.1427466  24.8075277
  58.1787063  42.2203405  26.3625429  59.3488951  43.3304618  28.0792604
  59.0995853  42.8715128  29.0296810  59.7340812  44.3408464  28.1597571
  59.4171183  41.4176925  26.6041557  59.8495711  41.1022209  25.6607601
  59.1797490  40.6046577  27.2802594  60.2587352  42.4556970  27.2768805
  60.6623457  43.0299133  26.5509810  60.9840194  42.0433183  27.8446751
  57.1118147  43.0903445  26.3090476  60.0306084  46.0614229  24.4093965
  58.9633474  46.9527259  24.3712134  58.9272710  47.7925947  25.0197324
  57.9293634  46.7294409  23.4645056  57.1074865  47.4001040  23.4215596
  57.9675741  45.6255605  22.6130105  57.1754729  45.4608277  21.9263718
  59.0417116  44.7379670  22.6641918  59.0652333  43.8977486  22.0161827
  60.0694210  44.9753425  23.5711979  61.2396098  46.0854638  25.2879154
  60.9903000  45.6265148  26.2383360  61.6247960  47.0958483  25.3684121
  61.3078331  44.1726944  23.8128107  61.7402859  43.8572229  22.8694151
  61.0704638  43.3596597  24.4889144  62.1494499  45.2106990  24.4855355
  62.5530605  45.7849153  23.7596360  62.8747341  44.7983203  25.0533301
  59.0025295  45.8453465  23.5177026  39.8027425   9.9987992  49.8176397
  38.7354815  10.8901022  49.7794566  38.6994052  11.7299710  50.4279756
  37.7014976  10.6668172  48.8727488  36.8796207  11.3374803  48.8298028
  37.7397083   9.5629368  48.0212537  36.9476071   9.3982040  47.3346150
  38.8138458   8.6753432  48.0724350  38.8373675   7.8351249  47.4244259
  39.8415552   8.9127188  48.9794411  41.0117440  10.0228401  50.6961586
  40.7624342   9.5638910  51.6465792  41.3969302  11.0332246  50.7766553
  41.0799673   8.1100707  49.2210539  41.5124201   7.7945992  48.2776583
  40.8425980   7.2970360  49.8971576  41.9215841   9.1480753  49.8937787
  42.3251947   9.7222916  49.1678792  42.6468683   8.7356966  50.4615733
  38.7746636   9.7827227  48.9259458  45.4748868  18.2638052  41.4436047
  44.4076258  19.1551082  41.4054216  44.3715495  19.9949770  42.0539406
  43.3736419  18.9318232  40.4987138  42.5517650  19.6024862  40.4557678
  43.4118526  17.8279427  39.6472187  42.6197513  17.6632100  38.9605800
  44.4859900  16.9403492  39.6984000  44.5095118  16.1001309  39.0503909
  45.5136995  17.1777248  40.6054061  46.6838883  18.2878461  42.3221236
  46.4345785  17.8288970  43.2725442  47.0690744  19.2982306  42.4026203
  46.7521115  16.3750767  40.8470188  47.1845643  16.0596052  39.9036232
  46.5147422  15.5620420  41.5231226  47.5937284  17.4130813  41.5197437
  47.9973389  17.9872976  40.7938441  48.3190126  17.0007026  42.0875382
  44.4468079  18.0477287  40.5519108  47.3656016  21.0188072  38.6522597
  46.2983406  21.9101102  38.6140766  46.2622642  22.7499790  39.2625956
  45.2643566  21.6868251  37.7073688  44.4424797  22.3574882  37.6644228
  45.3025674  20.5829447  36.8558737  44.5104661  20.4182120  36.1692350
  46.3767048  19.6953512  36.9070550  46.4002265  18.8551328  36.2590459
  47.4044142  19.9327268  37.8140611  48.5746031  21.0428481  39.5307786
  48.3252932  20.5838990  40.4811992  48.9597892  22.0532326  39.6112753
  48.6428263  19.1300787  38.0556738  49.0752791  18.8146071  37.1122782
  48.4054570  18.3170440  38.7317776  49.4844431  20.1680832  38.7283987
  49.8880537  20.7422996  38.0024991  50.2097273  19.7557046  39.2961932
  46.3375227  20.8027307  37.7605658  49.2563163  23.7738092  35.8609147
  48.1890553  24.6651122  35.8227316  48.1529790  25.5049810  36.4712506
  47.1550714  24.4418271  34.9160238  46.3331945  25.1124902  34.8730778
  47.1932821  23.3379467  34.0645286  46.4011808  23.1732140  33.3778900
  48.2674195  22.4503532  34.1157100  48.2909413  21.6101348  33.4677009
  49.2951290  22.6877287  35.0227161  50.4653178  23.7978501  36.7394336
  50.2160080  23.3389010  37.6898542  50.8505039  24.8082346  36.8199303
  50.5335410  21.8850807  35.2643288  50.9659938  21.5696091  34.3209332
  50.2961717  21.0720460  35.9404326  51.3751579  22.9230852  35.9370536
  51.7787685  23.4973016  35.2111541  52.1004421  22.5107066  36.5048482
  48.2282374  23.5577327  34.9692208  51.1470311  26.5288112  33.0695697
  50.0797701  27.4201142  33.0313866  50.0436937  28.2599830  33.6799056
  49.0457861  27.1968291  32.1246788  48.2239092  27.8674922  32.0817328
  49.0839969  26.0929487  31.2731836  48.2918956  25.9282160  30.5865450
  50.1581343  25.2053552  31.3243650  50.1816560  24.3651368  30.6763559
  51.1858438  25.4427307  32.2313711  52.3560326  26.5528521  33.9480886
  52.1067227  26.0939030  34.8985092  52.7412187  27.5632366  34.0285852
  52.4242558  24.6400827  32.4729838  52.8567086  24.3246111  31.5295882
  52.1868865  23.8270479  33.1490876  53.2658726  25.6780872  33.1457086
  53.6694832  26.2523036  32.4198091  53.9911568  25.2657086  33.7135032
  50.1189522  26.3127347  32.1778758  53.0377458  29.2838132  30.2782247
  51.9704848  30.1751162  30.2400416  51.9344085  31.0149850  30.8885606
  50.9365009  29.9518311  29.3333338  50.1146240  30.6224942  29.2903878
  50.9747116  28.8479507  28.4818386  50.1826103  28.6832180  27.7952000
  52.0488490  27.9603572  28.5330200  52.0723708  27.1201388  27.8850109
  53.0765585  28.1977327  29.4400261  54.2467473  29.3078541  31.1567435
  53.9974375  28.8489050  32.1071642  54.6319335  30.3182386  31.2372402
  54.3149706  27.3950847  29.6816388  54.7474233  27.0796131  28.7382432
  54.0776012  26.5820499  30.3577426  55.1565874  28.4330892  30.3543636
  55.5601980  29.0073056  29.6284641  55.8818716  28.0207106  30.9221582
  52.0096669  29.0677367  29.3865308  43.2928190  74.4422818  61.4568675
  42.2255580  75.3335847  61.4186844  42.1894817  76.1734536  62.0672034
  41.1915741  75.1102997  60.5119766  40.3696972  75.7809628  60.4690306
  41.2297848  74.0064193  59.6604814  40.4376835  73.8416866  58.9738428
  42.3039222  73.1188258  59.7116628  42.3274440  72.2786074  59.0636537
  43.3316317  73.3562013  60.6186689  44.5018205  74.4663226  62.3353863
  44.2525107  74.0073736  63.2858070  44.8870067  75.4767072  62.4158830
  44.5700438  72.5535533  60.8602816  45.0024965  72.2380817  59.9168860
  44.3326744  71.7405185  61.5363854  45.4116606  73.5915578  61.5330064
  45.8152712  74.1657742  60.8071069  46.1369448  73.1791792  62.1008010
  42.2647401  74.2262052  60.5651736  38.1906712  60.4196740  64.5343506
  37.1234102  61.3109770  64.4961675  37.0873339  62.1508458  65.1446865
  36.0894263  61.0876919  63.5894597  35.2675494  61.7583550  63.5465137
  36.1276370  59.9838115  62.7379646  35.3355357  59.8190788  62.0513259
  37.2017745  59.0962180  62.7891459  37.2252962  58.2559996  62.1411368
  38.2294839  59.3335936  63.6961520  39.3996727  60.4437149  65.4128695
  39.1503629  59.9847658  66.3632901  39.7848589  61.4540994  65.4933662
  39.4678960  58.5309455  63.9377648  39.9003488  58.2154739  62.9943692
  39.2305267  57.7179108  64.6138685  40.3095128  59.5689500  64.6104896
  40.7131234  60.1431664  63.8845901  41.0347970  59.1565714  65.1782842
  37.1625924  60.2035975  63.6426567  40.0813860  63.1746760  61.7430056
  39.0141250  64.0659790  61.7048225  38.9780487  64.9058478  62.3533415
  37.9801411  63.8426939  60.7981147  37.1582641  64.5133570  60.7551687
  38.0183518  62.7388135  59.9466196  37.2262505  62.5740808  59.2599809
  39.0924892  61.8512200  59.9978009  39.1160110  61.0110016  59.3497918
  40.1201987  62.0885955  60.9048070  41.2903875  63.1987169  62.6215245
  41.0410777  62.7397678  63.5719451  41.6755736  64.2091014  62.7020212
  41.3586107  61.2859475  61.1464198  41.7910635  60.9704759  60.2030241
  41.1212414  60.4729128  61.8225235  42.2002276  62.3239520  61.8191446
  42.6038381  62.8981684  61.0932451  42.9255118  61.9115734  62.3869391
  39.0533071  62.9585995  60.8513117  41.9721008  65.9296780  58.9516606
  40.9048397  66.8209810  58.9134775  40.8687634  67.6608498  59.5619965
  39.8708558  66.5976959  58.0067697  39.0489789  67.2683590  57.9638237
  39.9090665  65.4938155  57.1552746  39.1169653  65.3290828  56.4686359
  40.9832040  64.6062220  57.2064559  41.0067257  63.7660036  56.5584468
  42.0109134  64.8435975  58.1134620  43.1811022  65.9537189  59.8301795
  42.9317924  65.4947698  60.7806001  43.5662884  66.9641034  59.9106762
  43.2493255  64.0409495  58.3550747  43.6817783  63.7254779  57.4116791
  43.0119562  63.2279147  59.0311785  44.0909423  65.0789540  59.0277996
  44.4945529  65.6531704  58.3019000  44.8162265  64.6665754  59.5955941
  40.9440218  65.7136015  58.0599667  51.4256745  79.7046880  44.9949356
  50.3584135  80.5959909  44.9567525  50.3223372  81.4358598  45.6052715
  49.3244296  80.3727059  44.0500447  48.5025527  81.0433690  44.0070986
  49.3626403  79.2688255  43.1985495  48.5705390  79.1040927  42.5119109
  50.4367777  78.3812320  43.2497309  50.4602995  77.5410136  42.6017218
  51.4644872  78.6186075  44.1567370  52.6346760  79.7287288  45.8734544
  52.3853662  79.2697798  46.8238751  53.0198621  80.7391134  45.9539511
  52.7028993  77.8159595  44.3983497  53.1353520  77.5004879  43.4549541
  52.4655299  77.0029247  45.0744535  53.5445161  78.8539640  45.0710745
  53.9481267  79.4281803  44.3451750  54.2698003  78.4415854  45.6388691
  50.3975956  79.4886115  44.1032417  34.9792382  49.1520682  64.8204887
  33.9119772  50.0433712  64.7823057  33.8759009  50.8832400  65.4308246
  32.8779933  49.8200862  63.8755979  32.0561164  50.4907493  63.8326518
  32.9162040  48.7162058  63.0241027  32.1241027  48.5514730  62.3374640
  33.9903414  47.8286123  63.0752841  34.0138632  46.9883939  62.4272749
  35.0180509  48.0659878  63.9822902  36.1882397  49.1761091  65.6990076
  35.9389299  48.7171600  66.6494283  36.5734258  50.1864936  65.7795043
  36.2564630  47.2633397  64.2239029  36.6889157  46.9478682  63.2805073
  36.0190936  46.4503050  64.9000067  37.0980798  48.3013443  64.8966277
  37.5016904  48.8755606  64.1707282  37.8233640  47.8889656  65.4644223
  33.9511593  48.9359918  63.9287949  36.8699530  51.9070702  62.0291437
  35.8026920  52.7983732  61.9909607  35.7666156  53.6382420  62.6394796
  34.7687080  52.5750882  61.0842529  33.9468311  53.2457513  61.0413068
  34.8069188  51.4712078  60.2327577  34.0148175  51.3064750  59.5461190
  35.8810562  50.5836142  60.2839390  35.9045779  49.7433959  59.6359299
  36.9087657  50.8209898  61.1909452  38.0789545  51.9311111  62.9076626
  37.8296446  51.4721620  63.8580833  38.4641406  52.9414956  62.9881593
  38.1471777  50.0183417  61.4325579  38.5796305  49.7028702  60.4891623
  37.9098084  49.2053070  62.1086617  38.9887945  51.0563463  62.1052827
  39.3924051  51.6305626  61.3793832  39.7140787  50.6439676  62.6730773
  35.8418741  51.6909937  61.1374499  38.7606677  54.6620722  59.2377987
  37.6934067  55.5533752  59.1996157  37.6573304  56.3932440  59.8481346
  36.6594228  55.3300902  58.2929079  35.8375459  56.0007532  58.2499618
  36.6976335  54.2262098  57.4414127  35.9055322  54.0614770  56.7547740
  37.7717709  53.3386162  57.4925940  37.7952927  52.4983979  56.8445849
  38.7994804  53.5759918  58.3996002  39.9696692  54.6861131  60.1163176
  39.7203594  54.2271640  61.0667382  40.3548554  55.6964976  60.1968143
  40.0378925  52.7733437  58.6412129  40.4703452  52.4578722  57.6978173
  39.8005231  51.9603090  59.3173166  40.8795093  53.8113483  59.3139377
  41.2831199  54.3855646  58.5880382  41.6047935  53.3989696  59.8817323
  37.7325888  54.4459957  58.3461049  51.9956710  73.9470862  39.6983837
  50.9284100  74.8383892  39.6602006  50.8923337  75.6782580  40.3087196
  49.8944261  74.6151041  38.7534928  49.0725491  75.2857672  38.7105468
  49.9326368  73.5112237  37.9019977  49.1405355  73.3464910  37.2153590
  51.0067742  72.6236302  37.9531790  51.0302960  71.7834118  37.3051699
  52.0344837  72.8610057  38.8601851  53.2046725  73.9711270  40.5769026
  52.9553627  73.5121780  41.5273232  53.5898586  74.9815116  40.6573993
  53.2728957  72.0583577  39.1017978  53.7053485  71.7428861  38.1584022
  53.0355264  71.2453229  39.7779016  54.1145126  73.0963622  39.7745227
  54.5181231  73.6705786  39.0486231  54.8397968  72.6839836  40.3423172
  50.9675921  73.7310097  38.8066898  33.6585199  40.6394645  62.3152819
  32.5912589  41.5307674  62.2770988  32.5551826  42.3706363  62.9256178
  31.5572750  41.3074824  61.3703910  30.7353981  41.9781455  61.3274450
  31.5954857  40.2036020  60.5188959  30.8033844  40.0388693  59.8322572
  32.6696232  39.3160085  60.5700772  32.6931449  38.4757901  59.9220681
  33.6973326  39.5533840  61.4770833  34.8675214  40.6635053  63.1938008
  34.6182116  40.2045563  64.1442214  35.2527076  41.6738899  63.2742975
  34.9357447  38.7507360  61.7186960  35.3681975  38.4352644  60.7753004
  34.6983754  37.9377012  62.3947998  35.7773615  39.7887405  62.3914208
  36.1809721  40.3629568  61.6655213  36.5026457  39.3763619  62.9592154
  32.6304411  40.4233879  61.4235880  50.6749527  65.4344824  37.1931768
  49.6076917  66.3257854  37.1549937  49.5716154  67.1656542  37.8035127
  48.5737078  66.1025003  36.2482859  47.7518309  66.7731634  36.2053399
  48.6119185  64.9986199  35.3967908  47.8198172  64.8338872  34.7101521
  49.6860559  64.1110264  35.4479721  49.7095777  63.2708080  34.7999630
  50.7137654  64.3484020  36.3549782  51.8839542  65.4585233  38.0716957
  51.6346444  64.9995742  39.0221163  52.2691404  66.4689078  38.1521924
  51.9521775  63.5457539  36.5965910  52.3846303  63.2302823  35.6531954
  51.7148081  62.7327192  37.2726947  52.7937943  64.5837584  37.2693158
  53.1974049  65.1579748  36.5434163  53.5190785  64.1713798  37.8371104
  49.6468738  65.2184059  36.3014829  52.5656675  68.1894844  34.4018318
  51.4984065  69.0807874  34.3636487  51.4623301  69.9206562  35.0121677
  50.4644226  68.8575023  33.4569409  49.6425456  69.5281654  33.4139949
  50.5026333  67.7536219  32.6054458  49.7105320  67.5888892  31.9188071
  51.5767707  66.8660284  32.6566271  51.6002924  66.0258100  32.0086180
  52.6044802  67.1034040  33.5636332  53.7746690  68.2135253  35.2803507
  53.5253592  67.7545762  36.2307713  54.1598551  69.2239098  35.3608474
  53.8428922  66.3007559  33.8052460  54.2753450  65.9852843  32.8618504
  53.6055229  65.4877212  34.4813497  54.6845091  67.3387604  34.4779708
  55.0881196  67.9129768  33.7520713  55.4097933  66.9263818  35.0457654
  51.5375886  67.9734079  33.5101379  30.4470869  29.3718587  62.6014200
  29.3798259  30.2631617  62.5632369  29.3437496  31.1030305  63.2117559
  28.3458420  30.0398766  61.6565291  27.5239651  30.7105397  61.6135831
  28.3840527  28.9359962  60.8050340  27.5919514  28.7712635  60.1183953
  29.4581901  28.0484027  60.8562153  29.4817119  27.2081843  60.2082062
  30.4858996  28.2857782  61.7632214  31.6560884  29.3958996  63.4799389
  31.4067786  28.9369505  64.4303595  32.0412745  30.4062841  63.5604356
  31.7243117  27.4831302  62.0048342  32.1567644  27.1676586  61.0614386
  31.4869423  26.6700955  62.6809379  32.5659285  28.5211347  62.6775590
  32.9695391  29.0953511  61.9516595  33.2912127  28.1087561  63.2453536
  29.4190080  29.1557822  61.7097261  32.3378017  32.1268607  59.8100750
  31.2705407  33.0181637  59.7718919  31.2344643  33.8580325  60.4204109
  30.2365567  32.7948786  58.8651841  29.4146798  33.4655417  58.8222381
  30.2747675  31.6909982  58.0136890  29.4826662  31.5262655  57.3270503
  31.3489049  30.8034047  58.0648703  31.3724266  29.9631863  57.4168612
  32.3766144  31.0407802  58.9718764  33.5468032  32.1509016  60.6885939
  33.2974934  31.6919525  61.6390145  33.9319893  33.1612861  60.7690906
  33.6150264  30.2381322  59.2134892  34.0474792  29.9226606  58.2700936
  33.3776571  29.4250974  59.8895929  34.4566432  31.2761367  59.8862140
  34.8602538  31.8503531  59.1603145  35.1819274  30.8637581  60.4540086
  31.3097228  31.9107842  58.9183811  51.2449492  59.6768806  31.8966249
  50.1776882  60.5681836  31.8584419  50.1416119  61.4080524  32.5069608
  49.1437043  60.3448986  30.9517341  48.3218274  61.0155616  30.9087880
  49.1819150  59.2410182  30.1002389  48.3898137  59.0762854  29.4136002
  50.2560524  58.3534246  30.1514203  50.2795742  57.5132063  29.5034111
  51.2837619  58.5908002  31.0584264  52.4539507  59.7009215  32.7751438
  52.2046409  59.2419724  33.7255645  52.8391368  60.7113060  32.8556405
  52.5221739  57.7881521  31.3000391  52.9546267  57.4726806  30.3566435
  52.2848046  56.9751174  31.9761429  53.3637908  58.8261567  31.9727639
  53.7674013  59.4003730  31.2468644  54.0890750  58.4137780  32.5405585
  50.2168703  59.4608041  31.0049311  53.1356640  62.4318826  29.1052799
  52.0684030  63.3231856  29.0670969  52.0323266  64.1630544  29.7156158
  51.0344190  63.0999006  28.1603891  50.2125421  63.7705636  28.1174430
  51.0726298  61.9960202  27.3088939  50.2805285  61.8312874  26.6222552
  52.1467672  61.1084266  27.3600752  52.1702889  60.2682083  26.7120661
  53.1744766  61.3458022  28.2670814  54.3446655  62.4559235  29.9837988
  54.0953556  61.9969744  30.9342195  54.7298516  63.4663080  30.0642955
  54.4128887  60.5431541  28.5086941  54.8453415  60.2276826  27.5652985
  54.1755194  59.7301194  29.1847979  55.2545055  61.5811587  29.1814189
  55.6581161  62.1553750  28.4555194  55.9797897  61.1687800  29.7492135
  52.1075851  62.2158061  28.2135860  27.2356539  18.1042529  62.8875582
  26.1683929  18.9955559  62.8493751  26.1323166  19.8354247  63.4978941
  25.1344090  18.7722709  61.9426673  24.3125320  19.4429340  61.8997212
  25.1726197  17.6683905  61.0911721  24.3805184  17.5036577  60.4045335
  26.2467571  16.7807969  61.1423535  26.2702789  15.9405786  60.4943444
  27.2744666  17.0181725  62.0493596  28.4446554  18.1282938  63.7660770
  28.1953456  17.6693447  64.7164977  28.8298415  19.1386783  63.8465737
  28.5128786  16.2155244  62.2909723  28.9453314  15.9000529  61.3475767
  28.2755093  15.4024897  62.9670761  29.3544955  17.2535290  62.9636971
  29.7581060  17.8277453  62.2377976  30.0797797  16.8411503  63.5314917
  26.2075750  17.8881764  61.9958643  29.1263686  20.8592549  60.0962131
  28.0591076  21.7505579  60.0580301  28.0230313  22.5904267  60.7065491
  27.0251237  21.5272729  59.1513223  26.2032468  22.1979359  59.1083762
  27.0633344  20.4233925  58.2998271  26.2712332  20.2586597  57.6131884
  28.1374719  19.5357989  58.3510085  28.1609936  18.6955806  57.7029993
  29.1651813  19.7731745  59.2580146  30.3353701  20.8832958  60.9747320
  30.0860603  20.4243467  61.9251527  30.7205563  21.8936803  61.0552287
  30.4035934  18.9705264  59.4996273  30.8360462  18.6550549  58.5562317
  30.1662241  18.1574917  60.1757311  31.2452102  20.0085310  60.1723521
  31.6488208  20.5827473  59.4464526  31.9704944  19.5961523  60.7401467
  28.0982898  20.6431784  59.2045193  53.7056604  56.6742808  23.8087281
  52.6383994  57.5655838  23.7705450  52.6023231  58.4054526  24.4190640
  51.6044155  57.3422988  22.8638372  50.7825386  58.0129619  22.8208912
  51.6426262  56.2384184  22.0123420  50.8505249  56.0736856  21.3257034
  52.7167637  55.3508249  22.0635234  52.7402854  54.5106065  21.4155143
  53.7444731  55.5882004  22.9705295  54.9146619  56.6983217  24.6872469
  54.6653521  56.2393726  25.6376676  55.2998481  57.7087062  24.7677436
  54.9828852  54.7855523  23.2121422  55.4153380  54.4700808  22.2687466
  54.7455159  53.9725176  23.8882460  55.8245020  55.8235569  23.8848670
  56.2281126  56.3977732  23.1589675  56.5497862  55.4111782  24.4526616
  52.6775815  56.4582044  22.9170342  55.5963752  59.4292828  21.0173831
  54.5291142  60.3205858  20.9792000  54.4930379  61.1604546  21.6277190
  53.4951303  60.0973008  20.0724922  52.6732533  60.7679639  20.0295461
  53.5333410  58.9934204  19.2209970  52.7412397  58.8286876  18.5343584
  54.6074784  58.1058269  19.2721784  54.6310002  57.2656085  18.6241693
  55.6351879  58.3432024  20.1791845  56.8053767  59.4533237  21.8959019
  56.5560669  58.9943746  22.8463226  57.1905628  60.4637082  21.9763986
  56.8735999  57.5405543  20.4207972  57.3060527  57.2250828  19.4774016
  56.6362306  56.7275196  21.0969010  57.7152168  58.5785589  21.0935220
  58.1188273  59.1527752  20.3676225  58.4405010  58.1661802  21.6613166
  54.5682963  59.2132064  20.1256892  27.8056504  12.3466511  57.5910063
  26.7383894  13.2379541  57.5528232  26.7023130  14.0778229  58.2013422
  25.7044054  13.0146691  56.6461154  24.8825285  13.6853322  56.6031694
  25.7426162  11.9107887  55.7946203  24.9505149  11.7460559  55.1079816
  26.8167536  11.0231952  55.8458016  26.8402753  10.1829768  55.1977925
  27.8444631  11.2605707  56.7528077  29.0146519  12.3706920  58.4695252
  28.7653421  11.9117430  59.4199458  29.3998380  13.3810766  58.5500219
  29.0828751  10.4579227  56.9944204  29.5153279  10.1424511  56.0510248
  28.8455058   9.6448879  57.6705242  29.9244920  11.4959272  57.6671453
  30.3281025  12.0701435  56.9412457  30.6497762  11.0835486  58.2349398
  26.7775715  12.1305746  56.6993124  29.6963651  15.1016531  54.7996613
  28.6291041  15.9929561  54.7614782  28.5930278  16.8328249  55.4099972
  27.5951202  15.7696711  53.8547704  26.7732433  16.4403342  53.8118244
  27.6333309  14.6657907  53.0032752  26.8412296  14.5010579  52.3166366
  28.7074683  13.7781972  53.0544566  28.7309901  12.9379788  52.4064475
  29.7351778  14.0155727  53.9614627  30.9053666  15.1256940  55.6781802
  30.6560568  14.6667450  56.6286008  31.2905528  16.1360786  55.7586769
  30.9735899  13.2129246  54.2030754  31.4060427  12.8974531  53.2596798
  30.7362205  12.3998899  54.8791792  31.8152067  14.2509292  54.8758002
  32.2188173  14.8251455  54.1499007  32.5404909  13.8385505  55.4435948
  28.6682862  14.8855767  53.9079674  41.0406537  31.6316651  38.0515912
  39.9733926  32.5229681  38.0134082  39.9373163  33.3628369  38.6619271
  38.9394087  32.2996830  37.1067004  38.1175318  32.9703461  37.0637543
  38.9776194  31.1958026  36.2552052  38.1855182  31.0310699  35.5685665
  40.0517569  30.3082091  36.3063865  40.0752786  29.4679907  35.6583774
  41.0794663  30.5455847  37.2133927  42.2496551  31.6557060  38.9301101
  42.0003453  31.1967569  39.8805308  42.6348413  32.6660905  39.0106068
  42.3178784  29.7429366  37.4550054  42.7503312  29.4274650  36.5116098
  42.0805091  28.9299019  38.1311092  43.1594952  30.7809411  38.1277302
  43.5631058  31.3551575  37.4018307  43.8847794  30.3685625  38.6955248
  40.0125747  31.4155886  37.1598973  56.1663717  53.6716810  15.7208312
  55.0991107  54.5629840  15.6826481  55.0630343  55.4028528  16.3311671
  54.0651267  54.3396990  14.7759403  53.2432498  55.0103621  14.7329943
  54.1033375  53.2358186  13.9244452  53.3112362  53.0710858  13.2378065
  55.1774749  52.3482251  13.9756265  55.2009966  51.5080067  13.3276174
  56.2051844  52.5856006  14.8826326  57.3753732  53.6957219  16.5993501
  57.1260634  53.2367729  17.5497707  57.7605593  54.7061065  16.6798468
  57.4435964  51.7829526  15.1242453  57.8760492  51.4674810  14.1808497
  57.2062271  50.9699178  15.8003491  58.2852133  52.8209571  15.7969702
  58.6888238  53.3951734  15.0710706  59.0104975  52.4085785  16.3647647
  55.1382928  53.4556046  14.8291373  58.0570864  56.4266830  12.9294862
  56.9898254  57.3179860  12.8913031  56.9537491  58.1578548  13.5398221
  55.9558415  57.0947010  11.9845953  55.1339646  57.7653641  11.9416493
  55.9940522  55.9908206  11.1331001  55.2019509  55.8260878  10.4464615
  57.0681896  55.1032271  11.1842815  57.0917114  54.2630087  10.5362724
  58.0958991  55.3406026  12.0912876  59.2660879  56.4507239  13.8080051
  59.0167781  55.9917749  14.7584257  59.6512741  57.4611085  13.8885018
  59.3343112  54.5379546  12.3329003  59.7667640  54.2224830  11.3895047
  59.0969418  53.7249198  13.0090041  60.1759280  55.5759591  13.0056251
  60.5795386  56.1501754  12.2797256  60.9012122  55.1635804  13.5734197
  57.0290075  56.2106065  12.0377923  32.1570764  12.0990534  46.7117644
  31.0898154  12.9903563  46.6735813  31.0537390  13.8302252  47.3221003
  30.0558314  12.7670713  45.7668735  29.2339545  13.4377344  45.7239275
  30.0940422  11.6631909  44.9153784  29.3019409  11.4984581  44.2287397
  31.1681796  10.7755974  44.9665597  31.1917013   9.9353790  44.3185506
  32.1958890  11.0129729  45.8735658  33.3660779  12.1230942  47.5902833
  33.1167680  11.6641452  48.5407039  33.7512640  13.1334788  47.6707800
  33.4343011  10.2103249  46.1151786  33.8667539   9.8948533  45.1717829
  33.1969318   9.3972901  46.7912823  34.2759179  11.2483294  46.7879034
  34.6795285  11.8225457  46.0620038  35.0012021  10.8359508  47.3556979
  31.1289975  11.8829769  45.8200705  34.0477911  14.8540553  43.9204194
  32.9805301  15.7453583  43.8822363  32.9444538  16.5852271  44.5307553
  31.9465462  15.5220733  42.9755285  31.1246693  16.1927364  42.9325825
  31.9847569  14.4181929  42.1240334  31.1926556  14.2534601  41.4373947
  33.0588943  13.5305994  42.1752147  33.0824161  12.6903810  41.5272056
  34.0866038  13.7679749  43.0822208  35.2567926  14.8780962  44.7989383
  35.0074828  14.4191472  45.7493589  35.6419787  15.8884808  44.8794350
  35.3250159  12.9653269  43.3238335  35.7574686  12.6498553  42.3804379
  35.0876465  12.1522921  43.9999373  36.1666327  14.0033314  43.9965584
  36.5702433  14.5775477  43.2706588  36.8919169  13.5909528  44.5643529
  33.0197122  14.6379788  43.0287255  39.7199354  23.1190613  35.5463844
  38.6526744  24.0103643  35.5082013  38.6165980  24.8502331  36.1567203
  37.6186904  23.7870793  34.6014935  36.7968135  24.4577424  34.5585475
  37.6569012  22.6831989  33.7499983  36.8647999  22.5184661  33.0633597
  38.7310386  21.7956053  33.8011797  38.7545603  20.9553870  33.1531706
  39.7587481  22.0329809  34.7081858  40.9289369  23.1431022  36.4249033
  40.6796271  22.6841531  37.3753239  41.3141230  24.1534867  36.5053999
  40.9971601  21.2303328  34.9497985  41.4296129  20.9148613  34.0064029
  40.7597908  20.4172981  35.6259023  41.8387770  22.2683374  35.6225233
  42.2423875  22.8425537  34.8966238  42.5640612  21.8559587  36.1903179
  38.6918565  22.9029848  34.6546905  41.6106501  25.8740633  32.7550394
  40.5433891  26.7653663  32.7168563  40.5073128  27.6052351  33.3653753
  39.5094052  26.5420813  31.8101485  38.6875283  27.2127443  31.7672025
  39.5476159  25.4382009  30.9586533  38.7555146  25.2734681  30.2720147
  40.6217533  24.5506073  31.0098347  40.6452751  23.7103890  30.3618256
  41.6494628  24.7879829  31.9168408  42.8196516  25.8981042  33.6335582
  42.5703418  25.4391551  34.5839789  43.2048378  26.9084887  33.7140549
  42.8878749  23.9853348  32.1584535  43.3203277  23.6698633  31.2150579
  42.6505055  23.1723001  32.8345573  43.7294917  25.0233394  32.8311783
  44.1331023  25.5975557  32.1052788  44.4547759  24.6109607  33.3989729
  40.5825712  25.6579868  31.8633455  43.5013649  28.6290653  29.9636944
  42.4341039  29.5203683  29.9255113  42.3980275  30.3602371  30.5740303
  41.4001200  29.2970833  29.0188035  40.5782430  29.9677463  28.9758574
  41.4383307  28.1932029  28.1673083  40.6462294  28.0284701  27.4806697
  42.5124681  27.3056093  28.2184897  42.5359898  26.4653910  27.5704806
  43.5401776  27.5429849  29.1254958  44.7103664  28.6531062  30.8422132
  44.4610566  28.1941571  31.7926339  45.0955525  29.6634907  30.9227099
  44.7785896  26.7403368  29.3671085  45.2110424  26.4248653  28.4237129
  44.5412203  25.9273021  30.0432123  45.6202065  27.7783414  30.0398333
  46.0238170  28.3525577  29.3139338  46.3454907  27.3659627  30.6076279
  42.4732860  28.4129888  29.0720005  45.3920796  31.3840673  27.1723493
  44.3248186  32.2753703  27.1341663  44.2887423  33.1152391  27.7826852
  43.2908347  32.0520853  26.2274585  42.4689578  32.7227483  26.1845124
  43.3290454  30.9482048  25.3759633  42.5369441  30.7834721  24.6893246
  44.4031829  30.0606113  25.4271447  44.4267046  29.2203930  24.7791355
  45.4308923  30.2979869  26.3341508  46.6010811  31.4081082  28.0508682
  46.3517713  30.9491591  29.0012889  46.9862673  32.4184927  28.1313649
  46.6693044  29.4953388  26.5757635  47.1017572  29.1798673  25.6323679
  46.4319351  28.6823041  27.2518673  47.5109212  30.5333434  27.2484883
  47.9145318  31.1075597  26.5225888  48.2362054  30.1209647  27.8162829
  44.3640008  31.1679908  26.2806555  47.2827944  34.1390693  24.3810043
  46.2155334  35.0303723  24.3428213  46.1794571  35.8702411  24.9913402
  45.1815495  34.8070872  23.4361135  44.3596725  35.4777503  23.3931674
  45.2197602  33.7032068  22.5846183  44.4276589  33.5384741  21.8979796
  46.2938976  32.8156133  22.6357996  46.3174194  31.9753949  21.9877905
  47.3216071  33.0529889  23.5428058  48.4917959  34.1631102  25.2595232
  48.2424861  33.7041611  26.2099439  48.8769820  35.1734947  25.3400199
  48.5600191  32.2503408  23.7844185  48.9924719  31.9348692  22.8410229
  48.3226498  31.4373061  24.4605223  49.4016360  33.2883453  24.4571433
  49.8052465  33.8625617  23.7312438  50.1269202  32.8759667  25.0249379
  46.2547155  33.9229928  23.4893104  49.1735091  36.8940713  21.5896593
  48.1062481  37.7853743  21.5514763  48.0701718  38.6252431  22.1999952
  47.0722642  37.5620892  20.6447685  46.2503873  38.2327523  20.6018224
  47.1104749  36.4582088  19.7932733  46.3183736  36.2934761  19.1066346
  48.1846124  35.5706153  19.8444546  48.2081341  34.7303969  19.1964455
  49.2123218  35.8079908  20.7514608  50.3825106  36.9181122  22.4681782
  50.1332008  36.4591631  23.4185989  50.7676968  37.9284967  22.5486749
  50.4507339  35.0053428  20.9930735  50.8831867  34.6898712  20.0496779
  50.2133646  34.1923081  21.6691773  51.2923507  36.0433473  21.6657983
  51.6959613  36.6175637  20.9398988  52.0176349  35.6309687  22.2335929
  48.1454303  36.6779948  20.6979655  51.0642239  39.6490733  18.7983143
  49.9969629  40.5403763  18.7601313  49.9608866  41.3802451  19.4086502
  48.9629790  40.3170912  17.8534235  48.1411021  40.9877543  17.8104774
  49.0011897  39.2132108  17.0019283  48.2090884  39.0484781  16.3152896
  50.0753271  38.3256173  17.0531096  50.0988489  37.4853989  16.4051005
  51.1030366  38.5629928  17.9601158  52.2732254  39.6731142  19.6768332
  52.0239156  39.2141651  20.6272538  52.6584115  40.6834987  19.7573299
  52.3414486  37.7603448  18.2017285  52.7739014  37.4448732  17.2583329
  52.1040793  36.9473100  18.8778322  53.1830655  38.7983493  18.8744533
  53.5866760  39.3725657  18.1485538  53.9083497  38.3859707  19.4422479
  50.0361450  39.4329968  17.9066204  52.9549387  42.4040753  16.0069693
  51.8876777  43.2953783  15.9687862  51.8516013  44.1352471  16.6173052
  50.8536937  43.0720932  15.0620784  50.0318168  43.7427563  15.0191324
  50.8919044  41.9682128  14.2105833  50.0998032  41.8034801  13.5239446
  51.9660419  41.0806193  14.2617646  51.9895636  40.2404009  13.6137555
  52.9937513  41.3179948  15.1687708  54.1639401  42.4281162  16.8854882
  53.9146303  41.9691671  17.8359088  54.5491263  43.4385007  16.9659849
  54.2321634  40.5153468  15.4103835  54.6646162  40.1998752  14.4669879
  53.9947941  39.7023120  16.0864872  55.0737802  41.5533513  16.0831083
  55.4773908  42.1275677  15.3572088  55.7990644  41.1409727  16.6509029
  51.9268598  42.1879988  15.1152754  54.8456534  45.1590773  13.2156243
  53.7783924  46.0503803  13.1774412  53.7423161  46.8902491  13.8259602
  52.7444085  45.8270952  12.2707334  51.9225316  46.4977583  12.2277874
  52.7826192  44.7232148  11.4192383  51.9905179  44.5584821  10.7325996
  53.8567566  43.8356213  11.4704196  53.8802784  42.9954029  10.8224105
  54.8844661  44.0729968  12.3774257  56.0546549  45.1831181  14.0941432
  55.8053451  44.7241691  15.0445638  56.4398410  46.1935027  14.1746399
  56.1228781  43.2703488  12.6190385  56.5553309  42.9548772  11.6756429
  55.8855088  42.4573140  13.2951422  56.9644950  44.3083533  13.2917633
  57.3681055  44.8825697  12.5658638  57.6897792  43.8959747  13.8595579
  53.8175745  44.9430008  12.3239304  30.5450051  62.5199281  61.4284753
  29.4777441  63.4112311  61.3902922  29.4416677  64.2510999  62.0388112
  28.4437601  63.1879461  60.4835844  27.6218832  63.8586092  60.4406384
  28.4819708  62.0840657  59.6320893  27.6898696  61.9193329  58.9454506
  29.5561083  61.1964721  59.6832706  29.5796300  60.3562538  59.0352615
  30.5838177  61.4338477  60.5902767  31.7540066  62.5439690  62.3069942
  31.5046967  62.0850199  63.2574148  32.1391927  63.5543535  62.3874909
  31.8222298  60.6311996  60.8318894  32.2546826  60.3157281  59.8884938
  31.5848605  59.8181649  61.5079932  32.6638466  61.6692042  61.5046143
  33.0674572  62.2434205  60.7787147  33.3891308  61.2568255  62.0724088
  29.5169262  62.3038516  60.5367814  32.4357198  65.2749301  58.6371303
  31.3684588  66.1662331  58.5989472  31.3323825  67.0061019  59.2474662
  30.3344749  65.9429481  57.6922394  29.5125980  66.6136111  57.6492934
  30.3726856  64.8390677  56.8407443  29.5805843  64.6743349  56.1541056
  31.4468230  63.9514741  56.8919256  31.4703448  63.1112558  56.2439165
  32.4745325  64.1888497  57.7989317  33.6447213  65.2989710  59.5156492
  33.3954115  64.8400219  60.4660698  34.0299074  66.3093555  59.5961459
  33.7129445  63.3862016  58.0405444  34.1453973  63.0707301  57.0971488
  33.4755752  62.5731669  58.7166482  34.5545614  64.4242062  58.7132693
  34.9581719  64.9984225  57.9873697  35.2798456  64.0118275  59.2810638
  31.4076409  65.0588536  57.7454364  34.3264346  68.0299321  55.8457853
  33.2591736  68.9212351  55.8076022  33.2230972  69.7611039  56.4561212
  32.2251896  68.6979501  54.9008944  31.4033127  69.3686131  54.8579484
  32.2634004  67.5940697  54.0493992  31.4712991  67.4293369  53.3627606
  33.3375378  66.7064761  54.1005806  33.3610595  65.8662578  53.4525715
  34.3652472  66.9438517  55.0075867  35.5354361  68.0539730  56.7243042
  35.2861262  67.5950239  57.6747248  35.9206222  69.0643575  56.8048009
  35.6036593  66.1412036  55.2491994  36.0361121  65.8257321  54.3058038
  35.3662900  65.3281689  55.9253032  36.4452761  67.1792082  55.9219242
  36.8488867  67.7534245  55.1960247  37.1705603  66.7668295  56.4897188
  33.2983557  67.8138556  54.9540914  39.9985788  76.2949381  47.4717503
  38.9313178  77.1862411  47.4335672  38.8952415  78.0261099  48.0820862
  37.8973339  76.9629560  46.5268594  37.0754570  77.6336191  46.4839133
  37.9355446  75.8590756  45.6753642  37.1434433  75.6943429  44.9887256
  39.0096820  74.9714821  45.7265456  39.0332038  74.1312637  45.0785365
  40.0373915  75.2088576  46.6335517  41.2075803  76.3189790  48.3502691
  40.9582705  75.8600299  49.3006898  41.5927665  77.3293635  48.4307658
  41.2758036  74.4062096  46.8751644  41.7082564  74.0907380  45.9317688
  41.0384342  73.5931749  47.5512682  42.1174204  75.4442141  47.5478892
  42.5210310  76.0184305  46.8219897  42.8427046  75.0318355  48.1156838
  38.9704999  76.0788616  46.5800564  41.8892936  79.0499401  44.6804052
  40.8220326  79.9412431  44.6422222  40.7859562  80.7811119  45.2907412
  39.7880487  79.7179580  43.7355144  38.9661717  80.3886211  43.6925683
  39.8262594  78.6140776  42.8840192  39.0341581  78.4493449  42.1973805
  40.9003968  77.7264841  42.9352006  40.9239185  76.8862657  42.2871914
  41.9281063  77.9638596  43.8422067  43.0982951  79.0739810  45.5589241
  42.8489853  78.6150319  46.5093448  43.4834812  80.0843655  45.6394208
  43.1665183  77.1612116  44.0838194  43.5989711  76.8457400  43.1404238
  42.9291490  76.3481768  44.7599232  44.0081352  78.1992161  44.7565442
  44.4117457  78.7734325  44.0306447  44.7334194  77.7868375  45.3243388
  40.8612147  78.8338636  43.7887114  27.3335720  51.2523224  61.7146134
  26.2663110  52.1436253  61.6764304  26.2302347  52.9834942  62.3249493
  25.2323271  51.9203403  60.7697226  24.4104502  52.5910034  60.7267765
  25.2705378  50.8164599  59.9182274  24.4784365  50.6517272  59.2315887
  26.3446753  49.9288664  59.9694087  26.3681970  49.0886480  59.3213996
  27.3723847  50.1662419  60.8764149  28.5425735  51.2763632  62.5931323
  28.2932637  50.8174142  63.5435529  28.9277597  52.2867478  62.6736290
  28.6107968  49.3635939  61.1180276  29.0432496  49.0481223  60.1746320
  28.3734274  48.5505591  61.7941313  29.4524136  50.4015984  61.7907524
  29.8560242  50.9758147  61.0648529  30.1776978  49.9892198  62.3585470
  26.3054932  51.0362459  60.8229196  29.2242868  54.0073244  58.9232684
  28.1570258  54.8986273  58.8850853  28.1209494  55.7384962  59.5336043
  27.1230419  54.6753423  57.9783775  26.3011649  55.3460054  57.9354315
  27.1612526  53.5714619  57.1268824  26.3691513  53.4067291  56.4402437
  28.2353900  52.6838684  57.1780637  28.2589117  51.8436500  56.5300546
  29.2630995  52.9212439  58.0850699  30.4332883  54.0313652  59.8017873
  30.1839785  53.5724162  60.7522079  30.8184744  55.0417498  59.8822840
  30.5015115  52.1185959  58.3266826  30.9339643  51.8031243  57.3832870
  30.2641422  51.3055611  59.0027863  31.3431284  53.1566004  58.9994074
  31.7467389  53.7308167  58.2735079  32.0684126  52.7442218  59.5672020
  28.1962079  53.7912478  58.0315745  40.5685753  70.5373363  42.1751984
  39.5013143  71.4286393  42.1370153  39.4652380  72.2685081  42.7855343
  38.4673304  71.2053543  41.2303075  37.6454535  71.8760173  41.1873615
  38.5055411  70.1014739  40.3788124  37.7134398  69.9367411  39.6921737
  39.5796785  69.2138803  40.4299937  39.6032003  68.3736620  39.7819846
  40.6073880  69.4512559  41.3369998  41.7775768  70.5613772  43.0537173
  41.5282670  70.1024281  44.0041379  42.1627629  71.5717617  43.1342140
  41.8458000  68.6486078  41.5786125  42.2782528  68.3331363  40.6352169
  41.6084307  67.8355731  42.2547163  42.6874169  69.6866124  42.2513374
  43.0910274  70.2608287  41.5254378  43.4127011  69.2742337  42.8191319
  39.5404964  70.3212598  41.2835045  42.4592901  73.2923383  39.3838534
  41.3920291  74.1836413  39.3456703  41.3559527  75.0235101  39.9941893
  40.3580451  73.9603563  38.4389625  39.5361682  74.6310193  38.3960165
  40.3962559  72.8564759  37.5874673  39.6041546  72.6917431  36.9008287
  41.4703933  71.9688823  37.6386487  41.4939150  71.1286640  36.9906396
  42.4981027  72.2062579  38.5456548  43.6682916  73.3163792  40.2623723
  43.4189817  72.8574301  41.2127929  44.0534777  74.3267637  40.3428690
  43.7365148  71.4036098  38.7872675  44.1689676  71.0881383  37.8438719
  43.4991455  70.5905751  39.4633713  44.5781316  72.4416144  39.4599923
  44.9817422  73.0158307  38.7340928  45.3034158  72.0292357  40.0277869
  41.4312112  73.0762618  38.4921595  26.0128538  42.7397186  59.2094066
  24.9455928  43.6310216  59.1712235  24.9095164  44.4708904  59.8197425
  23.9116088  43.4077365  58.2645157  23.0897319  44.0783996  58.2215697
  23.9498196  42.3038561  57.4130205  23.1577183  42.1391234  56.7263819
  25.0239570  41.4162626  57.4642019  25.0474787  40.5760442  56.8161928
  26.0516664  41.6536381  58.3712080  27.2218553  42.7637595  60.0879254
  26.9725454  42.3048104  61.0383461  27.6070414  43.7741440  60.1684221
  27.2900785  40.8509901  58.6128207  27.7225313  40.5355185  57.6694251
  27.0527092  40.0379553  59.2889245  28.1316953  41.8889946  59.2855455
  28.5353059  42.4632110  58.5596460  28.8569795  41.4766160  59.8533401
  24.9847749  42.5236421  58.3177127  27.9035685  45.4947206  56.4180616
  26.8363075  46.3860236  56.3798785  26.8002312  47.2258924  57.0283975
  25.8023236  46.1627385  55.4731707  24.9804467  46.8334016  55.4302246
  25.8405343  45.0588581  54.6216755  25.0484330  44.8941254  53.9350369
  26.9146717  44.1712646  54.6728569  26.9381935  43.3310462  54.0248478
  27.9423812  44.4086401  55.5798630  29.1125700  45.5187615  57.2965804
  28.8632602  45.0598124  58.2470011  29.4977561  46.5291460  57.3770771
  29.1807932  43.6059921  55.8214757  29.6132460  43.2905205  54.8780801
  28.9434239  42.7929573  56.4975795  30.0224101  44.6439966  56.4942005
  30.4260207  45.2182130  55.7683010  30.7476943  44.2316180  57.0619951
  26.8754896  45.2786441  55.5263677  29.7942833  48.2497226  53.6267165
  28.7270223  49.1410256  53.5885335  28.6909459  49.9808944  54.2370525
  27.6930383  48.9177405  52.6818257  26.8711614  49.5884036  52.6388796
  27.7312491  47.8138601  51.8303305  26.9391478  47.6491274  51.1436918
  28.8053865  46.9262666  51.8815119  28.8289082  46.0860482  51.2335027
  29.8330960  47.1636421  52.7885180  31.0032848  48.2737634  54.5052354
  30.7539749  47.8148144  55.4556561  31.3884709  49.2841480  54.5857321
  31.0715080  46.3609941  53.0301307  31.5039608  46.0455225  52.0867351
  30.8341387  45.5479593  53.7062345  31.9131248  47.3989986  53.7028555
  32.3167354  47.9732150  52.9769560  32.6384090  46.9866200  54.2706501
  28.7662044  48.0336461  52.7350227  41.1385718  64.7797345  36.8786465
  40.0713108  65.6710375  36.8404634  40.0352345  66.5109063  37.4889824
  39.0373269  65.4477525  35.9337556  38.2154499  66.1184156  35.8908096
  39.0755376  64.3438721  35.0822605  38.2834363  64.1791393  34.3956218
  40.1496750  63.4562786  35.1334418  40.1731967  62.6160602  34.4854327
  41.1773845  63.6936541  36.0404479  42.3475733  64.8037754  37.7571654
  42.0982635  64.3448263  38.7075860  42.7327594  65.8141599  37.8376621
  42.4157965  62.8910060  36.2820607  42.8482493  62.5755345  35.3386651
  42.1784272  62.0779713  36.9581644  43.2574134  63.9290106  36.9547855
  43.6610239  64.5032269  36.2288860  43.9826976  63.5166319  37.5225801
  40.1104929  64.5636580  35.9869526  43.0292865  67.5347365  34.0873015
  41.9620255  68.4260395  34.0491184  41.9259492  69.2659083  34.6976374
  40.9280416  68.2027545  33.1424106  40.1061647  68.8734176  33.0994646
  40.9662523  67.0988741  32.2909155  40.1741510  66.9341413  31.6042768
  42.0403898  66.2112805  32.3420968  42.0639115  65.3710622  31.6940877
  43.0680992  66.4486561  33.2491029  44.2382880  67.5587774  34.9658204
  43.9889782  67.0998283  35.9162410  44.6234742  68.5691619  35.0463171
  44.3065113  65.6460080  33.4907157  44.7389641  65.3305365  32.5473200
  44.0691420  64.8329733  34.1668194  45.1481281  66.6840126  34.1634405
  45.5517387  67.2582289  33.4375410  45.8734123  66.2716339  34.7312350
  42.0012076  67.3186600  33.1956076  26.5828502  36.9821168  53.9128547
  25.5155892  37.8734198  53.8746716  25.4795129  38.7132886  54.5231906
  24.4816053  37.6501348  52.9679638  23.6597284  38.3207978  52.9250178
  24.5198160  36.5462543  52.1164687  23.7277147  36.3815216  51.4298300
  25.5939535  35.6586608  52.1676500  25.6174752  34.8184425  51.5196409
  26.6216629  35.8960364  53.0746561  27.7918517  37.0061577  54.7913736
  27.5425419  36.5472086  55.7417942  28.1770379  38.0165422  54.8718703
  27.8600750  35.0933883  53.3162688  28.2925278  34.7779167  52.3728732
  27.6227057  34.2803536  53.9923726  28.7016918  36.1313929  53.9889937
  29.1053024  36.7056092  53.2630941  29.4269760  35.7190142  54.5567882
  25.5547713  36.7660403  53.0211608  41.7085683  59.0221328  31.5820946
  40.6413073  59.9134357  31.5439116  40.6052309  60.7533046  32.1924305
  39.6073233  59.6901507  30.6372038  38.7854464  60.3608138  30.5942577
  39.6455341  58.5862703  29.7857086  38.8534328  58.4215375  29.0990699
  40.7196715  57.6986768  29.8368899  40.7431932  56.8584584  29.1888808
  41.7473810  57.9360523  30.7438961  42.9175698  59.0461736  32.4606135
  42.6682599  58.5872246  33.4110342  43.3027559  60.0565582  32.5411102
  42.9857930  57.1334043  30.9855088  43.4182458  56.8179327  30.0421132
  42.7484237  56.3203695  31.6616126  43.8274098  58.1714088  31.6582336
  44.2310204  58.7456251  30.9323341  44.5526940  57.7590302  32.2260282
  40.6804894  58.8060563  30.6904008  43.5992830  61.7771347  28.7907496
  42.5320220  62.6684377  28.7525666  42.4959457  63.5083065  29.4010855
  41.4980381  62.4451527  27.8458588  40.6761612  63.1158158  27.8029127
  41.5362488  61.3412723  26.9943636  40.7441475  61.1765395  26.3077249
  42.6103862  60.4536788  27.0455449  42.6339080  59.6134604  26.3975358
  43.6380957  60.6910543  27.9525511  44.8082845  61.8011756  29.6692685
  44.5589747  61.3422266  30.6196891  45.1934707  62.8115602  29.7497652
  44.8765078  59.8884063  28.1941638  45.3089605  59.5729347  27.2507682
  44.6391384  59.0753715  28.8702675  45.7181246  60.9264108  28.8668886
  46.1217352  61.5006271  28.1409891  46.4434088  60.5140322  29.4346832
  42.5712041  61.5610583  27.8990557  23.3714172  25.7145110  54.1989928
  22.3041562  26.6058140  54.1608098  22.2680799  27.4456828  54.8093287
  21.2701723  26.3825290  53.2541020  20.4482954  27.0531921  53.2111559
  21.3083830  25.2786486  52.4026068  20.5162817  25.1139158  51.7159681
  22.3825204  24.3910551  52.4537881  22.4060422  23.5508367  51.8057790
  23.4102299  24.6284306  53.3607943  24.5804187  25.7385519  55.0775117
  24.3311089  25.2796029  56.0279323  24.9656048  26.7489365  55.1580084
  24.6486420  23.8257825  53.6024070  25.0810947  23.5103110  52.6590114
  24.4112726  23.0127478  54.2785107  25.4902588  24.8637871  54.2751318
  25.8938694  25.4380034  53.5492323  26.2155430  24.4514084  54.8429264
  22.3433383  25.4984346  53.3072990  25.2621320  28.4695130  51.4076478
  24.1948710  29.3608160  51.3694647  24.1587946  30.2006848  52.0179837
  23.1608870  29.1375310  50.4627569  22.3390101  29.8081941  50.4198109
  23.1990978  28.0336506  49.6112618  22.4069965  27.8689178  48.9246231
  24.2732352  27.1460571  49.6624431  24.2967569  26.3058387  49.0144340
  25.3009447  27.3834326  50.5694493  26.4711335  28.4935539  52.2861667
  26.2218236  28.0346048  53.2365873  26.8563196  29.5039384  52.3666634
  26.5393567  26.5807845  50.8110620  26.9718095  26.2653130  49.8676664
  26.3019874  25.7677498  51.4871657  27.3809735  27.6187891  51.4837868
  27.7845841  28.1930054  50.7578873  28.1062577  27.2064104  52.0515814
  24.2340531  28.2534366  50.5159539  27.1528467  31.2245150  48.6163028
  26.0855857  32.1158180  48.5781197  26.0495094  32.9556868  49.2266387
  25.0516018  31.8925330  47.6714119  24.2297249  32.5631961  47.6284659
  25.0898125  30.7886526  46.8199168  24.2977112  30.6239198  46.1332781
  26.1639499  29.9010590  46.8710981  26.1874717  29.0608407  46.2230890
  27.1916594  30.1384346  47.7781042  28.3618482  31.2485559  49.4948217
  28.1125384  30.7896068  50.4452423  28.7470344  32.2589404  49.5753184
  28.4300715  29.3357865  48.0197170  28.8625242  29.0203150  47.0763214
  28.1927021  28.5227518  48.6958207  29.2716883  30.3737911  48.6924418
  29.6752989  30.9480074  47.9665423  29.9969725  29.9614124  49.2602364
  26.1247678  31.0084385  47.7246089  46.0599943  58.7745350  20.7028527
  44.9927333  59.6658379  20.6646697  44.9566569  60.5057068  21.3131886
  43.9587493  59.4425529  19.7579619  43.1368724  60.1132160  19.7150158
  43.9969600  58.3386725  18.9064667  43.2048588  58.1739398  18.2198280
  45.0710975  57.4510790  18.9576481  45.0946192  56.6108606  18.3096389
  46.0988069  57.6884545  19.8646542  47.2689958  58.7985758  21.5813716
  47.0196859  58.3396268  22.5317923  47.6541819  59.8089604  21.6618683
  47.3372190  56.8858065  20.1062669  47.7696718  56.5703349  19.1628713
  47.0998497  56.0727717  20.7823707  48.1788358  57.9238110  20.7789917
  48.5824464  58.4980273  20.0530922  48.9041200  57.5114324  21.3467863
  45.0319154  58.5584585  19.8111589  47.9507090  61.5295370  17.9115077
  46.8834480  62.4208399  17.8733247  46.8473717  63.2607088  18.5218436
  45.8494641  62.1975549  16.9666169  45.0275872  62.8682180  16.9236708
  45.8876748  61.0936745  16.1151217  45.0955735  60.9289417  15.4284830
  46.9618122  60.2060810  16.1663030  46.9853340  59.3658626  15.5182939
  47.9895217  60.4434565  17.0733092  49.1597105  61.5535778  18.7900266
  48.9104007  61.0946288  19.7404473  49.5448966  62.5639624  18.8705233
  49.2279337  59.6408085  17.3149219  49.6603865  59.3253369  16.3715263
  48.9905644  58.8277737  17.9910257  50.0695506  60.6788130  17.9876467
  50.4731612  61.2530293  17.2617472  50.7948348  60.2664344  18.5554413
  46.9226301  61.3134605  17.0198138  23.9414137  19.9569093  48.9024410
  22.8741527  20.8482122  48.8642579  22.8380764  21.6880811  49.5127769
  21.8401688  20.6249272  47.9575501  21.0182918  21.2955903  47.9146040
  21.8783795  19.5210468  47.1060549  21.0862782  19.3563141  46.4194163
  22.9525169  18.6334533  47.1572363  22.9760387  17.7932349  46.5092272
  23.9802264  18.8708288  48.0642424  25.1504152  19.9809501  49.7809598
  24.9011054  19.5220011  50.7313805  25.5356013  20.9913347  49.8614565
  25.2186384  18.0681808  48.3058551  25.6510912  17.7527092  47.3624595
  24.9812691  17.2551460  48.9819589  26.0602553  19.1061853  48.9785799
  26.4638658  19.6804016  48.2526804  26.7855395  18.6938067  49.5463745
  22.9133348  19.7408327  48.0107471  25.8321285  22.7119113  46.1110959
  24.7648675  23.6032142  46.0729129  24.7287911  24.4430831  46.7214318
  23.7308835  23.3799292  45.1662051  22.9090066  24.0505923  45.1232590
  23.7690942  22.2760488  44.3147099  22.9769930  22.1113160  43.6280712
  24.8432317  21.3884553  44.3658913  24.8667534  20.5482369  43.7178821
  25.8709411  21.6258308  45.2728974  27.0411299  22.7359521  46.9896148
  26.7918201  22.2770031  47.9400355  27.4263161  23.7463367  47.0701115
  27.1093532  20.8231828  45.5145101  27.5418060  20.5077112  44.5711145
  26.8719839  20.0101480  46.1906139  27.9509700  21.8611873  46.1872349
  28.3545806  22.4354036  45.4613354  28.6762542  21.4488087  46.7550295
  24.8040496  22.4958348  45.2194021  48.5207055  55.7719352  12.6149559
  47.4534445  56.6632382  12.5767728  47.4173682  57.5031070  13.2252918
  46.4194606  56.4399531  11.6700650  45.5975836  57.1106162  11.6271190
  46.4576713  55.3360727  10.8185698  45.6655700  55.1713400  10.1319312
  47.5318087  54.4484792  10.8697512  47.5553305  53.6082608  10.2217421
  48.5595182  54.6858547  11.7767573  49.7297070  55.7959760  13.4934748
  49.4803972  55.3370270  14.4438954  50.1148931  56.8063606  13.5739714
  49.7979302  53.8832067  12.0183700  50.2303830  53.5677351  11.0749744
  49.5605609  53.0701719  12.6944738  50.6395471  54.9212112  12.6910948
  51.0431576  55.4954276  11.9651953  51.3648313  54.5088326  13.2588894
  47.4926266  55.5558587  11.7232620  50.4114203  58.5269372   9.8236109
  49.3441592  59.4182401   9.7854278  49.3080829  60.2581090  10.4339468
  48.3101753  59.1949551   8.8787200  47.4882984  59.8656182   8.8357740
  48.3483860  58.0910747   8.0272248  47.5562848  57.9263420   7.3405862
  49.4225235  57.2034812   8.0784062  49.4460452  56.3632628   7.4303971
  50.4502329  57.4408567   8.9854123  51.6204217  58.5509780  10.7021297
  51.3711119  58.0920290  11.6525504  52.0056079  59.5613626  10.7826264
  51.6886450  56.6382087   9.2270250  52.1210978  56.3227371   8.2836294
  51.4512757  55.8251739   9.9031288  52.5302618  57.6762132   9.8997498
  52.9338724  58.2504296   9.1738503  53.2555460  57.2638346  10.4675444
  49.3833414  58.3108606   8.9319170  24.5114102  14.1993075  43.6058891
  23.4441492  15.0906105  43.5677060  23.4080728  15.9304793  44.2162250
  22.4101653  14.8673254  42.6609982  21.5882883  15.5379885  42.6180522
  22.4483760  13.7634450  41.8095031  21.6562747  13.5987123  41.1228644
  23.5225134  12.8758515  41.8606844  23.5460351  12.0356331  41.2126753
  24.5502229  13.1132270  42.7676905  25.7204117  14.2233483  44.4844080
  25.4711019  13.7643993  45.4348286  26.1055978  15.2337329  44.5649047
  25.7886349  12.3105790  43.0093032  26.2210877  11.9951074  42.0659076
  25.5512656  11.4975442  43.6854070  26.6302518  13.3485835  43.6820280
  27.0338623  13.9227999  42.9561285  27.3555360  12.9362049  44.2498226
  23.4833313  13.9832310  42.7141952  26.4021249  16.9543095  40.8145441
  25.3348639  17.8456125  40.7763610  25.2987876  18.6854813  41.4248800
  24.3008800  17.6223274  39.8696532  23.4790031  18.2929905  39.8267072
  24.3390907  16.5184470  39.0181580  23.5469894  16.3537143  38.3315194
  25.4132282  15.6308535  39.0693394  25.4367499  14.7906351  38.4213303
  26.4409376  15.8682290  39.9763455  27.6111264  16.9783503  41.6930630
  27.3618166  16.5194013  42.6434836  27.9963126  17.9887349  41.7735596
  27.6793497  15.0655810  40.2179582  28.1118025  14.7501094  39.2745626
  27.4419803  14.2525462  40.8940620  28.5209665  16.1035855  40.8906830
  28.9245771  16.6778019  40.1647835  29.2462507  15.6912069  41.4584776
  25.3740461  16.7382330  39.9228502  33.9649840  27.9743174  29.6491640
  32.8977229  28.8656204  29.6109810  32.8616466  29.7054892  30.2594999
  31.8637390  28.6423354  28.7042732  31.0418621  29.3129985  28.6613271
  31.9019497  27.5384550  27.8527780  31.1098485  27.3737222  27.1661393
  32.9760872  26.6508615  27.9039594  32.9996089  25.8106431  27.2559502
  34.0037966  26.8882370  28.8109655  35.1739854  27.9983583  30.5276829
  34.9246756  27.5394093  31.4781036  35.5591716  29.0087429  30.6081796
  35.2422087  26.0855890  29.0525782  35.6746615  25.7701174  28.1091826
  35.0048394  25.2725542  29.7286820  36.0838255  27.1235935  29.7253030
  36.4874361  27.6978098  28.9994035  36.8091097  26.7112149  30.2930976
  32.9369051  27.7582410  28.7574702  35.8556987  30.7293194  26.8578190
  34.7884377  31.6206224  26.8196360  34.7523614  32.4604912  27.4681549
  33.7544538  31.3973374  25.9129282  32.9325769  32.0680005  25.8699821
  33.7926645  30.2934570  25.0614330  33.0005632  30.1287242  24.3747943
  34.8668019  29.4058635  25.1126143  34.8903237  28.5656451  24.4646052
  35.8945114  29.6432390  26.0196205  37.0647002  30.7533603  27.7363379
  36.8153904  30.2944113  28.6867586  37.4498863  31.7637449  27.8168346
  37.1329234  28.8405909  26.2612332  37.5653762  28.5251194  25.3178376
  36.8955541  28.0275562  26.9373370  37.9745403  29.8785955  26.9339580
  38.3781508  30.4528118  26.2080585  38.6998245  29.4662168  27.5017526
  34.8276198  30.5132429  25.9661251  37.7464135  33.4843214  24.0664740
  36.6791525  34.3756244  24.0282910  36.6430761  35.2154932  24.6768099
  35.6451685  34.1523394  23.1215832  34.8232916  34.8230025  23.0786371
  35.6833792  33.0484590  22.2700880  34.8912780  32.8837262  21.5834493
  36.7575167  32.1608655  22.3212693  36.7810384  31.3206471  21.6732602
  37.7852261  32.3982410  23.2282755  38.9554149  33.5083623  24.9449929
  38.7061051  33.0494132  25.8954136  39.3406011  34.5187468  25.0254896
  39.0236382  31.5955929  23.4698882  39.4560910  31.2801214  22.5264926
  38.7862689  30.7825582  24.1459920  39.8652550  32.6335975  24.1426130
  40.2688656  33.2078138  23.4167135  40.5905392  32.2212188  24.7104076
  36.7183346  33.2682449  23.1747802  39.6371282  36.2393234  21.2751290
  38.5698672  37.1306264  21.2369460  38.5337909  37.9704952  21.8854649
  37.5358833  36.9073414  20.3302382  36.7140064  37.5780045  20.2872921
  37.5740940  35.8034610  19.4787430  36.7819927  35.6387282  18.7921043
  38.6482314  34.9158674  19.5299243  38.6717532  34.0756491  18.8819152
  39.6759409  35.1532430  20.4369305  40.8461297  36.2633643  22.1536479
  40.5968199  35.8044152  23.1040685  41.2313158  37.2737488  22.2341446
  40.9143529  34.3505949  20.6785432  41.3468057  34.0351234  19.7351476
  40.6769836  33.5375602  21.3546469  41.7559698  35.3885995  21.3512680
  42.1595803  35.9628158  20.6253685  42.4812540  34.9762208  21.9190626
  38.6090493  36.0232469  20.3834352  41.5278430  38.9943254  18.4837840
  40.4605820  39.8856284  18.4456009  40.4245056  40.7254972  19.0941199
  39.4265980  39.6623434  17.5388931  38.6047211  40.3330064  17.4959471
  39.4648088  38.5584630  16.6873980  38.6727075  38.3937302  16.0007593
  40.5389462  37.6708694  16.7385793  40.5624679  36.8306511  16.0905702
  41.5666556  37.9082450  17.6455855  42.7368445  39.0183663  19.3623029
  42.4875346  38.5594172  20.3127235  43.1220306  40.0287508  19.4427996
  42.8050677  37.1055969  17.8871982  43.2375205  36.7901254  16.9438026
  42.5676984  36.2925622  18.5633019  43.6466845  38.1436015  18.5599230
  44.0502951  38.7178178  17.8340235  44.3719687  37.7312228  19.1277176
  40.4997641  38.7782489  17.5920901  43.4185577  41.7493274  15.6924390
  42.3512967  42.6406304  15.6542559  42.3152204  43.4804992  16.3027749
  41.3173128  42.4173454  14.7475481  40.4954359  43.0880084  14.7046021
  41.3555235  41.3134650  13.8960530  40.5634222  41.1487322  13.2094143
  42.4296609  40.4258714  13.9472343  42.4531827  39.5856531  13.2992252
  43.4573704  40.6632470  14.8542404  44.6275592  41.7733683  16.5709579
  44.3782494  41.3144192  17.5213785  45.0127453  42.7837528  16.6514546
  44.6957824  39.8605989  15.0958532  45.1282352  39.5451274  14.1524576
  44.4584131  39.0475642  15.7719569  45.5373993  40.8986035  15.7685780
  45.9410099  41.4728198  15.0426785  46.2626835  40.4862248  16.3363726
  42.3904788  41.5332509  14.8007451  45.3092725  44.5043294  12.9010940
  44.2420115  45.3956324  12.8629109  44.2059351  46.2355012  13.5114299
  43.2080275  45.1723474  11.9562031  42.3861506  45.8430104  11.9132571
  43.2462383  44.0684669  11.1047080  42.4541370  43.9037342  10.4180693
  44.3203757  43.1808734  11.1558893  44.3438974  42.3406551  10.5078802
  45.3480852  43.4182490  12.0628954  46.5182740  44.5283703  13.7796129
  46.2689641  44.0694212  14.7300335  46.9034601  45.5387548  13.8601096
  46.5864972  42.6156009  12.3045082  47.0189500  42.3001293  11.3611126
  46.3491279  41.8025662  12.9806119  47.4281140  43.6536055  12.9772330
  47.8317246  44.2278218  12.2513335  48.1533982  43.2412268  13.5450276
  44.2811936  44.2882529  12.0094001  47.1999872  47.2593314  10.1097490
  46.1327262  48.1506344  10.0715659  46.0966499  48.9905032  10.7200849
  45.0987423  47.9273493   9.1648581  44.2768654  48.5980124   9.1219121
  45.1369530  46.8234689   8.3133630  44.3448517  46.6587362   7.6267243
  46.2110904  45.9358754   8.3645443  46.2346122  45.0956570   7.7165352
  47.2387999  46.1732510   9.2715504  48.4089887  47.2833723  10.9882679
  48.1596789  46.8244232  11.9386885  48.7941749  48.2937568  11.0687646
  48.4772120  45.3706029   9.5131632  48.9096647  45.0551313   8.5697675
  48.2398426  44.5575682  10.1892669  49.3188288  46.4086074  10.1858880
  49.7224394  46.9828238   9.4599885  50.0441130  45.9962288  10.7536825
  46.1719083  47.0432549   9.2180551  22.8993389  64.6201823  58.3226000
  21.8320779  65.5114852  58.2844169  21.7960015  66.3513541  58.9329359
  20.7980939  65.2882002  57.3777091  19.9762170  65.9588633  57.3347631
  20.8363047  64.1843198  56.5262139  20.0442034  64.0195870  55.8395753
  21.9104421  63.2967263  56.5773953  21.9339638  62.4565079  55.9293862
  22.9381516  63.5341018  57.4844014  24.1083404  64.6442231  59.2011189
  23.8590306  64.1852741  60.1515395  24.4935265  65.6546077  59.2816156
  24.1765636  62.7314538  57.7260141  24.6090164  62.4159822  56.7826185
  23.9391943  61.9184190  58.4021179  25.0181805  63.7694583  58.3987389
  25.4217910  64.3436746  57.6728394  25.7434647  63.3570797  58.9665335
  21.8712600  64.4041058  57.4309061  24.7900536  67.3751842  55.5312550
  23.7227926  68.2664872  55.4930719  23.6867163  69.1063560  56.1415909
  22.6888087  68.0432022  54.5863641  21.8669318  68.7138653  54.5434181
  22.7270194  66.9393218  53.7348689  21.9349181  66.7745890  53.0482303
  23.8011568  66.0517283  53.7860503  23.8246786  65.2115099  53.1380412
  24.8288663  66.2891038  54.6930564  25.9990551  67.3992251  56.4097739
  25.7497453  66.9402761  57.3601945  26.3842413  68.4096097  56.4902705
  26.0672784  65.4864558  54.9346691  26.4997312  65.1709842  53.9912735
  25.8299090  64.6734210  55.6107729  26.9088952  66.5244603  55.6073939
  27.3125058  67.0986766  54.8814944  27.6341794  66.1120817  56.1751885
  23.7619747  67.1591078  54.6395611  26.6807684  70.1301862  52.7399100
  25.6135074  71.0214892  52.7017269  25.5774310  71.8613580  53.3502459
  24.5795235  70.7982042  51.7950191  23.7576465  71.4688673  51.7520731
  24.6177342  69.6943238  50.9435239  23.8256329  69.5295910  50.2568853
  25.6918716  68.8067303  50.9947053  25.7153933  67.9665119  50.3466962
  26.7195811  69.0441058  51.9017114  27.8897699  70.1542271  53.6184288
  27.6404601  69.6952781  54.5688495  28.2749560  71.1646117  53.6989255
  27.9579931  68.2414577  52.1433241  28.3904459  67.9259862  51.1999285
  27.7206238  67.4284230  52.8194279  28.7996100  69.2794623  52.8160489
  29.2032205  69.8536786  52.0901494  29.5248942  68.8670836  53.3838435
  25.6526895  69.9141097  51.8482161  19.6879059  53.3525765  58.6087381
  18.6206448  54.2438795  58.5705550  18.5845685  55.0837483  59.2190740
  17.5866609  54.0205944  57.6638472  16.7647840  54.6912575  57.6209012
  17.6248716  52.9167140  56.8123521  16.8327704  52.7519813  56.1257134
  18.6990091  52.0291205  56.8635334  18.7225308  51.1889021  56.2155243
  19.7267185  52.2664960  57.7705395  20.8969073  53.3766174  59.4872570
  20.6475975  52.9176683  60.4376776  21.2820935  54.3870019  59.5677537
  20.9651306  51.4638480  58.0121523  21.3975834  51.1483764  57.0687567
  20.7277613  50.6508132  58.6882560  21.8067474  52.5018525  58.6848771
  22.2103580  53.0760689  57.9589776  22.5320316  52.0894739  59.2526717
  18.6598269  53.1365000  57.7170442  21.5786206  56.1075785  55.8173931
  20.5113596  56.9988815  55.7792100  20.4752833  57.8387503  56.4277290
  19.4773757  56.7755964  54.8725022  18.6554988  57.4462595  54.8295562
  19.5155864  55.6717160  54.0210071  18.7234851  55.5069833  53.3343684
  20.5897238  54.7841225  54.0721884  20.6132456  53.9439041  53.4241793
  21.6174333  55.0214980  54.9791945  22.7876221  56.1316193  56.6959120
  22.5383123  55.6726703  57.6463326  23.1728082  57.1420039  56.7764087
  22.8558453  54.2188500  55.2208073  23.2882981  53.9033784  54.2774117
  22.6184760  53.4058152  55.8969110  23.6974622  55.2568545  55.8935321
  24.1010727  55.8310709  55.1676326  24.4227464  54.8444759  56.4613267
  20.5505417  55.8915020  54.9256992  31.0321944  69.8825884  41.8606681
  29.9649334  70.7738914  41.8224850  29.9288570  71.6137602  42.4710040
  28.9309494  70.5506064  40.9157772  28.1090725  71.2212695  40.8728312
  28.9691602  69.4467260  40.0642820  28.1770589  69.2819932  39.3776434
  30.0432976  68.5591325  40.1154634  30.0668193  67.7189141  39.4674543
  31.0710071  68.7965080  41.0224695  32.2411959  69.9066293  42.7391870
  31.9918860  69.4476803  43.6896076  32.6263820  70.9170139  42.8196837
  32.3094191  67.9938600  41.2640822  32.7418719  67.6783884  40.3206866
  32.0720498  67.1808252  41.9401860  33.1510359  69.0318645  41.9368070
  33.5546465  69.6060808  41.2109075  33.8763201  68.6194859  42.5046016
  30.0041155  69.6665120  40.9689742  20.2579023  47.5949747  53.3121862
  19.1906413  48.4862777  53.2740032  19.1545650  49.3261465  53.9225221
  18.1566574  48.2629927  52.3672954  17.3347805  48.9336557  52.3243493
  18.1948681  47.1591122  51.5158002  17.4027668  46.9943795  50.8291615
  19.2690055  46.2715187  51.5669815  19.2925273  45.4313004  50.9189724
  20.2967150  46.5088943  52.4739877  21.4669038  47.6190156  54.1907051
  21.2175940  47.1600665  55.1411258  21.8520900  48.6294001  54.2712018
  21.5351271  45.7062462  52.7156004  21.9675799  45.3907746  51.7722048
  21.2977577  44.8932115  53.3917042  22.3767439  46.7442508  53.3883252
  22.7803545  47.3184671  52.6624257  23.1020281  46.3318721  53.9561198
  19.2298234  47.3788982  52.4204924  31.6021909  64.1249867  36.5641162
  30.5349299  65.0162896  36.5259331  30.4988535  65.8561585  37.1744521
  29.5009459  64.7930046  35.6192253  28.6790690  65.4636677  35.5762793
  29.5391566  63.6891242  34.7677302  28.7470554  63.5243915  34.0810915
  30.6132941  62.8015307  34.8189115  30.6368158  61.9613123  34.1709024
  31.6410035  63.0389062  35.7259176  32.8111923  64.1490275  37.4426351
  32.5618825  63.6900785  38.3930557  33.1963785  65.1594121  37.5231318
  32.8794156  62.2362582  35.9675304  33.3118684  61.9207866  35.0241347
  32.6420463  61.4232234  36.6436341  33.7210324  63.2742627  36.6402552
  34.1246430  63.8484791  35.9143557  34.4463166  62.8618841  37.2080497
  30.5741120  63.9089102  35.6724223  33.4929056  66.8799887  33.7727712
  32.4256446  67.7712916  33.7345881  32.3895683  68.6111605  34.3831071
  31.3916607  67.5480066  32.8278803  30.5697838  68.2186697  32.7849343
  31.4298714  66.4441262  31.9763852  30.6377701  66.2793935  31.2897465
  32.5040088  65.5565327  32.0275665  32.5275306  64.7163143  31.3795574
  33.5317183  65.7939082  32.9345726  34.7019071  66.9040295  34.6512901
  34.4525973  66.4450805  35.6017107  35.0870932  67.9144141  34.7317868
  34.7701303  64.9912602  33.1761854  35.2025831  64.6757886  32.2327897
  34.5327610  64.1782254  33.8522891  35.6117472  66.0292647  33.8489102
  36.0153577  66.6034810  33.1230106  36.3370314  65.6168861  34.4167047
  32.4648267  66.6639122  32.8810773  20.8278988  41.8373729  48.0156344
  19.7606378  42.7286759  47.9774513  19.7245615  43.5685447  48.6259703
  18.7266539  42.5053909  47.0707435  17.9047770  43.1760540  47.0277975
  18.7648646  41.4015105  46.2192483  17.9727633  41.2367777  45.5326097
  19.8390020  40.5139169  46.2704297  19.8625238  39.6736986  45.6224206
  20.8667115  40.7512925  47.1774358  22.0369003  41.8614138  48.8941533
  21.7875905  41.4024647  49.8445739  22.4220864  42.8717983  48.9746499
  22.1051235  39.9486444  47.4190485  22.5375763  39.6331729  46.4756529
  21.8677542  39.1356097  48.0951523  22.9467404  40.9866490  48.0917733
  23.3503510  41.5608653  47.3658738  23.6720246  40.5742703  48.6595679
  19.7998199  41.6212964  47.1239405  34.0629021  61.1223869  28.4762193
  32.9956411  62.0136899  28.4380362  32.9595647  62.8535587  29.0865552
  31.9616572  61.7904048  27.5313284  31.1397802  62.4610679  27.4883824
  31.9998679  60.6865244  26.6798333  31.2077666  60.5217917  25.9931946
  33.0740053  59.7989309  26.7310146  33.0975270  58.9587125  26.0830055
  34.1017148  60.0363064  27.6380208  35.2719036  61.1464278  29.3547382
  35.0225938  60.6874787  30.3051588  35.6570897  62.1568123  29.4352349
  35.3401268  59.2336584  27.8796335  35.7725796  58.9181868  26.9362379
  35.1027575  58.4206236  28.5557372  36.1817437  60.2716629  28.5523583
  36.5853542  60.8458793  27.8264588  36.9070279  59.8592843  29.1201529
  33.0348232  60.9063104  27.5845254  35.9536168  63.8773889  25.6848743
  34.8863558  64.7686919  25.6466912  34.8502795  65.6085607  26.2952102
  33.8523719  64.5454068  24.7399834  33.0304950  65.2160699  24.6970374
  33.8905826  63.4415264  23.8884883  33.0984813  63.2767937  23.2018496
  34.9647201  62.5539329  23.9396696  34.9882418  61.7137145  23.2916605
  35.9924295  62.7913084  24.8466757  37.1626183  63.9014297  26.5633932
  36.9133085  63.4424807  27.5138138  37.5478045  64.9118143  26.6438899
  37.2308416  61.9886604  25.0882885  37.6632944  61.6731888  24.1448929
  36.9934723  61.1756256  25.7643922  38.0724584  63.0266649  25.7610133
  38.4760690  63.6008813  25.0351138  38.7977426  62.6142863  26.3288079
  34.9255380  63.6613124  24.7931804  19.5071805  33.3247692  45.5104275
  18.4399195  34.2160721  45.4722444  18.4038432  35.0559410  46.1207634
  17.4059356  33.9927871  44.5655366  16.5840587  34.6634502  44.5225906
  17.4441463  32.8889067  43.7140415  16.6520450  32.7241739  43.0274028
  18.5182838  32.0013132  43.7652228  18.5418055  31.1610948  43.1172137
  19.5459932  32.2386887  44.6722289  20.7161820  33.3488100  46.3889464
  20.4668722  32.8898610  47.3393670  21.1013682  34.3591946  46.4694431
  20.7844053  31.4360407  44.9138417  21.2168581  31.1205691  43.9704460
  20.5470360  30.6230059  45.5899454  21.6260221  32.4740452  45.5865665
  22.0296327  33.0482615  44.8606670  22.3513063  32.0616666  46.1543610
  18.4791016  33.1086927  44.6187336  21.3978953  36.0797711  42.7190825
  20.3306343  36.9710741  42.6808994  20.2945580  37.8109429  43.3294184
  19.2966504  36.7477891  41.7741916  18.4747734  37.4184522  41.7312456
  19.3348611  35.6439087  40.9226965  18.5427598  35.4791759  40.2360578
  20.4089985  34.7563152  40.9738778  20.4325203  33.9160968  40.3258687
  21.4367080  34.9936907  41.8808839  22.6068968  36.1038120  43.5976014
  22.3575870  35.6448630  44.5480220  22.9920829  37.1141966  43.6780981
  22.6751200  34.1910427  42.1224966  23.1075728  33.8755711  41.1791010
  22.4377507  33.3780079  42.7986004  23.5167369  35.2290472  42.7952215
  23.9203474  35.8032635  42.0693219  24.2420211  34.8166685  43.3630160
  20.3698164  35.8636946  41.8273886  34.6328986  55.3647851  23.1796674
  33.5656376  56.2560881  23.1414844  33.5295612  57.0959569  23.7900033
  32.5316536  56.0328030  22.2347766  31.7097767  56.7034661  22.1918305
  32.5698644  54.9289226  21.3832814  31.7777631  54.7641899  20.6966427
  33.6440018  54.0413291  21.4344628  33.6675235  53.2011107  20.7864536
  34.6717113  54.2787047  22.3414689  35.8419001  55.3888260  24.0581863
  35.5925902  54.9298769  25.0086070  36.2270862  56.3992105  24.1386830
  35.9101233  53.4760566  22.5830816  36.3425761  53.1605850  21.6396860
  35.6727540  52.6630219  23.2591854  36.7517401  54.5140611  23.2558064
  37.1553507  55.0882775  22.5299069  37.4770243  54.1016825  23.8236010
  33.6048197  55.1487086  22.2879736  36.5236133  58.1197871  20.3883224
  35.4563523  59.0110901  20.3501394  35.4202760  59.8509589  20.9986583
  34.4223684  58.7878050  19.4434316  33.6004915  59.4584681  19.4004855
  34.4605791  57.6839246  18.5919364  33.6684778  57.5191919  17.9052977
  35.5347165  56.7963311  18.6431177  35.5582383  55.9561127  17.9951086
  36.5624260  57.0337066  19.5501239  37.7326148  58.1438280  21.2668413
  37.4833050  57.6848789  22.2172620  38.1178010  59.1542125  21.3473380
  37.8008381  56.2310586  19.7917366  38.2332908  55.9155870  18.8483410
  37.5634687  55.4180239  20.4678404  38.6424549  57.2690631  20.4644614
  39.0460655  57.8432795  19.7385619  39.3677391  56.8566845  21.0322560
  35.4955344  57.9037106  19.4966286  18.1864623  24.8121654  43.0052206
  17.1192013  25.7034684  42.9670376  17.0831249  26.5433372  43.6155565
  16.0852173  25.4801833  42.0603298  15.2633404  26.1508464  42.0173837
  16.1234281  24.3763029  41.2088346  15.3313268  24.2115702  40.5221959
  17.1975655  23.4887094  41.2600159  17.2210872  22.6484910  40.6120068
  18.2252750  23.7260849  42.1670221  19.3954638  24.8362062  43.8837395
  19.1461539  24.3772572  44.8341602  19.7806499  25.8465908  43.9642362
  19.4636870  22.9234369  42.4086348  19.8961398  22.6079653  41.4652392
  19.2263177  22.1104021  43.0847386  20.3053038  23.9614414  43.0813596
  20.7089144  24.5356578  42.3554601  21.0305880  23.5490628  43.6491542
  17.1583834  24.5960889  42.1135268  20.0771770  27.5671674  40.2138756
  19.0099160  28.4584704  40.1756926  18.9738397  29.2983392  40.8242115
  17.9759321  28.2351853  39.2689848  17.1540552  28.9058484  39.2260387
  18.0141428  27.1313049  38.4174896  17.2220415  26.9665722  37.7308509
  19.0882802  26.2437114  38.4686709  19.1118020  25.4034930  37.8206618
  20.1159897  26.4810869  39.3756771  21.2861785  27.5912082  41.0923945
  21.0368687  27.1322592  42.0428151  21.6713647  28.6015928  41.1728912
  21.3544018  25.6784389  39.6172898  21.7868545  25.3629673  38.6738942
  21.1170324  24.8654041  40.2933935  22.1960186  26.7164434  40.2900146
  22.5996292  27.2906598  39.5641151  22.9213028  26.3040648  40.8578092
  19.0490981  27.3510909  39.3221818  33.3121803  46.8521813  20.6744606
  32.2449193  47.7434843  20.6362775  32.2088430  48.5833531  21.2847965
  31.2109354  47.5201993  19.7295697  30.3890584  48.1908624  19.6866237
  31.2491461  46.4163189  18.8780746  30.4570448  46.2515861  18.1914359
  32.3232835  45.5287253  18.9292559  32.3468053  44.6885070  18.2812468
  33.3509930  45.7661009  19.8362620  34.5211818  46.8762222  21.5529795
  34.2718720  46.4172731  22.5034001  34.9063679  47.8866067  21.6334762
  34.5894050  44.9634528  20.0778747  35.0218578  44.6479813  19.1344791
  34.3520357  44.1504181  20.7539785  35.4310219  46.0014574  20.7505995
  35.8346324  46.5756737  20.0247000  36.1563061  45.5890787  21.3183941
  32.2841014  46.6361048  19.7827667  35.2028951  49.6071833  17.8831156
  34.1356340  50.4984863  17.8449325  34.0995577  51.3383551  18.4934515
  33.1016501  50.2752013  16.9382247  32.2797732  50.9458643  16.8952787
  33.1398608  49.1713209  16.0867295  32.3477596  49.0065881  15.4000909
  34.2139983  48.2837273  16.1379109  34.2375200  47.4435090  15.4899018
  35.2417077  48.5211029  17.0449170  36.4118965  49.6312242  18.7616345
  36.1625867  49.1722751  19.7120551  36.7970827  50.6416087  18.8421311
  36.4801198  47.7184548  17.2865297  36.9125726  47.4029833  16.3431341
  36.2427505  46.9054201  17.9626335  37.3217366  48.7564594  17.9592545
  37.7253472  49.3306757  17.2333550  38.0470208  48.3440807  18.5270491
  34.1748162  49.3911068  16.9914217  37.0936098  52.3621853  15.0917706
  36.0263488  53.2534883  15.0535875  35.9902725  54.0933571  15.7021065
  34.9923649  53.0302033  14.1468797  34.1704880  53.7008663  14.1039337
  35.0305756  51.9263229  13.2953845  34.2384743  51.7615901  12.6087459
  36.1047130  51.0387293  13.3465659  36.1282348  50.1985110  12.6985568
  37.1324225  51.2761049  14.2535720  38.3026113  52.3862262  15.9702895
  38.0533015  51.9272771  16.9207101  38.6877974  53.3966107  16.0507861
  38.3708345  50.4734568  14.4951847  38.8032873  50.1579853  13.5517891
  38.1334652  49.6604221  15.1712885  39.2124514  51.5114614  15.1679095
  39.6160619  52.0856777  14.4420100  39.9377356  51.0990827  15.7357041
  36.0655309  52.1461088  14.2000767  22.5378883  24.5645676  32.1259787
  21.4706273  25.4558706  32.0877957  21.4345509  26.2957394  32.7363146
  20.4366433  25.2325855  31.1810879  19.6147664  25.9032486  31.1381418
  20.4748540  24.1287051  30.3295927  19.6827528  23.9639724  29.6429540
  21.5489915  23.2411116  30.3807741  21.5725132  22.4008932  29.7327649
  22.5767009  23.4784871  31.2877802  23.7468898  24.5886085  33.0044976
  23.4975799  24.1296594  33.9549183  24.1320759  25.5989930  33.0849943
  23.8151130  22.6758391  31.5293929  24.2475658  22.3603675  30.5859973
  23.5777437  21.8628043  32.2054967  24.6567298  23.7138436  32.2021177
  25.0603404  24.2880600  31.4762182  25.3820140  23.3014650  32.7699123
  21.5098094  24.3484911  31.2342849  24.4286030  27.3195696  29.3346337
  23.3613420  28.2108726  29.2964507  23.3252657  29.0507414  29.9449696
  22.3273581  27.9875875  28.3897429  21.5054812  28.6582506  28.3467968
  22.3655688  26.8837071  27.5382477  21.5734675  26.7189744  26.8516090
  23.4397062  25.9961136  27.5894290  23.4632280  25.1558952  26.9414199
  24.4674157  26.2334891  28.4964352  25.6376045  27.3436104  30.2131526
  25.3882947  26.8846614  31.1635733  26.0227906  28.3539950  30.2936493
  25.7058277  25.4308411  28.7380479  26.1382805  25.1153695  27.7946523
  25.4684584  24.6178063  29.4141517  26.5474446  26.4688456  29.4107727
  26.9510551  27.0430620  28.6848732  27.2727288  26.0564670  29.9785673
  23.4005241  27.1034931  28.4429398  26.3193178  30.0745716  26.5432887
  25.2520568  30.9658746  26.5051057  25.2159804  31.8057434  27.1536246
  24.2180728  30.7425895  25.5983979  23.3961959  31.4132526  25.5554518
  24.2562836  29.6387091  24.7469027  23.4641823  29.4739764  24.0602640
  25.3304210  28.7511156  24.7980840  25.3539427  27.9108972  24.1500749
  26.3581304  28.9884911  25.7050902  27.5283193  30.0986124  27.4218076
  27.2790094  29.6396634  28.3722282  27.9135054  31.1089970  27.5023043
  27.5965425  28.1858431  25.9467029  28.0289953  27.8703715  25.0033073
  27.3591732  27.3728083  26.6228067  28.4381593  29.2238476  26.6194277
  28.8417699  29.7980640  25.8935282  29.1634435  28.8114690  27.1872223
  25.2912389  29.8584951  25.6515949  28.2100325  32.8295736  23.7519437
  27.1427715  33.7208765  23.7137607  27.1066952  34.5607454  24.3622796
  26.1087876  33.4975915  22.8070529  25.2869107  34.1682546  22.7641068
  26.1469983  32.3937111  21.9555577  25.3548970  32.2289784  21.2689190
  27.2211357  31.5061176  22.0067390  27.2446575  30.6658992  21.3587299
  28.2488452  31.7434931  22.9137452  29.4190340  32.8536144  24.6304626
  29.1697242  32.3946654  25.5808832  29.8042201  33.8639990  24.7109593
  29.4872573  30.9408451  23.1553579  29.9197100  30.6253735  22.2119623
  29.2498879  30.1278103  23.8314616  30.3288741  31.9788496  23.8280827
  30.7324847  32.5530660  23.1021832  31.0541583  31.5664710  24.3958773
  27.1819536  32.6134970  22.8602498  30.1007473  35.5845756  20.9605987
  29.0334863  36.4758785  20.9224156  28.9974099  37.3157474  21.5709346
  27.9995023  36.2525935  20.0157078  27.1776254  36.9232566  19.9727618
  28.0377131  35.1487131  19.1642127  27.2456118  34.9839804  18.4775740
  29.1118505  34.2611196  19.2153940  29.1353722  33.4209012  18.5673849
  30.1395600  34.4984951  20.1224002  31.3097488  35.6086164  21.8391176
  31.0604389  35.1496674  22.7895382  31.6949349  36.6190010  21.9196143
  31.3779720  33.6958471  20.3640129  31.8104248  33.3803755  19.4206173
  31.1406027  32.8828123  21.0401166  32.2195888  34.7338516  21.0367377
  32.6231994  35.3080679  20.3108382  32.9448730  34.3214730  21.6045323
  29.0726684  35.3684991  20.0689048  12.6122362  49.6952288  50.2063109
  11.5449751  50.5865318  50.1681279  11.5088988  51.4264006  50.8166468
  10.5109912  50.3632468  49.2614201   9.6891143  51.0339099  49.2184740
  10.5492019  49.2593664  48.4099249   9.7571007  49.0946336  47.7232862
  11.6233394  48.3717729  48.4611062  11.6468611  47.5315545  47.8130971
  12.6510488  48.6091484  49.3681124  13.8212376  49.7192697  51.0848298
  13.5719278  49.2603206  52.0352504  14.2064238  50.7296542  51.1653265
  13.8894609  47.8065003  49.6097251  14.3219137  47.4910288  48.6663295
  13.6520916  46.9934656  50.2858288  14.7310777  48.8445049  50.2824499
  15.1346883  49.4187212  49.5565504  15.4563619  48.4321262  50.8502445
  11.5841572  49.4791524  49.3146171  14.5029509  52.4502308  47.4149659
  13.4356899  53.3415338  47.3767828  13.3996136  54.1814026  48.0253018
  12.4017060  53.1182488  46.4700750  11.5798291  53.7889119  46.4271290
  12.4399167  52.0143684  45.6185799  11.6478154  51.8496356  44.9319412
  13.5140541  51.1267748  45.6697612  13.5375759  50.2865565  45.0217521
  14.5417636  51.3641504  46.5767674  15.7119524  52.4742717  48.2934848
  15.4626426  52.0153226  49.2439054  16.0971385  53.4846562  48.3739815
  15.7801756  50.5615023  46.8183801  16.2126284  50.2460308  45.8749845
  15.5428063  49.7484676  47.4944838  16.6217925  51.5995069  47.4911049
  17.0254030  52.1737232  46.7652054  17.3470767  51.1871282  48.0588995
  13.4748720  52.2341543  46.5232720  18.2843804  57.9602348  41.8322759
  17.2171194  58.8515378  41.7940928  17.1810431  59.6914066  42.4426118
  16.1831355  58.6282528  40.8873850  15.3612586  59.2989158  40.8444390
  16.2213462  57.5243724  40.0358899  15.4292449  57.3596396  39.3492512
  17.2954836  56.6367788  40.0870712  17.3190054  55.7965605  39.4390621
  18.3231931  56.8741544  40.9940773  19.4933819  57.9842757  42.7107948
  19.2440721  57.5253266  43.6612154  19.8785680  58.9946602  42.7912915
  19.5616051  56.0715063  41.2356901  19.9940579  55.7560348  40.2922945
  19.3242358  55.2584716  41.9117938  20.4032220  57.1095109  41.9084149
  20.8068325  57.6837272  41.1825154  21.1285062  56.6971322  42.4762095
  17.2563015  57.7441583  40.9405820  20.1750952  60.7152368  39.0409309
  19.1078342  61.6065398  39.0027478  19.0717578  62.4464086  39.6512668
  18.0738502  61.3832548  38.0960400  17.2519733  62.0539178  38.0530940
  18.1120610  60.2793743  37.2445449  17.3199597  60.1146416  36.5579062
  19.1861984  59.3917808  37.2957262  19.2097201  58.5515624  36.6477171
  20.2139078  59.6291564  38.2027323  21.3840967  60.7392777  39.9194498
  21.1347868  60.2803286  40.8698704  21.7692828  61.7496622  39.9999465
  21.4523199  58.8265083  38.4443451  21.8847727  58.5110367  37.5009494
  21.2149506  58.0134736  39.1204488  22.2939367  59.8645129  39.1170699
  22.6975473  60.4387292  38.3911704  23.0192209  59.4521342  39.6848644
  19.1470163  60.4991603  38.1492370  22.0658099  63.4702388  36.2495859
  20.9985489  64.3615418  36.2114028  20.9624726  65.2014106  36.8599218
  19.9645650  64.1382567  35.3046950  19.1426881  64.8089198  35.2617490
  20.0027757  63.0343763  34.4531999  19.2106744  62.8696436  33.7665612
  21.0769131  62.1467828  34.5043812  21.1004349  61.3065644  33.8563721
  22.1046226  62.3841584  35.4113873  23.2748114  63.4942797  37.1281048
  23.0255016  63.0353306  38.0785254  23.6599975  64.5046642  37.2086015
  23.3430346  61.5815103  35.6530000  23.7754874  61.2660387  34.7096044
  23.1056653  60.7684756  36.3291038  24.1846515  62.6195148  36.3257249
  24.5882621  63.1937312  35.5998253  24.9099357  62.2071362  36.8935194
  21.0377310  63.2541623  35.3578920  15.0729474  46.6926290  42.1184140
  14.0056864  47.5839320  42.0802310  13.9696100  48.4238008  42.7287499
  12.9717025  47.3606470  41.1735232  12.1498255  48.0313101  41.1305771
  13.0099132  46.2567666  40.3220280  12.2178119  46.0920338  39.6353893
  14.0840506  45.3691731  40.3732094  14.1075723  44.5289547  39.7252002
  15.1117601  45.6065486  41.2802155  16.2819489  46.7166699  42.9969329
  16.0326391  46.2577209  43.9473536  16.6671350  47.7270545  43.0774296
  16.3501721  44.8039006  41.5218282  16.7826249  44.4884290  40.5784326
  16.1128028  43.9908658  42.1979320  17.1917890  45.8419051  42.1945530
  17.5953995  46.4161214  41.4686535  17.9170732  45.4295264  42.7623476
  14.0448685  46.4765526  41.2267202  16.9636621  49.4476310  39.3270690
  15.8964011  50.3389340  39.2888860  15.8603248  51.1788028  39.9374049
  14.8624172  50.1156490  38.3821782  14.0405403  50.7863121  38.3392321
  14.9006279  49.0117686  37.5306830  14.1085266  48.8470358  36.8440443
  15.9747654  48.1241751  37.5818643  15.9982871  47.2839567  36.9338552
  17.0024748  48.3615506  38.4888705  18.1726636  49.4716719  40.2055879
  17.9233538  49.0127229  41.1560086  18.5578498  50.4820565  40.2860846
  18.2408869  47.5589025  38.7304832  18.6733397  47.2434310  37.7870876
  18.0035176  46.7458678  39.4065870  19.0825037  48.5969071  39.4032080
  19.4861143  49.1711234  38.6773085  19.8077879  48.1845284  39.9710026
  15.9355833  49.2315546  38.4353751  18.8543769  52.2026330  36.5357240
  17.7871159  53.0939360  36.4975410  17.7510396  53.9338048  37.1460599
  16.7531320  52.8706510  35.5908332  15.9312550  53.5413141  35.5478871
  16.7913427  51.7667706  34.7393380  15.9992414  51.6020378  34.0526993
  17.8654801  50.8791771  34.7905193  17.8890018  50.0389587  34.1425102
  18.8931896  51.1165526  35.6975255  20.0633784  52.2266739  37.4142429
  19.8140686  51.7677248  38.3646635  20.4485645  53.2370584  37.4947396
  20.1316016  50.3139045  35.9391382  20.5640544  49.9984330  34.9957426
  19.8942323  49.5008698  36.6152420  20.9732185  51.3519091  36.6118630
  21.3768290  51.9261254  35.8859635  21.6985027  50.9395304  37.1796576
  17.8262980  51.9865566  35.6440302  20.7450916  54.9576350  33.7443790
  19.6778306  55.8489380  33.7061960  19.6417543  56.6888068  34.3547149
  18.6438467  55.6256530  32.7994882  17.8219698  56.2963161  32.7565421
  18.6820574  54.5217726  31.9479930  17.8899561  54.3570398  31.2613543
  19.7561949  53.6341790  31.9991743  19.7797166  52.7939607  31.3511652
  20.7839043  53.8715546  32.9061805  21.9540931  54.9816759  34.6228979
  21.7047833  54.5227268  35.5733185  22.3392793  55.9920604  34.7033946
  22.0223164  53.0689065  33.1477932  22.4547692  52.7534350  32.2043976
  21.7849471  52.2558718  33.8238969  22.8639332  54.1069111  33.8205180
  23.2675438  54.6811274  33.0946185  23.5892174  53.6945324  34.3883126
  19.7170128  54.7415585  32.8526851  22.6358064  57.7126370  30.9530340
  21.5685454  58.6039400  30.9148509  21.5324691  59.4438088  31.5633699
  20.5345615  58.3806550  30.0081431  19.7126845  59.0513180  29.9651971
  20.5727722  57.2767746  29.1566480  19.7806709  57.1120418  28.4700093
  21.6469096  56.3891810  29.2078293  21.6704314  55.5489627  28.5598202
  22.6746191  56.6265566  30.1148355  23.8448079  57.7366779  31.8315529
  23.5954981  57.2777288  32.7819735  24.2299940  58.7470624  31.9120496
  23.9130311  55.8239085  30.3564482  24.3454839  55.5084370  29.4130526
  23.6756618  55.0108738  31.0325519  24.7546480  56.8619131  31.0291730
  25.1582585  57.4361294  30.3032735  25.4799322  56.4495344  31.5969676
  21.6077275  57.4965605  30.0613401  24.5265212  60.4676390  28.1616890
  23.4592601  61.3589420  28.1235059  23.4231838  62.1988108  28.7720249
  22.4252762  61.1356570  27.2167981  21.6033993  61.8063200  27.1738521
  22.4634869  60.0317766  26.3653030  21.6713857  59.8670438  25.6786643
  23.5376244  59.1441830  26.4164843  23.5611461  58.3039647  25.7684752
  24.5653338  59.3815586  27.3234904  25.7355226  60.4916799  29.0402079
  25.4862128  60.0327308  29.9906285  26.1207088  61.5020644  29.1207046
  25.8037459  58.5789105  27.5651032  26.2361987  58.2634390  26.6217076
  25.5663766  57.7658758  28.2412069  26.6453627  59.6169151  28.2378280
  27.0489733  60.1911314  27.5119285  27.3706469  59.2045364  28.8056226
  23.4984423  60.2515625  27.2699951  19.4243734  46.4450313  31.2391722
  18.3571124  47.3363342  31.2009891  18.3210360  48.1762031  31.8495081
  17.3231284  47.1130492  30.2942813  16.5012515  47.7837123  30.2513353
  17.3613392  46.0091688  29.4427861  16.5692379  45.8444360  28.7561475
  18.4354766  45.1215753  29.4939675  18.4589983  44.2813569  28.8459584
  19.4631861  45.3589508  30.4009736  20.6333749  46.4690721  32.1176910
  20.3840650  46.0101231  33.0681117  21.0185610  47.4794567  32.1981877
  20.7015981  44.5563028  30.6425863  21.1340509  44.2408312  29.6991907
  20.4642288  43.7432680  31.3186901  21.5432149  45.5943073  31.3153111
  21.9468255  46.1685236  30.5894116  22.2684991  45.1819287  31.8831057
  18.3962945  46.2289548  30.3474783  21.3150881  49.2000332  28.4478272
  20.2478271  50.0913362  28.4096441  20.2117508  50.9312050  29.0581631
  19.2138432  49.8680512  27.5029363  18.3919663  50.5387143  27.4599902
  19.2520539  48.7641708  26.6514411  18.4599526  48.5994380  25.9648024
  20.3261913  47.8765773  26.7026225  20.3497131  47.0363589  26.0546133
  21.3539008  48.1139528  27.6096286  22.5240896  49.2240741  29.3263460
  22.2747798  48.7651251  30.2767667  22.9092758  50.2344587  29.4068427
  22.5923129  47.3113048  27.8512413  23.0247656  46.9958332  26.9078457
  22.3549435  46.4982700  28.5273451  23.4339297  48.3493093  28.5239661
  23.8375403  48.9235256  27.7980666  24.1592139  47.9369306  29.0917607
  20.2870092  48.9839568  27.5561333  51.4609281  34.8268742  90.5659452
  50.8097260  35.4122822  90.1793465  52.2553644  35.3574937  90.6254489
  45.3864908  31.9157879  90.9646586  46.1595784  31.3686866  90.8259462
  45.7390307  32.7802128  91.1761047  47.7231186  28.0750545  88.5965036
  47.9756706  27.5532066  87.8348499  46.7855745  27.9116691  88.6991720
  52.9384546  32.5159174  91.1028436  52.3030379  32.5893800  91.8149341
  52.6081952  33.1052773  90.4247515  47.1660615  39.6939997  94.1334247
  47.0884645  40.6447822  94.2122727  46.5622259  39.3485870  94.7909173
  55.1038789  27.3957829  91.3124450  56.0156645  27.6285215  91.1372147
  54.5948436  27.9794873  90.7499528  57.5897604  33.3138085  96.0582395
  56.9048642  33.6936986  95.5079428  57.6741453  33.9233412  96.7914342
  49.4398984  35.0522150  92.8539786  49.3044659  35.8973686  93.2824634
  49.9808797  35.2541428  92.0905720  52.7541731  28.5661323  89.8911115
  52.2388354  29.3365928  90.1299502  52.4819039  27.8926459  90.5144176
  57.7276005  31.3193678  91.8264288  56.9505447  30.9804837  91.3819451
  58.4067486  31.3246301  91.1519254  50.9874466  32.5978639  93.3663850
  50.4595827  31.8631398  93.0537088  50.4861968  33.3753315  93.1203818
  49.1327066  30.4158849  86.3698823  48.2254127  30.1848102  86.5689972
  49.6298098  29.6196468  86.5572805  52.0395145  39.1256356  89.2895509
  51.3656843  39.4288053  89.8980467  52.4260967  39.9285436  88.9400966
  50.3115299  30.5171444  90.8922813  49.4026518  30.2330477  90.9895283
  50.3410383  30.9370522  90.0326120  55.5434567  34.1278033  94.6613981
  55.0896894  33.2868943  94.7179171  54.9128533  34.7639432  94.9988761
  53.9867506  35.9654530  95.5963799  54.2790480  36.5259587  94.8776165
  54.4966126  36.2583091  96.3516958  50.0091387  32.0580187  88.2310892
  49.5710817  31.3416046  87.7716529  50.7501828  32.2856302  87.6695983
  58.1264502  30.3337384  94.2887210  57.9882400  30.5238980  93.3608400
  57.7700721  31.0956767  94.7455262  50.2386360  39.2936028  91.5042589
  50.4138115  38.8224072  92.3188211  49.5519148  39.9201795  91.7323849
  54.1302615  30.9164569  87.8242949  53.5131785  30.1911397  87.7276002
  53.6619103  31.6773929  87.4810024  45.9201161  25.1349993  86.9464254
  45.0430627  25.0138794  86.5826500  46.3958914  24.3436072  86.6943142
  49.1065087  37.4876284  94.1926774  48.3232608  38.0297964  94.2864999
  49.8057832  38.0050263  94.5921015  53.4991517  32.0542600  94.4099403
  52.5647796  32.1744063  94.2404107  53.6768186  31.1515067  94.1459413
  54.9540300  34.2403741  91.9435589  55.2300144  34.1260336  92.8529463
  54.0844799  33.8421226  91.9047762  51.5894364  38.4890092  95.5868403
  51.7716758  37.6711748  96.0496155  52.4127350  38.7057784  95.1493293
  51.9236529  37.4158277  92.8483451  52.4524296  36.9050731  92.2353613
  52.1864749  37.1000807  93.7128984  55.0176713  37.3875075  93.4638434
  55.1913590  36.8221498  92.7112287  55.5105604  38.1875970  93.2817924
  60.8716104  30.1511498  95.0828734  61.3147250  29.4018823  94.6847857
  59.9942614  30.1421634  94.7002466  56.0051885  36.7041840  90.5635333
  56.7002790  37.3248532  90.7822647  56.3475035  35.8537191  90.8387710
  57.9043308  34.1541545  92.0922663  58.4294633  34.4928818  91.3671983
  57.8165661  33.2188560  91.9085798  49.5883969  40.2213528  96.4517917
  49.1488959  39.7289907  97.1450773  50.3392086  39.6786496  96.2109992
  46.5971348  34.3155461  91.9998679  46.7459469  34.9990925  91.3465351
  47.4037792  34.2960551  92.5148134  50.0966754  36.8103591  89.4710426
  49.5240721  37.4293778  89.0180898  50.6699547  37.3602953  90.0050348
  53.3164014  37.0940741  90.6019008  54.2494687  37.0286303  90.8051884
  53.2287226  37.9297008  90.1433541  55.9452030  36.4106612  87.5622956
  55.8665662  36.0766475  88.4558714  56.7661697  36.9028380  87.5614428
  50.4813552  28.1464404  86.8126479  51.4272657  28.0170612  86.8814897
  50.1027797  27.4079066  87.2895907  48.6656469  26.0714380  86.7481364
  47.7587925  25.7747493  86.8244077  48.9432450  25.7744198  85.8815650
  47.4355254  22.9301316  86.8893343  48.2974418  23.2556214  87.1489160
  47.6205598  22.1432811  86.3766409  53.5155982  33.7274607  87.1832934
  54.2191832  33.9324610  87.7990590  52.7918631  34.2951369  87.4482018
  54.3453792  29.4784468  93.3035204  54.2888994  29.9353020  92.4642837
  54.8982135  28.7175153  93.1258047  55.4242679  34.1657136  89.2331394
  56.2588283  33.7338335  89.0508869  55.2627022  33.9939150  90.1608289
  55.0788572  30.6689250  90.5987734  55.0237375  30.5033521  89.6576178
  54.4534627  31.3765282  90.7549923  56.2258662  47.2449797  90.9646586
  56.9989538  46.6978784  90.8259462  56.5784061  48.1094046  91.1761047
  58.5624940  43.4042463  88.5965036  58.8150461  42.8823984  87.8348499
  57.6249499  43.2408608  88.6991720  58.2821229  45.3070569  90.7989411
  58.1657487  44.6315472  91.4670495  58.3923489  44.8202943  89.9821564
  60.2658257  39.7970616  89.4997449  60.4332659  40.6650852  89.8667920
  60.0755426  39.9597897  88.5758738  60.2447478  42.2528273  90.4844115
  60.1247103  42.6985324  91.3229596  59.5500066  42.6013591  89.9257654
  65.9432544  42.7249746  91.3124450  66.8550400  42.9577133  91.1372147
  65.4342191  43.3086791  90.7499528  59.0398974  43.5673125  92.7777681
  59.7423017  44.0194169  93.2451608  58.7079603  42.9256944  93.4057574
  54.7339053  42.1901257  95.0378291  53.9370217  42.3019951  95.5561787
  54.5064646  42.5287909  94.1719182  51.6971053  46.2278160  94.2027282
  52.5346275  46.6375169  93.9860990  51.8749321  45.2877602  94.1727476
  63.5935485  43.8953241  89.8911115  63.0782108  44.6657845  90.1299502
  63.3212793  43.2218377  90.5144176  61.1782596  38.7402942  94.9496353
  60.3224192  38.3509792  94.7701992  61.5909548  38.8194902  94.0896139
  63.3821788  41.7680333  91.7170896  63.0771924  42.0826482  92.5681039
  64.3352230  41.8461753  91.7598229  56.5586948  38.5890223  95.7270462
  57.1330700  38.3665404  94.9943655  57.1457930  38.6578917  96.4799063
  56.8856535  40.6194684  89.7466347  56.0493847  40.9569370  90.0675622
  56.7461304  40.4843663  88.8093484  58.8609615  35.4631471  94.4545531
  58.2074028  35.1480489  93.8302146  58.8190090  34.8407212  95.1805354
  59.9720820  45.7450767  86.3698823  59.0647882  45.5140020  86.5689972
  60.4691852  44.9488386  86.5572805  61.1509054  45.8463361  90.8922813
  60.2420273  45.5622394  90.9895283  61.1804137  46.2662440  90.0326120
  51.7197224  43.5668875  94.8738015  51.5221624  42.9738236  94.1489082
  51.1643888  43.2621086  95.5913954  60.8485141  47.3872105  88.2310892
  60.4104571  46.6707964  87.7716529  61.5895582  47.6148220  87.6695983
  57.6386308  42.0769042  94.7522987  56.8254173  42.3763212  95.1588180
  58.1345302  41.6824730  95.4697470  54.2143450  43.0932909  92.5578968
  53.2841038  43.0317365  92.7748930  54.3100922  42.5708862  91.7615609
  54.1328999  39.6187722  95.1457209  54.3935816  40.5333055  95.0366370
  54.9546171  39.1512165  95.2953822  64.9696369  46.2456487  87.8242949
  64.3525540  45.5203315  87.7276002  64.5012858  47.0065847  87.4810024
  56.7594915  40.4641911  86.9464254  55.8824381  40.3430712  86.5826500
  57.2352668  39.6727989  86.6943142  48.2797055  45.2519071  97.0405761
  48.9668095  44.9380801  96.4526776  48.1245184  46.1560435  96.7673012
  51.4873609  42.0583766  92.3877159  51.7827050  41.1494445  92.3344213
  50.5861645  42.0371506  92.0658162  53.2161450  39.7397864  92.5116485
  52.8874157  38.8595243  92.3291590  53.5700821  39.6845533  93.3992874
  56.3303274  40.0270834  92.8791962  56.6699346  40.5556755  92.1570571
  56.7775394  40.3651240  93.6550529  58.3171421  38.5245455  91.0785255
  59.0379783  38.9026708  90.5748972  57.6936725  39.2434332  91.1820233
  62.4602544  39.2290604  92.0143587  62.6766158  40.1115242  91.7132415
  61.9796611  38.8376818  91.2849229  58.4635044  38.0593246  93.9082792
  58.5850955  37.1309892  94.1073679  58.1737086  38.0731932  92.9961107
  61.3326234  35.7448156  97.0449511  61.3547931  35.8087489  96.0901491
  61.7494293  34.9052665  97.2390018  55.1917736  45.6712556  93.0059748
  54.9463778  44.7674886  93.2039958  55.3613650  45.6729707  92.0639226
  54.4613383  41.4040914  90.5045909  53.7682628  41.4785269  89.8485945
  54.2165135  40.6401257  91.0267426  61.3207307  43.4756322  86.8126479
  62.2666412  43.3462530  86.8814897  60.9421552  42.7370984  87.2895907
  59.5050224  41.4006298  86.7481364  58.5981679  41.1039411  86.8244077
  59.7826205  41.1036116  85.8815650  50.4228164  42.7212661  97.1980410
  50.1030949  41.8677970  96.9054784  49.8761593  42.9361240  97.9538378
  61.1212290  35.9443188  92.9025605  60.3113018  35.5990273  93.2780851
  61.8096707  35.6350731  93.4913217  63.0502838  35.0221235  94.5249902
  63.6033877  35.4416688  95.1839925  63.2872924  34.0956983  94.5672858
  58.2749009  38.2593233  86.8893343  59.1368173  38.5848132  87.1489160
  58.4599353  37.4724729  86.3766409  66.4281645  37.1321760  94.0328566
  65.8480314  37.7906564  93.6506618  66.1617578  36.3099104  93.6215984
  65.2106523  39.2921850  93.0884914  64.3232378  39.5771501  92.8705109
  65.6260512  39.1315613  92.2412191  64.3549737  49.0566525  87.1832934
  65.0585587  49.2616527  87.7990590  63.6312385  49.6243287  87.4482018
  59.2278452  35.4989276  90.1773052  59.2157121  36.4431116  90.3341323
  60.1201873  35.3159422  89.8832513  51.4609282  11.8330865  77.2904758
  50.8097262  12.4184945  76.9038772  52.2553645  12.3637059  77.3499796
  45.3864909   8.9220002  77.6891893  46.1595785   8.3748989  77.5504768
  45.7390308   9.7864251  77.9006354  47.7231187   5.0812668  75.3210343
  47.9756708   4.5594189  74.5593806  46.7855746   4.9178813  75.4237026
  52.9384547   9.5221296  77.8273743  52.3030380   9.5955923  78.5394647
  52.6081954  10.1114895  77.1492822  47.1660617  16.7002120  80.8579553
  47.0884646  17.6509945  80.9368034  46.5622260  16.3547992  81.5154480
  55.1038791   4.4019951  78.0369756  56.0156647   4.6347338  77.8617454
  54.5948438   4.9856995  77.4744835  57.5897605  10.3200208  82.7827701
  56.9048643  10.6999109  82.2324735  57.6741454  10.9295534  83.5159649
  49.4398985  12.0584273  79.5785093  49.3044660  12.9035808  80.0069941
  49.9808798  12.2603550  78.8151027  52.7541732   5.5723446  76.6156422
  52.2388355   6.3428050  76.8544809  52.4819040   4.8988582  77.2389483
  57.7276006   8.3255800  78.5509595  56.9505449   7.9866960  78.1064757
  58.4067487   8.3308424  77.8764560  50.9874467   9.6040761  80.0909157
  50.4595828   8.8693521  79.7782394  50.4861970  10.3815438  79.8449125
  49.1327067   7.4220971  73.0944130  48.2254129   7.1910225  73.2935279
  49.6298099   6.6258591  73.2818111  52.0395146  16.1318479  76.0140816
  51.3656845  16.4350175  76.6225774  52.4260968  16.9347559  75.6646273
  50.3115300   7.5233566  77.6168120  49.4026520   7.2392599  77.7140590
  50.3410384   7.9432645  76.7571427  55.5434568  11.1340156  81.3859287
  55.0896895  10.2931066  81.4424478  54.9128535  11.7701554  81.7234068
  53.9867507  12.9716652  82.3209106  54.2790481  13.5321710  81.6021471
  54.4966128  13.2645213  83.0762265  50.0091388   9.0642310  74.9556198
  49.5710818   8.3478169  74.4961836  50.7501829   9.2918425  74.3941290
  58.1264503   7.3399507  81.0132517  57.9882402   7.5301103  80.0853706
  57.7700722   8.1018890  81.4700568  50.2386361  16.2998151  78.2287895
  50.4138117  15.8286194  79.0433518  49.5519149  16.9263917  78.4569156
  54.1302616   7.9226692  74.5488256  53.5131786   7.1973520  74.4521309
  53.6619104   8.6836052  74.2055330  45.9201162   2.1412116  73.6709560
  45.0430628   2.0200917  73.3071807  46.3958915   1.3498194  73.4188449
  49.1065088  14.4938406  80.9172081  48.3232610  15.0360086  81.0110305
  49.8057833  15.0112386  81.3166322  53.4991519   9.0604723  81.1344710
  52.5647797   9.1806185  80.9649414  53.6768187   8.1577190  80.8704719
  54.9540301  11.2465864  78.6680896  55.2300145  11.1322458  79.5774770
  54.0844800  10.8483348  78.6293069  51.5894365  15.4952214  82.3113709
  51.7716760  14.6773870  82.7741462  52.4127351  15.7119907  81.8738599
  51.9236531  14.4220400  79.5728758  52.4524297  13.9112854  78.9598920
  52.1864750  14.1062930  80.4374291  55.0176714  14.3937198  80.1883741
  55.1913592  13.8283620  79.4357593  55.5105605  15.1938093  80.0063231
  60.8716105   7.1573621  81.8074041  61.3147251   6.4080946  81.4093164
  59.9942616   7.1483757  81.4247773  56.0051887  13.7103962  77.2880639
  56.7002791  14.3310655  77.5067954  56.3475037  12.8599313  77.5633017
  57.9043310  11.1603668  78.8167970  58.4294634  11.4990940  78.0917290
  57.8165662  10.2250683  78.6331105  49.5883970  17.2275651  83.1763223
  49.1488961  16.7352030  83.8696080  50.3392087  16.6848619  82.9355298
  46.5971350  11.3217583  78.7243985  46.7459470  12.0053048  78.0710658
  47.4037793  11.3022673  79.2393441  50.0966755  13.8165714  76.1955733
  49.5240722  14.4355901  75.7426205  50.6699549  14.3665075  76.7295655
  53.3164015  14.1002864  77.3264315  54.2494688  14.0348426  77.5297191
  53.2287228  14.9359131  76.8678848  55.9452032  13.4168734  74.2868263
  55.8665663  13.0828598  75.1804021  56.7661698  13.9090502  74.2859735
  50.4813554   5.1526527  73.5371785  51.4272658   5.0232735  73.6060203
  50.1027799   4.4141188  74.0141213  48.6656471   3.0776503  73.4726671
  47.7587926   2.7809616  73.5489384  48.9432452   2.7806321  72.6060957
  47.4355255  -0.0636562  73.6138650  48.2974419   0.2618336  73.8734467
  47.6205599  -0.8505066  73.1011715  54.3453794   6.4846591  80.0280511
  54.2888995   6.9415142  79.1888144  54.8982136   5.7237276  79.8503354
  55.4242681  11.1719259  75.9576701  56.2588285  10.7400457  75.7754176
  55.2627024  11.0001273  76.8853595  55.0788573   7.6751372  77.3233040
  55.0237377   7.5095644  76.3821484  54.4534628   8.3827405  77.4795230
  64.0526956  21.6888910  86.0531878  64.6905366  21.5695657  85.3495218
  63.9347799  22.6369754  86.1119830  60.8616662  21.6416338  85.9893402
  60.5235174  21.5257403  85.1013937  61.7306430  21.2407503  85.9694409
  56.7203478  23.4951815  81.9790293  56.1568343  23.4041751  81.2106581
  56.6055873  22.6751719  82.4592786  54.2667910  24.9903006  84.8174514
  55.0589202  24.6493831  84.4020813  54.5064560  25.0997981  85.7376667
  62.3003036  27.1622782  77.2904758  61.6491016  27.7476863  76.9038772
  63.0947399  27.6928977  77.3499796  56.2258664  24.2511919  77.6891893
  56.9989540  23.7040906  77.5504768  56.5784063  25.1156169  77.9006354
  58.0643706  25.5788302  90.8958792  57.7733572  26.4833932  90.7805458
  58.7000691  25.6204829  91.6102862  58.9899913  22.9565150  87.4860152
  59.5863485  22.7321173  86.7717115  59.0474885  22.2149896  88.0885599
  58.5624941  20.4104585  75.3210343  58.8150462  19.8886107  74.5593806
  57.6249501  20.2470731  75.4237026  63.6068224  19.4140364  83.1285086
  64.3931314  18.9959787  82.7775503  63.8706929  20.3186456  83.2966734
  63.7778302  24.8513214  77.8273743  63.1424135  24.9247841  78.5394647
  63.4475708  25.4406813  77.1492822  58.2821230  22.3132691  77.5234718
  58.1657488  21.6377595  78.1915802  58.3923490  21.8265065  76.7066871
  60.6252771  21.7742839  81.2281407  60.2610978  21.2473460  81.9394328
  61.4819887  21.3841308  81.0547892  60.2658258  16.8032738  76.2242755
  60.4332660  17.6712975  76.5913226  60.0755427  16.9660020  75.3004045
  63.0233591  25.2649717  87.8908586  62.7234314  26.1674756  87.7824393
  62.6784651  24.9981900  88.7429739  56.4746073  21.7163514  83.9245290
  55.5496569  21.5839728  84.1322982  56.7230486  22.4957733  84.4215232
  53.8354884  21.3596788  84.7589079  53.9647265  21.6131266  85.6728491
  53.1552335  21.9524496  84.4393734  58.0054371  32.0294037  80.8579553
  57.9278401  32.9801863  80.9368034  57.4016015  31.6839910  81.5154480
  65.9432545  19.7311869  78.0369756  66.8550401  19.9639256  77.8617454
  65.4342192  20.3148913  77.4744835  64.5502127  24.7137687  85.4283338
  63.9210990  24.8783401  84.7259405  64.1627790  25.1279297  86.1994302
  68.4291359  25.6492125  82.7827701  67.7442397  26.0291027  82.2324735
  68.5135209  26.2587452  83.5159649  60.1030089  24.4512095  82.6933423
  60.5668435  24.7299798  81.9038045  59.8386887  23.5495540  82.5106513
  56.9954170  23.9983577  85.6313186  57.5655527  24.4270845  84.9930670
  57.5862282  23.7166162  86.3297372  59.0398975  20.5735248  79.5022988
  59.7423019  21.0256291  79.9696914  58.7079604  19.9319067  80.1302881
  52.7824309  18.8318800  84.8040121  51.9923363  19.0876329  84.3280232
  53.2735557  19.6467138  84.9092162  66.7988119  26.1724040  87.5545402
  67.6205563  25.7704227  87.2728084  66.7950522  26.0692274  88.5061518
  54.7339055  19.1963380  81.7623598  53.9370218  19.3082074  82.2807094
  54.5064647  19.5350032  80.8964489  60.5644722  25.7208083  89.7106113
  60.6289155  26.1828490  90.5464285  59.8555646  25.0905448  89.8388423
  60.2792740  27.3876190  79.5785093  60.1438415  28.2327726  80.0069941
  60.8202552  27.5895468  78.8151027  53.7322137  24.9051628  80.1513018
  54.2446658  25.6994879  80.3018583  54.3844850  24.2077919  80.0846620
  55.5417022  28.0217385  82.2335771  55.7183650  28.9435349  82.0456755
  56.3373856  27.7075804  82.6630151  61.9061216  28.0099757  93.7085435
  61.4625071  27.2236136  93.3906340  62.5678430  28.1978907  93.0429326
  56.6648338  29.5395559  88.2346114  57.2155763  29.4112622  87.4623108
  55.8259813  29.8390448  87.8841006  60.4615509  25.8046686  92.5790345
  60.9943845  25.0434975  92.3489653  59.9329590  25.5120338  93.3214499
  51.6971054  23.2340283  80.9272589  52.5346276  23.6437291  80.7106296
  51.8749322  22.2939725  80.8972783  63.5935486  20.9015363  76.6156422
  63.0782110  21.6719968  76.8544809  63.3212795  20.2280500  77.2389483
  61.1782597  15.7465064  81.6741660  60.3224194  15.3571915  81.4947299
  61.5909549  15.8257025  80.8141446  58.9524630  13.3650137  85.0799402
  59.8177627  13.1692946  84.7205291  59.0202139  13.1360489  86.0068758
  68.5669760  23.6547718  78.5509595  67.7899203  23.3158878  78.1064757
  69.2461241  23.6600341  77.8764560  63.3821789  18.7742456  78.4416203
  63.0771925  19.0888605  79.2926346  64.3352232  18.8523875  78.4843536
  61.8268221  24.9332679  80.0909157  61.2989583  24.1985438  79.7782394
  61.3255724  25.7107355  79.8449125  66.8061067  23.1281699  85.2076203
  66.1484742  23.8180961  85.2956332  67.6101467  23.5178131  85.5510189
  56.5586949  15.5952345  82.4515768  57.1330701  15.3727527  81.7188961
  57.1457931  15.6641040  83.2044370  65.6166526  21.4826072  83.2580145
  66.1298408  22.1156064  83.7601855  66.2667750  20.8827268  82.8923505
  56.8856536  17.6256806  76.4711654  56.0493848  17.9631493  76.7920928
  56.7461306  17.4905786  75.5338791  58.8609617  12.4693594  81.1790838
  58.2074029  12.1542611  80.5547453  58.8190091  11.8469334  81.9050661
  59.9720821  22.7512889  73.0944130  59.0647883  22.5202143  73.2935279
  60.4691853  21.9550508  73.2818111  62.8788900  31.4610396  76.0140816
  62.2050599  31.7642093  76.6225774  63.2654722  32.2639477  75.6646273
  62.0947357  18.9575528  85.5038485  61.1769918  19.1790475  85.3460173
  62.5107501  19.0321838  84.6450193  62.8782405  20.3566943  80.6341166
  63.6254224  20.8688340  80.3248288  63.1473994  20.0350996  81.4945559
  61.1509055  22.8525484  77.6168120  60.2420274  22.5684517  77.7140590
  61.1804139  23.2724563  76.7571427  66.3828322  26.4632073  81.3859287
  65.9290649  25.6222983  81.4424478  65.7522289  27.0993472  81.7234068
  65.3261242  17.3924060  82.6159955  64.5883999  16.8801446  82.9470198
  65.5788015  16.9524441  81.8043232  64.8261262  28.3008570  82.3209106
  65.1184236  28.8613627  81.6021471  65.3359882  28.5937131  83.0762265
  51.7197225  20.5730998  81.5983322  51.5221625  19.9800359  80.8734389
  51.1643889  20.2683208  82.3159261  59.6993949  20.4654105  83.7177915
  59.7542559  19.5127941  83.6420392  58.8885151  20.6213544  84.2019214
  60.8485143  24.3934228  74.9556198  60.4104573  23.6770087  74.4961836
  61.5895584  24.6210342  74.3941290  57.6386309  19.0831164  81.4768294
  56.8254174  19.3825335  81.8833486  58.1345303  18.6886853  82.1942776
  59.7894887  29.0788921  83.4102559  59.7471066  29.3049768  82.4811091
  60.7057586  28.8452296  83.5588360  68.9658258  22.6691425  81.0132517
  68.8276156  22.8593021  80.0853706  68.6094476  23.4310807  81.4700568
  57.1300384  16.6549520  87.0929529  57.7699763  16.5138279  86.3952492
  56.2977914  16.3684033  86.7168131  57.9060688  25.9551950  83.2064522
  58.7001286  25.4602270  83.0047097  57.1952380  25.4269813  82.8432227
  62.7255532  28.3370046  87.5576889  62.7792554  28.9060982  88.3254605
  61.8570313  28.5071931  87.1930926  54.2143451  20.0995032  79.2824274
  53.2841039  20.0379487  79.4994236  54.3100923  19.5770985  78.4860915
  54.1329000  16.6249845  81.8702516  54.3935817  17.5395178  81.7611676
  54.9546172  16.1574287  82.0199129  61.6843632  22.5030308  89.1163821
  62.6135692  22.6541467  88.9432788  61.2634662  22.5914329  88.2612468
  60.4831964  26.5280972  86.8862359  60.3443049  26.1599757  87.7588297
  59.6946560  27.0428612  86.7146316  61.0780116  31.6290069  78.2287895
  61.2531871  31.1578112  79.0433518  60.3912904  32.2555835  78.4569156
  62.0337179  25.9062575  84.2751196  61.6987011  25.8663345  85.1708846
  61.5341124  25.2407291  83.8021607  64.9696370  23.2518609  74.5488256
  64.3525541  22.5265437  74.4521309  64.5012859  24.0127970  74.2055330
  58.6363723  21.0250164  89.2887457  59.3463342  20.3843356  89.2474076
  58.5933031  21.2763059  90.2113638  55.6441201  34.7779431  85.0027755
  55.8837799  35.4097956  85.6806774  54.8010397  34.4267472  85.2893115
  56.7594916  17.4704034  73.6709560  55.8824383  17.3492834  73.3071807
  57.2352669  16.6790112  73.4188449  48.2797056  22.2581193  83.7651068
  48.9668096  21.9442923  83.1772083  48.1245185  23.1622558  83.4918319
  60.1569063  30.5858554  87.4069259  60.0839234  31.3913525  87.9188564
  59.7146456  30.7850520  86.5817281  59.9458842  29.8230324  80.9172081
  59.1626364  30.3652004  81.0110305  60.6451587  30.3404304  81.3166322
  63.2555492  15.6324953  83.5606286  63.7524192  14.8794916  83.2407356
  62.4842474  15.6689270  82.9949496  62.6167746  30.4845388  89.5627418
  63.3295718  31.1192853  89.4903319  62.1257775  30.5809254  88.7467420
  64.3385273  24.3896641  81.1344710  63.4041552  24.5098103  80.9649414
  64.5161942  23.4869107  80.8704719  59.8390461  17.7742336  83.2877971
  59.4688249  17.2213377  83.9758876  60.3349554  17.1700470  82.7352971
  67.7257824  20.2313960  81.6694744  68.1918277  21.0641952  81.5955046
  68.1765325  19.7658941  82.3740002  57.6679660  28.2339831  90.3832989
  58.3689119  28.8676314  90.5362383  57.1974775  28.5754563  89.6228628
  65.7934056  26.5757781  78.6680896  66.0693899  26.4614376  79.5774770
  64.9238554  26.1775266  78.6293069  62.4288120  30.8244132  82.3113709
  62.6110514  30.0065788  82.7741462  63.2521106  31.0411824  81.8738599
  62.7630285  29.7512317  79.5728758  63.2918051  29.2404772  78.9598920
  63.0258505  29.4354847  80.4374291  53.2647378  27.7676186  87.3164091
  53.8500815  27.0219874  87.4491996  53.0672216  28.0780143  88.2000755
  56.1186033  30.8027434  82.3326534  55.4496408  31.2873561  81.8490574
  55.9798903  31.0496654  83.2469912  60.2591302  32.8371177  88.9309192
  60.8109610  33.0002799  89.6958277  60.5997495  33.4275615  88.2589217
  51.4873610  19.0645889  79.1122466  51.7827051  18.1556567  79.0589520
  50.5861646  19.0433628  78.7903468  63.3959689  30.7853153  85.9172874
  63.2710828  29.9842893  85.4083820  64.0538780  31.2799346  85.4286844
  55.0167857  17.1401885  85.0950015  54.2954443  17.7537853  84.9557488
  55.8061113  17.6759650  85.0166661  65.4594597  28.5862173  87.5452424
  64.5124933  28.4667524  87.4730751  65.8077370  27.6984671  87.6278686
  53.2161452  16.7459986  79.2361791  52.8874158  15.8657365  79.0536897
  53.5700822  16.6907655  80.1238180  62.4641031  28.3814889  83.7456777
  62.3165993  27.4531597  83.9264347  63.2894524  28.4034980  83.2613852
  56.3303275  17.0332956  79.6037269  56.6699347  17.5618878  78.8815877
  56.7775395  17.3713362  80.3795835  66.0675152  29.2043448  84.8321649
  66.9921700  28.9986309  84.6946101  65.8990456  28.9559849  85.7410991
  58.3171422  15.5307578  77.8030562  59.0379784  15.9088831  77.2994278
  57.6936726  16.2496455  77.9065540  62.4602545  16.2352727  78.7388894
  62.6766159  17.1177365  78.4377722  61.9796612  15.8438940  78.0094536
  57.2001766  19.1938440  85.3159639  57.0546347  19.5078743  86.2083920
  56.7226970  19.8123340  84.7630537  59.0598149  16.1840988  85.3640528
  59.0459718  15.2882081  85.0272826  59.7770577  16.1911652  85.9978814
  60.9124280  16.6178328  87.4093656  60.6542058  17.5395399  87.4077986
  60.3809320  16.2208763  88.0994120  65.8570469  29.7229115  80.1883741
  66.0307346  29.1575538  79.4357593  66.3499360  30.5230010  80.0063231
  51.6747428  21.7343784  88.2547300  51.1300896  22.5103592  88.3867574
  52.5526778  22.0814589  88.0966421  58.4635045  15.0655368  80.6328098
  58.5850956  14.1372015  80.8318986  58.1737087  15.0794054  79.7206414
  61.3326235  12.7510279  83.7694818  61.3547932  12.8149612  82.8146798
  61.7494294  11.9114787  83.9635324  71.7109860  22.4865538  81.8074041
  72.1541006  21.7372864  81.4093164  70.8336370  22.4775675  81.4247773
  66.8445641  29.0395880  77.2880639  67.5396546  29.6602572  77.5067954
  67.1868791  28.1891231  77.5633017  68.7437064  26.4895585  78.8167970
  69.2688388  26.8282858  78.0917290  68.6559417  25.5542601  78.6331105
  60.4057113  30.4029659  90.9457847  60.7144239  30.1578806  91.8180546
  61.2032595  30.6076297  90.4576717  60.4277725  32.5567569  83.1763223
  59.9882715  32.0643947  83.8696080  61.1785842  32.0140536  82.9355298
  57.8751597  28.1005578  85.2485525  57.2531606  27.4376283  84.9487753
  58.5456464  28.1266710  84.5659173  51.1078669  26.6665436  84.1376785
  50.2710577  26.2387610  83.9560786  51.0802314  26.8597879  85.0747576
  57.4365104  26.6509501  78.7243985  57.5853224  27.3344965  78.0710658
  58.2431547  26.6314591  79.2393441  55.1917737  22.6774679  79.7305054
  54.9463779  21.7737009  79.9285264  55.3613652  22.6791829  78.7884532
  54.4613385  18.4103036  77.2291216  53.7682629  18.4847391  76.5731252
  54.2165136  17.6463380  77.7512733  60.9360510  29.1457631  76.1955733
  60.3634477  29.7647819  75.7426205  61.5093303  29.6956993  76.7295655
  64.1557769  29.4294782  77.3264315  65.0888442  29.3640343  77.5297191
  64.0680982  30.2651048  76.8678848  66.7845786  28.7460652  74.2868263
  66.7059418  28.4120516  75.1804021  67.6055453  29.2382420  74.2859735
  61.3207308  20.4818444  73.5371785  62.2666413  20.3524652  73.6060203
  60.9421553  19.7433106  74.0141213  59.5050225  18.4068421  73.4726671
  58.5981681  18.1101533  73.5489384  59.7826206  18.1098239  72.6060957
  50.4228166  19.7274784  83.9225717  50.1030950  18.8740092  83.6300091
  49.8761594  19.9423362  84.6783684  54.2008073  22.4437225  87.6395223
  54.4194083  23.3754333  87.6583257  54.6133847  22.0845199  88.4250027
  61.1212291  12.9505310  79.6270912  60.3113019  12.6052395  80.0026158
  61.8096708  12.6412854  80.2158523  63.0502839  12.0283357  81.2495208
  63.6033878  12.4478811  81.9085232  63.2872926  11.1019105  81.2918164
  58.2749010  15.2655356  73.6138650  59.1368174  15.5910254  73.8734467
  58.4599354  14.4786852  73.1011715  50.2916426  23.3477696  85.8918838
  49.5979897  22.9331648  85.3788793  51.0389417  23.3898232  85.2952257
  66.4281646  14.1383882  80.7573873  65.8480315  14.7968686  80.3751925
  66.1617579  13.3161227  80.3461290  52.2053168  23.2795949  83.7684853
  52.1823856  23.3783637  82.8166736  52.5153805  24.1261100  84.0902019
  54.8640546  25.3372104  87.8831468  55.8183800  25.3056047  87.8161399
  54.6653070  24.8762728  88.6981694  55.4539928  23.9073220  90.4502265
  56.2732817  24.4017299  90.4737103  55.7276736  22.9905189  90.4219833
  65.2106524  16.2983973  79.8130221  64.3232379  16.5833623  79.5950416
  65.6260513  16.1377736  78.9657498  53.2190775  30.8791724  84.9001666
  53.0845243  30.1192125  84.3339664  52.8022837  31.6032624  84.4330455
  64.3549738  26.0628647  73.9078241  65.0585588  26.2678650  74.5235897
  63.6312387  26.6305409  74.1727324  65.1847548  21.8138509  80.0280511
  65.1282749  22.2707060  79.1888144  65.7375891  21.0529193  79.8503354
  68.9952354  17.6028240  80.8530631  68.7389288  17.2024876  81.6838838
  68.3705222  18.3172034  80.7280770  56.3759901  31.7761041  85.1120108
  56.2592285  32.7206473  85.0098799  55.5552347  31.4734602  85.5005908
  66.2636435  26.5011177  75.9576701  67.0982039  26.0692375  75.7754176
  66.1020778  26.3293190  76.8853595  65.9182327  23.0043290  77.3233040
  65.8631131  22.8387561  76.3821484  65.2928383  23.7119323  77.4795230
  59.2278453  12.5051399  76.9018359  59.2157123  13.4493239  77.0586630
  60.1201875  12.3221544  76.6077820  57.4014415  32.4289303  88.3276037
  58.3041661  32.4612913  88.6442532  57.1751785  31.4989754  88.3422373
  59.1568017  31.1820289  84.9886115  58.2063648  31.1822151  84.8750488
  59.4600503  30.4353024  84.4722150  74.8920710  37.0180828  86.0531878
  75.5299120  36.8987575  85.3495218  74.7741553  37.9661672  86.1119830
  71.7010417  36.9708256  85.9893402  71.3628928  36.8549320  85.1013937
  72.5700185  36.5699421  85.9694409  67.5597232  38.8243732  81.9790293
  66.9962097  38.7333669  81.2106581  67.4449627  38.0043637  82.4592786
  65.1061664  40.3194924  84.8174514  65.8982956  39.9785748  84.4020813
  65.3458314  40.4289899  85.7376667  73.1396791  42.4914700  77.2904758
  72.4884771  43.0768780  76.9038772  73.9341154  43.0220895  77.3499796
  67.0652418  39.5803837  77.6891893  67.8383294  39.0332824  77.5504768
  67.4177817  40.4448086  77.9006354  69.8293668  38.2857068  87.4860152
  70.4257240  38.0613090  86.7717115  69.8868639  37.5441813  88.0885599
  69.4018696  35.7396503  75.3210343  69.6544217  35.2178024  74.5593806
  68.4643255  35.5762649  75.4237026  74.4461979  34.7432282  83.1285086
  75.2325068  34.3251705  82.7775503  74.7100683  35.6478374  83.2966734
  74.6172056  40.1805132  77.8273743  73.9817889  40.2539758  78.5394647
  74.2869463  40.7698731  77.1492822  69.1214985  37.6424609  77.5234718
  69.0051243  36.9669512  78.1915802  69.2317245  37.1556983  76.7066871
  71.4646526  37.1034756  81.2281407  71.1004733  36.5765377  81.9394328
  72.3213642  36.7133225  81.0547892  71.1052013  32.1324656  76.2242755
  71.2726415  33.0004892  76.5913226  70.9149182  32.2951938  75.3004045
  73.8627346  40.5941635  87.8908586  73.5628069  41.4966674  87.7824393
  73.5178405  40.3273818  88.7429739  67.3139827  37.0455432  83.9245290
  66.3890324  36.9131646  84.1322982  67.5624240  37.8249651  84.4215232
  71.0841233  34.5882313  77.2089422  70.9640859  35.0339364  78.0474902
  70.3893822  34.9367631  76.6502960  64.6748638  36.6888705  84.7589079
  64.8041019  36.9423184  85.6728491  63.9946090  37.2816413  84.4393734
  68.8448126  47.3585955  80.8579553  68.7672155  48.3093780  80.9368034
  68.2409769  47.0131828  81.5154480  76.7826300  35.0603787  78.0369756
  77.6944156  35.2931173  77.8617454  76.2735947  35.6440831  77.4744835
  75.3895882  40.0429605  85.4283338  74.7604744  40.2075319  84.7259405
  75.0021544  40.4571215  86.1994302  79.2685114  40.9784043  82.7827701
  78.5836152  41.3582944  82.2324735  79.3528963  41.5879370  83.5159649
  70.9423844  39.7804013  82.6933423  71.4062189  40.0591716  81.9038045
  70.6780642  38.8787458  82.5106513  67.8347925  39.3275495  85.6313186
  68.4049282  39.7562763  84.9930670  68.4256037  39.0458079  86.3297372
  69.8792730  35.9027165  79.5022988  70.5816773  36.3548209  79.9696914
  69.5473358  35.2610984  80.1302881  63.6218064  34.1610718  84.8040121
  62.8317118  34.4168247  84.3280232  64.1129311  34.9759056  84.9092162
  65.5732809  34.5255297  81.7623598  64.7763972  34.6373992  82.2807094
  65.3458401  34.8641950  80.8964489  61.9055767  34.4141209  87.2355112
  62.1563805  35.2988219  87.5012688  62.4415315  34.2345810  86.4630204
  71.1186494  42.7168108  79.5785093  70.9832169  43.5619644  80.0069941
  71.6596307  42.9187386  78.8151027  64.5715892  40.2343546  80.1513018
  65.0840412  41.0286796  80.3018583  65.2238605  39.5369837  80.0846620
  66.3810777  43.3509302  82.2335771  66.5577405  44.2727267  82.0456755
  67.1767610  43.0367722  82.6630151  65.6663133  35.3973934  92.1097935
  65.5516648  34.4959192  92.4105033  64.8107651  35.6437631  91.7582751
  67.5042092  44.8687476  88.2346114  68.0549517  44.7404540  87.4623108
  66.6653568  45.1682365  87.8841006  62.5364809  38.5632200  80.9272589
  63.3740031  38.9729209  80.7106296  62.7143076  37.6231643  80.8972783
  74.4329241  36.2307281  76.6156422  73.9175864  37.0011886  76.8544809
  74.1606549  35.5572417  77.2389483  72.0176352  31.0756982  81.6741660
  71.1617948  30.6863832  81.4947299  72.4303304  31.1548943  80.8141446
  69.7918384  28.6942055  85.0799402  70.6571381  28.4984864  84.7205291
  69.8595893  28.4652407  86.0068758  79.4063515  38.9839636  78.5509595
  78.6292958  38.6450795  78.1064757  80.0854996  38.9892259  77.8764560
  74.2215544  34.1034373  78.4416203  73.9165680  34.4180522  79.2926346
  75.1745986  34.1815793  78.4843536  72.6661976  40.2624597  80.0909157
  72.1383337  39.5277356  79.7782394  72.1649479  41.0399273  79.8449125
  77.6454822  38.4573617  85.2076203  76.9878496  39.1472878  85.2956332
  78.4495221  38.8470049  85.5510189  67.3980703  30.9244263  82.4515768
  67.9724455  30.7019444  81.7188961  67.9851686  30.9932957  83.2044370
  76.4560281  36.8117990  83.2580145  76.9692162  37.4447982  83.7601855
  77.1061504  36.2119185  82.8923505  67.7250291  32.9548724  76.4711654
  66.8887603  33.2923410  76.7920928  67.5855060  32.8197704  75.5338791
  69.7003371  27.7985512  81.1790838  69.0467783  27.4834529  80.5547453
  69.6583845  27.1761252  81.9050661  70.8114576  38.0804807  73.0944130
  69.9041638  37.8494060  73.2935279  71.3085608  37.2842426  73.2818111
  73.7182655  46.7902314  76.0140816  73.0444354  47.0934011  76.6225774
  74.1048477  47.5931394  75.6646273  72.9341111  34.2867445  85.5038485
  72.0163673  34.5082392  85.3460173  73.3501255  34.3613756  84.6450193
  73.7176159  35.6858861  80.6341166  74.4647978  36.1980258  80.3248288
  73.9867749  35.3642914  81.4945559  71.9902809  38.1817402  77.6168120
  71.0814029  37.8976434  77.7140590  72.0197893  38.6016480  76.7571427
  77.2222077  41.7923991  81.3859287  76.7684404  40.9514901  81.4424478
  76.5916044  42.4285390  81.7234068  76.1654996  32.7215977  82.6159955
  75.4277753  32.2093363  82.9470198  76.4181770  32.2816359  81.8043232
  75.6655016  43.6300488  82.3209106  75.9577990  44.1905545  81.6021471
  76.1753637  43.9229049  83.0762265  62.5590980  35.9022916  81.5983322
  62.3615380  35.3092276  80.8734389  62.0037644  35.5975126  82.3159261
  70.5387703  35.7946022  83.7177915  70.5936313  34.8419859  83.6420392
  69.7278905  35.9505461  84.2019214  71.6878897  39.7226145  74.9556198
  71.2498327  39.0062004  74.4961836  72.4289338  39.9502260  74.3941290
  68.4780063  34.4123082  81.4768294  67.6647929  34.7117253  81.8833486
  68.9739058  34.0178771  82.1942776  70.6288641  44.4080839  83.4102559
  70.5864820  44.6341685  82.4811091  71.5451340  44.1744214  83.5588360
  79.8052012  37.9983342  81.0132517  79.6669911  38.1884938  80.0853706
  79.4488231  38.7602725  81.4700568  67.9694138  31.9841438  87.0929529
  68.6093517  31.8430197  86.3952492  67.1371669  31.6975951  86.7168131
  68.7454442  41.2843868  83.2064522  69.5395041  40.7894188  83.0047097
  68.0346134  40.7561731  82.8432227  65.0537206  35.4286950  79.2824274
  64.1234794  35.3671405  79.4994236  65.1494677  34.9062902  78.4860915
  64.9722755  31.9541763  81.8702516  65.2329572  32.8687096  81.7611676
  65.7939927  31.4866205  82.0199129  66.4447680  33.3679520  89.0401340
  67.1170733  33.1596882  88.3913989  65.6177466  33.1701606  88.6006573
  72.5237386  37.8322226  89.1163821  73.4529446  37.9833385  88.9432788
  72.1028416  37.9206246  88.2612468  71.3225718  41.8572890  86.8862359
  71.1836804  41.4891674  87.7588297  70.5340314  42.3720529  86.7146316
  71.9173870  46.9581986  78.2287895  72.0925626  46.4870030  79.0433518
  71.2306658  47.5847753  78.4569156  72.8730933  41.2354493  84.2751196
  72.5380766  41.1955263  85.1708846  72.3734879  40.5699209  83.8021607
  66.8475177  36.6422123  89.8003778  66.7094975  35.9102361  90.4015317
  67.7580101  36.5531023  89.5187965  75.8090125  38.5810527  74.5488256
  75.1919295  37.8557355  74.4521309  75.3406613  39.3419887  74.2055330
  69.4757478  36.3542082  89.2887457  70.1857096  35.7135274  89.2474076
  69.4326786  36.6054977  90.2113638  68.1886412  33.3407300  91.1083097
  67.6523769  32.8898038  91.7604693  67.6003120  33.4753209  90.3653561
  66.4834955  50.1071349  85.0027755  66.7231554  50.7389873  85.6806774
  65.6404152  49.7559389  85.2893115  67.5988671  32.7995951  73.6709560
  66.7218137  32.6784752  73.3071807  68.0746424  32.0082030  73.4188449
  59.1190811  37.5873111  83.7651068  59.8061851  37.2734841  83.1772083
  58.9638940  38.4914476  83.4918319  63.9225533  32.4763308  88.1936091
  63.8383722  31.8688977  87.4586501  63.1008239  32.9672326  88.1945588
  70.7852597  45.1522242  80.9172081  70.0020119  45.6943922  81.0110305
  71.4845342  45.6696221  81.3166322  74.0949247  30.9616871  83.5606286
  74.5917946  30.2086833  83.2407356  73.3236228  30.9981188  82.9949496
  75.1779028  39.7188558  81.1344710  74.2435306  39.8390021  80.9649414
  75.3555696  38.8161025  80.8704719  70.6784216  33.1034254  83.2877971
  70.3082003  32.5505294  83.9758876  71.1743308  32.4992388  82.7352971
  78.5651579  35.5605878  81.6694744  79.0312031  36.3933869  81.5955046
  79.0159079  35.0950859  82.3740002  76.6327810  41.9049699  78.6680896
  76.9087654  41.7906293  79.5774770  75.7632309  41.5067184  78.6293069
  73.2681874  46.1536050  82.3113709  73.4504269  45.3357706  82.7741462
  74.0914860  46.3703742  81.8738599  73.6024040  45.0804235  79.5728758
  74.1311806  44.5696689  78.9598920  73.8652259  44.7646765  80.4374291
  64.1041132  43.0968104  87.3164091  64.6894569  42.3511792  87.4491996
  63.9065971  43.4072061  88.2000755  66.9579787  46.1319352  82.3326534
  66.2890163  46.6165479  81.8490574  66.8192657  46.3788572  83.2469912
  58.6958787  35.6673704  86.0368535  58.7342887  35.1337295  86.8305653
  58.1899080  35.1408910  85.4179512  66.0749549  30.5138245  89.5331077
  66.1390876  31.3753076  89.1208475  66.0116670  29.9012247  88.8003435
  62.3267365  34.3937807  79.1122466  62.6220806  33.4848485  79.0589520
  61.4255400  34.3725546  78.7903468  74.2353443  46.1145071  85.9172874
  74.1104583  45.3134810  85.4083820  74.8932534  46.6091264  85.4286844
  65.8561612  32.4693803  85.0950015  65.1348197  33.0829771  84.9557488
  66.6454867  33.0051568  85.0166661  73.3034785  43.7106807  83.7456777
  73.1559747  42.7823514  83.9264347  74.1288279  43.7326898  83.2613852
  67.1697029  32.3624874  79.6037269  67.5093102  32.8910795  78.8815877
  67.6169150  32.7005280  80.3795835  76.9068907  44.5335366  84.8321649
  77.8315454  44.3278227  84.6946101  76.7384210  44.2851767  85.7410991
  69.1565176  30.8599496  77.8030562  69.8773539  31.2380748  77.2994278
  68.5330481  31.5788372  77.9065540  73.2996299  31.5644645  78.7388894
  73.5159914  32.4469282  78.4377722  72.8190366  31.1730858  78.0094536
  68.0395521  34.5230358  85.3159639  67.8940101  34.8370661  86.2083920
  67.5620724  35.1415258  84.7630537  69.8991904  31.5132906  85.3640528
  69.8853472  30.6173999  85.0272826  70.6164332  31.5203569  85.9978814
  71.7518034  31.9470246  87.4093656  71.4935812  32.8687317  87.4077986
  71.2203075  31.5500680  88.0994120  76.6964223  45.0521033  80.1883741
  76.8701101  44.4867456  79.4357593  77.1893114  45.8521928  80.0063231
  62.5141183  37.0635702  88.2547300  61.9694651  37.8395510  88.3867574
  63.3920533  37.4106507  88.0966421  69.3028800  30.3947286  80.6328098
  69.4244711  29.4663932  80.8318986  69.0130842  30.4085972  79.7206414
  72.1719990  28.0802196  83.7694818  72.1941687  28.1441530  82.8146798
  72.5888049  27.2406705  83.9635324  82.5503614  37.8157456  81.8074041
  82.9934760  37.0664781  81.4093164  81.6730125  37.8067592  81.4247773
  77.6839396  44.3687797  77.2880639  78.3790300  44.9894490  77.5067954
  78.0262546  43.5183149  77.5633017  63.3007205  36.1905598  91.1477457
  62.5588941  36.3388234  91.7342087  62.9799949  36.4513864  90.2844206
  79.5830819  41.8187503  78.8167970  80.1082143  42.1574776  78.0917290
  79.4953171  40.8834518  78.6331105  71.2671479  47.8859486  83.1763223
  70.8276470  47.3935865  83.8696080  72.0179596  47.3432454  82.9355298
  63.7463818  44.0771027  83.1787851  64.5721838  43.7774799  82.7986495
  63.3957870  43.3078650  83.6277640  68.7145352  43.4297495  85.2485525
  68.0925361  42.7668200  84.9487753  69.3850218  43.4558627  84.5659173
  61.9472423  41.9957354  84.1376785  61.1104332  41.5679528  83.9560786
  61.9196069  42.1889797  85.0747576  66.0311491  38.0066596  79.7305054
  65.7857533  37.1028926  79.9285264  66.2007406  38.0083747  78.7884532
  65.3007139  33.7394954  77.2291216  64.6076384  33.8139309  76.5731252
  65.0558891  32.9755298  77.7512733  71.7754264  44.4749549  76.1955733
  71.2028231  45.0939736  75.7426205  72.3487058  45.0248911  76.7295655
  74.9951524  44.7586699  77.3264315  75.9282197  44.6932261  77.5297191
  74.9074737  45.5942966  76.8678848  72.1601063  35.8110362  73.5371785
  73.1060167  35.6816570  73.6060203  71.7815307  35.0725024  74.0141213
  70.3443980  33.7360338  73.4726671  69.4375435  33.4393451  73.5489384
  70.6219961  33.4390156  72.6060957  61.2621920  35.0566702  83.9225717
  60.9424704  34.2032010  83.6300091  60.7155348  35.2715280  84.6783684
  65.0401828  37.7729143  87.6395223  65.2587837  38.7046251  87.6583257
  65.4527601  37.4137117  88.4250027  71.9606045  28.2797228  79.6270912
  71.1506774  27.9344313  80.0026158  72.6490462  27.9704772  80.2158523
  73.8896594  27.3575275  81.2495208  74.4427632  27.7770728  81.9085232
  74.1266680  26.4311023  81.2918164  69.1142764  30.5947274  73.6138650
  69.9761928  30.9202172  73.8734467  69.2993108  29.8078769  73.1011715
  61.1310180  38.6769613  85.8918838  60.4373651  38.2623566  85.3788793
  61.8783171  38.7190150  85.2952257  77.2675401  29.4675800  80.7573873
  76.6874070  30.1260604  80.3751925  77.0011333  28.6453145  80.3461290
  63.0446923  38.6087867  83.7684853  63.0217611  38.7075554  82.8166736
  63.3547559  39.4553018  84.0902019  65.7034300  40.6664022  87.8831468
  66.6577554  40.6347964  87.8161399  65.5046824  40.2054646  88.6981694
  66.2933683  39.2365138  90.4502265  67.1126572  39.7309217  90.4737103
  66.5670490  38.3197106  90.4219833  76.0500279  31.6275890  79.8130221
  75.1626134  31.9125541  79.5950416  76.4654268  31.4669654  78.9657498
  64.0584529  46.2083641  84.9001666  63.9238997  45.4484042  84.3339664
  63.6416592  46.9324541  84.4330455  75.1943492  41.3920565  73.9078241
  75.8979342  41.5970568  74.5235897  74.4706141  41.9597327  74.1727324
  76.0241303  37.1430426  80.0280511  75.9676504  37.5998978  79.1888144
  76.5769645  36.3821111  79.8503354  79.8346108  32.9320158  80.8530631
  79.5783043  32.5316794  81.6838838  79.2098976  33.6463952  80.7280770
  67.2153655  47.1052959  85.1120108  67.0986039  48.0498391  85.0098799
  66.3946101  46.8026520  85.5005908  77.1030190  41.8303094  75.9576701
  77.9375794  41.3984293  75.7754176  76.9414533  41.6585108  76.8853595
  76.7576082  38.3335208  77.3233040  76.7024886  38.1679479  76.3821484
  76.1322137  39.0411240  77.4795230  61.5468597  33.5703272  91.1494463
  62.1927460  33.0602226  91.6381688  61.3385748  34.3071954  91.7237888
  69.9961771  46.5112207  84.9886115  69.0457402  46.5114069  84.8750488
  70.2994257  45.7644942  84.4722150  77.9046173  54.9095755  77.6891893
  78.6777049  54.3624742  77.5504768  78.2571571  55.7740004  77.9006354
  80.2412450  51.0688421  75.3210343  80.4937971  50.5469942  74.5593806
  79.3037010  50.9054566  75.4237026  79.9608739  52.9716527  77.5234718
  79.8444997  52.2961430  78.1915802  80.0710999  52.4848901  76.7066871
  81.9445767  47.4616574  76.2242755  82.1120169  48.3296810  76.5913226
  81.7542936  47.6243855  75.3004045  81.9234988  49.9174231  77.2089422
  81.8034613  50.3631282  78.0474902  81.2287576  50.2659549  76.6502960
  87.6220054  50.3895704  78.0369756  88.5337910  50.6223091  77.8617454
  87.1129701  50.9732748  77.4744835  80.7186484  51.2319083  79.5022988
  81.4210528  51.6840127  79.9696914  80.3867113  50.5902902  80.1302881
  76.4126564  49.8547215  81.7623598  75.6157727  49.9665909  82.2807094
  76.1852156  50.1933867  80.8964489  73.3758563  53.8924118  80.9272589
  74.2133785  54.3021126  80.7106296  73.5536831  52.9523560  80.8972783
  85.2722995  51.5599199  76.6156422  84.7569619  52.3303803  76.8544809
  85.0000304  50.8864335  77.2389483  82.8570106  46.4048900  81.6741660
  82.0011703  46.0155750  81.4947299  83.2697058  46.4840860  80.8141446
  85.0609298  49.4326291  78.4416203  84.7559434  49.7472440  79.2926346
  86.0139741  49.5107711  78.4843536  78.2374458  46.2536180  82.4515768
  78.8118210  46.0311362  81.7188961  78.8245440  46.3224875  83.2044370
  78.5644045  48.2840642  76.4711654  77.7281357  48.6215328  76.7920928
  78.4248815  48.1489621  75.5338791  80.5397126  43.1277429  81.1790838
  79.8861538  42.8126447  80.5547453  80.4977600  42.5053170  81.9050661
  81.6508330  53.4096724  73.0944130  80.7435392  53.1785978  73.2935279
  82.1479362  52.6134344  73.2818111  82.8296564  53.5109319  77.6168120
  81.9207783  53.2268352  77.7140590  82.8591648  53.9308398  76.7571427
  73.3984734  51.2314833  81.5983322  73.2009134  50.6384194  80.8734389
  72.8431398  50.9267044  82.3159261  82.5272652  55.0518063  74.9556198
  82.0892082  54.3353922  74.4961836  83.2683093  55.2794178  74.3941290
  79.3173818  49.7415000  81.4768294  78.5041683  50.0409170  81.8833486
  79.8132812  49.3470688  82.1942776  75.8930960  50.7578867  79.2824274
  74.9628548  50.6963323  79.4994236  75.9888432  50.2354820  78.4860915
  75.8116509  47.2833680  81.8702516  76.0723326  48.1979013  81.7611676
  76.6333681  46.8158123  82.0199129  86.6483879  53.9102445  74.5488256
  86.0313050  53.1849273  74.4521309  86.1800368  54.6711805  74.2055330
  78.4382425  48.1287869  73.6709560  77.5611892  48.0076670  73.3071807
  78.9140178  47.3373947  73.4188449  69.9584565  52.9165029  83.7651068
  70.6455605  52.6026759  83.1772083  69.8032694  53.8206393  83.4918319
  73.1661119  49.7229724  79.1122466  73.4614560  48.8140403  79.0589520
  72.2649155  49.7017464  78.7903468  74.8948961  47.4043822  79.2361791
  74.5661667  46.5241201  79.0536897  75.2488331  47.3491491  80.1238180
  78.0090784  47.6916792  79.6037269  78.3486856  48.2202713  78.8815877
  78.4562904  48.0297198  80.3795835  79.9958931  46.1891413  77.8030562
  80.7167293  46.5672666  77.2994278  79.3724235  46.9080290  77.9065540
  84.1390054  46.8936562  78.7388894  84.3553668  47.7761200  78.4377722
  83.6584121  46.5022776  78.0094536  80.1422554  45.7239204  80.6328098
  80.2638465  44.7955850  80.8318986  79.8524596  45.7377890  79.7206414
  83.0113744  43.4094114  83.7694818  83.0335441  43.4733447  82.8146798
  83.4281803  42.5698623  83.9635324  76.8705246  53.3358514  79.7305054
  76.6251288  52.4320844  79.9285264  77.0401161  53.3375664  78.7884532
  76.1400894  49.0686872  77.2291216  75.4470138  49.1431227  76.5731252
  75.8952645  48.3047215  77.7512733  82.9994817  51.1402280  73.5371785
  83.9453922  51.0108488  73.6060203  82.6209062  50.4016941  74.0141213
  81.1837734  49.0652256  73.4726671  80.2769190  48.7685369  73.5489384
  81.4613715  48.7682074  72.6060957  72.1015675  50.3858619  83.9225717
  71.7818459  49.5323928  83.6300091  71.5549103  50.6007198  84.6783684
  82.7999800  43.6089146  79.6270912  81.9900528  43.2636231  80.0026158
  83.4884217  43.2996689  80.2158523  84.7290348  42.6867192  81.2495208
  85.2821387  43.1062646  81.9085232  84.9660435  41.7602941  81.2918164
  79.9536519  45.9239191  73.6138650  80.8155683  46.2494090  73.8734467
  80.1386863  45.1370687  73.1011715  88.1069155  44.7967718  80.7573873
  87.5267824  45.4552522  80.3751925  87.8405088  43.9745062  80.3461290
  86.8894033  46.9567808  79.8130221  86.0019888  47.2417459  79.5950416
  87.3048022  46.7961571  78.9657498  86.0337247  56.7212483  73.9078241
  86.7373097  56.9262485  74.5235897  85.3099896  57.2889245  74.1727324
  80.9065962  43.1635234  76.9018359  80.8944632  44.1077074  77.0586630
  81.7989384  42.9805380  76.6077820  54.2667911   1.9965129  71.5419820
  55.0589203   1.6555953  71.1266120  54.5064561   2.1060104  72.4621974
  62.3003038   4.1684905  64.0150065  61.6491017   4.7538985  63.6284079
  63.0947401   4.6991100  64.0745102  58.0643707   2.5850424  77.6204099
  57.7733573   3.4896055  77.5050765  58.7000692   2.6266952  78.3348168
  58.0054372   9.0356160  67.5824860  57.9278402   9.9863985  67.6613341
  57.4016016   8.6902033  68.2399786  60.2792741   4.3938313  66.3030400
  60.1438416   5.2389849  66.7315248  60.8202554   4.5957591  65.5396333
  53.7322139   1.9113751  66.8758325  54.2446659   2.7057001  67.0263889
  54.3844851   1.2140042  66.8091926  55.5417023   5.0279507  68.9581078
  55.7183652   5.9497472  68.7702062  56.3373857   4.7137927  69.3875458
  61.9061218   5.0161880  80.4330742  61.4625072   4.2298258  80.1151646
  62.5678431   5.2041030  79.7674633  56.6648339   6.5457681  74.9591420
  57.2155764   6.4174744  74.1868414  55.8259815   6.8452570  74.6086313
  62.8788902   8.4672519  62.7386123  62.2050600   8.7704216  63.3471080
  63.2654724   9.2701599  62.3891580  64.8261263   5.3070693  69.0454412
  65.1184237   5.8675750  68.3266778  65.3359883   5.5999254  69.8007571
  59.7894888   6.0851044  70.1347865  59.7471067   6.3111890  69.2056397
  60.7057587   5.8514418  70.2833667  62.7255533   5.3432168  74.2822196
  62.7792556   5.9123105  75.0499912  61.8570315   5.5134053  73.9176233
  61.0780117   8.6352191  64.9533202  61.2531872   8.1640235  65.7678824
  60.3912905   9.2617958  65.1814463  55.6441202  11.7841554  71.7273062
  55.8837800  12.4160078  72.4052081  54.8010399  11.4329594  72.0138421
  60.1569064   7.5920677  74.1314566  60.0839235   8.3975648  74.6433871
  59.7146457   7.7912642  73.3062587  59.9458844   6.8292447  67.6417387
  59.1626365   7.3714127  67.7355612  60.6451589   7.3466426  68.0411629
  62.6167747   7.4907511  76.2872725  63.3295720   8.1254975  76.2148626
  62.1257776   7.5871377  75.4712726  57.6679661   5.2401954  77.1078295
  58.3689120   5.8738437  77.2607690  57.1974776   5.5816686  76.3473935
  62.4288121   7.8306255  69.0359016  62.6110515   7.0127911  69.4986768
  63.2521107   8.0473947  68.5983906  62.7630286   6.7574440  66.2974065
  63.2918053   6.2466894  65.6844227  63.0258506   6.4416970  67.1619598
  53.2647379   4.7738309  74.0409398  53.8500816   4.0281997  74.1737302
  53.0672217   5.0842266  74.9246062  56.1186034   7.8089556  69.0571840
  55.4496410   8.2935684  68.5735881  55.9798904   8.0558777  69.9715219
  60.2591303   9.8433300  75.6554499  60.8109611  10.0064921  76.4203584
  60.5997496  10.4337738  74.9834524  63.3959690   7.7915275  72.6418181
  63.2710830   6.9905015  72.1329127  64.0538781   8.2861469  72.1532151
  62.4641032   5.3877012  70.4702083  62.3165994   4.4593719  70.6509653
  63.2894525   5.4097103  69.9859159  66.0675154   6.2105571  71.5566956
  66.9921701   6.0048432  71.4191407  65.8990457   5.9621972  72.4656298
  65.8570470   6.7291238  66.9129048  66.0307347   6.1637660  66.1602900
  66.3499361   7.5292133  66.7308537  60.4057114   7.4091782  77.6703153
  60.7144241   7.1640928  78.5425853  61.2032596   7.6138420  77.1822023
  60.4277726   9.5629691  69.9008530  59.9882717   9.0706070  70.5941386
  61.1785843   9.0202659  69.6600605  52.9070065   5.7541232  69.9033158
  53.7328085   5.4545004  69.5231801  52.5564117   4.9848854  70.3522947
  57.8751598   5.1067700  71.9730831  57.2531608   4.4438405  71.6733059
  58.5456465   5.1328832  71.2904479  51.1078670   3.6727559  70.8622091
  50.2710579   3.2449733  70.6806093  51.0802316   3.8660002  71.7992883
  57.4365105   3.6571624  65.4489292  57.5853226   4.3407088  64.7955965
  58.2431549   3.6376714  65.9638748  60.9360511   6.1519754  62.9201039
  60.3634478   6.7709941  62.4671511  61.5093304   6.7019116  63.4540961
  64.1557771   6.4356904  64.0509622  65.0888444   6.3702466  64.2542497
  64.0680983   7.2713171  63.5924154  50.2916427   0.3539818  72.6164145
  49.5979898  -0.0606229  72.1034100  51.0389418   0.3960355  72.0197564
  54.8640547   2.3434227  74.6076774  55.8183801   2.3118169  74.5406706
  54.6653071   1.8824851  75.4227000  53.2190776   7.8853846  71.6246972
  53.0845244   7.1254247  71.0584970  52.8022838   8.6094746  71.1575761
  56.3759902   8.7823163  71.8365415  56.2592286   9.7268596  71.7344105
  55.5552348   8.4796725  72.2251214  57.4014416   9.4351425  75.0521343
  58.3041663   9.4675036  75.3687838  57.1751786   8.5051876  75.0667679
  59.1568018   8.1882412  71.7131422  58.2063649   8.1884273  71.5995794
  59.4600504   7.4415146  71.1967457  74.8920712  14.0242950  72.7777184
  75.5299121  13.9049698  72.0740524  74.7741554  14.9723794  72.8365137
  71.7010418  13.9770378  72.7138709  71.3628929  13.8611443  71.8259244
  72.5700186  13.5761543  72.6939715  67.5597234  15.8305855  68.7035600
  66.9962099  15.7395792  67.9351888  67.4449629  15.0105759  69.1838093
  65.1061665  17.3257046  71.5419820  65.8982957  16.9847871  71.1266120
  65.3458316  17.4352021  72.4621974  73.1396792  19.4976822  64.0150065
  72.4884772  20.0830903  63.6284079  73.9341155  20.0283017  64.0745102
  67.0652419  16.5865960  64.4137199  67.8383295  16.0394947  64.2750075
  67.4177818  17.4510209  64.6251661  68.9037462  17.9142342  77.6204099
  68.6127328  18.8187973  77.5050765  69.5394446  17.9558870  78.3348168
  69.8293669  15.2919190  74.2105458  70.4257241  15.0675213  73.4962421
  69.8868640  14.5503936  74.8130906  69.4018697  12.7458626  62.0455649
  69.6544218  12.2240147  61.2839112  68.4643256  12.5824771  62.1482333
  74.4461980  11.7494404  69.8530392  75.2325069  11.3313827  69.5020809
  74.7100684  12.6540496  70.0212041  74.6172057  17.1867254  64.5519049
  73.9817890  17.2601881  65.2639954  74.2869464  17.7760853  63.8738128
  69.1214986  14.6486732  64.2480024  69.0051244  13.9731635  64.9161108
  69.2317246  14.1619106  63.4312177  71.4646527  14.1096879  67.9526713
  71.1004734  13.5827500  68.6639635  72.3213643  13.7195348  67.7793199
  71.1052014   9.1386778  62.9488062  71.2726416  10.0067015  63.3158533
  70.9149183   9.3014060  62.0249351  73.8627347  17.6003757  74.6153892
  73.5628070  18.5028796  74.5069699  73.5178407  17.3335941  75.4675045
  71.0841235  11.5944436  63.9334729  70.9640860  12.0401487  64.7720209
  70.3893823  11.9429754  63.3748267  64.6748640  13.6950828  71.4834386
  64.8041021  13.9485307  72.3973797  63.9946091  14.2878536  71.1639041
  68.8448127  24.3648078  67.5824860  68.7672157  25.3155903  67.6613341
  68.2409770  24.0193950  68.2399786  76.7826301  12.0665909  64.7615063
  77.6944157  12.2993296  64.5862760  76.2735948  12.6502953  64.1990141
  75.3895883  17.0491728  72.1528644  74.7604746  17.2137442  71.4504712
  75.0021545  17.4633337  72.9239608  79.2685115  17.9846165  69.5073008
  78.5836153  18.3645067  68.9570041  79.3528964  18.5941492  70.2404956
  70.9423845  16.7866136  69.4178729  71.4062191  17.0653839  68.6283352
  70.6780643  15.8849580  69.2351820  67.8347926  16.3337617  72.3558493
  68.4049283  16.7624886  71.7175977  68.4256038  16.0520202  73.0542678
  69.8792731  12.9089288  66.2268294  70.5816774  13.3610332  66.6942221
  69.5473360  12.2673107  66.8548188  63.6218065  11.1672841  71.5285428
  62.8317119  11.4230369  71.0525539  64.1129312  11.9821179  71.6337469
  77.6381875  18.5078080  74.2790709  78.4599318  18.1058267  73.9973390
  77.6344278  18.4046314  75.2306825  65.5732810  11.5317420  68.4868905
  64.7763974  11.6436114  69.0052400  65.3458403  11.8704072  67.6209795
  71.4038478  18.0562123  76.4351419  71.4682911  18.5182530  77.2709591
  70.6949402  17.4259488  76.5633729  61.9055768  11.4203331  73.9600419
  62.1563806  12.3050341  74.2257995  62.4415316  11.2407933  73.1875511
  71.1186496  19.7230231  66.3030400  70.9832171  20.5681766  66.7315248
  71.6596308  19.9249508  65.5396333  64.5715893  17.2405669  66.8758325
  65.0840414  18.0348919  67.0263889  65.2238606  16.5431959  66.8091926
  66.3810778  20.3571425  68.9581078  66.5577406  21.2789390  68.7702062
  67.1767611  20.0429844  69.3875458  65.6663134  12.4036057  78.8343241
  65.5516650  11.5021314  79.1350340  64.8107652  12.6499754  78.4828058
  72.7454972  20.3453797  80.4330742  72.3018826  19.5590176  80.1151646
  73.4072186  20.5332948  79.7674633  67.5042093  21.8749599  74.9591420
  68.0549518  21.7466662  74.1868414  66.6653569  22.1744488  74.6086313
  71.3009264  18.1400727  79.3035651  71.8337601  17.3789015  79.0734959
  70.7723345  17.8474378  80.0459806  62.5364810  15.5694323  67.6517895
  63.3740032  15.9791331  67.4351603  62.7143078  14.6293765  67.6218089
  74.4329242  13.2369404  63.3401728  73.9175865  14.0074008  63.5790116
  74.1606550  12.5634540  63.9634790  72.0176353   8.0819104  68.3986967
  71.1617949   7.6925955  68.2192605  72.4303305   8.1611065  67.5386752
  79.4063516  15.9901758  65.2754902  78.6292959  15.6512918  64.8310064
  80.0854997  15.9954382  64.6009867  74.2215545  11.1096496  65.1661509
  73.9165681  11.4242645  66.0171653  75.1745987  11.1877916  65.2088842
  72.6661977  17.2686719  66.8154463  72.1383339  16.5339479  66.5027701
  72.1649480  18.0461395  66.5694432  77.6454823  15.4635740  71.9321510
  76.9878498  16.1535001  72.0201638  78.4495222  15.8532172  72.2755496
  67.3980705   7.9306385  69.1761075  67.9724457   7.7081567  68.4434268
  67.9851687   7.9995080  69.9289676  76.4560282  13.8180112  69.9825451
  76.9692164  14.4510104  70.4847161  77.1061506  13.2181308  69.6168811
  67.7250292   9.9610846  63.1956960  66.8887604  10.2985533  63.5166235
  67.5855061   9.8259826  62.2584097  70.8114577  15.0866929  59.8189436
  69.9041639  14.8556183  60.0180585  71.3085609  14.2904549  60.0063418
  73.7182656  23.7964437  62.7386123  73.0444355  24.0996133  63.3471080
  74.1048478  24.5993517  62.3891580  72.9341113  11.2929568  72.2283792
  72.0163674  11.5144515  72.0705480  73.3501256  11.3675878  71.3695499
  73.7176160  12.6920984  67.3586472  74.4647979  13.2042381  67.0493594
  73.9867750  12.3705036  68.2190866  71.9902811  15.1879524  64.3413427
  71.0814030  14.9038557  64.4385896  72.0197894  15.6078603  63.4816733
  77.2222078  18.7986114  68.1104594  76.7684405  17.9577024  68.1669785
  76.5916045  19.4347512  68.4479374  76.1654998   9.7278100  69.3405262
  75.4277754   9.2155486  69.6715504  76.4181771   9.2878481  68.5288538
  75.6655017  20.6362610  69.0454412  75.9577992  21.1967668  68.3266778
  76.1753638  20.9291171  69.8007571  62.5590981  12.9085038  68.3228629
  62.3615381  12.3154399  67.5979695  62.0037645  12.6037249  69.0404568
  70.5387705  12.8008145  70.4423222  70.5936314  11.8481981  70.3665698
  69.7278907  12.9567584  70.9264520  71.6878898  16.7288268  61.6801505
  71.2498328  16.0124127  61.2207142  72.4289339  16.9564383  61.1186597
  68.4780065  11.4185205  68.2013601  67.6647930  11.7179375  68.6078793
  68.9739059  11.0240893  68.9188083  70.6288643  21.4142962  70.1347865
  70.5864821  21.6403808  69.2056397  71.5451341  21.1806336  70.2833667
  79.8052013  15.0045465  67.7377824  79.6669912  15.1947061  66.8099013
  79.4488232  15.7664848  68.1945875  67.9694139   8.9903560  73.8174836
  68.6093519   8.8492319  73.1197799  67.1371670   8.7038073  73.4413438
  68.7454443  18.2905991  69.9309828  69.5395042  17.7956311  69.7292403
  68.0346136  17.7623854  69.5677534  73.5649288  20.6724086  74.2822196
  73.6186310  21.2415022  75.0499912  72.6964069  20.8425971  73.9176233
  65.0537207  12.4349072  66.0069581  64.1234795  12.3733528  66.2239543
  65.1494679  11.9125025  65.2106222  64.9722756   8.9603885  68.5947823
  65.2329573   9.8749218  68.4856983  65.7939928   8.4928328  68.7444435
  66.4447681  10.3741642  75.7646647  67.1170735  10.1659004  75.1159296
  65.6177468  10.1763728  75.3251879  72.5237388  14.8384348  75.8409128
  73.4529448  14.9895508  75.6678095  72.1028418  14.9268369  74.9857774
  71.3225719  18.8635013  73.6107665  71.1836805  18.4953797  74.4833603
  70.5340316  19.3782652  73.4391623  71.9173871  23.9644109  64.9533202
  72.0925627  23.4932152  65.7678824  71.2306659  24.5909875  65.1814463
  72.8730934  18.2416615  70.9996503  72.5380767  18.2017385  71.8954153
  72.3734880  17.5761331  70.5266913  66.8475178  13.6484245  76.5249084
  66.7094976  12.9164484  77.1260623  67.7580102  13.5593145  76.2433272
  75.8090126  15.5872650  61.2733563  75.1919297  14.8619478  61.1766615
  75.3406615  16.3482010  60.9300637  69.4757479  13.3604205  76.0132764
  70.1857098  12.7197397  75.9719382  69.4326787  13.6117099  76.9358945
  68.1886413  10.3469422  77.8328403  67.6523770   9.8960161  78.4850000
  67.6003121  10.4815331  77.0898868  66.4834957  27.1133472  71.7273062
  66.7231555  27.7451996  72.4052081  65.6404153  26.7621512  72.0138421
  67.5988672   9.8058074  60.3954867  66.7218138   9.6846875  60.0317114
  68.0746425   9.0144152  60.1433756  59.1190812  14.5935234  70.4896374
  59.8061852  14.2796964  69.9017389  58.9638941  15.4976598  70.2163626
  63.9225534   9.4825430  74.9181398  63.8383723   8.8751100  74.1831808
  63.1008241   9.9734448  74.9190894  70.9962818  22.9212594  74.1314566
  70.9232990  23.7267566  74.6433871  70.5540212  23.1204560  73.3062587
  70.7852598  22.1584364  67.6417387  70.0020120  22.7006044  67.7355612
  71.4845343  22.6758344  68.0411629  73.4561502  22.8199428  76.2872725
  74.1689474  23.4546893  76.2148626  72.9651531  22.9163294  75.4712726
  75.1779029  16.7250681  67.8590016  74.2435308  16.8452143  67.6894721
  75.3555697  15.8223148  67.5950026  70.6784217  10.1096377  70.0123277
  70.3082004   9.5567417  70.7004183  71.1743309   9.5054510  69.4598278
  78.5651580  12.5668000  68.3940050  79.0312032  13.3995992  68.3200353
  79.0159081  12.1012982  69.0985309  68.5073415  20.5693872  77.1078295
  69.2082875  21.2030355  77.2607690  68.0368530  20.9108603  76.3473935
  76.6327811  18.9111821  65.3926202  76.9087655  18.7968416  66.3020077
  75.7632310  18.5129306  65.3538376  73.2681875  23.1598172  69.0359016
  73.4504270  22.3419828  69.4986768  74.0914861  23.3765865  68.5983906
  73.6024041  22.0866357  66.2974065  74.1311807  21.5758812  65.6844227
  73.8652260  21.7708888  67.1619598  64.1041134  20.1030227  74.0409398
  64.6894570  19.3573915  74.1737302  63.9065972  20.4134183  74.9246062
  66.9579789  23.1381474  69.0571840  66.2890164  23.6227602  68.5735881
  66.8192658  23.3850695  69.9715219  58.6958788  12.6735827  72.7613841
  58.7342888  12.1399418  73.5550959  58.1899081  12.1471032  72.1424818
  71.0985057  25.1725218  75.6554499  71.6503365  25.3356839  76.4203584
  71.4391251  25.7629655  74.9834524  66.0749551   7.5200367  76.2576384
  66.1390877   8.3815198  75.8453781  66.0116671   6.9074369  75.5248742
  62.3267366  11.3999929  65.8367773  62.6220807  10.4910608  65.7834826
  61.4255402  11.3787669  65.5148775  74.2353445  23.1207193  72.6418181
  74.1104584  22.3196933  72.1329127  74.8932536  23.6153387  72.1532151
  65.8561613   9.4755926  71.8195321  65.1348199  10.0891893  71.6802795
  66.6454869  10.0113690  71.7411967  76.2988353  20.9216213  74.2697731
  75.3518689  20.8021564  74.1976058  76.6471126  20.0338711  74.3523993
  64.0555207   9.0814027  65.9607098  63.7267914   8.2011406  65.7782204
  64.4094578   9.0261695  66.8483487  67.1697031   9.3686997  66.3282575
  67.5093103   9.8972918  65.6061184  67.6169151   9.7067403  67.1041142
  76.9068908  21.5397488  71.5566956  77.8315456  21.3340350  71.4191407
  76.7384212  21.2913889  72.4656298  73.2996301   8.5706767  65.4634201
  73.5159915   9.4531405  65.1623029  72.8190368   8.1792981  64.7339843
  68.0395522  11.5292480  72.0404945  67.8940103  11.8432783  72.9329227
  67.5620726  12.1477381  71.4875844  69.8991905   8.5195028  72.0885835
  69.8853474   7.6236122  71.7518133  70.6164333   8.5265692  72.7224121
  71.7518036   8.9532369  74.1338962  71.4935813   9.8749439  74.1323293
  71.2203076   8.5562803  74.8239426  76.6964224  22.0583156  66.9129048
  76.8701102  21.4929578  66.1602900  77.1893116  22.8584051  66.7308537
  62.5141184  14.0697825  74.9792606  61.9694652  14.8457633  75.1112881
  63.3920534  14.4168629  74.8211728  69.3028801   7.4009409  67.3573405
  69.4244712   6.4726055  67.5564292  69.0130843   7.4148095  66.4451720
  82.5503616  14.8219579  68.5319347  82.9934762  14.0726904  68.1338471
  81.6730126  14.8129715  68.1493079  77.6839397  21.3749920  64.0125946
  78.3790301  21.9956613  64.2313260  78.0262547  20.5245271  64.2878324
  63.3007206  13.1967721  77.8722763  62.5588942  13.3450356  78.4587394
  62.9799950  13.4575987  77.0089513  79.5830820  18.8249626  65.5413277
  80.1082144  19.1636898  64.8162597  79.4953173  17.8896641  65.3576411
  71.2450869  22.7383699  77.6703153  71.5537995  22.4932846  78.5425853
  72.0426351  22.9430338  77.1822023  71.2671481  24.8921609  69.9008530
  70.8276471  24.3997988  70.5941386  72.0179598  24.3494577  69.6600605
  63.7463820  21.0833150  69.9033158  64.5721840  20.7836922  69.5231801
  63.3957872  20.3140772  70.3522947  68.7145353  20.4359618  71.9730831
  68.0925362  19.7730323  71.6733059  69.3850220  20.4620750  71.2904479
  61.9472425  19.0019476  70.8622091  61.1104333  18.5741651  70.6806093
  61.9196070  19.1951920  71.7992883  68.2758860  18.9863541  65.4489292
  68.4246980  19.6699006  64.7955965  69.0825303  18.9668631  65.9638748
  66.0311493  15.0128719  66.4550361  65.7857535  14.1091049  66.6530571
  66.2007407  15.0145869  65.5129839  65.3007140  10.7457077  63.9536522
  64.6076385  10.8201431  63.2976558  65.0558892   9.9817420  64.4758039
  71.7754265  21.4811672  62.9201039  71.2028232  22.1001859  62.4671511
  72.3487059  22.0311033  63.4540961  74.9951525  21.7648822  64.0509622
  75.9282198  21.6994384  64.2542497  74.9074738  22.6005089  63.5924154
  77.6239542  21.0814692  61.0113569  77.5453173  20.7474556  61.9049327
  78.4449209  21.5736460  61.0105042  72.1601064  12.8172485  60.2617092
  73.1060169  12.6878693  60.3305510  71.7815309  12.0787146  60.7386520
  70.3443981  10.7422461  60.1971977  69.4375436  10.4455574  60.2734691
  70.6219962  10.4452279  59.3306263  61.2621921  12.0628824  70.6471024
  60.9424706  11.2094132  70.3545398  60.7155350  12.2777402  71.4028991
  65.0401829  14.7791265  74.3640530  65.2587839  15.7108373  74.3828564
  65.4527603  14.4199240  75.1495334  69.1142766   7.6009396  60.3383956
  69.9761930   7.9264294  60.5979774  69.2993110   6.8140892  59.8257022
  61.1310181  15.6831736  72.6164145  60.4373653  15.2685689  72.1034100
  61.8783172  15.7252272  72.0197564  63.0446924  15.6149990  70.4930160
  63.0217612  15.7137677  69.5412043  63.3547560  16.4615140  70.8147326
  65.7034302  17.6726145  74.6076774  66.6577555  17.6410087  74.5406706
  65.5046825  17.2116768  75.4227000  66.2933684  16.2427261  77.1747572
  67.1126573  16.7371339  77.1982409  66.5670492  15.3259229  77.1465140
  64.0584531  23.2145764  71.6246972  63.9238998  22.4546165  71.0584970
  63.6416593  23.9386664  71.1575761  75.1943494  18.3982688  60.6323548
  75.8979344  18.6032690  61.2481203  74.4706142  18.9659450  60.8972631
  76.0241304  14.1492549  66.7525818  75.9676505  14.6061100  65.9133450
  76.5769646  13.3883233  66.5748661  67.2153656  24.1115081  71.8365415
  67.0986041  25.0560514  71.7344105  66.3946103  23.8088643  72.2251214
  77.1030191  18.8365217  62.6822008  77.9375795  18.4046415  62.4999482
  76.9414534  18.6647231  63.6098902  76.7576083  15.3397330  64.0478347
  76.7024887  15.1741602  63.1066791  76.1322138  16.0473363  64.2040537
  61.5468598  10.5765395  77.8739769  62.1927462  10.0664348  78.3626994
  61.3385749  11.3134076  78.4483194  68.2408171  24.7643343  75.0521343
  69.1435417  24.7966953  75.3687838  68.0145541  23.8343794  75.0667679
  69.9961773  23.5174330  71.7131422  69.0457404  23.5176191  71.5995794
  70.2994259  22.7707064  71.1967457  85.7314466  29.3534868  72.7777184
  86.3692876  29.2341615  72.0740524  85.6135309  30.3015712  72.8365137
  82.5404172  29.3062296  72.7138709  82.2022684  29.1903361  71.8259244
  83.4093940  28.9053461  72.6939715  78.3990988  31.1597772  68.7035600
  77.8355853  31.0687709  67.9351888  78.2843383  30.3397677  69.1838093
  75.9455420  32.6548964  71.5419820  76.7376712  32.3139789  71.1266120
  76.1852070  32.7643939  72.4621974  83.9790547  34.8268740  64.0150065
  83.3278526  35.4122821  63.6284079  84.7734910  35.3574935  64.0745102
  77.9046174  31.9157877  64.4137199  78.6777050  31.3686864  64.2750075
  78.2571573  32.7802127  64.6251661  79.7431216  33.2434260  77.6204099
  79.4521082  34.1479890  77.5050765  80.3788201  33.2850787  78.3348168
  80.6687423  30.6211108  74.2105458  81.2650996  30.3967130  73.4962421
  80.7262395  29.8795854  74.8130906  80.2412452  28.0750543  62.0455649
  80.4937972  27.5532065  61.2839112  79.3037011  27.9116689  62.1482333
  85.2855735  27.0786322  69.8530392  86.0718824  26.6605745  69.5020809
  85.5494439  27.9832414  70.0212041  85.4565812  32.5159172  64.5519049
  84.8211645  32.5893799  65.2639954  85.1263218  33.1052771  63.8738128
  79.9608740  29.9778649  64.2480024  79.8444999  29.3023553  64.9161108
  80.0711000  29.4911023  63.4312177  82.3040281  29.4388796  67.9526713
  81.9398489  28.9119417  68.6639635  83.1607397  29.0487266  67.7793199
  81.9445768  24.4678696  62.9488062  82.1120171  25.3358933  63.3158533
  81.7542937  24.6305978  62.0249351  84.7021102  32.9295675  74.6153892
  84.4021825  33.8320714  74.5069699  84.3572161  32.6627858  75.4675045
  78.1533583  29.3809472  70.6490597  77.2284079  29.2485686  70.8568288
  78.4017996  30.1603691  71.1460539  81.9234989  26.9236354  63.9334729
  81.8034614  27.3693404  64.7720209  81.2287578  27.2721671  63.3748267
  75.5142394  29.0242745  71.4834386  75.6434775  29.2777224  72.3973797
  74.8339845  29.6170453  71.1639041  79.6841881  39.6939995  67.5824860
  79.6065911  40.6447821  67.6613341  79.0803525  39.3485868  68.2399786
  87.6220055  27.3957827  64.7615063  88.5337911  27.6285214  64.5862760
  87.1129702  27.9794871  64.1990141  86.2289638  32.3783645  72.1528644
  85.5998500  32.5429359  71.4504712  85.8415300  32.7925255  72.9239608
  81.7817600  32.1158053  69.4178729  82.2455945  32.3945756  68.6283352
  81.5174398  31.2141498  69.2351820  78.6741681  31.6629535  72.3558493
  79.2443038  32.0916803  71.7175977  79.2649792  31.3812120  73.0542678
  80.7186486  28.2381206  66.2268294  81.4210529  28.6902249  66.6942221
  80.3867114  27.5965025  66.8548188  74.4611820  26.4964758  71.5285428
  73.6710874  26.7522287  71.0525539  74.9523067  27.3113096  71.6337469
  76.4126565  26.8609338  68.4868905  75.6157728  26.9728032  69.0052400
  76.1852157  27.1995990  67.6209795  82.2432233  33.3854041  76.4351419
  82.3076665  33.8474448  77.2709591  81.5343156  32.7551406  76.5633729
  72.7449523  26.7495249  73.9600419  72.9957561  27.6342259  74.2257995
  73.2809071  26.5699850  73.1875511  81.9580250  35.0522148  66.3030400
  81.8225925  35.8973684  66.7315248  82.4990063  35.2541426  65.5396333
  75.4109648  32.5697586  66.8758325  75.9234168  33.3640837  67.0263889
  76.0632360  31.8723877  66.8091926  77.2204532  35.6863343  68.9581078
  77.3971161  36.6081307  68.7702062  78.0161366  35.3721762  69.3875458
  76.5056889  27.7327975  78.8343241  76.3910404  26.8313232  79.1350340
  75.6501407  27.9791671  78.4828058  83.5848727  35.6745715  80.4330742
  83.1412581  34.8882093  80.1151646  84.2465940  35.8624865  79.7674633
  78.3435848  37.2041516  74.9591420  78.8943273  37.0758580  74.1868414
  77.5047324  37.5036406  74.6086313  82.1403019  33.4692644  79.3035651
  82.6731356  32.7080932  79.0734959  81.6117100  33.1766296  80.0459806
  73.3758564  30.8986241  67.6517895  74.2133786  31.3083249  67.4351603
  73.5536832  29.9585683  67.6218089  85.2722997  28.5661321  63.3401728
  84.7569620  29.3365926  63.5790116  85.0000305  27.8926458  63.9634790
  82.8570108  23.4111022  68.3986967  82.0011704  23.0217873  68.2192605
  83.2697059  23.4902983  67.5386752  80.6312140  21.0296095  71.8044708
  81.4965137  20.8338904  71.4450598  80.6989649  20.8006447  72.7314065
  85.0609300  26.4388413  65.1661509  84.7559435  26.7534563  66.0171653
  86.0139742  26.5169833  65.2088842  83.5055732  32.5978637  66.8154463
  82.9777093  31.8631396  66.5027701  83.0043234  33.3753313  66.5694432
  78.2374459  23.2598303  69.1761075  78.8118211  23.0373485  68.4434268
  78.8245442  23.3286998  69.9289676  87.2954036  29.1472030  69.9825451
  87.8085918  29.7802022  70.4847161  87.9455260  28.5473225  69.6168811
  78.5644046  25.2902764  63.1956960  77.7281359  25.6277451  63.5166235
  78.4248816  25.1551744  62.2584097  80.5397127  20.1339552  67.9036144
  79.8861539  19.8188569  67.2792759  80.4977601  19.5115292  68.6295967
  81.6508332  30.4158847  59.8189436  80.7435393  30.1848101  60.0180585
  82.1479364  29.6196466  60.0063418  84.5576411  39.1256354  62.7386123
  83.8838109  39.4288051  63.3471080  84.9442233  39.9285435  62.3891580
  83.7734867  26.6221486  72.2283792  82.8557429  26.8436433  72.0705480
  84.1895011  26.6967796  71.3695499  84.5569915  28.0212901  67.3586472
  85.3041734  28.5334298  67.0493594  84.8261505  27.6996954  68.2190866
  82.8296565  30.5171442  64.3413427  81.9207784  30.2330475  64.4385896
  82.8591649  30.9370520  63.4816733  88.0615833  34.1278031  68.1104594
  87.6078160  33.2868941  68.1669785  87.4309799  34.7639430  68.4479374
  87.0048752  25.0570017  69.3405262  86.2671509  24.5447404  69.6715504
  87.2575526  24.6170399  68.5288538  86.5048772  35.9654528  69.0454412
  86.7971746  36.5259585  68.3266778  87.0147392  36.2583089  69.8007571
  73.3984736  28.2376956  68.3228629  73.2009135  27.6446317  67.5979695
  72.8431400  27.9329166  69.0404568  81.3781459  28.1300063  70.4423222
  81.4330069  27.1773899  70.3665698  80.5672661  28.2859502  70.9264520
  82.5272653  32.0580186  61.6801505  82.0892083  31.3416045  61.2207142
  83.2683094  32.2856300  61.1186597  79.3173819  26.7477122  68.2013601
  78.5041685  27.0471293  68.6078793  79.8132813  26.3532811  68.9188083
  81.4682397  36.7434879  70.1347865  81.4258576  36.9695726  69.2056397
  82.3845096  36.5098254  70.2833667  78.8087894  24.3195478  73.8174836
  79.4487273  24.1784237  73.1197799  77.9765424  24.0329991  73.4413438
  84.4043042  36.0016004  74.2822196  84.4580065  36.5706940  75.0499912
  83.5357824  36.1717889  73.9176233  75.8930961  27.7640990  66.0069581
  74.9628549  27.7025445  66.2239543  75.9888433  27.2416943  65.2106222
  75.8116510  24.2895803  68.5947823  76.0723328  25.2041136  68.4856983
  76.6333683  23.8220245  68.7444435  77.2841436  25.7033560  75.7646647
  77.9564489  25.4950922  75.1159296  76.4571222  25.5055646  75.3251879
  83.3631142  30.1676266  75.8409128  84.2923202  30.3187425  75.6678095
  82.9422172  30.2560287  74.9857774  82.1619474  34.1926930  73.6107665
  82.0230559  33.8245715  74.4833603  81.3734070  34.7074570  73.4391623
  82.7567626  39.2936027  64.9533202  82.9319381  38.8224070  65.7678824
  82.0700414  39.9201793  65.1814463  83.7124689  33.5708533  70.9996503
  83.3774522  33.5309303  71.8954153  83.2128635  32.9053249  70.5266913
  77.6868933  28.9776163  76.5249084  77.5488731  28.2456402  77.1260623
  78.5973856  28.8885063  76.2433272  86.6483881  30.9164567  61.2733563
  86.0313051  30.1911395  61.1766615  86.1800369  31.6773928  60.9300637
  80.3151234  28.6896122  76.0132764  81.0250852  28.0489314  75.9719382
  80.2720542  28.9409017  76.9358945  79.0280168  25.6761340  77.8328403
  78.4917525  25.2252079  78.4850000  78.4396876  25.8107249  77.0898868
  77.3228711  42.4425389  71.7273062  77.5625309  43.0743914  72.4052081
  76.4797908  42.0913429  72.0138421  78.4382426  25.1349992  60.3954867
  77.5611893  25.0138792  60.0317114  78.9140180  24.3436070  60.1433756
  69.9584567  29.9227151  70.4896374  70.6455606  29.6088881  69.9017389
  69.8032695  30.8268516  70.2163626  74.7619289  24.8117348  74.9181398
  74.6777478  24.2043017  74.1831808  73.9401995  25.3026366  74.9190894
  81.8356573  38.2504512  74.1314566  81.7626744  39.0559483  74.6433871
  81.3933966  38.4496478  73.3062587  81.6246353  37.4876282  67.6417387
  80.8413874  38.0297962  67.7355612  82.3239098  38.0050262  68.0411629
  84.9343003  23.2970911  70.2851593  85.4311702  22.5440874  69.9652663
  84.1629984  23.3335228  69.7194802  84.2955256  38.1491346  76.2872725
  85.0083229  38.7838811  76.2148626  83.8045285  38.2455212  75.4712726
  86.0172783  32.0542599  67.8590016  85.0829062  32.1744061  67.6894721
  86.1949452  31.1515065  67.5950026  81.5177971  25.4388294  70.0123277
  81.1475759  24.8859335  70.7004183  82.0137064  24.8346428  69.4598278
  79.3467170  35.8985789  77.1078295  80.0476629  36.5322272  77.2607690
  78.8762285  36.2400521  76.3473935  87.4721566  34.2403739  65.3926202
  87.7481410  34.1260334  66.3020077  86.6026065  33.8421224  65.3538376
  84.1075630  38.4890090  69.0359016  84.2898024  37.6711746  69.4986768
  84.9308616  38.7057782  68.5983906  84.4417795  37.4158275  66.2974065
  84.9705562  36.9050730  65.6844227  84.7046015  37.1000805  67.1619598
  74.9434888  35.4322144  74.0409398  75.5288325  34.6865832  74.1737302
  74.7459726  35.7426101  74.9246062  77.7973543  38.4673392  69.0571840
  77.1283918  38.9519519  68.5735881  77.6586413  38.7142612  69.9715219
  69.5352543  28.0027745  72.7613841  69.5736642  27.4691335  73.5550959
  69.0292836  27.4762950  72.1424818  81.9378812  40.5017135  75.6554499
  82.4897120  40.6648757  76.4203584  82.2785005  41.0921573  74.9834524
  76.9143305  22.8492285  76.2576384  76.9784632  23.7107116  75.8453781
  76.8510425  22.2366287  75.5248742  73.1661120  26.7291847  65.8367773
  73.4614561  25.8202525  65.7834826  72.2649156  26.7079586  65.5148775
  85.0747199  38.4499111  72.6418181  84.9498339  37.6488851  72.1329127
  85.7326290  38.9445304  72.1532151  76.6955367  24.8047843  71.8195321
  75.9741953  25.4183811  71.6802795  77.4848623  25.3405608  71.7411967
  87.1382107  36.2508131  74.2697731  86.1912443  36.1313482  74.1976058
  87.4864881  35.3630629  74.3523993  74.8948962  24.4105944  65.9607098
  74.5661668  23.5303323  65.7782204  75.2488333  24.3553613  66.8483487
  84.1428541  36.0460847  70.4702083  83.9953503  35.1177555  70.6509653
  84.9682034  36.0680938  69.9859159  78.0090785  24.6978914  66.3282575
  78.3486858  25.2264835  65.6061184  78.4562906  25.0359320  67.1041142
  87.7462663  36.8689406  71.5566956  88.6709210  36.6632267  71.4191407
  87.5777966  36.6205807  72.4656298  84.1390055  23.8998685  65.4634201
  84.3553669  24.7823323  65.1623029  83.6584122  23.5084898  64.7339843
  78.8789276  26.8584398  72.0404945  78.7333857  27.1724701  72.9329227
  78.4014480  27.4769298  71.4875844  80.7385659  23.8486946  72.0885835
  80.7247228  22.9528039  71.7518133  81.4558087  23.8557610  72.7224121
  82.5911790  24.2824286  74.1338962  82.3329568  25.2041357  74.1323293
  82.0596830  23.8854721  74.8239426  87.5357979  37.3875073  66.9129048
  87.7094856  36.8221496  66.1602900  88.0286870  38.1875968  66.7308537
  73.3534939  29.3989742  74.9792606  72.8088407  30.1749550  75.1112881
  74.2314289  29.7460547  74.8211728  80.1422555  22.7301326  67.3573405
  80.2638466  21.8017972  67.5564292  79.8524598  22.7440012  66.4451720
  83.0113746  20.4156237  70.4940125  83.0335443  20.4795570  69.5392104
  83.4281805  19.5760745  70.6880631  88.5233151  36.7041838  64.0125946
  89.2184056  37.3248530  64.2313260  88.8656301  35.8537189  64.2878324
  74.1400961  28.5259639  77.8722763  73.3982697  28.6742274  78.4587394
  73.8193705  28.7867904  77.0089513  82.0844623  38.0675617  77.6703153
  82.3931750  37.8224764  78.5425853  82.8820105  38.2722255  77.1822023
  82.1065235  40.2213527  69.9008530  81.6670225  39.7289905  70.5941386
  82.8573352  39.6786494  69.6600605  74.5857574  36.4125067  69.9033158
  75.4115594  36.1128839  69.5231801  74.2351626  35.6432690  70.3522947
  79.5539107  35.7651536  71.9730831  78.9319117  35.1022241  71.6733059
  80.2243974  35.7912668  71.2904479  72.7866179  34.3311394  70.8622091
  71.9498088  33.9033568  70.6806093  72.7589825  34.5243837  71.7992883
  79.1152614  34.3155459  65.4489292  79.2640735  34.9990923  64.7955965
  79.9219058  34.2960549  65.9638748  76.8705247  30.3420637  66.4550361
  76.6251289  29.4382967  66.6530571  77.0401162  30.3437787  65.5129839
  76.1400895  26.0748994  63.9536522  75.4470140  26.1493349  63.2976558
  75.8952647  25.3109338  64.4758039  82.6148020  36.8103589  62.9201039
  82.0421987  37.4293777  62.4671511  83.1880813  37.3602951  63.4540961
  85.8345280  37.0940740  64.0509622  86.7675953  37.0286301  64.2542497
  85.7468492  37.9297006  63.5924154  82.9994818  28.1464402  60.2617092
  83.9453923  28.0170610  60.3305510  82.6209063  27.4079064  60.7386520
  81.1837735  26.0714379  60.1971977  80.2769191  25.7747491  60.2734691
  81.4613716  25.7744197  59.3306263  72.1015676  27.3920742  70.6471024
  71.7818460  26.5386050  70.3545398  71.5549104  27.6069320  71.4028991
  75.8795583  30.1083183  74.3640530  76.0981593  31.0400291  74.3828564
  76.2921357  29.7491157  75.1495334  82.7999801  20.6151268  66.3516218
  81.9900529  20.2698353  66.7271465  83.4884218  20.3058812  66.9403830
  84.7290349  19.6929315  67.9740515  85.2821388  20.1124769  68.6330538
  84.9660436  18.7665063  68.0163471  79.9536520  22.9301314  60.3383956
  80.8155684  23.2556212  60.5979774  80.1386864  22.1432810  59.8257022
  71.9703936  31.0123653  72.6164145  71.2767407  30.5977606  72.1034100
  72.7176927  31.0544190  72.0197564  88.1069157  21.8029840  67.4819179
  87.5267826  22.4614644  67.0997232  87.8405089  20.9807185  67.0706597
  73.8840678  30.9441907  70.4930160  73.8611366  31.0429595  69.5412043
  74.1941315  31.7907058  70.8147326  76.5428056  33.0018062  74.6076774
  77.4971310  32.9702005  74.5406706  76.3440580  32.5408686  75.4227000
  77.1327438  31.5719178  77.1747572  77.9520327  32.0663257  77.1982409
  77.4064246  30.6551146  77.1465140  86.8894035  23.9629931  66.5375528
  86.0019890  24.2479581  66.3195722  87.3048024  23.8023694  65.6902804
  74.8978285  38.5437682  71.6246972  74.7632753  37.7838083  71.0584970
  74.4810347  39.2678582  71.1575761  86.0337248  33.7274605  60.6323548
  86.7373098  33.9324608  61.2481203  85.3099897  34.2951367  60.8972631
  86.8635058  29.4784467  66.7525818  86.8070260  29.9353018  65.9133450
  87.4163401  28.7175151  66.5748661  78.0547411  39.4406999  71.8365415
  77.9379795  40.3852431  71.7344105  77.2339857  39.1380560  72.2251214
  87.9423945  34.1657134  62.6822008  88.7769549  33.7338333  62.4999482
  87.7808288  33.9939148  63.6098902  87.5969838  30.6689248  64.0478347
  87.5418641  30.5033519  63.1066791  86.9715893  31.3765281  64.2040537
  72.3862353  25.9057312  77.8739769  73.0321216  25.3956266  78.3626994
  72.1779504  26.6425994  78.4483194  80.9065963  20.1697357  63.6263665
  80.8944633  21.1139197  63.7831936  81.7989385  19.9867502  63.3323127
  79.0801925  40.0935261  75.0521343  79.9829172  40.1258871  75.3687838
  78.8539295  39.1635712  75.0667679  80.8355527  38.8466247  71.7131422
  79.8851158  38.8468109  71.5995794  81.1388013  38.0998982  71.1967457
  89.2384742  46.4889690  68.7035600  88.6749608  46.3979627  67.9351888
  89.1237138  45.6689595  69.1838093  86.7849174  47.9840882  71.5419820
  87.5770466  47.6431706  71.1266120  87.0245825  48.0935857  72.4621974
  88.9927337  44.7101390  70.6490597  88.0677834  44.5777604  70.8568288
  89.2411751  45.4895609  71.1460539  86.3536149  44.3534663  71.4834386
  86.4828530  44.6069142  72.3973797  85.6733600  44.9462371  71.1639041
  85.3005574  41.8256676  71.5285428  84.5104628  42.0814205  71.0525539
  85.7916821  42.6405014  71.6337469  87.2520319  42.1901255  68.4868905
  86.4551483  42.3019950  69.0052400  87.0245912  42.5287908  67.6209795
  83.5843277  42.0787167  73.9600419  83.8351315  42.9634176  74.2257995
  84.1202825  41.8991768  73.1875511  86.2503402  47.8989504  66.8758325
  86.7627923  48.6932754  67.0263889  86.9026115  47.2015795  66.8091926
  88.0598287  51.0155260  68.9581078  88.2364915  51.9373225  68.7702062
  88.8555120  50.7013680  69.3875458  87.3450643  43.0619892  78.8343241
  87.2304158  42.1605149  79.1350340  86.4895161  43.3083589  78.4828058
  84.2152319  46.2278158  67.6517895  85.0527541  46.6375167  67.4351603
  84.3930587  45.2877601  67.6218089  84.2378490  43.5668874  68.3228629
  84.0402890  42.9738234  67.5979695  83.6825154  43.2621084  69.0404568
  86.7324716  43.0932908  66.0069581  85.8022304  43.0317363  66.2239543
  86.8282188  42.5708860  65.2106222  86.6510265  39.6187720  68.5947823
  86.9117082  40.5333054  68.4856983  87.4727437  39.1512163  68.7444435
  88.1235190  41.0325478  75.7646647  88.7958244  40.8242840  75.1159296
  87.2964977  40.8347564  75.3251879  88.1622466  57.7717307  71.7273062
  88.4019064  58.4035831  72.4052081  87.3191662  57.4205347  72.0138421
  80.7978321  45.2519069  70.4896374  81.4849361  44.9380799  69.9017389
  80.6426450  46.1560434  70.2163626  85.6013043  40.1409266  74.9181398
  85.5171232  39.5334935  74.1831808  84.7795750  40.6318284  74.9190894
  85.7828643  50.7614062  74.0409398  86.3682079  50.0157750  74.1737302
  85.5853481  51.0718019  74.9246062  88.6367298  53.7965309  69.0571840
  87.9677673  54.2811437  68.5735881  88.4980167  54.0434530  69.9715219
  80.3746297  43.3319662  72.7613841  80.4130397  42.7983253  73.5550959
  79.8686590  42.8054868  72.1424818  87.7537060  38.1784203  76.2576384
  87.8178386  39.0399034  75.8453781  87.6904180  37.5658204  75.5248742
  84.0054875  42.0583764  65.8367773  84.3008316  41.1494443  65.7834826
  83.1042911  42.0371504  65.5148775  87.5349122  40.1339761  71.8195321
  86.8135708  40.7475729  71.6802795  88.3242378  40.6697526  71.7411967
  85.7342716  39.7397862  65.9607098  85.4055423  38.8595241  65.7782204
  86.0882087  39.6845531  66.8483487  84.1928693  44.7281660  74.9792606
  83.6482161  45.5041468  75.1112881  85.0708043  45.0752465  74.8211728
  84.9794715  43.8551556  77.8722763  84.2376451  44.0034192  78.4587394
  84.6587459  44.1159822  77.0089513  85.4251329  51.7416985  69.9033158
  86.2509349  51.4420757  69.5231801  85.0745381  50.9724608  70.3522947
  83.6259934  49.6603312  70.8622091  82.7891842  49.2325486  70.6806093
  83.5983579  49.8535755  71.7992883  87.7099002  45.6712554  66.4550361
  87.4645044  44.7674884  66.6530571  87.8794916  45.6729705  65.5129839
  86.9794649  41.4040912  63.9536522  86.2863894  41.4785267  63.2976558
  86.7346401  40.6401255  64.4758039  82.9409430  42.7212660  70.6471024
  82.6212215  41.8677968  70.3545398  82.3942858  42.9361238  71.4028991
  86.7189338  45.4375101  74.3640530  86.9375348  46.3692208  74.3828564
  87.1315112  45.0783075  75.1495334  82.8097690  46.3415571  72.6164145
  82.1161162  45.9269524  72.1034100  83.5570681  46.3836108  72.0197564
  84.7234433  46.2733825  70.4930160  84.7005121  46.3721512  69.5412043
  85.0335069  47.1198976  70.8147326  87.3821811  48.3309980  74.6076774
  88.3365064  48.2993922  74.5406706  87.1834334  47.8700604  75.4227000
  87.9721193  46.9011096  77.1747572  88.7914082  47.3955175  77.1982409
  88.2458001  45.9843064  77.1465140  85.7372039  53.8729599  71.6246972
  85.6026507  53.1130000  71.0584970  85.3204102  54.5970499  71.1575761
  88.8941165  54.7698916  71.8365415  88.7773550  55.7144349  71.7344105
  88.0733612  54.4672478  72.2251214  83.2256107  41.2349230  77.8739769
  83.8714971  40.7248184  78.3626994  83.0173258  41.9717912  78.4483194
  75.9455421   9.6611087  58.2665127  76.7376713   9.3201911  57.8511426
  76.1852071   9.7706062  59.1867280  83.9790548  11.8330863  50.7395372
  83.3278528  12.4184943  50.3529385  84.7734911  12.3637058  50.7990409
  79.7431218  10.2496382  64.3449405  79.4521084  11.1542013  64.2296072
  80.3788202  10.2912910  65.0593475  79.6841883  16.7002118  54.3070167
  79.6065912  17.6509943  54.3858647  79.0803526  16.3547991  54.9645093
  81.9580251  12.0584271  53.0275706  81.8225926  12.9035807  53.4560554
  82.4990064  12.2603549  52.2641640  75.4109649   9.5759709  53.6003631
  75.9234169  10.3702959  53.7509196  76.0632362   8.8785999  53.5337233
  77.2204534  12.6925465  55.6826385  77.3971162  13.6143430  55.4947368
  78.0161367  12.3783885  56.1120764  83.5848728  12.6807837  67.1576048
  83.1412582  11.8944216  66.8396953  84.2465941  12.8686988  66.4919939
  78.3435849  14.2103639  61.6836727  78.8943274  14.0820702  60.9113721
  77.5047325  14.5098528  61.3331620  84.5576412  16.1318477  49.4631429
  83.8838111  16.4350174  50.0716387  84.9442234  16.9347557  49.1136886
  86.5048773  12.9716651  55.7699719  86.7971747  13.5321708  55.0512085
  87.0147394  13.2645212  56.5252878  81.4682398  13.7497002  56.8593172
  81.4258577  13.9757848  55.9301704  82.3845097  13.5160376  57.0078973
  84.4043044  13.0078126  61.0067502  84.4580066  13.5769063  61.7745218
  83.5357825  13.1780011  60.6421540  82.7567627  16.2998149  51.6778508
  82.9319383  15.8286192  52.4924131  82.0700415  16.9263915  51.9059769
  77.3228712  19.4487512  58.4518369  77.5625311  20.0806036  59.1297387
  76.4797909  19.0975552  58.7383728  81.8356574  15.2566634  60.8559873
  81.7626746  16.0621606  61.3679177  81.3933967  15.4558600  60.0307894
  81.6246354  14.4938404  54.3662694  80.8413876  15.0360085  54.4600919
  82.3239099  15.0112384  54.7656935  84.2955258  15.1553468  63.0118031
  85.0083230  15.7900933  62.9393933  83.8045286  15.2517334  62.1958033
  79.3467171  12.9047912  63.8323602  80.0476631  13.5384395  63.9852996
  78.8762286  13.2462644  63.0719241  84.1075631  15.4952213  55.7604323
  84.2898026  14.6773869  56.2232075  84.9308617  15.7119905  55.3229213
  84.4417797  14.4220398  53.0219371  84.9705563  13.9112852  52.4089533
  84.7046016  14.1062928  53.8864904  77.7973544  15.4735514  55.7817147
  77.1283920  15.9581642  55.2981187  77.6586414  15.7204735  56.6960526
  81.9378813  17.5079258  62.3799806  82.4897121  17.6710879  63.1448891
  82.2785007  18.0983696  61.7079830  85.0747200  15.4561233  59.3663488
  84.9498340  14.6550973  58.8574433  85.7326291  15.9507427  58.8777458
  84.1428542  13.0522970  57.1947390  83.9953504  12.1239677  57.3754960
  84.9682036  13.0743060  56.7104465  87.7462664  13.8751528  58.2812263
  88.6709211  13.6694390  58.1436714  87.5777967  13.6267930  59.1901604
  87.5357980  14.3937196  53.6374354  87.7094858  13.8283618  52.8848207
  88.0286871  15.1938091  53.4553844  82.0844624  15.0737740  64.3948460
  82.3931751  14.8286886  65.2671159  82.8820106  15.2784378  63.9067330
  74.5857575  13.4187190  56.6278464  75.4115595  13.1190962  56.2477108
  74.2351627  12.6494812  57.0768253  79.5539109  12.7713658  58.6976138
  78.9319118  12.1084363  58.3978366  80.2243976  12.7974790  58.0149786
  72.7866180  11.3373516  57.5867398  71.9498089  10.9095691  57.4051399
  72.7589826  11.5305960  58.5238189  79.1152616  11.3217582  52.1734599
  79.2640736  12.0053046  51.5201271  79.9219059  11.3022672  52.6884054
  82.6148021  13.8165712  49.6446346  82.0421988  14.4355899  49.1916818
  83.1880815  14.3665074  50.1786268  85.8345281  14.1002862  50.7754928
  86.7675954  14.0348424  50.9787804  85.7468494  14.9359129  50.3169461
  71.9703937   8.0185776  59.3409452  71.2767408   7.6039729  58.8279406
  72.7176928   8.0606313  58.7442871  76.5428057  10.0080185  61.3322081
  77.4971311   9.9764127  61.2652013  76.3440581   9.5470809  62.1472307
  74.8978286  15.5499804  58.3492279  74.7632754  14.7900205  57.7830277
  74.4810349  16.2740704  57.8821068  78.0547412  16.4469121  58.5610722
  77.9379796  17.3914554  58.4589412  77.2339858  16.1442683  58.9496521
  79.0801926  17.0997383  61.7766650  79.9829173  17.1320994  62.0933145
  78.8539296  16.1697834  61.7912986  80.8355528  15.8528370  58.4376729
  79.8851159  15.8530231  58.3241101  81.1388014  15.1061104  57.9212763
  89.2384744  23.4951813  55.4280907  88.6749609  23.4041750  54.6597194
  89.1237139  22.6751717  55.9083399  86.7849176  24.9903004  58.2665127
  87.5770468  24.6493829  57.8511426  87.0245826  25.0997979  59.1867280
  88.9927339  21.7163512  57.3735903  88.0677835  21.5839726  57.5813595
  89.2411752  22.4957731  57.8705846  86.3536150  21.3596786  58.2079692
  86.4828531  21.6131265  59.1219104  85.6733601  21.9524494  57.8884347
  85.3005575  18.8318799  58.2530735  84.5104629  19.0876327  57.7770845
  85.7916823  19.6467137  58.3582775  87.2520321  19.1963378  55.2114211
  86.4551484  19.3082072  55.7297707  87.0245913  19.5350030  54.3455102
  83.5843278  19.0849289  60.6845725  83.8351317  19.9696299  60.9503301
  84.1202827  18.9053891  59.9120817  86.2503403  24.9051627  53.6003631
  86.7627924  25.6994877  53.7509196  86.9026116  24.2077917  53.5337233
  88.0598288  28.0217383  55.6826385  88.2364916  28.9435348  55.4947368
  88.8555122  27.7075802  56.1120764  87.3450645  20.0682015  65.5588548
  87.2304160  19.1667272  65.8595647  86.4895162  20.3145712  65.2073364
  84.2152320  23.2340281  54.3763202  85.0527542  23.6437289  54.1596910
  84.3930588  22.2939723  54.3463396  84.2378491  20.5730996  55.0473935
  84.0402891  19.9800357  54.3225002  83.6825155  20.2683207  55.7649874
  86.7324717  20.0995030  52.7314888  85.8022305  20.0379486  52.9484850
  86.8282189  19.5770983  51.9351529  86.6510266  16.6249843  55.3193129
  86.9117083  17.5395176  55.2102290  87.4727438  16.1574286  55.4689742
  88.1235191  18.0387600  62.4891954  88.7958245  17.8304962  61.8404603
  87.2964978  17.8409686  62.0497186  88.1622467  34.7779430  58.4518369
  88.4019065  35.4097954  59.1297387  87.3191663  34.4267470  58.7383728
  80.7978322  22.2581192  57.2141681  81.4849362  21.9442922  56.6262696
  80.6426451  23.1622556  56.9408932  85.6013045  17.1471388  61.6426704
  85.5171233  16.5397058  60.9077114  84.7795751  17.6380406  61.6436201
  85.7828644  27.7676185  60.7654705  86.3682081  27.0219873  60.8982609
  85.5853482  28.0780141  61.6491369  88.6367299  30.8027432  55.7817147
  87.9677674  31.2873560  55.2981187  88.4980169  31.0496653  56.6960526
  80.3746298  20.3381785  59.4859148  80.4130398  19.8045376  60.2796266
  79.8686591  19.8116990  58.8670125  87.7537061  15.1846325  62.9821690
  87.8178387  16.0461156  62.5699088  87.6904181  14.5720327  62.2494049
  84.0054876  19.0645887  52.5613079  84.3008317  18.1556565  52.5080133
  83.1042912  19.0433626  52.2394082  87.5349123  17.1401884  58.5440628
  86.8135709  17.7537851  58.4048101  88.3242379  17.6759648  58.4657274
  85.7342718  16.7459985  52.6852404  85.4055424  15.8657364  52.5027510
  86.0882088  16.6907653  53.5728794  84.1928694  21.7343783  61.7037913
  83.6482162  22.5103591  61.8358187  85.0708044  22.0814587  61.5457034
  84.9794716  20.8613679  64.5968070  84.2376452  21.0096314  65.1832700
  84.6587461  21.1221945  63.7334819  85.4251330  28.7479108  56.6278464
  86.2509350  28.4482880  56.2477108  85.0745382  27.9786730  57.0768253
  83.6259935  26.6665434  57.5867398  82.7891843  26.2387608  57.4051399
  83.5983580  26.8597877  58.5238189  87.7099003  22.6774677  53.1795668
  87.4645045  21.7737007  53.3775878  87.8794918  22.6791827  52.2375146
  86.9794651  18.4103034  50.6781829  86.2863895  18.4847389  50.0221865
  86.7346402  17.6463378  51.2003346  82.9409432  19.7274782  57.3716330
  82.6212216  18.8740090  57.0790704  82.3942860  19.9423360  58.1274298
  86.7189339  22.4437223  61.0885837  86.9375349  23.3754331  61.1073870
  87.1315113  22.0845198  61.8740641  82.8097692  23.3477694  59.3409452
  82.1161163  22.9331647  58.8279406  83.5570683  23.3898230  58.7442871
  84.7234434  23.2795948  57.2175467  84.7005122  23.3783635  56.2657350
  85.0335071  24.1261098  57.5392633  87.3821812  25.3372103  61.3322081
  88.3365066  25.3056045  61.2652013  87.1834336  24.8762726  62.1472307
  87.9721194  23.9073219  63.8992879  88.7914083  24.4017297  63.9227716
  88.2458002  22.9905187  63.8710446  85.7372041  30.8791722  58.3492279
  85.6026509  30.1192123  57.7830277  85.3204103  31.6032622  57.8821068
  88.8941167  31.7761039  58.5610722  88.7773551  32.7206472  58.4589412
  88.0733613  31.4734601  58.9496521  83.2256108  18.2411352  64.5985076
  83.8714972  17.7310306  65.0872301  83.0173259  18.9780034  65.1728501
  29.7821772  50.1560660  90.5659449  29.1309752  50.7414740  90.1793462
  30.5766135  50.6866855  90.6254486  23.7077399  47.2449797  90.9646583
  24.4808275  46.6978784  90.8259459  24.0602798  48.1094046  91.1761044
  26.0443677  43.4042463  88.5965033  26.2969197  42.8823984  87.8348496
  25.1068236  43.2408608  88.6991716  31.2597037  47.8451092  91.1028433
  30.6242870  47.9185718  91.8149338  30.9294443  48.4344690  90.4247512
  25.4873106  55.0231915  94.1334244  25.4097136  55.9739740  94.2122724
  24.8834750  54.6777787  94.7909170  33.4251280  42.7249746  91.3124446
  34.3369137  42.9577133  91.1372144  32.9160927  43.3086791  90.7499525
  35.9110095  48.6430003  96.0582392  35.2261133  49.0228904  95.5079425
  35.9953944  49.2525329  96.7914339  42.3712847  45.5100666  97.1785064
  41.6176556  44.9408064  97.0229068  42.5060388  45.4763330  98.1255699
  27.7611475  50.3814068  92.8539783  27.6257150  51.2265604  93.2824631
  28.3021288  50.5833345  92.0905717  31.0754222  43.8953241  89.8911112
  30.5600845  44.6657845  90.1299499  30.8031530  43.2218377  90.5144173
  36.0488496  46.6485595  91.8264285  35.2717938  46.3096755  91.3819447
  36.7279977  46.6538219  91.1519250  29.3086957  47.9270556  93.3663847
  28.7808318  47.1923316  93.0537085  28.8074459  48.7045233  93.1203815
  27.4539557  45.7450767  86.3698820  26.5466618  45.5140020  86.5689969
  27.9510589  44.9488386  86.5572802  30.3607636  54.4548274  89.2895506
  29.6869334  54.7579970  89.8980464  30.7473458  55.2577354  88.9400963
  28.6327790  45.8463361  90.8922810  27.7239009  45.5622394  90.9895280
  28.6622874  46.2662440  90.0326117  33.8647058  49.4569951  94.6613978
  33.4109385  48.6160861  94.7179168  33.2341024  50.0931349  94.9988758
  32.3079997  51.2946448  95.5963796  32.6002971  51.8551505  94.8776162
  32.8178617  51.5875009  96.3516955  28.3303878  47.3872105  88.2310889
  27.8923308  46.6707964  87.7716526  29.0714319  47.6148220  87.6695980
  36.4476993  45.6629302  94.2887207  36.3094891  45.8530898  93.3608397
  36.0913212  46.4248685  94.7455258  28.5598851  54.6227946  91.5042585
  28.7350606  54.1515989  92.3188208  27.8731639  55.2493712  91.7323846
  32.4515106  46.2456487  87.8242946  31.8344276  45.5203315  87.7275999
  31.9831594  47.0065847  87.4810021  24.2413652  40.4641911  86.9464251
  23.3643118  40.3430712  86.5826497  24.7171405  39.6727989  86.6943139
  27.4277578  52.8168201  94.1926771  26.6445099  53.3589882  94.2864996
  28.1270323  53.3342181  94.5921012  31.8204008  47.3834518  94.4099400
  30.8860287  47.5035980  94.2404104  31.9980677  46.4806985  94.1459410
  33.2752791  49.5695659  91.9435586  33.5512635  49.4552253  92.8529460
  32.4057290  49.1713143  91.9047759  29.9106855  53.8182009  95.5868400
  30.0929249  53.0003665  96.0496152  30.7339841  54.0349702  95.1493290
  30.2449020  52.7450195  92.8483448  30.7736787  52.2342649  92.2353610
  30.5077240  52.4292725  93.7128981  33.3389204  52.7166993  93.4638431
  33.5126081  52.1513415  92.7112284  33.8318095  53.5167888  93.2817921
  39.1928595  45.4803416  95.0828731  39.6359741  44.7310741  94.6847854
  38.3155105  45.4713552  94.7002463  34.3264376  52.0333757  90.5635329
  35.0215281  52.6540450  90.7822644  34.6687526  51.1829108  90.8387707
  36.2255799  49.4833463  92.0922660  36.7507124  49.8220735  91.3671980
  36.1378152  48.5480478  91.9085795  27.9096460  55.5505446  96.4517913
  27.4701451  55.0581825  97.1450770  28.6604577  55.0078414  96.2109989
  24.9183839  49.6447378  91.9998676  25.0671960  50.3282843  91.3465348
  25.7250283  49.6252468  92.5148131  38.7361460  46.9508654  97.4751179
  39.5708351  47.3898458  97.6388739  38.8720589  46.4747307  96.6559424
  28.4179245  52.1395509  89.4710423  27.8453212  52.7585696  89.0180895
  28.9912038  52.6894871  90.0050345  31.6376505  52.4232659  90.6019005
  32.5707178  52.3578221  90.8051881  31.5499717  53.2588926  90.1433538
  34.2664521  51.7398529  87.5622953  34.1878153  51.4058393  88.4558711
  35.0874188  52.2320297  87.5614425  28.8026043  43.4756322  86.8126476
  29.7485148  43.3462530  86.8814894  28.4240288  42.7370984  87.2895904
  26.9868960  41.4006298  86.7481361  26.0800416  41.1039411  86.8244074
  27.2644941  41.1036116  85.8815647  25.7567745  38.2593233  86.8893340
  26.6186909  38.5848132  87.1489157  25.9418089  37.4724729  86.3766406
  31.8368473  49.0566525  87.1832931  32.5404323  49.2616527  87.7990587
  31.1131122  49.6243287  87.4482015  32.6666283  44.8076386  93.3035201
  32.6101485  45.2644937  92.4642834  33.2194626  44.0467071  93.1258044
  33.7455170  49.4949054  89.2331391  34.5800774  49.0630252  89.0508866
  33.5839513  49.3231068  90.1608286  33.4001063  45.9981167  90.5987731
  33.3449866  45.8325439  89.6576175  32.7747118  46.7057200  90.7549920
  34.5471153  62.5741714  90.9646583  35.3202029  62.0270702  90.8259459
  34.8996552  63.4385964  91.1761044  36.8837431  58.7334381  88.5965033
  37.1362952  58.2115902  87.8348496  35.9461990  58.5700526  88.6991716
  36.6033720  60.6362487  90.7989408  36.4869978  59.9607390  91.4670492
  36.7135980  60.1494860  89.9821561  38.5870748  55.1262533  89.4997446
  38.7545150  55.9942770  89.8667917  38.3967917  55.2889815  88.5758735
  38.5659969  57.5820191  90.4844112  38.4459594  58.0277242  91.3229593
  37.8712557  57.9305508  89.9257651  44.2645035  58.0541664  91.3124446
  45.1762891  58.2869051  91.1372144  43.7554682  58.6378708  90.7499525
  37.3611465  58.8965043  92.7777678  38.0635508  59.3486087  93.2451604
  37.0292094  58.2548862  93.4057571  33.0551544  57.5193175  95.0378288
  32.2582708  57.6311869  95.5561784  32.8277137  57.8579827  94.1719179
  30.0183544  61.5570078  94.2027279  30.8558766  61.9667086  93.9860987
  30.1961812  60.6169520  94.1727473  41.9147976  59.2245159  89.8911112
  41.3994599  59.9949763  90.1299499  41.6425284  58.5510295  90.5144173
  39.4995087  54.0694859  94.9496350  38.6436683  53.6801710  94.7701989
  39.9122039  54.1486820  94.0896136  41.7034279  57.0972251  91.7170893
  41.3984415  57.4118400  92.5681036  42.6564721  57.1753670  91.7598226
  34.8799439  53.9182140  95.7270459  35.4543191  53.6957322  94.9943652
  35.4670421  53.9870835  96.4799060  35.2069026  55.9486601  89.7466344
  34.3706338  56.2861288  90.0675619  35.0673795  55.8135581  88.8093481
  37.1822106  50.7923389  94.4545528  36.5286519  50.4772406  93.8302143
  37.1402581  50.1699130  95.1805351  38.2933311  61.0742684  86.3698820
  37.3860373  60.8431938  86.5689969  38.7904343  60.2780303  86.5572802
  39.4721545  61.1755279  90.8922810  38.5632764  60.8914312  90.9895280
  39.5016628  61.5954358  90.0326117  43.7485359  48.4930107  96.4856414
  44.0544236  47.6327470  96.1982330  44.4737964  49.0847727  96.2855408
  30.0409715  58.8960793  94.8738012  29.8434115  58.3030154  94.1489079
  29.4856379  58.5913003  95.5913951  39.1697632  62.7164023  88.2310889
  38.7317062  61.9999882  87.7716526  39.9108073  62.9440138  87.6695980
  35.9598799  57.4060959  94.7522984  35.1466664  57.7055130  95.1588177
  36.4557793  57.0116648  95.4697467  32.5355941  58.4224827  92.5578965
  31.6053529  58.3609283  92.7748927  32.6313413  57.9000780  91.7615606
  32.4541490  54.9479640  95.1457206  32.7148307  55.8624973  95.0366367
  33.2758662  54.4804082  95.2953819  43.2908860  61.5748404  87.8242946
  42.6738031  60.8495233  87.7275999  42.8225349  62.3357765  87.4810021
  35.0807406  55.7933829  86.9464251  34.2036872  55.6722629  86.5826497
  35.5565159  55.0019907  86.6943139  29.8086100  57.3875684  92.3877156
  30.1039541  56.4786362  92.3344210  28.9074136  57.3663423  92.0658159
  31.5373941  55.0689782  92.5116481  31.2086648  54.1887160  92.3291587
  31.8913312  55.0137450  93.3992871  34.6515765  55.3562751  92.8791959
  34.9911837  55.8848673  92.1570567  35.0987885  55.6943157  93.6550526
  36.6383912  53.8537373  91.0785252  37.3592274  54.2318626  90.5748969
  36.0149216  54.5726250  91.1820230  40.7815035  54.5582522  92.0143584
  40.9978649  55.4407160  91.7132412  40.3009102  54.1668735  91.2849226
  36.7847535  53.3885163  93.9082789  36.9063446  52.4601810  94.1073676
  36.4949577  53.4023849  92.9961104  39.6538725  51.0740074  97.0449508
  39.6760422  51.1379407  96.0901488  40.0706784  50.2344582  97.2390015
  33.5130227  61.0004474  93.0059745  33.2676269  60.0966804  93.2039955
  33.6826141  61.0021624  92.0639223  32.7825874  56.7332831  90.5045906
  32.0895119  56.8077186  89.8485942  32.5377626  55.9693175  91.0267423
  41.4539531  48.2928433  97.9085397  41.7341285  47.6251622  98.5345823
  42.2390138  48.4857528  97.3960061  39.6419798  58.8048239  86.8126476
  40.5878903  58.6754447  86.8814894  39.2634043  58.0662901  87.2895904
  37.8262715  56.7298216  86.7481361  36.9194170  56.4331328  86.8244074
  38.1038696  56.4328034  85.8815647  39.4424781  51.2735105  92.9025602
  38.6325509  50.9282190  93.2780848  40.1309198  50.9642649  93.4913214
  41.3715329  50.3513152  94.5249899  41.9246368  50.7708606  95.1839922
  41.6085415  49.4248900  94.5672855  36.5961500  53.5885151  86.8893340
  37.4580664  53.9140049  87.1489157  36.7811844  52.8016647  86.3766406
  44.7494136  52.4613677  94.0328563  44.1692805  53.1198481  93.6506615
  44.4830069  51.6391022  93.6215980  43.5319014  54.6213768  93.0884911
  42.6444869  54.9063418  92.8705106  43.9473003  54.4607531  92.2412188
  37.5490943  50.8281194  90.1773049  37.5369612  51.7723034  90.3341320
  38.4414364  50.6451339  89.8832510  41.3643062  47.4223971  94.4318986
  40.5975458  46.8682457  94.5775668  41.7753767  47.4945839  95.2933137
  29.7821773  27.1622782  77.2904755  29.1309753  27.7476863  76.9038769
  30.5766136  27.6928977  77.3499793  23.7077400  24.2511919  77.6891890
[truncated: 1,235,307 more chars]
