# Supplementary material for: Exploring Aromatic Cage Flexibility Using Cosolvent Molecular Dynamics Simulations—An In-Silico Case Study of Tudor Domains
Source: J Chem Inf Model. 2024 May 21;64(11):4553–69. doi: 10.1021/acs.jcim.4c00298 (PMC11167732; doi:10.1021/acs.jcim.4c00298)
Supplement: Supplementary file 2 — ci4c00298_si_002.zip [file ci4c00298_si_002.zip › SPIN1/topologies_input-coordinates/07_WAT/z_solv.rst]

40261  0.0000000e+00
  45.5481959  21.1800003  52.7371618  46.1463528  20.8496417  53.5863800
  46.4138220  21.7100872  54.1997250  47.0536709  20.3650287  53.2257928
  45.3742284  19.8579120  54.4487517  44.2278563  19.5393946  54.1355064
  46.0180070  19.3774200  55.5279637  46.9931333  19.6266289  55.6123614
  45.4526438  18.4410525  56.5048206  45.1014292  17.5737617  55.9442915
  46.5548125  17.9640228  57.4799148  47.3064282  17.4101451  56.9155884
  47.0764474  18.8305207  57.8901066  46.0722057  17.0995184  58.6645603
  46.9571987  16.7777464  59.2132852  45.5069989  17.7031542  59.3761649
  45.2428463  15.8689680  58.2439064  44.3765741  16.1519194  57.6475633
  45.8417369  15.2159662  57.6101504  44.7660176  15.0874909  59.3972615
  43.7855817  15.2058892  59.6137547  45.4846281  14.2640901  60.1841026
  46.8059414  14.0871724  60.0253250  47.2913659  14.5732280  59.2863987
  47.3190189  13.4551104  60.6228340  44.8587753  13.5920260  61.1571202
  43.8655080  13.7032389  61.2986152  45.3722650  12.9640031  61.7594785
  44.2392781  19.0329253  57.2380028  43.1162858  18.5979419  56.9805969
  44.4894492  20.0122939  58.1266094  45.4364116  20.3226597  58.2887214
  43.4260129  20.7953948  58.7397375  42.6432686  20.1079181  59.0703779
  43.9215628  21.5494426  59.9984926  44.1828992  20.8238784  60.7699262
  44.8321145  22.1066511  59.7766293  42.8499281  22.5246615  60.5265355
  42.8831924  23.3964352  59.8705888  41.8473654  22.1039119  60.4082989
  43.0293472  23.0409763  61.9561424  43.2709563  22.2370022  62.6518612
  43.8594478  23.7482615  61.9765776  41.8360277  23.8238522  62.3260272
  41.3651378  24.2549386  61.5421770  41.2916862  24.0191742  63.5400992
  41.8410461  23.5237046  64.6596074  42.6937787  22.9877920  64.6062326
  41.4113041  23.6857850  65.5587969  40.1615840  24.7339202  63.6219287
  39.7376417  25.1200857  62.7902556  39.7267139  24.9094743  64.5165179
  42.8269557  21.7390022  57.6904266  43.5628408  22.5253713  57.0912690
  41.4968222  21.6594732  57.5339943  40.9687244  20.9745149  58.0524718
  40.7251352  22.6068611  56.7444885  41.2480583  22.7764594  55.8003265
  39.3320339  22.0152016  56.4310230  39.4547466  21.0273047  55.9834627
  38.7566592  21.8702673  57.3459017  38.5257175  22.8545046  55.4309383
  39.0817770  23.6514430  54.6786498  37.2046719  22.6728157  55.4149153
  36.7674015  22.0138639  56.0413514  36.6323147  23.2036349  54.7752066
  40.6402559  23.9392609  57.5060988  39.9037228  24.0414283  58.4874508
  41.4233285  24.9164003  57.0298478  42.0254453  24.7299150  56.2402684
  41.4548681  26.2778504  57.5515649  41.0904560  26.2779454  58.5788861
  42.9031791  26.8482857  57.5761179  42.8460002  27.8762303  57.9381475
  43.7652988  26.0942132  58.6064641  44.7308310  26.5785384  58.7487191
  43.2765318  26.0611933  59.5795518  43.9533722  25.0666467  58.2952721
  43.5878814  26.8956585  56.1879769  43.7710087  25.8800175  55.8359276
  42.9280858  27.3494682  55.4490963  44.9143537  27.6693909  56.1768703
  45.1541588  28.0068055  55.1681331  44.8747808  28.5508073  56.8165859
  45.7400441  27.0435198  56.5166434  40.5311774  27.2329908  56.7676953
  40.4713599  28.4035853  57.1311499  39.8030002  26.7416233  55.7446191
  39.8724215  25.7639782  55.4984389  38.8083589  27.5256427  55.0057900
  39.2838057  28.4522773  54.6851848  38.2809123  26.7908066  53.7395179
  37.8203022  25.8525812  54.0478949  37.2038422  27.5815398  52.9633337
  36.9497658  27.0871687  52.0261959  36.2757380  27.6784948  53.5264832
  37.5534707  28.5848114  52.7211538  39.4347088  26.4400135  52.7858519
  39.0704910  25.9438727  51.8871814  39.9736827  27.3362283  52.4785862
  40.1556913  25.7675433  53.2512863  37.6151113  27.8735900  55.9144503
  37.0334939  26.9819148  56.5325310  37.3079982  29.1757889  55.9888648
  37.8370042  29.8442655  55.4419703  36.2907905  29.7338799  56.8733274
  35.8367550  30.5847558  56.3817831  35.4877035  29.0193047  57.0579340
  36.8791523  30.1973047  58.2136620  36.2079005  30.9531034  58.9176579
  38.1036624  29.7703010  58.5737245  38.6295834  29.1680298  57.9538193
  38.7395124  30.0979411  59.8494885  37.9748196  30.0690196  60.6297989
  39.8509503  29.1009188  60.2472805  40.6534228  29.0706719  59.5126296
  40.3140931  29.4015971  61.1885803  39.1726305  27.4380632  60.4939122
  38.4103654  27.7533135  61.5474274  39.3493799  31.5023728  59.8193846
  39.8803043  31.9347962  58.7946186  39.3474461  32.1245880  61.0046265
  38.8779556  31.6890497  61.7854947  40.2571996  33.2073275  61.3518454
  40.2919430  33.9246526  60.5344786  39.7562915  33.8817379  62.6407762
  39.6051935  33.1290513  63.4162363  40.5332895  34.5463309  63.0155552
  38.4656137  34.6988767  62.4678486  37.6691187  34.1231922  61.9967518
  38.1054265  34.9093158  63.4759213  38.6836067  36.0416210  61.7441749
  39.2719006  35.8551146  60.8469065  37.7477263  36.4807552  61.3989705
  39.4834873  36.9826563  62.5511784  39.5978261  36.7270366  63.5223165
  40.0768409  38.1102726  62.1232636  39.9500684  38.5316164  60.8592485
  39.4031690  37.9930762  60.2056734  40.3759164  39.4046458  60.5582250
  40.8093771  38.8318215  62.9794043  40.9180599  38.5462712  63.9404839
  41.2502130  39.6905132  62.6614164  41.6580686  32.6235513  61.5722050
  41.7815468  31.5945385  62.2356798  42.6756886  33.2924355  61.0176768
  42.4978091  34.1334325  60.4832584  44.0757872  32.8952722  61.1346340
  44.1778815  32.1689593  61.9387841  44.6269583  32.2833257  59.8100254
  45.6845629  32.0709496  59.9819961  43.9857189  30.9133859  59.5228911
  44.4548255  30.4187123  58.6730187  44.0927360  30.2484028  60.3798845
  42.9208190  31.0051462  59.3064163  44.5601383  33.2186989  58.5726277
  43.5349544  33.2670885  58.2028962  44.8201398  34.2444080  58.8299642
  45.4998684  32.7946499  57.4358657  45.5608659  33.5707990  56.6732663
  46.5110066  32.6127606  57.8004433  45.1531760  31.8822553  56.9525259
  44.9524319  34.0936903  61.5099821  44.5831110  35.2367597  61.2367963
  46.1235119  33.7856477  62.0856473  46.3419910  32.8168281  62.2867309
  47.2195121  34.7273944  62.2581456  47.0722281  35.5243177  61.5355374
  47.2142813  35.3286647  63.6813507  47.8447073  36.2196455  63.6589606
  46.2109596  35.6815744  63.9143858  47.6962824  34.4024023  64.8239087
  47.0035189  33.5689354  64.9418560  48.6712609  33.9716061  64.5962913
  47.8409178  35.1314531  66.1625899  47.5541369  36.3212385  66.2794166
  48.2925184  34.4171296  67.1926549  48.5272411  33.4353024  67.0901584
  48.4050630  34.8483178  68.0979392  48.5477323  34.0472589  61.9079388
  48.6603596  32.8240307  61.9975028  49.5374342  34.8750591  61.5513003
  49.3624820  35.8702188  61.4866630  50.9073384  34.4563567  61.2779841
  51.2204497  33.7852398  62.0800909  50.9890835  33.6948744  59.9334661
  51.9942459  33.3021525  59.7924125  50.3444362  32.8208876  59.9651814
  50.6331929  34.4779932  58.6927906  51.5455014  35.2800617  58.0255573
  52.5099458  35.4415056  58.2900148  50.9182091  35.7956444  56.9672700
  51.3870833  36.4676860  56.2637311  49.6578618  35.3929412  56.8662213
  49.4698872  34.5493717  57.9617851  48.5224164  34.0619196  58.1365206
  51.8416699  35.6691851  61.2986470  51.4085875  36.7954897  61.0572166
  53.1321043  35.3863684  61.5132135  53.4003255  34.4221466  61.6703588
  54.2223920  36.3223365  61.2851798  53.9795840  37.3118129  61.6764671
  55.1038360  35.9634322  61.8160556  54.5262435  36.3671890  59.7809685
  54.4201865  35.3552412  59.0858321  54.9263906  37.5501526  59.3031647
  54.9406319  38.3519851  59.9208708  55.3214750  37.8193481  57.9289216
  55.3882190  36.8933246  57.3628195  54.2593747  38.6880867  57.2390918
  53.3072456  38.1554869  57.2278785  54.0830386  39.5962586  57.8124673
  54.5857454  39.0702451  55.8273280  55.1786435  40.2218751  55.4367781
  55.4512573  41.0266219  56.1043359  55.3709636  40.2002214  54.0720898
  55.8072247  40.9606843  53.5641042  54.9417124  39.0136716  53.5160314
  54.9347993  38.5139184  52.2047943  55.3259466  39.1114889  51.3954320
  54.4169061  37.2286266  51.9628754  54.4010488  36.8312789  50.9584983
  53.9288999  36.4554277  53.0331610  53.5394807  35.4654399  52.8445053
  53.9472571  36.9654165  54.3472730  53.5722432  36.3583493  55.1582249
  54.4451876  38.2620037  54.6214859  56.6943959  38.4952096  57.9380588
  56.8281741  39.5743220  58.5146816  57.6686645  37.8541911  57.2776793
  57.4629673  36.9757094  56.8184489  59.0568531  38.2969479  57.2037614
  59.1310691  39.3463472  57.4971609  59.8799448  37.4557709  58.2035690
  59.5329958  37.6885440  59.2088237  59.6638631  36.3974618  58.0467775
  61.4058281  37.6468215  58.1354084  61.7809044  37.3117932  57.1679789
  61.6397003  38.7080728  58.2053388  62.1313048  36.8605203  59.2421550
  61.8645652  37.2755214  60.2150147  61.7590603  35.8348177  59.2521208
  63.6622717  36.8219119  59.0934717  64.0843118  36.1420112  59.8334225
  63.9369899  36.4319494  58.1131013  64.2845178  38.1427650  59.2845292
  65.2851373  38.0666701  59.1737860  63.9178875  38.7870007  58.5963835
  64.0708603  38.4918046  60.2071856  59.5583018  38.1681816  55.7613792
  59.4638974  37.0839085  55.1890080  60.1219170  39.2636169  55.2304061
  60.1656758  40.1168467  55.7681495  60.7605586  39.3099994  53.9150554
  60.7228886  38.3299164  53.4346114  60.0277035  40.3068813  52.9944144
  60.0558221  41.3101627  53.4254154  60.5557457  40.3721236  52.0410541
  58.5644320  39.9073742  52.7450398  58.5206270  38.8526792  52.4843989
  57.9962315  40.0061145  53.6695729  57.8987526  40.7310117  51.6388191
  57.9547489  40.2752832  50.4748716  57.3178736  41.7848503  51.9800713
  62.2306016  39.6931015  54.0970949  62.5181771  40.7745559  54.6145662
  63.1296123  38.7901053  53.6658550  62.7975450  37.9271918  53.2604878
  64.5817690  38.9462888  53.7620923  65.0647602  38.1080621  53.2578201
  64.8915104  39.8569284  53.2474179  65.0247760  38.9657836  55.2308952
  64.6016147  38.1236022  56.0235956  65.8791865  39.9422660  55.5735755
  66.1965410  40.5864967  54.8640103  66.3509287  40.2169297  56.9371066
  66.3239443  39.2878563  57.5090931  67.8221200  40.6991769  56.8826321
  67.9049225  41.5919611  56.2614781  68.1577956  40.9855166  57.8801147
  68.8180074  39.6381832  56.3945269  68.5195173  38.4455459  56.3615732
  70.0252913  40.0722722  56.0301692  70.2545622  41.0548599  56.0756892
  70.7200177  39.4152432  55.7075438  65.4542007  41.2299292  57.6827714
  65.8209255  41.6407334  58.7834602  64.2938759  41.5961756  57.1047300
  64.0515513  41.1984491  56.2073503  63.3329431  42.5472834  57.6661310
  63.8523882  43.4808009  57.8874721  62.5807874  42.7637491  56.9071899
  62.6308327  42.0119880  58.9330058  62.7429069  40.8276470  59.2529444
  61.8946583  42.8797934  59.6622321  61.6953892  44.2946108  59.3363171
  61.4234904  44.4587959  58.2938799  62.6210320  44.8342341  59.5406603
  60.5905501  44.7662057  60.2751135  59.6171534  44.5814563  59.8176022
  60.6510642  45.8277387  60.5158534  60.7634404  43.8583929  61.4826030
  59.8663365  43.8200260  62.1022146  61.5741890  44.2323654  62.1093632
  61.1659855  42.4998899  60.8864831  61.8278156  41.9714604  61.5747499
  59.9327756  41.6212955  60.6054063  59.4023729  41.6365835  59.4928452
  59.4940136  40.8869840  61.6403539  59.9724485  40.9279280  62.5286132
  58.2647120  40.0991080  61.6030165  58.1483955  39.6694569  60.6105749
  58.2880013  38.9247023  62.6229434  58.3854793  39.3373805  63.6290610
  56.9970033  38.0788418  62.5917166  57.0743308  37.2177181  63.2557893
  56.1183596  38.6417927  62.9072870  56.8103215  37.7027238  61.5858244
  59.4984599  37.9969093  62.4086004  59.5260980  37.2121220  63.1642631
  59.4571924  37.5087824  61.4362151  60.4435160  38.5356352  62.4734649
  57.0640547  41.0118745  61.9313250  57.0137574  41.5724934  63.0268069
  56.1217238  41.1227114  60.9837018  56.2415993  40.6317958  60.1067636
  54.8450708  41.8170618  61.1622003  54.8668493  42.4403577  62.0578882
  54.5173815  42.7274023  59.9455521  53.5344174  43.1741391  60.1015934
  55.5272643  43.8692819  59.7726685  55.2468092  44.5222046  58.9449972
  55.5808778  44.4830616  60.6715151  56.5321090  43.4928731  59.5706249
  54.4503547  42.0187052  58.7214860  55.3302971  41.7004105  58.5043367
  53.7314873  40.7649708  61.3210763  53.7085278  39.7826683  60.5805753
  52.8394516  40.9767553  62.3022906  52.9036984  41.8047238  62.8762432
  51.7340908  40.0652604  62.5998936  52.0596298  39.0407391  62.4089345
  51.3712919  40.1567764  64.0953382  52.2702945  39.9820950  64.6886288
  51.0474385  41.1717704  64.3336828  50.2888884  39.1422627  64.5271131
  49.3738948  39.2791094  63.9506101  50.6291306  38.1252510  64.3274122
  49.9188369  39.2968192  66.0015985  49.4478609  40.3525614  66.4189474
  50.1036076  38.2384826  66.7919329  50.4699221  37.3754917  66.4180113
  49.8658591  38.2920444  67.7709670  50.5330647  40.3898054  61.7020563
  49.9608894  41.4742547  61.8182812  50.1811119  39.4345424  60.8329541
  50.6994481  38.5650031  60.8107931  49.0309196  39.5114366  59.9382793
  48.6831405  40.5415736  59.8311514  49.4254352  38.9865268  58.5412918
  49.8592628  37.9894960  58.6283793  48.5233749  38.8660215  57.9404844
  50.3609664  39.8296123  57.7141919  51.2018229  40.7919888  58.1617451
  51.3174039  41.1030732  59.1861925  51.8948308  41.3382019  57.1072001
  52.5897853  42.0623592  57.2368363  51.5511697  40.7490733  55.9130475
  51.9683941  40.9494247  54.5872533  52.7037257  41.7055458  54.3540039
  51.4389523  40.1363264  53.5706932  51.7653545  40.2683117  52.5500079
  50.4887393  39.1467945  53.8895895  50.0784052  38.5274599  53.1073474
  50.0675434  38.9653760  55.2222227  49.3403464  38.2023324  55.4498235
  50.5852275  39.7590179  56.2720725  47.8943879  38.6759825  60.5302972
  48.1509948  37.5657487  60.9898654  46.6717302  39.2227943  60.4897274
  46.5551811  40.1423214  60.0876027  45.4314921  38.5590497  60.8922727
  45.6210112  37.5066127  61.0965886  44.8573037  39.2273235  62.1566614
  44.7854852  40.3065748  62.0144546  43.8366122  38.8730222  62.3067268
  45.6433828  38.9096022  63.4346453  45.6872758  37.8306297  63.5624959
  46.6755612  39.2497663  63.3357969  45.0090729  39.5431212  64.6794757
  45.0539979  40.6300118  64.5844985  43.9508516  39.2806737  64.7186925
  45.7050535  39.0998797  65.9748065  45.6103734  38.0215424  66.0961706
  46.7698145  39.3295905  65.9321938  45.1270515  39.7517731  67.1624284
  44.1466130  39.5205890  67.2349835  45.6111313  39.4304849  67.9877439
  45.2331815  40.7527411  67.0810254  44.4297061  38.6671554  59.7416382
  44.3226010  39.7388472  59.1455683  43.7156958  37.5724568  59.4487844
  43.8350294  36.7219388  59.9857979  42.7813846  37.5407302  58.3305233
  42.2031496  38.4663752  58.2842352  43.3412893  37.4352683  57.4003332
  41.8129764  36.3690766  58.4512691  41.8881277  35.5647766  59.3787565
  40.9002128  36.2985438  57.4744427  40.9092176  37.0051874  56.7481716
  39.9249901  35.2291154  57.2924467  39.9468148  34.5245300  58.1245021
  38.4910942  35.8023462  57.1360560  38.4727236  36.5056071  56.3019232
  37.3926600  34.7486102  56.9023817  36.4053485  35.2070665  56.9108671
  37.4999058  34.2515456  55.9376045  37.4102500  33.9790209  57.6759345
  38.1588056  36.5531463  58.2859902  38.7094290  37.3394464  58.2833358
  40.2541997  34.5036786  55.9830723  40.3099880  35.1558344  54.9389830
  40.4416953  33.1755487  56.0493036  40.3710524  32.6907779  56.9350275
  40.6373585  32.3444710  54.8615407  41.3412772  32.8430590  54.1905277
  41.2030442  30.9418296  55.1944278  40.4689499  30.4373311  55.8180751
  41.4413008  30.0674989  53.9438001  41.8519739  29.0958858  54.2183117
  40.5303068  29.8749143  53.3798675  42.1478845  30.5447695  53.2643333
  42.5075417  31.0272104  56.0039279  42.9002784  30.0349283  56.2237669
  43.2742755  31.5759880  55.4544560  42.3534084  31.5269716  56.9593082
  39.2811090  32.1672689  54.1564274  38.3487086  31.6150254  54.7397751
  39.2077862  32.6755326  52.9239413  40.0336034  33.0892774  52.5087279
  38.0131544  32.6744538  52.0893278  37.1345767  32.8521957  52.7117191
  38.1345504  33.7937465  51.0312466  38.9059879  33.5107787  50.3146509
  37.2066824  33.8484481  50.4582695  38.4720959  35.1997800  51.5702466
  39.4127873  35.1325205  52.1167122  38.7452861  36.1553269  50.3976805
  39.4492830  36.9382593  50.6772090  39.1730245  35.6369063  49.5389338
  37.8269333  36.6241670  50.0501646  37.4099549  35.7453683  52.5473034
  37.0309059  36.7185590  52.2386827  36.5511461  35.0840823  52.6394688
  37.8321808  35.8677727  53.5452976  37.8326324  31.3353175  51.3653700
  36.6949550  30.9252786  51.1437008  38.9547606  30.7166820  50.9591824
  39.8581972  31.0993154  51.2021394  38.9614067  29.6514999  49.9659771
  38.2006327  28.9221864  50.2495856  38.6507598  30.2456538  48.5633408
  37.7769637  30.8955096  48.6135095  39.4669699  30.9093204  48.2760838
  38.3871458  29.2469922  47.4317033  37.7691893  28.1907931  47.6879810
  38.7151470  29.6242208  46.2890993  40.3270478  28.9400641  49.9636553
  41.3392820  29.5349620  50.3340125  40.3079819  27.6895392  49.4829380
  39.4186845  27.3111195  49.1833036  41.4628896  26.8856843  49.1020344
  42.3851873  27.4606784  49.1930652  41.5376441  25.6608846  50.0345956
  41.6006614  26.0186458  51.0617508  40.6052479  25.0973052  49.9695596
  42.7254340  24.7139097  49.7721674  42.6675469  24.2987084  48.7656114
  43.6596314  25.2751256  49.8287082  42.7833599  23.5489438  50.7680902
  41.8631278  23.3281810  51.5531371  43.8750458  22.7857183  50.7418658
  44.6386177  23.0129828  50.1148421  43.9563656  21.9954860  51.3630493
  41.2360315  26.5049297  47.6332488  40.2763446  25.7906146  47.3397440
  42.0876237  27.0359311  46.7403937  42.8692291  27.5828863  47.0746002
  41.9528991  26.9483112  45.2831620  41.0211557  27.4455383  45.0228463
  43.1027964  27.7534866  44.6079963  44.0528974  27.4201517  45.0263669
  43.1966799  27.5739859  43.0791875  43.9605906  28.2256922  42.6586874
  43.4763889  26.5607982  42.8014347  42.2477556  27.8066680  42.5936036
  42.9758366  29.2552270  44.9355985  43.7452073  29.8425387  44.4367050
  42.0100050  29.6501092  44.6174251  43.0740108  29.4437440  46.0058742
  41.9957281  25.4733036  44.7952684  42.9887240  24.8043658  45.0676090
  40.9307370  24.9713594  44.1210110  39.6559805  25.6545539  43.8871371
  39.7704512  26.3356710  43.0420117  39.2932764  26.2204669  44.7457541
  38.6662720  24.5443721  43.5621469  37.8252875  24.8791026  42.9555833
  38.2698444  24.1321134  44.4910484  39.5304528  23.5003813  42.8817678
  39.6492582  23.7659204  41.8293500  39.0848144  22.5063278  42.9223388
  40.8755961  23.5771239  43.6228333  40.8331398  22.9334492  44.5036518
  42.0365200  23.1095380  42.7212984  42.4861610  21.9750417  42.8765852
  42.5045273  23.9861226  41.8161202  42.0842914  24.9007642  41.7449477
  43.5866226  23.6997039  40.8644205  43.5089763  22.6531929  40.5639577
  43.4519590  24.5649859  39.5810505  44.2517203  24.2704081  38.9001755
  42.1399798  24.2441212  38.8466593  42.0706786  24.7949011  37.9128992
  42.0707002  23.1825062  38.6063202  41.2666839  24.5093105  39.4427818
  43.6040896  26.0848965  39.7959743  43.5616848  26.6095269  38.8412907
  42.8041301  26.4804299  40.4208232  44.5554141  26.3462062  40.2579937
  45.0075510  23.8754755  41.4493357  45.9787984  23.5537744  40.7632805
  45.1081458  24.3441270  42.7022170  44.2639635  24.5677213  43.2129682
  46.3522052  24.4717886  43.4535917  46.9898081  23.6124419  43.2424716
  47.1052028  25.7532129  43.0106150  47.2154074  25.7323445  41.9310538
  46.5090324  26.6413635  43.2255672  48.5198632  25.9530248  43.5731522
  49.0248815  27.0699844  43.5389941  49.1832975  24.9058369  44.0705993
  48.7854350  23.9789364  44.0520016  50.1209226  25.0427183  44.4221339
  46.0019622  24.4554100  44.9520518  45.8944663  25.5288286  45.5403120
  45.7898198  23.2574269  45.5488793  45.7703670  21.9527726  44.8839696
  46.7886863  21.5649822  44.8420350  45.3688507  21.9704588  43.8710506
  44.8951421  21.0868345  45.7777696  45.0824347  20.0184043  45.6631776
  43.8454587  21.2725292  45.5440385  45.2036184  21.6137978  47.1677423
  46.1173818  21.1437353  47.5344009  44.4087817  21.3865600  47.8794745
  45.4109823  23.1244647  46.9744789  44.4506659  23.6300890  47.0964564
  46.3932383  23.6993071  48.0149026  46.0002765  23.8634064  49.1674656
  47.6322065  24.0199340  47.6041932  47.8887868  23.8645973  46.6419282
  48.6080674  24.7348807  48.4286565  48.6520475  24.2656813  49.4141608
  49.9929863  24.6322548  47.7674805  49.9778868  25.0130023  46.7467885
  50.7262932  25.2249582  48.3147325  50.4178446  23.2865273  47.7716938
  49.7689846  22.7638796  47.2941910  48.2281708  26.2120424  48.6262439
  48.4795722  26.7472213  49.7028399  47.6319328  26.8191954  47.5872047
  47.4160531  26.2726820  46.7636635  47.2144704  28.2146061  47.5178846
  47.9669658  28.8219163  48.0237067  47.1863148  28.6131380  46.0232176
  48.1859240  28.4718640  45.6100976  46.5420009  27.9221532  45.4834496
  46.7151505  30.0406552  45.6867360  45.7066157  30.1826276  46.0744622
  47.6175015  31.1119619  46.3163102  47.8237575  31.9291803  45.6251130
  47.1227208  31.5386122  47.1870791  48.5759375  30.7100145  46.6459460
  46.6197940  30.2133112  44.1632053  46.2210768  31.1923410  43.8946978
  47.5972988  30.0987693  43.6962913  45.9666296  29.4595645  43.7214200
  45.8595530  28.4276657  48.2090818  44.8993167  27.7133320  47.9185263
  45.8200999  29.4477104  49.0768745  46.6618660  29.9806037  49.2543586
  44.6265188  29.9237988  49.7699502  43.7560154  29.3357501  49.4816508
  44.8372855  29.8269934  51.2930826  45.7113846  30.4106804  51.5867715
  43.9911741  30.2813917  51.8113719  45.0027650  28.4197384  51.8246724
  46.2893958  27.8504039  51.9099095  47.1555081  28.4128713  51.5929963
  46.4487925  26.5411156  52.3958866  47.4371513  26.1107867  52.4410086
  45.3253757  25.8004208  52.8125914  45.4851180  24.5340811  53.2924612
  44.6516058  24.1100564  53.5098512  44.0387463  26.3700830  52.7324427
  43.1729914  25.8068883  53.0470444  43.8773239  27.6774584  52.2342085
  42.8871019  28.1037455  52.1649786  44.3876886  31.3866320  49.4020423
  45.3530015  32.1411483  49.2879232  43.1066055  31.7666587  49.2946053
  42.3724004  31.0839333  49.4352816  42.6765197  33.1592353  49.2056227
  43.4896316  33.7748692  48.8283086  41.4802249  33.3004537  48.2390178
  40.6059895  32.8099294  48.6674443  41.2183788  34.3565331  48.1677302
  41.7177507  32.7474348  46.8136211  41.8167578  31.6644434  46.8984799
  40.4886378  32.9998962  45.9155217  40.1679180  32.0762325  45.4315246
  39.6373176  33.3738703  46.4855684  40.6869177  33.7283290  45.1290328
  43.0162662  33.2693741  46.1670717  42.9098843  33.4099024  45.0919161
  43.3288293  34.2252414  46.5890575  43.8337522  32.5618784  46.3132237
  42.3051879  33.6246683  50.6184223  41.5306968  32.9390398  51.2846017
  42.8787828  34.7547538  51.0562323  43.5267875  35.2528504  50.4571942
  42.7001597  35.2984619  52.4006550  41.8797220  34.7908270  52.9068121
  43.9918986  35.1793316  53.2759992  44.7360340  35.8722935  52.8805572
  43.7365625  35.5916098  54.7446609  44.6373445  35.4881480  55.3465308
  43.4196153  36.6281407  54.8440506  42.9805119  34.9571227  55.2033541
  44.6233626  33.7659329  53.2538546  45.0296448  33.5244842  54.2353949
  43.8678785  33.0019611  53.0672538  45.7811634  33.6362875  52.2558755
  46.1744698  32.6211440  52.2390016  45.4701454  33.8876036  51.2439976
  46.6031368  34.3011032  52.5190025  42.3555188  36.7941787  52.2902656
  43.0076948  37.5226940  51.5401950  41.3611864  37.2184766  53.0862571
  40.8832609  36.5480919  53.6745296  41.0405635  38.6177384  53.3391548
  41.4515573  39.2411435  52.5424690  39.5070238  38.7986974  53.3509304
  39.1147958  38.5173198  52.3751549  39.0615192  38.0968113  54.0579571
  39.0129785  40.2197013  53.6977907  37.9252267  40.2263689  53.6477552
  39.2532111  40.4520793  54.7351329  39.5671075  41.3142472  52.7645960
  40.6485859  41.3947114  52.8848789  39.4132909  41.0115258  51.7290086
  38.9375806  42.7001009  52.9856263  39.2568304  43.3764172  52.1918475
  37.8511585  42.6358977  52.9252194  39.3269272  43.2963782  54.2771737
  40.3344471  43.3870908  54.3040589  38.9073351  44.2105573  54.3671793
  39.0216827  42.7037706  55.0350958  41.6814695  39.0178052  54.6729430
  41.1439545  38.6747301  55.7265440  42.8196165  39.7228822  54.5985121
  43.2123824  39.9562863  53.6976394  43.5162124  40.2506978  55.7691964
  43.4453895  39.5238926  56.5740171  45.0077755  40.4469177  55.4505395
  45.1079524  41.0776108  54.5719162  45.4990520  40.9825346  56.2642881
  45.7674638  39.1495559  55.2499098  46.1017892  38.7086484  53.9534546
  45.8350215  39.2998619  53.0906460  46.7686584  37.4818252  53.7807343
  47.0168610  37.1329454  52.7902575  47.0951072  36.6899179  54.8971925
  47.7076999  35.4885583  54.7128249  48.0700706  35.1283577  55.5281040
  46.7825895  37.1374155  56.1953787  47.0359308  36.5382019  57.0573308
  46.1254599  38.3693242  56.3675722  45.8891812  38.7079937  57.3622406
  42.8903523  41.5593335  56.2616837  42.3701215  42.3449068  55.4668067
  43.0082031  41.7694425  57.5795572  43.4447252  41.0575493  58.1531446
  42.6742589  43.0084742  58.2792556  41.6557890  43.2809510  57.9949222
  42.7241270  42.8646038  59.8243314  43.7559691  42.6862803  60.1334506
  42.4123605  43.8021312  60.2861952  41.8692803  41.7424705  60.4402363
  40.9380134  41.2463071  59.7675336  42.0945502  41.4595865  61.6387067
  43.6259127  44.1252444  57.8257995  44.8431660  43.9428625  57.8676600
  43.0402301  45.2467911  57.3823010  42.0321926  45.3089008  57.3803572
  43.7688922  46.4178051  56.8984913  43.1489063  47.2977055  57.0699606
  44.6866687  46.5680854  57.4698633  44.1114783  46.3455134  55.3990629
  44.5570703  47.3603291  54.8652587  43.9008337  45.2025178  54.7151484
  43.5339044  44.3918653  55.1947068  44.0848781  45.0680305  53.2661505
  44.5880100  45.9402068  52.8462638  44.9260940  43.8170054  52.9168898
  44.4040556  42.9181361  53.2496731  44.9887883  43.7330733  51.8307919
  46.3550700  43.7373274  53.4359132  47.0388136  42.5054522  53.3517521
  46.5445125  41.6348362  52.9496786  48.3524884  42.4000706  53.7840288
  48.8572252  41.4475468  53.7343974  49.0195684  43.5171058  54.2676563
  50.0429890  43.4276191  54.6028926  48.3844510  44.7516125  54.3005382
  48.9178323  45.6208482  54.6563101  47.0695424  44.8757297  53.8725578
  46.6085439  45.8502363  53.8952128  42.7094280  44.9500949  52.6073386
  41.9826435  43.9991620  52.8928309  42.3940552  45.8952488  51.7095624
  43.0245583  46.6674351  51.5497902  41.1803257  45.8707388  50.8841279
  40.3462557  45.5828980  51.5288300  40.8431160  47.2519583  50.2766377
  41.6015794  47.5197944  49.5387183  39.8910453  47.1808291  49.7498976
  40.7154644  48.4113690  51.2824780  40.3245267  48.1589915  52.4439819
  40.8693026  49.5654225  50.8237041  41.2508349  44.8121111  49.7719791
  40.2068866  44.2955991  49.3802708  42.4699824  44.4951246  49.3087989
  43.2772562  44.9631616  49.6917093  42.7393355  43.4712220  48.3034267
  41.9483989  43.5030829  47.5567801  44.0722677  43.7288803  47.5870268
  44.8975759  43.8037064  48.2963309  44.2986385  42.9064339  46.9078890
  43.9593099  45.2625184  46.6231861  45.1738469  45.1920441  46.0722023
  42.7609735  42.0710241  48.9316852  43.2685345  41.9048551  50.0427692
  42.2596161  41.0863948  48.1698532  41.8697149  41.3117665  47.2638258
  42.3705832  39.6618238  48.4812895  42.2200384  39.5190768  49.5533205
  41.3073996  38.8260009  47.7133743  41.3994843  39.0561117  46.6506686
  41.4667983  37.2939633  47.8619232  40.6259474  36.7650565  47.4133741
  42.3652043  36.9213534  47.3688119  41.5154616  37.0013331  48.9111250
  39.8881890  39.2352919  48.1364714  39.1324970  38.6495333  47.6125577
  39.7423122  39.0860011  49.2069574  39.6895020  40.2838980  47.9155039
  43.7715103  39.1620702  48.0864278  44.2430822  39.4560301  46.9853063
  44.3979224  38.4196021  49.0091857  43.9285435  38.2059614  49.8803114
  45.7409558  37.8692136  48.8622725  46.2575048  38.3586075  48.0362593
  46.5392386  38.1321218  50.1567020  45.8844156  38.0730524  51.0257858
  47.2780990  37.3404097  50.2951338  47.3086070  39.4424241  50.1774225
  46.6568864  40.6655984  49.9097700  45.5968462  40.6928423  49.7165120
  47.3858965  41.8687471  49.8792331  46.8806469  42.7982974  49.6634667
  48.7691056  41.8581664  50.1375536  49.4761052  43.0231637  50.1043707
  50.3977758  42.9110070  50.3479446  49.4200175  40.6446159  50.4319031
  50.4822121  40.6293985  50.6273337  48.6937282  39.4393407  50.4466579
  49.2108901  38.5130587  50.6541530  45.6639438  36.3680065  48.5899170
  45.0062698  35.6527465  49.3397250  46.4003631  35.9261767  47.5640179
  46.9043006  36.6045581  47.0023430  46.7088029  34.5306670  47.3024316
  45.9323331  33.8650827  47.6699819  46.7761213  34.3773240  46.2259125
  48.0802612  34.2609856  47.9268610  49.0715873  34.8450435  47.4910009
  48.1379018  33.3560936  48.9148762  47.2873592  32.9019507  49.2252009
  49.3744090  32.8909727  49.5444645  50.2299893  33.1012887  48.9002295
  49.5713619  33.5698382  50.9217373  48.6368928  33.5044145  51.4796255
  50.3033161  33.0081874  51.5075738  50.0396287  35.0402606  50.8697363
  49.3225306  35.6070018  50.2755102  50.0403790  35.6672037  52.2792983
  51.0008878  36.1044172  52.5515427  49.2952128  36.4592853  52.3448349
  49.8041159  34.9378567  53.0532794  51.4161658  35.1772711  50.1915558
  51.9874353  36.0250648  50.5681536  52.0239582  34.2836791  50.3344252
  51.3054482  35.3217243  49.1196860  49.3095515  31.3719971  49.7238762
  48.2667279  30.8452196  50.1155779  50.4590355  30.7135457  49.5036008
  51.2749812  31.2201325  49.1908908  50.6789181  29.3131224  49.8541308
  49.7347085  28.7837109  49.7847357  51.6743126  28.6545345  48.8737591
  52.6326647  29.1747184  48.9162314  51.8634304  27.6345578  49.2131571
  51.1883688  28.6178950  47.4080381  50.1908776  28.1822576  47.3727088
  51.0910780  29.6348920  47.0253743  52.0803507  27.8198747  46.4404106
  53.1326691  27.2902056  46.8684499  51.6778736  27.7372272  45.2612111
  51.1564497  29.2288560  51.3107408  52.3448522  29.0243715  51.5454461
  50.2214977  29.4385010  52.2561416  49.2708703  29.5992295  51.9556004
  50.4612207  29.6306828  53.6932450  50.9573691  30.5953840  53.7982081
  49.1082448  29.6762829  54.4400347  48.5799660  28.7386472  54.2566937
  49.2888523  29.7077548  55.5145064  48.1766806  30.8561159  54.0813159
  48.0837303  30.9150355  52.9962806  46.7622966  30.6051464  54.6320329
  46.1978361  31.5293610  54.7544493  46.1887052  29.9733303  53.9569601
  46.7907659  30.1061876  55.6015749  48.7330522  32.2076603  54.5769906
  48.0442554  32.7217911  55.2470335  49.6671642  32.0951533  55.1249969
  48.9282399  32.8752748  53.7403763  51.3770949  28.5839725  54.3597951
  52.1937474  28.9567817  55.2002485  51.2291211  27.3073038  53.9711989
  50.5434996  27.0838428  53.2649431  51.9728072  26.1814209  54.5434573
  52.0458646  26.3320931  55.6230561  51.2031055  24.8640459  54.2869724
  51.1477184  24.6655510  53.2147723  51.7504550  24.0267994  54.7237650
  49.7917441  24.8473626  54.8868611  49.6067191  25.1295786  56.0677205
  48.7904442  24.5014459  54.0755823  48.9662121  24.2624364  53.1102792
  47.8412954  24.4811071  54.4214708  53.4085777  26.0612108  53.9977755
  54.2890506  25.6469278  54.7505550  53.6163165  26.3928626  52.7107496
  52.8535860  26.7686455  52.1647997  54.8801436  26.1805601  51.9961435
  55.4479201  25.3884700  52.4872099  54.5761951  25.7232332  50.5572702
  53.9193032  26.4393909  50.0603113  55.5036111  25.7188683  49.9830477
  53.9765233  24.3122939  50.4871708  54.6145248  23.6213501  51.0377339
  53.0039717  24.2954319  50.9806271  53.8243278  23.8266221  49.0404502
  53.1079151  24.4675328  48.5237896  54.7748079  23.9485656  48.5174355
  53.3717176  22.3621205  48.9645222  54.0908400  21.7184653  49.4725153
  52.4127454  22.2317262  49.4672523  53.2469442  21.9111525  47.5682266
  54.1320956  22.0232614  47.0940119  52.9699661  20.9402670  47.5471213
  52.5417545  22.4717660  47.1084201  55.7848821  27.4195481  51.9538150
  57.0035484  27.2588448  51.8913009  55.1838593  28.6188169  51.9541723
  54.1745511  28.6686312  52.0017583  55.8749447  29.8976125  51.8407544
  56.6307379  29.7959142  51.0586405  54.8756122  30.9969286  51.3956615
  54.2742943  30.6003185  50.5765283  54.1601240  31.1852411  52.1987156
  55.4537503  32.3419799  50.9289844  56.6592202  32.6062898  51.1338830
  54.6436632  33.1310641  50.3975006  56.5755670  30.2089166  53.1749366
  55.8966571  30.3660105  54.1877153  57.9183035  30.2810074  53.1414140
  58.4013193  30.1463074  52.2652076  58.7667417  30.5045783  54.3171085
  58.4206867  29.8153896  55.0908927  60.2236304  30.1191444  53.9818818
  60.7860768  30.0591299  54.9153347  60.2256760  29.1050548  53.5771163
  60.9620689  31.0689926  53.0054828  60.4310356  31.0990607  52.0542975
  60.9471224  32.0876335  53.3960058  62.4289962  30.7002715  52.7210587
  62.8525054  29.5714158  53.0569869  63.1203259  31.5773315  52.1565562
  58.6610918  31.9233526  54.9116199  59.0574779  32.1040042  56.0624982
  58.1070449  32.8864165  54.1495379  57.8059052  32.6643488  53.2094173
  57.7502368  34.2182941  54.6451680  58.6320207  34.6321349  55.1345256
  57.3539411  35.1494664  53.4792761  56.4642045  34.7571004  52.9875550
  57.0665354  36.1207965  53.8845190  58.4763177  35.3765767  52.4457513
  59.3983056  35.7322475  52.9042561  58.7251250  34.3989293  52.0309037
  58.0703821  36.2958055  51.2786662  57.4728298  37.1087654  51.6875164
  58.9345735  36.7542093  50.7986608  57.1456340  35.6496125  50.3336151
  56.8621093  34.7070963  50.5867986  56.6529103  36.1618581  49.1911963
  56.9805284  37.3880418  48.7577948  57.5834558  37.9802076  49.3153378
  56.6088800  37.7489753  47.8919648  55.8054146  35.4216408  48.4667818
  55.5080702  34.5176440  48.8173216  55.4338981  35.7631461  47.5923770
  56.6251960  34.1621394  55.6928373  56.6555911  34.9543310  56.6318845
  55.6967501  33.2012708  55.5405854  55.7673485  32.5666009  54.7566389
  54.6612392  32.8784924  56.5181462  54.3082125  33.8014780  56.9803689
  53.4451975  32.1783628  55.8456917  53.7966839  31.2910440  55.3196607
  52.3715684  31.6956113  56.8426072  51.4907748  31.3168965  56.3272077
  52.7330991  30.8858847  57.4751856  52.0479198  32.5052193  57.4899770
  52.8052151  33.0893643  54.7804125  51.9380711  32.6195855  54.3178433
  52.4754772  34.0342381  55.2125264  53.5064220  33.3159336  53.9769742
  55.2592227  31.9528401  57.5975481  55.7624119  30.8773459  57.2718626
  55.1962129  32.4063477  58.8571506  54.7567657  33.2984097  59.0423277
  55.7496298  31.7220827  60.0267467  55.9375992  30.6738736  59.7838985
  57.0953601  32.3842033  60.3989676  57.5981062  31.7951984  61.1660566
  57.7630451  32.4053588  59.5364492  56.9376070  33.7038306  60.8915959
  56.6418676  34.2607867  60.1666027  54.7344646  31.7562043  61.1754783
  53.9778495  32.7185789  61.2799664  54.7404255  30.7105246  62.0224330
  55.4010900  29.9627341  61.8719214  53.8482578  30.5454599  63.1806181
  54.0012601  29.5295942  63.5468817  54.2581621  31.5171172  64.3074679
  53.6756204  31.3381761  65.2133373  55.3089090  31.3896724  64.5688905
  54.1127400  32.5589361  64.0224630  52.3556949  30.6571681  62.8069417
  51.6216215  31.4379615  63.4146218  51.9587722  29.8996544  61.7682905
  52.6303346  29.2990028  61.3148904  50.5962123  29.8409518  61.2438150
  50.2578893  30.8661483  61.0929816  50.6187459  29.1335773  59.8679228
  51.3463301  29.6273895  59.2219725  50.9940760  28.1180604  60.0067239
  49.2603485  29.0630967  59.1301917  48.5115995  28.6310394  59.7949671
  48.7501086  30.4570962  58.7082312  48.2779817  30.4503154  57.7254040
  48.0102944  30.8322336  59.4167195  49.5600168  31.1825102  58.6575424
  49.3581510  28.1122912  57.9234413  48.5504630  28.2687072  57.2076884
  50.3029201  28.2297350  57.3918745  49.2919711  27.0734704  58.2470285
  49.6672990  29.1586556  62.2610097  49.8412860  27.9742144  62.5477248
  48.7253316  29.9425900  62.7987813  48.6651970  30.9111534  62.5102164
  47.7859365  29.5389680  63.8408716  47.8257970  28.4604304  64.0103582
  48.1303062  30.2803253  65.1490282  48.1426202  31.3540050  64.9519335
  47.3347792  30.1168285  65.8786656  49.4802292  29.8621474  65.7735953
  49.4365128  28.8066116  66.0436194  50.2768421  29.9499164  65.0372404
  49.9038494  30.6612134  67.0178765  49.1123214  31.5016955  67.5040115
  51.0412253  30.4140489  67.4726992  46.3677936  29.9109899  63.4114959
  46.1800574  30.9578554  62.7934654  45.3928307  29.0807885  63.8105372
  45.6246299  28.2435765  64.3248476  43.9784406  29.4318634  63.7608155
  43.8069579  30.0962513  62.9135084  43.0601385  28.1936285  63.5615732
  42.0276212  28.5412582  63.6290917  43.2073148  27.6136101  62.1432475
  42.5220030  26.7809347  61.9852241  42.9787746  28.3639131  61.3855399
  44.2189007  27.2517988  61.9618792  43.2125761  27.0854493  64.6225943
  42.5980318  26.2275030  64.3653623  44.2424568  26.7371707  64.6993659
  42.8917973  27.4120230  65.6105981  43.5900483  30.1696610  65.0558506
  43.8817185  29.6984933  66.1559836  42.9411333  31.3275390  64.8835895
  42.7241253  31.6246542  63.9410551  42.3296322  32.1168214  65.9505505
  42.9582850  32.0489612  66.8383070  42.2397233  33.5841893  65.4697005
  41.7471653  33.5795708  64.5020687  41.5914456  34.1708159  66.1175719
  43.5844992  34.3261717  65.3234610  44.2212830  33.7540475  64.6467526
  43.3601531  35.7073621  64.6668099  43.9121652  36.5079916  65.1565037
  43.6784405  35.6975400  63.6267648  42.3086865  35.9959569  64.6721046
  44.3284748  34.4355131  66.6712287  44.7494721  35.4242785  66.8491454
  43.6778773  34.2133476  67.5170144  45.1563988  33.7260390  66.7084352
  40.9225965  31.5614765  66.2728586  40.3912922  30.7842255  65.4748814
  40.3029336  32.0138953  67.3917836  40.9250330  32.7625917  68.4879299
  41.0314588  33.8094617  68.2078339  41.9032336  32.3774892  68.7742228
  39.9417439  32.6413795  69.6433165  40.0260888  33.4469676  70.3727785
  40.1064939  31.6966618  70.1637843  38.5982854  32.5994036  68.9387262
  38.2836632  33.6183262  68.7061437  37.8217763  32.1500511  69.5592268
  38.8633655  31.7969167  67.6531990  38.7209787  30.7322855  67.8468003
  37.9625334  32.2617241  66.4954790  38.1971052  33.3398015  65.9454761
  36.9898824  31.4100135  66.1298602  36.8880392  30.5378302  66.6282418
  36.0763861  31.6017463  64.9985760  36.7064019  31.6171119  64.1069628
  35.0486424  30.4496055  64.8561174  34.4634949  30.3866473  65.7761345
  34.3406133  30.6744285  64.0559453  35.6309941  29.0554391  64.5672461
  36.7037457  28.9733490  63.9270437  34.9095397  28.0779721  64.8640756
  35.3205308  32.9369025  65.0312983  34.8385799  33.3599937  66.0821109
  35.2062874  33.5346606  63.8378668  35.6313549  33.0986449  63.0323769
  34.3369588  34.6708700  63.5613351  34.4208489  35.3833625  64.3840495
  34.8110690  35.3585253  62.2644702  34.2417867  36.2820112  62.1540557
  35.8441306  35.6755833  62.3897698  34.6659730  34.5189673  60.9704426
  35.2303425  33.5988444  61.1287898  33.6419917  34.1954393  60.7854211
  35.2532664  35.1765114  59.7100727  36.3423174  35.1705895  59.7362806
  34.9788129  34.5716319  58.8460900  34.7093523  36.5265186  59.4633055
  35.3346595  37.2788963  59.7147566  33.4789944  36.8604472  59.0286654
  32.5727457  35.9439016  58.6573775  32.8081316  34.9621925  58.6916528
  31.6541955  36.2187563  58.3431876  33.1457659  38.1568440  58.9723805
  33.8048629  38.8667294  59.2580024  32.2221286  38.4345686  58.6772664
  32.8730011  34.2206541  63.4437525  32.6016403  33.0430402  63.2013130
  31.9646179  35.1956755  63.5675147  32.2622088  36.1420173  63.7574357
  30.5373309  35.0074220  63.3424519  30.2852003  33.9465155  63.2799723
  29.7015793  35.6332456  64.4940943  29.9469561  36.6947094  64.5661695
  28.1773402  35.5349162  64.2728968  27.6311240  35.9061389  65.1401757
  27.8462989  36.1262805  63.4191369  27.8681073  34.5034666  64.1053619
  30.0647305  35.0007618  65.8520189  29.4704931  35.4291766  66.6588328
  29.8881589  33.9245311  65.8445485  31.1122593  35.1623841  66.1072047
  30.1734868  35.6888946  62.0118331  30.4510235  36.8765309  61.8350324
  29.5586329  34.9134041  61.1060721  29.3644881  33.9475691  61.3306640
  29.0259249  35.3905090  59.8305239  29.5708282  36.2780883  59.5039640
  29.2139814  34.2862958  58.7772866  28.8781592  34.6156807  57.7928136
  30.2611519  34.0011110  58.6837314  28.6519854  33.3867065  59.0344665
  27.5386211  35.7443742  59.9706806  26.8469204  35.1770848  60.8174828
  27.0668059  36.6486893  59.0987691  27.6880407  37.0596002  58.4179017
  25.6475173  36.9685195  58.9529965  25.1574900  36.9520157  59.9293442
  25.4577745  38.3733962  58.3219299  26.0057393  38.4258539  57.3799996
  23.9970744  38.7807641  58.0543861  23.9354006  39.8155194  57.7157685
  23.5470106  38.1676453  57.2752924  23.3847182  38.6867603  58.9518453
  26.0184264  39.3434325  59.1849114  26.9476637  39.1435788  59.3140563
  24.9963280  35.9234191  58.0282546  25.4405605  35.7719267  56.8917659
  23.9787179  35.2085272  58.5336676  23.6780145  35.3685826  59.4850291
  23.3003644  34.1301208  57.8064221  24.0711931  33.4809885  57.3857912
  22.4821850  33.2900262  58.8103626  23.1304785  32.9131549  59.6028546
  21.7161320  33.8992020  59.2923259  21.8570831  32.1810494  58.1935513
  21.1703441  32.4981536  57.6034076  22.4325453  34.6364013  56.6381605
  22.4687734  34.0457353  55.5581780  21.6642324  35.7081902  56.8859444
  21.7114055  36.1539164  57.7916866  20.7064645  36.2891721  55.9489206
  20.8336384  35.8675459  54.9513725  19.2605089  36.0068586  56.4315069
  19.1045136  36.5331032  57.3765350  18.5448649  36.4494609  55.7364026
  18.8920509  34.5242206  56.6827538  19.6853396  33.9256988  57.1278793
  18.1402619  34.5803190  57.4707515  18.1822993  33.7874522  55.5333927
  18.1216590  32.7371930  55.8186070  17.1502681  34.1226836  55.4218915
  18.9641810  33.7394161  54.2824497  19.9649081  33.6818904  54.4098748
  18.4878908  33.7092570  53.0216745  17.1762269  33.7763402  52.7427933
  16.5053839  33.8507129  53.4934306  16.8491989  33.7510146  51.7882393
  19.3550022  33.6080080  52.0070137  20.3468859  33.5460739  52.1846420
  19.0256332  33.5853176  51.0517011  20.9823706  37.7957350  55.8765668
  20.6696732  38.5129088  56.8268325  21.5896847  38.2450604  54.7644169
  21.8253773  37.6001811  54.0260845  21.9084949  39.6545372  54.5176999
  22.4481796  40.0300930  55.3893026  22.8197430  39.7928023  53.2523621
  23.5446899  38.9796961  53.3066885  22.0763499  39.6266151  51.9057008
  22.7701952  39.5634491  51.0715991  21.4720392  38.7196519  51.8921666
  21.4221887  40.4734218  51.6972717  23.6398842  41.1037033  53.2608451
  22.9727999  41.9595091  53.1907815  24.1552115  41.2078854  54.2153758
  24.6766847  41.1971234  52.1298335  25.4140325  41.9719190  52.3361807
  25.2101193  40.2587047  51.9971390  24.2071088  41.4450374  51.1775698
  20.6167710  40.4901743  54.3331654  19.6658176  40.0136938  53.7104929
  20.6210389  41.7269339  54.8591876  21.4302925  42.0484534  55.3676792
  19.5968161  42.7382986  54.5703030  18.6193188  42.2539542  54.6204482
  19.6315629  43.8327994  55.6588867  18.7468344  44.4639169  55.5709310
  19.5940143  43.3860709  56.6524001  20.7677299  44.6739774  55.5690084
  21.5449268  44.1700009  55.8187977  19.7875538  43.3017668  53.1510269
  20.9240140  43.3749044  52.6833775  18.6784763  43.6592756  52.4793993
  17.7786345  43.5993214  52.9349301  18.6567219  44.0770653  51.0687808
  17.6019149  44.1259025  50.7972902  19.2654402  45.4824093  50.8041671
  20.3376883  45.4835023  51.0107287  19.1480081  45.7356015  49.7524155
  18.5969738  46.6185864  51.5870331  17.4196197  46.9020078  51.2707932
  19.2397355  47.1392183  52.5245302  19.2602548  43.0002948  50.1429691
  20.1568867  43.2916127  49.3502402  18.7689672  41.7566392  50.2917989
  18.0535595  41.5885863  50.9837780  19.1960995  40.5945941  49.5126332
  20.2752014  40.4956759  49.6340550  18.5419913  39.3272345  50.0802536
  18.8628117  38.4397363  49.5322324  18.8146384  39.1795494  51.1249687
  17.4542262  39.3772503  50.0213339  18.9144213  40.7314728  48.0087540
  19.7260470  40.2676165  47.2133974  17.8137383  41.4149348  47.6472701
  17.1908761  41.7681853  48.3591000  17.4708509  41.7474532  46.2644426
  17.5054725  40.8219405  45.6845602  16.0353161  42.2944012  46.1865856
  15.9009706  43.1179289  46.8899962  15.8399849  42.7047745  45.1948908
  14.9916176  41.2431004  46.4568190  14.4513966  41.0161296  47.7269783
  13.6063622  40.0072152  47.5577518  13.0190522  39.5833411  48.3591268
  13.5598019  39.5672894  46.2998606  12.9916280  38.8094907  45.9494985
  14.4384305  40.3448879  45.5671988  14.6022150  40.1972510  44.5107230
  18.4734555  42.7072962  45.6082458  18.8585462  42.4525444  44.4695813
  18.9184808  43.7427986  46.3436275  18.5637370  43.8728174  47.2796451
  19.9805205  44.6601703  45.9206701  19.7010273  45.0571397  44.9444054
  20.0754513  45.8347690  46.9172146  19.1153091  46.3513030  46.9579151
  20.2404280  45.4206890  47.9079777  21.1995417  46.8607243  46.6509490
  22.1580084  46.3455952  46.7086163  21.0963151  47.5000115  45.2553691
  21.4304981  48.5345701  45.2631204  21.7210481  46.9709297  44.5359977
  20.0747807  47.4880835  44.8757650  21.2390680  47.9142480  47.7683082
  22.2578972  48.2637825  47.9382925  20.6223566  48.7759720  47.5211752
  20.8693320  47.5204460  48.7158620  21.3362073  43.9500796  45.7757857
  22.0279640  44.1876331  44.7878940  21.6717854  43.0927592  46.7541722
  21.0469803  42.9766338  47.5420246  22.8928062  42.2921827  46.7843602
  23.7369932  42.9851461  46.7656232  22.9480518  41.5035476  48.1005485
  23.8616201  40.9156992  48.1693976  22.9209292  42.1728671  48.9616459
  22.1127909  40.8118896  48.1925017  23.0212979  41.3572171  45.5708816
  24.0951864  41.3102029  44.9751920  21.9152285  40.6888197  45.1991931
  21.0781768  40.7660794  45.7635851  21.8071370  39.8337723  44.0126677
  22.6981458  39.2040738  43.9912637  20.5800251  38.8842771  44.0425345
  19.6684226  39.4860655  44.0344950  20.5672582  38.2806723  43.1333914
  20.4715112  37.9131707  45.2355115  21.4649894  37.7360516  45.9782892
  19.3957771  37.2810518  45.3325421  21.8085223  40.6398763  42.7010373
  22.4489250  40.2028970  41.7444221  21.1250602  41.8009468  42.6820645
  20.6143396  42.0868530  43.5072699  21.0588051  42.7114226  41.5317575
  20.7059462  42.1306363  40.6770542  20.0727456  43.8938717  41.7681526
  20.2787652  44.3419166  42.7401246  20.0719287  45.0233315  40.7165262
  19.2613628  45.7280715  40.9032624  20.9964853  45.6007974  40.7327186
  19.9392275  44.6268786  39.7093736  18.7576725  43.3822296  41.8227072
  18.6676886  42.8654905  42.6307075  22.4324786  43.2987996  41.1600339
  22.7037323  43.4232580  39.9696606  23.2735038  43.6107049  42.1592629
  22.9721060  43.4902753  43.1178817  24.6299788  44.1281676  41.9734375
  24.5696676  45.0238199  41.3517467  25.2187063  44.5180124  43.3391461
  25.0169290  43.7404576  44.0765249  26.3044246  44.5786045  43.2586826
  24.7293021  45.8772185  43.8472035  25.2325036  46.6752595  43.3014042
  23.6650413  45.9920465  43.6469298  24.9842919  46.1519686  45.6175926
  26.7350924  45.7375339  45.7760457  26.9970937  45.8542235  46.8241740
  26.9279592  44.7004611  45.5053587  27.3568758  46.3903698  45.1666553
  25.5895238  43.1620055  41.2638460  26.5108908  43.6453262  40.6122274
  25.3834239  41.8418308  41.3964950  24.5911631  41.5041479  41.9249098
  26.2891760  40.8286350  40.8556168  27.2938000  41.0692389  41.2090985
  25.9226922  39.3977847  41.3452503  24.9439997  39.1404149  40.9391903
  26.9066460  38.3306104  40.8369117  26.6871562  37.3454595  41.2492549
  26.8520620  38.2422978  39.7574181  27.9321457  38.5870382  41.0913036
  25.7892398  39.2981964  42.8822202  24.8592995  39.7859263  43.1633457
  25.6578818  38.2588868  43.1824713  26.9308079  39.9311859  43.6936384
  27.0308528  39.4473104  44.6647432  27.8872637  39.8553655  43.1810015
  26.7398828  40.9890476  43.8763194  26.3115525  40.8481201  39.3106710
  25.2609503  40.7481022  38.6765532  27.5236812  40.9986983  38.7572413
  28.3280632  41.1049479  39.3621393  27.7959350  41.0904904  37.3250874
  28.8224048  40.7665140  37.1501214  27.1522586  40.4061449  36.7681871
  27.6295985  42.5163343  36.7710761  27.8867367  42.7109582  35.5832623
  27.2096083  43.5024655  37.5881008  27.0226781  43.3067752  38.5621467
  26.9935478  44.8833506  37.1499999  26.5674389  44.8613189  36.1475071
  26.0175554  45.6189222  38.0914092  26.4292103  45.6537089  39.0997664
  25.9464730  46.6617458  37.7782157  24.5972336  45.0408443  38.1384816
  24.6535983  43.9872336  38.4095323  24.0458340  45.5378835  38.9381119
  23.8276734  45.1995742  36.8174760  23.8739954  46.2421397  36.4969941
  24.3336013  44.6282332  36.0411175  22.3553713  44.7609658  36.8740532
  21.8393956  45.2444922  37.7046116  21.8500618  45.0745496  35.9596257
  22.2099749  43.2975831  36.9876095  22.6259712  42.9949259  37.8596959
  21.2317492  43.0499702  36.9804514  22.6803462  42.8497751  36.2148994
  28.2982131  45.6790141  37.1030956  29.1156549  45.5668423  38.0162525
  28.3915109  46.5477733  36.0853315  27.6408080  46.5726410  35.4037797
  29.3040952  47.6815899  36.0383764  30.3027571  47.3257212  36.2866203
  29.3163897  48.2552740  34.6133836  30.0156763  49.0862763  34.5352907
  29.6228381  47.4992699  33.8902459  28.3320872  48.6186494  34.3139493
  28.8478921  48.7454242  37.0498770  27.6480304  48.9977415  37.1656381
  29.8090307  49.3274833  37.7771745  30.7796508  49.0808876  37.6241641
  29.5485021  50.2844024  38.8495493  28.5696180  50.7385649  38.6971604
  29.5946594  49.6072912  40.2542635  29.3662907  50.3877540  40.9809131
  28.4891086  48.5564842  40.4468564  28.4466822  48.2203171  41.4835597
  27.5092878  48.9601786  40.2037806  28.6519668  47.6788191  39.8219962
  30.9659890  49.0191834  40.6535495  30.9076856  48.5470013  41.6345585
  31.2931829  48.2581451  39.9464519  31.7450360  49.7788979  40.7183773
  30.5839387  51.4170229  38.8319180  31.6933785  51.2206513  38.3419378
  30.2071163  52.5641566  39.4159003  29.2672995  52.6508639  39.7831906
  31.1050796  53.6806238  39.7017968  32.1101782  53.4674134  39.3316306
  30.6288946  54.9661337  38.9969436  29.6825119  55.3094921  39.4178636
  31.3520530  55.7594497  39.1861836  30.4683529  54.7508014  37.4828962
  31.1783222  53.9959939  37.1492704  29.4837898  54.3356692  37.2904002
  30.6571518  56.0157784  36.6437715  31.7411717  56.1246148  36.0295903
  29.7075882  56.8259179  36.5841977  31.1772040  53.8327405  41.2203342
  30.1670660  54.1522324  41.8513200  32.3665405  53.5381219  41.7638824
  33.1425892  53.2934941  41.1609607  32.6430089  53.4946431  43.1904095
  31.6957745  53.4596199  43.7298354  33.4090012  52.1964826  43.5066837
  32.9833098  51.3748255  42.9284974  34.4515653  52.2722225  43.1941464
  33.3678168  51.7696786  44.9536679  33.7926911  50.5013227  45.3557689
  33.6476956  50.4940093  46.6741614  33.9135484  49.6539477  47.2988947
  33.1435162  51.6289773  47.1475353  32.9473050  51.8390058  48.1213927
  32.9419335  52.4652774  46.0688623  32.5371563  53.4575494  46.1919592
  33.4386001  54.7404008  43.5967300  34.5843817  54.9058698  43.1771747
  32.8023417  55.5709906  44.4301236  31.8624625  55.3362433  44.7302731
  33.3639101  56.7694709  45.0305759  33.9946867  57.2562256  44.2844883
  32.2003569  57.7166047  45.3914447  31.4181729  57.6425854  44.6349109
  31.7334176  57.4062312  46.3210753  32.6170227  59.1850548  45.5129184
  31.8913395  59.7261744  46.1203116  33.5677139  59.2628768  46.0408001
  32.7669836  60.0198763  43.9110973  31.0393990  60.4917938  43.6434025
  30.9367564  61.0026990  42.6858862  30.3956093  59.6116388  43.6352277
  30.6999247  61.1627612  44.4327522  34.1960986  56.4135775  46.2762208
  33.7362799  55.6519463  47.1270237  35.3932013  57.0040332  46.3598885
  35.7007980  57.5946237  45.5956103  36.3224592  56.9213708  47.4839466
  35.8470951  56.4569444  48.3500026  37.5648542  56.1033811  47.0673753
  37.9503187  56.4691855  46.1137593  38.3696559  56.2636104  47.7872994
  37.3555874  54.6043367  46.9694303  36.9627805  54.0117529  45.7501629
  36.8625022  54.6141827  44.8580886  36.7204399  52.6466697  45.6923366
  36.4416017  52.1878899  44.7548787  36.8281219  51.8687032  46.8376343
  36.6296871  50.8093093  46.7821167  37.1637875  52.4469647  48.0543031
  37.2254296  51.8353802  48.9428512  37.4164849  53.8087676  48.1333656
  37.6681300  54.2542037  49.0846613  36.7614973  58.3345797  47.8862653
  36.8185393  59.2164988  47.0313671  37.1278318  58.5117147  49.1651184
  37.0571746  57.7475548  49.8212192  37.8298307  59.7066066  49.6374325
  37.4246668  60.5813994  49.1242885  37.6019702  59.9037005  51.1464768
  37.8638182  58.9861178  51.6777466  38.2816612  60.6736972  51.5180319
  36.1462743  60.2971033  51.4819760  35.8591575  61.1453830  50.8604533
  35.4743497  59.4796794  51.2156651  35.8853330  60.6691375  52.9520522
  36.7663037  60.4342778  53.8098129  34.7809073  61.2055954  53.1921602
  39.3294605  59.6214402  49.3103667  39.9132546  58.5393068  49.3838300
  39.9081532  60.7775688  48.9568704  39.3557758  61.6243861  48.9484714
  41.2967971  60.9286131  48.5088929  41.7943572  59.9578927  48.4907001
  41.3781430  61.5799547  47.0904734  41.5765580  62.6528646  47.1508195
  42.4517869  60.9188179  46.2090943  42.5320127  61.4225308  45.2449143
  43.4356768  60.9466282  46.6743527  42.2146875  59.8722355  46.0142143
  40.1678969  61.4415619  46.3727960  39.4784857  61.9268289  46.8363843
  42.0946460  61.8294905  49.4753085  41.4945923  62.3696529  50.4048278
  43.4114750  61.9833623  49.2113110  43.7943937  61.4468546  48.4465007
  44.3657796  62.9696948  49.7571222  45.3374966  62.4758416  49.7621230
  44.4498300  64.1893125  48.7910476  43.4981316  64.7232624  48.8029143
  45.1908587  64.8985803  49.1617802  44.7734279  63.8789929  47.3116724
  43.9754111  63.2845174  46.8683169  44.7738259  64.8142599  46.7483346
  46.1285276  63.1925634  47.0939264  47.1560165  63.8909698  47.2402585
  46.1144449  61.9829286  46.7754564  44.1004334  63.3698112  51.2289284
  44.1577120  62.5052773  52.1025229  43.7689128  64.6531841  51.4543125
  43.8024156  65.3006941  50.6803543  43.1526410  65.1780486  52.6746925
  43.2339215  64.4366330  53.4721569  43.8859405  66.4680195  53.1249554
  44.9621767  66.3196237  53.0214022  43.6612930  67.2856551  52.4362127
  43.6048093  66.9051360  54.5709968  44.1649236  66.2501494  55.4789023
  42.7418770  67.7918197  54.7525142  41.6404933  65.4260304  52.4419946
  40.8997147  65.5836929  53.4117160  41.1940943  65.4360498  51.1744961
  41.8341469  65.2473509  50.4157059  39.7990476  65.6389616  50.8114254
  39.1578744  64.9668025  51.3845301  39.5039994  66.6648454  51.0382516
  39.6059613  65.3610923  49.3163510  40.5271351  64.9307199  48.6182468
  38.3699268  65.6178840  48.8540581  37.6961999  65.9753524  49.5147315
  37.8306794  65.3929381  47.5064066  36.8629156  65.8978029  47.5327287
  38.6699424  66.1018934  46.4102872  38.0268705  66.3360050  45.5605642
  39.0570145  67.0562714  46.7698534  39.7378882  65.3190408  45.9132865
  40.3309353  65.1253439  46.6478134  37.5410172  63.9108958  47.2081157
  38.1178647  63.0147169  47.8263521  36.6166587  63.6996646  46.2607934
  36.2200274  64.4813845  45.7605199  36.0943110  62.3886937  45.9012405
  36.2938102  61.6689045  46.6937408  34.5631854  62.4898576  45.7074829
  34.3406533  62.9617438  44.7497627  34.1734764  61.4817962  45.6559850
  33.7750781  63.2609811  46.7831318  34.1287340  64.2919792  46.8317870
  32.7338818  63.3310223  46.4668401  33.8199563  62.6283266  48.1814455
  33.2576577  61.6926659  48.1626729  34.8445517  62.3630401  48.4415347
  33.2428142  63.5696482  49.2500022  33.8456298  64.4761404  49.3205587
  32.2318702  63.8757322  48.9774552  33.1898057  62.9324836  50.5774932
  32.6020754  62.1111605  50.5374103  34.1170890  62.6541806  50.8698922
  32.8108167  63.5777714  51.2559008  36.7684586  61.9198952  44.6007855
  36.7133393  62.6424444  43.6056481  37.3571501  60.7136843  44.6262303
  37.3441032  60.1746003  45.4830098  37.8904048  60.0165221  43.4537213
  37.9258716  60.7021577  42.6057727  39.3249433  59.4851190  43.7125573
  39.9386546  60.3226040  44.0396938  39.3158989  58.7950908  44.5586196
  40.0699536  58.8432618  42.5242413  39.6916238  59.0933877  41.3574030
  41.1031892  58.1951590  42.8001415  36.9138525  58.8770667  43.1235381
  36.5162877  58.1468839  44.0298788  36.5451047  58.7562660  41.8408607
  36.9617715  59.3548161  41.1406946  35.5327408  57.8181004  41.3699831
  35.1266138  57.2509308  42.2072630  34.3736534  58.6128500  40.7619835
  34.0133866  59.3283417  41.4999303  34.7323825  59.2160602  39.9259332
  33.2188664  57.7188280  40.2841763  33.4704119  57.2272293  39.3425885
  33.0400087  56.9186490  41.0066944  31.9483183  58.5396263  40.1106142
  31.1262729  58.5007398  41.0517486  31.8182354  59.1914025  39.0508806
  36.1324966  56.8324757  40.3677503  36.6351705  57.2533350  39.3240849
  36.0593505  55.5382309  40.7087738  35.6092372  55.2723844  41.5763783
  36.6133666  54.4490462  39.9150528  37.1812659  54.8365881  39.0684651
  37.5918064  53.6137727  40.7631134  37.1672356  53.4108643  41.7481078
  37.7303982  52.6394252  40.2938445  38.9779482  54.1680886  40.9367039
  39.3575745  55.4663304  40.8620165  38.7107997  56.3058152  40.6739056
  40.7164644  55.5693943  41.0483683  41.1897257  56.4656503  41.0679356
  41.2914616  54.3420258  41.2864414  42.6109335  53.9267034  41.5350822
  43.4177837  54.6434591  41.5454810  42.8634861  52.5660741  41.7898881
  43.8684399  52.2303469  41.9977250  41.7968973  51.6480177  41.8013727
  41.9820415  50.6124410  42.0382093  40.4834107  52.0738955  41.5261094
  39.6787560  51.3585626  41.5415593  40.1941015  53.4293371  41.2573020
  35.4995976  53.5754534  39.3354951  34.7065475  53.0030118  40.0830212
  35.5214049  53.4523888  37.9984153  36.1992781  53.9770071  37.4691945
  34.7316652  52.5057633  37.2224265  33.6958922  52.5977147  37.5481367
  34.8327931  52.9054512  35.7335437  34.5592150  53.9563863  35.6291820
  35.8740596  52.8455592  35.4297427  33.9765257  52.0937545  34.7378181
  34.1878048  52.3669236  33.7033555  34.2893131  51.0535565  34.8336161
  32.4745238  52.1783534  35.0478237  32.2778459  51.5236716  35.8944142
  32.1829450  53.1779968  35.3626124  31.6277865  51.5911930  33.9945946
  31.8129910  50.6174572  33.7988324  30.6390567  52.1884922  33.2994305
  30.3377324  53.4891006  33.4427286  30.8679162  54.0637859  34.0849404
  29.5912594  53.9108152  32.9099304  29.9260925  51.4545209  32.4346512
  30.1259634  50.4733645  32.3036256  29.1744624  51.8727376  31.9056172
  35.2432172  51.0775741  37.4714872  36.4525961  50.8444982  37.4156026
  34.3123251  50.1580400  37.7432241  33.3346693  50.4220121  37.7858508
  34.6352359  48.7744401  38.0425279  35.4380306  48.4158177  37.3974172
  34.9482286  48.7007615  39.0840369  33.4232846  47.8883204  37.7857090
  32.4846087  48.2786609  37.0924623  33.4876897  46.6674885  38.3355847
  34.3012253  46.4149479  38.8826222  32.4768879  45.6314411  38.1881985
  31.5081668  46.1114468  38.0612622  32.7938004  44.7838069  36.9391697
  32.8460202  45.4502317  36.0769284  33.7899257  44.3486688  37.0358916
  31.7788457  43.6699608  36.6226768  31.4428434  43.1661737  37.5269953
  30.8854289  44.0980186  36.1659593  32.4263330  42.3735727  35.5378616
  32.8068593  43.3442037  34.0561460  33.1953136  42.6922617  33.2740073
  31.9107623  43.8402794  33.6844660  33.5642153  44.0980832  34.2691407
  32.4417055  44.7772749  39.4569480  33.4801570  44.2471162  39.8535792
  31.2364978  44.6108970  40.0237742  30.4287716  45.0603678  39.6116393
  30.9614252  43.6772449  41.1147494  31.7744950  43.7225354  41.8422708
  29.6290670  44.0190667  41.8316450  28.8441490  43.9905220  41.0820091
  29.2501154  43.0280964  42.9544445  28.3429563  43.3428515  43.4713299
  29.0611091  42.0246660  42.5751844  30.0431370  42.9576001  43.6988624
  29.6402548  45.4497318  42.3890005  28.7097035  45.6880788  42.9051148
  30.4590523  45.5742664  43.0933361  29.7716506  46.1882987  41.5989302
  30.8612986  42.2587080  40.5259807  30.0625024  42.0294394  39.6188922
  31.7068607  41.3532015  41.0260416  32.3072365  41.6111207  41.7986886
  31.9376576  40.0308085  40.4486728  31.7618308  40.0616998  39.3717551
  33.4084166  39.6390581  40.6998791  33.5597796  39.5785627  41.7771384
  33.6017513  38.6356320  40.3165792  34.4423209  40.6228410  40.1093421
  34.1779478  41.6367738  40.4082670  35.8377984  40.3751944  40.7071905
  36.5549851  40.0591871  39.9575608  36.2301921  41.2765584  41.1772746
  35.8271394  39.5943688  41.4669324  34.4425708  40.5950067  38.5698086
  35.3363533  41.0571204  38.1563734  34.3832236  39.5781611  38.1841043
  33.5914030  41.1509037  38.1750035  31.0072392  38.9693517  41.0485067
  30.4809616  38.1425392  40.3054058  30.8437969  39.0069145  42.3793428
  31.2841896  39.7448338  42.9126087  30.1706768  37.9861076  43.1779206
  29.1628609  37.8267572  42.7962132  30.9556624  36.6575834  43.1099784
  30.5024494  35.8894332  43.7371636  30.9868535  36.2550824  42.0980589
  31.9857989  36.7888315  43.4451449  30.0650347  38.4551896  44.6310895
  30.7267790  39.4159362  45.0259342  29.2703149  37.7180489  45.4206678
  28.7534884  36.9466585  45.0228219  29.3493553  37.7463623  46.8780013
  29.3798259  38.7882406  47.2011796  28.0989621  37.0661009  47.4667376
  27.2225229  37.3544270  46.8861660  28.1732560  35.9842712  47.3432148
  27.8583979  37.4030130  48.9536129  27.2358725  36.5904102  49.3319643
  28.7618019  37.3650052  49.5638436  27.0919008  38.7263629  49.1653446
  27.2415784  39.1662721  50.1484690  27.5034452  39.4588109  48.4728670
  25.6794878  38.6266846  48.7472865  25.4922032  38.9506995  47.8091032
  24.6633383  38.0529835  49.4183136  24.8073100  37.5740281  50.6624518
  25.6989330  37.6569503  51.1346024  24.0371368  37.1291848  51.1380195
  23.4705357  37.9423392  48.8183297  23.3318962  38.2571457  47.8667725
  22.6935720  37.5096404  49.2950824  30.6283187  37.0121953  47.3106970
  30.9167811  35.9424819  46.7687223  31.3631611  37.5832966  48.2738060
  31.0589117  38.4474482  48.7054127  32.5647915  36.9656405  48.8304930
  33.2401784  36.7668970  48.0015916  33.2500334  37.9877829  49.7417681
  34.1898527  37.5885841  50.1239003  33.4810230  38.9077605  49.2033250
  32.6272287  38.2471229  50.5978021  32.1941626  35.7018156  49.6428683
  31.2796616  35.7870858  50.4661763  32.8988491  34.5642919  49.4197749
  33.8945453  34.3605623  48.3694258  34.8104135  34.8664008  48.6724404
  33.5798800  34.7332462  47.3949318  34.1002203  32.8563382  48.3056943
  35.0678789  32.5661021  47.8968720  33.3223476  32.4087461  47.6842561
  33.8990924  32.4295099  49.7452579  34.8452831  32.5573519  50.2722773
  33.6190830  31.3793701  49.8312534  32.8264617  33.3843924  50.3072337
  31.8329565  32.9435161  50.2058161  33.1391158  33.7186145  51.7740789
  34.0092188  34.5558930  52.0197952  32.4380072  33.0422841  52.7021926
  31.7385220  32.3877815  52.3829471  32.6176193  33.0828921  54.1634220
  32.0147249  32.2636166  54.5555612  34.0991302  32.8469698  54.6142780
  34.7279328  33.6338187  54.1982791  34.3261190  32.9271241  56.1391749
  35.3725825  32.7473204  56.3835328  34.0923472  33.9096621  56.5470214
  33.7265137  32.1885007  56.6721345  34.6464235  31.5165820  54.0632748
  35.7033477  31.4004386  54.2974372  34.1120986  30.6615446  54.4781361
  34.5702991  31.4582976  52.9779228  32.0877827  34.3815794  54.8127581
  31.2796068  34.3116367  55.7389880  32.5636816  35.5321879  54.3183470
  33.2056833  35.4870336  53.5367506  32.2323843  36.8734952  54.7825084
  31.9479201  36.8426792  55.8353804  33.4957774  37.7550076  54.6589452
  33.7797318  37.8637893  53.6108778  33.2649543  38.7527716  55.0196274
  34.7002354  37.2141890  55.4553529  34.4390557  37.1314627  56.5078278
  34.9425915  36.2050878  55.1225177  36.2415994  38.1612278  55.3290620
  35.7716834  39.7217711  56.1098895  36.6481727  40.3593130  56.2273657
  35.0569657  40.2427444  55.4785200  35.3276075  39.5510941  57.0890795
  31.0305704  37.3759874  53.9687198  31.2051917  38.0568490  52.9594974
  29.8287751  36.9605541  54.4020329  29.7919469  36.3868807  55.2331409
  28.5774868  37.0327107  53.6407379  28.7663603  36.6395273  52.6385890
  27.5154876  36.1603972  54.3532186  27.9951826  35.2692507  54.7614691
  27.1027901  36.6991162  55.2057406  26.3985858  35.6291873  53.4409070
  26.6093011  35.3723018  52.2582123  25.1996022  35.4487174  53.9962582
  25.0649878  35.6346726  54.9824573  24.4364259  35.0713987  53.4536151
  28.0164838  38.4481864  53.3854353  27.1370776  38.5724480  52.5367630
  28.5089484  39.4796623  54.0896193  29.2300206  39.3163858  54.7759673
  28.1301652  40.8806883  53.8518997  27.1474492  40.9189847  53.3859206
  28.0341225  41.6816831  55.1787445  27.6485516  42.6774469  54.9541591
  27.0776087  41.0417059  56.1947935  26.9563744  41.6754366  57.0737353
  26.0888734  40.8877571  55.7624229  27.4463028  40.0741271  56.5350887
  29.2951974  41.8663828  55.7949670  29.5538608  41.0421090  56.2133195
  29.1030389  41.6066927  52.8943715  28.8401007  42.7560184  52.5413572
  30.1851565  40.9261839  52.4837301  30.3078448  39.9668189  52.7799386
  31.2264792  41.4445441  51.6034264  31.1740669  42.5326271  51.5730561
  32.6077958  41.0525539  52.1614453  32.7060986  39.9696314  52.1959901
  33.3776637  41.4039557  51.4729701  32.9584797  41.5807425  53.5216521
  32.3891484  41.2088265  54.6918890  31.6107883  40.4668946  54.7829371
  32.9462155  41.9227789  55.7309420  32.6501080  41.8169440  56.6909776
  33.9117250  42.7991903  55.2843164  34.7359391  43.7376038  55.9293507
  34.6845677  43.8659145  57.0002061  35.6110682  44.5261473  55.1598248
  36.2395266  45.2618612  55.6389387  35.6588731  44.3615040  53.7615457
  36.3257530  44.9700030  53.1687548  34.8359112  43.4066117  53.1305430
  34.8761549  43.2940425  52.0590699  33.9374546  42.6054354  53.8688560
  31.0408881  40.9162350  50.1736112  30.4151491  39.8763894  49.9636690
  31.5934905  41.6759572  49.2183547  32.0831660  42.5210565  49.4841142
  31.4640891  41.4571518  47.7833277  31.0146685  40.4868543  47.5714104
  30.5921315  42.5736192  47.1708357  31.0098976  43.5411403  47.4483829
  30.6372173  42.5278144  46.0816975  29.1336883  42.5810682  47.5793428
  28.7577255  43.0944927  48.8383199  29.4961648  43.5290751  49.4953918
  27.4340320  43.0420180  49.2423942  27.1567638  43.4319406  50.2094044
  26.4743456  42.4848027  48.4097321  25.4465068  42.4641065  48.7362104
  26.8344269  41.9430765  47.1818643  26.0855209  41.4898208  46.5515460
  28.1597579  41.9647916  46.7673898  28.4360681  41.5271728  45.8195669
  32.8435390  41.5199667  47.1337044  33.5932436  42.4569144  47.4064442
  33.1058158  40.5780299  46.2173857  32.4110428  39.8664211  46.0319149
  34.1855872  40.6679395  45.2394824  35.1014859  40.9461143  45.7560415
  34.3669702  39.3014653  44.5454813  33.4069102  38.9560364  44.1596306
  35.0008451  39.4390239  43.6709550  35.0145838  38.1669258  45.3327308
  34.9021547  36.8510141  44.8352238  34.3249050  36.6577260  43.9428520
  35.5674873  35.7855366  45.4702350  35.4848138  34.7865832  45.0670735
  36.3522484  36.0265014  46.6141699  37.0276323  35.0052000  47.2160684
  36.9026461  34.1582026  46.7819072  36.4407633  37.3289281  47.1373141
  37.0338505  37.5178483  48.0183678  35.7792688  38.3945732  46.4989501
  35.8941109  39.3817190  46.9120994  33.8807370  41.7663907  44.2090028
  32.7679783  41.8290311  43.6884318  34.8929092  42.5988952  43.9430448
  35.7720703  42.4845983  44.4316357  34.8481278  43.7215488  43.0113551
  34.2219363  43.4251608  42.1702485  34.2450166  45.0154105  43.6565029
  33.1964185  44.7847619  43.8502973  34.8761794  45.3812150  45.0147078
  34.2949399  46.1579612  45.5084253  34.9034854  44.5366482  45.7034728
  35.8923306  45.7538500  44.8988369  34.2555008  46.2524151  42.7168426
  35.2656060  46.6547151  42.6369916  33.9794859  45.9470377  41.7103500
  33.3091524  47.3894577  43.1237846  33.4149428  48.2334564  42.4415035
  32.2705071  47.0672692  43.0848939  33.5158448  47.7594119  44.1269238
  36.2628582  43.9711728  42.4654413  37.2461305  43.7036673  43.1511565
  36.3333303  44.4571586  41.2219681  35.4826203  44.6424467  40.7089478
  37.5691983  44.8267539  40.5414245  38.3539287  45.0333675  41.2734990
  38.0194399  43.6811129  39.5923828  38.0676983  42.7533561  40.1634769
  37.1042322  43.4604154  38.3717151  37.4399878  42.6128593  37.7792577
  36.0777370  43.2651056  38.6793719  37.0915372  44.3209887  37.7013707
  39.3185172  43.9268523  39.1011889  39.9286444  43.9059508  39.8454126
  37.3275158  46.1286787  39.7538901  36.1695963  46.4821974  39.5302118
  38.4067391  46.8251063  39.3646145  39.3344021  46.4688129  39.5470710
  38.3373651  48.1274390  38.6953112  37.3067565  48.3957235  38.4839647
  38.9050491  49.2126534  39.6308568  39.9707302  49.0483276  39.7971754
  38.8188964  50.1964226  39.1656288  38.1960114  49.2488027  40.9729450
  38.7796694  48.6164466  42.0884862  39.7493749  48.1484714  42.0024030
  38.0876788  48.5635260  43.3111216  38.5284190  48.0737100  44.1645982
  36.8103411  49.1394128  43.4229649  36.1430348  49.0428942  44.6051664
  35.3054757  49.5192823  44.6264072  36.2315177  49.7942767  42.3179605
  35.2486847  50.2336781  42.3980270  36.9255829  49.8525657  41.0943891
  36.4692422  50.3358712  40.2427119  39.0671691  48.0871641  37.3499454
  39.9732001  47.2758908  37.1708298  38.6787448  48.9851430  36.4267328
  37.9199594  49.6245242  36.6247387  39.3540154  49.1460406  35.1324915
  39.4432519  48.1531423  34.6878177  38.4794641  50.0067215  34.1839139
  38.7765312  49.7851362  33.1579075  37.4431752  49.6730824  34.2640666
  38.5346184  51.5401731  34.4089985  38.2093217  51.7672033  35.4250326
  39.5623489  51.8901741  34.3171822  37.7194356  52.4020249  33.4341911
  36.9796011  51.8457329  32.5919737  37.8468035  53.6404735  33.5664347
  40.7799582  49.7149330  35.3037561  41.6712693  49.3482658  34.5394561
  40.9513637  50.5889368  36.3119755  40.1570817  50.8197007  36.8900510
  42.1956437  51.2846367  36.6380416  42.7274185  51.5069080  35.7111193
  41.8553971  52.6203459  37.3344627  41.3646248  52.4225864  38.2898624
  42.7790876  53.1509829  37.5716149  40.9552368  53.5411813  36.4893192
  41.4094715  53.7065210  35.5116492  40.0074118  53.0400642  36.3092292
  40.6719461  54.8901016  37.1665964  40.2906697  54.7197111  38.1744423
  41.6139724  55.4227162  37.2986731  39.6992284  55.7928914  36.3851301
  39.6826260  56.7833206  36.8409475  40.0394732  55.9217985  35.3571713
  38.3171503  55.2792284  36.3810738  37.9953729  55.1791687  37.3322943
  37.7219033  55.9301465  35.8890854  38.2906053  54.3877650  35.9025831
  43.1361737  50.4413756  37.5186607  44.3125696  50.7873798  37.6159175
  42.6194170  49.3584734  38.1238847  41.6463692  49.1256834  37.9835107
  43.3945594  48.4100888  38.9164016  44.3727507  48.3217424  38.4474072
  43.6524696  48.9102795  40.3601916  43.9652369  49.9537994  40.3280673
  42.7128269  48.9142481  40.9114501  44.6993426  48.1305042  41.1793067
  45.3367061  47.1935172  40.6451914  44.8725464  48.5162957  42.3539821
  42.6548057  47.0567585  38.8683761  41.7752010  46.8307846  39.7050394
  42.9790243  46.2045084  37.8654922  43.9569970  46.4622248  36.8038998
  44.9636396  46.6302876  37.1891734  43.6454135  47.3426435  36.2376987
  43.9301380  45.2294392  35.9118997  44.6662635  44.5066625  36.2665869
  44.1497401  45.4511546  34.8667958  42.5338010  44.6789021  36.1348477
  42.4372541  43.6392102  35.8241250  41.8176911  45.2519203  35.5435579
  42.2707026  44.9352416  37.6288843  41.1994589  45.0604153  37.7695024
  42.7282485  43.7921419  38.5590217  43.0955780  42.7239344  38.0754911
  42.6721319  44.0353743  39.8789383  42.3701585  44.9465446  40.1953016
  42.8774409  43.0397427  40.9291578  43.0333634  42.0648506  40.4770165
  44.0947404  43.3747250  41.8413057  44.2138400  42.5414249  42.5363935
  45.4076780  43.4123388  41.0418057  46.2666695  43.5814256  41.6911818
  45.5724096  42.4681945  40.5216499  45.4026186  44.2073557  40.2955004
  43.9290946  44.6319361  42.7148866  44.8535448  44.8780136  43.2372446
  43.6530941  45.4940537  42.1097634  43.1593200  44.5001751  43.4752918
  41.6075009  42.9223384  41.7894006  40.7286531  43.7815951  41.7270360
  41.5281063  41.8210808  42.5472009  42.2821867  41.1467959  42.5061077
  40.3940215  41.4494924  43.3799522  39.4848736  41.7072799  42.8337832
  40.4310904  39.9201302  43.5857483  40.5061284  39.4317079  42.6119732
  41.3473888  39.6642231  44.1190202  39.2324917  39.3166813  44.3473752
  39.1928512  39.7591741  45.3423751  37.8890725  39.6070168  43.6567550
  37.2730672  38.7118434  43.5844906  37.3185620  40.3528354  44.2116148
  38.0190310  39.9798232  42.6406599  39.4394087  37.8050522  44.5388136
  38.6244477  37.3597490  45.1101302  39.4953631  37.2944722  43.5772798
  40.3666754  37.5949066  45.0693314  40.4175762  42.2207990  44.7065133
  41.3021239  41.9934175  45.5317581  39.4158577  43.0903629  44.8732548
  38.7409872  43.2069706  44.1274052  39.0993852  43.8234662  46.0935002
  39.9417235  43.7968767  46.7802462  38.7914072  45.2909744  45.7337613
  38.1087887  45.3522496  44.8894828  38.2603273  45.7635702  46.5610977
  39.9959667  46.1623731  45.4442153  40.5800707  46.1848153  44.1612761
  40.1838739  45.5569460  43.3795798  41.6524480  47.0577120  43.8854279
  42.0852495  47.0824495  42.8967749  42.1369490  47.9133836  44.8959179
  43.1656945  48.7731750  44.6511907  43.5991332  48.6465007  43.7976712
  41.5577317  47.8873629  46.1777105  41.9264880  48.5406701  46.9558110
  40.4965871  47.0072745  46.4532326  40.0525036  47.0003699  47.4358272
  37.8837023  43.1938731  46.7880330  37.0887743  42.5005582  46.1500003
  37.7560175  43.4964762  48.0868521  38.4723186  44.0532651  48.5367852
  36.6119781  43.1621142  48.9240868  35.7839994  42.8425508  48.3009019
  36.9739374  42.0281569  49.8988628  38.0257781  42.0953745  50.1766359
  36.4172342  42.1415715  50.8283432  36.6720292  40.6387862  49.3367690
  35.6212090  40.5652753  49.0550775  37.2528706  40.4844143  48.4278033
  37.0464102  39.2881809  50.4789797  35.8020598  39.5488354  51.7641152
  35.8140594  38.7224989  52.4711660  35.9788762  40.4731511  52.3121777
  34.8156010  39.5952238  51.3127481  36.1613255  44.4013725  49.6986790
  36.9822172  45.0388340  50.3591680  34.8483675  44.6703133  49.6398724
  34.2486780  44.0886100  49.0704527  34.1678490  45.7300919  50.3830520
  34.7118806  45.9406099  51.3059636  34.0908167  47.0105578  49.5243359
  33.5949649  46.7823535  48.5811287  33.4659186  47.7558786  50.0198935
  35.4188531  47.6764208  49.2259825  35.9638464  47.6205454  47.9274641
  35.4377913  47.1087232  47.1389198  37.1980854  48.2318471  47.6499457
  37.6127037  48.1877852  46.6537413  37.8927334  48.9077067  48.6686163
  39.0846495  49.5069391  48.3861883  39.5555313  49.8069977  49.1722730
  37.3550477  48.9640266  49.9698554  37.8849941  49.4804551  50.7571192
  36.1189527  48.3503219  50.2487082  35.7094930  48.3982093  51.2462369
  32.7542831  45.2701728  50.7617098  32.1606843  44.4636642  50.0424751
  32.2222964  45.8437610  51.8543321  32.7743865  46.5030865  52.3841778
  30.8178154  45.7397026  52.2599833  30.4485259  44.7372736  52.0424483
  30.6906439  45.9887839  53.7786208  31.1114389  46.9640924  54.0316898
  29.6344313  46.0346330  54.0520835  31.3623320  44.8991501  54.6225174
  30.9259985  43.9237363  54.4038511  32.4142692  44.8472027  54.3516104
  31.2894665  45.1984579  56.1190381  31.9316193  46.1284283  56.6005720
  30.5333834  44.3939766  56.8665635  30.0264688  43.6258332  56.4441368
  30.4471480  44.5646302  57.8572717  29.9795465  46.7360247  51.4465132
  29.5841048  47.7765548  51.9707460  29.7765061  46.4141537  50.1588558
  30.1512711  45.5416961  49.8156095  29.2393502  47.3144249  49.1370803
  29.8492277  48.2141730  49.1611002  29.3973497  46.6651127  47.7491556
  28.9916935  45.6555662  47.7852105  28.8004192  47.2135094  47.0222449
  30.8387643  46.6185092  47.2097365  31.4471291  46.0639571  47.9234804
  30.8955829  45.8497976  45.8774827  31.7170569  45.1337109  45.8720785
  29.9776138  45.2957572  45.6758346  31.0488638  46.5244620  45.0364958
  31.4407186  48.0278002  47.0574780  32.1507940  48.0828379  46.2332487
  30.6734776  48.7814063  46.8768981  31.9708388  48.3242722  47.9607077
  27.8021905  47.8155304  49.3610871  27.4474098  48.8196527  48.7462504
  27.0160761  47.1738520  50.2461165  27.3615449  46.3585330  50.7308816
  25.7196010  47.7059890  50.6789531  25.1586045  47.9757113  49.7826954
  24.9134144  46.6584277  51.4735930  25.4728199  46.3779709  52.3677912
  23.9980132  47.1289511  51.8346281  24.5187541  45.3802379  50.7046976
  25.4305897  44.8461397  50.4422857  23.7059297  44.4671989  51.6311885
  23.2659490  43.6283023  51.0912594  24.3330747  44.0630918  52.4246547
  22.8936855  45.0166412  52.1062037  23.7510767  45.6486067  49.3949062
  22.8687826  45.0147340  49.2909520  23.4016188  46.6774893  49.3281467
  24.3849321  45.4564385  48.5298261  25.8603630  48.9934277  51.5108020
  25.0185325  49.8750748  51.3618905  26.9235300  49.0982178  52.3283574
  27.5907194  48.3398776  52.3807451  27.2627575  50.2933995  53.1104760
  26.3549061  50.5967488  53.6373329  28.3578310  50.0614900  54.1851429
  29.3151645  49.8790733  53.6923421  28.4786056  50.9735244  54.7725309
  28.1226469  48.9068009  55.1800945  26.9653939  48.4487576  55.3213556
  29.1011304  48.5769697  55.8855472  27.6540336  51.4647762  52.1993028
  27.1065178  52.5520377  52.3638807  28.5271093  51.1953425  51.2108018
  28.9530465  50.2792263  51.1643506  28.9243319  52.1301990  50.1517473
  29.3481140  53.0017290  50.6559737  30.0185438  51.5658922  49.2110645
  29.6209618  50.7145423  48.6552210  30.2915591  52.3155443  48.4640643
  31.2932833  51.0954328  49.9321722  31.2890620  49.9656633  50.4644109
  32.2230551  51.9240528  50.0414529  27.7254980  52.6370232  49.3266736
  27.6497083  53.8345399  49.0644396  26.7907510  51.7352745  48.9813644
  26.9304791  50.7637002  49.2260794  25.5533238  52.0468401  48.2628159
  25.8296217  52.5957139  47.3618992  24.8751966  50.7300786  47.8260542
  25.5971753  50.1129764  47.2917494  24.5806069  50.1474943  48.6992760
  23.6645703  50.8965348  46.9254315  23.8188373  50.8374018  45.5242567
  24.7940161  50.6683779  45.0901344  22.7029715  51.0060903  44.6830095
  22.8263492  50.9578773  43.6114945  21.4284482  51.2330701  45.2390623
  20.3446843  51.3701420  44.4222459  19.5267638  51.5153051  44.9024707
  21.2711364  51.2969111  46.6369869  20.2972500  51.4670460  47.0696616
  22.3863729  51.1215459  47.4780747  22.2572605  51.1636953  48.5501785
  24.6033434  52.9625562  49.0589795  24.1131054  53.9407799  48.4953733
  24.3827738  52.6418235  50.3470744  24.8262327  51.8174521  50.7300064
  23.5516075  53.4098369  51.2837980  22.5610338  53.5080650  50.8353819
  23.4126330  52.6257625  52.6048576  24.4067350  52.3339448  52.9486143
  23.0063634  53.2691906  53.3873532  22.5008950  51.3905598  52.4973907
  21.4591827  51.7140349  52.4711542  22.6703950  50.8786457  51.5512392
  22.7055729  50.4077044  53.6611636  23.7689004  50.1826694  53.7635929
  22.4051650  50.8897734  54.5925704  21.9088549  49.1083317  53.4662175
  20.8390555  49.3171052  53.4933632  22.1253487  48.6754137  52.4886304
  22.2328902  48.1003271  54.4906695  21.6809016  47.2700115  54.3222368
  23.2157139  47.8706684  54.4458311  22.0139645  48.4662054  55.4063471
  24.0779100  54.8314796  51.5528958  23.2678571  55.7417576  51.7230524
  25.4117273  54.9964996  51.5454235  26.0088327  54.1886865  51.4247369
  26.1038875  56.2831325  51.6641831  25.5569082  56.8993214  52.3802801
  27.5157684  56.0471624  52.2414260  28.0407760  55.3107514  51.6289818
  28.1041663  56.9632353  52.1683012  27.4869812  55.5598698  53.7076315
  26.9871232  56.3074587  54.3234755  26.8852074  54.6556807  53.8000400
  28.8816679  55.3220998  54.3026822  29.6941540  56.2742306  54.2749259
  29.1070729  54.2005212  54.8085833  26.1421049  57.1000991  50.3543973
  26.6206311  58.2331880  50.3828811  25.6224250  56.5439695  49.2446394
  25.2363147  55.6107010  49.3021096  25.5357262  57.2097474  47.9414828
  24.7520539  56.7225138  47.3597423  25.2378283  58.2521573  48.0644641
  26.8498820  57.1381085  47.1462681  26.9858809  57.8412863  46.1452489
  27.8040816  56.3047494  47.5893759  27.6150196  55.7493417  48.4132587
  29.1425891  56.1286803  47.0258988  29.3827603  57.0054604  46.4224351
  30.2081147  56.0059058  48.1503398  29.9307370  55.1794599  48.8061880
  31.1815527  55.7403062  47.7407151  30.3965949  57.2557430  49.0325485
  30.1208334  58.3817453  48.5589997  30.9611697  57.0780098  50.1331593
  29.2491261  54.9458917  46.0475113  30.3280717  54.7615990  45.4919093
  28.1656086  54.1861720  45.8110101  27.2993215  54.3777798  46.2933668
  28.1373315  53.1310657  44.7971205  29.0173720  53.2065954  44.1562539
  28.1566386  51.7357972  45.4602396  28.8841264  51.7141691  46.2734560
  27.1915745  51.5537687  45.9289579  28.4640999  50.5887291  44.4696678
  27.8521683  50.7247678  43.5773186  29.9409337  50.6202254  44.0197356
  30.3917171  49.6298612  43.9550664  30.0394786  51.0833729  43.0387074
  30.5546536  51.2042972  44.7043574  28.0554476  49.2222173  45.0532341
  28.8628712  48.4907608  45.0193454  27.7421735  49.2986415  46.0942940
  27.2186859  48.7993063  44.4962545  26.9057340  53.3301532  43.9111065
  25.7800159  53.2555550  44.4038052  27.1572675  53.5697689  42.6174186
  28.1158503  53.6161322  42.2985435  26.1369441  53.7798771  41.5962131
  25.1326930  53.7661794  42.0258013  26.3700783  55.1541664  40.9406618
  27.4059442  55.2335540  40.6021470  25.7458929  55.2288709  40.0497118
  26.0164684  56.3466581  41.8544286  24.9468099  56.4245405  42.0499742
  26.4649948  56.1250450  42.8232809  26.6256763  57.6959652  41.4318826
  26.0810970  58.4713158  41.9710762  27.6605610  57.7971302  41.7599454
  26.3678283  58.0383038  40.0171513  25.3939301  58.1045817  39.7622012
  27.2865182  58.2300032  39.0502283  28.5987322  58.1914598  39.2920935
  28.9614740  58.0757158  40.2303721  29.2658779  58.2772895  38.5333004
  26.8950557  58.4626647  37.7947078  25.9164100  58.5147317  37.5577719
  27.5898858  58.5440141  37.0641015  26.2474274  52.6490794  40.5700616
  27.3064934  52.4797157  39.9694827  25.1409629  51.9114406  40.3901189
  24.3101680  52.1257730  40.9222942  25.0139625  50.8182868  39.4274457
  25.9610934  50.2823467  39.3726701  23.9035510  49.8128390  39.8598238
  22.9928199  50.3888993  40.0352245  23.5680279  48.7446706  38.7930160
  22.8325655  48.0280862  39.1587300  23.1474470  49.1786224  37.8849612
  24.4589669  48.1881562  38.5106329  24.2784637  49.1259757  41.1968788
  25.0926674  48.4206947  41.0247191  24.6687891  49.8531384  41.9079186
  23.1075806  48.3964520  41.8726805  23.2291492  48.3932812  42.9562787
  22.1516428  48.8728275  41.6528227  23.0477675  47.3587079  41.5423660
  24.6940978  51.3907300  38.0358400  23.7335285  52.1485905  37.8945424
  25.5302906  51.0318313  37.0507537  26.2730987  50.3709368  37.2399117
  25.4799557  51.5480241  35.6839185  24.9564387  52.5014175  35.7022521
  26.9271342  51.7807866  35.1954834  27.4927154  50.8511087  35.2536297
  26.9340482  52.0490267  34.1391896  27.6710094  52.8737815  35.9689360
  27.7023192  52.6408544  37.0325739  28.7089413  52.8837558  35.6439315
  26.9909081  54.5393104  35.7225200  26.3640419  54.8729319  37.3856052
  25.8205074  55.8167537  37.4008271  25.6870880  54.0865358  37.7092231
  27.1919295  54.9345722  38.0912379  24.7504846  50.5804414  34.7321956
  24.6323546  49.3994405  35.0557187  24.3435659  51.0746382  33.5364779
  24.2074923  52.4901760  33.1880948  25.1737539  52.8807728  32.8680735
  23.8285303  53.1131699  33.9972502  23.2208722  52.4945006  32.0335282
  23.2866666  53.3849199  31.4091905  22.2049121  52.4326006  32.4267234
  23.5533714  51.2104792  31.2980131  24.3471597  51.4112658  30.5754075
  22.6942602  50.8413169  30.7422945  24.0144621  50.2142290  32.3806256
  23.1933638  49.5538132  32.6639406  25.2308656  49.4032477  31.8985613
  26.3356510  49.9504323  31.8755794  25.0031760  48.1332078  31.5219418
  24.0717952  47.7475438  31.5853701  26.0565685  47.1941403  31.1138126
  27.0008212  47.7361131  31.0395268  26.3371894  46.0243536  32.1162710
  26.1832985  45.0381106  31.6751685  27.4018485  46.0334083  32.3580891
  25.5651758  46.0610716  33.4384918  26.0185250  46.7984811  34.3373187
  24.4584762  45.4775407  33.4795371  25.7691810  46.6440413  29.7062614
  25.0822304  45.6337688  29.5783470  26.3072911  47.2442621  28.6384559
  26.2585829  46.7341772  27.7683031  26.4100510  48.6806707  28.4177756
  25.8716922  49.2567055  29.1694721  27.8865904  49.1366367  28.3451434
  28.5487838  48.3146762  28.0706863  28.0191202  49.9096240  27.5894090
  28.3047381  49.6965226  29.5729950  27.7999274  50.4980687  29.7298259
  25.6752368  48.8583734  27.0870875  26.1899037  48.3946443  26.0722918
  24.4487642  49.4102616  27.1312861  24.1014860  49.7456418  28.0181107
  23.4755090  49.4342855  26.0210400  23.2715956  48.3830436  25.8024749
  22.1747474  50.1110206  26.5119716  22.3847056  51.0973396  26.9292740
  21.5045642  50.2783797  25.6669489  21.3945414  49.2554492  27.5123782
  20.7585022  48.2770126  27.1296707  21.4237697  49.6227766  28.7930304
  21.9299770  50.4470481  29.0817442  20.9158311  49.0852504  29.4806451
  23.9754546  50.1146923  24.7313164  23.4801884  49.7944165  23.6523466
  24.9528630  51.0178381  24.8746947  25.3026650  51.2024291  25.8060136
  25.6651224  51.7347016  23.8170136  24.9289875  51.9616795  23.0438309
  26.2403352  53.1038745  24.3091893  27.1458857  53.3579252  23.7562574
  25.5240215  53.8825051  24.0399235  26.5945231  53.2523412  25.8080323
  26.4998726  54.4013500  26.2909972  27.0902104  52.2735072  26.4133391
  26.7691757  50.8957936  23.1351481  27.1659008  51.2351688  22.0207071
  27.2578964  49.8430474  23.8149830  26.8331415  49.5910538  24.6985890
  28.5122383  49.1553050  23.5041987  29.0885581  49.7905164  22.8275666
  29.3356741  49.0566064  24.8081554  28.7779388  48.5419172  25.5890372
  30.2546941  48.4876327  24.6607916  29.7188893  50.3413862  25.2582631
  28.9306114  50.8262452  25.5206668  28.4880884  47.7778245  22.7840416
  29.5937809  47.3274979  22.4819837  27.3437951  47.1204121  22.4419209
  25.9451891  47.4475309  22.7374555  25.6568331  48.4457202  22.4163901
  25.7744031  47.3516585  23.8080454  25.1006741  46.4271212  21.9809740
  24.8719203  46.8067345  20.9855708  24.1531977  46.2060569  22.4720503
  26.0120770  45.2213703  21.8610668  25.7416993  44.5775865  21.0233680
  25.9387262  44.6205586  22.7686118  27.4272578  45.8099722  21.7635978
  28.0698867  45.1713902  22.3736742  28.0286932  45.7355939  20.3334058
  28.5811612  44.6746518  20.0380160  28.0389704  46.8105240  19.4957641
  27.2015885  48.0191682  19.5409818  27.2385705  48.5878184  20.4635712
  26.1676889  47.7353763  19.3492768  27.7128217  48.9128667  18.4194967
  28.5485431  49.5116340  18.7851352  26.9563143  49.5949631  18.0298997
  28.2199103  47.9185382  17.3948578  28.9248793  48.3674099  16.6942274
  27.3807759  47.5393538  16.8099076  28.8118832  46.7751385  18.2333966
  28.6213759  45.8370574  17.7074491  30.3453116  46.8906277  18.3896164
  31.0447349  46.6799667  17.4003273  30.8431784  47.1902133  19.6035534
  30.2132305  47.3547117  20.3762804  32.2727131  47.2081728  19.9327358
  32.8405305  47.4978091  19.0468610  32.5193176  48.2769572  21.0111241
  32.1184625  49.2438856  20.7058609  32.0565442  48.0094469  21.9607893
  33.5859103  48.4118546  21.1937402  32.8098831  45.8381800  20.3971635
  34.0276594  45.6857985  20.4915282  31.9110100  44.8797157  20.6800457
  30.9286432  45.0800045  20.5542288  32.2185644  43.5323474  21.1723635
  33.2380163  43.5087469  21.5615279  31.2637779  43.2194897  22.3505014
  30.2314789  43.2540841  21.9969892  31.4262730  42.2031969  22.7097150
  31.4479347  44.2027172  23.5326794  32.4992619  44.2137074  23.8276342
  31.2144069  45.2204110  23.2195787  30.5723558  43.8887090  24.7537107
  31.1525473  43.7637094  25.8548509  29.3367158  43.8013113  24.5788921
  32.1755290  42.4894783  20.0303434  32.0836250  42.8694625  18.8617409
  32.3048611  41.1945569  20.3782309  32.3566686  40.9470754  21.3557409
  32.3684047  40.0660248  19.4362551  32.2151672  40.4083886  18.4106068
  33.7546348  39.3851959  19.5386677  33.9132956  39.0685237  20.5709136
  33.7547834  38.4625390  18.9564494  34.9727456  40.2237470  19.0971599
  34.8566855  41.2176169  19.5317560  35.8908390  39.8269479  19.5335804
  35.1173754  40.3717718  17.5700374  34.9293900  39.4311835  17.0513255
  34.3633576  41.0800319  17.2227755  36.4101103  40.9851312  17.2074721
  36.9265605  41.3680787  17.9866328  36.9559236  41.1037658  15.9800563
  36.3446562  40.6434054  14.8779127  35.4469098  40.1868154  14.9563153
  36.7726538  40.7414336  13.9688485  38.1470242  41.7025704  15.8568392
  38.6252018  42.0628501  16.6700937  38.5761754  41.8054023  14.9490376
  31.2759045  39.0273723  19.7520671  30.8906134  38.8633535  20.9104330
  30.8405902  38.3101827  18.7004139  31.2259172  38.5021758  17.7880610
  29.8788641  37.2040914  18.7461868  29.0539816  37.5326564  19.3761423
  29.3282816  37.0190571  17.3085153  28.8628223  37.9588857  17.0069813
  30.1626653  36.8678594  16.6207537  28.3089580  35.8666676  17.1181189
  28.7538179  34.9137184  17.3981003  27.4659488  36.0285149  17.7890822
  27.7198765  35.7147559  15.7060347  27.7823262  36.6831639  14.9147402
  27.1901775  34.6129051  15.4430672  30.5254344  35.8995061  19.2887133
  31.7065829  35.6782840  19.0170775  29.7403063  35.0319594  19.9819417
  28.4808658  35.3917548  20.6430256  27.6712397  35.3891436  19.9147195
  28.5119067  36.3674288  21.1272928  28.2465112  34.3068496  21.6853641
  27.1967238  34.1759080  21.9483980  28.7958606  34.5486061  22.5962395
  28.8640291  33.0860209  21.0359012  28.1689043  32.6667603  20.3062958
  29.0973368  32.3062155  21.7620989  30.1112784  33.6389544  20.3348986
  30.8927877  33.7320182  21.0805764  30.6187014  32.6547552  19.2547774
  30.9375024  31.5199145  19.6149002  30.7319583  33.0697129  17.9818685
  30.4519726  34.0091595  17.7420142  31.4771470  32.3299995  16.9645412
  31.2042130  31.2723853  16.9592401  31.2434012  32.7348390  15.9798956
  32.9697569  32.5324608  17.2588288  33.4364811  33.6701382  17.2671717
  33.6930163  31.4248727  17.5029012  33.2289210  30.5301158  17.4470745
  35.0963607  31.3662278  17.9447194  35.3599157  30.3105978  17.8962953
  36.0592601  32.1429748  16.9965031  35.9207544  33.2152599  17.1334330
  37.0899036  31.9714720  17.3132408  35.9617835  31.8290056  15.4817161
  34.9221992  31.7915765  15.1562312  36.4019669  32.6700927  14.9437745
  36.6712814  30.5517474  15.0009405  36.9425034  29.6513830  15.8280441
  36.9421854  30.4970601  13.7812293  35.2948185  31.7545937  19.4326752
  36.3337541  32.3219407  19.7725696  34.3217958  31.4158486  20.2990322
  33.4912328  30.9561207  19.9548979  34.4019055  31.5765381  21.7594340
  35.2755651  32.1821601  22.0080822  33.1413204  32.3156770  22.3009680
  32.2968804  32.0092125  21.6897180  32.6938396  32.0051007  23.7458881
  31.8898724  32.6724370  24.0617886  32.3085283  30.9891029  23.8338416
  33.5090741  32.1073299  24.4575571  33.3106268  33.8341793  22.0928646
  32.4869376  34.4015795  22.5258497  34.2285619  34.2017972  22.5500115
  33.3589024  34.0802336  21.0309132  34.6180386  30.2120404  22.4519586
  34.1992390  29.1797802  21.9289979  35.3216678  30.2537841  23.5971535
  35.5749535  31.1533582  23.9762062  35.9800135  29.1098059  24.2354542
  36.0353386  28.2747710  23.5355587  37.4323933  29.5215362  24.6558054
  37.3672170  30.2137711  25.4977506  38.3248793  28.3454151  25.1137366
  39.3719542  28.6411280  25.1743755  38.0620176  27.9883473  26.1082210
  38.2640140  27.5054189  24.4216616  38.1771268  30.2784683  23.5355948
  39.2016179  30.5136139  23.8259457  38.2196298  29.6851815  22.6222339
  37.7024611  31.2294055  23.2944664  35.2211198  28.6342800  25.5002642
  34.3678307  29.3530022  26.0229516  35.5772892  27.4241389  25.9685973
  36.2475224  26.8906780  25.4350122  35.1535739  26.7795193  27.2212097
  34.0845705  26.9673065  27.3338185  35.3575595  25.2291285  27.2158716
  36.4222874  25.0144097  27.3260866  34.8583700  24.8024596  28.0875600
  34.8715673  24.3927986  26.0095790  34.4253797  24.9526877  24.9839569
  34.9861690  23.1532755  26.1339939  35.8442859  27.4113663  28.4616423
  36.4562442  28.4758449  28.3528145  35.7362401  26.7463382  29.6301883
  35.2269262  25.8750227  29.6556007  36.3731500  27.1597662  30.8843115
  36.1231334  28.2070675  31.0399799  35.7631229  26.3870636  32.0705483
  34.6816797  26.5244982  32.0954139  35.9472715  25.3161026  31.9740038
  36.2962488  26.8383447  33.3032004  35.8368450  26.3887697  34.0173660
  37.9073560  27.0165148  30.8274616  38.4130622  25.9251096  30.5560578
  38.6051666  28.1294222  31.0991019  38.1043003  28.9863114  31.2936368
  40.0653716  28.2365089  31.0619161  40.4566965  27.4800333  30.3810369
  40.4557320  29.6317089  30.5158118  40.0603124  30.3963109  31.1861461
  41.5403082  29.7525178  30.5399505  39.9643623  29.9139691  29.0765210
  38.8842272  29.7675877  29.0394855  40.2046024  31.3879503  28.6965564
  40.5147618  31.5198992  27.6599598  39.2925055  31.9699732  28.8283385
  40.9739423  31.8396993  29.3218563  40.5863950  28.9423916  28.0503838
  40.8831792  29.4334750  27.1240981  41.4756150  28.4521673  28.4425203
  39.8736496  28.1613062  27.7844954  40.7352843  27.9636922  32.4233143
  41.9579044  28.0723352  32.4998826  39.9592005  27.6111956  33.4646197
  38.9622840  27.5170312  33.3271150  40.4537809  27.3190739  34.8149305
  41.0038854  28.1964212  35.1538638  39.2794970  27.0710413  35.8067793
  38.6368116  26.2942957  35.3898586  39.6991601  26.5975175  37.2155678
  38.8585514  26.6131688  37.9091139  40.0618276  25.5703173  37.1973175
  40.4823269  27.2308314  37.6340224  38.4178951  28.3334375  35.9420865
  37.5979652  28.1890319  36.6459358  39.0186624  29.1733293  36.2885273
  37.9760842  28.6120504  34.9870514  41.4173294  26.1132781  34.8424032
  41.1366686  25.0855243  34.2251751  42.5378601  26.2910498  35.5571768
  42.6846735  27.1774192  36.0251525  43.6005871  25.3025842  35.7197836
  44.0713297  25.4643850  36.6890890  43.1972632  24.2884361  35.7260663
  44.6848822  25.4148489  34.6408023  45.6959360  24.7230731  34.7569976
  44.5070042  26.2656391  33.6144468  43.6640505  26.8202191  33.5561707
  45.5069397  26.4835601  32.5709366  46.0477738  25.5511859  32.3942227
  44.8292094  26.8801961  31.2485344  44.1860881  27.7482097  31.3881532
  45.5916466  27.1901495  30.5312873  44.0545479  25.7097395  30.6292404
  44.7432673  24.8811918  30.4569987  43.3135910  25.3495838  31.3444088
  43.3594961  26.0786892  29.3115743  42.5445304  26.7682006  29.5262162
  44.0529108  26.6305856  28.6762387  42.8224951  24.8660533  28.5294572
  42.3680409  25.2016461  27.5965002  43.6421503  24.1994277  28.2598858
  41.8146968  24.0978151  29.2859219  42.2238303  23.7559849  30.1446150
  41.0279549  24.6916546  29.5069144  41.4972055  23.3158573  28.7318747
  46.5152264  27.5492181  32.9937096  46.1295924  28.5723526  33.5617053
  47.7833571  27.3002142  32.6326519  48.0110878  26.4335603  32.1688020
  48.8455370  28.2936713  32.6923662  48.8242840  28.7318360  33.6894084
  50.2201620  27.6363136  32.4784414  50.2345847  27.0896910  31.5343732
  50.9601387  28.4346327  32.3853445  50.6315928  26.7031739  33.6356121
  50.4961605  27.2239287  34.5851149  49.9756596  25.8319400  33.6655811
  52.0860034  26.2166503  33.5922479  52.4845815  25.4294602  34.4458276
  52.8930188  26.6680153  32.6288737  52.5538902  27.3214117  31.9377718
  53.8546415  26.3623879  32.5938476  48.6123338  29.3978008  31.6556048
  48.1781598  29.1146239  30.5380679  48.9226194  30.6297838  32.0643268
  49.2959637  30.7685951  32.9946571  48.8307982  31.8219557  31.2358673
  48.6888767  31.5507709  30.1874365  47.6684265  32.7499231  31.6860123
  47.7504553  33.6867141  31.1317896  46.3140473  32.1556068  31.2807343
  45.4862074  32.7686569  31.6372809  46.2277726  32.0885254  30.1961483
  46.1921689  31.1488018  31.6751851  47.6914748  33.1431787  33.1786163
  46.8538022  33.7982502  33.4135630  47.6043212  32.2688188  33.8231501
  48.6014716  33.6754954  33.4559514  50.1365222  32.6057507  31.3369225
  50.8406604  32.5192229  32.3447560  50.4107184  33.3795791  30.2813966
  49.7915181  33.4029054  29.4839582  51.5184228  34.3145590  30.2519092
  51.6172724  34.6903845  31.2655097  52.8197714  33.5980621  29.8055943
  53.6717237  34.2348579  30.0449695  52.9513174  32.7040490  30.4161540
  52.8870797  33.2173440  28.3031169  52.0701869  32.5359268  28.0628718
  52.7368212  34.1038423  27.6859718  54.2012837  32.5522142  27.8690151
  54.6082088  32.8132498  26.7146134  54.7894242  31.7958188  28.6729987
  51.1590178  35.5119381  29.3709157  50.3212335  35.3946663  28.4749013
  51.8497869  36.6304941  29.6219524  52.5188859  36.6546237  30.3801598
  51.8219674  37.7990104  28.7537285  51.7928973  37.4399388  27.7227176
  50.5423861  38.6444543  28.9889206  50.3944340  39.2604406  28.0999171
  49.6603052  38.0038232  29.0229673  50.5066686  39.6094217  30.1666384
  51.0776704  40.8924187  30.0376554  51.5754287  41.1703550  29.1217001
  50.9761348  41.8298218  31.0801912  51.4132509  42.8105458  30.9603000
  50.2750916  41.4973862  32.2522462  50.1367234  42.4219227  33.2451150
  50.4837183  43.2843031  32.9988436  49.7139208  40.2126541  32.3962739
  49.1840989  39.9550752  33.3012975  49.8366967  39.2654690  31.3596682
  49.3921312  38.2873378  31.4693719  53.1364926  38.5729765  28.9055275
  53.6949565  38.6419773  30.0028255  53.5878214  39.1517096  27.7817462
  53.0632194  39.0545998  26.9252205  54.7817510  39.9837266  27.7032502
  55.5866702  39.4894752  28.2519055  55.2146891  40.1045010  26.2357748
  56.1145052  40.7147868  26.1417729  55.4426614  39.1249393  25.8139816
  54.4385303  40.5588681  25.6193251  54.5283469  41.3698382  28.3107163
  53.5955801  42.0609514  27.9005435  55.3947053  41.7504194  29.2567771
  56.1337571  41.1144478  29.5335521  55.4557386  43.0784711  29.8627833
  54.4434022  43.4110341  30.0990968  56.2803783  42.9883594  31.1598979
  57.2594944  42.5817787  30.9179457  56.4499393  43.9854768  31.5666902
  55.6449971  42.1242880  32.2519970  54.7059448  42.5706634  32.5823645
  55.3958708  41.1592459  31.8132900  56.5691681  41.8827644  33.4568403
  56.0596303  41.2456253  34.1764193  57.4288370  41.3051849  33.1200105
  57.0379562  43.1586284  34.1747684  57.6295166  43.7863255  33.5080491
  56.1804248  43.7463054  34.5005315  57.8693178  42.8366193  35.3468934
  58.1654745  43.6912388  35.7960400  57.3372023  42.2764904  35.9976489
  58.6827957  42.3204233  35.0428728  56.1004622  44.1001847  28.9124399
  56.6145106  43.7334095  27.8540603  56.0916654  45.3698142  29.3490927
  55.6415109  45.5789314  30.2281609  56.6828865  46.5215701  28.6649305
  56.1461650  46.6392944  27.7220540  56.4550125  47.7673289  29.5549886
  55.5576881  47.6508496  30.1662679  57.2614767  47.8399716  30.2858598
  56.4147312  49.0999733  28.7746547  56.5361980  49.9240811  29.4789375
  57.2683197  49.1609201  28.0962166  55.1065457  49.3565970  28.0018876
  54.0392201  48.8738732  28.4455886  55.1923362  50.0587921  26.9704851
  58.1879147  46.3410905  28.3565796  58.6316626  46.7499161  27.2842278
  58.9239416  45.7086299  29.2889250  58.4692043  45.3769804  30.1267708
  60.3611815  45.4137988  29.2011858  60.8269254  46.2556783  28.6859825
  61.0317720  45.3326260  30.6066421  62.0813982  45.0536461  30.5006986
  61.0447889  46.3397289  31.0250203  60.3943643  44.4059193  31.6640611
  59.6356182  43.4870195  31.2920967  60.7619330  44.5606387  32.8480616
  60.6943783  44.1670076  28.3463416  61.8723368  43.9243541  28.0878784
  59.6694835  43.4010270  27.9335532  58.7287266  43.6748373  28.1838495
  59.7967983  42.2063180  27.1027298  58.9289275  42.1618468  26.4443472
  60.6756924  42.2625821  26.4577984  59.8531876  40.9085832  27.9256178
  59.7082116  39.8388445  27.3330656  60.0283852  40.9712990  29.2624014
  60.1123950  41.8724992  29.7147006  59.9643439  39.8019043  30.1474126
  60.5352919  39.0053018  29.6665718  60.6677812  40.1049170  31.4915611
  60.9507735  39.1672889  31.9696793  61.5957356  40.6541797  31.3268031
  59.8669574  40.8152966  32.4139081  59.7721288  41.7227002  32.0950975
  58.5143700  39.3123189  30.3126029  57.5799017  40.0992214  30.1692307
  58.3552021  38.0137045  30.5928139  59.1583518  37.4173753  30.7251280
  57.0476559  37.3722623  30.6781302  56.3047090  37.9469824  30.1215230
  57.1375851  35.9794444  30.0245670  57.9144676  35.3846913  30.5083659
  56.1997563  35.4438689  30.1882497  57.3975768  36.0505538  28.5096370
  56.5827022  36.5998083  28.0364439  58.3062432  36.6185849  28.3061398
  57.5222664  34.6638855  27.8690313  58.4010952  34.1606629  28.2757645
  56.6655142  34.0596970  28.1650463  57.6274436  34.7359214  26.3367919
  56.7817357  35.2898224  25.9287503  58.5347680  35.2651809  26.0436233
  57.6319738  33.3940776  25.7296900  56.7661567  32.9274902  25.9753786
  57.6947959  33.4732497  24.7246660  58.4133076  32.8592782  26.0811003
  56.5946831  37.2701846  32.1379219  57.3123572  36.6848481  32.9505030
  55.3728076  37.7598066  32.4195985  54.8442593  38.2263805  31.6944010
  54.6078356  37.3208321  33.5889043  55.2616907  37.2826852  34.4625554
  53.4153813  38.2468129  33.9022097  52.6876461  38.2183066  33.0882921
  52.9004828  37.8648228  34.7837987  53.8022590  39.7030872  34.1431757
  54.5981270  39.6862207  34.8884621  54.2209921  40.1339442  33.2443171
  52.6551542  40.5831418  34.6579140  52.7851555  41.6323842  34.3923976
  51.7514214  40.2405673  34.1622038  52.3624875  40.3746515  36.0838337
  53.0693874  39.8667970  36.6043078  51.3121993  40.8476719  36.7788348
  50.3328839  41.5630109  36.2089143  50.3652841  41.7679778  35.2180037
  49.5643567  41.9130780  36.7633798  51.2491838  40.6009623  38.0896301
  51.9830230  40.0530023  38.5273890  50.4963916  40.9689645  38.6525655
  54.0513361  35.9366646  33.2808481  53.4562519  35.7712158  32.2212164
  54.2375015  34.9980336  34.2085055  54.7534626  35.2092082  35.0515947
  53.6657385  33.6597055  34.1423683  53.0479633  33.5419212  33.2524163
  54.7841411  32.5876821  34.1157839  54.3277735  31.5980389  34.1771018
  55.6181173  32.6472431  32.8260591  56.3683893  31.8565522  32.8075968
  54.9876350  32.5209872  31.9458929  56.1397875  33.6002076  32.7258152
  55.6677018  32.7089621  35.2153209  55.2301514  32.3774737  36.0099165
  52.7739674  33.4705613  35.3791410  53.0042757  34.1007079  36.4130730
  51.7345325  32.6459153  35.2226668  51.5909222  32.1688367  34.3421612
  50.7025244  32.4765825  36.2333817  51.1358819  32.2691793  37.2127214
  50.1151651  33.3921285  36.2948514  49.7749486  31.3373924  35.8241654
  50.0536516  30.5882039  34.8873697  48.6507390  31.2312850  36.5454836
  48.4914853  31.8720085  37.3129506  47.5965275  30.2548883  36.3042605
  47.6076709  29.9731508  35.2503735  47.8617547  28.9843346  37.1465625
  48.7189102  28.4518428  36.7315613  48.1603048  29.2957932  38.1481370
  46.6708526  28.0141468  37.2854461  45.9276663  28.4261157  37.9701422
  46.1765033  27.8930688  36.3221716  47.0884503  26.3522716  37.8695240
  47.8569367  26.7439392  39.4592960  48.1691100  25.8187303  39.9419120
  48.7422857  27.3640303  39.3253622  47.1529482  27.2690398  40.1062332
  46.2288437  30.8849342  36.5745758  46.0729778  31.6172286  37.5521221
  45.2577285  30.5271137  35.7223923  45.4845552  29.9172038  34.9470256
  43.8396282  30.8226795  35.8920287  43.7188472  31.8716890  36.1623193
  43.0423551  30.5226626  34.5921281  43.0618030  29.4475928  34.4082461
  41.5757615  30.9562237  34.7000255  41.0295558  30.7471952  33.7797699
  41.0401731  30.4773416  35.5184887  41.5511647  32.0277583  34.8703800
  43.6558777  31.1908411  33.3536658  43.0730266  30.9723889  32.4583965
  43.7063055  32.2731474  33.4604179  44.6602319  30.8201635  33.1769977
  43.2802503  29.9186520  37.0088866  43.3528316  28.6964958  36.8790739
  42.7800979  30.5270180  38.0937573  42.7323596  31.5370529  38.1271729
  42.3819784  29.8088775  39.3072733  42.7303795  28.7780945  39.2507393
  43.0315525  30.4225649  40.5799379  42.6264627  29.8812285  41.4352058
  44.5510489  30.1691564  40.5905197  44.9990777  30.4586137  41.5408005
  44.7783243  29.1137545  40.4373448  45.0542228  30.7311566  39.8062132
  42.7040734  31.9175024  40.8172421  43.2458514  32.5334288  40.0998062
  41.6473045  32.1083774  40.6391882  43.0216538  32.3989456  42.2398190
  42.5810966  33.3792682  42.4212768  42.6212874  31.7169380  42.9899665
  44.0959036  32.4872996  42.4032238  40.8584140  29.7085554  39.5120683
  40.4350620  28.7713559  40.1888483  40.0673933  30.6208810  38.9187940
  40.4754010  31.3530237  38.3534872  38.6029093  30.6137330  39.0026052
  38.2559709  29.5796678  38.9555213  38.1061202  31.2674843  40.3125177
  38.6811415  32.1621872  40.5412561  37.0709310  31.5989114  40.2160017
  38.1455538  30.3603116  41.5056580  37.4219112  29.1636635  41.5501208
  37.7134442  28.6398017  42.7312742  37.3014768  27.7098169  43.0921677
  38.5534665  29.3951446  43.4350644  38.8529167  29.2257990  44.3903736
  38.8445068  30.5136531  42.6812021  39.5022761  31.2967409  43.0301063
  37.9665489  31.3229760  37.8105926  38.5696407  32.2255364  37.2352362
  36.7276682  30.9057308  37.5123796  36.3195918  30.1675480  38.0674633
  35.8136159  31.5376568  36.5712760  36.3268837  32.2905553  35.9694247
  35.2410945  30.4453796  35.6432615  36.0664106  29.9053203  35.1815913
  34.7047964  29.7052446  36.2405633  34.3194889  30.9750726  34.5285336
  33.4681062  31.5023688  34.9564453  34.8594107  31.6972925  33.9145011
  33.7674433  29.8424916  33.6583321  33.1523069  28.9077892  34.1658001
  33.9590447  29.9283298  32.3423364  34.4493346  30.7218913  31.9473656
  33.6034778  29.2106691  31.7297220  34.7025659  32.1984412  37.3955003
  34.1288782  31.5477461  38.2712236  34.3999853  33.4672960  37.0856979
  34.8934379  33.9375516  36.3369782  33.2927559  34.2075470  37.6903967
  33.3025473  34.0521821  38.7708590  33.4298578  35.7316671  37.3929160
  33.4676884  35.8693645  36.3123988  32.2553735  36.5828424  37.9142387
  32.4338779  37.6456943  37.7466827  31.3159987  36.3417351  37.4182919
  32.1142839  36.4368311  38.9852982  34.7530547  36.2907058  37.9498322
  34.8530664  37.3532534  37.7347598  34.8075798  36.1652395  39.0316969
  35.6214658  35.7968802  37.5144537  31.9642903  33.6794438  37.1069241
  31.8315314  33.6577457  35.8857930  31.0239237  33.2335886  37.9644489
  31.1962880  33.2446732  38.9592688  29.7442191  32.6524102  37.5233224
  29.9810959  31.7950876  36.8896630  28.8925835  32.1447289  38.7069045
  28.7229436  32.9636895  39.4084576  27.9077891  31.8817326  38.3159479
  29.4756648  30.9434872  39.4813711  29.7762121  30.1684684  38.7749852
  30.3839359  31.2549798  40.0001100  28.5048415  30.2977826  40.4926835
  27.2719810  30.4844359  40.3648685  29.0197174  29.6012544  41.3932550
  28.8826525  33.6087770  36.6811854  28.3399445  33.1888595  35.6595464
  28.7758495  34.8677530  37.1354533  29.2600804  35.1271911  37.9831074
  27.9440081  35.9053330  36.5258693  26.9897121  35.4534094  36.2492644
  27.6616309  36.9712823  37.5843494  27.0141608  37.7608206  37.2011645
  27.1547864  36.5149893  38.4347583  28.5795230  37.4360881  37.9481770
  28.5302251  36.5338787  35.2485013  27.7751640  37.1553249  34.5014054
  29.8335919  36.3339979  34.9994318  30.3796195  35.8010784  35.6616869
  30.5069292  36.6519009  33.7424404  29.7839959  36.6725695  32.9263367
  31.1767006  38.0458319  33.7902290  31.7316404  38.1930212  34.7191817
  31.9300615  38.0586057  33.0032976  30.2309048  39.2299480  33.5153501
  29.4066110  38.9270680  32.8688825  29.7739034  39.5387113  34.4571781
  30.9545338  40.4311078  32.8802430  30.3693626  41.3360212  33.0522531
  31.9003571  40.5734836  33.4021995  31.2344960  40.2543340  31.3745916
  31.8042936  39.3458380  31.1874880  30.2963594  40.1572055  30.8279046
  31.9941024  41.3842644  30.8081284  32.8901719  41.4570219  31.2681585
  32.1465767  41.2253960  29.8213588  31.4772225  42.2426967  30.9322135
  31.5260107  35.5394086  33.4441454  32.6853200  35.6941532  33.8221758
  31.0915526  34.4308135  32.7926671  29.7017914  34.1403589  32.4342523
  29.4693555  34.6391581  31.4924886  28.9749561  34.4585569  33.1804028
  29.6554646  32.6294952  32.2696149  28.8412685  32.2866793  31.6312193
  29.5387848  32.1613986  33.2472331  31.0336337  32.3079603  31.7204089
  31.0417375  32.4784972  30.6426981  31.3109565  31.2673656  31.8913142
  31.9728960  33.2954513  32.4339800  32.3089603  32.8494786  33.3699534
  33.2133312  33.6130510  31.5732320  34.1542209  32.8225263  31.5668890
  33.1998205  34.7644574  30.8821903  32.3824600  35.3555615  30.9245322
  34.3269243  35.3151870  30.1330194  34.7535591  34.5081651  29.5353705
  33.7597531  36.3761824  29.1663423  34.5119055  36.6659143  28.4395919
  32.9245035  35.9717722  28.5938246  33.3477208  37.5585916  29.8233307
  34.0258991  38.2286333  29.6823083  35.4512272  35.8688699  31.0346449
  36.5987990  35.8961435  30.5935291  35.1018139  36.2826712  32.2650500
  34.1424495  36.1716557  32.5660791  35.9961652  36.8787189  33.2536267
  36.8572967  37.3100320  32.7535531  35.2867400  38.0106333  34.0505356
  34.4064289  37.5931971  34.5406809  36.1611572  38.6386281  35.1535981
  35.6524385  39.4772080  35.6317174  36.4046151  37.9300182  35.9441866
  37.0991340  39.0117989  34.7403764  34.7963727  39.1271027  33.1107245
  34.2837025  39.9143848  33.6640762  35.6308245  39.5851990  32.5790619
  34.0983538  38.7540972  32.3622223  36.4946684  35.8019527  34.2297897
  35.7040619  34.9851759  34.7063262  37.8079233  35.8345198  34.4939981
  38.3879820  36.5468431  34.0670914  38.5090432  34.8668135  35.3278712
  37.7918370  34.2780335  35.9019159  39.3632297  33.9381119  34.4500320
  40.0971638  34.5218900  33.8939916  39.9281185  33.2901917  35.1120244
  38.6170297  33.0500225  33.4780614  38.2569680  33.5507406  32.2131275
  38.5025351  34.5690535  31.9462294  37.5702473  32.7360814  31.2994941
  37.2903995  33.1344337  30.3357179  37.2531416  31.4102538  31.6430146
  36.5937684  30.6229474  30.7492291  36.4000394  31.0664577  29.9191028
  37.6192760  30.8981906  32.9012096  37.3749858  29.8793873  33.1585094
  38.2994867  31.7182642  33.8207849  38.5794999  31.3184385  34.7828873
  39.4524615  35.5629986  36.3072328  39.9871171  36.6288023  36.0026053
  39.6938131  34.8749623  37.4301920  39.2215178  33.9894311  37.5661690
  40.7418076  35.1784986  38.3957060  40.8962634  36.2543261  38.4383863
  40.3196646  34.6832543  39.7906087  40.0959919  33.6201586  39.7262968
  41.1665406  34.7587929  40.4727407  39.1387782  35.3608008  40.4707050
  38.4004533  36.4009537  39.8609285  38.6594263  36.7842680  38.8865686
  37.3086312  36.9547130  40.5124192  36.7427488  37.7379469  40.0335175
  36.9401848  36.4999191  41.7700832  36.0880611  36.9395387  42.2661365
  37.6620664  35.4892187  42.3905449  37.3745075  35.1426018  43.3709997
  38.7545771  34.9176885  41.7529725  39.3050008  34.1249068  42.2411405
  42.0350525  34.4721267  37.9713414  41.9832954  33.3000127  37.5976009
  43.1633801  35.1872447  38.0609524  43.1149934  36.1550921  38.3584604
  44.4972630  34.6879890  37.7468486  44.4670785  33.6037577  37.6408043
  45.0646915  35.3013411  36.4272297  44.9729447  36.3873332  36.5017518
  46.5584251  34.9760175  36.1765559  46.8954700  35.3536304  35.2143323
  47.2147902  35.4216148  36.9221630  46.7355476  33.9018897  36.1776925
  44.2319810  34.8538363  35.2028704  44.4444009  33.8057644  34.9957734
  43.1668357  34.8987451  35.4254968  44.4661009  35.6862567  33.9340890
  44.7971467  35.0561894  33.1085020  43.5443475  36.1769605  33.6189678
  45.2166263  36.4612082  34.0818586  45.4439359  35.0304855  38.9046360
  45.5063853  36.1832589  39.3311080  46.2035055  34.0184678  39.3435849
  46.1012644  33.1057352  38.9193503  47.3343516  34.1666290  40.2479417
  47.2541979  35.1006783  40.8068489  47.3125562  32.9928843  41.2550649
  46.3951388  33.0389903  41.8419248  47.2613297  32.0510745  40.7055385
  48.5198486  32.9143988  42.2105513  48.4413257  31.9964950  42.7879253
  49.4438806  32.8127096  41.6422053  48.6218665  34.1002456  43.1847518
  48.7516895  35.0336312  42.6346653  47.6768128  34.1985815  43.7193214
  49.7514788  33.9436802  44.2168237  49.6452169  34.7071023  44.9806961
  49.6814071  32.9824323  44.7256493  51.0919374  34.0752185  43.6217418
  51.7971306  34.0034090  44.3413111  51.2334213  33.3435453  42.9385504
  51.1681418  34.9724802  43.1590916  48.6120813  34.1898682  39.3990679
  49.0155880  33.1380517  38.9016973  49.2275534  35.3762091  39.2597899
  48.8310144  36.2033167  39.6814280  50.5646142  35.5141661  38.6790348
  50.6775600  34.8025373  37.8648556  50.7688674  36.9181887  38.0840708
  50.5297612  37.6869985  38.8205141  51.8227525  37.0416594  37.8417588
  50.0082721  37.1844018  36.7989816  48.7691914  37.8541704  36.8236033
  48.3778295  38.2296356  37.7550240  48.0504758  38.0258785  35.6491390
  47.1032916  38.5412792  35.6735975  48.5307554  37.5048916  34.4519343
  47.9583657  37.6188512  33.5440950  49.7332284  36.8124362  34.4179756
  50.0927014  36.3974266  33.4871457  50.4687164  36.6381984  35.5819857
  51.3957320  36.0857757  35.5504845  51.6451590  35.1826441  39.7174764
  51.4705030  35.4766224  40.8979683  52.7457394  34.5762973  39.2517432
  52.8136384  34.3694609  38.2617986  53.8667004  34.0916560  40.0699078
  53.4310165  33.5105378  40.8866735  54.8021331  33.1505659  39.2647705
  55.2835551  33.7251670  38.4714046  55.5969715  32.7766786  39.9119948
  54.1293938  31.9224415  38.6196834  53.0961717  31.4547480  39.1461252
  54.7465773  31.3790220  37.6773985  54.6922611  35.2013581  40.7495023
  55.3976856  34.9045973  41.7125092  54.5873908  36.4450528  40.2549606
  53.9714297  36.6143831  39.4709139  55.3305733  37.6182866  40.7253171
  56.2070620  37.2730214  41.2753611  55.8711851  38.4781593  39.5433117
  56.4873476  39.2943487  39.9246837  56.5563608  37.8510654  38.9705530
  54.8625117  39.0437656  38.5227881  53.6552093  38.7312657  38.6122402
  55.3256735  39.7781110  37.6222527  54.5353525  38.4913758  41.7236524
  55.0781836  39.5093544  42.1543458  53.2847184  38.1246912  42.0644218
  52.8736599  37.2833426  41.6824500  52.4228508  38.9611546  42.9026110
  53.0547954  39.4114935  43.6715025  51.7668679  40.0960460  42.0646385
  52.4953569  40.4818012  41.3490040  50.9788418  39.6691989  41.4424566
  51.1949952  41.3064336  42.8269752  51.2023542  41.3175229  44.0779108
  50.7293481  42.2294477  42.1262079  51.3785059  38.0998117  43.6316741
  50.7204427  37.2665184  43.0091035  51.2188818  38.3590872  44.9391886
  51.7896083  39.0749634  45.3667323  50.1614539  37.8064728  45.7871153
  50.0324945  36.7737316  45.4700584  50.6006889  37.7120714  47.2673822
  49.7416298  37.7112211  47.9407719  51.0626731  36.7347735  47.3954429
  51.5977877  38.7467793  47.7634895  51.3227645  40.1281689  47.6751831
  50.3960171  40.4743521  47.2412391  52.2540179  41.0478574  48.1423608
  52.0478861  42.1057235  48.0648501  53.4452840  40.6133546  48.7094610
  54.1634604  41.3348583  49.0719442  53.7180432  39.2567034  48.8181852
  54.6450301  38.9304946  49.2614548  52.8042914  38.3202074  48.3585702
  53.0285626  37.2682736  48.4547564  48.7590850  38.4028913  45.5889350
  47.8055297  37.8039965  46.0768358  48.6201515  39.5082476  44.8376148
  49.4390913  39.9580413  44.4515251  47.3164367  39.9937720  44.3716140
  46.6302553  40.0422307  45.2206139  47.4477374  41.4041564  43.7668280
  48.2267654  41.4266001  43.0067795  46.5239971  41.6642949  43.2488110
  47.6933974  42.4973293  44.7746663  48.9487059  42.7737715  45.2910435
  49.8184024  42.3173034  45.0236435  48.8019600  43.7554120  46.1772588
  49.6136463  44.1885929  46.7418380  47.5293783  44.1374433  46.2785938
  47.1706278  44.8667350  46.8778890  46.8072425  43.3543639  45.3928079
  45.7420293  43.4691046  45.2689874  46.7226371  39.0379693  43.3255488
  47.4536552  38.5347501  42.4708459  45.3990753  38.8335813  43.4045333
  44.8619447  39.2704564  44.1396448  44.6438759  38.0458597  42.4359269
  45.2864131  37.2958114  41.9683784  43.4369468  37.3248108  43.1060833
  42.7959681  38.0820631  43.5543012  42.5551215  36.5431745  42.1064636
  41.7632880  36.0010990  42.6248534  42.0621104  37.1986802  41.3887392
  43.1406715  35.8173265  41.5402906  43.8786141  36.4160797  44.2758229
  44.2373008  37.0390547  45.0969532  43.0156073  35.8871830  44.6799907
  44.9892630  35.4132626  43.9217002  44.9930370  34.5704717  44.6101610
  44.8765865  35.0119193  42.9148568  45.9693200  35.8875205  43.9828461
  44.1249041  38.9971534  41.3507239  43.3207225  39.8705367  41.6566940
  44.6106641  38.8183219  40.1163473  45.2424067  38.0484699  39.9375900
  44.2318520  39.6113166  38.9477556  44.1013642  40.6446743  39.2595407
  45.3707243  39.5748591  37.9166596  45.7317473  38.5569991  37.7645659
  45.0085483  39.9146765  36.9442962  46.5107438  40.4828319  38.3263617
  47.3783426  40.1027881  39.3709373  47.2764471  39.1355741  39.8412449
  48.3618189  40.9925530  39.8313805  49.0045016  40.6952438  40.6446905
  48.5006590  42.2579825  39.2270854  49.4668287  43.1196584  39.6525930
  49.9117473  42.8353826  40.4623687  47.6514433  42.6327150  38.1692866
  47.7519357  43.6050580  37.7092613  46.6516067  41.7495188  37.7241467
  45.9780062  42.0579297  36.9380367  42.9194141  39.1094611  38.3559061
  42.6609982  37.9126149  38.4100749  42.1210119  40.0320957  37.8054014
  42.4029590  41.0047124  37.7908232  40.8193809  39.7277688  37.2283393
  40.6592716  38.6528636  37.1944447  39.6564017  40.3522980  38.0446945
  39.7266870  41.4392724  37.9903848  38.2885273  39.9462867  37.4651606
  37.4777497  40.3517025  38.0575395  38.1455549  40.3223881  36.4538444
  38.1733978  38.8621708  37.4450135  39.7278584  39.9859187  39.5398330
  38.8777964  40.3873430  40.0906208  39.7421584  38.9065886  39.6865813
  40.6232760  40.3940063  40.0093154  40.7874026  40.2790489  35.7936004
  40.7834037  41.4976388  35.6137072  40.7814854  39.3664206  34.8088494
  40.7578216  38.3813568  35.0403303  40.7861573  39.6898813  33.3805198
  40.5907174  40.7529203  33.2260290  42.1457693  39.3107660  32.7505231
  42.3144838  38.2415128  32.8881278  42.0981645  39.4647266  31.6711446
  43.3870826  40.0533856  33.2184050  43.3436358  41.4136380  33.5969558
  42.4155334  41.9649655  33.5845068  44.5203195  42.0789643  33.9878847
  44.4782874  43.1179803  34.2717670  45.7527222  41.4013313  33.9802793
  46.8956995  42.0560689  34.3329884  47.6873914  41.5277825  34.2136979
  45.8045375  40.0528198  33.5850517  46.7493385  39.5362336  33.5506476
  44.6263079  39.3812353  33.2114272  44.6819999  38.3527821  32.8891284
  39.6906926  38.9180761  32.6432750  39.4207690  37.7619272  32.9705469
  39.1529833  39.5630185  31.5970685  39.4449320  40.5099494  31.4017690
  38.3301052  38.9419586  30.5646857  37.7045759  38.1858586  31.0286199
  37.3789720  39.9882878  29.9278451  36.9601442  40.6057451  30.7247910
  37.9528975  40.6840941  29.3135389  36.2228574  39.4332646  29.0762318
  36.4278011  38.4252289  28.3695528  35.1639757  40.1000743  29.0591333
  39.2771760  38.2430441  29.5696312  40.0432156  38.9237148  28.8872657
  39.2174921  36.8996393  29.5388523  38.5414665  36.4237595  30.1209422
  40.0791918  36.0498971  28.7117375  40.9445622  36.6256965  28.3788336
  40.5862768  34.8476323  29.5405320  39.7316877  34.2574369  29.8692506
  41.1669018  34.1933367  28.8887845  41.4724949  35.2059672  30.7566663
  40.8632437  35.7904547  31.4467202  41.8984357  33.9350693  31.5183704
  41.9421348  34.1184718  32.5913494  41.2060882  33.1093536  31.3600973
  42.8859877  33.5885598  31.2112316  42.6959118  36.0627182  30.3725484
  43.5863757  35.7858663  30.9378343  42.9472672  35.9689826  29.3161133
  42.5047473  37.1167061  30.5741486  39.3924053  35.5580482  27.4261264
  40.1068577  35.1607145  26.5052584  38.0505674  35.6148159  27.3534808
  37.5231146  35.9936566  28.1286842  37.2865766  35.3224067  26.1367993
  37.8572696  34.6763764  25.4666387  35.9501067  34.5951241  26.4626938
  35.3840932  35.2211320  27.1437723  35.0495889  34.3363687  25.2411323
  34.1120243  33.8887378  25.5658016  34.7786490  35.2416988  24.7006316
  35.5280509  33.6570403  24.5356070  36.1961640  33.2602384  27.1894627
  35.2567305  32.7609568  27.4327581  36.7844674  32.5784123  26.5752533
  36.7313736  33.4068616  28.1259253  37.0419070  36.6666628  25.4198421
  35.9770563  37.2698077  25.5585613  38.1031381  37.1340309  24.7399292
  38.9288225  36.5521956  24.7093688  38.2705139  38.4639962  24.1491562
  38.3893838  39.1413097  24.9961369  39.5963458  38.4511258  23.3493668
  40.4153889  38.2215016  24.0315099  39.5689296  37.6280083  22.6337916
  39.9494987  39.7356539  22.5731987  40.8912058  39.5730284  22.0470944
  39.2083936  39.9142748  21.7936990  40.0857578  40.9855451  23.4585632
  39.1658631  41.1416471  24.0212416  40.8695441  40.8165899  24.1979272
  40.4042750  42.2428565  22.6354205  41.3790823  42.1461016  22.1555704
  39.6658367  42.3702904  21.8438882  40.3927875  43.4580437  23.4686257
  41.0872432  43.3745813  24.1979887  40.6050334  44.2622874  22.8957830
  39.4799821  43.5757436  23.8865802  37.0695957  38.9490609  23.3089767
  36.6646998  38.2604155  22.3720141  36.5483699  40.1335374  23.6642010
  36.9364999  40.6247309  24.4560786  35.4190863  40.7135832  22.9657258
  35.1260620  40.0613529  22.1430271  34.5827574  40.8252300  23.6557907
  35.6977366  41.6911216  22.5721872  34.4652944  53.4782373  53.9698004
  42.3952905  53.8528214  45.3202313  39.7466741  61.5240591  57.3987662
  32.8282109  62.1121443  35.6644017  37.9058191  26.5371889  18.6437945
  55.2238397  29.5396058  42.9643823  30.9753985  60.9090159  55.7860748
  51.5317898  61.5360938  47.4445944  23.4890462  41.5787592  26.2353676
  55.2263115  45.3994223  24.5175969  27.0194188  25.1452420  40.3001954
  48.5313791  31.9650892  87.3323573  47.8801771  32.5504973  86.9457586
  49.3258154  32.4957087  87.3918610  54.7980515  28.4575828  88.5928409
  54.0209958  28.1186988  88.1483572  55.4771996  28.4628451  87.9183374
  46.2031576  27.5540999  83.1362944  45.2958638  27.3230253  83.3354093
  46.7002608  26.7578619  83.3236926  49.1099655  36.2638507  86.0559630
  48.4361354  36.5670203  86.6644588  49.4965477  37.0667587  85.7065087
  47.0795898  29.1962338  84.9975013  46.6415327  28.4798197  84.5380650
  47.8206338  29.4238453  84.4360104  47.3090870  36.4318179  88.2706709
  47.4842626  35.9606222  89.0852332  46.6223658  37.0583945  88.4987970
  51.2007125  28.0546720  84.5907070  50.5836296  27.3293548  84.4940123
  50.7323614  28.8156080  84.2474145  52.0244810  31.3785891  88.7099710
  52.3004654  31.2642486  89.6193584  51.1549309  30.9803376  88.6711883
  48.9941040  34.5540427  89.6147572  49.5228806  34.0432882  89.0017734
  49.2569259  34.2382958  90.4793105  52.0881223  34.5257226  90.2302555
  52.2618101  33.9603648  89.4776408  52.5810115  35.3258120  90.0482045
  53.0756396  33.8423990  87.3299454  53.7707301  34.4630683  87.5486768
  53.4179546  32.9919341  87.6051831  54.9747819  31.2923696  88.8586784
  55.4999143  31.6310968  88.1336104  54.8870172  30.3570711  88.6749919
  47.1671264  33.9485742  86.2374547  46.5945231  34.5675929  85.7845019
  47.7404058  34.4985103  86.7714469  50.3868524  34.2322892  87.3683129
  51.3199197  34.1668454  87.5716005  50.2991737  35.0679159  86.9097662
  53.0156541  33.5488762  84.3287077  52.9370172  33.2148626  85.2222835
  53.8366208  34.0410530  84.3278549  47.5518063  25.2846554  83.5790600
  48.4977168  25.1552763  83.6479018  47.1732308  24.5461216  84.0560028
  50.5860493  30.8656758  83.9497055  51.2896343  31.0706760  84.5654711
  49.8623141  31.4333519  84.2146139  52.4947190  31.3039287  85.9995515
  53.3292794  30.8720485  85.8172990  52.3331533  31.1321300  86.9272410
  52.1493082  27.8071400  87.3651855  52.0941886  27.6415672  86.4240299
  51.5239137  28.5147433  87.5214044  55.6329451  40.5424613  85.3629157
  55.8854971  40.0206135  84.6012620  54.6954010  40.3790759  85.4655840
  57.3362767  36.9352766  86.2661570  57.5037170  37.8033003  86.6332041
  57.1459936  37.0980048  85.3422859  53.9561045  37.7576834  86.5130468
  53.1198358  38.0951521  86.8339743  53.8165815  37.6225814  85.5757605
  55.9314126  32.6013622  91.2209652  55.2778538  32.2862639  90.5966267
  55.8894600  31.9789362  91.9469475  57.0425331  42.8832917  83.1362944
  56.1352393  42.6522170  83.3354093  57.5396363  42.0870536  83.3236926
  51.2847960  40.2315060  89.3243089  50.3545548  40.1699515  89.5413051
  51.3805432  39.7091013  88.5279730  53.8299426  37.6024061  83.7128375
  52.9528892  37.4812862  83.3490621  54.3057179  36.8110140  83.4607263
  48.5578119  39.1965917  89.1541280  48.8531560  38.2876595  89.1008334
  47.6566155  39.1753656  88.8322283  50.2865961  36.8780014  89.2780605
  49.9578667  35.9977393  89.0955711  50.6405332  36.8227683  90.1656995
  55.3875931  35.6627606  87.8449376  56.1084294  36.0408859  87.3413093
  54.7641235  36.3816483  87.9484354  55.5339554  35.1975396  90.6746913
  55.6555466  34.2692042  90.8737800  55.2441597  35.2114082  89.7625228
  51.5317894  38.5423064  87.2710030  50.8387139  38.6167419  86.6150066
  51.2869646  37.7783408  87.7931547  58.3911817  40.6138472  83.5790600
  59.3370922  40.4844680  83.6479018  58.0126062  39.8753134  84.0560028
  56.5754734  38.5388449  83.5145485  55.6686190  38.2421561  83.5908198
  56.8530715  38.2418267  82.6479771  58.1916800  33.0825338  89.6689726
  57.3817529  32.7372423  90.0444972  58.8801217  32.7732882  90.2577338
  55.3453519  35.3975384  83.6557464  56.2072683  35.7230282  83.9153281
  55.5303863  34.6106880  83.1430530  56.2982962  32.6371427  86.9437173
  56.2861632  33.5813267  87.1005444  57.1906384  32.4541572  86.6496634
  48.5313793   8.9713015  74.0568879  47.8801772   9.5567095  73.6702893
  49.3258155   9.5019210  74.1163917  54.7980516   5.4637951  75.3173716
  54.0209959   5.1249110  74.8728878  55.4771997   5.4690574  74.6428681
  46.2031578   4.5603122  69.8608251  45.2958639   4.3292375  70.0599400
  46.7002610   3.7640741  70.0482232  49.1099656  13.2700629  72.7804937
  48.4361355  13.5732326  73.3889895  49.4965478  14.0729709  72.4310394
  47.0795899   6.2024460  71.7220319  46.6415329   5.4860319  71.2625957
  47.8206340   6.4300575  71.1605411  47.3090872  13.4380302  74.9952016
  47.4842627  12.9668345  75.8097639  46.6223660  14.0646068  75.2233277
  51.2007126   5.0608842  71.3152377  50.5836297   4.3355670  71.2185430
  50.7323615   5.8218202  70.9719451  52.0244812   8.3848014  75.4345017
  52.3004656   8.2704609  76.3438891  51.1549310   7.9865499  75.3957190
  48.9941041  11.5602550  76.3392879  49.5228808  11.0495005  75.7263041
  49.2569261  11.2445080  77.2038412  52.0881225  11.5319348  76.9547862
  52.2618102  10.9665771  76.2021714  52.5810116  12.3320243  76.7727352
  53.0756397  10.8486113  74.0544760  53.7707302  11.4692805  74.2732075
  53.4179547   9.9981464  74.3297138  54.9747820   8.2985818  75.5832091
  55.4999144   8.6373091  74.8581411  54.8870173   7.3632833  75.3995226
  47.1671266  10.9547864  72.9619854  46.5945233  11.5738051  72.5090326
  47.7404059  11.5047226  73.4959776  50.3868525  11.2385014  74.0928436
  51.3199199  11.1730576  74.2961312  50.2991738  12.0741281  73.6342969
  53.0156542  10.5550885  71.0532384  52.9370174  10.2210748  71.9468141
  53.8366209  11.0472653  71.0523856  47.5518064   2.2908677  70.3035906
  48.4977169   2.1614885  70.3724324  47.1732309   1.5523339  70.7805334
  50.5860494   7.8718880  70.6742362  51.2896344   8.0768883  71.2900018
  49.8623143   8.4395642  70.9391445  52.4947191   8.3101409  72.7240822
  53.3292795   7.8782608  72.5418297  52.3331534   8.1383423  73.6517716
  52.1493083   4.8133523  74.0897161  52.0941887   4.6477794  73.1485605
  51.5239139   5.5209556  74.2459351  53.7907988  20.6333965  78.7454414
  53.2272853  20.5423902  77.9770702  53.6760383  19.8133869  79.2256907
  51.3372420  22.1285157  81.5838635  52.1293712  21.7875981  81.1684934
  51.5769070  22.2380132  82.5040788  59.3707547  24.3004933  74.0568879
  58.7195527  24.8859013  73.6702893  60.1651910  24.8311128  74.1163917
  53.2963174  21.3894070  74.4556014  54.0694050  20.8423057  74.3168889
  53.6488573  22.2538319  74.6670475  55.6329452  17.5486736  72.0874464
  55.8854973  17.0268257  71.3257927  54.6954011  17.3852881  72.1901147
  60.8482812  21.9895365  74.5937864  60.2128645  22.0629991  75.3058768
  60.5180219  22.5788963  73.9156943  55.3525741  19.4514842  74.2898838
  55.2361999  18.7759745  74.9579923  55.4628001  18.9647216  73.4730992
  57.6957282  18.9124989  77.9945528  57.3315489  18.3855610  78.7058449
  58.5524398  18.5223458  77.8212013  57.3362769  13.9414889  72.9906876
  57.5037171  14.8095125  73.3577347  57.1459938  14.1042170  72.0668165
  53.5450583  18.8545664  80.6909411  52.6201080  18.7221879  80.8987103
  53.7934997  19.6339884  81.1879353  57.3151990  16.3972546  73.9753543
  57.1951615  16.8429597  74.8139023  56.6204578  16.7457864  73.4167081
  50.9059394  18.4978938  81.5253200  51.0351776  18.7513417  82.4392612
  50.2256846  19.0906646  81.2057855  55.0758882  29.1676188  77.6243674
  54.9982911  30.1184013  77.7032155  54.4720525  28.8222060  78.2818601
  63.0137056  16.8694019  74.8033877  63.9254912  17.1021406  74.6281575
  62.5046703  17.4531064  74.2408956  57.1734600  21.5894246  79.4597544
  57.6372945  21.8681949  78.6702166  56.9091398  20.6877691  79.2770634
  54.0658681  21.1365727  82.3977307  54.6360038  21.5652996  81.7594791
  54.6566793  20.8548312  83.0961493  56.1103486  17.7117398  76.2687109
  56.8127529  18.1638442  76.7361035  55.7784114  17.0701217  76.8967002
  51.8043565  16.3345530  78.5287719  51.0074729  16.4464224  79.0471215
  51.5769157  16.6732182  77.6628610  57.3497251  24.5258341  76.3449214
  57.2142925  25.3709877  76.7734062  57.8907063  24.7277619  75.5815148
  50.8026648  22.0433779  76.9177139  51.3151169  22.8377029  77.0682704
  51.4549361  21.3460069  76.8510741  52.6121533  25.1599535  78.9999892
  52.7888161  26.0817500  78.8120876  53.4078366  24.8457954  79.4294272
  53.7352848  26.6777709  85.0010235  54.2860273  26.5494772  84.2287229
  52.8964324  26.9772598  84.6505127  48.7675565  20.3722433  77.6936710
  49.6050787  20.7819442  77.4770417  48.9453832  19.4321875  77.6636904
  60.6639997  18.0397514  73.3820543  60.1486620  18.8102119  73.6208930
  60.3917305  17.3662650  74.0053604  58.2487108  12.8847215  78.4405781
  57.3928704  12.4954065  78.2611420  58.6614060  12.9639176  77.5805566
  65.6374271  20.7929869  75.3173716  64.8603714  20.4541028  74.8728878
  66.3165752  20.7982492  74.6428681  60.4526300  15.9124606  75.2080324
  60.1476436  16.2270755  76.0590467  61.4056742  15.9906026  75.2507657
  58.8972732  22.0714829  76.8573278  58.3694093  21.3367589  76.5446515
  58.3960235  22.8489506  76.6113246  53.6291459  12.7334496  79.2179889
  54.2035211  12.5109677  78.4853082  54.2162442  12.8023190  79.9708491
  53.9561047  14.7638957  73.2375775  53.1198359  15.1013643  73.5585049
  53.8165816  14.6287936  72.3002912  55.9314127   9.6075745  77.9454959
  55.2778540   9.2924762  77.3211573  55.8894601   8.9851485  78.6714782
  57.0425332  19.8895040  69.8608251  56.1352394  19.6584293  70.0599400
  57.5396364  19.0932659  70.0482232  59.9493411  28.5992547  72.7804937
  59.2755110  28.9024244  73.3889895  60.3359233  29.4021627  72.4310394
  59.9486915  17.4949094  77.4005287  60.6958734  18.0070491  77.0912409
  60.2178505  17.1733146  78.2609680  58.2213565  19.9907634  74.3832241
  57.3124785  19.7066667  74.4804711  58.2508649  20.4106713  73.5235548
  63.4532833  23.6014224  78.1523408  62.9995160  22.7605134  78.2088599
  62.8226800  24.2375622  78.4898189  61.8965772  25.4390721  79.0873227
  62.1888747  25.9995778  78.3685592  62.4064393  25.7319282  79.8426386
  48.7901736  17.7113149  78.3647443  48.5926136  17.1182509  77.6398510
  48.2348400  17.4065359  79.0823382  56.7698460  17.6036255  80.4842036
  56.8247069  16.6510091  80.4084513  55.9589662  17.7595694  80.9683335
  57.9189653  21.5316378  71.7220319  57.4809083  20.8152237  71.2625957
  58.6600094  21.7592493  71.1605411  54.7090819  16.2213315  78.2432415
  53.8958685  16.5207485  78.6497607  55.2049814  15.8269004  78.9606897
  56.8599397  26.2171072  80.1766680  56.8175576  26.4431918  79.2475212
  57.7762096  25.9834446  80.3252481  54.9765198  23.0934101  79.9728643
  55.7705797  22.5984421  79.7711217  54.2656890  22.5651964  79.6096348
  59.7960043  25.4752196  84.3241010  59.8497065  26.0443133  85.0918726
  58.9274824  25.6454081  83.9595047  51.2847962  17.2377182  76.0488395
  50.3545550  17.1761638  76.2658357  51.3805434  16.7153135  75.2525036
  51.2033511  13.7631995  78.6366637  51.4640328  14.6777329  78.5275797
  52.0250683  13.2956438  78.7863250  57.5536474  23.6663123  83.6526480
  57.4147560  23.2981907  84.5252418  56.7651070  24.1810762  83.4810437
  58.1484626  28.7672219  74.9952016  58.3236382  28.2960262  75.8097639
  57.4617414  29.3937985  75.2233277  59.1041689  23.0444725  81.0415317
  58.7691522  23.0045495  81.9372967  58.6045635  22.3789441  80.5685728
  62.0400881  20.3900760  71.3152377  61.4230052  19.6647588  71.2185430
  61.5717369  21.1510120  70.9719451  52.7145711  31.9161582  81.7691876
  52.9542310  32.5480106  82.4470895  51.8714908  31.5649622  82.0557236
  53.8299427  14.6086184  70.4373681  52.9528893  14.4874985  70.0735928
  54.3057180  13.8172262  70.1852570  45.3501567  19.3963344  80.5315188
  46.0372607  19.0825074  79.9436204  45.1949696  20.3004708  80.2582440
  57.2273573  27.7240704  84.1733380  57.1543745  28.5295676  84.6852685
  56.7850966  27.9232670  83.3481402  57.0163353  26.9612474  77.6836202
  56.2330875  27.5034155  77.7774426  57.7156098  27.4786454  78.0830443
  59.6872257  27.6227538  86.3291539  60.4000229  28.2575003  86.2567440
  59.1962285  27.7191404  85.5131541  61.4089784  21.5278791  77.9008831
  60.4746062  21.6480254  77.7313535  61.5866452  20.6251258  77.6368840
  56.9094972  14.9124487  80.0542092  56.5392759  14.3595527  80.7422997
  57.4054064  14.3082620  79.5017092  54.7384170  25.3721982  87.1497110
  55.4393630  26.0058465  87.3026504  54.2679285  25.7136713  86.3892749
  62.8638566  23.7139932  75.4345017  63.1398410  23.5996526  76.3438891
  61.9943065  23.3157417  75.3957190  59.4992630  27.9626283  79.0777830
  59.6815025  27.1447938  79.5405583  60.3225616  28.1793975  78.6402720
  59.8334796  26.8894468  76.3392879  60.3622562  26.3786922  75.7263041
  60.0963015  26.5736998  77.2038412  50.3351888  24.9058337  84.0828212
  50.9205325  24.1602025  84.2156117  50.1376727  25.2162294  84.9664876
  53.1890544  27.9409584  79.0990655  52.5200919  28.4255712  78.6154695
  53.0503413  28.1878805  80.0134033  57.3295812  29.9753328  85.6973313
  57.8814120  30.1384949  86.4622398  57.6702006  30.5657766  85.0253338
  48.5578121  16.2028039  75.8786587  48.8531562  15.2938718  75.8253641
  47.6566156  16.1815779  75.5567589  60.4664199  27.9235303  82.6836995
  60.3415339  27.1225043  82.1747941  61.1243291  28.4181497  82.1950965
  50.2865962  13.8842137  76.0025912  49.9578668  13.0039516  75.8201018
  50.6405333  13.8289806  76.8902301  59.5345541  25.5197040  80.5120898
  59.3870504  24.5913747  80.6928468  60.3599035  25.5417130  80.0277973
  53.4007785  14.1715107  76.3701390  53.7403858  14.7001028  75.6479998
  53.8479906  14.5095513  77.1459956  63.1379663  26.3425598  81.5985770
  64.0626210  26.1368460  81.4610222  62.9694966  26.0942000  82.5075112
  55.3875933  12.6689728  74.5694683  56.1084295  13.0470981  74.0658399
  54.7641237  13.3878605  74.6729661  59.5307055  13.3734877  75.5053015
  59.7470670  14.2559515  75.2041843  59.0501123  12.9821091  74.7758657
  62.9274979  26.8611266  76.9547862  63.1011857  26.2957688  76.2021714
  63.4203870  27.6612161  76.7727352  55.5339556  12.2037519  77.3992219
  55.6555467  11.2754165  77.5983107  55.2441598  12.2176205  76.4870535
  63.9150152  26.1778030  74.0544760  64.6101056  26.7984723  74.2732075
  64.2573302  25.3273382  74.3297138  65.8141575  23.6277736  75.5832091
  66.3392899  23.9665009  74.8581411  65.7263927  22.6924751  75.3995226
  57.4982236  29.6949719  79.9427344  57.0587226  29.2026098  80.6360201
  58.2490352  29.1522687  79.7019419  49.9774574  25.8861260  79.9451972
  50.8032594  25.5865032  79.5650616  49.6268626  25.1168882  80.3941761
  54.9456108  25.2387728  82.0149646  54.3236117  24.5758433  81.7151874
  55.6160975  25.2648860  81.3323294  48.1783180  23.8047586  80.9040906
  47.3415088  23.3769761  80.7224907  48.1506825  23.9980030  81.8411697
  54.5069615  23.7891652  75.4908106  54.6557735  24.4727116  74.8374779
  55.3136058  23.7696742  76.0057562  52.2622248  19.8156829  76.4969175
  52.0168289  18.9119159  76.6949385  52.4318162  19.8173980  75.5548653
  51.5317895  15.5485187  73.9955337  50.8387140  15.6229542  73.3395373
  51.2869647  14.7845530  74.5176854  58.0065020  26.2839782  72.9619854
  57.4338987  26.9029969  72.5090326  58.5797814  26.8339144  73.4959776
  61.2262280  26.5676932  74.0928436  62.1592953  26.5022494  74.2961312
  61.1385493  27.4033199  73.6342969  63.8550297  25.8842802  71.0532384
  63.7763928  25.5502666  71.9468141  64.6759963  26.3764570  71.0523856
  58.3911819  17.6200595  70.3035906  59.3370923  17.4906803  70.3724324
  58.0126064  16.8815257  70.7805334  56.5754736  15.5450571  70.2390791
  55.6686191  15.2483684  70.3153505  56.8530717  15.2480389  69.3725078
  58.1916801  10.0887461  76.3935033  57.3817530   9.7434546  76.7690279
  58.8801218   9.7795005  76.9822644  55.3453520  12.4037506  70.3802771
  56.2072684  12.7292405  70.6398588  55.5303865  11.6169002  69.8675836
  49.2757679  20.4178100  80.5348974  49.2528367  20.5165787  79.5830857
  49.5858315  21.2643251  80.8566140  50.2895285  28.0173874  81.6665787
  50.1549753  27.2574275  81.1003785  49.8727348  28.7414774  81.1994575
  61.4254248  23.2010798  70.6742362  62.1290098  23.4060800  71.2900018
  60.7016897  23.7687560  70.9391445  62.2552059  18.9520659  76.7944632
  62.1987260  19.4089211  75.9552264  62.8080401  18.1911344  76.6167475
  53.4464411  28.9143191  81.8784229  53.3296795  29.8588624  81.7762920
  52.6256857  28.6116753  82.2670028  63.3340946  23.6393327  72.7240822
  64.1686550  23.2074526  72.5418297  63.1725289  23.4675341  73.6517716
  62.9886838  20.1425440  74.0897161  62.9335642  19.9769712  73.1485605
  62.3632893  20.8501473  74.2459351  56.2982963   9.6433549  73.6682480
  56.2861633  10.5875389  73.8250751  57.1906385   9.4603695  73.3741941
  54.4718925  29.5671453  85.0940158  55.3746172  29.5995063  85.4106653
  54.2456295  28.6371904  85.1086493  56.2272527  28.3202440  81.7550236
  55.2768158  28.3204301  81.6414609  56.5305013  27.5735174  81.2386271
  64.6301743  35.9625883  78.7454414  64.0666608  35.8715820  77.9770702
  64.5154138  35.1425787  79.2256907  62.1766175  37.4577074  81.5838635
  62.9687467  37.1167899  81.1684934  62.4162825  37.5672049  82.5040788
  70.2101302  39.6296850  74.0568879  69.5589281  40.2150931  73.6702893
  71.0045664  40.1603045  74.1163917  64.1356929  36.7185988  74.4556014
  64.9087805  36.1714975  74.3168889  64.4882328  37.5830237  74.6670475
  66.4723207  32.8778654  72.0874464  66.7248727  32.3560175  71.3257927
  65.5347766  32.7144799  72.1901147  71.6876567  37.3187282  74.5937864
  71.0522400  37.3921909  75.3058768  71.3573973  37.9080881  73.9156943
  66.1919495  34.7806760  74.2898838  66.0755753  34.1051663  74.9579923
  66.3021755  34.2939134  73.4730992  68.5351036  34.2416907  77.9945528
  68.1709243  33.7147528  78.7058449  69.3918152  33.8515376  77.8212013
  68.1756523  29.2706806  72.9906876  68.3430926  30.1387043  73.3577347
  67.9853692  29.4334088  72.0668165  64.3844338  34.1837582  80.6909411
  63.4594834  34.0513796  80.8987103  64.6328751  34.9631801  81.1879353
  68.1545744  31.7264464  73.9753543  68.0345369  32.1721515  74.8139023
  67.4598332  32.0749782  73.4167081  61.7453149  33.8270856  81.5253200
  61.8745530  34.0805335  82.4392612  61.0650600  34.4198564  81.2057855
  65.9152636  44.4968106  77.6243674  65.8376666  45.4475931  77.7032155
  65.3114280  44.1513978  78.2818601  73.8530810  32.1985937  74.8033877
  74.7648666  32.4313324  74.6281575  73.3440457  32.7822981  74.2408956
  68.0128354  36.9186164  79.4597544  68.4766700  37.1973867  78.6702166
  67.7485152  36.0169608  79.2770634  64.9052435  36.4657645  82.3977307
  65.4753792  36.8944914  81.7594791  65.4960547  36.1840230  83.0961493
  66.9497240  33.0409316  76.2687109  67.6521284  33.4930360  76.7361035
  66.6177869  32.3993135  76.8967002  60.6922574  31.2992869  81.5704242
  59.9021628  31.5550397  81.0944353  61.1833822  32.1141207  81.6756283
  62.6437320  31.6637448  78.5287719  61.8468483  31.7756142  79.0471215
  62.4162912  32.0024100  77.6628610  58.9760277  31.5523359  84.0019233
  59.2268316  32.4370369  84.2676809  59.5119826  31.3727961  83.2294325
  68.1891005  39.8550259  76.3449214  68.0536680  40.7001794  76.7734062
  68.7300818  40.0569536  75.5815148  61.6420402  37.3725697  76.9177139
  62.1544923  38.1668947  77.0682704  62.2943115  36.6751987  76.8510741
  63.4515287  40.4891453  78.9999892  63.6281915  41.4109418  78.8120876
  64.2472121  40.1749872  79.4294272  59.6069319  35.7014351  77.6936710
  60.4444541  36.1111359  77.4770417  59.7847587  34.7613793  77.6636904
  71.5033751  33.3689432  73.3820543  70.9880375  34.1394036  73.6208930
  71.2311060  32.6954568  74.0053604  69.0880862  28.2139132  78.4405781
  68.2322459  27.8245983  78.2611420  69.5007814  28.2931093  77.5805566
  76.4768025  36.1221786  75.3173716  75.6997468  35.7832946  74.8728878
  77.1559506  36.1274409  74.6428681  71.2920055  31.2416524  75.2080324
  70.9870190  31.5562673  76.0590467  72.2450497  31.3197944  75.2507657
  69.7366486  37.4006747  76.8573278  69.2087848  36.6659507  76.5446515
  69.2353989  38.1781423  76.6113246  64.4685214  28.0626413  79.2179889
  65.0428966  27.8401595  78.4853082  65.0556196  28.1315108  79.9708491
  64.7954801  30.0930874  73.2375775  63.9592113  30.4305561  73.5585049
  64.6559571  29.9579854  72.3002912  66.7707882  24.9367662  77.9454959
  66.1172294  24.6216679  77.3211573  66.7288356  24.3143403  78.6714782
  67.8819087  35.2186957  69.8608251  66.9746148  34.9876211  70.0599400
  68.3790119  34.4224577  70.0482232  70.7887165  43.9284464  72.7804937
  70.1148864  44.2316161  73.3889895  71.1752987  44.7313545  72.4310394
  70.7880670  32.8241011  77.4005287  71.5352489  33.3362409  77.0912409
  71.0572259  32.5025064  78.2609680  69.0607320  35.3199552  74.3832241
  68.1518539  35.0358585  74.4804711  69.0902404  35.7398631  73.5235548
  74.2926587  38.9306142  78.1523408  73.8388914  38.0897052  78.2088599
  73.6620554  39.5667540  78.4898189  72.7359527  40.7682638  79.0873227
  73.0282501  41.3287695  78.3685592  73.2458147  41.0611199  79.8426386
  59.6295490  33.0405066  78.3647443  59.4319890  32.4474427  77.6398510
  59.0742154  32.7357276  79.0823382  67.6092214  32.9328173  80.4842036
  67.6640824  31.9802009  80.4084513  66.7983416  33.0887612  80.9683335
  68.7583408  36.8608296  71.7220319  68.3202838  36.1444155  71.2625957
  69.4993849  37.0884411  71.1605411  65.5484574  31.5505232  78.2432415
  64.7352439  31.8499403  78.6497607  66.0443568  31.1560921  78.9606897
  67.6993152  41.5462989  80.1766680  67.6569331  41.7723836  79.2475212
  68.6155851  41.3126364  80.3252481  65.8158953  38.4226018  79.9728643
  66.6099551  37.9276339  79.7711217  65.1050645  37.8943882  79.6096348
  62.1241716  32.5669100  76.0488395  61.1939304  32.5053556  76.2658357
  62.2199188  32.0445053  75.2525036  62.0427265  29.0923913  78.6366637
  62.3034082  30.0069246  78.5275797  62.8644437  28.6248356  78.7863250
  68.9878381  44.0964137  74.9952016  69.1630136  43.6252180  75.8097639
  68.3011169  44.7229903  75.2233277  69.9435444  38.3736643  81.0415317
  69.6085276  38.3337413  81.9372967  69.4439389  37.7081359  80.5685728
  72.8794635  35.7192677  71.3152377  72.2623806  34.9939506  71.2185430
  72.4111124  36.4802038  70.9719451  64.6693181  29.9378102  70.4373681
  63.7922648  29.8166903  70.0735928  65.1450934  29.1464180  70.1852570
  56.1895321  34.7255261  80.5315188  56.8766361  34.4116992  79.9436204
  56.0343450  35.6296626  80.2582440  60.9930044  29.6145458  84.9600212
  60.9088232  29.0071128  84.2250622  60.1712750  30.1054476  84.9609708
  67.8557107  42.2904392  77.6836202  67.0724629  42.8326072  77.7774426
  68.5549853  42.8078372  78.0830443  72.2483538  36.8570709  77.9008831
  71.3139817  36.9772171  77.7313535  72.4260207  35.9543176  77.6368840
  67.7488726  30.2416405  80.0542092  67.3786514  29.6887445  80.7422997
  68.2447819  29.6374538  79.5017092  73.7032321  39.0431849  75.4345017
  73.9792164  38.9288444  76.3438891  72.8336819  38.6449334  75.3957190
  70.3386385  43.2918200  79.0777830  70.5208779  42.4739856  79.5405583
  71.1619371  43.5085892  78.6402720  70.6728550  42.2186385  76.3392879
  71.2016317  41.7078840  75.7263041  70.9356770  41.9028916  77.2038412
  61.1745643  40.2350255  84.0828212  61.7599080  39.4893943  84.2156117
  60.9770481  40.5454211  84.9664876  64.0284298  43.2701502  79.0990655
  63.3594673  43.7547630  78.6154695  63.8897168  43.5170722  80.0134033
  55.7663298  32.8055855  82.8032656  55.8047397  32.2719446  83.5969774
  55.2603590  32.2791060  82.1843633  59.3971875  31.5319957  75.8786587
  59.6925316  30.6230635  75.8253641  58.4959911  31.5107696  75.5567589
  62.9266122  29.6075954  81.8614136  62.2052708  30.2211921  81.7221609
  63.7159378  30.1433718  81.7830782  61.1259717  29.2134055  76.0025912
  60.7972423  28.3331434  75.8201018  61.4799087  29.1581723  76.8902301
  70.3739296  40.8488957  80.5120898  70.2264258  39.9205665  80.6928468
  71.1992789  40.8709048  80.0277973  64.2401540  29.5007024  76.3701390
  64.5797612  30.0292946  75.6479998  64.6873660  29.8387431  77.1459956
  66.2269687  27.9981646  74.5694683  66.9478050  28.3762899  74.0658399
  65.6034991  28.7170523  74.6729661  70.3700810  28.7026795  75.5053015
  70.5864424  29.5851433  75.2041843  69.8894877  28.3113008  74.7758657
  65.1100031  31.6612508  82.0823759  64.9644612  31.9752811  82.9748041
  64.6325235  32.2797409  81.5294658  73.7668734  42.1903184  76.9547862
  73.9405611  41.6249606  76.2021714  74.2597625  42.9904078  76.7727352
  59.5845693  34.2017853  85.0211421  59.0399162  34.9777661  85.1531695
  60.4625043  34.5488657  84.8630542  66.3733310  27.5329437  77.3992219
  66.4949221  26.6046083  77.5983107  66.0835352  27.5468122  76.4870535
  74.7543906  41.5069948  74.0544760  75.4494811  42.1276641  74.2732075
  75.0967056  40.6565299  74.3297138  60.3711715  33.3287749  87.9141578
  59.6293451  33.4770384  88.5006208  60.0504460  33.5896015  87.0508327
  76.6535329  38.9569653  75.5832091  77.1786653  39.2956926  74.8581411
  76.5657682  38.0216669  75.3995226  60.8168329  41.2153178  79.9451972
  61.6426349  40.9156950  79.5650616  60.4662381  40.4460800  80.3941761
  65.7849862  40.5679646  82.0149646  65.1629871  39.9050351  81.7151874
  66.4554729  40.5940778  81.3323294  59.0176934  39.1339504  80.9040906
  58.1808842  38.7061678  80.7224907  58.9900579  39.3271947  81.8411697
  65.3463369  39.1183569  75.4908106  65.4951489  39.8019034  74.8374779
  66.1529813  39.0988659  76.0057562  63.1016002  35.1448747  76.4969175
  62.8562044  34.2411077  76.6949385  63.2711917  35.1465897  75.5548653
  62.3711650  30.8777104  73.9955337  61.6780895  30.9521459  73.3395373
  62.1263401  30.1137448  74.5176854  68.8458775  41.6131700  72.9619854
  68.2732742  42.2321887  72.5090326  69.4191568  42.1631061  73.4959776
  72.0656034  41.8968850  74.0928436  72.9986708  41.8314411  74.2961312
  71.9779247  42.7325117  73.6342969  74.6944051  41.2134720  71.0532384
  74.6157683  40.8794584  71.9468141  75.5153718  41.7056488  71.0523856
  69.2305573  32.9492512  70.3035906  70.1764678  32.8198721  70.3724324
  68.8519818  32.2107174  70.7805334  67.4148490  30.8742489  70.2390791
  66.5079946  30.5775602  70.3153505  67.6924471  30.5772307  69.3725078
  58.3326431  32.1948852  80.6889838  58.0129215  31.3414160  80.3964212
  57.7859859  32.4097430  81.4447805  62.1106338  34.9111293  84.4059344
  62.3292348  35.8428401  84.4247378  62.5232112  34.5519268  85.1914148
  69.0310556  25.4179379  76.3935033  68.2211284  25.0726463  76.7690279
  69.7194973  25.1086922  76.9822644  66.1847275  27.7329424  70.3802771
  67.0466439  28.0584322  70.6398588  66.3697619  26.9460920  69.8675836
  58.2014691  35.8151764  82.6582959  57.5078162  35.4005716  82.1452914
  58.9487682  35.8572300  82.0616378  60.1151433  35.7470017  80.5348974
  60.0922121  35.8457705  79.5830857  60.4252070  36.5935168  80.8566140
  62.7738811  37.8046172  84.6495589  63.7282065  37.7730115  84.5825520
  62.5751335  37.3436796  85.4645815  61.1289040  43.3465792  81.6665787
  60.9943508  42.5866193  81.1003785  60.7121102  44.0706692  81.1994575
  72.2648003  38.5302716  70.6742362  72.9683853  38.7352718  71.2900018
  71.5410652  39.0979477  70.9391445  73.0945813  34.2812577  76.7944632
  73.0381015  34.7381128  75.9552264  73.6474156  33.5203261  76.6167475
  74.1734700  38.9685245  72.7240822  75.0080304  38.5366443  72.5418297
  74.0119043  38.7967258  73.6517716  73.8280592  35.4717358  74.0897161
  73.7729396  35.3061629  73.1485605  73.2026648  36.1793391  74.2459351
  58.6173107  30.7085422  87.9158583  59.2631971  30.1984376  88.4045809
  58.4090259  31.4454104  88.4902009  67.1376718  24.9725467  73.6682480
  67.1255388  25.9167307  73.8250751  68.0300140  24.7895612  73.3741941
  77.3116961  48.2070571  72.0874464  77.5642482  47.6852093  71.3257927
  76.3741520  48.0436717  72.1901147  79.0150278  44.5998724  72.9906876
  79.1824680  45.4678960  73.3577347  78.8247447  44.7626006  72.0668165
  75.6348556  45.4222792  73.2375775  74.7985868  45.7597479  73.5585049
  75.4953325  45.2871772  72.3002912  77.6101636  40.2659580  77.9454959
  76.9566049  39.9508597  77.3211573  77.5682110  39.6435320  78.6714782
  78.7212841  50.5478875  69.8608251  77.8139903  50.3168128  70.0599400
  79.2183873  49.7516494  70.0482232  72.9635471  47.8961018  76.0488395
  72.0333059  47.8345473  76.2658357  73.0592943  47.3736971  75.2525036
  75.5086936  45.2670019  70.4373681  74.6316402  45.1458820  70.0735928
  75.9844689  44.4756098  70.1852570  70.2365630  46.8611875  75.8786587
  70.5319071  45.9522553  75.8253641  69.3353665  46.8399614  75.5567589
  71.9653471  44.5425972  76.0025912  71.6366177  43.6623351  75.8201018
  72.3192842  44.4873641  76.8902301  77.0663442  43.3273564  74.5694683
  77.7871804  43.7054817  74.0658399  76.4428746  44.0462441  74.6729661
  77.2127065  42.8621354  77.3992219  77.3342976  41.9338000  77.5983107
  76.9229107  42.8760040  76.4870535  73.2105404  46.2069022  73.9955337
  72.5174649  46.2813377  73.3395373  72.9657156  45.4429366  74.5176854
  80.0699328  48.2784430  70.3035906  81.0158432  48.1490638  70.3724324
  79.6913573  47.5399092  70.7805334  78.2542245  46.2034406  70.2390791
  77.3473700  45.9067519  70.3153505  78.5318226  45.9064225  69.3725078
  79.8704310  40.7471296  76.3935033  79.0605039  40.4018381  76.7690279
  80.5588727  40.4378840  76.9822644  77.0241029  43.0621342  70.3802771
  77.8860193  43.3876240  70.6398588  77.2091374  42.2752838  69.8675836
  77.9770472  40.3017385  73.6682480  77.9649142  41.2459225  73.8250751
  78.8693894  40.1187530  73.3741941  55.0758883   6.1738311  64.3488981
  54.9982913   7.1246136  64.4277461  54.4720526   5.8284183  65.0063907
  53.7352849   3.6839832  71.7255541  54.2860274   3.5556895  70.9532535
  52.8964325   3.9834721  71.3750434  59.9493412   5.6054669  59.5050244
  59.2755111   5.9086366  60.1135201  60.3359234   6.4083750  59.1555701
  58.1484627   5.7734342  61.7197323  58.3236383   5.3022385  62.5342945
  57.4617415   6.4000108  61.9478583  52.7145713   8.9223705  68.4937183
  52.9542311   9.5542229  69.1716201  51.8714909   8.5711745  68.7802542
  57.2273574   4.7302827  70.8978687  57.1543746   5.5357799  71.4097991
  56.7850968   4.9294793  70.0726708  57.0163354   3.9674597  64.4081508
  56.2330876   4.5096277  64.5019733  57.7156099   4.4848577  64.8075750
  59.6872258   4.6289661  73.0536846  60.4000230   5.2637126  72.9812747
  59.1962287   4.7253527  72.2376847  50.3351890   1.9120460  70.8073519
  50.9205326   1.1664147  70.9401423  50.1376728   2.2224416  71.6910183
  53.1890545   4.9471707  65.8235961  52.5200920   5.4317835  65.3400002
  53.0503415   5.1940927  66.7379340  57.3295813   6.9815450  72.4218620
  57.8814121   7.1447072  73.1867705  57.6702007   7.5719888  71.7498645
  57.4982237   6.7011842  66.6672651  57.0587227   6.2088220  67.3605507
  58.2490354   6.1584809  66.4264726  49.9774576   2.8923383  66.6697279
  50.8032596   2.5927154  66.2895922  49.6268628   2.1231005  67.1187067
  48.1783181   0.8109709  67.6286212  47.3415089   0.3831883  67.4470214
  48.1506826   1.0042152  68.5657004  50.2895287   5.0235997  68.3911093
  50.1549755   4.2636398  67.8249091  49.8727349   5.7476897  67.9239882
  53.4464412   5.9205314  68.6029536  53.3296797   6.8650746  68.5008226
  52.6256859   5.6178875  68.9915335  54.4718927   6.5733576  71.8185464
  55.3746173   6.6057186  72.1351959  54.2456297   5.6434027  71.8331800
  56.2272529   5.3264562  68.4795543  55.2768160   5.3266424  68.3659915
  56.5305015   4.5797297  67.9631578  64.6301744  12.9688005  65.4699721
  64.0666609  12.8777942  64.7016009  64.5154139  12.1487910  65.9502214
  62.1766176  14.4639197  68.3083941  62.9687468  14.1230022  67.8930241
  62.4162826  14.5734172  69.2286095  70.2101303  16.6358973  60.7814186
  69.5589283  17.2213053  60.3948200  71.0045666  17.1665168  60.8409223
  64.1356930  13.7248110  61.1801320  64.9087806  13.1777097  61.0414196
  64.4882329  14.5892359  61.3915782  66.4723208   9.8840776  58.8119770
  66.7248728   9.3622298  58.0503233  65.5347767   9.7206922  58.9146454
  71.6876568  14.3249405  61.3183170  71.0522401  14.3984031  62.0304075
  71.3573974  14.9143004  60.6402249  66.1919496  11.7868882  61.0144145
  66.0755755  11.1113786  61.6825229  66.3021756  11.3001256  60.1976298
  68.5351037  11.2479029  64.7190834  68.1709245  10.7209650  65.4303756
  69.3918153  10.8577498  64.5457320  64.3844339  11.1899705  67.4154718
  63.4594836  11.0575919  67.6232409  64.6328752  11.9693924  67.9124660
  68.1545745   8.7326586  60.6998850  68.0345370   9.1783637  61.5384330
  67.4598334   9.0811904  60.1412388  61.7453150  10.8332978  68.2498507
  61.8745531  11.0867457  69.1637918  61.0650601  11.4260686  67.9303162
  65.9152637  21.5030228  64.3488981  65.8376667  22.4538053  64.4277461
  65.3114281  21.1576101  65.0063907  68.0128356  13.9248286  66.1842850
  68.4766701  14.2035989  65.3947473  67.7485154  13.0231731  66.0015941
  64.9052437  13.4719768  69.1222614  65.4753794  13.9007036  68.4840098
  65.4960549  13.1902352  69.8206799  66.9497242  10.0471439  62.9932415
  67.6521285  10.4992482  63.4606342  66.6177870   9.4055257  63.6212309
  60.6922576   8.3054991  68.2949549  59.9021630   8.5612520  67.8189660
  61.1833823   9.1203329  68.4001590  62.6437321   8.6699570  65.2533026
  61.8468484   8.7818265  65.7716521  62.4162913   9.0086223  64.3873916
  58.9760279   8.5585482  70.7264540  59.2268317   9.4432492  70.9922116
  59.5119827   8.3790083  69.9539632  68.1891006  16.8612381  63.0694521
  68.0536681  17.7063917  63.4979368  68.7300819  17.0631659  62.3060454
  61.6420404  14.3787819  63.6422446  62.1544924  15.1731070  63.7928010
  62.2943117  13.6814110  63.5756047  63.4515288  17.4953576  65.7245199
  63.6281917  18.4171540  65.5366183  64.2472122  17.1811995  66.1539579
  64.5746604  19.0131749  71.7255541  65.1254029  18.8848813  70.9532535
  63.7358080  19.3126638  71.3750434  59.6069320  12.7076474  64.4182016
  60.4444542  13.1173482  64.2015724  59.7847588  11.7675916  64.3882210
  71.5033753  10.3751554  60.1065849  70.9880376  11.1456159  60.3454237
  71.2311061   9.7016690  60.7298911  76.4768027  13.1283909  62.0419023
  75.6997469  12.7895068  61.5974185  77.1559508  13.1336532  61.3673988
  69.7366488  14.4068870  63.5818584  69.2087849  13.6721629  63.2691822
  69.2353990  15.1843546  63.3358553  64.7954802   7.0992997  59.9621081
  63.9592115   7.4367683  60.2830356  64.6559572   6.9641977  59.0248218
  67.8819088  12.2249080  56.5853557  66.9746150  11.9938333  56.7844706
  68.3790120  11.4286699  56.7727539  70.7887167  20.9346587  59.5050244
  70.1148865  21.2378284  60.1135201  71.1752989  21.7375667  59.1555701
  70.7880671   9.8303134  64.1250593  71.5352490  10.3424531  63.8157715
  71.0572261   9.5087187  64.9854987  69.0607321  12.3261675  61.1077548
  68.1518540  12.0420708  61.2050017  69.0902405  12.7460753  60.2480854
  74.2926589  15.9368264  64.8768715  73.8388916  15.0959174  64.9333906
  73.6620555  16.5729663  65.2143495  72.7359528  17.7744761  65.8118533
  73.0282502  18.3349818  65.0930899  73.2458148  18.0673322  66.5671692
  59.6295492  10.0467189  65.0892750  59.4319891   9.4536550  64.3643816
  59.0742156   9.7419399  65.8068689  67.6092215   9.9390295  67.2087343
  67.6640825   8.9864132  67.1329819  66.7983417  10.0949734  67.6928641
  68.7583409  13.8670418  58.4465626  68.3202839  13.1506277  57.9871263
  69.4993850  14.0946533  57.8850717  65.5484575   8.5567355  64.9677722
  64.7352441   8.8561526  65.3742914  66.0443569   8.1623044  65.6852204
  67.6993153  18.5525112  66.9011986  67.6569332  18.7785958  65.9720518
  68.6155852  18.3188487  67.0497788  65.8158954  15.4288141  66.6973949
  66.6099552  14.9338461  66.4956524  65.1050646  14.9006004  66.3341655
  70.6353798  17.8106237  71.0486317  70.6890821  18.3797173  71.8164033
  69.7668580  17.9808122  70.6840354  62.1241717   9.5731223  62.7733702
  61.1939305   9.5115678  62.9903664  62.2199189   9.0507176  61.9770343
  62.0427266   6.0986036  65.3611943  62.3034084   7.0131369  65.2521104
  62.8644439   5.6310478  65.5108556  68.3930230  16.0017163  70.3771786
  68.2541316  15.6335947  71.2497724  67.6044826  16.5164802  70.2055744
  68.9878382  21.1026259  61.7197323  69.1630138  20.6314303  62.5342945
  68.3011170  21.7292026  61.9478583  69.9435445  15.3798766  67.7660624
  69.6085278  15.3399536  68.6618274  69.4439391  14.7143482  67.2931034
  72.8794637  12.7254800  58.0397684  72.2623807  12.0001628  57.9430736
  72.4111125  13.4864160  57.6964758  63.5539467  24.2515622  68.4937183
  63.7936065  24.8834146  69.1716201  62.7108664  23.9003662  68.7802542
  64.6693183   6.9440224  57.1618988  63.7922649   6.8229025  56.7981235
  65.1450936   6.1526303  56.9097877  56.1895323  11.7317384  67.2560495
  56.8766363  11.4179114  66.6681510  56.0343451  12.6358749  66.9827747
  60.9930045   6.6207581  71.6845519  60.9088234   6.0133250  70.9495929
  60.1712751   7.1116599  71.6855015  68.0667329  20.0594745  70.8978687
  67.9937500  20.8649716  71.4097991  67.6244722  20.2586711  70.0726708
  67.8557109  19.2966515  64.4081508  67.0724630  19.8388195  64.5019733
  68.5549854  19.8140494  64.8075750  70.5266012  19.9581579  73.0536846
  71.2393985  20.5929044  72.9812747  70.0356041  20.0545445  72.2376847
  72.2483539  13.8632831  64.6254137  71.3139818  13.9834294  64.4558842
  72.4260208  12.9605298  64.3614147  65.5777926  17.7076022  73.8742416
  66.2787386  18.3412505  74.0271811  65.1073041  18.0490754  73.1138056
  73.7032322  16.0493972  62.1590323  73.9792166  15.9350567  63.0684197
  72.8336821  15.6511457  62.1202497  70.3386386  20.2980323  65.8023137
  70.5208780  19.4801979  66.2650889  71.1619372  20.5148015  65.3648027
  70.6728551  19.2248508  63.0638186  71.2016318  18.7140963  62.4508348
  70.9356771  18.9091038  63.9283719  61.1745644  17.2412377  70.8073519
  61.7599081  16.4956065  70.9401423  60.9770483  17.5516334  71.6910183
  64.0284299  20.2763625  65.8235961  63.3594675  20.7609752  65.3400002
  63.8897169  20.5232845  66.7379340  55.7663299   9.8117977  69.5277962
  55.8047398   9.2781568  70.3215080  55.2603592   9.2853183  68.9088939
  68.1689568  22.3107368  72.4218620  68.7207876  22.4738990  73.1867705
  68.5095761  22.9011806  71.7498645  59.3971876   8.5382080  62.6031894
  59.6925317   7.6292758  62.5498947  58.4959912   8.5169819  62.2812896
  71.3057955  20.2589344  69.4082302  71.1809095  19.4579084  68.8993247
  71.9637046  20.7535537  68.9196272  62.9266123   6.6138076  68.5859442
  62.2052709   7.2274044  68.4466916  63.7159379   7.1495841  68.5076088
  61.1259718   6.2196177  62.7271219  60.7972424   5.3393556  62.5446325
  61.4799089   6.1643846  63.6147608  70.3739297  17.8551080  67.2366204
  70.2264259  16.9267787  67.4173774  71.1992790  17.8771171  66.7523280
  64.2401541   6.5069147  63.0946696  64.5797614   7.0355068  62.3725305
  64.6873662   6.8449553  63.8705263  73.9773419  18.6779639  68.3231077
  74.9019966  18.4722500  68.1855528  73.8088722  18.4296040  69.2320419
  65.1100033   8.6674631  68.8069066  64.9644613   8.9814934  69.6993348
  64.6325236   9.2859531  68.2539965  73.7668735  19.1965306  63.6793169
  73.9405612  18.6311729  62.9267021  74.2597626  19.9966201  63.4972658
  59.5845695  11.2079975  71.7456727  59.0399163  11.9839783  71.8777002
  60.4625045  11.5550780  71.5875849  74.7543907  18.5132071  60.7790067
  75.4494812  19.1338763  60.9977381  75.0967058  17.6627422  61.0542445
  60.3711717  10.3349872  74.6386884  59.6293453  10.4832507  75.2251515
  60.0504461  10.5958137  73.7753634  76.6535331  15.9631776  62.3077398
  77.1786655  16.3019049  61.5826718  76.5657683  15.0278791  62.1240532
  68.3375991  22.0303759  66.6672651  67.8980982  21.5380138  67.3605507
  69.0884108  21.4876727  66.4264726  60.8168330  18.2215300  66.6697279
  61.6426350  17.9219072  66.2895922  60.4662382  17.4522923  67.1187067
  65.7849863  17.5741768  68.7394952  65.1629873  16.9112473  68.4397180
  66.4554730  17.6002900  68.0568600  59.0176935  16.1401627  67.6286212
  58.1808844  15.7123801  67.4470214  58.9900581  16.3334070  68.5657004
  65.3463370  16.1245692  62.2153413  65.4951491  16.8081156  61.5620086
  66.1529814  16.1050782  62.7302869  63.1016003  12.1510869  63.2214482
  62.8562045  11.2473199  63.4194692  63.2711918  12.1528020  62.2793960
  62.3711651   7.8839227  60.7200643  61.6780896   7.9583582  60.0640679
  62.1263403   7.1199571  61.2422160  68.8458776  18.6193822  59.6865160
  68.2732743  19.2384009  59.2335632  69.4191570  19.1693184  60.2205082
  72.0656036  18.9030972  60.8173743  72.9986709  18.8376534  61.0206618
  71.9779248  19.7387239  60.3588275  74.6944052  18.2196843  57.7777690
  74.6157684  17.8856706  58.6713448  75.5153719  18.7118611  57.7769163
  69.2305574   9.9554635  57.0281213  70.1764679   9.8260843  57.0969631
  68.8519819   9.2169297  57.5050641  67.4148491   7.8804611  56.9636098
  66.5079947   7.5837724  57.0398812  67.6924473   7.5834429  56.0970384
  58.3326432   9.2010975  67.4135144  58.0129216   8.3476283  67.1209518
  57.7859860   9.4159553  68.1693112  62.1106339  11.9173416  71.1304651
  62.3292349  12.8490524  71.1492685  62.5232113  11.5581390  71.9159455
  58.2014692  12.8213886  69.3828266  57.5078163  12.4067839  68.8698220
  58.9487683  12.8634423  68.7861685  60.1151434  12.7532140  67.2594281
  60.0922123  12.8519827  66.3076164  60.4252071  13.5997291  67.5811447
  62.7738812  14.8108295  71.3740895  63.7282066  14.7792237  71.3070827
  62.5751336  14.3498919  72.1891121  63.3638194  13.3809411  73.9411693
  64.1831083  13.8753490  73.9646530  63.6375002  12.4641379  73.9129261
  61.1289041  20.3527915  68.3911093  60.9943509  19.5928315  67.8249091
  60.7121103  21.0768814  67.9239882  72.2648004  15.5364838  57.3987669
  72.9683854  15.7414841  58.0145324  71.5410653  16.1041600  57.6636752
  73.0945814  11.2874699  63.5189939  73.0381016  11.7443251  62.6797571
  73.6474157  10.5265384  63.3412781  64.2858167  21.2497232  68.6029536
  64.1690551  22.1942664  68.5008226  63.4650613  20.9470793  68.9915335
  74.1734701  15.9747367  59.4486129  75.0080305  15.5428566  59.2663603
  74.0119044  15.8029381  60.3763023  73.8280594  12.4779481  60.8142468
  73.7729397  12.3123752  59.8730912  73.2026649  13.1855514  60.9704658
  58.6173109   7.7147545  74.6403890  59.2631972   7.2046499  75.1291115
  58.4090260   8.4516227  75.2147315  65.3112681  21.9025493  71.8185464
  66.2139928  21.9349104  72.1351959  65.0850051  20.9725944  71.8331800
  67.0666283  20.6556480  68.4795543  66.1161914  20.6558342  68.3659915
  67.3698769  19.9089215  67.9631578  75.4695499  28.2979923  65.4699721
  74.9060364  28.2069860  64.7016009  75.3547894  27.4779827  65.9502214
  73.0159930  29.7931115  68.3083941  73.8081222  29.4521939  67.8930241
  73.2556581  29.9026090  69.2286095  81.0495057  31.9650891  60.7814186
  80.3983037  32.5504971  60.3948200  81.8439420  32.4957086  60.8409223
  74.9750684  29.0540028  61.1801320  75.7481560  28.5069015  61.0414196
  75.3276083  29.9184277  61.3915782  77.3116962  25.2132694  58.8119770
  77.5642483  24.6914215  58.0503233  76.3741521  25.0498839  58.9146454
  82.5270322  29.6541323  61.3183170  81.8916155  29.7275949  62.0304075
  82.1967729  30.2434921  60.6402249  77.0313251  27.1160800  61.0144145
  76.9149509  26.4405703  61.6825229  77.1415511  26.6293174  60.1976298
  79.3744792  26.5770947  64.7190834  79.0102999  26.0501568  65.4303756
  80.2311908  26.1869416  64.5457320  79.0150279  21.6060847  59.7152183
  79.1824681  22.4741083  60.0822654  78.8247448  21.7688128  58.7913472
  75.2238094  26.5191622  67.4154718  74.2988590  26.3867837  67.6232409
  75.4722507  27.2985842  67.9124660  78.9939500  24.0618504  60.6998850
  78.8739125  24.5075555  61.5384330  78.2992088  24.4103822  60.1412388
  72.5846905  26.1624896  68.2498507  72.7139286  26.4159375  69.1637918
  71.9044356  26.7552604  67.9303162  76.7546392  36.8322146  64.3488981
  76.6770422  37.7829971  64.4277461  76.1508035  36.4868018  65.0063907
  78.8522110  29.2540204  66.1842850  79.3160456  29.5327907  65.3947473
  78.5878908  28.3523648  66.0015941  75.7446191  28.8011685  69.1222614
  76.3147548  29.2298954  68.4840098  76.3354303  28.5194270  69.8206799
  77.7890996  25.3763356  62.9932415  78.4915040  25.8284400  63.4606342
  77.4571625  24.7347175  63.6212309  71.5316330  23.6346909  68.2949549
  70.7415384  23.8904437  67.8189660  72.0227578  24.4495247  68.4001590
  73.4831076  23.9991488  65.2533026  72.6862239  24.1110182  65.7716521
  73.2556668  24.3378140  64.3873916  69.8154033  23.8877399  70.7264540
  70.0662072  24.7724409  70.9922116  70.3513582  23.7082001  69.9539632
  79.0284761  32.1904299  63.0694521  78.8930436  33.0355835  63.4979368
  79.5694573  32.3923577  62.3060454  72.4814158  29.7079737  63.6422446
  72.9938679  30.5022987  63.7928010  73.1336871  29.0106027  63.5756047
  74.2909043  32.8245493  65.7245199  74.4675671  33.7463458  65.5366183
  75.0865876  32.5103912  66.1539579  75.4140358  34.3423667  71.7255541
  75.9647783  34.2140730  70.9532535  74.5751834  34.6418556  71.3750434
  70.4463075  28.0368391  64.4182016  71.2838297  28.4465400  64.2015724
  70.6241343  27.0967833  64.3882210  82.3427507  25.7043472  60.1065849
  81.8274131  26.4748077  60.3454237  82.0704816  25.0308608  60.7298911
  79.9274618  20.5493173  65.1651088  79.0716214  20.1600023  64.9856726
  80.3401570  20.6285133  64.3050873  82.1313810  23.5770564  61.9325630
  81.8263946  23.8916713  62.7835774  83.0844252  23.6551984  61.9752963
  80.5760242  29.7360787  63.5818584  80.0481604  29.0013547  63.2691822
  80.0747745  30.5135464  63.3358553  75.3078970  20.3980454  65.9425196
  75.8822722  20.1755635  65.2098389  75.8949952  20.4669148  66.6953797
  75.6348557  22.4284915  59.9621081  74.7985869  22.7659601  60.2830356
  75.4953326  22.2933894  59.0248218  77.6101637  17.2721702  64.6700265
  76.9566050  16.9570720  64.0456880  77.5682112  16.6497443  65.3960088
  78.7212842  27.5540998  56.5853557  77.8139904  27.3230251  56.7844706
  79.2183874  26.7578617  56.7727539  81.6280921  36.2638505  59.5050244
  80.9542620  36.5670201  60.1135201  82.0146743  37.0667585  59.1555701
  81.6274426  25.1595052  64.1250593  82.3746244  25.6716449  63.8157715
  81.8966015  24.8379104  64.9854987  79.9001076  27.6553592  61.1077548
  78.9912295  27.3712625  61.2050017  79.9296160  28.0752671  60.2480854
  70.4689246  25.3759107  65.0892750  70.2713646  24.7828467  64.3643816
  69.9135910  25.0711317  65.8068689  78.4485970  25.2682213  67.2087343
  78.5034580  24.3156049  67.1329819  77.6377172  25.4241652  67.6928641
  79.5977164  29.1962336  58.4465626  79.1596593  28.4798195  57.9871263
  80.3387604  29.4238451  57.8850717  76.3878330  23.8859273  64.9677722
  75.5746195  24.1853443  65.3742914  76.8837324  23.4914962  65.6852204
  78.5386908  33.8817030  66.9011986  78.4963086  34.1077876  65.9720518
  79.4549606  33.6480404  67.0497788  76.6552708  30.7580059  66.6973949
  77.4493307  30.2630379  66.4956524  75.9444401  30.2297922  66.3341655
  81.4747553  33.1398154  71.0486317  81.5284575  33.7089091  71.8164033
  80.6062334  33.3100039  70.6840354  72.9635472  24.9023140  62.7733702
  72.0333060  24.8407596  62.9903664  73.0592944  24.3799093  61.9770343
  72.8821021  21.4277953  65.3611943  73.1427838  22.3423287  65.2521104
  73.7038193  20.9602396  65.5108556  79.2323984  31.3309081  70.3771786
  79.0935070  30.9627865  71.2497724  78.4438581  31.8456720  70.2055744
  79.8272136  36.4318177  61.7197323  80.0023892  35.9606220  62.5342945
  79.1404924  37.0583943  61.9478583  80.7829199  30.7090683  67.7660624
  80.4479032  30.6691453  68.6618274  80.2833145  30.0435399  67.2931034
  74.3933222  39.5807540  68.4937183  74.6329820  40.2126064  69.1716201
  73.5502418  39.2295580  68.7802542  75.5086937  22.2732142  57.1618988
  74.6316403  22.1520943  56.7981235  75.9844690  21.4818220  56.9097877
  67.0289077  27.0609302  67.2560495  67.7160117  26.7471032  66.6681510
  66.8737206  27.9650666  66.9827747  71.8323799  21.9499498  71.6845519
  71.7481988  21.3425168  70.9495929  71.0106506  22.4408517  71.6855015
  78.9061083  35.3886662  70.8978687  78.8331255  36.1941634  71.4097991
  78.4638477  35.5878628  70.0726708  78.6950863  34.6258432  64.4081508
  77.9118385  35.1680113  64.5019733  79.3943608  35.1432412  64.8075750
  81.3659767  35.2873496  73.0536846  82.0787739  35.9220961  72.9812747
  80.8749796  35.3837362  72.2376847  83.0877294  29.1924749  64.6254137
  82.1533573  29.3126212  64.4558842  83.2653962  28.2897216  64.3614147
  78.5882482  22.5770445  66.7787398  78.2180269  22.0241485  67.4668304
  79.0841574  21.9728578  66.2262398  76.4171681  33.0367940  73.8742416
  77.1181140  33.6704423  74.0271811  75.9466796  33.3782671  73.1138056
  81.1780140  35.6272240  65.8023137  81.3602535  34.8093896  66.2650889
  82.0013126  35.8439933  65.3648027  81.5122306  34.5540426  63.0638186
  82.0410072  34.0432880  62.4508348  81.7750525  34.2382956  63.9283719
  72.0139399  32.5704295  70.8073519  72.5992835  31.8247983  70.9401423
  71.8164237  32.8808252  71.6910183  74.8678054  35.6055542  65.8235961
  74.1988429  36.0901670  65.3400002  74.7290923  35.8524763  66.7379340
  66.6057053  25.1409895  69.5277962  66.6441153  24.6073486  70.3215080
  66.0997346  24.6145101  68.9088939  79.0083322  37.6399286  72.4218620
  79.5601630  37.8030907  73.1867705  79.3489516  38.2303724  71.7498645
  70.2365631  23.8673997  62.6031894  70.5319072  22.9584676  62.5498947
  69.3353667  23.8461737  62.2812896  82.1451710  35.5881261  69.4082302
  82.0202849  34.7871001  68.8993247  82.8030801  36.0827455  68.9196272
  73.7659878  21.9429994  68.5859442  73.0446464  22.5565962  68.4466916
  74.5553134  22.4787759  68.5076088  71.9653472  21.5488095  62.7271219
  71.6366179  20.6685474  62.5446325  72.3192843  21.4935764  63.6147608
  81.2133051  33.1842998  67.2366204  81.0658014  32.2559705  67.4173774
  82.0386545  33.2063088  66.7523280  75.0795296  21.8361065  63.0946696
  75.4191368  22.3646986  62.3725305  75.5267416  22.1741471  63.8705263
  77.0663443  20.3335686  61.2939989  77.7871805  20.7116939  60.7903706
  76.4428747  21.0524563  61.3974967  81.2094566  21.0380835  62.2298322
  81.4258180  21.9205473  61.9287150  80.7288633  20.6467049  61.5003964
  75.9493787  23.9966549  68.8069066  75.8038368  24.3106852  69.6993348
  75.4718991  24.6151449  68.2539965  70.4239449  26.5371893  71.7456727
  69.8792917  27.3131701  71.8777002  71.3018799  26.8842697  71.5875849
  77.2127066  19.8683477  64.1237526  77.3342977  18.9400123  64.3228413
  76.9229108  19.8822163  63.2115841  71.2105471  25.6641789  74.6386884
  70.4687207  25.8124425  75.2251515  70.8898215  25.9250055  73.7753634
  79.1769746  37.3595677  66.6672651  78.7374736  36.8672056  67.3605507
  79.9277863  36.8168645  66.4264726  71.6562085  33.5507218  66.6697279
  72.4820105  33.2510990  66.2895922  71.3056137  32.7814840  67.1187067
  76.6243618  32.9033686  68.7394952  76.0023627  32.2404391  68.4397180
  77.2948485  32.9294818  68.0568600  69.8570690  31.4693544  67.6286212
  69.0202598  31.0415719  67.4470214  69.8294335  31.6625988  68.5657004
  76.1857125  31.4537609  62.2153413  76.3345245  32.1373074  61.5620086
  76.9923568  31.4342700  62.7302869  73.9409758  27.4802787  63.2214482
  73.6955800  26.5765117  63.4194692  74.1105672  27.4819938  62.2793960
  73.2105405  23.2131145  60.7200643  72.5174650  23.2875500  60.0640679
  72.9657157  22.4491488  61.2422160  79.6852530  33.9485740  59.6865160
  79.1126497  34.5675927  59.2335632  80.2585324  34.4985102  60.2205082
  80.0699329  25.2846553  57.0281213  81.0158434  25.1552761  57.0969631
  79.6913574  24.5461215  57.5050641  78.2542246  23.2096529  56.9636098
  77.3473701  22.9129642  57.0398812  78.5318227  22.9126347  56.0970384
  69.1720186  24.5302892  67.4135144  68.8522971  23.6768201  67.1209518
  68.6253615  24.7451471  68.1693112  72.9500094  27.2465333  71.1304651
  73.1686104  28.1782441  71.1492685  73.3625868  26.8873308  71.9159455
  79.8704312  17.7533419  63.1180339  79.0605040  17.4080504  63.4935585
  80.5588729  17.4440963  63.7067951  77.0241031  20.0683464  57.1048077
  77.8860195  20.3938363  57.3643895  77.2091375  19.2814960  56.5921143
  69.0408446  28.1505804  69.3828266  68.3471918  27.7359757  68.8698220
  69.7881437  28.1926340  68.7861685  70.9545189  28.0824058  67.2594281
  70.9315877  28.1811745  66.3076164  71.2645825  28.9289209  67.5811447
  73.6132567  30.1400213  71.3740895  74.5675820  30.1084155  71.3070827
  73.4145090  29.6790837  72.1891121  74.2031949  28.7101329  73.9411693
  75.0224838  29.2045407  73.9646530  74.4768757  27.7933297  73.9129261
  71.9682796  35.6819832  68.3911093  71.8337263  34.9220233  67.8249091
  71.5514858  36.4060732  67.9239882  75.1251921  36.5789149  68.6029536
  75.0084306  37.5234582  68.5008226  74.3044368  36.2762711  68.9915335
  69.4566863  23.0439463  74.6403890  70.1025727  22.5338417  75.1291115
  69.2484014  23.7808144  75.2147315  77.9770474  17.3079507  60.3927786
  77.9649143  18.2521347  60.5496057  78.8693895  17.1249653  60.0987247
  76.1506436  37.2317411  71.8185464  77.0533682  37.2641021  72.1351959
  75.9243806  36.3017862  71.8331800  77.9060038  35.9848398  68.4795543
  76.9555669  35.9850259  68.3659915  78.2092524  35.2381132  67.9631578
  82.3710085  38.9638827  68.2949549  81.5809139  39.2196355  67.8189660
  82.8621332  39.7787164  68.4001590  80.6547788  39.2169317  70.7264540
  80.9055826  40.1016327  70.9922116  81.1907336  39.0373919  69.9539632
  81.2856829  43.3660309  64.4182016  82.1232051  43.7757317  64.2015724
  81.4635097  42.4259751  64.3882210  81.3083001  40.7051024  65.0892750
  81.1107400  40.1120385  64.3643816  80.7529665  40.4003234  65.8068689
  77.8682832  42.3901219  67.2560495  78.5553872  42.0762949  66.6681510
  77.7130960  43.2942584  66.9827747  82.6717554  37.2791416  71.6845519
  82.5875743  36.6717086  70.9495929  81.8500260  37.7700434  71.6855015
  82.8533153  47.8996213  70.8073519  83.4386590  47.1539900  70.9401423
  82.6557992  48.2100169  71.6910183  77.4450808  40.4701813  69.5277962
  77.4834907  39.9365403  70.3215080  76.9391101  39.9437018  68.9088939
  81.0759385  39.1965915  62.6031894  81.3712826  38.2876593  62.5498947
  80.1747421  39.1753654  62.2812896  82.8047227  36.8780013  62.7271219
  82.4759933  35.9977392  62.5446325  83.1586598  36.8227681  63.6147608
  81.2633204  41.8663811  71.7456727  80.7186672  42.6423619  71.8777002
  82.1412554  42.2134615  71.5875849  82.0499226  40.9933707  74.6386884
  81.3080962  41.1416342  75.2251515  81.7291970  41.2541972  73.7753634
  82.4955839  48.8799136  66.6697279  83.3213859  48.5802907  66.2895922
  82.1449891  48.1106758  67.1187067  80.6964444  46.7985462  67.6286212
  79.8596353  46.3707636  67.4470214  80.6688090  46.9917905  68.5657004
  80.0113941  39.8594810  67.4135144  79.6916725  39.0060118  67.1209518
  79.4647369  40.0743388  68.1693112  79.8802201  43.4797722  69.3828266
  79.1865672  43.0651674  68.8698220  80.6275192  43.5218258  68.7861685
  81.7938943  43.4115975  67.2594281  81.7709631  43.5103663  66.3076164
  82.1039580  44.2581126  67.5811447  82.8076550  51.0111750  68.3911093
  82.6731018  50.2512151  67.8249091  82.3908612  51.7352650  67.9239882
  80.2960618  38.3731380  74.6403890  80.9419481  37.8630334  75.1291115
  80.0877769  39.1100062  75.2147315  76.7546393  13.8384269  51.0734288
  76.6770423  14.7892094  51.1522768  76.1508037  13.4930141  51.7309214
  75.4140360  11.3485790  58.4500848  75.9647785  11.2202853  57.6777842
  74.5751836  11.6480679  58.0995741  81.6280922  13.2700627  46.2295550
  80.9542621  13.5732324  46.8380508  82.0146744  14.0729708  45.8801007
  79.8272138  13.4380300  48.4442629  80.0023893  12.9668343  49.2588252
  79.1404926  14.0646066  48.6723890  74.3933223  16.5869663  55.2182490
  74.6329821  17.2188187  55.8961508  73.5502419  16.2357703  55.5047849
  78.9061085  12.3948785  57.6223994  78.8331256  13.2003756  58.1343298
  78.4638478  12.5940751  56.7972015  78.6950864  11.6320555  51.1326815
  77.9118386  12.1742235  51.2265040  79.3943610  12.1494535  51.5321056
  81.3659768  12.2935619  59.7782152  82.0787740  12.9283084  59.7058054
  80.8749797  12.3899485  58.9622154  72.0139400   9.5766418  57.5318826
  72.5992837   8.8310105  57.6646730  71.8164238   9.8870374  58.4155490
  74.8678055  12.6117665  52.5481268  74.1988430  13.0963793  52.0645308
  74.7290925  12.8586885  53.4624647  79.0083324  14.6461408  59.1463926
  79.5601632  14.8093030  59.9113012  79.3489517  15.2365846  58.4743951
  79.1769747  14.3657800  53.3917957  78.7374737  13.8734178  54.0850814
  79.9277864  13.8230767  53.1510033  71.6562086  10.5569340  53.3942585
  72.4820106  10.2573112  53.0141229  71.3056138   9.7876963  53.8432374
  69.8570691   8.4755667  54.3531519  69.0202599   8.0477841  54.1715520
  69.8294336   8.6688110  55.2902310  71.9682797  12.6881955  55.1156400
  71.8337265  11.9282356  54.5494398  71.5514859  13.4122855  54.6485189
  75.1251923  13.5851272  55.3274843  75.0084307  14.5296704  55.2253533
  74.3044369  13.2824833  55.7160642  76.1506437  14.2379534  58.5430771
  77.0533684  14.2703144  58.8597266  75.9243807  13.3079985  58.5577107
  77.9060039  12.9910520  55.2040850  76.9555670  12.9912382  55.0905222
  78.2092525  12.2443255  54.6876884  82.3710086  15.9700949  55.0194856
  81.5809140  16.2258478  54.5434966  82.8621333  16.7849287  55.1246896
  80.6547789  16.2231440  57.4509846  80.9055827  17.1078450  57.7167422
  81.1907337  16.0436041  56.6784938  81.2856831  20.3722431  51.1427323
  82.1232053  20.7819440  50.9261031  81.4635098  19.4321874  51.1127517
  81.3083002  17.7113147  51.8138056  81.1107402  17.1182508  51.0889123
  80.7529666  17.4065357  52.5313995  77.8682833  19.3963342  53.9805802
  78.5553873  19.0825072  53.3926817  77.7130962  20.3004707  53.7073053
  82.6717555  14.2853539  58.4090825  82.5875744  13.6779208  57.6741235
  81.8500261  14.7762557  58.4100322  82.8533154  24.9058335  57.5318826
  83.4386591  24.1602023  57.6646730  82.6557993  25.2162292  58.4155490
  77.4450809  17.4763935  56.2523269  77.4834909  16.9427526  57.0460387
  76.9391102  16.9499141  55.6334246  81.0759387  16.2028038  49.3277200
  81.3712828  15.2938716  49.2744254  80.1747422  16.1815777  49.0058203
  82.8047228  13.8842135  49.4516525  82.4759934  13.0039514  49.2691631
  83.1586599  13.8289804  50.3392915  81.2633205  18.8725933  58.4702034
  80.7186673  19.6485741  58.6022308  82.1412555  19.2196738  58.3121155
  82.0499227  17.9995829  61.3632191  81.3080963  18.1478465  61.9496821
  81.7291971  18.2604095  60.4998940  82.4955840  25.8861258  53.3942585
  83.3213860  25.5865030  53.0141229  82.1449892  25.1168881  53.8432374
  80.6964446  23.8047585  54.3531519  79.8596354  23.3769759  54.1715520
  80.6688091  23.9980028  55.2902310  80.0113942  16.8656933  54.1380451
  79.6916726  16.0122241  53.8454825  79.4647370  17.0805511  54.8938418
  79.8802202  20.4859844  56.1073573  79.1865674  20.0713797  55.5943527
  80.6275193  20.5280381  55.5106992  81.7938945  20.4178098  53.9839588
  81.7709633  20.5165785  53.0321471  82.1039581  21.2643249  54.3056754
  82.8076551  28.0173873  55.1156400  82.6731019  27.2574273  54.5494398
  82.3908614  28.7414772  54.6485189  80.2960619  15.3793503  61.3649197
  80.9419482  14.8692457  61.8536422  80.0877770  16.1162185  61.9392622
  26.8526282  47.2942810  87.3323570  26.2014262  47.8796891  86.9457583
  27.6470645  47.8249005  87.3918607  33.1193006  43.7867746  88.5928406
  32.3422449  43.4478905  88.1483568  33.7984487  43.7920369  87.9183371
  24.5244067  42.8832917  83.1362941  23.6171129  42.6522170  83.3354090
  25.0215099  42.0870536  83.3236923  27.4312146  51.5930424  86.0559627
  26.7573845  51.8962121  86.6644585  27.8177968  52.3959505  85.7065084
  25.4008389  44.5254256  84.9975010  24.9627818  43.8090114  84.5380647
  26.1418829  44.7530370  84.4360101  25.6303361  51.7610097  88.2706706
  25.8055117  51.2898140  89.0852329  24.9436149  52.3875863  88.4987967
  29.5219616  43.3838637  84.5907067  28.9048787  42.6585465  84.4940120
  29.0536105  44.1447997  84.2474142  30.3457301  46.7077809  88.7099707
  30.6217145  46.5934404  89.6193581  29.4761800  46.3095294  88.6711880
  27.3153531  49.8832345  89.6147569  27.8441297  49.3724800  89.0017731
  27.5781750  49.5674875  90.4793102  30.4093714  49.8549143  90.2302552
  30.5830592  49.2895566  89.4776405  30.9022606  50.6550038  90.0482042
  31.3968887  49.1715908  87.3299450  32.0919792  49.7922600  87.5486765
  31.7392037  48.3211259  87.6051828  33.2960310  46.6215613  88.8586781
  33.8211634  46.9602886  88.1336101  33.2082663  45.6862629  88.6749916
  25.4883755  49.2777659  86.2374544  24.9157722  49.8967847  85.7845016
  26.0616549  49.8277021  86.7714466  28.7081015  49.5614810  87.3683126
  29.6411688  49.4960371  87.5716002  28.6204228  50.3971076  86.9097659
  31.3369032  48.8780680  84.3287074  31.2582663  48.5440543  85.2222832
  32.1578699  49.3702448  84.3278546  25.8730554  40.6138472  83.5790597
  26.8189659  40.4844680  83.6479015  25.4944799  39.8753134  84.0560025
  28.9072984  46.1948675  83.9497052  29.6108834  46.3998678  84.5654708
  28.1835632  46.7625437  84.2146136  30.8159681  46.6331204  85.9995512
  31.6505285  46.2012403  85.8172987  30.6544024  46.4613218  86.9272407
  30.4705573  43.1363318  87.3651852  30.4154377  42.9707589  86.4240296
  29.8451628  43.8439351  87.5214041  33.9541942  55.8716531  85.3629154
  34.2067462  55.3498052  84.6012617  33.0166501  55.7082676  85.4655837
  35.6575258  52.2644684  86.2661567  35.8249661  53.1324920  86.6332038
  35.4672427  52.4271966  85.3422856  32.2773536  53.0868752  86.5130465
  31.4410849  53.4243438  86.8339740  32.1378306  52.9517732  85.5757602
  34.2526617  47.9305540  91.2209649  33.5991029  47.6154557  90.5966264
  34.2107091  47.3081280  91.9469472  35.3637822  58.2124835  83.1362941
  34.4564884  57.9814088  83.3354090  35.8608854  57.4162454  83.3236923
  29.6060451  55.5606978  89.3243085  28.6758039  55.4991433  89.5413048
  29.7017923  55.0382930  88.5279727  32.1511917  52.9315979  83.7128372
  31.2741383  52.8104780  83.3490618  32.6269670  52.1402057  83.4607260
  26.8790610  54.5257834  89.1541277  27.1744051  53.6168513  89.1008331
  25.9778646  54.5045574  88.8322280  28.6078452  52.2071932  89.2780602
  28.2791158  51.3269311  89.0955708  28.9617823  52.1519601  90.1656992
  33.7088422  50.9919523  87.8449373  34.4296785  51.3700776  87.3413090
  33.0853726  51.7108400  87.9484351  33.8552045  50.5267314  90.6746909
  33.9767957  49.5983960  90.8737797  33.5654088  50.5406000  89.7625225
  29.8530385  53.8714982  87.2710027  29.1599630  53.9459337  86.6150063
  29.6082137  53.1075325  87.7931544  36.7124308  55.9430390  83.5790597
  37.6583413  55.8136598  83.6479015  36.3338553  55.2045052  84.0560025
  34.8967226  53.8680366  83.5145482  33.9898681  53.5713479  83.5908195
  35.1743207  53.5710184  82.6479768  36.5129291  48.4117256  89.6689723
  35.7030020  48.0664341  90.0444969  37.2013708  48.1024800  90.2577335
  33.6666010  50.7267301  83.6557461  34.5285174  51.0522200  83.9153278
  33.8516354  49.9398797  83.1430527  34.6195453  47.9663344  86.9437170
  34.6074123  48.9105184  87.1005441  35.5118875  47.7833490  86.6496631
  38.4347573  44.5606121  91.1983107  37.6679968  44.0064608  91.3439789
  38.8458278  44.6327990  92.0597258  26.8526284  24.3004933  74.0568876
  26.2014263  24.8859013  73.6702890  27.6470646  24.8311128  74.1163914
  33.1193008  20.7929869  75.3173713  32.3422450  20.4541028  74.8728875
  33.7984488  20.7982492  74.6428678  24.5244069  19.8895040  69.8608248
  23.6171130  19.6584293  70.0599397  25.0215101  19.0932659  70.0482229
  27.4312147  28.5992547  72.7804934  26.7573846  28.9024244  73.3889892
  27.8177969  29.4021627  72.4310391  25.4008390  21.5316378  71.7220316
  24.9627820  20.8152237  71.2625954  26.1418831  21.7592493  71.1605408
  25.6303363  28.7672219  74.9952013  25.8055118  28.2960262  75.8097636
  24.9436151  29.3937985  75.2233274  29.5219617  20.3900760  71.3152374
  28.9048788  19.6647588  71.2185427  29.0536106  21.1510120  70.9719448
  30.3457303  23.7139932  75.4345014  30.6217147  23.5996526  76.3438888
  29.4761801  23.3157417  75.3957187  27.3153532  26.8894468  76.3392876
  27.8441299  26.3786922  75.7263038  27.5781752  26.5736998  77.2038409
  30.4093716  26.8611266  76.9547859  30.5830593  26.2957688  76.2021711
  30.9022607  27.6612161  76.7727349  31.3968888  26.1778030  74.0544757
  32.0919793  26.7984723  74.2732072  31.7392038  25.3273382  74.3297135
  33.2960311  23.6277736  75.5832088  33.8211635  23.9665009  74.8581408
  33.2082664  22.6924751  75.3995222  25.4883757  26.2839782  72.9619851
  24.9157724  26.9029969  72.5090323  26.0616550  26.8339144  73.4959773
  28.7081016  26.5676932  74.0928433  29.6411690  26.5022494  74.2961308
  28.6204229  27.4033199  73.6342966  31.3369033  25.8842802  71.0532381
  31.2582665  25.5502666  71.9468138  32.1578700  26.3764570  71.0523853
  25.8730555  17.6200595  70.3035903  26.8189660  17.4906803  70.3724321
  25.4944800  16.8815257  70.7805331  28.9072985  23.2010798  70.6742359
  29.6108835  23.4060800  71.2900014  28.1835634  23.7687560  70.9391442
  30.8159682  23.6393327  72.7240819  31.6505286  23.2074526  72.5418294
  30.6544025  23.4675341  73.6517713  30.4705574  20.1425440  74.0897158
  30.4154378  19.9769712  73.1485602  29.8451630  20.8501473  74.2459348
  39.4443957  34.1562978  82.8195996  40.0822367  34.0369726  82.1159336
  39.3264800  35.1043822  82.8783948  36.2533664  34.1090406  82.7557520
  35.9152175  33.9931471  81.8678055  37.1223432  33.7081571  82.7358526
  32.1120479  35.9625883  78.7454411  31.5485344  35.8715820  77.9770699
  31.9972874  35.1425787  79.2256904  29.6584911  37.4577074  81.5838632
  30.4506203  37.1167899  81.1684931  29.8981561  37.5672049  82.5040785
  37.6920038  39.6296850  74.0568876  37.0408018  40.2150931  73.6702890
  38.4864401  40.1603045  74.1163914  31.6175665  36.7185988  74.4556011
  32.3906541  36.1714975  74.3168886  31.9701064  37.5830237  74.6670472
  34.3816915  35.4239218  84.2524269  34.9780487  35.1995241  83.5381232
  34.4391886  34.6823964  84.8549717  33.9541943  32.8778654  72.0874460
  34.2067464  32.3560175  71.3257923  33.0166502  32.7144799  72.1901144
  38.9985226  31.8814432  79.8949204  39.7848315  31.4633855  79.5439621
  39.2623930  32.7860524  80.0630852  39.1695303  37.3187282  74.5937860
  38.5341136  37.3921909  75.3058765  38.8392710  37.9080881  73.9156940
  44.3993653  31.8189665  80.7982182  45.1318825  31.2488882  81.0320012
  43.6433009  31.4311266  81.2388688  33.6738232  34.7806760  74.2898835
  33.5574490  34.1051663  74.9579920  33.7840492  34.2939134  73.4730988
  36.0169773  34.2416907  77.9945525  35.6527980  33.7147528  78.7058446
  36.8736889  33.8515376  77.8212010  35.6575260  29.2706806  72.9906873
  35.8249662  30.1387043  73.3577344  35.4672429  29.4334088  72.0668162
  38.4150593  37.7323785  84.6572704  38.1151316  38.6348824  84.5488511
  38.0701652  37.4655969  85.5093856  31.8663074  34.1837582  80.6909408
  30.9413571  34.0513796  80.8987100  32.1147488  34.9631801  81.1879350
  41.8147737  30.2506326  82.3370141  40.9064614  30.1821734  82.0428902
  41.7635332  30.7278270  83.1651966  35.6364481  31.7264464  73.9753540
  35.5164106  32.1721515  74.8139020  34.9417069  32.0749782  73.4167078
  29.2271885  33.8270856  81.5253197  29.3564267  34.0805335  82.4392609
  28.5469337  34.4198564  81.2057852  33.3971373  44.4968106  77.6243671
  33.3195402  45.4475931  77.7032152  32.7933016  44.1513978  78.2818598
  43.6809383  28.4522764  84.1148015  43.0383763  28.7455297  83.4687809
  43.1764312  28.3375684  84.9201211  41.3349547  32.1985937  74.8033874
  42.2467403  32.4313324  74.6281572  40.8259194  32.7822981  74.2408953
  39.9419129  37.1811756  82.1947455  39.3127991  37.3457470  81.4923523
  39.5544791  37.5953365  82.9658420  43.8208361  38.1166193  79.5491819
  43.1359399  38.4965095  78.9988853  43.9052210  38.7261520  80.2823767
  41.0759293  35.7626152  86.1487163  41.2876188  36.4057912  85.4721544
  41.0289041  34.9288469  85.6809093  35.4947091  36.9186164  79.4597541
  35.9585436  37.1973867  78.6702163  35.2303889  36.0169608  79.2770631
  32.3871172  36.4657645  82.3977304  32.9572529  36.8944914  81.7594788
  32.9779284  36.1840230  83.0961490  34.4315977  33.0409316  76.2687106
  35.1340020  33.4930360  76.7361032  34.0996605  32.3993135  76.8966999
  42.1905120  38.6398108  84.3209520  43.0122564  38.2378295  84.0392202
  42.1867523  38.5366342  85.2725636  30.1256056  31.6637448  78.5287716
  29.3287220  31.7756142  79.0471212  29.8981648  32.0024100  77.6628607
  35.9561724  38.1882151  86.4770231  36.0206156  38.6502558  87.3128402
  35.2472648  37.5579516  86.6052540  50.2811114  34.9836856  80.6694492
  49.5274822  34.4144254  80.5138496  50.4158655  34.9499521  81.6165126
  35.6709742  39.8550259  76.3449211  35.5355416  40.7001794  76.7734059
  36.2119554  40.0569536  75.5815145  29.1239139  37.3725697  76.9177136
  29.6363660  38.1668947  77.0682701  29.7761852  36.6751987  76.8510737
  30.9334024  40.4891453  78.9999889  31.1100652  41.4109418  78.8120873
  31.7290857  40.1749872  79.4294269  32.0565339  42.0069627  85.0010232
  32.6072764  41.8786690  84.2287225  31.2176815  42.3064516  84.6505124
  39.3959456  40.7576625  88.5030954  39.3777931  41.5785506  88.0111223
  40.3179376  40.6330700  88.7281095  27.0888056  35.7014351  77.6936707
  27.9263278  36.1111359  77.4770414  27.2666323  34.7613793  77.6636900
  36.5699599  28.2139132  78.4405778  35.7141195  27.8245983  78.2611417
  36.9826551  28.2931093  77.5805563  43.9586762  36.1221786  75.3173713
  43.1816205  35.7832946  74.8728875  44.6378243  36.1274409  74.6428678
  38.7738791  31.2416524  75.2080321  38.4688927  31.5562673  76.0590464
  39.7269233  31.3197944  75.2507654  37.2185223  37.4006747  76.8573275
  36.6906584  36.6659507  76.5446512  36.7172726  38.1781423  76.6113243
  42.1978069  35.5955768  81.9740321  41.5401743  36.2855029  82.0620450
  43.0018468  35.9852199  82.3174307  31.9503950  28.0626413  79.2179886
  32.5247702  27.8401595  78.4853079  32.5374933  28.1315108  79.9708487
  41.0083528  33.9500140  80.0244263  41.5215409  34.5830132  80.5265972
  41.6584752  33.3501336  79.6587623  32.2773538  30.0930874  73.2375771
  31.4410850  30.4305561  73.5585046  32.1378307  29.9579854  72.3002908
  34.2526618  24.9367662  77.9454956  33.5991031  24.6216679  77.3211570
  34.2107092  24.3143403  78.6714779  35.3637823  35.2186957  69.8608248
  34.4564885  34.9876211  70.0599397  35.8608855  34.4224577  70.0482229
  38.2705902  43.9284464  72.7804934  37.5967601  44.2316161  73.3889892
  38.6571724  44.7313545  72.4310391  37.4864359  31.4249596  82.2702603
  36.5686920  31.6464543  82.1124291  37.9024502  31.4995906  81.4114311
  38.2699406  32.8241011  77.4005284  39.0171225  33.3362409  77.0912406
  38.5390996  32.5025064  78.2609677  36.5426056  35.3199552  74.3832238
  35.6337276  35.0358585  74.4804708  36.5721140  35.7398631  73.5235545
  41.7745324  38.9306142  78.1523405  41.3207651  38.0897052  78.2088596
  41.1439291  39.5667540  78.4898186  40.7178243  29.8598128  79.3824073
  39.9801000  29.3475514  79.7134315  40.9705017  29.4198509  78.5707350
  40.2178263  40.7682638  79.0873224  40.5101238  41.3287695  78.3685589
  40.7276884  41.0611199  79.8426383  40.8189871  22.6374380  79.9765842
  41.1248748  21.7771743  79.6891757  41.5442476  23.2292000  79.7764836
  27.1114227  33.0405066  78.3647440  26.9138627  32.4474427  77.6398507
  26.5560891  32.7357276  79.0823379  35.0910951  32.9328173  80.4842033
  35.1459560  31.9802009  80.4084510  34.2802153  33.0887612  80.9683332
  36.2402144  36.8608296  71.7220316  35.8021574  36.1444155  71.2625954
  36.9812585  37.0884411  71.1605408  33.0303310  31.5505232  78.2432412
  32.2171176  31.8499403  78.6497604  33.5262305  31.1560921  78.9606894
  35.1811888  41.5462989  80.1766677  35.1388067  41.7723836  79.2475209
  36.0974587  41.3126364  80.3252478  44.3575259  35.1365493  77.7796635
  44.2193158  35.3267089  76.8517824  44.0011478  35.8984876  78.2364686
  44.3844639  37.2042020  82.7907906  44.8181145  37.1117309  83.6390960
  45.0976219  37.1799520  82.1527922  33.2977689  38.4226018  79.9728639
  34.0918288  37.9276339  79.7711214  32.5869382  37.8943882  79.6096345
  38.1172534  40.8044114  84.3241007  38.1709556  41.3735050  85.0918723
  37.2487315  40.9745999  83.9595044  29.6060453  32.5669100  76.0488392
  28.6758041  32.5053556  76.2658354  29.7017925  32.0445053  75.2525033
  29.5246002  29.0923913  78.6366634  29.7852819  30.0069246  78.5275794
  30.3463174  28.6248356  78.7863247  45.2460188  37.2465721  85.3240792
  45.4396078  38.1511531  85.5700067  45.1460806  36.7873140  86.1579377
  37.0760633  34.9704376  85.8827939  38.0052693  35.1215536  85.7096906
  36.6551663  35.0588397  85.0276585  35.8748965  38.9955040  83.6526477
  35.7360051  38.6273825  84.5252415  35.0863561  39.5102680  83.4810434
  36.4697117  44.0964137  74.9952013  36.6448873  43.6252180  75.8097636
  35.7829905  44.7229903  75.2233274  37.4254180  38.3736643  81.0415314
  37.0904013  38.3337413  81.9372964  36.9258126  37.7081359  80.5685725
  42.0167504  40.4291586  88.9758154  41.9580050  39.7450806  88.3088737
  42.4187022  41.1710576  88.5238780  31.0358202  47.2453500  81.7691873
  31.2754801  47.8772024  82.4470892  30.1927399  46.8941540  82.0557232
  32.1511918  29.9378102  70.4373678  31.2741384  29.8166903  70.0735925
  32.6269671  29.1464180  70.1852567  42.0184911  38.3931170  87.2072134
  41.1311690  38.0557092  87.3298533  42.5883462  37.6614201  87.4440899
  23.6714058  34.7255261  80.5315185  24.3585098  34.4116992  79.9436201
  23.5162187  35.6296626  80.2582437  35.5486064  43.0532622  84.1733377
  35.4756236  43.8587594  84.6852682  35.1063457  43.2524588  83.3481399
  35.3375844  42.2904392  77.6836199  34.5543366  42.8326072  77.7774423
  36.0368589  42.8078372  78.0830440  38.6472494  28.0999022  80.3270404
  39.1441194  27.3468984  80.0071474  37.8759475  28.1363338  79.7613613
  46.5002251  33.8039387  81.9688696  46.4892128  34.6864103  81.5982629
  45.6319631  33.4510938  81.7743233  38.0084748  42.9519456  86.3291536
  38.7212720  43.5866921  86.2567437  37.5174776  43.0483322  85.5131538
  39.7302275  36.8570709  77.9008828  38.7958553  36.9772171  77.7313532
  39.9078943  35.9543176  77.6368837  35.2307463  30.2416405  80.0542089
  34.8605250  29.6887445  80.7422994  35.7266555  29.6374538  79.5017089
  43.1174826  32.6988028  78.4358862  43.5835278  33.5316020  78.3619164
  43.5682327  32.2333010  79.1404120  33.0596661  40.7013900  87.1497107
  33.7606121  41.3350383  87.3026501  32.5891776  41.0428631  86.3892746
  41.1851057  39.0431849  75.4345014  41.4610901  38.9288444  76.3438888
  40.3155556  38.6449334  75.3957187  40.8597947  33.2558507  84.9749657
  40.2069397  33.5034414  84.3202110  41.2378327  32.4422645  84.6412134
  37.8205121  43.2918200  79.0777827  38.0027516  42.4739856  79.5405580
  38.6438107  43.5085892  78.6402717  38.1547287  42.2186385  76.3392876
  38.6835053  41.7078840  75.7263038  38.4175506  41.9028916  77.2038409
  28.6564379  40.2350255  84.0828209  29.2417816  39.4893943  84.2156114
  28.4589218  40.5454211  84.9664873  31.5103035  43.2701502  79.0990652
  30.8413410  43.7547630  78.6154692  31.3715904  43.5170722  80.0134030
  35.6508303  45.3045246  85.6973310  36.2026611  45.4676867  86.4622395
  35.9914497  45.8949683  85.0253335  26.8790612  31.5319957  75.8786584
  27.1744053  30.6230635  75.8253638  25.9778647  31.5107696  75.5567586
  38.7876690  43.2527221  82.6836992  38.6627830  42.4516961  82.1747938
  39.4455782  43.7473414  82.1950962  40.8511599  41.0536241  84.3116542
  39.9041934  40.9341592  84.2394869  41.1994372  40.1658739  84.3942804
  28.6078453  29.2134055  76.0025909  28.2791159  28.3331434  75.8201015
  28.9617824  29.1581723  76.8902298  37.8558032  40.8488957  80.5120895
  37.7082995  39.9205665  80.6928465  38.6811526  40.8709048  80.0277970
  31.7220276  29.5007024  76.3701387  32.0616349  30.0292946  75.6479995
  32.1692397  29.8387431  77.1459953  41.4592154  41.6717516  81.5985767
  42.3838701  41.4660377  81.4610218  41.2907457  41.4233917  82.5075109
  33.7088424  27.9981646  74.5694679  34.4296786  28.3762899  74.0658396
  33.0853728  28.7170523  74.6729657  37.8519546  28.7026795  75.5053012
  38.0683161  29.5851433  75.2041840  37.3713614  28.3113008  74.7758654
  41.2487470  42.1903184  76.9547859  41.4224348  41.6249606  76.2021711
  41.7416361  42.9904078  76.7727349  33.8552047  27.5329437  77.3992216
  33.9767958  26.6046083  77.5983104  33.5654089  27.5468122  76.4870532
  47.1026861  34.9539607  78.5738159  47.5458007  34.2046932  78.1757282
  46.2253372  34.9449743  78.1911891  42.2362643  41.5069948  74.0544757
  42.9313547  42.1276641  74.2732072  42.5785793  40.6565299  74.3297135
  44.1354066  38.9569653  75.5832088  44.6605390  39.2956926  74.8581408
  44.0476418  38.0216669  75.3995222  35.7974114  42.8703727  87.7121964
  36.1061241  42.6252874  88.5844664  36.5949597  43.0750366  87.2240835
  35.8194727  45.0241637  79.9427341  35.3799717  44.5318015  80.6360198
  36.5702843  44.4814604  79.7019416  28.2987066  41.2153178  79.9451969
  29.1245085  40.9156950  79.5650613  27.9481118  40.4460800  80.3941758
  33.2668599  40.5679646  82.0149643  32.6448608  39.9050351  81.7151871
  33.9373466  40.5940778  81.3323290  26.4995671  39.1339504  80.9040903
  25.6627579  38.7061678  80.7224904  26.4719316  39.3271947  81.8411694
  43.8247972  39.5902557  90.8883286  43.0343516  39.5726696  90.3487785
  43.5881326  40.1290851  91.6432322  43.9445847  36.4395024  88.2016014
  43.9943852  36.2745031  89.1431537  43.8359770  35.5722283  87.8113895
  32.8282106  39.1183569  75.4908103  32.9770226  39.8019034  74.8374776
  33.6348549  39.0988659  76.0057559  45.4464044  38.8591965  88.4458036
  45.1548852  39.2221946  89.2821497  44.8336175  38.1458973  88.2671368
  46.6459726  36.4244845  80.9660606  47.4806617  36.8634649  81.1298166
  46.7818855  35.9483498  80.1468852  43.6951232  33.9824580  86.9138094
  44.1705354  34.1752226  86.1056945  42.7716797  34.0383765  86.6681478
  30.5834739  35.1448747  76.4969172  30.3380781  34.2411077  76.6949382
  30.7530653  35.1465897  75.5548650  29.8530386  30.8777104  73.9955334
  29.1599631  30.9521459  73.3395370  29.6082138  30.1137448  74.5176851
  36.3277511  41.6131700  72.9619851  35.7551478  42.2321887  72.5090323
  36.9010305  42.1631061  73.4959773  42.3952901  30.8590340  85.1466399
  43.3470324  30.9588437  85.1678624  42.2256351  30.0668608  85.6564484
  39.5474771  41.8968850  74.0928433  40.4805444  41.8314411  74.2961308
  39.4597984  42.7325117  73.6342966  42.1762788  41.2134720  71.0532381
  42.0976419  40.8794584  71.9468138  42.9972454  41.7056488  71.0523853
  44.8740979  34.0796459  84.2608699  44.8417299  33.1412460  84.4468383
  45.4841602  34.1580496  83.5274524  45.0235467  30.8707503  84.3066982
  44.5074516  30.0865959  84.1196911  45.9075416  30.5426219  84.4713502
  42.6846194  24.6148518  80.2662795  42.4871015  24.3063607  81.1506127
  43.2945900  25.3410157  80.3960725  50.6917529  35.1412466  83.4014736
  51.4220917  34.8797754  83.9622439  50.0824474  34.4041188  83.4416804
  48.7732826  33.2820329  83.9989187  48.0465989  33.1476294  83.3905679
  48.3580113  33.5897157  84.8045905  34.8967227  30.8742489  70.2390788
  33.9898682  30.5775602  70.3153502  35.1743208  30.5772307  69.3725075
  36.5129292  25.4179379  76.3935030  35.7030021  25.0726463  76.7690276
  37.2013709  25.1086922  76.9822641  38.4419841  24.4957425  78.0159326
  38.9950879  24.9152879  78.6749349  38.6789927  23.5693173  78.0582282
  33.6666011  27.7329424  70.3802768  34.5285175  28.0584322  70.6398585
  33.8516356  26.9460920  69.8675833  41.8198648  26.6057950  77.5237991
  41.2397317  27.2642755  77.1416043  41.5534581  25.7835295  77.1125408
  40.2702214  26.0063008  79.7259311  40.7701993  26.1179543  78.9173630
  40.9137822  25.7024061  80.3660119  27.5970170  35.7470017  80.5348971
  27.5740858  35.8457705  79.5830854  27.9070806  36.5935168  80.8566137
  40.6023526  28.7658041  76.5794339  39.7149381  29.0507691  76.3614534
  41.0177515  28.6051804  75.7321616  43.9538062  28.7904562  80.2948678
  44.7298452  29.2801014  80.5673295  43.2286196  29.2162616  80.7520548
  46.3910621  29.5032181  81.3522619  46.9855111  29.2627917  80.6415927
  46.4637204  28.7839312  81.9796155  28.6107776  43.3465792  81.6665784
  28.4762244  42.5866193  81.1003782  28.1939839  44.0706692  81.1994572
  39.7466739  38.5302716  70.6742359  40.4502589  38.7352718  71.2900014
  39.0229388  39.0979477  70.9391442  40.5764550  34.2812577  76.7944629
  40.5199751  34.7381128  75.9552261  41.1292892  33.5203261  76.6167472
  44.3869356  30.0702309  77.6194748  44.1306290  29.6698944  78.4502956
  43.7622224  30.7846103  77.4944888  48.6981693  32.8098382  80.1266040
  48.1381251  32.8791571  80.8997602  48.0925197  32.6339367  79.4065536
  31.7676902  44.2435109  81.8784226  31.6509286  45.1880541  81.7762916
  30.9469348  43.9408671  82.2670025  41.6553437  38.9685245  72.7240819
  42.4899041  38.5366443  72.5418294  41.4937780  38.7967258  73.6517713
  41.3099329  35.4717358  74.0897158  41.2548133  35.3061629  73.1485602
  40.6845384  36.1793391  74.2459348  34.6195454  24.9725467  73.6682477
  34.6074124  25.9167307  73.8250747  35.5118876  24.7895612  73.3741938
  32.7931416  44.8963371  85.0940155  33.6958663  44.9286981  85.4106650
  32.5668786  43.9663822  85.1086490  34.5485018  43.6494357  81.7550233
  33.5980649  43.6496219  81.6414606  34.8517505  42.9027092  81.2386268
  38.4347574  21.5668244  77.9228413  37.6679970  21.0126730  78.0685096
  38.8458279  21.6390112  78.7842565  50.2837712  49.4854896  82.8195996
  50.9216122  49.3661643  82.1159336  50.1658555  50.4335740  82.8783948
  47.0927418  49.4382324  82.7557520  46.7545930  49.3223389  81.8678055
  47.9617186  49.0373489  82.7358526  42.9514234  51.2917800  78.7454411
  42.3879099  51.2007737  77.9770699  42.8366629  50.4717705  79.2256904
  40.4978666  52.7868992  81.5838632  41.2899958  52.4459817  81.1684931
  40.7375316  52.8963967  82.5040785  48.5313793  54.9588768  74.0568876
  47.8801772  55.5442848  73.6702890  49.3258155  55.4894963  74.1163914
  42.4569420  52.0477905  74.4556011  43.2300296  51.5006892  74.3168886
  42.8094819  52.9122155  74.6670472  45.2210669  50.7531136  84.2524269
  45.8174241  50.5287158  83.5381232  45.2785641  50.0115881  84.8549717
  44.7935698  48.2070571  72.0874460  45.0461218  47.6852093  71.3257923
  43.8560257  48.0436717  72.1901144  49.8378980  47.2106350  79.8949204
  50.6242070  46.7925773  79.5439621  50.1017685  48.1152442  80.0630852
  50.0089058  52.6479200  74.5937860  49.3734891  52.7213827  75.3058765
  49.6786464  53.2372799  73.9156940  55.2387407  47.1481583  80.7982182
  55.9712579  46.5780800  81.0320012  54.4826763  46.7603183  81.2388688
  44.5131986  50.1098677  74.2898835  44.3968244  49.4343581  74.9579920
  44.6234246  49.6231051  73.4730988  46.8563527  49.5708824  77.9945525
  46.4921734  49.0439445  78.7058446  47.7130643  49.1807293  77.8212010
  52.7612828  40.8603157  85.2576791  52.4296153  41.7298568  85.0338006
  52.1658441  40.5439441  85.9370821  46.4969014  44.5998724  72.9906873
  46.6643417  45.4678960  73.3577344  46.3066183  44.7626006  72.0668162
  42.7056829  49.5129500  80.6909408  41.7807325  49.3805714  80.8987100
  42.9541242  50.2923719  81.1879350  52.6541491  45.5798243  82.3370141
  51.7458368  45.5113652  82.0428902  52.6029087  46.0570188  83.1651966
  46.4758235  47.0556382  73.9753540  46.3557860  47.5013432  74.8139020
  45.7810823  47.4041699  73.4167078  40.0665640  49.1562773  81.5253197
  40.1958021  49.4097252  82.4392609  39.3863091  49.7490481  81.2057852
  44.2365127  59.8260023  77.6243671  44.1589157  60.7767848  77.7032152
  43.6326771  59.4805896  78.2818598  54.5203138  43.7814682  84.1148015
  53.8777518  44.0747215  83.4687809  54.0158066  43.6667602  84.9201211
  52.1743301  47.5277855  74.8033874  53.0861157  47.7605242  74.6281572
  51.6652948  48.1114899  74.2408953  46.8115139  46.8875089  85.8128724
  47.6576334  47.3114503  85.9563373  46.7513777  46.2308714  86.5067287
  49.5179276  43.7035891  83.0523735  48.6563755  44.0017144  83.3440472
  49.5441711  43.9206290  82.1204768  46.3340845  52.2478081  79.4597541
  46.7979191  52.5265784  78.6702163  46.0697643  51.3461526  79.2770631
  43.2264926  51.7949563  82.3977304  43.7966284  52.2236831  81.7594788
  43.8173038  51.5132148  83.0961490  45.2709731  48.3701234  76.2687106
  45.9733775  48.8222277  76.7361032  44.9390360  47.7285053  76.8966999
  39.0135065  46.6284786  81.5704239  38.2234119  46.8842315  81.0944350
  39.5046313  47.4433124  81.6756280  40.9649811  46.9929366  78.5287716
  40.1680974  47.1048060  79.0471212  40.7375403  47.3316018  77.6628607
  37.2972768  46.8815277  84.0019230  37.5480807  47.7662287  84.2676806
  37.8332317  46.7019878  83.2294322  46.5103496  55.1842176  76.3449211
  46.3749171  56.0293712  76.7734059  47.0513309  55.3861454  75.5815145
  39.9632893  52.7017614  76.9177136  40.4757414  53.4960865  77.0682701
  40.6155606  52.0043905  76.8510737  41.7727778  55.8183371  78.9999889
  41.9494406  56.7401335  78.8120873  42.5684612  55.5041790  79.4294269
  41.0580135  47.8648002  88.8762052  40.9433650  46.9633260  89.1769151
  40.2024652  48.1111699  88.5246869  49.8595960  38.7072738  84.8748104
  49.5160229  39.5974380  84.7987215  50.2274922  38.5174396  84.0117689
  37.9281810  51.0306269  77.6936707  38.7657032  51.4403277  77.4770414
  38.1060078  50.0905711  77.6636900  49.8246242  48.6981349  73.3820540
  49.3092866  49.4685954  73.6208927  49.5523551  48.0246485  74.0053601
  47.4093353  43.5431050  78.4405778  46.5534950  43.1537900  78.2611417
  47.8220305  43.6223011  77.5805563  48.9392500  41.0777393  82.8397338
  48.4357296  41.0407528  82.0265143  49.2323107  41.9870136  82.8993994
  45.1835386  41.1616123  81.8463519  46.0488383  40.9658932  81.4869409
  45.2512895  40.9326475  82.7732876  54.7980516  51.4513704  75.3173713
  54.0209959  51.1124863  74.8728875  55.4771997  51.4566327  74.6428678
  49.6132546  46.5708441  75.2080321  49.3082681  46.8854591  76.0590464
  50.5662988  46.6489861  75.2507654  48.0578977  52.7298665  76.8573275
  47.5300339  51.9951424  76.5446512  47.5566480  53.5073341  76.6113243
  42.7897705  43.3918331  79.2179886  43.3641457  43.1693512  78.4853079
  43.3768687  43.4607025  79.9708487  51.8477282  49.2792058  80.0244263
  52.3609164  49.9122050  80.5265972  52.4978506  48.6793253  79.6587623
  43.1167292  45.4222792  73.2375771  42.2804604  45.7597479  73.5585046
  42.9772062  45.2871772  72.3002908  45.0920373  40.2659580  77.9454956
  44.4384785  39.9508597  77.3211570  45.0500847  39.6435320  78.6714779
  46.2031578  50.5478875  69.8608248  45.2958639  50.3168128  70.0599397
  46.7002610  49.7516494  70.0482229  49.1099656  59.2576382  72.7804934
  48.4361355  59.5608079  73.3889892  49.4965478  60.0605462  72.4310391
  48.3258113  46.7541513  82.2702603  47.4080674  46.9756460  82.1124291
  48.7418257  46.8287824  81.4114311  49.1093161  48.1532929  77.4005284
  49.8564980  48.6654326  77.0912406  49.3784750  47.8316982  78.2609677
  47.3819811  50.6491470  74.3832238  46.4731030  50.3650503  74.4804708
  47.4114895  51.0690548  73.5235545  52.6139078  54.2598059  78.1523405
  52.1601406  53.4188969  78.2088596  51.9833045  54.8959458  78.4898186
  51.5571998  45.1890045  79.3824073  50.8194755  44.6767432  79.7134315
  51.8098772  44.7490427  78.5707350  51.0572018  56.0974556  79.0873224
  51.3494992  56.6579613  78.3685589  51.5670638  56.3903117  79.8426383
  51.6583625  37.9666297  79.9765842  51.9642502  37.1063661  79.6891757
  52.3836230  38.5583918  79.7764836  37.9507981  48.3696984  78.3647440
  37.7532381  47.7766345  77.6398507  37.3954645  48.0649194  79.0823379
  45.9304705  48.2620090  80.4842033  45.9853315  47.3093927  80.4084510
  45.1195907  48.4179530  80.9683332  47.0795899  52.1900213  71.7220316
  46.6415329  51.4736072  71.2625954  47.8206340  52.4176328  71.1605408
  43.8697065  46.8797150  78.2432412  43.0564930  47.1791321  78.6497604
  44.3656059  46.4852839  78.9606894  46.0205643  56.8754907  80.1766677
  45.9781822  57.1015753  79.2475209  46.9368342  56.6418282  80.3252478
  55.1969014  50.4657411  77.7796635  55.0586912  50.6559007  76.8517824
  54.8405232  51.2276793  78.2364686  43.3611140  44.4515506  83.8593647
  44.0010519  44.3104265  83.1616610  42.5288670  44.1650019  83.4832249
  44.1371444  53.7517936  79.9728639  44.9312042  53.2568256  79.7711214
  43.4263136  53.2235799  79.6096345  40.4454207  47.8961018  76.0488392
  39.5151795  47.8345473  76.2658354  40.5411679  47.3736971  75.2525033
  40.3639756  44.4215831  78.6366634  40.6246573  45.3361164  78.5275794
  41.1856928  43.9540273  78.7863247  41.8364681  45.8353588  85.8065458
  42.5087735  45.6270950  85.1578107  41.0094468  45.6375674  85.3670691
  47.7390253  42.4615529  87.8231119  47.0918169  43.1605478  87.7295596
  48.5091269  42.8951673  88.1907367  47.3090872  59.4256055  74.9952013
  47.4842627  58.9544098  75.8097636  46.6223660  60.0521821  75.2233274
  48.2647935  53.7028561  81.0415314  47.9297767  53.6629331  81.9372964
  47.7651880  53.0373277  80.5685725  42.2392179  49.1096191  86.5667895
  42.1011977  48.3776430  87.1679435  43.1497102  49.0205091  86.2852083
  51.2007126  51.0484595  71.3152374  50.5836297  50.3231423  71.2185427
  50.7323615  51.8093955  70.9719448  44.8674479  48.8216150  86.0551575
  45.5774098  48.1809342  86.0138194  44.8243788  49.0729045  86.9777756
  43.5803413  45.8081368  87.8747215  43.0440770  45.3572106  88.5268811
  42.9920122  45.9427277  87.1317679  42.9905672  45.2670019  70.4373678
  42.1135139  45.1458820  70.0735925  43.4663425  44.4756098  70.1852567
  34.5107812  50.0547179  80.5315185  35.1978852  49.7408909  79.9436201
  34.3555941  50.9588544  80.2582437  39.3142535  44.9437376  84.9600209
  39.2300723  44.3363045  84.2250619  38.4925241  45.4346394  84.9609705
  46.1769598  57.6196310  77.6836199  45.3937120  58.1617990  77.7774423
  46.8762344  58.1370289  78.0830440  49.4866248  43.4290939  80.3270404
  49.9834948  42.6760902  80.0071474  48.7153230  43.4655256  79.7613613
  50.5696029  52.1862626  77.9008828  49.6352308  52.3064089  77.7313532
  50.7472698  51.2835093  77.6368837  46.0701217  45.5708322  80.0542089
  45.6999005  45.0179363  80.7422994  46.5660310  44.9666456  79.5017089
  53.9568581  48.0279946  78.4358862  54.4229033  48.8607937  78.3619164
  54.4076081  47.5624927  79.1404120  52.0244812  54.3723767  75.4345014
  52.3004656  54.2580362  76.3438888  51.1549310  53.9741252  75.3957187
  51.9285243  40.3960533  82.4749763  51.0148323  40.6264760  82.6431970
  52.3578345  40.4798977  83.3263795  48.6598876  58.6210118  79.0777827
  48.8421270  57.8031774  79.5405580  49.4831862  58.8377810  78.6402717
  48.9941041  57.5478303  76.3392876  49.5228808  57.0370758  75.7263038
  49.2569261  57.2320833  77.2038409  39.4958134  55.5642172  84.0828209
  40.0811571  54.8185860  84.2156114  39.2982972  55.8746129  84.9664873
  42.3496789  58.5993420  79.0990652  41.6807164  59.0839547  78.6154692
  42.2109659  58.8462640  80.0134030  34.0875789  48.1347773  82.8032653
  34.1259888  47.6011363  83.5969771  33.5816081  47.6082978  82.1843630
  41.4666551  42.9812313  86.2995195  41.5307877  43.8427144  85.8872593
  41.4033671  42.3686315  85.5667553  40.9418823  45.0535446  89.9468229
  41.5690862  44.6712523  90.5605753  40.0846742  44.8349648  90.3123922
  37.7184366  46.8611875  75.8786584  38.0137807  45.9522553  75.8253638
  36.8172402  46.8399614  75.5567586  41.2478613  44.9367871  81.8614133
  40.5265199  45.5503839  81.7221606  42.0371869  45.4725636  81.7830778
  44.0504927  42.2722298  88.1354784  44.5739328  42.5184594  88.8981094
  43.8317260  43.1042333  87.7157922  39.4472208  44.5425972  76.0025909
  39.1184914  43.6623351  75.8201015  39.8011578  44.4873641  76.8902298
  48.6951787  56.1780875  80.5120895  48.5476749  55.2497582  80.6928465
  49.5205280  56.2000966  80.0277970  42.5614031  44.8298942  76.3701387
  42.9010103  45.3584863  75.6479995  43.0086151  45.1679348  77.1459953
  45.2557472  43.2135993  85.8204455  44.9154292  42.4143806  86.2225135
  44.5496478  43.5137704  85.2481288  45.9073944  40.2985305  84.2731778
  46.7300013  39.8245783  84.1510668  46.1512007  41.0775789  84.7730464
  44.5482178  43.3273564  74.5694679  45.2690541  43.7054817  74.0658396
  43.9247482  44.0462441  74.6729657  48.6913301  44.0318713  75.5053012
  48.9076915  44.9143351  75.2041840  48.2107368  43.6404926  74.7758654
  43.4312522  46.9904426  82.0823756  43.2857103  47.3044729  82.9748038
  42.9537726  47.6089326  81.5294655  45.2908905  43.9806974  82.1304646
  45.2770474  43.0848067  81.7936944  46.0081333  43.9877638  82.7642932
  47.1435036  44.4144314  84.1757773  46.8852814  45.3361385  84.1742104
  46.6120076  44.0174749  84.8658238  52.0881225  57.5195101  76.9547859
  52.2618102  56.9541524  76.2021711  52.5810116  58.3195996  76.7727349
  37.9058184  49.5309770  85.0211418  37.3611653  50.3069578  85.1531692
  38.7837534  49.8780575  84.8630539  44.6945801  42.8621354  77.3992216
  44.8161712  41.9338000  77.5983104  44.4047843  42.8760040  76.4870532
  47.5636992  40.5476265  80.5358936  47.5858688  40.6115598  79.5810916
  47.9805051  39.7080773  80.7299442  57.9420616  50.2831524  78.5738159
  58.3851762  49.5338849  78.1757282  57.0647126  50.2741661  78.1911891
  53.0756397  56.8361866  74.0544757  53.7707302  57.4568558  74.2732072
  53.4179547  55.9857217  74.3297135  38.6924206  48.6579667  87.9141574
  37.9505942  48.8062302  88.5006205  38.3716951  48.9187932  87.0508324
  54.9747820  54.2861571  75.5832088  55.4999144  54.6248844  74.8581408
  54.8870173  53.3508586  75.3995222  39.1380820  56.5445095  79.9451969
  39.9638840  56.2448867  79.5650613  38.7874872  55.7752718  80.3941758
  44.1062353  55.8971564  82.0149643  43.4842362  55.2342269  81.7151871
  44.7767220  55.9232695  81.3323290  37.3389425  54.4631422  80.9040903
  36.5021333  54.0353596  80.7224904  37.3113070  54.6563865  81.8411694
  43.6675860  54.4475487  75.4908103  43.8163980  55.1310951  74.8374776
  44.4742304  54.4280577  76.0057559  41.4228493  50.4740665  76.4969172
  41.1774535  49.5702995  76.6949382  41.5924408  50.4757815  75.5548650
  49.1125203  41.3464341  85.8793928  49.6307147  42.0825368  85.5540416
  48.7580336  41.6528334  86.7140687  40.6924141  46.2069022  73.9955334
  39.9993386  46.2813377  73.3395370  40.4475892  45.4429366  74.5176851
  49.3637797  37.7664623  81.3994824  49.6439551  37.0987812  82.0255251
  50.1488404  37.9593719  80.8869488  47.1671266  56.9423617  72.9619851
  46.5945233  57.5613804  72.5090323  47.7404059  57.4922979  73.4959773
  51.2561035  43.2737841  85.3325800  50.6610967  43.5542853  84.6372289
  50.9710732  43.7631742  86.1042541  50.3868525  57.2260767  74.0928433
  51.3199199  57.1606329  74.2961308  50.2991738  58.0617034  73.6342966
  53.0156542  56.5426638  71.0532381  52.9370174  56.2086501  71.9468138
  53.8366209  57.0348406  71.0523853  47.5518064  48.2784430  70.3035903
  48.4977169  48.1490638  70.3724321  47.1732309  47.5399092  70.7805331
  53.5239949  39.9440436  80.2662795  53.3264770  39.6355524  81.1506127
  54.1339654  40.6702075  80.3960725  45.7360981  46.2034406  70.2390788
  44.8292437  45.9067519  70.3153502  46.0136962  45.9064225  69.3725075
  36.6538922  47.5240770  80.6889835  36.3341706  46.6706078  80.3964209
  36.1072350  47.7389348  81.4447802  40.4318829  50.2403211  84.4059341
  40.6504839  51.1720319  84.4247375  40.8444603  49.8811185  85.1914145
  47.3523047  40.7471296  76.3935030  46.5423775  40.4018381  76.7690276
  48.0407464  40.4378840  76.9822641  49.2813595  39.8249343  78.0159326
  49.8344634  40.2444796  78.6749349  49.5183682  38.8985091  78.0582282
  44.5059766  43.0621342  70.3802768  45.3678930  43.3876240  70.6398585
  44.6910110  42.2752838  69.8675833  36.5227182  51.1443681  82.6582956
  35.8290653  50.7297634  82.1452911  37.2700173  51.1864218  82.0616375
  52.6592402  41.9349868  77.5237991  52.0791071  42.5934672  77.1416043
  52.3928335  41.1127213  77.1125408  51.1095969  41.3354926  79.7259311
  51.6095747  41.4471460  78.9173630  51.7531577  41.0315979  80.3660119
  38.4363924  51.0761935  80.5348971  38.4134612  51.1749622  79.5830854
  38.7464561  51.9227086  80.8566137  41.0951302  53.1338090  84.6495586
  42.0494556  53.1022033  84.5825517  40.8963826  52.6728714  85.4645812
  51.4417280  44.0949959  76.5794339  50.5543135  44.3799609  76.3614534
  51.8571269  43.9343722  75.7321616  54.7931817  44.1196480  80.2948678
  55.5692207  44.6092932  80.5673295  54.0679951  44.5454534  80.7520548
  57.2304375  44.8324099  81.3522619  57.8248866  44.5919835  80.6415927
  57.3030959  44.1131229  81.9796155  39.4501531  58.6757710  81.6665784
  39.3155999  57.9158111  81.1003782  39.0333593  59.3998610  81.1994572
  50.5860494  53.8594633  70.6742359  51.2896344  54.0644636  71.2900014
  49.8623143  54.4271395  70.9391442  51.4158304  49.6104494  76.7944629
  51.3593506  50.0673046  75.9552261  51.9686647  48.8495179  76.6167472
  55.2263110  45.3994226  77.6194748  54.9700044  44.9990862  78.4502956
  54.6015978  46.1138020  77.4944888  59.5375448  48.1390300  80.1266040
  58.9775006  48.2083489  80.8997602  58.9318951  47.9631284  79.4065536
  52.4947191  54.2977162  72.7240819  53.3292795  53.8658361  72.5418294
  52.3331534  54.1259176  73.6517713  52.1493083  50.8009276  74.0897158
  52.0941887  50.6353547  73.1485602  51.5239139  51.5085309  74.2459348
  36.9385598  46.0377340  87.9158580  37.5844462  45.5276294  88.4045806
  36.7302750  46.7746022  88.4902006  45.4589209  40.3017385  73.6682477
  45.4467879  41.2459225  73.8250747  46.3512631  40.1187530  73.3741938
  49.2741328  36.8960161  77.9228413  48.5073724  36.3418648  78.0685096
  49.6852033  36.9682030  78.7842565  55.6329452  63.5362489  72.0874460
  55.8854973  63.0144010  71.3257923  54.6954011  63.3728634  72.1901144
  57.3362769  59.9290642  72.9906873  57.5037171  60.7970878  73.3577344
  57.1459938  60.0917923  72.0668162  53.9561047  60.7514710  73.2375771
  53.1198359  61.0889396  73.5585046  53.8165816  60.6163689  72.3002908
  55.9314127  55.5951498  77.9454956  55.2778540  55.2800515  77.3211570
  55.8894601  54.9727238  78.6714779  57.0425332  65.8770793  69.8608248
  56.1352394  65.6460046  70.0599397  57.5396364  65.0808412  70.0482229
  51.2847962  63.2252936  76.0488392  50.3545550  63.1637391  76.2658354
  51.3805434  62.7028888  75.2525033  53.8299427  60.5961937  70.4373678
  52.9528893  60.4750738  70.0735925  54.3057180  59.8048015  70.1852567
  48.5578121  62.1903792  75.8786584  48.8531562  61.2814471  75.8253638
  47.6566156  62.1691532  75.5567586  50.2865962  59.8717890  76.0025909
  49.9578668  58.9915269  75.8201015  50.6405333  59.8165559  76.8902298
  55.3875933  58.6565481  74.5694679  56.1084295  59.0346734  74.0658396
  54.7641237  59.3754358  74.6729657  55.5339556  58.1913272  77.3992216
  55.6555467  57.2629918  77.5983104  55.2441598  58.2051958  76.4870532
  51.5317895  61.5360940  73.9955334  50.8387140  61.6105295  73.3395370
  51.2869647  60.7721283  74.5176851  58.3911819  63.6076348  70.3035903
  59.3370923  63.4782556  70.3724321  58.0126064  62.8691010  70.7805331
  56.5754736  61.5326324  70.2390788  55.6686191  61.2359437  70.3153502
  56.8530717  61.2356142  69.3725075  58.1916801  56.0763214  76.3935030
  57.3817530  55.7310299  76.7690276  58.8801218  55.7670758  76.9822641
  55.3453520  58.3913259  70.3802768  56.2072684  58.7168158  70.6398585
  55.5303865  57.6044755  69.8675833  56.2982963  55.6309302  73.6682477
  56.2861633  56.5751142  73.8250747  57.1906385  55.4479448  73.3741938
  60.1135083  52.2252079  77.9228413  59.3467479  51.6710566  78.0685096
  60.5245788  52.2973948  78.7842565  26.8526285   1.3067055  60.7814183
  26.2014265   1.8921136  60.3948197  27.6470648   1.8373250  60.8409220
  33.1193009  -2.2008009  62.0419020  32.3422452  -2.5396849  61.5974182
  33.7984490  -2.1955386  61.3673985  24.5244070  -3.1042838  56.5853554
  23.6171132  -3.3353584  56.7844703  25.0215102  -3.9005219  56.7727536
  27.4312149   5.6054669  59.5050241  26.7573847   5.9086366  60.1135198
  27.8177971   6.4083750  59.1555698  25.4008391  -1.4621499  58.4465623
  24.9627821  -2.1785640  57.9871260  26.1418832  -1.2345384  57.8850714
  25.6303364   5.7734342  61.7197320  25.8055120   5.3022385  62.5342942
  24.9436152   6.4000108  61.9478580  29.5219619  -2.6037118  58.0397681
  28.9048789  -3.3290289  57.9430733  29.0536107  -1.8427757  57.6964755
  30.3457304   0.7202054  62.1590320  30.6217148   0.6058649  63.0684194
  29.4761803   0.3219539  62.1202493  27.3153533   3.8956590  63.0638182
  27.8441300   3.3849045  62.4508345  27.5781753   3.5799120  63.9283715
  30.4093717   3.8673388  63.6793165  30.5830594   3.3019811  62.9267018
  30.9022608   4.6674283  63.4972655  31.3968889   3.1840153  60.7790064
  32.0919794   3.8046846  60.9977378  31.7392040   2.3335504  61.0542442
  33.2960313   0.6339858  62.3077394  33.8211637   0.9727131  61.5826714
  33.2082665  -0.3013126  62.1240529  25.4883758   3.2901905  59.6865157
  24.9157725   3.9092092  59.2335629  26.0616552   3.8401266  60.2205079
  28.7081018   3.5739055  60.8173740  29.6411691   3.5084616  61.0206615
  28.6204230   4.4095322  60.3588272  31.3369034   2.8904925  57.7777687
  31.2582666   2.5564789  58.6713445  32.1578701   3.3826693  57.7769159
  28.9072986   0.2072920  57.3987665  29.6108836   0.4122923  58.0145321
  28.1835635   0.7749682  57.6636749  30.8159684   0.6455450  59.4486126
  31.6505287   0.2136648  59.2663600  30.6544026   0.4737463  60.3763020
  30.4705576  -2.8512437  60.8142465  30.4154380  -3.0168166  59.8730909
  29.8451631  -2.1436404  60.9704655  39.4443959  11.1625101  69.5441302
  40.0822369  11.0431848  68.8404642  39.3264802  12.1105945  69.6029254
  36.2533665  11.1152529  69.4802827  35.9152176  10.9993594  68.5923362
  37.1223433  10.7143694  69.4603833  32.1120481  12.9688005  65.4699718
  31.5485346  12.8777942  64.7016006  31.9972876  12.1487910  65.9502210
  29.6584913  14.4639197  68.3083938  30.4506204  14.1230022  67.8930238
  29.8981563  14.5734172  69.2286092  37.6920039  16.6358973  60.7814183
  37.0408019  17.2213053  60.3948197  38.4864402  17.1665168  60.8409220
  31.6175666  13.7248110  61.1801317  32.3906542  13.1777097  61.0414193
  31.9701065  14.5892359  61.3915779  34.3816916  12.4301341  70.9769576
  34.9780488  12.2057363  70.2626539  34.4391887  11.6886086  71.5795024
  33.9541944   9.8840776  58.8119767  34.2067465   9.3622298  58.0503230
  33.0166503   9.7206922  58.9146451  38.9985227   8.8876555  66.6194510
  39.7848316   8.4695978  66.2684927  39.2623931   9.7922647  66.7876159
  39.1695304  14.3249405  61.3183167  38.5341137  14.3984031  62.0304072
  38.8392711  14.9143004  60.6402246  44.3993654   8.8251788  67.5227489
  45.1318826   8.2551005  67.7565318  43.6433010   8.4373388  67.9633994
  33.6738233  11.7868882  61.0144142  33.5574491  11.1113786  61.6825226
  33.7840493  11.3001256  60.1976295  36.0169774  11.2479029  64.7190831
  35.6527981  10.7209650  65.4303753  36.8736890  10.8577498  64.5457317
  35.6575261   6.2768929  59.7152180  35.8249663   7.1449165  60.0822651
  35.4672430   6.4396211  58.7913469  38.4150594  14.7385908  71.3818010
  38.1151317  15.6410947  71.2733817  38.0701654  14.4718091  72.2339163
  31.8663076  11.1899705  67.4154715  30.9413572  11.0575919  67.6232406
  32.1147489  11.9693924  67.9124657  41.8147738   7.2568448  69.0615447
  40.9064615   7.1883857  68.7674208  41.7635334   7.7340393  69.8897273
  35.6364482   8.7326586  60.6998847  35.5164107   9.1783637  61.5384327
  34.9417070   9.0811904  60.1412385  29.2271887  10.8332978  68.2498504
  29.3564268  11.0867457  69.1637915  28.5469338  11.4260686  67.9303159
  33.3971374  21.5030228  64.3488978  33.3195404  22.4538053  64.4277458
  32.7933018  21.1576101  65.0063904  43.6809384   5.4584886  70.8393321
  43.0383765   5.7517420  70.1933116  43.1764313   5.3437807  71.6446518
  41.3349548   9.2048060  61.5279181  42.2467404   9.4375446  61.3526878
  40.8259195   9.7885104  60.9654259  39.9419130  14.1873878  68.9192762
  39.3127993  14.3519592  68.2168830  39.5544792  14.6015488  69.6903726
  43.8208362  15.1228316  66.2737126  43.1359400  15.5027217  65.7234159
  43.9052211  15.7323643  67.0069074  41.0759294  12.7688275  72.8732469
  41.2876189  13.4120035  72.1966850  41.0289042  11.9350592  72.4054399
  35.4947092  13.9248286  66.1842847  35.9585438  14.2035989  65.3947470
  35.2303890  13.0231731  66.0015938  32.3871173  13.4719768  69.1222610
  32.9572530  13.9007036  68.4840095  32.9779285  13.1902352  69.8206796
  34.4315978  10.0471439  62.9932412  35.1340022  10.4992482  63.4606339
  34.0996607   9.4055257  63.6212305  42.1905122  15.6460230  71.0454827
  43.0122565  15.2440418  70.7637508  42.1867525  15.5428465  71.9970943
  30.1256058   8.6699570  65.2533023  29.3287221   8.7818265  65.7716518
  29.8981650   9.0086223  64.3873913  35.9561725  15.1944274  73.2015537
  36.0206158  15.6564681  74.0373709  35.2472649  14.5641639  73.3297847
  50.2811115  11.9898979  67.3939798  49.5274823  11.4206377  67.2383803
  50.4158656  11.9561643  68.3410433  35.6709743  16.8612381  63.0694518
  35.5355418  17.7063917  63.4979365  36.2119555  17.0631659  62.3060451
  29.1239140  14.3787819  63.6422443  29.6363661  15.1731070  63.7928007
  29.7761853  13.6814110  63.5756044  30.9334025  17.4953576  65.7245196
  31.1100653  18.4171540  65.5366180  31.7290858  17.1811995  66.1539576
  32.0565340  19.0131749  71.7255538  32.6072766  18.8848813  70.9532532
  31.2176816  19.3126638  71.3750431  39.3959457  17.7638748  75.2276261
  39.3777933  18.5847629  74.7356530  40.3179377  17.6392823  75.4526402
  27.0888057  12.7076474  64.4182013  27.9263279  13.1173482  64.2015721
  27.2666325  11.7675916  64.3882207  38.9852489  10.3751554  60.1065846
  38.4699113  11.1456159  60.3454234  38.7129798   9.7016690  60.7298908
  36.5699600   5.2201255  65.1651085  35.7141196   4.8308105  64.9856723
  36.9826552   5.2993216  64.3050870  38.7738792   8.2478646  61.9325627
  38.4688928   8.5624795  62.7835771  39.7269234   8.3260066  61.9752960
  37.2185224  14.4068870  63.5818581  36.6906586  13.6721629  63.2691819
  36.7172727  15.1843546  63.3358550  42.1978070  12.6017890  68.6985628
  41.5401745  13.2917151  68.7865756  43.0018469  12.9914322  69.0419614
  31.9503952   5.0688536  65.9425193  32.5247704   4.8463717  65.2098386
  32.5374934   5.1377230  66.6953794  41.0083529  10.9562263  66.7489569
  41.5215411  11.5892255  67.2511279  41.6584753  10.3563458  66.3832929
  32.2773539   7.0992997  59.9621078  31.4410851   7.4367683  60.2830353
  32.1378309   6.9641977  59.0248215  34.2526619   1.9429785  64.6700262
  33.5991032   1.6278802  64.0456877  34.2107094   1.3205525  65.3960085
  35.3637824  12.2249080  56.5853554  34.4564886  11.9938333  56.7844703
  35.8608856  11.4286699  56.7727536  37.4864360   8.4311718  68.9947910
  36.5686921   8.6526665  68.8369598  37.9024503   8.5058029  68.1359617
  38.2699408   9.8303134  64.1250590  39.0171227  10.3424531  63.8157712
  38.5390997   9.5087187  64.9854984  36.5426058  12.3261675  61.1077544
  35.6337277  12.0420708  61.2050014  36.5721142  12.7460753  60.2480851
  41.7745325  15.9368264  64.8768712  41.3207652  15.0959174  64.9333902
  41.1439292  16.5729663  65.2143492  40.7178245   6.8660250  66.1069379
  39.9801002   6.3537636  66.4379622  40.9705018   6.4260632  65.2952656
  40.2178264  17.7744761  65.8118530  40.5101239  18.3349818  65.0930896
  40.7276885  18.0673322  66.5671689  40.8189872  -0.3563498  66.7011149
  41.1248749  -1.2166134  66.4137064  41.5442477   0.2354122  66.5010143
  27.1114228  10.0467189  65.0892747  26.9138628   9.4536550  64.3643813
  26.5560892   9.7419399  65.8068685  35.0910952   9.9390295  67.2087340
  35.1459562   8.9864132  67.1329816  34.2802154  10.0949734  67.6928638
  36.2402146  13.8670418  58.4465623  35.8021575  13.1506277  57.9871260
  36.9812586  14.0946533  57.8850714  33.0303312   8.5567355  64.9677719
  32.2171177   8.8561526  65.3742911  33.5262306   8.1623044  65.6852201
  35.1811890  18.5525112  66.9011983  35.1388068  18.7785958  65.9720515
  36.0974588  18.3188487  67.0497784  44.3844640  14.2104142  69.5153213
  44.8181147  14.1179432  70.3636267  45.0976221  14.1861643  68.8773229
  33.2977690  15.4288141  66.6973946  34.0918289  14.9338461  66.4956521
  32.5869383  14.9006004  66.3341652  38.1172535  17.8106237  71.0486314
  38.1709557  18.3797173  71.8164030  37.2487316  17.9808122  70.6840351
  29.6060454   9.5731223  62.7733699  28.6758042   9.5115678  62.9903661
  29.7017926   9.0507176  61.9770340  29.5246003   6.0986036  65.3611940
  29.7852820   7.0131369  65.2521101  30.3463175   5.6310478  65.5108553
  45.2460190  14.2527843  72.0486098  45.4396080  15.1573654  72.2945373
  45.1460808  13.7935262  72.8824684  37.0760635  11.9766499  72.6073246
  38.0052695  12.1277658  72.4342213  36.6551665  12.0650519  71.7521892
  35.8748966  16.0017163  70.3771783  35.7360052  15.6335947  71.2497721
  35.0863563  16.5164802  70.2055741  36.4697118  21.1026259  61.7197320
  36.6448874  20.6314303  62.5342942  35.7829906  21.7292026  61.9478580
  37.4254182  15.3798766  67.7660621  37.0904014  15.3399536  68.6618271
  36.9258127  14.7143482  67.2931031  40.3613373  12.7254800  58.0397681
  39.7442544  12.0001628  57.9430733  39.8929862  13.4864160  57.6964755
  42.0167505  17.4353708  75.7003461  41.9580051  16.7512929  75.0334044
  42.4187023  18.1772698  75.2484087  31.0358204  24.2515622  68.4937180
  31.2754802  24.8834146  69.1716198  30.1927400  23.9003662  68.7802539
  32.1511919   6.9440224  57.1618985  31.2741385   6.8229025  56.7981232
  32.6269672   6.1526303  56.9097874  42.0184912  15.3993292  73.9317441
  41.1311691  15.0619214  74.0543840  42.5883463  14.6676324  74.1686206
  23.6714059  11.7317384  67.2560492  24.3585099  11.4179114  66.6681507
  23.5162188  12.6358749  66.9827743  35.5486066  20.0594745  70.8978684
  35.4756237  20.8649716  71.4097988  35.1063459  20.2586711  70.0726705
  35.3375845  19.2966515  64.4081505  34.5543367  19.8388195  64.5019730
  36.0368590  19.8140494  64.8075747  38.6472495   5.1061144  67.0515711
  39.1441195   4.3531107  66.7316781  37.8759477   5.1425461  66.4858920
  46.5002253  10.8101510  68.6934002  46.4892129  11.6926225  68.3227935
  45.6319632  10.4573061  68.4988539  38.0084749  19.9581579  73.0536842
  38.7212721  20.5929044  72.9812744  37.5174778  20.0545445  72.2376844
  39.7302276  13.8632831  64.6254134  38.7958555  13.9834294  64.4558838
  39.9078944  12.9605298  64.3614144  35.2307464   7.2478527  66.7787395
  34.8605252   6.6949568  67.4668301  35.7266556   6.6436661  66.2262395
  43.1174827   9.7050151  65.1604168  43.5835279  10.5378142  65.0864471
  43.5682328   9.2395132  65.8649427  33.0596663  17.7076022  73.8742413
  33.7606122  18.3412505  74.0271808  32.5891778  18.0490754  73.1138053
  41.1851058  16.0493972  62.1590320  41.4610902  15.9350567  63.0684194
  40.3155557  15.6511457  62.1202493  40.8597949  10.2620630  71.6994964
  40.2069399  10.5096537  71.0447416  41.2378328   9.4484768  71.3657441
  37.8205122  20.2980323  65.8023134  38.0027517  19.4801979  66.2650886
  38.6438108  20.5148015  65.3648024  38.1547288  19.2248508  63.0638182
  38.6835054  18.7140963  62.4508345  38.4175507  18.9091038  63.9283715
  28.6564381  17.2412377  70.8073516  29.2417817  16.4956065  70.9401420
  28.4589219  17.5516334  71.6910180  31.5103036  20.2763625  65.8235958
  30.8413411  20.7609752  65.3399998  31.3715906  20.5232845  66.7379337
  35.6508304  22.3107368  72.4218617  36.2026612  22.4738990  73.1867702
  35.9914498  22.9011806  71.7498642  26.8790613   8.5382080  62.6031891
  27.1744054   7.6292758  62.5498944  25.9778649   8.5169819  62.2812893
  38.7876692  20.2589344  69.4082299  38.6627831  19.4579084  68.8993244
  39.4455783  20.7535537  68.9196269  40.8511600  18.0598364  71.0361849
  39.9041936  17.9403715  70.9640176  41.1994373  17.1720862  71.1188110
  28.6078455   6.2196177  62.7271216  28.2791161   5.3393556  62.5446322
  28.9617825   6.1643846  63.6147605  37.8558033  17.8551080  67.2366201
  37.7082996  16.9267787  67.4173771  38.6811527  17.8771171  66.7523276
  31.7220278   6.5069147  63.0946693  32.0616350   7.0355068  62.3725302
  32.1692398   6.8449553  63.8705260  41.4592155  18.6779639  68.3231074
  42.3838703  18.4722500  68.1855525  41.2907459  18.4296040  69.2320415
  33.7088425   5.0043769  61.2939986  34.4296787   5.3825021  60.7903703
  33.0853729   5.7232645  61.3974964  37.8519548   5.7088918  62.2298318
  38.0683162   6.5913555  61.9287147  37.3713615   5.3175131  61.5003960
  41.2487471  19.1965306  63.6793165  41.4224349  18.6311729  62.9267018
  41.7416363  19.9966201  63.4972655  33.8552048   4.5391559  64.1237523
  33.9767959   3.6108205  64.3228410  33.5654090   4.5530245  63.2115838
  47.1026863  11.9601729  65.2983465  47.5458009  11.2109054  64.9002588
  46.2253373  11.9511865  64.9157197  35.7974116  19.8765850  74.4367271
  36.1061242  19.6314997  75.3089971  36.5949598  20.0812488  73.9486141
  35.8194728  22.0303759  66.6672648  35.3799718  21.5380138  67.3605504
  36.5702845  21.4876727  66.4264723  28.2987067  18.2215300  66.6697276
  29.1245087  17.9219072  66.2895919  27.9481119  17.4522923  67.1187064
  33.2668600  17.5741768  68.7394949  32.6448609  16.9112473  68.4397177
  33.9373467  17.6002900  68.0568597  26.4995672  16.1401627  67.6286209
  25.6627580  15.7123801  67.4470211  26.4719317  16.3334070  68.5657001
  43.8247973  16.5964680  77.6128592  43.0343517  16.5788819  77.0733092
  43.5881328  17.1352973  78.3677629  43.9445848  13.4457146  74.9261321
  43.9943853  13.2807154  75.8676844  43.8359772  12.5784405  74.5359202
  32.8282107  16.1245692  62.2153410  32.9770227  16.8081156  61.5620083
  33.6348550  16.1050782  62.7302866  45.4464045  15.8654088  75.1703343
  45.1548853  16.2284068  76.0066803  44.8336176  15.1521096  74.9916675
  46.6459727  13.4306967  67.6905913  47.4806619  13.8696771  67.8543473
  46.7818856  12.9545621  66.8714159  43.6951233  10.9886702  73.6383400
  44.1705355  11.1814349  72.8302252  42.7716799  11.0445888  73.3926784
  30.5834740  12.1510869  63.2214479  30.3380782  11.2473199  63.4194689
  30.7530654  12.1528020  62.2793957  29.8530387   7.8839227  60.7200640
  29.1599632   7.9583582  60.0640676  29.6082139   7.1199571  61.2422157
  36.3277512  18.6193822  59.6865157  35.7551479  19.2384009  59.2335629
  36.9010306  19.1693184  60.2205079  42.3952902   7.8652462  71.8711706
  43.3470325   7.9650560  71.8923930  42.2256353   7.0730731  72.3809790
  39.5474772  18.9030972  60.8173740  40.4805445  18.8376534  61.0206615
  39.4597985  19.7387239  60.3588272  44.8740980  11.0858582  70.9854006
  44.8417300  10.1474583  71.1713690  45.4841604  11.1642619  70.2519831
  36.7124311   9.9554635  57.0281210  37.6583416   9.8260843  57.0969628
  36.3338556   9.2169297  57.5050638  45.0235469   7.8769625  71.0312289
  44.5074517   7.0928082  70.8442218  45.9075417   7.5488342  71.1958808
  42.6846195   1.6210641  66.9908102  42.4871017   1.3125729  67.8751434
  43.2945901   2.3472280  67.1206031  50.6917530  12.1474589  70.1260043
  51.4220918  11.8859877  70.6867746  50.0824475  11.4103311  70.1662111
  48.7732827  10.2882451  70.7234494  48.0465991  10.1538416  70.1150985
  48.3580114  10.5959280  71.5291212  34.8967228   7.8804611  56.9636095
  33.9898683   7.5837724  57.0398809  35.1743209   7.5834429  56.0970381
  36.5129294   2.4241501  63.1180336  35.7030022   2.0788586  63.4935582
  37.2013711   2.1149045  63.7067948  38.4419842   1.5019548  64.7404633
  38.9950881   1.9215001  65.3994656  38.6789928   0.5755296  64.7827589
  33.6666013   4.7391547  57.1048074  34.5285177   5.0646445  57.3643892
  33.8516357   3.9523043  56.5921140  41.8198649   3.6120073  64.2483297
  41.2397318   4.2704877  63.8661350  41.5534582   2.7897418  63.8370715
  40.2702215   3.0125131  66.4504618  40.7701994   3.1241665  65.6418936
  40.9137823   2.7086184  67.0905426  27.5970171  12.7532140  67.2594278
  27.5740859  12.8519827  66.3076161  27.9070807  13.5997291  67.5811444
  40.6023527   5.7720163  63.3039645  39.7149382   6.0569814  63.0859840
  41.0177516   5.6113927  62.4566922  43.9538063   5.7966684  67.0193985
  44.7298453   6.2863137  67.2918602  43.2286197   6.2224739  67.4765854
  46.3910622   6.5094304  68.0767925  46.9855113   6.2690040  67.3661234
  46.4637206   5.7901434  68.7041462  28.6107778  20.3527915  68.3911090
  28.4762246  19.5928315  67.8249088  28.1939840  21.0768814  67.9239879
  39.7466741  15.5364838  57.3987665  40.4502591  15.7414841  58.0145321
  39.0229389  16.1041600  57.6636749  40.5764551  11.2874699  63.5189936
  40.5199752  11.7443251  62.6797568  41.1292893  10.5265384  63.3412778
  44.3869357   7.0764431  64.3440055  44.1306291   6.6761067  65.1748263
  43.7622225   7.7908225  64.2190194  48.6981695   9.8160504  66.8511347
  48.1381253   9.8853694  67.6242909  48.0925198   9.6401489  66.1310843
  31.7676903  21.2497232  68.6029533  31.6509288  22.1942664  68.5008223
  30.9469350  20.9470793  68.9915332  41.3099330  12.4779481  60.8142465
  41.2548134  12.3123752  59.8730909  40.6845385  13.1855514  60.9704655
  34.6195456   1.9787590  60.3927783  34.6074125   2.9229430  60.5496054
  35.5118878   1.7957735  60.0987244  32.7931418  21.9025493  71.8185461
  33.6958664  21.9349104  72.1351956  32.5668788  20.9725944  71.8331797
  34.5485020  20.6556480  68.4795540  33.5980651  20.6558342  68.3659912
  34.8517506  19.9089215  67.9631574  38.4347575  -1.4269634  64.6473720
  37.6679971  -1.9811147  64.7930402  38.8458280  -1.3547765  65.5087872
  50.2837713  26.4917018  69.5441302  50.9216123  26.3723766  68.8404642
  50.1658556  27.4397862  69.6029254  47.0927419  26.4444447  69.4802827
  46.7545931  26.3285511  68.5923362  47.9617188  26.0435612  69.4603833
  47.5747202  27.5979298  75.4389032  47.5635843  27.2032097  74.5669536
  47.7367842  26.8645371  76.0322804  44.2954464  30.3816410  74.3868216
  44.0044330  31.2862041  74.2714883  44.9311448  30.4232938  75.1012286
  45.2210670  27.7593259  70.9769576  45.8174243  27.5349281  70.2626539
  45.2785642  27.0178004  71.5795024  49.8378982  24.2168472  66.6194510
  50.6242071  23.7987895  66.2684927  50.1017686  25.1214564  66.7876159
  55.2387409  24.1543705  67.5227489  55.9712581  23.5842922  67.7565318
  54.4826764  23.7665306  67.9633994  52.7612829  17.8665280  71.9822097
  52.4296154  18.7360691  71.7583312  52.1658442  17.5501564  72.6616128
  49.2544349  30.0677826  71.3818010  48.9545072  30.9702864  71.2733817
  48.9095408  29.8010009  72.2339163  52.6541492  22.5860366  69.0615447
  51.7458370  22.5175774  68.7674208  52.6029088  23.0632311  69.8897273
  40.0665641  26.1624896  68.2498504  40.1958022  26.4159375  69.1637915
  39.3863092  26.7552604  67.9303159  46.7282358  24.0050011  77.0050345
  45.9515692  24.5643931  76.9953209  47.3672921  24.4906794  77.5265215
  54.5203139  20.7876804  70.8393321  53.8777519  21.0809337  70.1933116
  54.0158067  20.6729724  71.6446518  52.1743302  24.5339977  61.5279181
  53.0861159  24.7667364  61.3526878  51.6652950  25.1177022  60.9654259
  44.9828730  26.8135465  76.5668312  45.7243415  27.3520509  76.2903135
  44.2765716  27.4401753  76.7239864  50.4584070  28.9564605  75.1640473
  50.8667426  28.5147016  74.4195106  49.7361332  28.3817233  75.4174666
  46.8115140  23.8937212  72.5374030  47.6576335  24.3176626  72.6808679
  46.7513778  23.2370836  73.2312593  49.9614586  21.5541580  74.1955204
  49.7175517  22.3083641  73.6589480  50.2374516  21.9326928  75.0302451
  51.9153048  28.0980193  72.8732469  52.1269944  28.7411953  72.1966850
  51.8682797  27.2642509  72.4054399  49.5179277  20.7098013  69.7769042
  48.6563756  21.0079267  70.0685779  49.5441712  20.9268412  68.8450074
  43.7190094  23.9675113  77.3683622  43.0888755  24.6491394  77.6019019
  43.6126182  23.8558194  76.4236760  39.0135067  23.6346909  68.2949546
  38.2234121  23.8904437  67.8189657  39.5046314  24.4495247  68.4001586
  53.0298876  30.9752148  71.0454827  53.8516320  30.5732335  70.7637508
  53.0261279  30.8720382  71.9970943  46.7955480  30.5236191  73.2015537
  46.8599912  30.9856599  74.0373709  46.0866404  29.8933556  73.3297847
  37.2972770  23.8877399  70.7264537  37.5480808  24.7724409  70.9922113
  37.8332318  23.7082001  69.9539629  61.1204869  27.3190897  67.3939798
  60.3668578  26.7498295  67.2383803  61.2552410  27.2853561  68.3410433
  45.9138798  19.6853758  77.3229129  46.6548511  20.2860911  77.2433592
  46.1456721  18.9431396  76.7647172  41.0580136  24.8710125  75.6007359
  40.9433651  23.9695382  75.9014458  40.2024654  25.1173822  75.2492176
  48.1371974  32.8127865  77.1994860  47.6935828  32.0264244  76.8815764
  48.7989187  33.0007016  76.5338750  42.8959095  34.3423667  71.7255538
  43.4466520  34.2140730  70.9532532  42.0570571  34.6418556  71.3750431
  50.2353212  33.0930665  75.2276261  50.2171687  33.9139546  74.7356530
  51.1573132  32.9684741  75.4526402  46.6926266  30.6074795  76.0699769
  47.2254603  29.8463083  75.8399077  46.1640347  30.3148447  76.8123924
  49.8595961  15.7134861  71.5993411  49.5160230  16.6036502  71.5232522
  50.2274923  15.5236518  70.7362996  47.4093355  20.5493173  65.1651085
  46.5534951  20.1600023  64.9856723  47.8220306  20.6285133  64.3050870
  48.9392501  18.0839516  69.5642644  48.4357297  18.0469651  68.7510450
  49.2323108  18.9932259  69.6239301  45.1835387  18.1678246  68.5708826
  46.0488384  17.9721054  68.2114715  45.2512896  17.9388597  69.4978183
  49.6132547  23.5770564  61.9325627  49.3082682  23.8916713  62.7835771
  50.5662989  23.6551984  61.9752960  51.8477283  26.2854180  66.7489569
  52.3609165  26.9184172  67.2511279  52.4978507  25.6855376  66.3832929
  45.0920374  17.2721702  64.6700262  44.4384786  16.9570720  64.0456877
  45.0500848  16.6497443  65.3960085  48.3258114  23.7603636  68.9947910
  47.4080676  23.9818583  68.8369598  48.7418258  23.8349946  68.1359617
  51.5571999  22.1952168  66.1069379  50.8194756  21.6829554  66.4379622
  51.8098773  21.7552550  65.2952656  51.6583627  14.9728420  66.7011149
  51.9642503  14.1125783  66.4137064  52.3836231  15.5646040  66.5010143
  45.9304706  25.2682213  67.2087340  45.9853316  24.3156049  67.1329816
  45.1195908  25.4241652  67.6928638  49.4671278  24.3501097  73.7992613
  49.8220666  24.5772570  74.6587078  50.1143409  24.6819474  73.1769868
  43.3611141  21.4577628  70.5838954  44.0010520  21.3166387  69.8861917
  42.5288672  21.1712142  70.2077556  55.2238394  29.5396060  69.5153213
  55.6574901  29.4471349  70.3636267  55.9369975  29.5153561  68.8773229
  48.9566289  33.1398154  71.0486314  49.0103312  33.7089091  71.8164030
  48.0881071  33.3100039  70.6840351  41.8364683  22.8415710  72.5310765
  42.5087736  22.6333073  71.8823414  41.0094469  22.6437796  72.0915997
  56.0853944  29.5819761  72.0486098  56.2789834  30.4865571  72.2945373
  55.9854562  29.1227180  72.8824684  47.7390255  19.4677651  74.5476426
  47.0918170  20.1667601  74.4540902  48.5091270  19.9013795  74.9152674
  51.1469053  29.7326504  77.6226979  50.9954559  29.5037055  76.7057063
  51.1373732  30.6897105  77.6358324  47.9154389  27.3058416  72.6073246
  48.8446449  27.4569576  72.4342213  47.4945419  27.3942437  71.7521892
  46.7142721  31.3309081  70.3771783  46.5753807  30.9627865  71.2497721
  45.9257317  31.8456720  70.2055741  42.2392180  26.1158313  73.2913202
  42.1011978  25.3838552  73.8924741  43.1497103  26.0267214  73.0097390
  44.8674481  25.8278273  72.7796882  45.5774099  25.1871465  72.7383500
  44.8243789  26.0791168  73.7023063  52.8561259  32.7645626  75.7003461
  52.7973805  32.0804846  75.0334044  53.2580778  33.5064616  75.2484087
  43.5803415  22.8143491  74.5992521  43.0440772  22.3634229  75.2514118
  42.9920123  22.9489399  73.8562986  52.8578667  30.7285210  73.9317441
  51.9705445  30.3911132  74.0543840  53.4277218  29.9968241  74.1686206
  39.3142536  21.9499498  71.6845516  39.2300725  21.3425168  70.9495926
  38.4925242  22.4408517  71.6855012  46.3879820  35.3886662  70.8978684
  46.3149991  36.1941634  71.4097988  45.9457213  35.5878628  70.0726705
  49.4866250  20.4353062  67.0515711  49.9834949  19.6823024  66.7316781
  48.7153231  20.4717379  66.4858920  57.3396007  26.1393427  68.6934002
  57.3285883  27.0218143  68.3227935  56.4713387  25.7864978  68.4988539
  48.8478504  35.2873496  73.0536842  49.5606476  35.9220961  72.9812744
  48.3568532  35.3837362  72.2376844  46.0701218  22.5770445  66.7787395
  45.6999006  22.0241485  67.4668301  46.5660311  21.9728578  66.2262395
  53.9568582  25.0342068  65.1604168  54.4229034  25.8670060  65.0864471
  54.4076082  24.5687050  65.8649427  43.8990417  33.0367940  73.8742413
  44.5999877  33.6704423  74.0271808  43.4285532  33.3782671  73.1138053
  51.9285245  17.4022655  69.1995070  51.0148324  17.6326882  69.3677277
  52.3578346  17.4861099  70.0509102  51.6991703  25.5912547  71.6994964
  51.0463153  25.8388455  71.0447416  52.0772083  24.7776686  71.3657441
  47.7479276  26.3332358  78.1861001  47.0719913  26.2326488  78.8563376
  48.5706910  26.1771572  78.6496998  34.0875790  25.1409895  69.5277959
  34.1259889  24.6073486  70.3215077  33.5816083  24.6145101  68.9088936
  46.4902059  37.6399286  72.4218617  47.0420367  37.8030907  73.1867702
  46.8308252  38.2303724  71.7498642  41.4666552  19.9874436  73.0240501
  41.5307879  20.8489267  72.6117899  41.4033672  19.3748437  72.2912860
  40.9418825  22.0597568  76.6713536  41.5690863  21.6774645  77.2851060
  40.0846744  21.8411770  77.0369228  51.3412933  32.4660543  78.2767271
  51.8852837  33.0790502  77.7822226  50.7599778  33.0240122  78.7934284
  41.2478614  21.9429994  68.5859439  40.5265200  22.5565962  68.4466912
  42.0371870  22.4787759  68.5076085  51.6905355  33.3890281  71.0361849
  50.7435690  33.2695633  70.9640176  52.0388128  32.5012779  71.1188110
  44.0504928  19.2784420  74.8600091  44.5739330  19.5246717  75.6226400
  43.8317261  20.1104455  74.4403228  52.2985910  34.0071556  68.3231074
  53.2232457  33.8014418  68.1855525  52.1301213  33.7587958  69.2320415
  45.2557473  20.2198115  72.5449761  44.9154293  19.4205929  72.9470441
  44.5496479  20.5199826  71.9726595  45.9073945  17.3047428  70.9977084
  46.7300014  16.8307906  70.8755975  46.1512008  18.0837912  71.4975771
  48.6913302  21.0380835  62.2298318  48.9076917  21.9205473  61.9287147
  48.2107369  20.6467049  61.5003960  43.4312524  23.9966549  68.8069063
  43.2857104  24.3106852  69.6993345  42.9537727  24.6151449  68.2539962
  45.2908906  20.9869097  68.8549953  45.2770475  20.0910190  68.5182251
  46.0081335  20.9939760  69.4888239  47.1435037  21.4206437  70.9003080
  46.8852815  22.3423507  70.8987410  46.6120078  21.0236871  71.5903544
  37.9058186  26.5371893  71.7456724  37.3611654  27.3131701  71.8776999
  38.7837536  26.8842697  71.5875846  47.5636993  17.5538387  67.2604243
  47.5858690  17.6177720  66.3056222  47.9805052  16.7142896  67.4544749
  57.9420617  27.2893647  65.2983465  58.3851763  26.5400972  64.9002588
  57.0647127  27.2803783  64.9157197  38.6924208  25.6641789  74.6386881
  37.9505944  25.8124425  75.2251512  38.3716952  25.9250055  73.7753631
  46.6367870  35.2057767  74.4367271  46.9454997  34.9606914  75.3089971
  47.4343352  35.4104406  73.9486141  44.1786882  21.3815474  78.3327455
  44.2275037  22.2577597  77.9505225  44.7209396  20.8392867  77.7599099
  54.6641728  31.9256597  77.6128592  53.8737271  31.9080736  77.0733092
  54.4275082  32.4644891  78.3677629  54.7839603  28.7749064  74.9261321
  54.8337608  28.6099071  75.8676844  54.6753526  27.9076323  74.5359202
  52.0743365  24.7579992  76.2420628  52.9753228  24.6186457  75.9504625
  52.1491340  24.9234447  77.1818805  46.4086170  22.1346847  75.0873814
  45.5389480  22.4280413  74.8156403  46.6445651  22.7187292  75.8081078
  56.2857799  31.1946005  75.1703343  55.9942608  31.5575986  76.0066803
  55.6729931  30.4813014  74.9916675  57.4853482  28.7598885  67.6905913
  58.3200373  29.1988689  67.8543473  57.6212611  28.2837538  66.8714159
  54.5344988  26.3178620  73.6383400  55.0099109  26.5106266  72.8302252
  53.6110553  26.3737806  73.3926784  49.1125204  18.3526463  72.6039234
  49.6307148  19.0887490  72.2785723  48.7580337  18.6590457  73.4385994
  49.3637798  14.7726746  68.1240131  49.6439552  14.1049935  68.7500558
  50.1488405  14.9655842  67.6114795  53.2346657  23.1944380  71.8711706
  54.1864080  23.2942478  71.8923930  53.0650107  22.4022649  72.3809790
  51.2561036  20.2799963  72.0571107  50.6610968  20.5604976  71.3617596
  50.9710733  20.7693864  72.8287848  55.7134735  26.4150500  70.9854006
  55.6811055  25.4766500  71.1713690  56.3235358  26.4934536  70.2519831
  55.8629223  23.2061543  71.0312289  55.3468272  22.4220000  70.8442218
  56.7469172  22.8780260  71.1958808  53.5239950  16.9502559  66.9908102
  53.3264771  16.6417647  67.8751434  54.1339655  17.6764198  67.1206031
  61.5311284  27.4766507  70.1260043  62.2614673  27.2151795  70.6867746
  60.9218230  26.7395228  70.1662111  59.6126581  25.6174369  70.7234494
  58.8859745  25.4830334  70.1150985  59.1973868  25.9251198  71.5291212
  47.4356758  29.3364299  78.4881867  48.3559767  29.5142898  78.6821913
  47.4006341  28.3920344  78.3361566  36.6538923  24.5302892  67.4135141
  36.3341707  23.6768201  67.1209515  36.1072351  24.7451471  68.1693109
  40.4318830  27.2465333  71.1304648  40.6504840  28.1782441  71.1492682
  40.8444604  26.8873308  71.9159452  47.3523048  17.7533419  63.1180336
  46.5423777  17.4080504  63.4935582  48.0407465  17.4440963  63.7067948
  49.2813597  16.8311466  64.7404633  49.8344635  17.2506919  65.3994656
  49.5183683  15.9047214  64.7827589  45.3046696  22.8198539  80.5207397
  45.2043423  23.7692896  80.4519488  45.0868238  22.4916778  79.6483467
  36.5227183  28.1505804  69.3828263  35.8290654  27.7359757  68.8698217
  37.2700174  28.1926340  68.7861682  52.6592404  18.9411991  64.2483297
  52.0791073  19.5996795  63.8661350  52.3928336  18.1189335  63.8370715
  51.1095970  18.3417048  66.4504618  51.6095748  18.4533583  65.6418936
  51.7531578  18.0378101  67.0905426  45.1677966  26.2495678  79.3372459
  44.6845048  27.0496038  79.5436348  45.2538905  26.2603623  78.3839903
  41.6850685  28.7101329  73.9411690  42.5043574  29.2045407  73.9646527
  41.9587493  27.7933297  73.9129257  51.4417282  21.1012081  63.3039645
  50.5543137  21.3861732  63.0859840  51.8571271  20.9405845  62.4566922
  54.7931818  21.1258602  67.0193985  55.5692208  21.6155055  67.2918602
  54.0679952  21.5516656  67.4765854  57.2304376  21.8386221  68.0767925
  57.8248867  21.5981957  67.3661234  57.3030960  21.1193352  68.7041462
  55.2263111  22.4056349  64.3440055  54.9700046  22.0052985  65.1748263
  54.6015979  23.1200143  64.2190194  59.5375449  25.1452422  66.8511347
  58.9775007  25.2145611  67.6242909  58.9318953  24.9693407  66.1310843
  36.9385600  23.0439463  74.6403887  37.5844463  22.5338417  75.1291112
  36.7302751  23.7808144  75.2147312  49.4638992  30.1120310  80.1396028
  50.3330151  30.2860962  79.7782663  48.9845743  30.9314727  80.0171757
  43.6325172  37.2317411  71.8185461  44.5352419  37.2641021  72.1351956
  43.4062542  36.3017862  71.8331797  49.2741330  13.9022284  64.6473720
  48.5073725  13.3480771  64.7930402  49.6852035  13.9744153  65.5087872
  61.1231468  41.8208936  69.5441302  61.7609878  41.7015683  68.8404642
  61.0052310  42.7689780  69.6029254  57.9321174  41.7736364  69.4802827
  57.5939685  41.6577429  68.5923362  58.8010942  41.3727529  69.4603833
  53.7907990  43.6271841  65.4699718  53.2272855  43.5361778  64.7016006
  53.6760385  42.8071745  65.9502210  58.4140957  42.9271216  75.4389032
  58.4029598  42.5324014  74.5669536  58.5761596  42.1937289  76.0322804
  51.3372422  45.1223032  68.3083938  52.1293713  44.7813857  67.8930238
  51.5769072  45.2318007  69.2286092  55.1348218  45.7108328  74.3868216
  54.8438084  46.6153959  74.2714883  55.7705202  45.7524855  75.1012286
  56.0604425  43.0885176  70.9769576  56.6567997  42.8641199  70.2626539
  56.1179396  42.3469922  71.5795024  60.6772736  39.5460390  66.6194510
  61.4635825  39.1279813  66.2684927  60.9411440  40.4506482  66.7876159
  66.0781163  39.4835623  67.5227489  66.8106335  38.9134840  67.7565318
  65.3220519  39.0957224  67.9633994  63.6006584  33.1957197  71.9822097
  63.2689908  34.0652608  71.7583312  63.0052197  32.8793481  72.6616128
  60.0938103  45.3969743  71.3818010  59.7938826  46.2994782  71.2733817
  59.7489163  45.1301926  72.2339163  53.5450585  41.8483540  67.4154715
  52.6201081  41.7159754  67.6232406  53.7934998  42.6277759  67.9124657
  63.4935247  37.9152283  69.0615447  62.5852124  37.8467692  68.7674208
  63.4422843  38.3924228  69.8897273  55.0758883  52.1614064  64.3488978
  54.9982913  53.1121889  64.4277458  54.4720526  51.8159936  65.0063904
  57.5676113  39.3341929  77.0050345  56.7909447  39.8935849  76.9953209
  58.2066676  39.8198712  77.5265215  65.3596893  36.1168722  70.8393321
  64.7171274  36.4101255  70.1933116  64.8551822  36.0021642  71.6446518
  55.8222485  42.1427382  76.5668312  56.5637169  42.6812426  76.2903135
  55.1159470  42.7693671  76.7239864  61.2977825  44.2856523  75.1640473
  61.7061181  43.8438933  74.4195106  60.5755086  43.7109150  75.4174666
  57.6508895  39.2229130  72.5374030  58.4970090  39.6468543  72.6808679
  57.5907532  38.5662754  73.2312593  61.6206639  44.8457713  68.9192762
  60.9915502  45.0103428  68.2168830  61.2332301  45.2599323  69.6903726
  65.4995871  45.7812151  66.2737126  64.8146909  46.1611053  65.7234159
  65.5839720  46.3907478  67.0069074  60.8008340  36.8833498  74.1955204
  60.5569272  37.6375559  73.6589480  61.0768271  37.2618846  75.0302451
  62.7546803  43.4272110  72.8732469  62.9663698  44.0703870  72.1966850
  62.7076551  42.5934427  72.4054399  60.3573032  36.0389931  69.7769042
  59.4957511  36.3371185  70.0685779  60.3835466  36.2560330  68.8450074
  57.1734601  44.5832122  66.1842847  57.6372947  44.8619825  65.3947470
  56.9091399  43.6815566  66.0015938  54.0658682  44.1303603  69.1222610
  54.6360039  44.5590871  68.4840095  54.6566794  43.8486188  69.8206796
  54.5583849  39.2967031  77.3683622  53.9282509  39.9783311  77.6019019
  54.4519937  39.1850112  76.4236760  63.8692631  46.3044066  71.0454827
  64.6910074  45.9024253  70.7637508  63.8655034  46.2012300  71.9970943
  57.6349234  45.8528109  73.2015537  57.6993667  46.3148516  74.0373709
  56.9260158  45.2225474  73.3297847  48.1366524  39.2169317  70.7264537
  48.3874563  40.1016327  70.9922113  48.6726073  39.0373919  69.9539629
  71.9598624  42.6482814  67.3939798  71.2062332  42.0790212  67.2383803
  72.0946165  42.6145479  68.3410433  57.3497252  47.5196217  63.0694518
  57.2142927  48.3647752  63.4979365  57.8907064  47.7215494  62.3060451
  53.8364591  33.5987796  79.7308873  53.4431537  33.0453995  80.4056517
  54.6530732  33.9098375  80.1215390  50.8026649  45.0371655  63.6422443
  51.3151170  45.8314905  63.7928007  51.4549362  44.3397945  63.5756044
  52.6121534  48.1537411  65.7245196  52.7888162  49.0755376  65.5366180
  53.4078367  47.8395830  66.1539576  56.7532552  35.0145676  77.3229129
  57.4942266  35.6152829  77.2433592  56.9850475  34.2723313  76.7647172
  51.8973890  40.2002043  75.6007359  51.7827406  39.2987300  75.9014458
  51.0418408  40.4465740  75.2492176  58.9765728  48.1419783  77.1994860
  58.5329582  47.3556162  76.8815764  59.6382942  48.3298934  76.5338750
  53.7352849  49.6715585  71.7255538  54.2860274  49.5432648  70.9532532
  52.8964325  49.9710474  71.3750431  61.0746966  48.4222583  75.2276261
  61.0565442  49.2431464  74.7356530  61.9966886  48.2976658  75.4526402
  57.5320020  45.9366712  76.0699769  58.0648357  45.1755001  75.8399077
  57.0034102  45.6440364  76.8123924  60.6989715  31.0426778  71.5993411
  60.3553985  31.9328420  71.5232522  61.0668678  30.8528436  70.7362996
  59.7786256  33.4131434  69.5642644  59.2751051  33.3761569  68.7510450
  60.0716863  34.3224176  69.6239301  56.0229142  33.4970163  68.5708826
  56.8882138  33.3012972  68.2114715  56.0906651  33.2680515  69.4978183
  65.6374272  43.7867744  62.0419020  64.8603715  43.4478904  61.5974182
  66.3165753  43.7920367  61.3673985  63.8765579  43.2601725  68.6985628
  63.2189254  43.9500987  68.7865756  64.6805978  43.6498157  69.0419614
  53.6291461  35.7272371  65.9425193  54.2035213  35.5047553  65.2098386
  54.2162443  35.7961066  66.6953794  62.6871038  41.6146098  66.7489569
  63.2002920  42.2476090  67.2511279  63.3372262  41.0147294  66.3832929
  59.9493412  51.5930422  59.5050241  59.2755111  51.8962119  60.1135198
  60.3359234  52.3959503  59.1555698  59.1651869  39.0895554  68.9947910
  58.2474430  39.3110501  68.8369598  59.5812012  39.1641864  68.1359617
  63.4532834  46.5952100  64.8768712  62.9995161  45.7543009  64.9333902
  62.8226801  47.2313498  65.2143492  62.3965754  37.5244086  66.1069379
  61.6588511  37.0121472  66.4379622  62.6492527  37.0844467  65.2952656
  61.8965773  48.4328596  65.8118530  62.1888748  48.9933653  65.0930896
  62.4064394  48.7257157  66.5671689  62.4977381  30.3020338  66.7011149
  62.8036258  29.4417701  66.4137064  63.2229986  30.8937958  66.5010143
  56.7698461  40.5974131  67.2087340  56.8247071  39.6447967  67.1329816
  55.9589663  40.7533570  67.6928638  56.8599399  49.2108947  66.9011983
  56.8175577  49.4369794  65.9720515  57.7762097  48.9772322  67.0497784
  60.3065032  39.6793015  73.7992613  60.6614420  39.9064488  74.6587078
  60.9537164  40.0111392  73.1769868  66.0362769  42.8011451  64.5041942
  65.8980668  42.9913047  63.5763131  65.6798988  43.5630834  64.9609993
  54.2004895  36.7869546  70.5838954  54.8404275  36.6458305  69.8861917
  53.3682426  36.5004059  70.2077556  66.0632149  44.8687978  69.5153213
  66.4968656  44.7763267  70.3636267  66.7763730  44.8445478  68.8773229
  54.9765199  46.0871976  66.6973946  55.7705798  45.5922297  66.4956521
  54.2656892  45.5589840  66.3341652  59.7960044  48.4690072  71.0486314
  59.8497066  49.0381008  71.8164030  58.9274825  48.6391957  70.6840351
  52.6758437  38.1707628  72.5310765  53.3481491  37.9624990  71.8823414
  51.8488224  37.9729714  72.0915997  66.9247698  44.9111678  72.0486098
  67.1183589  45.8157489  72.2945373  66.8248317  44.4519098  72.8824684
  58.5784009  34.7969569  74.5476426  57.9311924  35.4959519  74.4540902
  59.3485025  35.2305713  74.9152674  61.9862807  45.0618421  77.6226979
  61.8348314  44.8328973  76.7057063  61.9767487  46.0189023  77.6358324
  58.7548144  42.6350334  72.6073246  59.6840204  42.7861494  72.4342213
  58.3339174  42.7234355  71.7521892  57.5536475  46.6600998  70.3771783
  57.4147561  46.2919783  71.2497721  56.7651072  47.1748638  70.2055741
  58.1484627  51.7610095  61.7197320  58.3236383  51.2898138  62.5342942
  57.4617415  52.3875861  61.9478580  59.1041691  46.0382601  67.7660621
  58.7691523  45.9983371  68.6618271  58.6045636  45.3727317  67.2931031
  53.0785934  41.4450231  73.2913202  52.9405732  40.7130470  73.8924741
  53.9890858  41.3559131  73.0097390  55.7068235  41.1570190  72.7796882
  56.4167854  40.5163383  72.7383500  55.6637543  41.4083085  73.7023063
  63.6955014  48.0937544  75.7003461  63.6367560  47.4096764  75.0334044
  64.0974532  48.8356534  75.2484087  54.4197169  38.1435408  74.5992521
  53.8834526  37.6926147  75.2514118  53.8313878  38.2781317  73.8562986
  52.7145713  54.9099458  68.4937180  52.9542311  55.5417982  69.1716198
  51.8714909  54.5587498  68.7802539  63.6972421  46.0577128  73.9317441
  62.8099200  45.7203049  74.0543840  64.2670972  45.3260159  74.1686206
  50.1536290  37.2791416  71.6845516  50.0694479  36.6717086  70.9495926
  49.3318997  37.7700434  71.6855012  57.2273574  50.7178580  70.8978684
  57.1543746  51.5233552  71.4097988  56.7850968  50.9170546  70.0726705
  57.0163354  49.9550350  64.4081505  56.2330876  50.4972030  64.5019730
  57.7156099  50.4724330  64.8075747  60.3260004  35.7644980  67.0515711
  60.8228704  35.0114942  66.7316781  59.5546986  35.8009296  66.4858920
  68.1789762  41.4685345  68.6934002  68.1679638  42.3510060  68.3227935
  67.3107141  41.1156896  68.4988539  59.6872258  50.6165414  73.0536842
  60.4000230  51.2512879  72.9812744  59.1962287  50.7129280  72.2376844
  56.9094973  37.9062363  66.7787395  56.5392760  37.3533403  67.4668301
  57.4054065  37.3020496  66.2262395  64.7962336  40.3633986  65.1604168
  65.2622788  41.1961978  65.0864471  65.2469837  39.8978968  65.8649427
  54.7384172  48.3659858  73.8742413  55.4393631  48.9996341  74.0271808
  54.2679287  48.7074589  73.1138053  62.7678999  32.7314573  69.1995070
  61.8542079  32.9618800  69.3677277  63.1972100  32.8153017  70.0509102
  62.5385457  40.9204465  71.6994964  61.8856908  41.1680372  71.0447416
  62.9165837  40.1068603  71.3657441  59.4992631  50.9564158  65.8023134
  59.6815026  50.1385814  66.2650886  60.3225617  51.1731850  65.3648024
  59.8334797  49.8832343  63.0638182  60.3622563  49.3724798  62.4508345
  60.0963016  49.5674874  63.9283715  58.5873031  41.6624276  78.1861001
  57.9113668  41.5618405  78.8563376  59.4100664  41.5063490  78.6496998
  50.3351890  47.8996213  70.8073516  50.9205326  47.1539900  70.9401420
  50.1376728  48.2100169  71.6910180  53.1890545  50.9347460  65.8235958
  52.5200920  51.4193588  65.3399998  53.0503415  51.1816680  66.7379337
  57.3295813  52.9691204  72.4218617  57.8814121  53.1322825  73.1867702
  57.6702007  53.5595641  71.7498642  52.3060307  35.3166353  73.0240501
  52.3701633  36.1781184  72.6117899  52.2427427  34.7040355  72.2912860
  51.7812579  37.3889486  76.6713536  52.4084618  37.0066563  77.2851060
  50.9240498  37.1703688  77.0369228  62.1806688  47.7952461  78.2767271
  62.7246592  48.4082419  77.7822226  61.5993533  48.3532039  78.7934284
  60.4664201  50.9173179  69.4082299  60.3415340  50.1162919  68.8993244
  61.1243292  51.4119372  68.9196269  62.5299109  48.7182199  71.0361849
  61.5829445  48.5987550  70.9640176  62.8781882  47.8304697  71.1188110
  54.8898682  34.6076338  74.8600091  55.4133084  34.8538635  75.6226400
  54.6711016  35.4396373  74.4403228  59.5345542  48.5134915  67.2366201
  59.3870505  47.5851623  67.4173771  60.3599036  48.5355006  66.7523276
  63.1379664  49.3363474  68.3231074  64.0626212  49.1306335  68.1855525
  62.9694968  49.0879875  69.2320415  56.0951227  35.5490033  72.5449761
  55.7548048  34.7497846  72.9470441  55.3890234  35.8491744  71.9726595
  56.7467699  32.6339346  70.9977084  57.5693769  32.1599824  70.8755975
  56.9905763  33.4129829  71.4975771  54.2706278  39.3258466  68.8069063
  54.1250859  39.6398769  69.6993345  53.7931482  39.9443367  68.2539962
  56.1302661  36.3161014  68.8549953  56.1164230  35.4202107  68.5182251
  56.8475089  36.3231678  69.4888239  57.9828792  36.7498354  70.9003080
  57.7246569  37.6715425  70.8987410  57.4513832  36.3528789  71.5903544
  62.9274980  49.8549142  63.6793165  63.1011858  49.2895564  62.9267018
  63.4203872  50.6550036  63.4972655  48.7451940  41.8663811  71.7456724
  48.2005408  42.6423619  71.8776999  49.6231290  42.2134615  71.5875846
  58.4030747  32.8830305  67.2604243  58.4252444  32.9469638  66.3056222
  58.8198806  32.0434814  67.4544749  68.7814372  42.6185564  65.2983465
  69.2245518  41.8692890  64.9002588  67.9040882  42.6095701  64.9157197
  63.9150153  49.1715906  60.7790064  64.6101058  49.7922599  60.9977378
  64.2573303  48.3211257  61.0542442  49.5317962  40.9933707  74.6386881
  48.7899698  41.1416342  75.2251512  49.2110706  41.2541972  73.7753631
  65.8141576  46.6215611  62.3077394  66.3392900  46.9602884  61.5826714
  65.7263929  45.6862627  62.1240529  57.4761625  50.5349685  74.4367271
  57.7848751  50.2898832  75.3089971  58.2737107  50.7396324  73.9486141
  57.4982237  52.6887595  66.6672648  57.0587227  52.1963973  67.3605504
  58.2490354  52.1460562  66.4264723  49.9774576  48.8799136  66.6697276
  50.8032596  48.5802907  66.2895919  49.6268628  48.1106758  67.1187064
  54.9456109  48.2325604  68.7394949  54.3236118  47.5696309  68.4397177
  55.6160976  48.2586736  68.0568597  48.1783181  46.7985462  67.6286209
  47.3415089  46.3707636  67.4470211  48.1506826  46.9917905  68.5657001
  55.0180636  36.7107392  78.3327455  55.0668792  37.5869515  77.9505225
  55.5603151  36.1684785  77.7599099  65.5035482  47.2548515  77.6128592
  64.7131026  47.2372654  77.0733092  65.2668837  47.7936809  78.3677629
  65.6233357  44.1040981  74.9261321  65.6731362  43.9390989  75.8676844
  65.5147280  43.2368240  74.5359202  62.9137120  40.0871909  76.2420628
  63.8146982  39.9478374  75.9504625  62.9885094  40.2526364  77.1818805
  57.2479925  37.4638764  75.0873814  56.3783234  37.7572330  74.8156403
  57.4839405  38.0479209  75.8081078  67.1251554  46.5237923  75.1703343
  66.8336362  46.8867904  76.0066803  66.5123685  45.8104931  74.9916675
  68.3247236  44.0890803  67.6905913  69.1594128  44.5280607  67.8543473
  68.4606365  43.6129456  66.8714159  65.3738742  41.6470538  73.6383400
  65.8492864  41.8398184  72.8302252  64.4504308  41.7029723  73.3926784
  59.9518959  33.6818381  72.6039234  60.4700903  34.4179408  72.2785723
  59.5974091  33.9882374  73.4385994  60.2031553  30.1018664  68.1240131
  60.4833307  29.4341853  68.7500558  60.9882160  30.2947759  67.6114795
  58.0065021  49.2777658  59.6865157  57.4338988  49.8967845  59.2335629
  58.5797815  49.8277019  60.2205079  64.0740411  38.5236298  71.8711706
  65.0257834  38.6234395  71.8923930  63.9043862  37.7314566  72.3809790
  62.0954791  35.6091881  72.0571107  61.5004723  35.8896894  71.3617596
  61.8104487  36.0985782  72.8287848  61.2262281  49.5614808  60.8173740
  62.1592954  49.4960369  61.0206615  61.1385494  50.3971075  60.3588272
  63.8550298  48.8780678  57.7777687  63.7763929  48.5440542  58.6713445
  64.6759965  49.3702446  57.7769159  66.5528489  41.7442417  70.9854006
  66.5204809  40.8058418  71.1713690  67.1629113  41.8226454  70.2519831
  66.7022977  38.5353461  71.0312289  66.1862026  37.7511917  70.8442218
  67.5862926  38.2072177  71.1958808  64.3633704  32.2794476  66.9908102
  64.1658526  31.9709565  67.8751434  64.9733410  33.0056115  67.1206031
  72.3705039  42.8058424  70.1260043  73.1008427  42.5443712  70.6867746
  71.7611984  42.0687146  70.1662111  70.4520336  40.9466287  70.7234494
  69.7253500  40.8122252  70.1150985  70.0367623  41.2543115  71.5291212
  58.2750512  44.6656216  78.4881867  59.1953522  44.8434815  78.6821913
  58.2400095  43.7212262  78.3361566  51.2712585  42.5757251  71.1304648
  51.4898595  43.5074359  71.1492682  51.6838359  42.2165226  71.9159452
  60.1207351  32.1603383  64.7404633  60.6738390  32.5798837  65.3994656
  60.3577437  31.2339131  64.7827589  56.1440450  38.1490457  80.5207397
  56.0437177  39.0984814  80.4519488  55.9261992  37.8208696  79.6483467
  47.3620937  43.4797722  69.3828263  46.6684409  43.0651674  68.8698217
  48.1093928  43.5218258  68.7861682  63.4986158  34.2703908  64.2483297
  62.9184827  34.9288712  63.8661350  63.2322091  33.4481253  63.8370715
  61.9489724  33.6708966  66.4504618  62.4489503  33.7825501  65.6418936
  62.5925332  33.3670019  67.0905426  56.0071720  41.5787596  79.3372459
  55.5238802  42.3787956  79.5436348  56.0932659  41.5895541  78.3839903
  51.9345058  45.4692130  71.3740892  52.8888311  45.4376073  71.3070824
  51.7357581  45.0082754  72.1891118  52.5244440  44.0393246  73.9411690
  53.3437329  44.5337325  73.9646527  52.7981248  43.1225215  73.9129257
  65.6325572  36.4550520  67.0193985  66.4085962  36.9446972  67.2918602
  64.9073706  36.8808574  67.4765854  68.0698131  37.1678139  68.0767925
  68.6642622  36.9273875  67.3661234  68.1424715  36.4485270  68.7041462
  50.2895287  51.0111750  68.3911090  50.1549755  50.2512151  67.8249088
  49.8727349  51.7352650  67.9239879  66.0656866  37.7348267  64.3440055
  65.8093800  37.3344902  65.1748263  65.4409734  38.4492061  64.2190194
  70.3769204  40.4744340  66.8511347  69.8168762  40.5437529  67.6242909
  69.7712707  40.2985324  66.1310843  53.4464412  51.9081067  68.6029533
  53.3296797  52.8526499  68.5008223  52.6256859  51.6054629  68.9915332
  47.7779354  38.3731380  74.6403887  48.4238218  37.8630334  75.1291112
  47.5696505  39.1100062  75.2147312  60.3032746  45.4412228  80.1396028
  61.1723906  45.6152880  79.7782663  59.8239498  46.2606645  80.0171757
  54.4718927  52.5609329  71.8185461  55.3746173  52.5932939  72.1351956
  54.2456297  51.6309780  71.8331797  56.2272529  51.3140315  68.4795540
  55.2768160  51.3142177  68.3659912  56.5305015  50.5673050  67.9631574
  60.1135084  29.2314202  64.6473720  59.3467480  28.6772688  64.7930402
  60.5245789  29.3036070  65.5087872  52.1176845  35.5198997  78.7378901
  52.9808307  35.1635802  78.9482226  51.5442256  35.1812892  79.4254306
  71.9625222  57.1500854  69.5441302  72.6003632  57.0307601  68.8404642
  71.8446065  58.0981698  69.6029254  68.7714928  57.1028282  69.4802827
  68.4333440  56.9869347  68.5923362  69.6404697  56.7019447  69.4603833
  64.6301744  58.9563758  65.4699718  64.0666609  58.8653695  64.7016006
  64.5154139  58.1363663  65.9502210  62.1766176  60.4514950  68.3083938
  62.9687468  60.1105775  67.8930238  62.4162826  60.5609925  69.2286092
  70.2101303  62.6234726  60.7814183  69.5589283  63.2088806  60.3948197
  71.0045666  63.1540921  60.8409220  64.1356930  59.7123863  61.1801317
  64.9087806  59.1652850  61.0414193  64.4882329  60.5768112  61.3915779
  66.8998179  58.4177094  70.9769576  67.4961752  58.1933116  70.2626539
  66.9573151  57.6761839  71.5795024  66.4723208  55.8716529  58.8119767
  66.7248728  55.3498051  58.0503230  65.5347767  55.7082675  58.9146451
  71.5166491  54.8752308  66.6194510  72.3029580  54.4571731  66.2684927
  71.7805195  55.7798400  66.7876159  71.6876568  60.3125158  61.3183167
  71.0522401  60.3859784  62.0304072  71.3573974  60.9018757  60.6402246
  76.9174918  54.8127541  67.5227489  77.6500090  54.2426758  67.7565318
  76.1614273  54.4249141  67.9633994  66.1919496  57.7744635  61.0144142
  66.0755755  57.0989539  61.6825226  66.3021756  57.2877009  60.1976295
  68.5351037  57.2354782  64.7190831  68.1709245  56.7085403  65.4303753
  69.3918153  56.8453251  64.5457317  74.4400338  48.5249115  71.9822097
  74.1083663  49.3944526  71.7583312  73.8445951  48.2085399  72.6616128
  68.1756524  52.2644682  59.7152180  68.3430927  53.1324918  60.0822651
  67.9853693  52.4271964  58.7913469  64.3844339  57.1775458  67.4154715
  63.4594836  57.0451672  67.6232406  64.6328752  57.9569677  67.9124657
  74.3329001  53.2444201  69.0615447  73.4245879  53.1759610  68.7674208
  74.2816597  53.7216146  69.8897273  68.1545745  54.7202340  60.6998847
  68.0345370  55.1659390  61.5384327  67.4598334  55.0687657  60.1412385
  61.7453150  56.8208731  68.2498504  61.8745531  57.0743210  69.1637915
  61.0650601  57.4136439  67.9303159  65.9152637  67.4905981  64.3488978
  65.8376667  68.4413806  64.4277458  65.3114281  67.1451854  65.0063904
  76.1990648  51.4460640  70.8393321  75.5565028  51.7393173  70.1933116
  75.6945576  51.3313560  71.6446518  73.8530811  55.1923813  61.5279181
  74.7648668  55.4251199  61.3526878  73.3440459  55.7760857  60.9654259
  68.4902649  54.5521047  72.5374030  69.3363844  54.9760461  72.6808679
  68.4301287  53.8954672  73.2312593  71.1966786  51.3681849  69.7769042
  70.3351265  51.6663102  70.0685779  71.2229221  51.5852248  68.8450074
  68.0128356  59.9124039  66.1842847  68.4766701  60.1911742  65.3947470
  67.7485154  59.0107484  66.0015938  64.9052437  59.4595521  69.1222610
  65.4753794  59.8882789  68.4840095  65.4960549  59.1778105  69.8206796
  66.9497242  56.0347192  62.9932412  67.6521285  56.4868235  63.4606339
  66.6177870  55.3931010  63.6212305  60.6922576  54.2930744  68.2949546
  59.9021630  54.5488273  67.8189657  61.1833823  55.1079082  68.4001586
  62.6437321  54.6575324  65.2533023  61.8468484  54.7694018  65.7716518
  62.4162913  54.9961976  64.3873913  58.9760279  54.5461235  70.7264537
  59.2268317  55.4308245  70.9922113  59.5119827  54.3665836  69.9539629
  68.1891006  62.8488134  63.0694518  68.0536681  63.6939670  63.4979365
  68.7300819  63.0507412  62.3060451  61.6420404  60.3663572  63.6422443
  62.1544924  61.1606823  63.7928007  62.2943117  59.6689863  63.5756044
  63.4515288  63.4829329  65.7245196  63.6281917  64.4047293  65.5366180
  64.2472122  63.1687748  66.1539576  62.7367645  55.5293960  75.6007359
  62.6221160  54.6279218  75.9014458  61.8812163  55.7757657  75.2492176
  71.5383470  46.3718696  71.5993411  71.1947739  47.2620338  71.5232522
  71.9062432  46.1820354  70.7362996  59.6069320  58.6952227  64.4182013
  60.4444542  59.1049235  64.2015721  59.7847588  57.7551669  64.3882207
  71.5033753  56.3627307  60.1065846  70.9880376  57.1331912  60.3454234
  71.2311061  55.6892443  60.7298908  69.0880864  51.2077008  65.1651085
  68.2322460  50.8183858  64.9856723  69.5007815  51.2868969  64.3050870
  70.6180010  48.7423351  69.5642644  70.1144806  48.7053486  68.7510450
  70.9110617  49.6516094  69.6239301  66.8622896  48.8262081  68.5708826
  67.7275893  48.6304890  68.2114715  66.9300405  48.5972433  69.4978183
  76.4768027  59.1159662  62.0419020  75.6997469  58.7770821  61.5974182
  77.1559508  59.1212285  61.3673985  71.2920056  54.2354399  61.9325627
  70.9870191  54.5500549  62.7835771  72.2450498  54.3135819  61.9752960
  69.7366488  60.3944623  63.5818581  69.2087849  59.6597382  63.2691819
  69.2353990  61.1719299  63.3358550  64.4685215  51.0564289  65.9425193
  65.0428967  50.8339470  65.2098386  65.0556198  51.1252983  66.6953794
  73.5264792  56.9438016  66.7489569  74.0396674  57.5768008  67.2511279
  74.1766016  56.3439211  66.3832929  64.7954802  53.0868750  59.9621078
  63.9592115  53.4243436  60.2830353  64.6559572  52.9517730  59.0248215
  66.7707883  47.9305538  64.6700262  66.1172295  47.6154555  64.0456877
  66.7288357  47.3081278  65.3960085  67.8819088  58.2124833  56.5853554
  66.9746150  57.9814086  56.7844703  68.3790120  57.4162452  56.7727536
  70.7887167  66.9222340  59.5050241  70.1148865  67.2254037  60.1135198
  71.1752989  67.7251420  59.1555698  70.0045623  54.4187471  68.9947910
  69.0868185  54.6402418  68.8369598  70.4205767  54.4933782  68.1359617
  70.7880671  55.8178887  64.1250590  71.5352490  56.3300284  63.8157712
  71.0572261  55.4962940  64.9854984  69.0607321  58.3137428  61.1077544
  68.1518540  58.0296461  61.2050014  69.0902405  58.7336506  60.2480851
  74.2926589  61.9244017  64.8768712  73.8388916  61.0834927  64.9333902
  73.6620555  62.5605416  65.2143492  73.2359508  52.8536003  66.1069379
  72.4982265  52.3413390  66.4379622  73.4886282  52.4136385  65.2952656
  72.7359528  63.7620514  65.8118530  73.0282502  64.3225571  65.0930896
  73.2458148  64.0549075  66.5671689  73.3371136  45.6312255  66.7011149
  73.6430012  44.7709619  66.4137064  74.0623740  46.2229876  66.5010143
  59.6295492  56.0342942  65.0892747  59.4319891  55.4412303  64.3643813
  59.0742156  55.7295152  65.8068685  67.6092215  55.9266048  67.2087340
  67.6640825  54.9739885  67.1329816  66.7983417  56.0825487  67.6928638
  68.7583409  59.8546171  58.4465623  68.3202839  59.1382030  57.9871260
  69.4993850  60.0822286  57.8850714  65.5484575  54.5443108  64.9677719
  64.7352441  54.8437279  65.3742911  66.0443569  54.1498797  65.6852201
  67.6993153  64.5400865  66.9011983  67.6569332  64.7661711  65.9720515
  68.6155852  64.3064240  67.0497784  76.8756524  58.1303368  64.5041942
  76.7374422  58.3204964  63.5763131  76.5192743  58.8922751  64.9609993
  65.0398650  52.1161464  70.5838954  65.6798029  51.9750223  69.8861917
  64.2076180  51.8295977  70.2077556  65.8158954  61.4163894  66.6973946
  66.6099552  60.9214214  66.4956521  65.1050646  60.8881757  66.3341652
  62.1241717  55.5606976  62.7733699  61.1939305  55.4991431  62.9903661
  62.2199189  55.0382929  61.9770340  62.0427266  52.0861789  65.3611940
  62.3034084  53.0007122  65.2521101  62.8644439  51.6186231  65.5108553
  63.5152192  53.4999546  72.5310765  64.1875245  53.2916908  71.8823414
  62.6881978  53.3021632  72.0915997  69.4177764  50.1261487  74.5476426
  68.7705679  50.8251436  74.4540902  70.1878779  50.5597631  74.9152674
  68.9878382  67.0902013  61.7197320  69.1630138  66.6190056  62.5342942
  68.3011170  67.7167779  61.9478580  69.9435445  61.3674519  67.7660621
  69.6085278  61.3275289  68.6618271  69.4439391  60.7019235  67.2931031
  63.9179689  56.7742149  73.2913202  63.7799487  56.0422388  73.8924741
  64.8284612  56.6851049  73.0097390  72.8794637  58.7130553  58.0397681
  72.2623807  57.9877381  57.9430733  72.4111125  59.4739913  57.6964755
  66.5461990  56.4862108  72.7796882  67.2561608  55.8455300  72.7383500
  66.5031298  56.7375003  73.7023063  65.2590924  53.4727326  74.5992521
  64.7228281  53.0218064  75.2514118  64.6707632  53.6073235  73.8562986
  64.6693183  52.9315977  57.1618985  63.7922649  52.8104778  56.7981232
  65.1450936  52.1402056  56.9097874  56.1895323  57.7193137  67.2560492
  56.8766363  57.4054867  66.6681507  56.0343451  58.6234502  66.9827743
  60.9930045  52.6083334  71.6845516  60.9088234  52.0009003  70.9495926
  60.1712751  53.0992352  71.6855012  67.8557109  65.2842268  64.4081505
  67.0724630  65.8263948  64.5019730  68.5549854  65.8016247  64.8075747
  71.1653759  51.0936897  67.0515711  71.6622458  50.3406860  66.7316781
  70.3940740  51.1301214  66.4858920  72.2483539  59.8508584  64.6254134
  71.3139818  59.9710047  64.4558838  72.4260208  58.9481051  64.3614144
  67.7488727  53.2354280  66.7787395  67.3786515  52.6825321  67.4668301
  68.2447820  52.6312414  66.2262395  75.6356091  55.6925904  65.1604168
  76.1016543  56.5253895  65.0864471  76.0863591  55.2270885  65.8649427
  73.7032322  62.0369725  62.1590320  73.9792166  61.9226320  63.0684194
  72.8336821  61.6387210  62.1202493  73.6072753  48.0606491  69.1995070
  72.6935833  48.2910718  69.3677277  74.0365855  48.1444935  70.0509102
  70.3386386  66.2856076  65.8023134  70.5208780  65.4677732  66.2650886
  71.1619372  66.5023768  65.3648024  70.6728551  65.2124261  63.0638182
  71.2016318  64.7016716  62.4508345  70.9356771  64.8966791  63.9283715
  61.1745644  63.2288130  70.8073516  61.7599081  62.4831818  70.9401420
  60.9770483  63.5392087  71.6910180  64.0284299  66.2639378  65.8235958
  63.3594675  66.7485505  65.3399998  63.8897169  66.5108598  66.7379337
  55.7663299  55.7993730  69.5277959  55.8047398  55.2657321  70.3215077
  55.2603592  55.2728936  68.9088936  63.1454061  50.6458271  73.0240501
  63.2095388  51.5073102  72.6117899  63.0821181  50.0332273  72.2912860
  62.6206334  52.7181404  76.6713536  63.2478372  52.3358481  77.2851060
  61.7634253  52.4995605  77.0369228  59.3971876  54.5257833  62.6031891
  59.6925317  53.6168511  62.5498944  58.4959912  54.5045572  62.2812893
  62.9266123  52.6013829  68.5859439  62.2052709  53.2149797  68.4466912
  63.7159379  53.1371594  68.5076085  65.7292437  49.9368256  74.8600091
  66.2526839  50.1830552  75.6226400  65.5104770  50.7688291  74.4403228
  61.1259718  52.2071930  62.7271216  60.7972424  51.3269309  62.5446322
  61.4799089  52.1519599  63.6147605  70.3739297  63.8426833  67.2366201
  70.2264259  62.9143540  67.4173771  71.1992790  63.8646924  66.7523276
  64.2401541  52.4944900  63.0946693  64.5797614  53.0230821  62.3725302
  64.6873662  52.8325306  63.8705260  66.9344982  50.8781951  72.5449761
  66.5941802  50.0789764  72.9470441  66.2283988  51.1783662  71.9726595
  67.5861454  47.9631263  70.9977084  68.4087523  47.4891741  70.8755975
  67.8299517  48.7421747  71.4975771  66.2269688  50.9919522  61.2939986
  66.9478051  51.3700774  60.7903703  65.6034992  51.7108398  61.3974964
  70.3700811  51.6964671  62.2298318  70.5864426  52.5789309  61.9287147
  69.8894878  51.3050884  61.5003960  65.1100033  54.6550384  68.8069063
  64.9644613  54.9690687  69.6993345  64.6325236  55.2735284  68.2539962
  66.9696415  51.6452932  68.8549953  66.9557984  50.7494025  68.5182251
  67.6868844  51.6523596  69.4888239  68.8222546  52.0790272  70.9003080
  68.5640324  53.0007343  70.8987410  68.2907587  51.6820707  71.5903544
  73.7668735  65.1841059  63.6793165  73.9405612  64.6187482  62.9267018
  74.2597626  65.9841954  63.4972655  59.5845695  57.1955728  71.7456724
  59.0399163  57.9715536  71.8776999  60.4625045  57.5426533  71.5875846
  66.3733311  50.5267312  64.1237523  66.4949223  49.5983958  64.3228410
  66.0835354  50.5405998  63.2115838  69.2424502  48.2122223  67.2604243
  69.2646199  48.2761556  66.3056222  69.6592561  47.3726731  67.4544749
  79.6208126  57.9477482  65.2983465  80.0639272  57.1984807  64.9002588
  78.7434636  57.9387618  64.9157197  74.7543907  64.5007824  60.7790064
  75.4494812  65.1214516  60.9977378  75.0967058  63.6503175  61.0542442
  60.3711717  56.3225625  74.6386881  59.6293453  56.4708260  75.2251512
  60.0504461  56.5833890  73.7753631  76.6535331  61.9507529  62.3077394
  77.1786655  62.2894802  61.5826714  76.5657683  61.0154544  62.1240529
  60.8168330  64.2091053  66.6697276  61.6426350  63.9094825  66.2895919
  60.4662382  63.4398676  67.1187064  65.7849863  63.5617521  68.7394949
  65.1629873  62.8988227  68.4397177  66.4554730  63.5878653  68.0568597
  59.0176935  62.1277380  67.6286209  58.1808844  61.6999554  67.4470211
  58.9900581  62.3209823  68.5657001  65.3463370  62.1121445  62.2153410
  65.4951491  62.7956909  61.5620083  66.1529814  62.0926535  62.7302866
  63.1016003  58.1386622  63.2214479  62.8562045  57.2348952  63.4194689
  63.2711918  58.1403773  62.2793957  70.7912713  49.0110299  72.6039234
  71.3094657  49.7471326  72.2785723  70.4367846  49.3174292  73.4385994
  62.3711651  53.8714980  60.7200640  61.6780896  53.9459335  60.0640676
  62.1263403  53.1075324  61.2422157  71.0425307  45.4310581  68.1240131
  71.3227061  44.7633770  68.7500558  71.8275914  45.6239677  67.6114795
  68.8458776  64.6069575  59.6865157  68.2732743  65.2259762  59.2335629
  69.4191570  65.1568937  60.2205079  72.9348545  50.9383799  72.0571107
  72.3398477  51.2188811  71.3617596  72.6498242  51.4277700  72.8287848
  72.0656036  64.8906725  60.8173740  72.9986709  64.8252287  61.0206615
  71.9779248  65.7262992  60.3588272  74.6944052  64.2072596  57.7777687
  74.6157684  63.8732459  58.6713445  75.5153719  64.6994364  57.7769159
  69.2305574  55.9430388  57.0281210  70.1764679  55.8136596  57.0969628
  68.8519819  55.2045050  57.5050638  75.2027459  47.6086394  66.9908102
  75.0052280  47.3001482  67.8751434  75.8127164  48.3348033  67.1206031
  67.4148491  53.8680364  56.9636095  66.5079947  53.5713477  57.0398809
  67.6924473  53.5710183  56.0970381  58.3326432  55.1886728  67.4135141
  58.0129216  54.3352036  67.1209515  57.7859860  55.4035306  68.1693109
  62.1106339  57.9049169  71.1304648  62.3292349  58.8366277  71.1492682
  62.5232113  57.5457143  71.9159452  69.0310557  48.4117254  63.1180336
  68.2211286  48.0664339  63.4935582  69.7194974  48.1024798  63.7067948
  70.9601106  47.4895301  64.7404633  71.5132144  47.9090754  65.3994656
  71.1971192  46.5631049  64.7827589  66.1847276  50.7267300  57.1048074
  67.0466440  51.0522198  57.3643892  66.3697620  49.9398796  56.5921140
  58.2014692  58.8089639  69.3828263  57.5078163  58.3943592  68.8698217
  58.9487683  58.8510176  68.7861682  74.3379913  49.5995826  64.2483297
  73.7578582  50.2580630  63.8661350  74.0715845  48.7773171  63.8370715
  72.7883479  49.0000884  66.4504618  73.2883257  49.1117418  65.6418936
  73.4319087  48.6961937  67.0905426  60.1151434  58.7407893  67.2594278
  60.0922123  58.8395580  66.3076161  60.4252071  59.5873044  67.5811444
  62.7738812  60.7984048  71.3740892  63.7282066  60.7667990  71.3070824
  62.5751336  60.3374672  72.1891118  73.1204791  51.7595916  63.3039645
  72.2330646  52.0445567  63.0859840  73.5358780  51.5989680  62.4566922
  76.4719327  51.7842437  67.0193985  77.2479717  52.2738890  67.2918602
  75.7467461  52.2100492  67.4765854  78.9091885  52.4970057  68.0767925
  79.5036376  52.2565793  67.3661234  78.9818469  51.7777187  68.7041462
  61.1289041  66.3403668  68.3911090  60.9943509  65.5804068  67.8249088
  60.7121103  67.0644567  67.9239879  72.2648004  61.5240591  57.3987665
  72.9683854  61.7290594  58.0145321  71.5410653  62.0917353  57.6636749
  73.0945814  57.2750452  63.5189936  73.0381016  57.7319004  62.6797568
  73.6474157  56.5141137  63.3412778  76.9050620  53.0640184  64.3440055
  76.6487555  52.6636820  65.1748263  76.2803488  53.7783978  64.2190194
  81.2162958  55.8036258  66.8511347  80.6562516  55.8729447  67.6242909
  80.6106461  55.6277242  66.1310843  74.1734701  61.9623120  59.4486126
  75.0080305  61.5304319  59.2663600  74.0119044  61.7905134  60.3763020
  73.8280594  58.4655234  60.8142465  73.7729397  58.2999505  59.8730909
  73.2026649  59.1731267  60.9704655  58.6173109  53.7023298  74.6403887
  59.2631972  53.1922252  75.1291112  58.4090260  54.4391980  75.2147312
  67.1376719  47.9663343  60.3927783  67.1255389  48.9105183  60.5496054
  68.0300141  47.7833488  60.0987244  70.9528839  44.5606119  64.6473720
  70.1861234  44.0064606  64.7930402  71.3639544  44.6327988  65.5087872
  77.3116962  71.2008447  58.8119767  77.5642483  70.6789968  58.0503230
  76.3741521  71.0374592  58.9146451  79.0150279  67.5936600  59.7152180
  79.1824681  68.4616836  60.0822651  78.8247448  67.7563881  58.7913469
  75.6348557  68.4160668  59.9621078  74.7985869  68.7535354  60.2830353
  75.4953326  68.2809647  59.0248215  77.6101637  63.2597455  64.6700262
  76.9566050  62.9446473  64.0456877  77.5682112  62.6373196  65.3960085
  78.7212842  73.5416751  56.5853554  77.8139904  73.3106004  56.7844703
  79.2183874  72.7454370  56.7727536  72.9635472  70.8898893  62.7733699
  72.0333060  70.8283349  62.9903661  73.0592944  70.3674846  61.9770340
  75.5086937  68.2607895  57.1618985  74.6316403  68.1396696  56.7981232
  75.9844690  67.4693973  56.9097874  70.2365631  69.8549750  62.6031891
  70.5319072  68.9460429  62.5498944  69.3353667  69.8337490  62.2812893
  71.9653472  67.5363848  62.7271216  71.6366179  66.6561227  62.5446322
  72.3192843  67.4811517  63.6147605  77.0663443  66.3211439  61.2939986
  77.7871805  66.6992692  60.7903703  76.4428747  67.0400316  61.3974964
  77.2127066  65.8559230  64.1237523  77.3342977  64.9275876  64.3228410
  76.9229108  65.8697916  63.2115838  73.2105405  69.2006898  60.7200640
  72.5174650  69.2751253  60.0640676  72.9657157  68.4367241  61.2422157
  80.0699329  71.2722306  57.0281210  81.0158434  71.1428514  57.0969628
  79.6913574  70.5336968  57.5050638  78.2542246  69.1972282  56.9636095
  77.3473701  68.9005395  57.0398809  78.5318227  68.9002100  56.0970381
  79.8704312  63.7409172  63.1180336  79.0605040  63.3956257  63.4935582
  80.5588729  63.4316716  63.7067948  77.0241031  66.0559217  57.1048074
  77.8860195  66.3814116  57.3643892  77.2091375  65.2690713  56.5921140
  77.9770474  63.2955260  60.3927783  77.9649143  64.2397100  60.5496054
  78.8693895  63.1125406  60.0987244  81.7922593  59.8898037  64.6473720
  81.0254989  59.3356524  64.7930402  82.2033298  59.9619906  65.5087872
  33.3971375  -1.4907649  51.0734284  33.3195405  -0.5399824  51.1522765
  32.7933019  -1.8361777  51.7309211  32.0565342  -3.9806128  58.4500845
  32.6072767  -4.1089065  57.6777839  31.2176818  -3.6811239  58.0995738
  38.2705904  -2.0591290  46.2295547  37.5967603  -1.7559594  46.8380505
  38.6571726  -1.2562210  45.8801004  36.4697120  -1.8911618  48.4442626
  36.6448875  -2.3623575  49.2588249  35.7829908  -1.2645852  48.6723887
  31.0358205   1.2577745  55.2182486  31.2754803   1.8896269  55.8961505
  30.1927401   0.9065785  55.5047846  35.5486067  -2.9343133  57.6223990
  35.4756238  -2.1288161  58.1343295  35.1063460  -2.7351167  56.7972012
  35.3375846  -3.6971363  51.1326812  34.5543368  -3.1549682  51.2265037
  36.0368592  -3.1797383  51.5321053  38.0084750  -3.0356299  59.7782149
  38.7212722  -2.4008834  59.7058051  37.5174779  -2.9392433  58.9622151
  28.6564382  -5.7525500  57.5318823  29.2417819  -6.4981812  57.6646727
  28.4589220  -5.4421543  58.4155487  31.5103037  -2.7174253  52.5481265
  30.8413412  -2.2328125  52.0645305  31.3715907  -2.4705032  53.4624644
  35.6508306  -0.6830509  59.1463923  36.2026614  -0.5198888  59.9113009
  35.9914499  -0.0926071  58.4743948  35.7974117  -3.1172028  61.1612578
  36.1061243  -3.3622881  62.0335277  36.5949599  -2.9125389  60.6731448
  35.8194729  -0.9634118  53.3917954  35.3799719  -1.4557739  54.0850811
  36.5702846  -1.5061150  53.1510030  28.2987068  -4.7722577  53.3942582
  29.1245088  -5.0718805  53.0141226  27.9481120  -5.5414955  53.8432371
  28.6107779  -2.6409963  55.1156397  28.4762247  -3.4009562  54.5494395
  28.1939841  -1.9169063  54.6485186  31.7676905  -1.7440646  55.3274839
  31.6509289  -0.7995213  55.2253530  30.9469351  -2.0467084  55.7160639
  32.7931419  -1.0912384  58.5430768  33.6958666  -1.0588774  58.8597263
  32.5668789  -2.0211933  58.5577104  34.5485021  -2.3381397  55.2040847
  33.5980652  -2.3379536  55.0905219  34.8517507  -3.0848663  54.6876881
  50.2837714   3.4979141  56.2686609  50.9216124   3.3785888  55.5649949
  50.1658557   4.4459985  56.3274561  47.0927421   3.4506569  56.2048134
  46.7545932   3.3347634  55.3168668  47.9617189   3.0497734  56.1849140
  42.9514236   5.3042046  52.1945025  42.3879101   5.2131982  51.4261312
  42.8366631   4.4841950  52.6747517  47.5747204   4.6041421  62.1634339
  47.5635844   4.2094219  61.2914843  47.7367843   3.8707493  62.7568111
  40.4978668   6.7993237  55.0329245  41.2899960   6.4584062  54.6175544
  40.7375318   6.9088212  55.9531398  48.5313795   8.9713013  47.5059489
  47.8801775   9.5567094  47.1193503  49.3258158   9.5019208  47.5654527
  42.4569422   6.0602150  47.9046624  43.2300298   5.5131137  47.7659500
  42.8094821   6.9246400  48.1161085  44.2954465   7.3878533  61.1113523
  44.0044331   8.2924164  60.9960189  44.9311449   7.4295060  61.8257593
  45.2210672   4.7655381  57.7014883  45.8174244   4.5411404  56.9871846
  45.2785643   4.0240127  58.3040331  44.7935700   2.2194817  45.5365074
  45.0461221   1.6976338  44.7748537  43.8560259   2.0560962  45.6391757
  50.0089060   6.6603445  48.0428474  49.3734893   6.7338072  48.7549378
  49.6786467   7.2497044  47.3647553  44.5131989   4.1222922  47.7389449
  44.3968247   3.4467826  48.4070533  44.6234249   3.6355296  46.9221602
  46.8563530   3.5833070  51.4436138  46.4921737   3.0563691  52.1549059
  47.7130646   3.1931539  51.2702623  49.2544350   7.0739948  58.1063317
  48.9545073   7.9764987  57.9979124  48.9095409   6.8072131  58.9584470
  42.7056831   3.5253745  54.1400021  41.7807328   3.3929959  54.3477713
  42.9541245   4.3047964  54.6369964  46.4758238   1.0680627  47.4244153
  46.3557863   1.5137678  48.2629634  45.7810826   1.4165944  46.8657691
  40.0665642   3.1687019  54.9743810  40.1958024   3.4221497  55.8883222
  39.3863094   3.7614727  54.6548465  44.2365130  13.8384269  51.0734284
  44.1589159  14.7892094  51.1522765  43.6326773  13.4930141  51.7309211
  46.7282359   1.0112134  63.7295651  45.9515693   1.5706054  63.7198516
  47.3672922   1.4968917  64.2510522  44.9828732   3.8197587  63.2913618
  45.7243416   4.3582631  63.0148442  44.2765717   4.4463876  63.4485170
  50.4584071   5.9626728  61.8885780  50.8667427   5.5209138  61.1440412
  49.7361333   5.3879355  62.1419973  46.8115141   0.8999335  59.2619337
  47.6576337   1.3238748  59.4053986  46.7513779   0.2432959  59.9557900
  50.7812886   6.5227918  55.6438069  50.1521748   6.6873633  54.9414137
  50.3938548   6.9369528  56.4149033  54.6602118   7.4582356  52.9982433
  53.9753156   7.8381258  52.4479466  54.7445967   8.0677683  53.7314380
  51.9153050   5.1042315  59.5977776  52.1269945   5.7474075  58.9212157
  51.8682798   4.2704632  59.1299706  46.3340848   6.2602326  52.9088154
  46.7979193   6.5390029  52.1192776  46.0697646   5.3585771  52.7261245
  43.2264929   5.8073808  55.8467917  43.7966286   6.2361076  55.2085402
  43.8173041   5.5256393  56.5452103  45.2709734   2.3825479  49.7177719
  45.9733777   2.8346523  50.1851645  44.9390362   1.7409298  50.3457612
  43.7190095   0.9737235  64.0928928  43.0888756   1.6553516  64.3264325
  43.6126183   0.8620317  63.1482067  39.0135068   0.6409032  55.0194853
  38.2234122   0.8966560  54.5434963  39.5046315   1.4557369  55.1246893
  53.0298877   7.9814271  57.7700133  53.8516321   7.5794458  57.4882815
  53.0261280   7.8782505  58.7216249  40.9649813   1.0053611  51.9778329
  40.1680977   1.1172305  52.4961825  40.7375406   1.3440263  51.1119220
  46.7955481   7.5298314  59.9260844  46.8599913   7.9918721  60.7619016
  46.0866405   6.8995679  60.0543154  37.2972771   0.8939522  57.4509843
  37.5480809   1.7786532  57.7167419  37.8332319   0.7144124  56.6784935
  46.5103499   9.1966421  49.7939824  46.3749173  10.0417957  50.2224672
  47.0513311   9.3985699  49.0305758  39.9632896   6.7141860  50.3667749
  40.4757417   7.5085110  50.5173314  40.6155609   6.0168150  50.3001351
  41.7727781   9.8307616  52.4490502  41.9494409  10.7525580  52.2611486
  42.5684614   9.5166035  52.8784882  41.0580137   1.8772248  62.3252666
  40.9433652   0.9757505  62.6259765  40.2024655   2.1235944  61.9737482
  48.1371975   9.8189988  63.9240166  47.6935829   9.0326367  63.6061071
  48.7989189  10.0069138  63.2584057  42.8959096  11.3485790  58.4500845
  43.4466521  11.2202853  57.6777839  42.0570572  11.6480679  58.0995738
  50.2353213  10.0992788  61.9521568  50.2171688  10.9201669  61.4601837
  51.1573133   9.9746863  62.1771709  46.6926267   7.6136917  62.7945076
  47.2254604   6.8525206  62.5644384  46.1640348   7.3210569  63.5369230
  37.9281813   5.0430514  51.1427320  38.7657035   5.4527522  50.9261028
  38.1060080   4.1029956  51.1127514  49.8246245   2.7105594  46.8311153
  49.3092868   3.4810199  47.0699540  49.5523553   2.0370731  47.4544214
  54.7980519   5.4637949  48.7664326  54.0209962   5.1249109  48.3219488
  55.4772000   5.4690572  48.0919291  48.0578980   6.7422910  50.3063888
  47.5300341   6.0075669  49.9937125  47.5566483   7.5197586  50.0603856
  53.0371826   4.9371930  55.4230934  52.3795500   5.6271192  55.5111063
  53.8412225   5.3268362  55.7664921  51.8477285   3.2916303  53.4734876
  52.3609166   3.9246295  53.9756586  52.4978509   2.6917499  53.1078236
  43.1167295  -0.5652963  46.6866385  42.2804607  -0.2278276  47.0075659
  42.9772064  -0.7003983  45.7493522  46.2031580   4.5603120  43.3098861
  45.2958642   4.3292374  43.5090010  46.7002612   3.7640739  43.4972843
  49.1099659  13.2700627  46.2295547  48.4361358  13.5732324  46.8380505
  49.4965481  14.0729708  45.8801004  48.3258116   0.7665759  55.7193217
  47.4080677   0.9880706  55.5614905  48.7418259   0.8412069  54.8604924
  49.1093163   2.1657174  50.8495897  49.8564982   2.6778572  50.5403019
  49.3784753   1.8441227  51.7100290  47.3819814   4.6615715  47.8322851
  46.4731033   4.3774748  47.9295321  47.4114897   5.0814794  46.9726158
  52.6139081   8.2722305  51.6014019  52.1601408   7.4313214  51.6579209
  51.9833048   8.9083703  51.9388799  51.0572020  10.1098801  52.5363837
  51.3494995  10.6703858  51.8176202  51.5670641  10.4027362  53.2916996
  37.9507984   2.3821229  51.8138053  37.7532384   1.7890590  51.0889120
  37.3954648   2.0773439  52.5313992  45.9304708   2.2744336  53.9332646
  45.9853317   1.3218172  53.8575123  45.1195910   2.4303775  54.4173945
  47.0795901   6.2024459  45.1710930  46.6415331   5.4860318  44.7116567
  47.8206342   6.4300574  44.6096021  43.8697067   0.8921395  51.6923025
  43.0564933   1.1915566  52.0988217  44.3656062   0.4977084  52.4097508
  46.0205645  10.8879152  53.6257290  45.9781824  11.1139999  52.6965822
  46.9368344  10.6542527  53.7743091  49.4671279   1.3563220  60.5237919
  49.8220667   1.5834693  61.3832385  50.1143410   1.6881597  59.9015174
  55.1969016   4.4781656  51.2287248  55.0586915   4.6683252  50.3008437
  54.8405235   5.2401039  51.6855299  55.2238396   6.5458183  56.2398520
  55.6574902   6.4533472  57.0881574  55.9369976   6.5215683  55.6018536
  44.1371446   7.7642181  53.4219253  44.9312045   7.2692501  53.2201828
  43.4263139   7.2360044  53.0586958  48.9566291  10.1460277  57.7731620
  49.0103313  10.7151213  58.5409336  48.0881072  10.3162162  57.4085657
  40.4454210   1.9085263  49.4979005  39.5151798   1.8469719  49.7148968
  40.5411682   1.3861216  48.7015647  40.3639759  -1.5659924  52.0857247
  40.6246576  -0.6514591  51.9766408  41.1856931  -2.0335482  52.2353860
  41.8364684  -0.1522167  59.2556072  42.5087737  -0.3604805  58.6068720
  41.0094471  -0.3500081  58.8161304  56.0853945   6.5881883  58.7731405
  56.2789835   7.4927694  59.0190680  55.9854563   6.1289302  59.6069990
  51.1469054   6.7388626  64.3472286  50.9954560   6.5099178  63.4302369
  51.1373733   7.6959228  64.3603631  47.9154390   4.3120539  59.3318552
  48.8446450   4.4631698  59.1587519  47.4945420   4.4004560  58.4767199
  46.7142722   8.3371203  57.1017090  46.5753808   7.9689988  57.9743028
  45.9257318   8.8518843  56.9301048  47.3090874  13.4380300  48.4442626
  47.4842630  12.9668343  49.2588249  46.6223662  14.0646066  48.6723887
  48.2647937   7.7152806  54.4905928  47.9297770   7.6753576  55.3863577
  47.7651883   7.0497522  54.0176338  42.2392181   3.1220436  60.0158509
  42.1011979   2.3900675  60.6170048  43.1497105   3.0329336  59.7342696
  51.2007129   5.0608840  44.7642987  50.5836300   4.3355668  44.6676040
  50.7323617   5.8218201  44.4210062  44.8674482   2.8340395  59.5042188
  45.5774100   2.1933588  59.4628807  44.8243790   3.0853290  60.4268369
  52.8561261   9.7707749  62.4248768  52.7973807   9.0866969  61.7579351
  53.2580779  10.5126739  61.9729394  43.5803416  -0.1794387  61.3237828
  43.0440773  -0.6303648  61.9759424  42.9920124  -0.0448478  60.5808292
  42.9905675  -0.7205735  43.8864292  42.1135141  -0.8416935  43.5226538
  43.4663428  -1.5119657  43.6343180  52.8578668   7.7347333  60.6562747
  51.9705447   7.3973254  60.7789146  53.4277219   7.0030364  60.8931513
  34.5107815   4.0671424  53.9805799  35.1978855   3.7533154  53.3926814
  34.3555944   4.9712789  53.7073050  39.3142537  -1.0438379  58.4090822
  39.2300726  -1.6512710  57.6741232  38.4925244  -0.5529361  58.4100319
  46.1769601  11.6320555  51.1326812  45.3937123  12.1742235  51.2265037
  46.8762346  12.1494535  51.5321053  50.5696032   6.1986872  51.3499441
  49.6352310   6.3188334  51.1804145  50.7472700   5.2959338  51.0859451
  43.8990418  10.0430062  60.5987720  44.5999878  10.6766545  60.7517114
  43.4285533  10.3844794  59.8383359  52.0244814   8.3848012  48.8835627
  52.3004658   8.2704607  49.7929501  51.1549313   7.9865497  48.8447800
  51.6991704   2.5974670  58.4240270  51.0463155   2.8450577  57.7692723
  52.0772084   1.7838808  58.0902748  48.6598878  12.6334363  52.5268441
  48.8421273  11.8156019  52.9896193  49.4831864  12.8502055  52.0893331
  48.9941044  11.5602548  49.7883489  49.5228810  11.0495003  49.1753651
  49.2569263  11.2445078  50.6529022  47.7479277   3.3394481  64.9106307
  47.0719914   3.2388610  65.5808683  48.5706911   3.1833695  65.3742305
  39.4958136   9.5766418  57.5318823  40.0811573   8.8310105  57.6646727
  39.2982975   9.8870374  58.4155487  42.3496792  12.6117665  52.5481265
  41.6807167  13.0963793  52.0645305  42.2109661  12.8586885  53.4624644
  34.0875791   2.1472018  56.2523266  34.1259891   1.6135608  57.0460384
  33.5816084   1.6207223  55.6334243  40.9418826  -0.9340309  63.3958842
  41.5690865  -1.3163232  64.0096367  40.0846745  -1.1526107  63.7614535
  51.3412934   9.4722666  65.0012578  51.8852838  10.0852624  64.5067533
  50.7599779  10.0302244  65.5179591  37.7184369   0.8736120  49.3277197
  38.0137810  -0.0353202  49.2744251  36.8172404   0.8523859  49.0058200
  49.6270447  12.5943384  56.1327606  49.5021587  11.7933124  55.6238551
  50.2849539  13.0889577  55.6441576  41.2478616  -1.0507884  55.3104746
  40.5265201  -0.4371916  55.1712219  42.0371871  -0.5150119  55.2321392
  51.6905356  10.3952404  57.7607156  50.7435691  10.2757755  57.6885482
  52.0388129   9.5074902  57.8433417  39.4472210  -1.4449782  49.4516522
  39.1184916  -2.3252404  49.2691628  39.8011581  -1.5002114  50.3392912
  48.6951789  10.1905120  53.9611508  48.5476752   9.2621828  54.1419078
  49.5205283  10.2125211  53.4768583  42.5614033  -1.1576813  49.8192000
  42.9010106  -0.6290891  49.0970608  43.0086154  -0.8196407  50.5950567
  52.2985911  11.0133679  55.0476381  53.2232458  10.8076540  54.9100832
  52.1301214  10.7650080  55.9565722  43.4312525   1.0028671  55.5314370
  43.2857106   1.3168974  56.4238651  42.9537728   1.6213571  54.9785268
  52.0881227  11.5319346  50.4038472  52.2618105  10.9665769  49.6512325
  52.5810118  12.3320241  50.2217962  37.9058187   3.5434016  58.4702031
  37.3611655   4.3193823  58.6022305  38.7837537   3.8904820  58.3121152
  53.0756400  10.8486111  47.5035370  53.7707304  11.4692804  47.7222685
  53.4179550   9.9981462  47.7787748  38.6924209   2.6703912  61.3632188
  37.9505945   2.8186547  61.9496818  38.3716953   2.9312177  60.4998937
  54.9747823   8.2985816  49.0322701  55.4999147   8.6373089  48.3072021
  54.8870175   7.3632832  48.8485836  46.6588484  14.3657800  53.3917954
  46.2193474  13.8734178  54.0850811  47.4096600  13.8230767  53.1510030
  39.1380823  10.5569340  53.3942582  39.9638842  10.2573112  53.0141226
  38.7874875   9.7876963  53.8432371  44.1062356   9.9095809  55.4640256
  43.4842365   9.2466514  55.1642484  44.7767223   9.9356941  54.7813904
  37.3389428   8.4755667  54.3531516  36.5021336   8.0477841  54.1715517
  37.3113073   8.6688110  55.2902307  54.6641729   8.9318720  64.3373899
  53.8737273   8.9142859  63.7978398  54.4275083   9.4707014  65.0922936
  54.7839604   5.7811186  61.6506628  54.8337609   5.6161194  62.5922150
  54.6753527   4.9138445  61.2604508  43.6675863   8.4599732  48.9398717
  43.8163983   9.1435196  48.2865389  44.4742306   8.4404822  49.4548172
  56.2857801   8.2008128  61.8948649  55.9942609   8.5638108  62.7312110
  55.6729932   7.4875136  61.7161981  57.4853483   5.7661008  54.4151219
  58.3200374   6.2050812  54.5788780  57.6212612   5.2899661  53.5959465
  54.5344989   3.3240743  60.3628707  55.0099111   3.5168389  59.5547559
  53.6110554   3.3799928  60.1172091  41.4228496   4.4864910  49.9459785
  41.1774538   3.5827240  50.1439996  41.5924410   4.4882060  49.0039263
  40.6924143   0.2193267  47.4445947  39.9993388   0.2937622  46.7885983
  40.4475895  -0.5446389  47.9667464  47.1671268  10.9547863  46.4110464
  46.5945235  11.5738050  45.9580936  47.7404062  11.5047224  46.9450386
  50.3868528  11.2385013  47.5419046  51.3199201  11.1730574  47.7451922
  50.2991741  12.0741279  47.0833579  53.0156545  10.5550883  44.5022994
  52.9370176  10.2210747  45.3958752  53.8366211  11.0472651  44.5014466
  47.5518067   2.2908675  43.7526516  48.4977171   2.1614883  43.8214934
  47.1732312   1.5523337  44.2295945  47.4356759   6.3426421  65.2127173
  48.3559769   6.5205020  65.4067220  47.4006342   5.3982467  65.0606873
  45.7360984   0.2158652  43.6881402  44.8292439  -0.0808236  43.7644115
  46.0136965  -0.0811530  42.8215688  36.6538924   1.5365015  54.1380448
  36.3341709   0.6830323  53.8454822  36.1072352   1.7513593  54.8938415
  40.4318832   4.2527456  57.8549955  40.6504841   5.1844564  57.8737988
  40.8444606   3.8935430  58.6404758  45.3046697  -0.1739338  67.2452704
  45.2043424   0.7755019  67.1764795  45.0868239  -0.5021099  66.3728774
  36.5227184   5.1567927  56.1073570  35.8290656   4.7421879  55.5943524
  37.2700175   5.1988463  55.5106989  45.1677967   3.2557801  66.0617765
  44.6845049   4.0558161  66.2681654  45.2538906   3.2665746  65.1085209
  38.4363927   5.0886180  53.9839585  38.4134615   5.1873868  53.0321468
  38.7464563   5.9351331  54.3056751  41.0951305   7.1462335  58.0986199
  42.0494558   7.1146278  58.0316131  40.8963828   6.6852959  58.9136425
  41.6850687   5.7163451  60.6656997  42.5043576   6.2107530  60.6891834
  41.9587494   4.7995420  60.6374564  39.4501533  12.6881955  55.1156397
  39.3156001  11.9282356  54.5494395  39.0333596  13.4122855  54.6485186
  50.5860496   7.8718878  44.1232972  51.2896346   8.0768881  44.7390628
  49.8623145   8.4395640  44.3882056  51.4158307   3.6228740  50.2435242
  51.3593508   4.0797291  49.4042875  51.9686649   2.8619424  50.0658085
  42.6070659  13.5851272  55.3274839  42.4903043  14.5296704  55.2253530
  41.7863105  13.2824833  55.7160639  52.4947194   8.3101408  46.1731432
  53.3292798   7.8782606  45.9908907  52.3331537   8.1383421  47.1008327
  52.1493086   4.8133521  47.5387771  52.0941890   4.6477792  46.5976216
  51.5239141   5.5209554  47.6949961  36.9385601   0.0501585  61.3649194
  37.5844465  -0.4599461  61.8536419  36.7302752   0.7870267  61.9392619
  49.4638993   7.1182433  66.8641334  50.3330153   7.2923085  66.5027969
  48.9845745   7.9376850  66.7417064  45.3878775  12.9910520  55.2040847
  44.4374406  12.9912382  55.0905219  45.6911262  12.2443255  54.6876881
  61.1231469  18.8271059  56.2686609  61.7609879  18.7077806  55.5649949
  61.0052312  19.7751903  56.3274561  57.9321175  18.7798487  56.2048134
  57.5939687  18.6639552  55.3168668  58.8010943  18.3789652  56.1849140
  53.7907991  20.6333963  52.1945025  53.2272856  20.5423900  51.4261312
  53.6760386  19.8133868  52.6747517  58.4140958  19.9333339  62.1634339
  58.4029599  19.5386137  61.2914843  58.5761598  19.1999411  62.7568111
  59.3707550  24.3004931  47.5059489  58.7195529  24.8859011  47.1193503
  60.1651912  24.8311126  47.5654527  55.1348219  22.7170450  61.1113523
  54.8438085  23.6216081  60.9960189  55.7705204  22.7586978  61.8257593
  56.0604426  20.0947299  57.7014883  56.6567998  19.8703321  56.9871846
  56.1179398  19.3532044  58.3040331  55.6329455  17.5486734  45.5365074
  55.8854975  17.0268255  44.7748537  54.6954014  17.3852880  45.6391757
  60.6772737  16.5522513  53.3439817  61.4635827  16.1341936  52.9930234
  60.9411442  17.4568605  53.5121465  60.8482815  21.9895363  48.0428474
  60.2128648  22.0629989  48.7549378  60.5180221  22.5788962  47.3647553
  66.0781164  16.4897746  54.2472795  66.8106336  15.9196963  54.4810625
  65.3220520  16.1019346  54.6879301  57.6957284  18.9124987  51.4436138
  57.3315491  18.3855608  52.1549059  58.5524400  18.5223456  51.2702623
  63.6006585  10.2019320  58.7067404  63.2689910  11.0714731  58.4828619
  63.0052198   9.8855604  59.3861434  57.3362771  13.9414887  46.4397486
  57.5037174  14.8095123  46.8067957  57.1459940  14.1042169  45.5158776
  60.0938104  22.4031866  58.1063317  59.7938827  23.3056905  57.9979124
  59.7489164  22.1364049  58.9584470  53.5450586  18.8545663  54.1400021
  52.6201082  18.7221877  54.3477713  53.7934999  19.6339882  54.6369964
  63.4935248  14.9214406  55.7860754  62.5852125  14.8529814  55.4919515
  63.4422844  15.3986351  56.6142580  57.3151992  16.3972544  47.4244153
  57.1951617  16.8429595  48.2629634  56.6204580  16.7457862  46.8657691
  50.9059397  18.4978936  54.9743810  51.0351778  18.7513415  55.8883222
  50.2256848  19.0906644  54.6548465  57.5676114  16.3404052  63.7295651
  56.7909448  16.8997972  63.7198516  58.2066677  16.8260835  64.2510522
  65.3596895  13.1230844  57.5638628  64.7171275  13.4163378  56.9178423
  64.8551823  13.0083765  58.3691825  63.0137058  16.8694018  48.2524487
  63.9254914  17.1021404  48.0772185  62.5046705  17.4531062  47.6899566
  55.8222486  19.1489505  63.2913618  56.5637171  19.6874549  63.0148442
  55.1159472  19.7755794  63.4485170  61.2977826  21.2918645  61.8885780
  61.7061182  20.8501056  61.1440412  60.5755087  20.7171273  62.1419973
  57.6508896  16.2291252  59.2619337  58.4970091  16.6530666  59.4053986
  57.5907534  15.5724877  59.9557900  61.6206641  21.8519836  55.6438069
  60.9915503  22.0165550  54.9414137  61.2332303  22.2661446  56.4149033
  65.4995872  22.7874274  52.9982433  64.8146911  23.1673175  52.4479466
  65.5839722  23.3969601  53.7314380  60.8008341  13.8895621  60.9200510
  60.5569273  14.6437681  60.3834786  61.0768272  14.2680968  61.7547758
  62.7546804  20.4334233  59.5977776  62.9663699  21.0765993  58.9212157
  62.7076552  19.5996550  59.1299706  60.3573033  13.0452054  56.5014348
  59.4957512  13.3433307  56.7931086  60.3835468  13.2622452  55.5695381
  57.1734602  21.5894244  52.9088154  57.6372948  21.8681947  52.1192776
  56.9091401  20.6877689  52.7261245  54.0658683  21.1365726  55.8467917
  54.6360041  21.5652994  55.2085402  54.6566795  20.8548310  56.5452103
  56.1103488  17.7117397  49.7177719  56.8127532  18.1638440  50.1851645
  55.7784117  17.0701215  50.3457612  54.5583850  16.3029153  64.0928928
  53.9282511  16.9845434  64.3264325  54.4519938  16.1912235  63.1482067
  49.8528822  15.9700949  55.0194853  49.0627876  16.2258478  54.5434963
  50.3440070  16.7849287  55.1246893  63.8692632  23.3106188  57.7700133
  64.6910076  22.9086376  57.4882815  63.8655035  23.2074423  58.7216249
  51.8043568  16.3345528  51.9778329  51.0074731  16.4464223  52.4961825
  51.5769160  16.6732181  51.1119220  57.6349235  22.8590232  59.9260844
  57.6993668  23.3210639  60.7619016  56.9260159  22.2287597  60.0543154
  71.9598625  19.6544937  54.1185105  71.2062333  19.0852335  53.9629109
  72.0946166  19.6207601  55.0655740  53.8364593  10.6049919  66.4554179
  53.4431538  10.0516118  67.1301824  54.6530733  10.9160497  66.8460697
  56.7532554  12.0207798  64.0474436  57.4942267  12.6214951  63.9678898
  56.9850477  11.2785436  63.4892479  51.8973892  17.2064165  62.3252666
  51.7827407  16.3049423  62.6259765  51.0418409  17.4527862  61.9737482
  58.9765729  25.1481906  63.9240166  58.5329584  24.3618284  63.6061071
  59.6382943  25.3361056  63.2584057  53.7352851  26.6777707  58.4500845
  54.2860276  26.5494771  57.6777839  52.8964327  26.9772596  58.0995738
  61.0746968  25.4284706  61.9521568  61.0565443  26.2493587  61.4601837
  61.9966888  25.3038781  62.1771709  57.5320022  22.9428835  62.7945076
  58.0648358  22.1817123  62.5644384  57.0034103  22.6502487  63.5369230
  60.6989717   8.0488901  58.3238718  60.3553986   8.9390543  58.2477828
  61.0668679   7.8590559  57.4608303  60.6639999  18.0397512  46.8311153
  60.1486623  18.8102117  47.0699540  60.3917308  17.3662648  47.4544214
  58.2487110  12.8847213  51.8896391  57.3928707  12.4954063  51.7102030
  58.6614062  12.9639174  51.0296177  59.7786257  10.4193556  56.2887951
  59.2751053  10.3823691  55.4755756  60.0716864  11.3286299  56.3484608
  56.0229143  10.5032286  55.2954133  56.8882140  10.3075095  54.9360022
  56.0906652  10.2742638  56.2223489  65.6374273  20.7929867  48.7664326
  64.8603716  20.4541026  48.3219488  66.3165754  20.7982490  48.0919291
  60.4526303  15.9124604  48.6570934  60.1476438  16.2270753  49.5081077
  61.4056745  15.9906024  48.6998267  58.8972734  22.0714828  50.3063888
  58.3694096  21.3367587  49.9937125  58.3960237  22.8489504  50.0603856
  63.8765580  20.2663848  55.4230934  63.2189255  20.9563109  55.5111063
  64.6805980  20.6560280  55.7664921  53.6291462  12.7334494  52.6670499
  54.2035214  12.5109675  51.9343692  54.2162444  12.8023188  53.4199101
  62.6871039  18.6208221  53.4734876  63.2002921  19.2538213  53.9756586
  63.3372263  18.0209416  53.1078236  53.9561049  14.7638955  46.6866385
  53.1198361  15.1013641  47.0075659  53.8165819  14.6287935  45.7493522
  55.9314130   9.6075743  51.3945569  55.2778542   9.2924760  50.7702184
  55.8894604   8.9851483  52.1205392  57.0425335  19.8895038  43.3098861
  56.1352396  19.6584291  43.5090010  57.5396367  19.0932657  43.4972843
  59.9493413  28.5992545  46.2295547  59.2755112  28.9024242  46.8380505
  60.3359235  29.4021625  45.8801004  59.1651870  16.0957676  55.7193217
  58.2474431  16.3172623  55.5614905  59.5812014  16.1703987  54.8604924
  59.9486918  17.4949092  50.8495897  60.6958737  18.0070489  50.5403019
  60.2178507  17.1733145  51.7100290  58.2213568  19.9907633  47.8322851
  57.3124787  19.7066666  47.9295321  58.2508652  20.4106711  46.9726158
  63.4532835  23.6014222  51.6014019  62.9995163  22.7605132  51.6579209
  62.8226802  24.2375621  51.9388799  62.3965755  14.5306208  52.8314686
  61.6588512  14.0183594  53.1624929  62.6492529  14.0906590  52.0197963
  61.8965775  25.4390719  52.5363837  62.1888749  25.9995776  51.8176202
  62.4064395  25.7319280  53.2916996  62.4977382   7.3082460  53.4256455
  62.8036259   6.4479824  53.1382370  63.2229987   7.9000080  53.2255449
  48.7901738  17.7113147  51.8138053  48.5926138  17.1182508  51.0889120
  48.2348402  17.4065357  52.5313992  56.7698462  17.6036253  53.9332646
  56.8247072  16.6510090  53.8575123  55.9589664  17.7595692  54.4173945
  57.9189656  21.5316376  45.1710930  57.4809086  20.8152235  44.7116567
  58.6600097  21.7592491  44.6096021  54.7090822  16.2213313  51.6923025
  53.8958687  16.5207484  52.0988217  55.2049816  15.8269002  52.4097508
  60.3065034  16.6855138  60.5237919  60.6614421  16.9126611  61.3832385
  60.9537165  17.0173514  59.9015174  66.0362771  19.8073573  51.2287248
  65.8980669  19.9975169  50.3008437  65.6798989  20.5692956  51.6855299
  54.2004897  13.7931669  57.3084260  54.8404276  13.6520428  56.6107224
  53.3682427  13.5066182  56.9322862  66.0632150  21.8750100  56.2398520
  66.4968657  21.7825390  57.0881574  66.7763731  21.8507601  55.6018536
  59.7960045  25.4752195  57.7731620  59.8497067  26.0443131  58.5409336
  58.9274826  25.6454080  57.4085657  51.2847964  17.2377181  49.4979005
  50.3545552  17.1761636  49.7148968  51.3805436  16.7153133  48.7015647
  51.2033513  13.7631994  52.0857247  51.4640330  14.6777327  51.9766408
  52.0250685  13.2956436  52.2353860  52.6758438  15.1769751  59.2556072
  53.3481492  14.9687113  58.6068720  51.8488225  14.9791837  58.8161304
  66.9247700  21.9173801  58.7731405  67.1183590  22.8219612  59.0190680
  66.8248318  21.4581220  59.6069990  58.5784010  11.8031692  61.2721732
  57.9311926  12.5021641  61.1786209  59.3485026  12.2367836  61.6397981
  61.9862808  22.0680544  64.3472286  61.8348315  21.8391096  63.4302369
  61.9767488  23.0251145  64.3603631  58.7548145  19.6412457  59.3318552
  59.6840205  19.7923616  59.1587519  58.3339175  19.7296477  58.4767199
  57.5536477  23.6663121  57.1017090  57.4147562  23.2981905  57.9743028
  56.7651073  24.1810760  56.9301048  58.1484629  28.7672217  48.4442626
  58.3236384  28.2960261  49.2588249  57.4617417  29.3937984  48.6723887
  59.1041692  23.0444724  54.4905928  58.7691524  23.0045494  55.3863577
  58.6045637  22.3789440  54.0176338  53.0785936  18.4512354  60.0158509
  52.9405734  17.7192593  60.6170048  53.9890859  18.3621254  59.7342696
  62.0400883  20.3900758  44.7642987  61.4230054  19.6647586  44.6676040
  61.5717372  21.1510118  44.4210062  55.7068236  18.1632313  59.5042188
  56.4167855  17.5225505  59.4628807  55.6637545  18.4145208  60.4268369
  63.6955015  25.0999666  62.4248768  63.6367561  24.4158886  61.7579351
  64.0974533  25.8418656  61.9729394  54.4197170  15.1497531  61.3237828
  53.8834527  14.6988269  61.9759424  53.8313879  15.2843440  60.5808292
  53.8299429  14.6086182  43.8864292  52.9528896  14.4874983  43.5226538
  54.3057182  13.8172261  43.6343180  63.6972422  23.0639250  60.6562747
  62.8099201  22.7265172  60.7789146  64.2670973  22.3322282  60.8931513
  50.1536292  14.2853539  58.4090822  50.0694480  13.6779208  57.6741232
  49.3318998  14.7762557  58.4100319  57.2273576  27.7240703  57.6223990
  57.1543747  28.5295674  58.1343295  56.7850969  27.9232668  56.7972012
  60.3260005  12.7707102  53.7761017  60.8228705  12.0177064  53.4562088
  59.5546987  12.8071419  53.2104227  68.1789763  18.4747468  55.4179309
  68.1679639  19.3572183  55.0473242  67.3107142  18.1219018  55.2233846
  59.6872259  27.6227537  59.7782149  60.4000231  28.2575001  59.7058051
  59.1962288  27.7191403  58.9622151  61.4089786  21.5278789  51.3499441
  60.4746065  21.6480252  51.1804145  61.5866455  20.6251256  51.0859451
  56.9094974  14.9124485  53.5032702  56.5392762  14.3595526  54.1913608
  57.4054067  14.3082619  52.9507702  64.7962338  17.3696109  51.8849475
  65.2622790  18.2024100  51.8109778  65.2469838  16.9041090  52.5894733
  54.7384173  25.3721980  60.5987720  55.4393632  26.0058463  60.7517114
  54.2679288  25.7136712  59.8383359  62.8638569  23.7139930  48.8835627
  63.1398413  23.5996525  49.7929501  61.9943067  23.3157415  48.8447800
  62.7679000   9.7376696  55.9240376  61.8542080   9.9680922  56.0922583
  63.1972102   9.8215140  56.7754409  62.5385459  17.9266588  58.4240270
  61.8856909  18.1742495  57.7692723  62.9165839  17.1130726  58.0902748
  59.8334798  26.8894466  49.7883489  60.3622565  26.3786920  49.1753651
  60.0963018  26.5736996  50.6529022  58.5873032  18.6686399  64.9106307
  57.9113669  18.5680528  65.5808683  59.4100666  18.5125612  65.3742305
  52.3060308  12.3228476  59.7485808  52.3701634  13.1843307  59.3363206
  52.2427428  11.7102478  59.0158167  51.7812580  14.3951608  63.3958842
  52.4084619  14.0128686  64.0096367  50.9240499  14.1765810  63.7614535
  62.1806689  24.8014584  65.0012578  62.7246593  25.4144542  64.5067533
  61.5993534  25.3594162  65.5179591  48.5578123  16.2028038  49.3277197
  48.8531564  15.2938716  49.2744251  47.6566159  16.1815777  49.0058200
  52.0872370  14.2784034  55.3104746  51.3658956  14.8920002  55.1712219
  52.8765626  14.8141799  55.2321392  62.5299110  25.7244322  57.7607156
  61.5829446  25.6049673  57.6885482  62.8781883  24.8366820  57.8433417
  54.8898684  11.6138461  61.5845398  55.4133085  11.8600757  62.3471707
  54.6711017  12.4458495  61.1648535  50.2865965  13.8842135  49.4516522
  49.9578671  13.0039514  49.2691628  50.6405335  13.8289804  50.3392912
  59.5345544  25.5197038  53.9611508  59.3870506  24.5913745  54.1419078
  60.3599037  25.5417129  53.4768583  53.4007788  14.1715105  49.8192000
  53.7403860  14.7001026  49.0970608  53.8479908  14.5095511  50.5950567
  63.1379665  26.3425597  55.0476381  64.0626213  26.1368458  54.9100832
  62.9694969  26.0941998  55.9565722  56.0951229  12.5552156  59.2695068
  55.7548049  11.7559969  59.6715748  55.3890235  12.8553867  58.6971901
  56.7467701   9.6401468  57.7222391  57.5693770   9.1661946  57.6001281
  56.9905764  10.4191952  58.2221077  55.3875935  12.6689727  48.0185293
  56.1084298  13.0470979  47.5149010  54.7641239  13.3878603  48.1220271
  59.5307058  13.3734876  48.9543625  59.7470672  14.2559513  48.6532453
  59.0501125  12.9821089  48.2249267  54.2706279  16.3320589  55.5314370
  54.1250860  16.6460892  56.4238651  53.7931483  16.9505489  54.9785268
  56.1302662  13.3223137  55.5795259  56.1164231  12.4264230  55.2427557
  56.8475090  13.3293801  56.2133545  57.9828793  13.7560477  57.6248387
  57.7246571  14.6777548  57.6232717  57.4513833  13.3590912  58.3148851
  62.9274982  26.8611264  50.4038472  63.1011859  26.2957687  49.6512325
  63.4203873  27.6612159  50.2217962  55.5339558  12.2037517  50.8482829
  55.6555469  11.2754163  51.0473717  55.2441600  12.2176203  49.9361145
  58.4030749   9.8892427  53.9849549  58.4252445   9.9531761  53.0301529
  58.8198808   9.0496936  54.1790055  68.7814373  19.6247687  52.0228772
  69.2245519  18.8755012  51.6247895  67.9040883  19.6157823  51.6402504
  63.9150154  26.1778029  47.5035370  64.6101059  26.7984721  47.7222685
  64.2573304  25.3273380  47.7787748  49.5317963  17.9995829  61.3632188
  48.7899699  18.1478465  61.9496818  49.2110708  18.2604095  60.4998937
  65.8141577  23.6277734  49.0322701  66.3392901  23.9665007  48.3072021
  65.7263930  22.6924749  48.8485836  57.4761626  27.5411808  61.1612578
  57.7848752  27.2960954  62.0335277  58.2737108  27.7458446  60.6731448
  55.0180638  13.7169514  65.0572762  55.0668793  14.5931637  64.6750532
  55.5603152  13.1746907  64.4844405  65.5035483  24.2610638  64.3373899
  64.7131027  24.2434777  63.7978398  65.2668838  24.7998931  65.0922936
  65.6233358  21.1103104  61.6506628  65.6731363  20.9453111  62.5922150
  65.5147282  20.2430363  61.2604508  62.9137121  17.0934032  62.9665934
  63.8146984  16.9540497  62.6749932  62.9885095  17.2588487  63.9064112
  57.2479926  14.4700887  61.8119121  56.3783236  14.7634453  61.5401709
  57.4839406  15.0541332  62.5326384  67.1251555  23.5300046  61.8948649
  66.8336364  23.8930026  62.7312110  66.5123687  22.8167054  61.7161981
  68.3247238  21.0952925  54.4151219  69.1594129  21.5342729  54.5788780
  68.4606366  20.6191579  53.5959465  65.3738743  18.6532660  60.3628707
  65.8492865  18.8460307  59.5547559  64.4504309  18.7091846  60.1172091
  59.9518960  10.6880504  59.3284541  60.4700904  11.4241531  59.0031030
  59.5974093  10.9944497  60.1631300  51.5317898  15.5485185  47.4445947
  50.8387143  15.6229540  46.7885983  51.2869650  14.7845529  47.9667464
  60.2031554   7.1080786  54.8485438  60.4833308   6.4403975  55.4745864
  60.9882161   7.3009882  54.3360101  58.0065023  26.2839780  46.4110464
  57.4338990  26.9029967  45.9580936  58.5797816  26.8339142  46.9450386
  64.0740412  15.5298420  58.5957013  65.0257835  15.6296518  58.6169237
  63.9043863  14.7376689  59.1055097  62.0954792  12.6154003  58.7816414
  61.5004724  12.8959016  58.0862902  61.8104489  13.1047904  59.5533155
  61.2262282  26.5676930  47.5419046  62.1592956  26.5022492  47.7451922
  61.1385495  27.4033197  47.0833579  63.8550299  25.8842801  44.5022994
  63.7763931  25.5502664  45.3958752  64.6759966  26.3764569  44.5014466
  66.5528490  18.7504540  57.7099312  66.5204810  17.8120541  57.8958996
  67.1629114  18.8288577  56.9765137  58.3911821  17.6200593  43.7526516
  59.3370926  17.4906801  43.8214934  58.0126066  16.8815255  44.2295945
  66.7022979  15.5415583  57.7557596  66.1862027  14.7574040  57.5687524
  67.5862927  15.2134300  57.9204115  64.3633706   9.2856599  53.7153408
  64.1658527   8.9771687  54.5996740  64.9733411  10.0118238  53.8451338
  72.3705040  19.8120547  56.8505349  73.1008429  19.5505835  57.4113053
  71.7611986  19.0749269  56.8907417  70.4520337  17.9528409  57.4479800
  69.7253501  17.8184374  56.8396292  70.0367624  18.2605238  58.2536518
  58.2750514  21.6718339  65.2127173  59.1953523  21.8496938  65.4067220
  58.2400097  20.7274384  65.0606873  56.5754738  15.5450569  43.6881402
  55.6686194  15.2483682  43.7644115  56.8530719  15.2480387  42.8215688
  51.2712586  19.5819374  57.8549955  51.4898596  20.5136482  57.8737988
  51.6838360  19.2227348  58.6404758  58.1916804  10.0887459  49.8425643
  57.3817532   9.7434544  50.2180889  58.8801221   9.7795003  50.4313255
  60.1207352   9.1665506  51.4649940  60.6738391   9.5860959  52.1239963
  60.3577439   8.2401254  51.5072896  56.1440452  15.1552579  67.2452704
  56.0437178  16.1046936  67.1764795  55.9261994  14.8270818  66.3728774
  55.3453523  12.4037505  43.8293381  56.2072687  12.7292403  44.0889198
  55.5303867  11.6169000  43.3166447  63.4986159  11.2766031  50.9728604
  62.9184828  11.9350835  50.5906656  63.2322092  10.4543376  50.5616021
  61.9489726  10.6771089  53.1749924  62.4489504  10.7887623  52.3664243
  62.5925334  10.3732142  53.8150733  56.0071722  18.5849718  66.0617765
  55.5238803  19.3850078  66.2681654  56.0932661  18.5957663  65.1085209
  51.9345059  22.4754253  58.0986199  52.8888313  22.4438195  58.0316131
  51.7357583  22.0144877  58.9136425  52.5244441  21.0455369  60.6656997
  53.3437330  21.5399448  60.6891834  52.7981249  20.1287337  60.6374564
  62.2811037  13.4366121  50.0284952  61.3936892  13.7215772  49.8105147
  62.6965026  13.2759885  49.1812229  65.6325574  13.4612642  53.7439291
  66.4085964  13.9509095  54.0163908  64.9073708  13.8870697  54.2011161
  68.0698132  14.1740262  54.8013232  68.6642623  13.9335998  54.0906540
  68.1424716  13.4547392  55.4286768  61.4254251  23.2010796  44.1232972
  62.1290101  23.4060799  44.7390628  60.7016900  23.7687558  44.3882056
  62.2552061  18.9520657  50.2435242  62.1987263  19.4089209  49.4042875
  62.8080404  18.1911342  50.0658085  66.0656867  14.7410389  51.0685362
  65.8093801  14.3407025  51.8993569  65.4409735  15.4554183  50.9435501
  70.3769205  17.4806462  53.5756653  69.8168763  17.5499652  54.3488215
  69.7712708  17.3047447  52.8556149  63.3340948  23.6393325  46.1731432
  64.1686552  23.2074524  45.9908907  63.1725291  23.4675339  47.1008327
  62.9886840  20.1425439  47.5387771  62.9335644  19.9769710  46.5976216
  62.3632896  20.8501471  47.6949961  60.3032748  22.4474350  66.8641334
  61.1723907  22.6215003  66.5027969  59.8239499  23.2668767  66.7417064
  56.2982966   9.6433548  47.1173090  56.2861636  10.5875387  47.2741361
  57.1906388   9.4603693  46.8232551  60.1135085   6.2376324  51.3719027
  59.3467481   5.6834811  51.5175709  60.5245790   6.3098193  52.2333178
  52.1176846  12.5261120  65.4624208  52.9808308  12.1697925  65.6727532
  51.5442257  12.1875015  66.1499612  71.9625223  34.1562976  56.2686609
  72.6003633  34.0369724  55.5649949  71.8446066  35.1043820  56.3274561
  68.7714930  34.1090404  56.2048134  68.4333441  33.9931469  55.3168668
  69.6404698  33.7081570  56.1849140  69.2534713  35.2625256  62.1634339
  69.2423353  34.8678054  61.2914843  69.4155352  34.5291329  62.7568111
  70.2101304  39.6296849  47.5059489  69.5589284  40.2150929  47.1193503
  71.0045667  40.1603044  47.5654527  64.1356931  36.7185986  47.9046624
  64.9087807  36.1714973  47.7659500  64.4882330  37.5830235  48.1161085
  66.8998181  35.4239217  57.7014883  67.4961753  35.1995239  56.9871846
  66.9573152  34.6823962  58.3040331  66.4723209  32.8778652  45.5365074
  66.7248730  32.3560173  44.7748537  65.5347768  32.7144797  45.6391757
  71.5166492  31.8814430  53.3439817  72.3029581  31.4633853  52.9930234
  71.7805196  32.7860522  53.5121465  71.6876569  37.3187281  48.0428474
  71.0522402  37.3921907  48.7549378  71.3573976  37.9080879  47.3647553
  76.9174919  31.8189663  54.2472795  77.6500091  31.2488880  54.4810625
  76.1614275  31.4311264  54.6879301  66.1919498  34.7806758  47.7389449
  66.0755756  34.1051661  48.4070533  66.3021758  34.2939132  46.9221602
  68.5351039  34.2416905  51.4436138  68.1709246  33.7147526  52.1549059
  69.3918155  33.8515374  51.2702623  74.4400339  25.5311238  58.7067404
  74.1083664  26.4006649  58.4828619  73.8445953  25.2147522  59.3861434
  68.1756526  29.2706805  46.4397486  68.3430928  30.1387041  46.8067957
  67.9853695  29.4334086  45.5158776  64.3844340  34.1837580  54.1400021
  63.4594837  34.0513794  54.3477713  64.6328754  34.9631800  54.6369964
  74.3329003  30.2506324  55.7860754  73.4245880  30.1821732  55.4919515
  74.2816598  30.7278269  56.6142580  68.1545747  31.7264462  47.4244153
  68.0345372  32.1721513  48.2629634  67.4598335  32.0749780  46.8657691
  65.9152639  44.4968104  51.0734284  65.8376668  45.4475929  51.1522765
  65.3114282  44.1513976  51.7309211  68.4069868  31.6695969  63.7295651
  67.6303202  32.2289889  63.7198516  69.0460431  32.1552752  64.2510522
  76.1990649  28.4522762  57.5638628  75.5565029  28.7455295  56.9178423
  75.6945578  28.3375682  58.3691825  73.8530813  32.1985935  48.2524487
  74.7648669  32.4313322  48.0772185  73.3440460  32.7822980  47.6899566
  66.6616241  34.4781423  63.2913618  67.4030925  35.0166467  63.0148442
  65.9553226  35.1047711  63.4485170  72.1371580  36.6210563  61.8885780
  72.5454936  36.1792974  61.1440412  71.4148842  36.0463191  62.1419973
  68.4902650  31.5583170  59.2619337  69.3363846  31.9822583  59.4053986
  68.4301288  30.9016794  59.9557900  72.4600395  37.1811754  55.6438069
  71.8309257  37.3457468  54.9414137  72.0726057  37.5953363  56.4149033
  76.3389627  38.1166192  52.9982433  75.6540665  38.4965093  52.4479466
  76.4233476  38.7261518  53.7314380  71.6402096  29.2187538  60.9200510
  71.3963028  29.9729599  60.3834786  71.9162026  29.5972886  61.7547758
  73.5940559  35.7626151  59.5977776  73.8057454  36.4057911  58.9212157
  73.5470307  34.9288467  59.1299706  71.1966787  28.3743971  56.5014348
  70.3351267  28.6725225  56.7931086  71.2229222  28.5914370  55.5695381
  68.0128357  36.9186162  52.9088154  68.4766702  37.1973865  52.1192776
  67.7485155  36.0169606  52.7261245  66.9497243  33.0409314  49.7177719
  67.6521286  33.4930358  50.1851645  66.6177871  32.3993133  50.3457612
  65.3977604  31.6321071  64.0928928  64.7676265  32.3137352  64.3264325
  65.2913692  31.5204152  63.1482067  74.7086386  38.6398106  57.7700133
  75.5303830  38.2378293  57.4882815  74.7048789  38.5366340  58.7216249
  68.4742990  38.1882149  59.9260844  68.5387422  38.6502557  60.7619016
  67.7653914  37.5579514  60.0543154  82.7992380  34.9836855  54.1185105
  82.0456088  34.4144253  53.9629109  82.9339921  34.9499519  55.0655740
  68.1891008  39.8550257  49.7939824  68.0536682  40.7001793  50.2224672
  68.7300820  40.0569534  49.0305758  64.6758347  25.9341837  66.4554179
  64.2825293  25.3808035  67.1301824  65.4924488  26.2452415  66.8460697
  67.5926308  27.3499716  64.0474436  68.3336022  27.9506869  63.9678898
  67.8244231  26.6077354  63.4892479  62.7367646  32.5356083  62.3252666
  62.6221161  31.6341340  62.6259765  61.8812164  32.7819780  61.9737482
  69.8159484  40.4773823  63.9240166  69.3723338  39.6910202  63.6061071
  70.4776698  40.6652974  63.2584057  71.9140722  40.7576623  61.9521568
  71.8959197  41.5785504  61.4601837  72.8360642  40.6330698  62.1771709
  68.3713776  38.2720753  62.7945076  68.9042113  37.5109041  62.5644384
  67.8427857  37.9794405  63.5369230  71.5383471  23.3780819  58.3238718
  71.1947741  24.2682460  58.2477828  71.9062434  23.1882476  57.4608303
  71.5033754  33.3689430  46.8311153  70.9880377  34.1394034  47.0699540
  71.2311062  32.6954566  47.4544214  69.0880865  28.2139131  51.8896391
  68.2322461  27.8245981  51.7102030  69.5007817  28.2931091  51.0296177
  70.6180012  25.7485474  56.2887951  70.1144807  25.7115609  55.4755756
  70.9110618  26.6578217  56.3484608  66.8622897  25.8324204  55.2954133
  67.7275894  25.6367012  54.9360022  66.9300406  25.6034555  56.2223489
  76.4768028  36.1221784  48.7664326  75.6997471  35.7832944  48.3219488
  77.1559509  36.1274408  48.0919291  71.2920057  31.2416522  48.6570934
  70.9870193  31.5562671  49.5081077  72.2450499  31.3197942  48.6998267
  69.7366489  37.4006745  50.3063888  69.2087850  36.6659505  49.9937125
  69.2353992  38.1781422  50.0603856  74.7159335  35.5955766  55.4230934
  74.0583009  36.2855027  55.5111063  75.5199734  35.9852198  55.7664921
  73.5264794  33.9500138  53.4734876  74.0396675  34.5830130  53.9756586
  74.1766018  33.3501334  53.1078236  64.7954804  30.0930873  46.6866385
  63.9592116  30.4305559  47.0075659  64.6559573  29.9579852  45.7493522
  66.7707884  24.9367660  51.3945569  66.1172297  24.6216678  50.7702184
  66.7288358  24.3143401  52.1205392  67.8819089  35.2186956  43.3098861
  66.9746151  34.9876209  43.5090010  68.3790121  34.4224575  43.4972843
  70.7887168  43.9284463  46.2295547  70.1148867  44.2316159  46.8380505
  71.1752990  44.7313543  45.8801004  70.0045625  31.4249594  55.7193217
  69.0868186  31.6464541  55.5614905  70.4205768  31.4995904  54.8604924
  70.7880672  32.8241010  50.8495897  71.5352491  33.3362407  50.5403019
  71.0572262  32.5025062  51.7100290  69.0607322  35.3199550  47.8322851
  68.1518542  35.0358583  47.9295321  69.0902406  35.7398629  46.9726158
  74.2926590  38.9306140  51.6014019  73.8388917  38.0897050  51.6579209
  73.6620557  39.5667538  51.9388799  73.2359509  29.8598126  52.8314686
  72.4982266  29.3475512  53.1624929  73.4886283  29.4198508  52.0197963
  72.7359529  40.7682637  52.5363837  73.0282504  41.3287694  51.8176202
  73.2458150  41.0611198  53.2916996  73.3371137  22.6374378  53.4256455
  73.6430014  21.7771741  53.1382370  74.0623742  23.2291998  53.2255449
  67.6092217  32.9328171  53.9332646  67.6640826  31.9802007  53.8575123
  66.7983419  33.0887610  54.4173945  68.7583410  36.8608294  45.1710930
  68.3202840  36.1444153  44.7116567  69.4993851  37.0884409  44.6096021
  71.1458788  32.0147055  60.5237919  71.5008176  32.2418528  61.3832385
  71.7930919  32.3465432  59.9015174  76.8756525  35.1365491  51.2287248
  76.7374424  35.3267087  50.3008437  76.5192744  35.8984874  51.6855299
  65.0398651  29.1223586  57.3084260  65.6798031  28.9812345  56.6107224
  64.2076182  28.8358100  56.9322862  76.9025905  37.2042018  56.2398520
  77.3362411  37.1117307  57.0881574  77.6157485  37.1799519  55.6018536
  63.5152193  30.5061668  59.2556072  64.1875246  30.2979031  58.6068720
  62.6881979  30.3083754  58.8161304  77.7641454  37.2465719  58.7731405
  77.9577344  38.1511529  59.0190680  77.6642072  36.7873138  59.6069990
  69.4177765  27.1323609  61.2721732  68.7705680  27.8313559  61.1786209
  70.1878780  27.5659753  61.6397981  72.8256563  37.3972461  64.3472286
  72.6742069  37.1683013  63.4302369  72.8161242  38.3543063  64.3603631
  69.5941899  34.9704374  59.3318552  70.5233959  35.1215534  59.1587519
  69.1732929  35.0588395  58.4767199  68.9878383  44.0964135  48.4442626
  69.1630139  43.6252178  49.2588249  68.3011171  44.7229901  48.6723887
  72.8794638  35.7192676  44.7642987  72.2623809  34.9939504  44.6676040
  72.4111126  36.4802036  44.4210062  66.5461991  33.4924231  59.5042188
  67.2561609  32.8517423  59.4628807  66.5031299  33.7437126  60.4268369
  74.5348770  40.4291584  62.4248768  74.4761316  39.7450804  61.7579351
  74.9368288  41.1710574  61.9729394  65.2590925  30.4789449  61.3237828
  64.7228282  30.0280187  61.9759424  64.6707633  30.6135357  60.5808292
  63.5539468  47.2453498  55.2182486  63.7936067  47.8772022  55.8961505
  62.7108665  46.8941538  55.5047846  64.6693184  29.9378100  43.8864292
  63.7922650  29.8166901  43.5226538  65.1450937  29.1464178  43.6343180
  74.5366177  38.3931168  60.6562747  73.6492956  38.0557090  60.7789146
  75.1064728  37.6614199  60.8931513  60.9930046  29.6145456  58.4090822
  60.9088235  29.0071126  57.6741232  60.1712752  30.1054475  58.4100319
  67.8557110  42.2904390  51.1326812  67.0724632  42.8326071  51.2265037
  68.5549855  42.8078370  51.5321053  71.1653760  28.0999020  53.7761017
  71.6622459  27.3468982  53.4562088  70.3940741  28.1363336  53.2104227
  79.0183517  33.8039385  55.4179309  79.0073394  34.6864101  55.0473242
  78.1500897  33.4510936  55.2233846  70.5266014  42.9519454  59.7782149
  71.2393986  43.5866919  59.7058051  70.0356042  43.0483320  58.9622151
  72.2483541  36.8570707  51.3499441  71.3139819  36.9772169  51.1804145
  72.4260209  35.9543174  51.0859451  67.7488729  30.2416403  53.5032702
  67.3786516  29.6887443  54.1913608  68.2447821  29.6374536  52.9507702
  75.6356092  32.6988026  51.8849475  76.1016544  33.5316018  51.8109778
  76.0863593  32.2333008  52.5894733  73.7032323  39.0431848  48.8835627
  73.9792167  38.9288442  49.7929501  72.8336822  38.6449332  48.8447800
  73.6072755  25.0668613  55.9240376  72.6935835  25.2972840  56.0922583
  74.0365856  25.1507057  56.7754409  73.3779213  33.2558505  58.4240270
  72.7250663  33.5034413  57.7692723  73.7559593  32.4422643  58.0902748
  70.3386387  43.2918198  52.5268441  70.5208782  42.4739854  52.9896193
  71.1619373  43.5085891  52.0893331  70.6728553  42.2186384  49.7883489
  71.2016319  41.7078838  49.1753651  70.9356772  41.9028914  50.6529022
  69.4266786  33.9978316  64.9106307  68.7507423  33.8972446  65.5808683
  70.2494420  33.8417530  65.3742305  64.0284301  43.2701500  52.5481265
  63.3594676  43.7547628  52.0645305  63.8897170  43.5170721  53.4624644
  68.1689569  45.3045244  59.1463923  68.7207877  45.4676865  59.9113009
  68.5095763  45.8949682  58.4743948  63.1454062  27.6520394  59.7485808
  63.2095389  28.5135224  59.3363206  63.0821183  27.0394395  59.0158167
  62.6206335  29.7243526  63.3958842  63.2478374  29.3420603  64.0096367
  61.7634254  29.5057728  63.7614535  73.0200443  40.1306501  65.0012578
  73.5640347  40.7436460  64.5067533  72.4387288  40.6886080  65.5179591
  73.3692865  41.0536239  57.7607156  72.4223200  40.9341591  57.6885482
  73.7175638  40.1658737  57.8433417  65.7292438  26.9430378  61.5845398
  66.2526840  27.1892675  62.3471707  65.5104771  27.7750413  61.1648535
  61.1259719  29.2134053  49.4516522  60.7972425  28.3331432  49.2691628
  61.4799090  29.1581722  50.3392912  73.9773420  41.6717514  55.0476381
  74.9019967  41.4660376  54.9100832  73.8088723  41.4233915  55.9565722
  66.9344983  27.8844073  59.2695068  66.5941804  27.0851886  59.6715748
  66.2283989  28.1845784  58.6971901  67.5861455  24.9693386  57.7222391
  68.4087524  24.4953864  57.6001281  67.8299519  25.7483870  58.2221077
  66.2269690  27.9981644  48.0185293  66.9478052  28.3762897  47.5149010
  65.6034994  28.7170521  48.1220271  70.3700812  28.7026793  48.9543625
  70.5864427  29.5851431  48.6532453  69.8894880  28.3113007  48.2249267
  65.1100034  31.6612506  55.5314370  64.9644615  31.9752810  56.4238651
  64.6325237  32.2797407  54.9785268  66.9696417  28.6515054  55.5795259
  66.9557985  27.7556148  55.2427557  67.6868845  28.6585718  56.2133545
  68.8222547  29.0852395  57.6248387  68.5640325  30.0069465  57.6232717
  68.2907588  28.6882829  58.3148851  73.7668736  42.1903182  50.4038472
  73.9405614  41.6249604  49.6512325  74.2597627  42.9904077  50.2217962
  66.3733313  27.5329435  50.8482829  66.4949224  26.6046081  51.0473717
  66.0835355  27.5468121  49.9361145  69.2424503  25.2184345  53.9849549
  69.2646200  25.2823678  53.0301529  69.6592562  24.3788854  54.1790055
  79.6208127  34.9539605  52.0228772  80.0639273  34.2046930  51.6247895
  78.7434638  34.9449741  51.6402504  74.7543909  41.5069946  47.5035370
  75.4494813  42.1276639  47.7222685  75.0967059  40.6565297  47.7787748
  76.6535332  38.9569652  49.0322701  77.1786656  39.2956924  48.3072021
  76.5657684  38.0216667  48.8485836  68.3155380  42.8703725  61.1612578
  68.6242507  42.6252872  62.0335277  69.1130862  43.0750364  60.6731448
  68.3375993  45.0241635  53.3917954  67.8980983  44.5318014  54.0850811
  69.0884109  44.4814603  53.1510030  65.8574392  29.0461432  65.0572762
  65.9062548  29.9223555  64.6750532  66.3996906  28.5038825  64.4844405
  76.3429238  39.5902555  64.3373899  75.5524782  39.5726694  63.7978398
  76.1062592  40.1290849  65.0922936  76.4627113  36.4395022  61.6506628
  76.5125118  36.2745029  62.5922150  76.3541036  35.5722281  61.2604508
  65.3463372  39.1183567  48.9398717  65.4951492  39.8019032  48.2865389
  66.1529815  39.0988657  49.4548172  73.7530875  32.4225950  62.9665934
  74.6540738  32.2832415  62.6749932  73.8278850  32.5880405  63.9064112
  68.0873681  29.7992805  61.8119121  67.2176990  30.0926371  61.5401709
  68.3233161  30.3833250  62.5326384  77.9645310  38.8591963  61.8948649
  77.6730118  39.2221944  62.7312110  77.3517441  38.1458972  61.7161981
  79.1640992  36.4244843  54.4151219  79.9987883  36.8634647  54.5788780
  79.3000121  35.9483496  53.5959465  76.2132498  33.9824578  60.3628707
  76.6886620  34.1752224  59.5547559  75.2898063  34.0383764  60.1172091
  63.1016005  35.1448745  49.9459785  62.8562046  34.2411075  50.1439996
  63.2711919  35.1465896  49.0039263  70.7912714  26.0172421  59.3284541
  71.3094658  26.7533448  59.0031030  70.4367847  26.3236415  60.1631300
  62.3711652  30.8777103  47.4445947  61.6780897  30.9521458  46.7885983
  62.1263404  30.1137446  47.9667464  71.0425309  22.4372704  54.8485438
  71.3227062  21.7695893  55.4745864  71.8275916  22.6301800  54.3360101
  68.8458777  41.6131698  46.4110464  68.2732744  42.2321885  45.9580936
  69.4191571  42.1631060  46.9450386  74.9134167  30.8590338  58.5957013
  75.8651590  30.9588436  58.6169237  74.7437617  30.0668607  59.1055097
  72.9348546  27.9445921  58.7816414  72.3398479  28.2250934  58.0862902
  72.6498243  28.4339822  59.5533155  72.0656037  41.8968848  47.5419046
  72.9986710  41.8314410  47.7451922  71.9779250  42.7325115  47.0833579
  74.6944054  41.2134718  44.5022994  74.6157685  40.8794582  45.3958752
  75.5153720  41.7056486  44.5014466  77.3922245  34.0796458  57.7099312
  77.3598565  33.1412458  57.8958996  78.0022868  34.1580494  56.9765137
  69.2305576  32.9492511  43.7526516  70.1764680  32.8198719  43.8214934
  68.8519821  32.2107173  44.2295945  77.5416733  30.8707501  57.7557596
  77.0255782  30.0865958  57.5687524  78.4256682  30.5426218  57.9204115
  75.2027460  24.6148517  53.7153408  75.0052281  24.3063605  54.5996740
  75.8127166  25.3410156  53.8451338  81.2914092  33.2820327  57.4479800
  80.5647255  33.1476292  56.8396292  80.8761379  33.5897156  58.2536518
  69.1144268  37.0010257  65.2127173  70.0347278  37.1788856  65.4067220
  69.0793851  36.0566302  65.0606873  67.4148493  30.8742487  43.6881402
  66.5079948  30.5775600  43.7644115  67.6924474  30.5772305  42.8215688
  69.0310558  25.4179377  49.8425643  68.2211287  25.0726462  50.2180889
  69.7194975  25.1086920  50.4313255  70.9601107  24.4957424  51.4649940
  71.5132145  24.9152877  52.1239963  71.1971193  23.5693172  51.5072896
  66.9834206  30.4844497  67.2452704  66.8830933  31.4338854  67.1764795
  66.7655748  30.1562736  66.3728774  66.1847277  27.7329422  43.8293381
  67.0466441  28.0584321  44.0889198  66.3697622  26.9460918  43.3166447
  74.3379914  26.6057949  50.9728604  73.7578583  27.2642753  50.5906656
  74.0715847  25.7835293  50.5616021  72.7883480  26.0063006  53.1749924
  73.2883259  26.1179541  52.3664243  73.4319088  25.7024059  53.8150733
  66.8465476  33.9141636  66.0617765  66.3632558  34.7141996  66.2681654
  66.9326415  33.9249581  65.1085209  73.1204792  28.7658039  50.0284952
  72.2330647  29.0507690  49.8105147  73.5358781  28.6051802  49.1812229
  76.4719328  28.7904560  53.7439291  77.2479718  29.2801013  54.0163908
  75.7467462  29.2162614  54.2011161  78.9091887  29.5032179  54.8013232
  79.5036377  29.2627915  54.0906540  78.9818470  28.7839310  55.4286768
  72.2648005  38.5302714  44.1232972  72.9683855  38.7352716  44.7390628
  71.5410654  39.0979476  44.3882056  73.0945816  34.2812575  50.2435242
  73.0381017  34.7381126  49.4042875  73.6474158  33.5203260  50.0658085
  76.9050622  30.0702307  51.0685362  76.6487556  29.6698943  51.8993569
  76.2803490  30.7846101  50.9435501  81.2162959  32.8098380  53.5756653
  80.6562517  32.8791569  54.3488215  80.6106463  32.6339365  52.8556149
  74.1734703  38.9685243  46.1731432  75.0080307  38.5366441  45.9908907
  74.0119046  38.7967257  47.1008327  73.8280595  35.4717356  47.5387771
  73.7729399  35.3061628  46.5976216  73.2026650  36.1793389  47.6949961
  71.1426502  37.7766268  66.8641334  72.0117662  37.9506920  66.5027969
  70.6633254  38.5960685  66.7417064  67.1376720  24.9725465  47.1173090
  67.1255390  25.9167305  47.2741361  68.0300142  24.7895611  46.8232551
  70.9528840  21.5668242  51.3719027  70.1861236  21.0126729  51.5175709
  71.3639545  21.6390111  52.2333178  62.9570601  27.8553038  65.4624208
  63.8202062  27.4989843  65.6727532  62.3836012  27.5166933  66.1499612
  82.8018978  49.4854894  56.2686609  83.4397388  49.3661641  55.5649949
  82.6839821  50.4335738  56.3274561  79.6108684  49.4382322  56.2048134
  79.2727196  49.3223387  55.3168668  80.4798452  49.0373487  56.1849140
  75.4695500  51.2917799  52.1945025  74.9060365  51.2007736  51.4261312
  75.3547895  50.4717703  52.6747517  80.0928467  50.5917174  62.1634339
  80.0817108  50.1969972  61.2914843  80.2549107  49.8583247  62.7568111
  73.0159932  52.7868990  55.0329245  73.8081224  52.4459815  54.6175544
  73.2556582  52.8963965  55.9531398  81.0495059  54.9588766  47.5059489
  80.3983038  55.5442847  47.1193503  81.8439421  55.4894961  47.5654527
  74.9750686  52.0477903  47.9046624  75.7481562  51.5006891  47.7659500
  75.3276085  52.9122153  48.1161085  76.8135728  53.3754286  61.1113523
  76.5225594  54.2799917  60.9960189  77.4492713  53.4170813  61.8257593
  77.7391935  50.7531134  57.7014883  78.3355507  50.5287157  56.9871846
  77.7966907  50.0115880  58.3040331  77.3116964  48.2070570  45.5365074
  77.5642484  47.6852091  44.7748537  76.3741523  48.0436715  45.6391757
  82.3560246  47.2106348  53.3439817  83.1423336  46.7925771  52.9930234
  82.6198951  48.1152440  53.5121465  82.5270324  52.6479198  48.0428474
  81.8916157  52.7213825  48.7549378  82.1967730  53.2372797  47.3647553
  77.0313252  50.1098676  47.7389449  76.9149510  49.4343579  48.4070533
  77.1415512  49.6231049  46.9221602  79.3744793  49.5708823  51.4436138
  79.0103000  49.0439444  52.1549059  80.2311909  49.1807292  51.2702623
  79.0150280  44.5998722  46.4397486  79.1824683  45.4678959  46.8067957
  78.8247449  44.7626004  45.5158776  81.7725613  53.0615701  58.1063317
  81.4726336  53.9640740  57.9979124  81.4276673  52.7947884  58.9584470
  75.2238095  49.5129498  54.1400021  74.2988591  49.3805712  54.3477713
  75.4722508  50.2923717  54.6369964  78.9939501  47.0556380  47.4244153
  78.8739126  47.5013431  48.2629634  78.2992089  47.4041697  46.8657691
  72.5846906  49.1562772  54.9743810  72.7139287  49.4097251  55.8883222
  71.9044357  49.7490480  54.6548465  76.7546393  59.8260022  51.0734284
  76.6770423  60.7767847  51.1522765  76.1508037  59.4805894  51.7309211
  79.2463623  46.9987887  63.7295651  78.4696957  47.5581807  63.7198516
  79.8854186  47.4844670  64.2510522  77.5009995  49.8073340  63.2913618
  78.2424680  50.3458384  63.0148442  76.7946981  50.4339629  63.4485170
  82.9765335  51.9502481  61.8885780  83.3848691  51.5084891  61.1440412
  82.2542596  51.3755108  62.1419973  79.3296405  46.8875088  59.2619337
  80.1757600  47.3114501  59.4053986  79.2695043  46.2308712  59.9557900
  83.2994149  52.5103671  55.6438069  82.6703012  52.6749386  54.9414137
  82.9119812  52.9245281  56.4149033  82.4795850  44.5479456  60.9200510
  82.2356782  45.3021516  60.3834786  82.7555781  44.9264804  61.7547758
  82.0360542  43.7035889  56.5014348  81.1745021  44.0017143  56.7931086
  82.0622977  43.9206288  55.5695381  78.8522111  52.2478080  52.9088154
  79.3160457  52.5265783  52.1192776  78.5878909  51.3461524  52.7261245
  75.7446192  51.7949561  55.8467917  76.3147550  52.2236829  55.2085402
  76.3354304  51.5132146  56.5452103  77.7890997  48.3701232  49.7177719
  78.4915041  48.8222276  50.1851645  77.4571626  47.7285051  50.3457612
  76.2371359  46.9612989  64.0928928  75.6070020  47.6429269  64.3264325
  76.1307447  46.8496070  63.1482067  71.5316331  46.6284785  55.0194853
  70.7415385  46.8842313  54.5434963  72.0227579  47.4433122  55.1246893
  73.4831077  46.9929364  51.9778329  72.6862240  47.1048058  52.4961825
  73.2556669  47.3316016  51.1119220  79.3136744  53.5174067  59.9260844
  79.3781177  53.9794474  60.7619016  78.6047668  52.8871432  60.0543154
  69.8154034  46.8815275  57.4509843  70.0662073  47.7662285  57.7167419
  70.3513583  46.7019877  56.6784935  79.0284762  55.1842175  49.7939824
  78.8930437  56.0293710  50.2224672  79.5694575  55.3861452  49.0305758
  75.5152102  41.2633754  66.4554179  75.1219047  40.7099953  67.1301824
  76.3318242  41.5744333  66.8460697  72.4814159  52.7017613  50.3667749
  72.9938680  53.4960863  50.5173314  73.1336872  52.0043903  50.3001351
  74.2909044  55.8183369  52.4490502  74.4675672  56.7401334  52.2611486
  75.0865878  55.5041788  52.8784882  78.4320063  42.6791633  64.0474436
  79.1729776  43.2798787  63.9678898  78.6637986  41.9369271  63.4892479
  73.5761401  47.8648001  62.3252666  73.4614916  46.9633258  62.6259765
  72.7205918  48.1111697  61.9737482  80.6553238  55.8065741  63.9240166
  80.2117093  55.0202120  63.6061071  81.3170452  55.9944892  63.2584057
  75.4140360  57.3361543  58.4500845  75.9647785  57.2078606  57.6777839
  74.5751836  57.6356432  58.0995738  79.2107531  53.6012670  62.7945076
  79.7435867  52.8400959  62.5644384  78.6821612  53.3086322  63.5369230
  82.3777226  38.7072736  58.3238718  82.0341495  39.5974378  58.2477828
  82.7456188  38.5174394  57.4608303  70.4463076  51.0306267  51.1427320
  71.2838298  51.4403275  50.9261028  70.6241344  50.0905709  51.1127514
  82.3427508  48.6981347  46.8311153  81.8274132  49.4685952  47.0699540
  82.0704817  48.0246484  47.4544214  79.9274619  43.5431048  51.8896391
  79.0716216  43.1537899  51.7102030  80.3401571  43.6223009  51.0296177
  81.4573766  41.0777392  56.2887951  80.9538562  41.0407527  55.4755756
  81.7504373  41.9870134  56.3484608  77.7016652  41.1616121  55.2954133
  78.5669649  40.9658930  54.9360022  77.7694161  40.9326473  56.2223489
  82.1313812  46.5708440  48.6570934  81.8263947  46.8854589  49.5081077
  83.0844254  46.6489859  48.6998267  80.5760243  52.7298663  50.3063888
  80.0481605  51.9951422  49.9937125  80.0747746  53.5073339  50.0603856
  75.3078971  43.3918329  52.6670499  75.8822723  43.1693511  51.9343692
  75.8949953  43.4607024  53.4199101  75.6348558  45.4222790  46.6866385
  74.7985870  45.7597477  47.0075659  75.4953328  45.2871770  45.7493522
  77.6101639  40.2659578  51.3945569  76.9566051  39.9508595  50.7702184
  77.5682113  39.6435319  52.1205392  78.7212844  50.5478873  43.3098861
  77.8139905  50.3168127  43.5090010  79.2183876  49.7516492  43.4972843
  81.6280922  59.2576380  46.2295547  80.9542621  59.5608077  46.8380505
  82.0146744  60.0605461  45.8801004  80.8439379  46.7541512  55.7193217
  79.9261940  46.9756459  55.5614905  81.2599523  46.8287822  54.8604924
  81.6274427  48.1532927  50.8495897  82.3746246  48.6654325  50.5403019
  81.8966016  47.8316980  51.7100290  79.9001077  50.6491468  47.8322851
  78.9912296  50.3650501  47.9295321  79.9296161  51.0690547  46.9726158
  70.4689247  48.3696982  51.8138053  70.2713647  47.7766343  51.0889120
  69.9135911  48.0649192  52.5313992  78.4485971  48.2620089  53.9332646
  78.5034581  47.3093925  53.8575123  77.6377173  48.4179528  54.4173945
  79.5977165  52.1900212  45.1710930  79.1596595  51.4736071  44.7116567
  80.3387606  52.4176327  44.6096021  76.3878331  46.8797148  51.6923025
  75.5746196  47.1791319  52.0988217  76.8837325  46.4852837  52.4097508
  78.5386909  56.8754905  53.6257290  78.4963088  57.1015752  52.6965822
  79.4549608  56.6418280  53.7743091  81.9852543  47.3438973  60.5237919
  82.3401930  47.5710446  61.3832385  82.6324674  47.6757350  59.9015174
  75.8792406  44.4515504  57.3084260  76.5191785  44.3104263  56.6107224
  75.0469936  44.1650017  56.9322862  76.6552710  53.7517934  53.4219253
  77.4493308  53.2568254  53.2201828  75.9444402  53.2235797  53.0586958
  81.4747554  56.1336030  57.7731620  81.5284576  56.7026966  58.5409336
  80.6062335  56.3037915  57.4085657  72.9635473  47.8961016  49.4979005
  72.0333061  47.8345472  49.7148968  73.0592945  47.3736969  48.7015647
  72.8821022  44.4215829  52.0857247  73.1427839  45.3361162  51.9766408
  73.7038194  43.9540271  52.2353860  74.3545947  45.8353586  59.2556072
  75.0269001  45.6270948  58.6068720  73.5275734  45.6375672  58.8161304
  80.2571519  42.4615527  61.2721732  79.6099435  43.1605477  61.1786209
  81.0272535  42.8951671  61.6397981  80.4335654  50.2996292  59.3318552
  81.3627714  50.4507452  59.1587519  80.0126684  50.3880313  58.4767199
  79.2323986  54.3246956  57.1017090  79.0935071  53.9565741  57.9743028
  78.4438582  54.8394596  56.9301048  79.8272138  59.4256053  48.4442626
  80.0023893  58.9544096  49.2588249  79.1404926  60.0521819  48.6723887
  80.7829201  53.7028559  54.4905928  80.4479033  53.6629329  55.3863577
  80.2833146  53.0373275  54.0176338  74.7573445  49.1096189  60.0158509
  74.6193243  48.3776428  60.6170048  75.6678368  49.0205089  59.7342696
  77.3855745  48.8216148  59.5042188  78.0955364  48.1809341  59.4628807
  77.3425054  49.0729043  60.4268369  76.0984679  45.8081366  61.3237828
  75.5622036  45.3572105  61.9759424  75.5101388  45.9427275  60.5808292
  74.3933223  62.5745416  55.2182486  74.6329821  63.2063940  55.8961505
  73.5502419  62.2233456  55.5047846  75.5086938  45.2670018  43.8864292
  74.6316405  45.1458818  43.5226538  75.9844691  44.4756096  43.6343180
  67.0289078  50.0547177  53.9805799  67.7160118  49.7408907  53.3926814
  66.8737207  50.9588542  53.7073050  71.8323801  44.9437374  58.4090822
  71.7481989  44.3363044  57.6741232  71.0106507  45.4346392  58.4100319
  78.9061085  58.3824538  57.6223990  78.8331256  59.1879509  58.1343295
  78.4638478  58.5816504  56.7972012  78.6950864  57.6196308  51.1326812
  77.9118386  58.1617988  51.2265037  79.3943610  58.1370288  51.5321053
  82.0047514  43.4290937  53.7761017  82.5016214  42.6760900  53.4562088
  81.2334496  43.4655254  53.2104227  81.3659768  58.2811372  59.7782149
  82.0787740  58.9158837  59.7058051  80.8749797  58.3775238  58.9622151
  83.0877295  52.1862625  51.3499441  82.1533574  52.3064087  51.1804145
  83.2653964  51.2835091  51.0859451  78.5882483  45.5708320  53.5032702
  78.2180271  45.0179361  54.1913608  79.0841576  44.9666454  52.9507702
  76.4171682  56.0305815  60.5987720  77.1181141  56.6642298  60.7517114
  75.9466797  56.3720547  59.8383359  81.1780142  58.6210116  52.5268441
  81.3602536  57.8031772  52.9896193  82.0013128  58.8377808  52.0893331
  81.5122307  57.5478301  49.7883489  82.0410074  57.0370756  49.1753651
  81.7750527  57.2320831  50.6529022  80.2660541  49.3270234  64.9106307
  79.5901178  49.2264363  65.5808683  81.0888175  49.1709448  65.3742305
  72.0139400  55.5642171  57.5318823  72.5992837  54.8185858  57.6646727
  71.8164238  55.8746127  58.4155487  74.8678055  58.5993418  52.5481265
  74.1988430  59.0839546  52.0645305  74.7290925  58.8462638  53.4624644
  66.6057055  48.1347771  56.2523266  66.6441154  47.6011361  57.0460384
  66.0997347  47.6082976  55.6334243  79.0083324  60.6337161  59.1463923
  79.5601632  60.7968783  59.9113009  79.3489517  61.2241599  58.4743948
  73.9847817  42.9812311  59.7485808  74.0489143  43.8427142  59.3363206
  73.9214937  42.3686313  59.0158167  73.4600089  45.0535444  63.3958842
  74.0872128  44.6712521  64.0096367  72.6028008  44.8349646  63.7614535
  70.2365632  46.8611873  49.3277197  70.5319073  45.9522551  49.2744251
  69.3353668  46.8399612  49.0058200  82.1451711  58.5819137  56.1327606
  82.0202850  57.7808877  55.6238551  82.8030802  59.0765330  55.6441576
  73.7659879  44.9367869  55.3104746  73.0446465  45.5503837  55.1712219
  74.5553135  45.4725634  55.2321392  76.5686193  42.2722296  61.5845398
  77.0920594  42.5184593  62.3471707  76.3498526  43.1042331  61.1648535
  71.9653474  44.5425971  49.4516522  71.6366180  43.6623349  49.2691628
  72.3192844  44.4873639  50.3392912  81.2133053  56.1780873  53.9611508
  81.0658015  55.2497581  54.1419078  82.0386546  56.2000964  53.4768583
  75.0795297  44.8298940  49.8192000  75.4191369  45.3584862  49.0970608
  75.5267417  45.1679346  50.5950567  77.7738738  43.2135991  59.2695068
  77.4335558  42.4143804  59.6715748  77.0677744  43.5137702  58.6971901
  78.4255210  40.2985303  57.7222391  79.2481279  39.8245782  57.6001281
  78.6693273  41.0775787  58.2221077  77.0663444  43.3273562  48.0185293
  77.7871807  43.7054815  47.5149010  76.4428748  44.0462439  48.1220271
  81.2094567  44.0318711  48.9543625  81.4258181  44.9143349  48.6532453
  80.7288634  43.6404924  48.2249267  75.9493788  46.9904424  55.5314370
  75.8038369  47.3044727  56.4238651  75.4718992  47.6089324  54.9785268
  77.8090171  43.9806972  55.5795259  77.7951740  43.0848065  55.2427557
  78.5262599  43.9877636  56.2133545  79.6616302  44.4144312  57.6248387
  79.4034080  45.3361383  57.6232717  79.1301342  44.0174747  58.3148851
  70.4239450  49.5309769  58.4702031  69.8792919  50.3069577  58.6022305
  71.3018800  49.8780573  58.3121152  77.2127067  42.8621352  50.8482829
  77.3342978  41.9337999  51.0473717  76.9229109  42.8760038  49.9361145
  80.0818257  40.5476263  53.9849549  80.1039954  40.6115596  53.0301529
  80.4986317  39.7080771  54.1790055  71.2105472  48.6579665  61.3632188
  70.4687208  48.8062300  61.9496818  70.8898217  48.9187930  60.4998937
  79.1549135  58.1995643  61.1612578  79.4636261  57.9544790  62.0335277
  79.9524617  58.4042282  60.6731448  79.1769747  60.3533553  53.3917954
  78.7374737  59.8609931  54.0850811  79.9277864  59.8106520  53.1510030
  71.6562086  56.5445094  53.3942582  72.4820106  56.2448865  53.0141226
  71.3056138  55.7752716  53.8432371  76.6243619  55.8971562  55.4640256
  76.0023628  55.2342267  55.1642484  77.2948486  55.9232694  54.7813904
  69.8570691  54.4631420  54.3531516  69.0202599  54.0353594  54.1715517
  69.8294336  54.6563863  55.2902307  76.6968147  44.3753350  65.0572762
  76.7456302  45.2515473  64.6750532  77.2390661  43.8330743  64.4844405
  76.1857126  54.4475485  48.9398717  76.3345246  55.1310949  48.2865389
  76.9923570  54.4280575  49.4548172  78.9267435  45.1284722  61.8119121
  78.0570744  45.4218288  61.5401709  79.1626915  45.7125167  62.5326384
  73.9409759  50.4740663  49.9459785  73.6955801  49.5702993  50.1439996
  74.1105674  50.4757813  49.0039263  81.6306469  41.3464339  59.3284541
  82.1488413  42.0825366  59.0031030  81.2761602  41.6528332  60.1631300
  73.2105407  46.2069020  47.4445947  72.5174652  46.2813375  46.7885983
  72.9657158  45.4429364  47.9667464  81.8819063  37.7664622  54.8485438
  82.1620817  37.0987811  55.4745864  82.6669670  37.9593717  54.3360101
  79.6852532  56.9423616  46.4110464  79.1126499  57.5613803  45.9580936
  80.2585325  57.4922977  46.9450386  80.0699330  48.2784428  43.7526516
  81.0158435  48.1490636  43.8214934  79.6913575  47.5399090  44.2295945
  79.9538023  52.3302174  65.2127173  80.8741032  52.5080773  65.4067220
  79.9187606  51.3858220  65.0606873  78.2542247  46.2034405  43.6881402
  77.3473703  45.9067517  43.7644115  78.5318228  45.9064223  42.8215688
  69.1720188  47.5240768  54.1380448  68.8522972  46.6706076  53.8454822
  68.6253616  47.7389346  54.8938415  72.9500095  50.2403209  57.8549955
  73.1686105  51.1720317  57.8737988  73.3625869  49.8811183  58.6404758
  79.8704313  40.7471294  49.8425643  79.0605041  40.4018379  50.2180889
  80.5588730  40.4378838  50.4313255  81.7994861  39.8249341  51.4649940
  82.3525900  40.2444795  52.1239963  82.0364948  38.8985089  51.5072896
  77.8227960  45.8136415  67.2452704  77.7224687  46.7630772  67.1764795
  77.6049503  45.4854654  66.3728774  77.0241032  43.0621340  43.8293381
  77.8860196  43.3876238  44.0889198  77.2091376  42.2752836  43.3166447
  69.0408448  51.1443680  56.1073570  68.3471919  50.7297632  55.5943524
  69.7881439  51.1864216  55.5106989  77.6859231  49.2433554  66.0617765
  77.2026312  50.0433914  66.2681654  77.7720170  49.2541499  65.1085209
  70.9545190  51.0761933  53.9839585  70.9315878  51.1749621  53.0321468
  71.2645827  51.9227084  54.3056751  73.6132568  53.1338088  58.0986199
  74.5675822  53.1022031  58.0316131  73.4145092  52.6728712  58.9136425
  74.2031950  51.7039204  60.6656997  75.0224839  52.1983283  60.6891834
  74.4768758  50.7871173  60.6374564  71.9682797  58.6757708  55.1156397
  71.8337265  57.9158109  54.5494395  71.5514859  59.3998608  54.6485186
  75.1251923  59.5727025  55.3274839  75.0084307  60.5172457  55.2253530
  74.3044369  59.2700586  55.7160639  69.4566864  46.0377338  61.3649194
  70.1025728  45.5276292  61.8536419  69.2484016  46.7746020  61.9392619
  81.9820257  53.1058186  66.8641334  82.8511416  53.2798838  66.5027969
  81.5027008  53.9252603  66.7417064  77.9770475  40.3017383  47.1173090
  77.9649145  41.2459223  47.2741361  78.8693897  40.1187528  46.8232551
  76.1506437  60.2255287  58.5430768  77.0533684  60.2578897  58.8597263
  75.9243807  59.2955738  58.5577104  77.9060039  58.9786273  55.2040847
  76.9555670  58.9788135  55.0905219  78.2092525  58.2319008  54.6876881
  81.7922594  36.8960160  51.3719027  81.0254990  36.3418646  51.5175709
  82.2033299  36.9682028  52.2333178  73.7964355  43.1844955  65.4624208
  74.6595817  42.8281760  65.6727532  73.2229766  42.8458850  66.1499612
  82.3710086  61.9576702  55.0194853  81.5809140  62.2134231  54.5434963
  82.8621333  62.7725040  55.1246893  80.6547789  62.2107193  57.4509843
  80.9055827  63.0954203  57.7167419  81.1907337  62.0311794  56.6784935
  81.2856831  66.3598185  51.1427320  82.1232053  66.7695193  50.9261028
  81.4635098  65.4197627  51.1127514  81.3083002  63.6988900  51.8138053
  81.1107402  63.1058261  51.0889120  80.7529666  63.3941110  52.5313992
  77.8682833  65.3839095  53.9805799  78.5553873  65.0700825  53.3926814
  77.7130962  66.2880460  53.7073050  82.6717555  60.2729292  58.4090822
  82.5875744  59.6654961  57.6741232  81.8500261  60.7638310  58.4100319
  82.8533154  70.8934088  57.5318823  83.4386591  70.1477776  57.6646727
  82.6557993  71.2038045  58.4155487  77.4450809  63.4639688  56.2523266
  77.4834909  62.9303279  57.0460384  76.9391102  62.9374894  55.6334243
  81.0759387  62.1903791  49.3277197  81.3712828  61.2814469  49.2744251
  80.1747422  62.1691530  49.0058200  82.8047228  59.8717888  49.4516522
  82.4759934  58.9915267  49.2691628  83.1586599  59.8165557  50.3392912
  81.2633205  64.8601686  58.4702031  80.7186673  65.6361494  58.6022305
  82.1412555  65.2072491  58.3121152  82.0499227  63.9871582  61.3632188
  81.3080963  64.1354218  61.9496818  81.7291971  64.2479848  60.4998937
  80.6964446  69.7923338  54.3531516  79.8596354  69.3645512  54.1715517
  80.6688091  69.9855781  55.2902307  80.0113942  62.8532686  54.1380448
  79.6916726  61.9997994  53.8454822  79.4647370  63.0681264  54.8938415
  79.8802202  66.4735597  56.1073570  79.1865674  66.0589550  55.5943524
  80.6275193  66.5156134  55.5106989  81.7938945  66.4053851  53.9839585
  81.7709633  66.5041538  53.0321468  82.1039581  67.2519002  54.3056751
  80.2960619  61.3669256  61.3649194  80.9419482  60.8568210  61.8536419
  80.0877770  62.1037938  61.9392619  55.0758885   6.1738309  37.7979591
  54.9982915   7.1246134  37.8768072  54.4720529   5.8284181  38.4554517
  53.7352852   3.6839830  45.1746151  54.2860277   3.5556893  44.4023145
  52.8964328   3.9834719  44.8241044  59.9493415   5.6054668  32.9540854
  59.2755113   5.9086364  33.5625812  60.3359237   6.4083748  32.6046311
  58.1484630   5.7734340  35.1687933  58.3236386   5.3022383  35.9833556
  57.4617418   6.4000106  35.3969194  52.7145715   8.9223703  41.9427793
  52.9542313   9.5542227  42.6206812  51.8714912   8.5711743  42.2293152
  57.2273577   4.7302825  44.3469297  57.1543748   5.5357797  44.8588602
  56.7850970   4.9294791  43.5217319  57.0163357   3.9674595  37.8572119
  56.2330879   4.5096275  37.9510343  57.7156102   4.4848575  38.2566360
  59.6872261   4.6289659  46.5027456  60.4000233   5.2637124  46.4303357
  59.1962289   4.7253525  45.6867458  50.3351892   1.9120458  44.2564129
  50.9205329   1.1664146  44.3892033  50.1376731   2.2224414  45.1400793
  53.1890547   4.9471705  39.2726572  52.5200923   5.4317833  38.7890612
  53.0503417   5.1940926  40.1869950  57.3295816   6.9815449  45.8709230
  57.8814124   7.1447070  46.6358315  57.6702009   7.5719887  45.1989255
  57.4761627   4.5473930  47.8857884  57.7848754   4.3023077  48.7580584
  58.2737109   4.7520569  47.3976755  57.4982239   6.7011840  40.1163261
  57.0587230   6.2088219  40.8096118  58.2490356   6.1584808  39.8755336
  49.9774578   2.8923381  40.1187889  50.8032598   2.5927153  39.7386533
  49.6268630   2.1231003  40.5677678  48.1783183   0.8109707  41.0776823
  47.3415092   0.3831882  40.8960824  48.1506829   1.0042151  42.0147614
  50.2895289   5.0235995  41.8401703  50.1549757   4.2636396  41.2739701
  49.8727351   5.7476895  41.3730492  53.4464415   5.9205312  42.0520146
  53.3296799   6.8650745  41.9498836  52.6256861   5.6178874  42.4405945
  54.4718929   6.5733574  45.2676075  55.3746176   6.6057184  45.5842569
  54.2456299   5.6434025  45.2822410  56.2272531   5.3264561  41.9286153
  55.2768162   5.3266422  41.8150525  56.5305017   4.5797295  41.4122188
  71.9625225  11.1625099  42.9931916  72.6003635  11.0431846  42.2895256
  71.8446067  12.1105943  43.0519868  68.7714931  11.1152527  42.9293440
  68.4333442  10.9993592  42.0413975  69.6404699  10.7143692  42.9094446
  64.6301747  12.9688003  38.9190331  64.0666612  12.8777940  38.1506619
  64.5154142  12.1487908  39.3992824  69.2534714  12.2687379  48.8879646
  69.2423355  11.8740177  48.0160149  69.4155353  11.5353451  49.4813417
  62.1766179  14.4639195  41.7574552  62.9687470  14.1230020  41.3420851
  62.4162829  14.5734170  42.6776705  70.2101305  16.6358971  34.2304796
  69.5589285  17.2213052  33.8438810  71.0045668  17.1665166  34.2899834
  64.1356932  13.7248108  34.6291930  64.9087808  13.1777095  34.4904806
  64.4882331  14.5892358  34.8406392  65.9741975  15.0524491  47.8358830
  65.6831841  15.9570121  47.7205496  66.6098959  15.0941018  48.5502899
  66.8998182  12.4301339  44.4260189  67.4961754  12.2057362  43.7117152
  66.9573153  11.6886085  45.0285637  66.4723210   9.8840774  32.2610380
  66.7248731   9.3622296  31.4993843  65.5347769   9.7206920  32.3637064
  71.6876570  14.3249403  34.7673780  71.0522403  14.3984030  35.4794685
  71.3573977  14.9143002  34.0892860  66.1919499  11.7868880  34.4634755
  66.0755757  11.1113784  35.1315840  66.3021759  11.3001254  33.6466908
  68.5351040  11.2479028  38.1681445  68.1709247  10.7209648  38.8794366
  69.3918156  10.8577497  37.9947930  70.9331860  14.7385906  44.8308623
  70.6332583  15.6410945  44.7224431  70.5882920  14.4718089  45.6829776
  64.3844342  11.1899703  40.8645328  63.4594838  11.0575917  41.0723020
  64.6328755  11.9693922  41.3615270  68.1545748   8.7326585  34.1489460
  68.0345373   9.1783635  34.9874940  67.4598336   9.0811902  33.5902998
  61.7453153  10.8332977  41.6989117  61.8745534  11.0867455  42.6128529
  61.0650604  11.4260685  41.3793772  65.9152640  21.5030226  37.7979591
  65.8376670  22.4538052  37.8768072  65.3114283  21.1576099  38.4554517
  68.4069870   8.6758092  50.4540958  67.6303204   9.2352012  50.4443823
  69.0460433   9.1614875  50.9755828  66.6616242  11.4843545  50.0158925
  67.4030926  12.0228589  49.7393749  65.9553227  12.1109834  50.1730477
  72.1371582  13.6272686  48.6131087  72.5454938  13.1855096  47.8685719
  71.4148843  13.0525313  48.8665279  68.4902652   8.5645292  45.9864643
  69.3363847   8.9884706  46.1299292  68.4301289   7.9078917  46.6803207
  72.4600396  14.1873876  42.3683375  71.8309259  14.3519590  41.6659443
  72.0726058  14.6015486  43.1394339  76.3389628  15.1228314  39.7227739
  75.6540666  15.5027216  39.1724772  76.4233477  15.7323641  40.4559687
  73.5940560  12.7688273  46.3223083  73.8057455  13.4120033  45.6457464
  73.5470308  11.9350590  45.8545013  68.0128358  13.9248284  39.6333461
  68.4766704  14.2035987  38.8438083  67.7485156  13.0231729  39.4506551
  64.9052439  13.4719766  42.5713224  65.4753796  13.9007034  41.9330708
  65.4960551  13.1902351  43.2697409  66.9497244  10.0471437  36.4423026
  67.6521288  10.4992480  36.9096952  66.6177873   9.4055256  37.0702919
  65.3977606   8.6383193  50.8174235  64.7676266   9.3199474  51.0509632
  65.2913694   8.5266275  49.8727373  60.6922578   8.3054989  41.7440159
  59.9021632   8.5612518  41.2680270  61.1833826   9.1203327  41.8492200
  74.7086388  15.6460229  44.4945440  75.5303831  15.2440416  44.2128122
  74.7048791  15.5428463  45.4461556  62.6437324   8.6699569  38.7023636
  61.8468487   8.7818263  39.2207132  62.4162916   9.0086221  37.8364526
  68.4742991  15.1944272  46.6506151  68.5387424  15.6564679  47.4864322
  67.7653915  14.5641637  46.7788460  58.9760281   8.5585480  44.1755150
  59.2268320   9.4432490  44.4412726  59.5119830   8.3790081  43.4030242
  68.1891009  16.8612379  36.5185131  68.0536684  17.7063915  36.9469979
  68.7300821  17.0631657  35.7551065  61.6420406  14.3787817  37.0913056
  62.1544927  15.1731068  37.2418621  62.2943119  13.6814108  37.0246657
  63.4515291  17.4953574  39.1735809  63.6281919  18.4171538  38.9856793
  64.2472124  17.1811993  39.6030189  62.7367647   9.5418206  49.0497972
  62.6221163   8.6403463  49.3505071  61.8812165   9.7881902  48.6982789
  69.8159485  17.4835946  50.6485473  69.3723339  16.6972325  50.3306377
  70.4776699  17.6715096  49.9829364  64.5746606  19.0131748  45.1746151
  65.1254031  18.8848811  44.4023145  63.7358082  19.3126637  44.8241044
  71.9140723  17.7638746  48.6766874  71.8959199  18.5847627  48.1847143
  72.8360643  17.6392821  48.9017015  68.3713777  15.2782875  49.5190383
  68.9042114  14.5171164  49.2889691  67.8427859  14.9856527  50.2614537
  59.6069323  12.7076472  37.8672626  60.4444545  13.1173480  37.6506334
  59.7847591  11.7675914  37.8372820  71.5033755  10.3751552  33.5556459
  70.9880379  11.1456157  33.7944847  71.2311064   9.7016689  34.1789521
  76.4768029  13.1283907  35.4909633  75.6997472  12.7895067  35.0464795
  77.1559510  13.1336530  34.8164598  69.7366490  14.4068868  37.0309195
  69.2087852  13.6721627  36.7182432  69.2353993  15.1843544  36.7849163
  74.7159336  12.6017888  42.1476241  74.0583011  13.2917150  42.2356370
  75.5199735  12.9914320  42.4910227  73.5264795  10.9562261  40.1980183
  74.0396677  11.5892253  40.7001892  74.1766019  10.3563457  39.8323543
  64.7954805   7.0992995  33.4111691  63.9592117   7.4367682  33.7320966
  64.6559574   6.9641975  32.4738828  67.8819090  12.2249078  30.0344168
  66.9746152  11.9938332  30.2335317  68.3790122  11.4286697  30.2218149
  70.7887169  20.9346585  32.9540854  70.1148868  21.2378282  33.5625812
  71.1752991  21.7375666  32.6046311  70.0045626   8.4311717  42.4438523
  69.0868187   8.6526664  42.2860211  70.4205769   8.5058027  41.5850231
  70.7880674   9.8303132  37.5741203  71.5352493  10.3424529  37.2648325
  71.0572263   9.5087185  38.4345597  69.0607324  12.3261673  34.5568158
  68.1518543  12.0420706  34.6540627  69.0902408  12.7460752  33.6971465
  74.2926591  15.9368262  38.3259325  73.8388918  15.0959172  38.3824516
  73.6620558  16.5729661  38.6634105  72.7359530  17.7744759  39.2609143
  73.0282505  18.3349816  38.5421509  73.2458151  18.0673320  40.0162303
  59.6295494  10.0467187  38.5383360  59.4319894   9.4536548  37.8134426
  59.0742158   9.7419397  39.2559299  67.6092218   9.9390294  40.6577953
  67.6640828   8.9864130  40.5820430  66.7983420  10.0949733  41.1419251
  68.7583412  13.8670417  31.8956236  68.3202841  13.1506276  31.4361874
  69.4993852  14.0946531  31.3341328  65.5484578   8.5567353  38.4168332
  64.7352443   8.8561524  38.8233524  66.0443572   8.1623042  39.1342814
  67.6993156  18.5525110  40.3502597  67.6569334  18.7785957  39.4211129
  68.6155854  18.3188485  40.4988398  71.1458789   9.0209178  47.2483226
  71.5008177   9.2480651  48.1077692  71.7930921   9.3527555  46.6260481
  76.8756526  12.1427614  37.9532555  76.7374425  12.3329210  37.0253744
  76.5192745  12.9046996  38.4100606  76.9025906  14.2104141  42.9643826
  77.3362413  14.1179430  43.8126880  77.6157487  14.1861641  42.3263842
  65.8158956  15.4288139  40.1464559  66.6099555  14.9338459  39.9447134
  65.1050649  14.9006002  39.7832265  70.6353801  17.8106235  44.4976927
  70.6890823  18.3797171  45.2654643  69.7668582  17.9808120  44.1330964
  62.1241720   9.5731221  36.2224312  61.1939308   9.5115676  36.4394274
  62.2199192   9.0507174  35.4260953  62.0427269   6.0986034  38.8102554
  62.3034086   7.0131367  38.7011714  62.8644441   5.6310476  38.9599167
  63.5152194   7.5123791  45.9801378  64.1875248   7.3041153  45.3314027
  62.6881981   7.3145877  45.5406611  77.7641456  14.2527841  45.4976712
  77.9577346  15.1573652  45.7435987  77.6642074  13.7935260  46.3315297
  72.8256564  14.4034584  51.0717592  72.6742071  14.1745136  50.1547676
  72.8161244  15.3605185  51.0848937  69.5941901  11.9766497  46.0563859
  70.5233961  12.1277656  45.8832826  69.1732931  12.0650518  45.2012505
  68.3930232  16.0017161  43.8262396  68.2541318  15.6335946  44.6988335
  67.6044829  16.5164801  43.6546354  68.9878384  21.1026258  35.1687933
  69.1630140  20.6314301  35.9833556  68.3011172  21.7292024  35.3969194
  69.9435448  15.3798764  41.2151234  69.6085280  15.3399534  42.1108884
  69.4439393  14.7143480  40.7421644  63.9179691  10.7866394  46.7403815
  63.7799489  10.0546633  47.3415354  64.8284615  10.6975294  46.4588003
  72.8794639  12.7254798  31.4888294  72.2623810  12.0001626  31.3921347
  72.4111128  13.4864159  31.1455368  66.5461992  10.4986353  46.2287495
  67.2561611   9.8579545  46.1874113  66.5031300  10.7499248  47.1513676
  74.5348771  17.4353707  49.1494074  74.4761317  16.7512927  48.4824657
  74.9368289  18.1772697  48.6974700  65.2590926   7.4851571  48.0483135
  64.7228283   7.0342310  48.7004731  64.6707635   7.6197480  47.3053599
  63.5539470  24.2515620  41.9427793  63.7936068  24.8834145  42.6206812
  62.7108666  23.9003660  42.2293152  64.6693185   6.9440223  30.6109598
  63.7922651   6.8229023  30.2471845  65.1450938   6.1526301  30.3588487
  74.5366178  15.3993291  47.3808054  73.6492957  15.0619212  47.5034453
  75.1064729  14.6676322  47.6176819  56.1895325  11.7317382  40.7051105
  56.8766365  11.4179112  40.1172121  56.0343454  12.6358747  40.4318357
  60.9930047   6.6207579  45.1336129  60.9088236   6.0133248  44.3986539
  60.1712754   7.1116597  45.1345625  68.0667331  20.0594743  44.3469297
  67.9937503  20.8649714  44.8588602  67.6244725  20.2586709  43.5217319
  67.8557111  19.2966513  37.8572119  67.0724633  19.8388193  37.9510343
  68.5549856  19.8140493  38.2566360  70.5266015  19.9581577  46.5027456
  71.2393987  20.5929042  46.4303357  70.0356044  20.0545443  45.6867458
  72.2483542  13.8632830  38.0744747  71.3139821  13.9834292  37.9049452
  72.4260210  12.9605296  37.8104757  65.5777929  17.7076020  47.3233027
  66.2787388  18.3412503  47.4762421  65.1073044  18.0490752  46.5628666
  73.7032324  16.0493970  35.6080934  73.9792168  15.9350565  36.5174808
  72.8336823  15.6511455  35.5693107  73.3779215  10.2620628  45.1485577
  72.7250665  10.5096535  44.4938030  73.7559594   9.4484766  44.8148054
  70.3386388  20.2980321  39.2513747  70.5208783  19.4801977  39.7141500
  71.1619374  20.5148013  38.8138637  70.6728554  19.2248506  36.5128796
  71.2016320  18.7140961  35.8998958  70.9356773  18.9091036  37.3774329
  69.4266788  11.0040439  51.6351614  68.7507425  10.9034568  52.3053989
  70.2494421  10.8479653  52.0987611  61.1745647  17.2412375  44.2564129
  61.7599083  16.4956063  44.3892033  60.9770485  17.5516332  45.1400793
  64.0284302  20.2763623  39.2726572  63.3594677  20.7609750  38.7890612
  63.8897172  20.5232843  40.1869950  55.7663301   9.8117976  42.9768572
  55.8047401   9.2781566  43.7705691  55.2603594   9.2853181  42.3579550
  68.1689570  22.3107366  45.8709230  68.7207878  22.4738988  46.6358315
  68.5095764  22.9011804  45.1989255  62.6206336   6.7305649  50.1204149
  63.2478375   6.3482726  50.7341673  61.7634255   6.5119851  50.4859841
  73.0200445  17.1368624  51.7257884  73.5640349  17.7498582  51.2312839
  72.4387290  17.6948202  52.2424897  59.3971879   8.5382078  36.0522504
  59.6925320   7.6292756  35.9989558  58.4959915   8.5169817  35.7303506
  71.3057958  20.2589342  42.8572912  71.1809097  19.4579082  42.3483858
  71.9637049  20.7535535  42.3686882  62.9266126   6.6138074  42.0350052
  62.2052712   7.2274042  41.8957526  63.7159382   7.1495839  41.9566698
  73.3692866  18.0598362  44.4852462  72.4223202  17.9403713  44.4130789
  73.7175639  17.1720860  44.5678724  61.1259721   6.2196175  36.1761829
  60.7972427   5.3393554  35.9936935  61.4799091   6.1643844  37.0638218
  70.3739299  17.8551078  40.6856814  70.2264262  16.9267786  40.8664385
  71.1992793  17.8771169  40.2013890  64.2401544   6.5069145  36.5437307
  64.5797616   7.0355067  35.8215915  64.6873664   6.8449551  37.3195873
  73.9773421  18.6779637  41.7721687  74.9019969  18.4722498  41.6346138
  73.8088725  18.4296038  42.6811029  65.1100035   8.6674629  42.2559676
  64.9644616   8.9814932  43.1483958  64.6325239   9.2859529  41.7030575
  73.7668737  19.1965304  37.1283779  73.9405615  18.6311727  36.3757631
  74.2597629  19.9966199  36.9463269  59.5845697  11.2079973  45.1947338
  59.0399165  11.9839781  45.3267612  60.4625047  11.5550778  45.0366459
  74.7543910  18.5132069  34.2280677  75.4494815  19.1338761  34.4467992
  75.0967060  17.6627420  34.5033055  60.3711719  10.3349870  48.0877494
  59.6293455  10.4832505  48.6742125  60.0504463  10.5958135  47.2244244
  76.6535333  15.9631774  35.7568008  77.1786657  16.3019047  35.0317328
  76.5657686  15.0278790  35.5731142  68.3155382  19.8765848  47.8857884
  68.6242508  19.6314995  48.7580584  69.1130864  20.0812486  47.3976755
  68.3375994  22.0303758  40.1163261  67.8980984  21.5380136  40.8096118
  69.0884111  21.4876725  39.8755336  60.8168333  18.2215298  40.1187889
  61.6426353  17.9219070  39.7386533  60.4662385  17.4522921  40.5677678
  65.7849866  17.5741767  42.1885563  65.1629875  16.9112472  41.8887790
  66.4554733  17.6002899  41.5059210  59.0176938  16.1401625  41.0776823
  58.1808846  15.7123799  40.8960824  58.9900583  16.3334068  42.0147614
  76.3429239  16.5964678  51.0619206  75.5524783  16.5788817  50.5223705
  76.1062594  17.1352972  51.8168242  76.4627114  13.4457144  48.3751934
  76.5125119  13.2807152  49.3167457  76.3541037  12.5784403  47.9849815
  65.3463373  16.1245690  35.6644023  65.4951493  16.8081154  35.0110696
  66.1529816  16.1050780  36.1793479  77.9645311  15.8654086  48.6193956
  77.6730119  16.2284066  49.4557417  77.3517442  15.1521094  48.4407288
  79.1640993  13.4306966  41.1396526  79.9987885  13.8696770  41.3034086
  79.3000122  12.9545619  40.3204772  76.2132499  10.9886700  47.0874014
  76.6886621  11.1814347  46.2792865  75.2898065  11.0445886  46.8417397
  63.1016006  12.1510868  36.6705092  62.8562048  11.2473198  36.8685302
  63.2711920  12.1528018  35.7284570  62.3711653   7.8839225  34.1691254
  61.6780898   7.9583580  33.5131289  62.1263405   7.1199569  34.6912770
  68.8458778  18.6193820  33.1355771  68.2732745  19.2384008  32.6826242
  69.4191572  19.1693182  33.6695693  72.0656038  18.9030971  34.2664353
  72.9986711  18.8376532  34.4697228  71.9779251  19.7387237  33.8078886
  74.6944055  18.2196841  31.2268300  74.6157686  17.8856705  32.1204058
  75.5153722  18.7118609  31.2259773  69.2305577   9.9554633  30.4771823
  70.1764682   9.8260841  30.5460241  68.8519822   9.2169295  30.9541251
  69.1144269  14.0072379  51.9372480  70.0347279  14.1850978  52.1312527
  69.0793852  13.0628425  51.7852179  67.4148494   7.8804610  30.4126708
  66.5079949   7.5837722  30.4889422  67.6924475   7.5834428  29.5460995
  58.3326434   9.2010973  40.8625755  58.0129219   8.3476281  40.5700129
  57.7859863   9.4159551  41.6183722  62.1106342  11.9173414  44.5795261
  62.3292352  12.8490522  44.5983295  62.5232116  11.5581388  45.3650065
  66.9834207   7.4906620  53.9698010  66.8830934   8.4400977  53.9010101
  66.7655749   7.1624859  53.0974080  58.2014694  12.8213884  42.8318876
  57.5078166  12.4067837  42.3188831  58.9487685  12.8634421  42.2352295
  66.8465477  10.9203759  52.7863072  66.3632559  11.7204119  52.9926961
  66.9326416  10.9311703  51.8330516  60.1151437  12.7532138  40.7084891
  60.0922125  12.8519826  39.7566774  60.4252073  13.5997289  41.0302057
  62.7738815  14.8108293  44.8231506  63.7282068  14.7792236  44.7561437
  62.5751338  14.3498917  45.6381731  63.3638197  13.3809409  47.3902303
  64.1831086  13.8753488  47.4137141  63.6375005  12.4641377  47.3619871
  61.1289044  20.3527913  41.8401703  60.9943512  19.5928314  41.2739701
  60.7121106  21.0768813  41.3730492  72.2648007  15.5364836  30.8478279
  72.9683857  15.7414839  31.4635934  71.5410655  16.1041598  31.1127362
  73.0945817  11.2874698  36.9680549  73.0381018  11.7443249  36.1288181
  73.6474159  10.5265382  36.7903392  64.2858169  21.2497230  42.0520146
  64.1690554  22.1942662  41.9498836  63.4650616  20.9470791  42.4405945
  74.1734704  15.9747366  32.8976739  75.0080308  15.5428564  32.7154214
  74.0119047  15.8029379  33.8253633  73.8280596  12.4779479  34.2633078
  73.7729400  12.3123750  33.3221522  73.2026651  13.1855512  34.4195268
  58.6173111   7.7147543  48.0894500  59.2631975   7.2046497  48.5781725
  58.4090262   8.4516225  48.6637926  71.1426503  14.7828391  53.5886641
  72.0117663  14.9569043  53.2273276  70.6633255  15.6022808  53.4662370
  65.3112684  21.9025492  45.2676075  66.2139930  21.9349102  45.5842569
  65.0850054  20.9725943  45.2822410  67.0666286  20.6556478  41.9286153
  66.1161917  20.6558340  41.8150525  67.3698772  19.9089213  41.4122188
  82.8018979  26.4917017  42.9931916  83.4397389  26.3723764  42.2895256
  82.6839822  27.4397861  43.0519868  79.6108685  26.4444445  42.9293440
  79.2727197  26.3285509  42.0413975  80.4798454  26.0435610  42.9094446
  75.4695501  28.2979921  38.9190331  74.9060366  28.2069858  38.1506619
  75.3547896  27.4779826  39.3992824  80.0928468  27.5979296  48.8879646
  80.0817109  27.2032095  48.0160149  80.2549108  26.8645369  49.4813417
  73.0159933  29.7931113  41.7574552  73.8081225  29.4521937  41.3420851
  73.2556583  29.9026088  42.6776705  81.0495060  31.9650889  34.2304796
  80.3983040  32.5504969  33.8438810  81.8439423  32.4957084  34.2899834
  74.9750687  29.0540026  34.6291930  75.7481563  28.5069013  34.4904806
  75.3276086  29.9184275  34.8406392  76.8135730  30.3816408  47.8358830
  76.5225595  31.2862039  47.7205496  77.4492714  30.4232936  48.5502899
  77.7391936  27.7593257  44.4260189  78.3355509  27.5349279  43.7117152
  77.7966908  27.0178002  45.0285637  77.3116965  25.2132692  32.2610380
  77.5642485  24.6914213  31.4993843  76.3741524  25.0498838  32.3637064
  82.3560248  24.2168470  40.0685124  83.1423337  23.7987894  39.7175541
  82.6198952  25.1214563  40.2366772  82.5270325  29.6541321  34.7673780
  81.8916158  29.7275947  35.4794685  82.1967731  30.2434920  34.0892860
  77.0313254  27.1160798  34.4634755  76.9149512  26.4405701  35.1315840
  77.1415513  26.6293172  33.6466908  79.3744794  26.5770945  38.1681445
  79.0103002  26.0501566  38.8794366  80.2311910  26.1869414  37.9947930
  79.0150281  21.6060845  33.1642793  79.1824684  22.4741081  33.5313264
  78.8247450  21.7688127  32.2404082  81.7725615  30.0677824  44.8308623
  81.4726338  30.9702863  44.7224431  81.4276674  29.8010007  45.6829776
  75.2238096  26.5191621  40.8645328  74.2988593  26.3867835  41.0723020
  75.4722509  27.2985840  41.3615270  78.9939502  24.0618502  34.1489460
  78.8739127  24.5075553  34.9874940  78.2992091  24.4103820  33.5902998
  72.5846907  26.1624894  41.6989117  72.7139288  26.4159373  42.6128529
  71.9044358  26.7552602  41.3793772  76.7546394  36.8322144  37.7979591
  76.6770424  37.7829969  37.8768072  76.1508038  36.4868017  38.4554517
  79.2463624  24.0050010  50.4540958  78.4696958  24.5643930  50.4443823
  79.8854187  24.4906793  50.9755828  77.5009996  26.8135463  50.0158925
  78.2424681  27.3520507  49.7393749  76.7946982  27.4401752  50.1730477
  82.9765336  28.9564603  48.6131087  83.3848692  28.5147014  47.8685719
  82.2542598  28.3817231  48.8665279  79.3296406  23.8937210  45.9864643
  80.1757601  24.3176624  46.1299292  79.2695044  23.2370834  46.6803207
  83.2994151  29.5165794  42.3683375  82.6703013  29.6811508  41.6659443
  82.9119813  29.9307404  43.1394339  82.4795851  21.5541579  47.6445817
  82.2356783  22.3083639  47.1080093  82.7555782  21.9326926  48.4793064
  82.0360543  20.7098012  43.2259655  81.1745022  21.0079265  43.5176392
  82.0622978  20.9268410  42.2940687  78.8522113  29.2540202  39.6333461
  79.3160458  29.5327905  38.8438083  78.5878911  28.3523647  39.4506551
  75.7446194  28.8011684  42.5713224  76.3147551  29.2298952  41.9330708
  76.3354306  28.5194268  43.2697409  77.7890999  25.3763354  36.4423026
  78.4915042  25.8284398  36.9096952  77.4571627  24.7347173  37.0702919
  76.2371360  23.9675111  50.8174235  75.6070021  24.6491392  51.0509632
  76.1307448  23.8558193  49.8727373  71.5316333  23.6346907  41.7440159
  70.7415387  23.8904436  41.2680270  72.0227580  24.4495245  41.8492200
  73.4831078  23.9991486  38.7023636  72.6862241  24.1110181  39.2207132
  73.2556670  24.3378139  37.8364526  79.3136746  30.5236190  46.6506151
  79.3781178  30.9856597  47.4864322  78.6047670  29.8933555  46.7788460
  69.8154036  23.8877398  44.1755150  70.0662074  24.7724408  44.4412726
  70.3513584  23.7081999  43.4030242  79.0284763  32.1904297  36.5185131
  78.8930438  33.0355833  36.9469979  79.5694576  32.3923575  35.7551065
  75.5152103  18.2695877  53.1799486  75.1219049  17.7162076  53.8547130
  76.3318243  18.5806455  53.5706004  72.4814161  29.7079735  37.0913056
  72.9938681  30.5022985  37.2418621  73.1336874  29.0106026  37.0246657
  74.2909045  32.8245491  39.1735809  74.4675674  33.7463456  38.9856793
  75.0865879  32.5103911  39.6030189  78.4320064  19.6853756  50.7719743
  79.1729777  20.2860909  50.6924205  78.6637987  18.9431394  50.2137785
  73.5761402  24.8710123  49.0497972  73.4614917  23.9695381  49.3505071
  72.7205920  25.1173820  48.6982789  80.6553240  32.8127864  50.6485473
  80.2117094  32.0264242  50.3306377  81.3170453  33.0007014  49.9829364
  75.4140361  34.3423665  45.1746151  75.9647786  34.2140729  44.4023145
  74.5751837  34.6418554  44.8241044  79.2107532  30.6074793  49.5190383
  79.7435869  29.8463081  49.2889691  78.6821613  30.3148445  50.2614537
  82.3777227  15.7134859  45.0484024  82.0341496  16.6036501  44.9723135
  82.7456189  15.5236517  44.1853609  70.4463077  28.0368389  37.8672626
  71.2838299  28.4465398  37.6506334  70.6241345  27.0967832  37.8372820
  82.3427510  25.7043470  33.5556459  81.8274133  26.4748075  33.7944847
  82.0704818  25.0308606  34.1789521  79.9274621  20.5493171  38.6141698
  79.0716217  20.1600021  38.4347337  80.3401572  20.6285132  37.7541483
  81.4573767  18.0839514  43.0133258  80.9538563  18.0469649  42.2001063
  81.7504374  18.9932257  43.0729914  77.7016653  18.1678244  42.0199439
  78.5669650  17.9721053  41.6605329  77.7694162  17.9388596  42.9468796
  82.1313813  23.5770562  35.3816241  81.8263948  23.8916711  36.2326384
  83.0844255  23.6551982  35.4243574  80.5760245  29.7360786  37.0309195
  80.0481606  29.0013545  36.7182432  80.0747747  30.5135462  36.7849163
  75.3078972  20.3980452  39.3915806  75.8822724  20.1755633  38.6588999
  75.8949955  20.4669146  40.1444407  75.6348559  22.4284913  33.4111691
  74.7985872  22.7659599  33.7320966  75.4953329  22.2933893  32.4738828
  77.6101640  17.2721701  38.1190876  76.9566052  16.9570718  37.4947490
  77.5682114  16.6497441  38.8450698  78.7212845  27.5540996  30.0344168
  77.8139907  27.3230249  30.2335317  79.2183877  26.7578615  30.2218149
  81.6280924  36.2638503  32.9540854  80.9542622  36.5670200  33.5625812
  82.0146746  37.0667583  32.6046311  80.8439380  23.7603634  42.4438523
  79.9261942  23.9818581  42.2860211  81.2599524  23.8349945  41.5850231
  81.6274428  25.1595050  37.5741203  82.3746247  25.6716447  37.2648325
  81.8966018  24.8379103  38.4345597  79.9001078  27.6553591  34.5568158
  78.9912297  27.3712623  34.6540627  79.9296162  28.0752669  33.6971465
  70.4689249  25.3759105  38.5383360  70.2713648  24.7828465  37.8134426
  69.9135913  25.0711315  39.2559299  78.4485972  25.2682211  40.6577953
  78.5034582  24.3156048  40.5820430  77.6377174  25.4241650  41.1419251
  79.5977166  29.1962334  31.8956236  79.1596596  28.4798193  31.4361874
  80.3387607  29.4238449  31.3341328  76.3878332  23.8859271  38.4168332
  75.5746198  24.1853442  38.8233524  76.8837326  23.4914960  39.1342814
  78.5386910  33.8817028  40.3502597  78.4963089  34.1077874  39.4211129
  79.4549609  33.6480403  40.4988398  81.9852544  24.3501095  47.2483226
  82.3401932  24.5772569  48.1077692  82.6324675  24.6819472  46.6260481
  75.8792407  21.4577627  44.0329567  76.5191786  21.3166386  43.3352530
  75.0469938  21.1712140  43.6568169  76.6552711  30.7580057  40.1464559
  77.4493309  30.2630377  39.9447134  75.9444403  30.2297920  39.7832265
  81.4747555  33.1398152  44.4976927  81.5284578  33.7089089  45.2654643
  80.6062337  33.3100037  44.1330964  72.9635474  24.9023139  36.2224312
  72.0333062  24.8407594  36.4394274  73.0592946  24.3799091  35.4260953
  72.8821023  21.4277951  38.8102554  73.1427841  22.3423285  38.7011714
  73.7038196  20.9602394  38.9599167  74.3545949  22.8415709  45.9801378
  75.0269002  22.6333071  45.3314027  73.5275735  22.6437795  45.5406611
  80.2571521  19.4677650  47.9967039  79.6099436  20.1667599  47.9031516
  81.0272536  19.9013794  48.3643287  80.4335655  27.3058414  46.0563859
  81.3627715  27.4569574  45.8832826  80.0126685  27.3942435  45.2012505
  79.2323987  31.3309079  43.8262396  79.0935073  30.9627863  44.6988335
  78.4438583  31.8456718  43.6546354  79.8272139  36.4318175  35.1687933
  80.0023895  35.9606219  35.9833556  79.1404927  37.0583942  35.3969194
  80.7829202  30.7090682  41.2151234  80.4479035  30.6691452  42.1108884
  80.2833148  30.0435398  40.7421644  74.7573446  26.1158312  46.7403815
  74.6193244  25.3838550  47.3415354  75.6678369  26.0267212  46.4588003
  77.3855747  25.8278271  46.2287495  78.0955365  25.1871463  46.1874113
  77.3425055  26.0791166  47.1513676  76.0984681  22.8143489  48.0483135
  75.5622038  22.3634227  48.7004731  75.5101389  22.9489398  47.3053599
  74.3933224  39.5807538  41.9427793  74.6329822  40.2126062  42.6206812
  73.5502421  39.2295578  42.2293152  75.5086940  22.2732140  30.6109598
  74.6316406  22.1520941  30.2471845  75.9844693  21.4818219  30.3588487
  67.0289080  27.0609300  40.7051105  67.7160120  26.7471030  40.1172121
  66.8737208  27.9650665  40.4318357  71.8323802  21.9499497  45.1336129
  71.7481991  21.3425166  44.3986539  71.0106508  22.4408515  45.1345625
  78.9061086  35.3886661  44.3469297  78.8331257  36.1941632  44.8588602
  78.4638479  35.5878626  43.5217319  78.6950866  34.6258431  37.8572119
  77.9118387  35.1680111  37.9510343  79.3943611  35.1432410  38.2566360
  82.0047516  20.4353060  40.5006324  82.5016215  19.6823022  40.1807394
  81.2334497  20.4717377  39.9349533  81.3659769  35.2873495  46.5027456
  82.0787742  35.9220959  46.4303357  80.8749798  35.3837361  45.6867458
  83.0877296  29.1924747  38.0744747  82.1533575  29.3126210  37.9049452
  83.2653965  28.2897214  37.8104757  78.5882484  22.5770443  40.2278009
  78.2180272  22.0241483  40.9158914  79.0841577  21.9728577  39.6753009
  76.4171683  33.0367938  47.3233027  77.1181143  33.6704421  47.4762421
  75.9466798  33.3782670  46.5628666  81.1780143  35.6272239  39.2513747
  81.3602537  34.8093895  39.7141500  82.0013129  35.8439931  38.8138637
  81.5122308  34.5540424  36.5128796  82.0410075  34.0432878  35.8998958
  81.7750528  34.2382954  37.3774329  80.2660542  26.3332357  51.6351614
  79.5901179  26.2326486  52.3053989  81.0888176  26.1771570  52.0987611
  72.0139401  32.5704293  44.2564129  72.5992838  31.8247981  44.3892033
  71.8164240  32.8808250  45.1400793  74.8678056  35.6055541  39.2726572
  74.1988432  36.0901668  38.7890612  74.7290926  35.8524761  40.1869950
  66.6057056  25.1409893  42.9768572  66.6441155  24.6073484  43.7705691
  66.0997349  24.6145099  42.3579550  79.0083325  37.6399284  45.8709230
  79.5601633  37.8030906  46.6358315  79.3489518  38.2303722  45.1989255
  73.9847818  19.9874434  46.4731115  74.0489145  20.8489265  46.0608512
  73.9214938  19.3748436  45.7403473  73.4600091  22.0597566  50.1204149
  74.0872129  21.6774644  50.7341673  72.6028010  21.8411768  50.4859841
  70.2365633  23.8673996  36.0522504  70.5319074  22.9584674  35.9989558
  69.3353669  23.8461735  35.7303506  82.1451712  35.5881260  42.8572912
  82.0202852  34.7870999  42.3483858  82.8030803  36.0827453  42.3686882
  73.7659880  21.9429992  42.0350052  73.0446466  22.5565960  41.8957526
  74.5553136  22.4787757  41.9566698  76.5686194  19.2784419  48.3090704
  77.0920596  19.5246715  49.0717013  76.3498527  20.1104453  47.8893842
  71.9653475  21.5488093  36.1761829  71.6366181  20.6685472  35.9936935
  72.3192846  21.4935762  37.0638218  81.2133054  33.1842996  40.6856814
  81.0658016  32.2559703  40.8664385  82.0386547  33.2063087  40.2013890
  75.0795298  21.8361063  36.5437307  75.4191371  22.3646984  35.8215915
  75.5267419  22.1741469  37.3195873  77.7738739  20.2198114  45.9940375
  77.4335559  19.4205927  46.3961055  77.0677745  20.5199825  45.4217208
  78.4255211  17.3047426  44.4467698  79.2481280  16.8307904  44.3246588
  78.6693274  18.0837910  44.9466384  77.0663445  20.3335685  34.7430599
  77.7871808  20.7116937  34.2394316  76.4428749  21.0524561  34.8465577
  81.2094568  21.0380834  35.6788932  81.4258183  21.9205471  35.3777760
  80.7288635  20.6467047  34.9494574  75.9493790  23.9966547  42.2559676
  75.8038370  24.3106850  43.1483958  75.4718993  24.6151447  41.7030575
  77.8090172  20.9869095  42.3040566  77.7951741  20.0910188  41.9672864
  78.5262601  20.9939758  42.9378852  79.6616303  21.4206435  44.3493693
  79.4034081  22.3423506  44.3478024  79.1301344  21.0236869  45.0394157
  70.4239452  26.5371891  45.1947338  69.8792920  27.3131699  45.3267612
  71.3018802  26.8842696  45.0366459  77.2127068  19.8683475  37.5728136
  77.3342980  18.9400121  37.7719024  76.9229111  19.8822161  36.6606451
  80.0818259  17.5538385  40.7094856  80.1039956  17.6177719  39.7546835
  80.4986318  16.7142894  40.9035362  71.2105474  25.6641787  48.0877494
  70.4687210  25.8124423  48.6742125  70.8898218  25.9250053  47.2244244
  79.1549136  35.2057766  47.8857884  79.4636263  34.9606912  48.7580584
  79.9524618  35.4104404  47.3976755  79.1769748  37.3595675  40.1163261
  78.7374739  36.8672054  40.8096118  79.9277865  36.8168643  39.8755336
  71.6562087  33.5507216  40.1187889  72.4820107  33.2510988  39.7386533
  71.3056139  32.7814839  40.5677678  76.6243620  32.9033684  42.1885563
  76.0023630  32.2404389  41.8887790  77.2948487  32.9294816  41.5059210
  69.8570692  31.4693543  41.0776823  69.0202601  31.0415717  40.8960824
  69.8294338  31.6625986  42.0147614  76.6968148  21.3815472  51.7818069
  76.7456303  22.2577595  51.3995838  77.2390662  20.8392865  51.2089712
  76.1857127  31.4537608  35.6644023  76.3345248  32.1373072  35.0110696
  76.9923571  31.4342698  36.1793479  78.9267436  22.1346845  48.5364427
  78.0570746  22.4280411  48.2647016  79.1626917  22.7187290  49.2571691
  73.9409760  27.4802785  36.6705092  73.6955802  26.5765115  36.8685302
  74.1105675  27.4819936  35.7284570  81.6306470  18.3526462  46.0529848
  82.1488414  19.0887489  45.7276336  81.2761603  18.6590455  46.8876607
  73.2105408  23.2131143  34.1691254  72.5174653  23.2875498  33.5131289
  72.9657160  22.4491487  34.6912770  81.8819064  14.7726744  41.5730744
  82.1620818  14.1049933  42.1991171  82.6669671  14.9655840  41.0605408
  79.6852533  33.9485738  33.1355771  79.1126500  34.5675925  32.6826242
  80.2585327  34.4985100  33.6695693  80.0699331  25.2846551  30.4771823
  81.0158436  25.1552759  30.5460241  79.6913576  24.5461213  30.9541251
  79.9538024  29.3364297  51.9372480  80.8741033  29.5142896  52.1312527
  79.9187607  28.3920342  51.7852179  78.2542249  23.2096527  30.4126708
[truncated: 1,069,634 more chars]
