# Supplementary material for: Exploring Aromatic Cage Flexibility Using Cosolvent Molecular Dynamics Simulations—An In-Silico Case Study of Tudor Domains
Source: J Chem Inf Model. 2024 May 21;64(11):4553–69. doi: 10.1021/acs.jcim.4c00298 (PMC11167732; doi:10.1021/acs.jcim.4c00298)
Supplement: Supplementary file 2 — ci4c00298_si_002.zip [file ci4c00298_si_002.zip › SPIN1/topologies_input-coordinates/01_TMA/z_solv.rst]

43545  0.0000000e+00
  47.1810766  21.3561514  51.0665873  47.8852413  20.8249205  51.7069355
  48.4026861  21.5379318  52.3487799  48.6127659  20.2982563  51.0893340
  47.1673009  19.8087152  52.5874338  45.9459484  19.6847497  52.5057281
  47.9404775  19.0881989  53.4199457  48.9381787  19.2013951  53.3109574
  47.4545709  18.0830592  54.3708704  46.8661646  17.3650094  53.7982269
  48.6494646  17.3272979  54.9987205  49.1735866  16.7840290  54.2111127
  49.3711086  18.0480112  55.3872836  48.2977261  16.3494542  56.1405453
  49.2177834  15.8399971  56.4265472  47.9919441  16.8955199  57.0341478
  47.2210143  15.3107925  55.7651595  46.3032056  15.7875518  55.4239236
  47.5680008  14.6998809  54.9326240  46.8810255  14.4185946  56.8861816
  45.9969493  14.6182320  57.3341729  47.6132883  13.3997068  57.3752295
  48.8297645  13.0924435  56.8975748  49.2191891  13.6280452  56.1364058
  49.3532776  12.3160014  57.2755162  47.1085048  12.6614376  58.3703562
  46.1953272  12.8675435  58.7479752  47.6340421  11.8881299  58.7534042
  46.5252891  18.6922726  55.4317288  45.3203592  18.4424679  55.3835461
  47.1014664  19.4799862  56.3584957  48.0974702  19.6441033  56.3388218
  46.3212517  20.2776471  57.2939485  45.5288570  19.6456453  57.7029966
  47.1771136  20.7559763  58.4928328  47.4793328  19.8905175  59.0840135
  48.0957283  21.2275862  58.1427755  46.4006099  21.7564363  59.3728349
  46.4293690  22.7112279  58.8447177  45.3431641  21.4838663  59.4332993
  46.9503054  22.0126797  60.7780830  47.2057352  21.0848481  61.2905848
  47.8645374  22.6023856  60.6995734  45.9939542  22.8645713  61.5084212
  45.4417292  23.4687323  60.9150992  45.7505433  22.9279063  62.8294696
  46.4385996  22.1976666  63.7204878  47.1694874  21.5783158  63.4051917
  46.2352991  22.2648442  64.7072229  44.7849167  23.7513700  63.2586105
  44.2612362  24.3134867  62.6026268  44.5777623  23.8331011  64.2438151
  45.6682258  21.4417711  56.5398327  46.3745710  22.2191455  55.8951168
  44.3384692  21.5491042  56.6822331  43.8315662  20.8589199  57.2147451
  43.5733082  22.6962978  56.2187255  43.9079235  22.9500468  55.2101135
  42.0718304  22.3344745  56.1578867  41.9463826  21.4231175  55.5705195
  41.6842134  22.1158838  57.1533947  41.2128851  23.4135264  55.4851275
  41.7152453  24.2473537  54.7350494  39.9055276  23.3972710  55.7477701
  39.5128122  22.7044022  56.3670863  39.3005008  24.0883892  55.3295749
  43.8532721  23.8905521  57.1449657  43.3615265  23.9228949  58.2732880
  44.6599159  24.8295549  56.6326977  45.0488332  24.7002078  55.7092424
  45.0068664  26.0765060  57.3046117  44.8686102  25.9566573  58.3791844
  46.4983172  26.4569620  57.0713054  46.6753943  27.4133025  57.5663423
  47.4304879  25.4498679  57.7715257  48.4668653  25.7853620  57.7508944
  47.1557477  25.3212102  58.8178755  47.3905070  24.4700140  57.2957182
  46.8781695  26.6422710  55.5815505  46.8267286  25.6812147  55.0689827
  46.1562690  27.2842903  55.0776766  48.2755351  27.2422918  55.3678722
  48.3488156  27.7048901  54.3832206  48.5050332  28.0086487  56.1079565
  49.0483761  26.4753496  55.4265356  44.0972097  27.2487158  56.8822401
  44.2938182  28.3449174  57.3976586  43.1057640  27.0182090  55.9977793
  42.9723048  26.0911989  55.6182336  42.1108025  28.0241190  55.6129904
  42.6449236  28.9258853  55.3146262  41.2254941  27.5696569  54.4166115
  40.7013920  26.6566961  54.6982933  40.1441486  28.5980376  54.0154560
  39.6281627  28.2937426  53.1053198  39.3794974  28.7150652  54.7832634
  40.5847393  29.5775483  53.8313805  42.0881567  27.2390034  53.1876841
  41.4734969  26.9401128  52.3395822  42.6817827  28.1011801  52.8837672
  42.7788729  26.4189787  53.3855013  41.2002252  28.3639172  56.8071249
  40.6307766  27.4617521  57.4213019  41.1178648  29.6649726  57.1170433
  41.6172146  30.3434311  56.5547747  40.4044172  30.1933159  58.2747552
  39.9934121  31.1601376  58.0138248  39.5578405  29.5605071  58.5440262
  41.3225420  30.3626911  59.4936842  40.9359619  31.0718421  60.4237820
  42.5152786  29.7393006  59.5065487  42.8023979  29.1846804  58.7105807
  43.4451091  29.7802081  60.6348079  42.8643014  29.7195686  61.5586375
  44.4494096  28.6059150  60.6363502  45.0671830  28.5967445  59.7403252
  45.1386641  28.6945670  61.4777912  43.5914677  27.0190382  60.8146529
  43.1224197  27.2517536  62.0459784  44.2425153  31.0875906  60.6477417
  44.6082226  31.6107513  59.5934282  44.5823218  31.5084298  61.8722334
  44.2247341  31.0137154  62.6767573  45.6988488  32.4042884  62.1393324
  45.6718585  33.2333178  61.4351785  45.5861397  32.9198659  63.5845166
  45.4865974  32.0768960  64.2702271  46.5162903  33.4176226  63.8545668
  44.4279991  33.9036421  63.8176772  43.4725451  33.5107119  63.4706001
  44.3219405  33.9924524  64.8998483  44.6930543  35.3084365  63.2427987
  45.0462032  35.1979112  62.2185746  43.7841106  35.9065576  63.1799541
  45.7774763  36.0053564  63.9603937  46.0510045  35.5862182  64.8384765
  46.4338687  37.1069535  63.5574905  46.1126864  37.7366835  62.4209968
  45.3660670  37.3791725  61.8456444  46.5947785  38.5887809  62.1459348
  47.4299364  37.5890965  64.3095585  47.6913364  37.1429178  65.1753643
  47.9207887  38.4280451  64.0128548  47.0089541  31.6283185  61.9568992
  47.1091804  30.4993709  62.4362163  47.9788331  32.2495070  61.2757842
  47.8241947  33.1802058  60.9091689  49.2951732  31.6729687  61.0178183
  49.4502409  30.8207496  61.6768233  49.4585560  31.2182271  59.5347903
  50.4836762  30.8552479  59.4319323  48.5700891  29.9990213  59.2273283
  48.7708929  29.5933541  58.2362895  48.7502756  29.1978720  59.9441167
  47.5102401  30.2517973  59.2733430  49.2793313  32.3401391  58.4766159
  48.2193355  32.5700783  58.3600746  49.7407112  33.2727620  58.7979336
  49.8858915  31.9927117  57.1104105  49.9046459  32.8674781  56.4607044
  50.9108582  31.6344826  57.2079607  49.3110299  31.2176117  56.6054044
  50.4032325  32.6816743  61.3345443  50.1641340  33.8897527  61.3026932
  51.6073847  32.1468936  61.5830121  51.7123580  31.1392272  61.6021963
  52.8459553  32.9100279  61.6207999  52.6749816  33.8238721  61.0599089
  53.2288997  33.2727866  63.0729795  53.9693638  34.0733750  63.0224210
  52.3619681  33.7023212  63.5724138  53.7908903  32.1248918  63.9460373
  53.0188703  31.3729274  64.1104594  54.6196727  31.6215947  63.4482523
  54.3205457  32.6082717  65.2989272  54.2494880  33.7899676  65.6306297
  54.8621207  31.6896442  66.0977106  54.9176238  30.7156967  65.8185498
  55.2250935  31.9541695  67.0012625  53.9524202  32.1394060  60.8919136
  53.8930703  30.9130112  60.7948190  54.9607774  32.8881033  60.4286402
  54.9302736  33.8945688  60.5345913  56.1634386  32.3563492  59.7981686
  56.5303762  31.5331063  60.4141556  55.8463249  31.8148404  58.3837877
  56.7280970  31.3314042  57.9675603  55.0966572  31.0311295  58.4487839
  55.3638927  32.8229326  57.3687910  56.2289130  33.6052855  56.6201357
  57.2403632  33.6050557  56.6760228  55.4813772  34.3548597  55.8085805
  55.8905787  35.0690432  55.1093338  54.1812155  34.1282980  55.9468024
  54.0987831  33.1496668  56.9381095  53.1453454  32.7583715  57.2601148
  57.2556183  33.4287950  59.7613100  56.9589674  34.6230664  59.7724949
  58.5037855  32.9619427  59.6373233  58.6483735  31.9597946  59.6033453
  59.6526015  33.7839892  59.2891506  59.6505544  34.7203430  59.8498309
  60.5598450  33.2414239  59.5539474  59.6399696  34.0312416  57.7739953
  59.2383098  33.1633792  56.9968305  60.1077729  35.2183110  57.3741911
  60.3725281  35.9037155  58.0704845  60.2445888  35.6536524  55.9925757
  60.0498483  34.8285728  55.3115722  59.2075887  36.7428860  55.6814003
  58.2040590  36.3375750  55.8192009  59.2952386  37.5625221  56.3921353
  59.2874619  37.3031759  54.2938357  59.9548573  38.4223970  53.9301923
  60.4800485  39.0715667  54.6159924  59.8533530  38.5956731  52.5665566
  60.2852452  39.3692323  52.0748735  59.1417310  37.5735008  51.9748506
  58.7858582  37.2938143  50.6465908  59.0865718  37.9612767  49.8533574
  58.0388937  36.1354704  50.3655280  57.7538775  35.9082552  49.3486460
  57.6720830  35.2659803  51.4100064  57.1054191  34.3730001  51.1891165
  58.0411736  35.5538580  52.7397487  57.7549272  34.8748928  53.5296083
  58.7772973  36.7205244  53.0579897  61.6760959  36.1489512  55.7752034
  62.0901307  37.0981847  56.4403387  62.3820288  35.5087875  54.8328371
  61.9535805  34.7460779  54.3232882  63.7754044  35.7870947  54.5017562
  64.0684175  36.7595679  54.9033396  64.6502127  34.7042290  55.1701770
  64.5597679  34.8137765  56.2494884  64.2472099  33.7183338  54.9316554
  66.1393768  34.7183979  54.7807472  66.2492520  34.4992364  53.7183246
  66.5419403  35.7188863  54.9317654  66.9505129  33.6840077  55.5817273
  66.9586458  33.9676050  56.6349787  66.4363220  32.7222833  55.5439816
  68.3927598  33.4853846  55.0838019  68.8506582  32.6503214  55.6138098
  68.3945957  33.2265568  54.0247118  69.2353868  34.6741081  55.2965509
  70.1674300  34.4966202  54.9514603  68.8363549  35.4592853  54.7992861
  69.2742823  34.8946857  56.2807286  63.9400271  35.8305571  52.9787630
  63.5641283  34.8708438  52.3080772  64.5413275  36.9206449  52.4790435
  64.8258080  37.6656059  53.0980651  64.8916768  37.0989245  51.0699183
  64.6056314  36.2197979  50.4884354  64.1442999  38.3108496  50.4773852
  64.4143709  39.2217437  51.0163282  64.4660105  38.4631992  49.4452646
  62.6177113  38.1355338  50.5192030  62.3600872  37.1489816  50.1416073
  62.2762461  38.1532943  51.5538281  61.8701572  39.1992161  49.7098979
  61.6124367  38.9315908  48.5150947  61.5409118  40.2473573  50.3077663
  66.4082893  37.2680904  50.9594590  66.9589574  38.2105181  51.5327082
  67.0491935  36.3437592  50.2215947  66.5122443  35.6029421  49.7948786
  68.4960171  36.3064284  50.0031417  68.7296926  35.5073459  49.2981183
  68.8272188  37.2434476  49.5532588  69.2326554  36.0378619  51.3219491
  68.8601907  35.1372424  52.0748525  70.2785439  36.8370022  51.5835922
  70.5358594  37.5431584  50.9095283  71.0600027  36.8317815  52.8271729
  71.0110878  35.8334820  53.2654414  72.5436452  37.1356773  52.5010035
  72.6307127  38.0995355  51.9978646  73.1192545  37.2166811  53.4239078
  73.2421812  36.0539327  51.6657658  72.7648207  34.9266004  51.5482295
  74.3990166  36.3918751  51.0945821  74.7800420  37.3197359  51.2129454
  74.9027244  35.7158415  50.5398966  70.5035364  37.8134689  53.8821326
  71.1496276  37.9962211  54.9136028  69.3181687  38.4043613  53.6364258
  68.8365690  38.1870021  52.7744428  68.6518754  39.3625348  54.5202390
  69.3423374  40.1793007  54.7357051  67.8003253  39.7863320  53.9874676
  68.1554580  38.7205928  55.8339941  68.1494546  37.4956217  55.9643574
  67.7285107  39.5432894  56.8177097  67.6842266  41.0055462  56.7312176
  67.2296771  41.3654569  55.8084987  68.7034318  41.3901264  56.7867418
  66.8842156  41.4510344  57.9502059  65.8203818  41.4603006  57.7070562
  67.1548853  42.4454471  58.3056652  67.1639008  40.3481136  58.9588623
  66.4202844  40.3198090  59.7566214  68.1347164  40.5168571  59.4268791
  67.2212908  39.0636025  58.1164434  67.9232285  38.3562974  58.5613828
  65.8372085  38.3962004  58.0133436  65.0955840  38.6525590  57.0627510
  65.5165576  37.5645145  59.0174968  66.1698840  37.4052926  59.7707524
  64.2008284  36.9466518  59.1604208  63.8163084  36.6979887  58.1738201
  64.2562380  35.6304658  59.9878303  64.6228122  35.8625876  60.9897389
  62.8733200  34.9622499  60.1432532  62.9547224  34.0032689  60.6553422
  62.1760928  35.5693951  60.7209745  62.4261951  34.7766650  59.1666409
  65.2393865  34.6097076  59.3849832  65.3035011  33.7169017  60.0066486
  64.9226161  34.2915055  58.3930619  66.2481837  35.0133160  59.3013615
  63.2485714  37.9333278  59.8690702  63.5135674  38.3139597  61.0100349
  62.1578943  38.3066433  59.1840002  62.0162433  37.9510641  58.2470438
  61.0676861  39.1123662  59.7372487  61.3703086  39.5775910  60.6770436
  60.6369279  40.2378808  58.7554151  59.7879695  40.7691756  59.1880076
  61.7509858  41.2625757  58.5053824  61.4074992  42.0681336  57.8549237
  62.0835684  41.7141359  59.4397310  62.6222498  40.8048897  58.0324760
  60.2092115  39.7468091  57.4980411  60.9655370  39.3635263  57.0465657
  59.8642386  38.1903793  60.0090190  59.5379467  37.3487848  59.1729334
  59.2389711  38.3488894  61.1868464  59.5469230  39.0608544  61.8328746
  58.0938078  37.5415422  61.6087523  58.2121202  36.5289274  61.2179857
  58.0684905  37.4364078  63.1464970  59.0338191  37.0622753  63.4912847
  57.9602129  38.4319264  63.5813773  56.9576965  36.5039540  63.6793492
  55.9746347  36.8402652  63.3495307  57.0895414  35.4983196  63.2777594
  56.9306375  36.4648048  65.2066567  56.7236977  37.4894283  65.8531183
  57.1120014  35.2795040  65.7906209  57.2562992  34.4494277  65.2348257
  57.0942324  35.2044794  66.7965815  56.7961985  38.1474884  61.0583486
  56.4332069  39.2604657  61.4410254  56.1294288  37.3925492  60.1767466
  56.4928001  36.4816287  59.9248593  54.8437699  37.7492130  59.5858404
  54.6427950  38.8175560  59.6947501  54.8540351  37.4101756  58.0799535
  55.1390277  36.3670966  57.9363340  53.8391101  37.4966478  57.6905261
  55.7144856  38.2554179  57.1770158  56.7669500  39.0256430  57.5411365
  57.1393138  39.1531164  58.5434941  57.3004278  39.6455122  56.4357689
  58.1093956  40.2506193  56.4956653  56.6299363  39.3001636  55.2858335
  56.7877112  39.6576545  53.9370362  57.5650502  40.3470951  53.6416504
  55.9404905  39.0869208  52.9719910  56.0635759  39.3397060  51.9295388
  54.9377315  38.1810175  53.3689628  54.2839350  37.7484072  52.6278485
  54.7804342  37.8414650  54.7277092  54.0087216  37.1451623  55.0148940
  55.6202523  38.3892422  55.7250530  53.7413739  36.9731684  60.3087864
  53.9153799  35.7811185  60.5504637  52.6352112  37.6627655  60.6192711
  52.5793482  38.6419166  60.3764532  51.4194146  37.0976840  61.2051991
  51.4843128  36.0110628  61.2233249  51.2298639  37.6199950  62.6426353
  51.2956979  38.7087977  62.6610384  50.2208864  37.3719220  62.9747258
  52.2067412  37.0101093  63.6554829  52.1109833  35.9272352  63.6296362
  53.2353162  37.2347768  63.3683716  51.9497289  37.5087324  65.0832846
  52.1393453  38.5834172  65.1216023  50.8954521  37.3728626  65.3288220
  52.8240027  36.7839519  66.1172443  52.5931148  35.7194353  66.1168510
  53.8788918  36.8874993  65.8627133  52.6122906  37.3029172  67.4793566
  51.6448727  37.1829879  67.7433444  53.2026551  36.7981346  68.1238482
  52.8507415  38.2838725  67.5057173  50.2286322  37.5078698  60.3374394
  50.1647691  38.6659104  59.9249379  49.3107024  36.5680315  60.0765796
  49.4078651  35.6346457  60.4578347  48.1704915  36.8279119  59.2066181
  47.7435746  37.8119423  59.4133624  48.5017384  36.8054676  58.1675604
  47.0811058  35.7773616  59.3930285  47.2239015  34.8323043  60.1671442
  45.9852196  35.9740633  58.6496283  45.9506894  36.7811988  58.0378801
  44.8418587  35.0727838  58.5586331  44.9285023  34.2470766  59.2656929
  43.5115477  35.8321983  58.8089754  43.4276065  36.6565229  58.0989516
  42.2407925  34.9693866  58.6982592  41.3587164  35.5362238  58.9909627
  42.0677210  34.6233151  57.6786266  42.3012435  34.0898293  59.3414432
  43.5444832  36.4244721  60.0913919  44.1959703  37.1289628  60.0645891
  44.7766413  34.5311635  57.1263297  44.7128483  35.3299656  56.1901740
  44.7687472  33.1966833  56.9760951  44.8107935  32.5889372  57.7844123
  44.5836848  32.5482521  55.6780027  45.2002462  33.0589683  54.9341137
  44.9852785  31.0526535  55.6891545  44.3288045  30.5473377  56.3934605
  44.8216783  30.3667361  54.3150939  45.1271867  29.3214577  54.3609059
  43.7947890  30.3777791  53.9539910  45.4357997  30.8575926  53.5596882
  46.4270690  30.8499779  56.1835800  46.7007149  29.7953299  56.1780598
  47.1372748  31.3829142  55.5491167  46.5532984  31.2058413  57.2051951
  43.0995975  32.6505470  55.2842784  42.2358599  32.1287774  55.9888008
  42.8498885  33.3539716  54.1772241  43.6244944  33.7260658  53.6414140
  41.5218880  33.6300122  53.6443619  40.8297504  33.8107780  54.4684561
  41.5899040  34.8808462  52.7399962  42.1428585  34.6249169  51.8358737
  40.5825935  35.1376597  52.4059209  42.2428954  36.1318446  53.3644906
  43.2551600  35.8654099  53.6684347  42.4087310  37.2222049  52.2938706
  43.2666039  37.8599027  52.5039341  42.5640953  36.7996711  51.3006470
  41.5207763  37.8476885  52.2286271  41.5033973  36.6385839  54.6202007
  41.2215840  37.6870373  54.5344580  40.5918875  36.0794486  54.8198591
  42.1376958  36.5484492  55.5026921  40.9923236  32.4551376  52.8141689
  39.7844526  32.2258436  52.8070431  41.8974225  31.7785412  52.0862381
  42.8792358  32.0058177  52.1638397  41.5344870  30.8924789  50.9888387
  40.7471417  30.2243386  51.3420879  41.0332034  31.7358012  49.7828407
  40.2986990  32.4698449  50.1145515  41.8633221  32.3335205  49.4049472
  40.3905162  30.9695681  48.6221249  39.6855421  29.9682882  48.8742260
  40.5272257  31.4818995  47.4932950  42.7447220  30.0311902  50.5830860
  43.8905736  30.4330137  50.7861818  42.4352940  28.8848824  49.9622013
  41.4559893  28.6690706  49.8272214  43.3490383  28.0188221  49.2272913
  44.3468323  28.4565358  49.1787944  43.4282920  26.6609919  49.9521424
  43.7575649  26.8401029  50.9751334  42.4278946  26.2315334  50.0295023
  44.3766039  25.6318407  49.3055920  44.0478024  25.3925454  48.2938978
  45.3766126  26.0601215  49.2193180  44.4619224  24.3245585  50.1031489
  43.7025360  24.0939401  51.0423025  45.3946029  23.4493547  49.7301820
  46.0365165  23.6800188  48.9801214  45.4817626  22.5661937  50.2091172
  42.7660596  27.9073688  47.8125532  41.6687317  27.3699476  47.6562198
  43.4840732  28.4674311  46.8250570  44.3922672  28.8558407  47.0397254
  43.0372747  28.6302484  45.4382572  42.1588650  29.2712512  45.4638820
  44.1306560  29.3882770  44.6281151  45.0847214  28.8804354  44.7719698
  43.8757916  29.4449335  43.1082055  44.6258280  30.0584896  42.6121256
  43.9334955  28.4627908  42.6456053  42.8935048  29.8647329  42.8862346
  44.3055057  30.8227500  45.1669848  45.0346692  31.3850574  44.5857000
  43.3664933  31.3768106  45.1313531  44.6518725  30.8249183  46.2017275
  42.7518699  27.2576745  44.7673569  43.6657369  26.4391273  44.7172012
  41.5060007  27.0017593  44.2950285  40.3301038  27.8620972  44.4484599
  40.3688329  28.6504685  43.6946485  40.2447955  28.3233475  45.4328408
  39.1367666  26.9454408  44.2175223  38.2491689  27.4715165  43.8673315
  38.8841275  26.4411191  45.1512262  39.6706424  25.9268970  43.2289950
  39.6069575  26.3406206  42.2205378  39.0967471  25.0001464  43.2416201
  41.1361406  25.7217746  43.6469878  41.1801312  24.9557177  44.4236361
  41.9987024  25.2675120  42.4516724  42.2921727  24.0769587  42.3525213
  42.3963397  26.2143759  41.5844284  42.1152086  27.1725523  41.7296740
  43.1999706  25.9551250  40.3820706  42.9026146  24.9870218  39.9748267
  42.9349306  27.0238698  39.2859755  43.5209098  26.7474538  38.4083608
  41.4655817  26.9847367  38.8353576  41.2884174  27.6816871  38.0211452
  41.1865145  25.9912360  38.4822755  40.7864345  27.2547379  39.6441786
  43.3587385  28.4604832  39.6547474  43.1992115  29.1319079  38.8108304
  42.7763253  28.8447771  40.4913663  44.4138778  28.5281730  39.9171635
  44.7213125  25.8628053  40.6448537  45.4677464  25.5399726  39.7195967
  45.1507986  26.1100355  41.8914025  44.4756600  26.3493896  42.6058271
  46.5285596  25.9653423  42.3489870  46.9693887  25.0801741  41.8888424
  47.3595396  27.2008048  41.9149518  47.2381593  27.3392685  40.8453128
  46.9639350  28.1085908  42.3730531  48.8738401  27.1363649  42.1606722
  49.5252066  28.1753613  42.1565383  49.4583971  25.9510163  42.3541735
  48.9286002  25.0937428  42.3074584  50.4583073  25.9160630  42.4970440
  46.4995236  25.7524971  43.8728554  46.6820132  26.7233735  44.6035602
  46.2358298  24.5090689  44.3426668  45.8794304  23.3391502  43.5371386
  46.7952939  22.8431505  43.2141953  45.2834269  23.5664322  42.6535913
  45.0876334  22.4536098  44.4877288  45.0815714  21.4024530  44.1965491
  44.0532388  22.7993426  44.5257366  45.7553905  22.7110548  45.8266443
  46.6427085  22.0818731  45.9112506  45.1009041  22.4706735  46.6655896
  46.1462021  24.1970613  45.7877097  45.3210276  24.7887587  46.1898580
  47.3994738  24.4759699  46.6416840  47.2847440  24.5002793  47.8647928
  48.5599469  24.7063153  46.0038995  48.5838572  24.6766751  44.9966921
  49.7834930  25.1577169  46.6690045  49.9594207  24.5354985  47.5494560
  50.9682122  24.9957138  45.7015949  50.7993560  25.5333977  44.7691826
  51.8810667  25.4007877  46.1387820  51.1740432  23.6252766  45.4350605
  50.3679871  23.2675416  45.0549444  49.6831672  26.6193286  47.1369733
  50.2318226  26.9416862  48.1875641  48.9836228  27.4518120  46.3487183
  48.5202166  27.0737049  45.5327582  48.7789750  28.8804226  46.5571455
  49.7039766  29.3041042  46.9518567  48.5015838  29.5127056  45.1726158
  49.3597709  29.3197059  44.5275492  47.6612553  28.9994151  44.7096571
  48.1943590  31.0218596  45.1396290  47.3223709  31.2206697  45.7623178
  49.3607484  31.8623720  45.6794193  49.5409698  32.7484835  45.0707587
  49.1291014  32.2011502  46.6877079  50.2939223  31.3004519  45.7268891
  47.8115441  31.4455290  43.7134432  47.5199686  32.4956758  43.6716532
  48.6412632  31.2899660  43.0249592  46.9734714  30.8561818  43.3389621
  47.6463526  29.1422261  47.5609256  46.5491048  28.6043825  47.4075612
  47.9446008  30.0080195  48.5389653  48.8761544  30.4003982  48.5868477
  47.0084052  30.5077985  49.5416662  46.0176040  30.0825164  49.3862891
  47.5142196  30.1446030  50.9509095  48.5089502  30.5643185  51.1101040
  46.8740322  30.6091320  51.7028263  47.5698162  28.6610225  51.2445691
  48.7436403  27.9345230  50.9596805  49.6003442  28.4318021  50.5287212
  48.7988285  26.5549400  51.2233509  49.6973679  26.0069857  50.9857691
  47.6870899  25.8981242  51.7863493  47.7478998  24.5615553  52.0495882
  46.9231214  24.2118694  52.3949263  46.5143762  26.6241330  52.0761902
  45.6574256  26.1264668  52.5047435  46.4543880  28.0040409  51.8009072
  45.5484144  28.5521048  52.0151283  46.9244942  32.0285676  49.4298756
  47.9485674  32.6697173  49.1967489  45.7225007  32.5724533  49.6676509
  44.9381932  31.9695566  49.8829144  45.5011327  34.0029445  49.8596192
  46.3021815  34.5683386  49.3893297  44.1657875  34.4396633  49.2181218
  43.3354288  33.9960673  49.7678290  44.0592536  35.5173519  49.3453496
  44.0141783  34.0965357  47.7170281  43.9621060  33.0099388  47.6365948
  42.6783715  34.6352801  47.1634827  42.1267448  33.8461132  46.6504598
  42.0316412  35.0133809  47.9561590  42.8174978  35.4505588  46.4532302
  45.2138435  34.5545701  46.8640351  44.9087802  34.8765724  45.8689090
  45.7496028  35.3861645  47.3232330  45.9259995  33.7395228  46.7271934
  45.5074735  34.2783897  51.3677995  44.7931624  33.5936848  52.0990018
  46.3253167  35.2467023  51.8051611  46.9027623  35.7521956  51.1434284
  46.5155593  35.5865237  53.2134672  45.7507386  35.1072807  53.8236978
  47.9274954  35.1745008  53.7479602  48.6699414  35.8268662  53.2858983
  48.0494090  35.3749744  55.2767128  49.0291181  35.0690409  55.6385619
  47.9221751  36.4129263  55.5787019  47.3175441  34.7712506  55.8100770
  48.3171112  33.7170629  53.4000990  48.8770181  33.2749660  54.2234085
  47.4317303  33.0893259  53.2939109  49.2081920  33.6096784  52.1560265
  49.4296356  32.5703180  51.9189956  48.7355143  34.0548015  51.2829685
  50.1585924  34.1200417  52.3080936  46.3880362  37.1111900  53.3785806
  46.9732682  37.8660380  52.5998752  45.6578457  37.5197955  54.4284336
  45.2161650  36.8267116  55.0187266  45.6143993  38.8891142  54.9261973
  45.9408701  39.5774759  54.1439997  44.1629138  39.2493615  55.3109579
  43.5379437  39.1765730  54.4225502  43.7724583  38.5025632  56.0043854
  43.9747965  40.6458968  55.9417876  42.9145125  40.7915044  56.1426563
  44.4582519  40.6791730  56.9179811  44.4830915  41.8004115  55.0559695
  45.5652396  41.7297282  54.9355638  44.0727467  41.6875173  54.0526684
  44.1325301  43.1989042  55.5917621  44.3790510  43.9497022  54.8401379
  43.0605497  43.2765658  55.7731753  44.8685190  43.5302167  56.8261787
  45.8613433  43.4933854  56.6338473  44.6214814  44.4621541  57.1267567
  44.6408499  42.8654691  57.5508037  46.5722499  38.9911220  56.1186408
  46.2198204  38.5517010  57.2138123  47.7640096  39.5566704  55.8779837
  47.9916312  39.8817186  54.9490886  48.7612285  39.8031519  56.9167996
  48.7493034  38.9711832  57.6158588  50.1658950  39.8664767  56.2941384
  50.1761433  40.6125075  55.5047583  50.8916632  40.2022789  57.0363798
  50.6599660  38.5357488  55.7597385  50.6458300  38.2702369  54.3754435
  50.2988312  39.0192861  53.6799911  51.0668075  37.0153584  53.8982643
  51.0471970  36.8015916  52.8407743  51.4936031  36.0220164  54.7989763
  51.8636081  34.8004865  54.3262319  52.3283570  34.2738461  54.9837996
  51.5301743  36.2910810  56.1808141  51.8628019  35.5359480  56.8774726
  51.1192734  37.5498526  56.6559178  51.1497167  37.7515095  57.7134137
  48.4589095  41.0822455  57.7037525  47.9108547  42.0414427  57.1567867
  48.8791101  41.0637062  58.9757245  49.3114928  40.2220863  59.3377564
  48.8913071  42.2063690  59.8870252  47.8897900  42.6414414  59.8802726
  49.2390546  41.8129498  61.3480995  50.2730269  41.4645650  61.3878657
  49.1771402  42.6954569  61.9859253  48.3699899  40.7182548  61.9928122
  47.2545195  40.4516395  61.4922056  48.7938357  40.2227735  63.0614347
  49.8868858  43.2582311  59.3762884  51.0437480  42.9261527  59.1153003
  49.4000278  44.4984621  59.2266939  48.4352315  44.6811149  59.4629289
  50.1821386  45.6351889  58.7445645  49.7532167  46.5446971  59.1650760
  51.2106685  45.5806917  59.1058404  50.1900348  45.7622309  57.2100695
  50.6644111  46.7880019  56.7241570  49.6696548  44.7767809  56.4507001
  49.2911643  43.9502236  56.8926493  49.5253791  44.8539461  54.9930362
  50.0572696  45.7148525  54.5855185  50.0743599  43.5825009  54.3025739
  49.5020003  42.7116121  54.6269073  49.8960885  43.6659423  53.2293354
  51.5507543  43.2494283  54.4669764  52.0056926  41.9734407  54.0707544
  51.3115166  41.2441034  53.6832550  53.3487155  41.6429155  54.1744480
  53.6805588  40.6567062  53.8884492  54.2644177  42.5798667  54.6330012
  55.3092553  42.3153746  54.7113545  53.8461881  43.8607514  54.9689780
  54.5682734  44.5914117  55.3026971  52.5057283  44.2090974  54.8721291
  52.2138841  45.2158773  55.1249477  48.0414281  45.0092400  54.6560225
  47.2534688  44.1195573  54.9747385  47.6942445  46.1165200  53.9835847
  48.3880519  46.8226154  53.7851065  46.3461255  46.3704399  53.4609166
  45.6305312  46.0860988  54.2363139  46.1048471  47.8613133  53.1298528
  46.7249430  48.1500339  52.2791769  45.0645606  47.9903781  52.8296871
  46.3678968  48.8522702  54.2792232  46.1933830  48.4668399  55.4567658
  46.5972836  50.0376624  53.9502765  46.0211369  45.5020749  52.2350032
  44.8521729  45.1842826  52.0286556  47.0541716  45.1184360  51.4688456
  47.9852481  45.4186587  51.7144729  46.9488121  44.2430996  50.3050644
  46.0341629  44.4887315  49.7691925  48.1268330  44.4491815  49.3427120
  49.0832101  44.3098969  49.8484665  48.0786037  43.7243796  48.5295539
  48.0513240  46.1192089  48.6362413  49.0992768  45.9916665  47.8182085
  46.8866370  42.7683505  50.7257546  47.5828453  42.3671451  51.6606697
  46.0933649  41.9855341  49.9779846  45.5625434  42.3978599  49.2217327
  46.0478369  40.5266719  50.0694022  46.1036913  40.2339586  51.1198736
  44.7332364  39.9583386  49.4632043  44.6361850  40.3422104  48.4463476
  44.6841896  38.4143232  49.3725132  43.6977185  38.0689757  49.0633548
  45.3926290  38.0196131  48.6435088  44.9048616  37.9543854  50.3361450
  43.5126728  40.4629233  50.2482571  42.5841091  40.0636292  49.8395974
  43.5717162  40.1634820  51.2953277  43.4348671  41.5495519  50.2156607
  47.2427980  39.9311507  49.3040993  47.5141294  40.3379749  48.1717856
  47.9266311  38.9809945  49.9557958  47.6218205  38.6892886  50.8760225
  49.1095278  38.3032894  49.4364487  49.5114086  38.8523015  48.5845658
  50.1902855  38.2582184  50.5372916  49.7294948  38.1406387  51.5178200
  50.8120131  37.3713619  50.4000819  51.1379897  39.4460422  50.5507194
  50.6394459  40.7657603  50.5990043  49.5792712  40.9510335  50.6579905
  51.5211290  41.8616333  50.5583556  51.1300510  42.8677261  50.5853951
  52.9096056  41.6433616  50.4905379  53.7636473  42.7049279  50.4474379
  54.6876456  42.4451066  50.4576366  53.4143935  40.3289122  50.4694422
  54.4789384  40.1548166  50.4136124  52.5317299  39.2331451  50.4939655
  52.9330943  38.2301382  50.4566466  48.7491971  36.8851091  48.9975208
  48.1606230  36.1439534  49.7789379  49.1796923  36.5270796  47.7824139
  49.6532598  37.2206216  47.2128822  49.2101333  35.1642914  47.2795307
  48.4348250  34.5470967  47.7255897  49.0277230  35.1776380  46.2055254
  50.6238795  34.6351704  47.5342671  51.5800973  35.1574859  46.9627263
  50.7469927  33.5840076  48.3578118  49.9205020  33.1920407  48.7928348
  52.0015891  32.8788335  48.6231160  52.7262231  33.0845479  47.8332576
  52.5821563  33.3005805  49.9948304  51.7854641  33.2601136  50.7380639
  53.3254521  32.5686115  50.3206304  53.2482809  34.6931797  50.0274694
  52.5183692  35.4296842  49.6908390  53.6380850  35.0825483  51.4684302
  54.6894663  35.3517535  51.5683088  53.0527688  35.9379934  51.8039592
  53.4595202  34.2729466  52.1751647  54.4579585  34.7696980  49.0764803
  55.2177076  35.4714611  49.4188819  54.9384252  33.7981065  48.9603268
  54.1499895  35.0955443  48.0860211  51.7443032  31.3697207  48.6150826
  50.7378906  30.9167790  49.1631551  52.7084400  30.6211618  48.0551783
  53.5090185  31.0690640  47.6325168  52.7799597  29.1665981  48.1625760
  51.7724599  28.7727367  48.2428340  53.4370272  28.5577131  46.9043239
  54.4511783  28.9451230  46.7936662  53.5346062  27.4813993  47.0570852
  52.6569305  28.8141641  45.5960793  51.6193642  28.5131716  45.7334720
  52.6386077  29.8833925  45.3802208  53.1954492  28.0790917  44.3557418
  54.2202979  27.3650180  44.4602642  52.5485915  28.2347034  43.2990062
  53.5315698  28.7941489  49.4483496  54.6973159  28.4131321  49.3771932
  52.8570607  28.9614471  50.6011365  51.9006490  29.2814360  50.5488398
  53.4170781  28.8916372  51.9580352  54.0655760  29.7603276  52.0705359
  52.2723278  28.9802604  52.9934146  51.5806107  28.1544629  52.8161042
  52.6752251  28.8179499  53.9931286  51.4778538  30.3057636  53.0121056
  51.1712484  30.5477616  51.9938506  50.1876832  30.1424788  53.8340271
  49.8089641  31.0965387  54.2002447  49.3965584  29.7002207  53.2319878
  50.3407595  29.4955170  54.6987757  52.3249183  31.4839108  53.5378106
  51.8774170  31.9638023  54.4079690  53.3242373  31.1736891  53.8389055
  52.4413383  32.2479667  52.7720456  54.2807847  27.6493606  52.2571621
  55.3015974  27.7821684  52.9298979  53.8619960  26.4782790  51.7512274
  53.0185081  26.4546081  51.1973529  54.5276364  25.1942195  51.9884511
  54.8458984  25.1608470  53.0330412  53.5294661  24.0371108  51.7466712
  53.2225123  24.0203162  50.6990174  54.0213100  23.0811304  51.9352238
  52.2882265  24.0951754  52.6455809  52.3983133  24.2056437  53.8637708
  51.0992021  24.0063172  52.0466167  51.0316286  23.9049173  51.0441288
  50.2510941  24.0456088  52.5944352  55.7828337  24.9904370  51.1186187
  56.7268616  24.3583339  51.5906324  55.7663410  25.4956411  49.8719909
  54.9732285  26.0428414  49.5677271  56.8062041  25.2492913  48.8665111
  57.3359733  24.3264372  49.1086018  56.1432790  25.0673311  47.4883566
  55.5145924  25.9274656  47.2511248  56.9191003  25.0428736  46.7219664
  55.3338762  23.7683262  47.3755584  55.9593184  22.9266233  47.6720840
  54.4943993  23.7903074  48.0715722  54.8115999  23.5415559  45.9515346
  54.1098185  24.3382782  45.6991687  55.6396489  23.6299097  45.2455917
  54.1348826  22.1732760  45.7926325  54.8370588  21.3749206  46.0356616
  53.2931172  22.0809010  46.4798486  53.6548923  21.9691613  44.4154875
  54.4284804  22.0479685  43.7702806  53.2346443  21.0546219  44.3330843
  52.9635232  22.6767863  44.2050650  57.8606796  26.3609825  48.7789949
  59.0004965  26.0666228  48.4197583  57.4632394  27.6084193  49.0712562
  56.5056453  27.7712780  49.3539919  58.3025871  28.7962025  48.9690428
  58.8544744  28.7302192  48.0286521  57.4123706  30.0647583  48.9094625
  56.6003973  29.8792777  48.2050775  56.9170070  30.2074099  49.8720354
  58.0792009  31.3874175  48.5006790  59.3268228  31.4684291  48.4573451
  57.3064626  32.3429760  48.2745077  59.3046573  28.8039796  50.1367837
  58.8835101  28.8781829  51.2893664  60.6059231  28.7181378  49.8072379
  60.8696562  28.6677017  48.8340539  61.7044200  28.6474174  50.7769762
  61.4258755  27.8904267  51.5137632  62.9833144  28.1476518  50.0711969
  63.7117929  27.8721760  50.8358630  62.7461947  27.2183477  49.5492917
  63.6385851  29.1450684  49.0829467  62.9321918  29.3902449  48.2901346
  63.8609721  30.0826586  49.5946397  64.9403025  28.6523654  48.4260575
  65.2469806  27.4416755  48.5079204  65.6246634  29.5184421  47.8366551
  61.9427331  29.9554584  51.5578486  62.5927787  29.9011239  52.6012884
  61.3959377  31.0874079  51.0731487  60.8754462  31.0560671  50.2060084
  61.3577562  32.3563472  51.8047184  62.3746939  32.5775094  52.1290686
  60.8744605  33.5024456  50.8902132  59.8526272  33.3036602  50.5681680
  60.8294601  34.4241684  51.4721995  61.7784005  33.7545540  49.6659519
  62.8188758  33.9187962  49.9438469  61.7831470  32.8328253  49.0826924
  61.2837193  34.8903021  48.7509548  60.9156487  35.6936546  49.3867849
  62.0887353  35.3118634  48.1496218  60.0949582  34.5193403  47.9666841
  59.7297990  33.5896368  48.1541277  59.4594128  35.2628460  47.0427932
  59.8729856  36.4939218  46.7079696  60.6619386  36.9125407  47.1847792
  59.3888654  37.0304615  46.0038320  58.3768436  34.7552555  46.4416752
  58.0244758  33.8494309  46.7311932  57.8880995  35.2741110  45.7267261
  60.4802926  32.2698085  53.0652935  60.8260549  32.8925652  54.0667542
  59.4048914  31.4645156  53.0063304  59.2130325  30.9591904  52.1518138
  58.5586174  31.1171278  54.1444147  58.4546949  31.9903021  54.7901289
  57.1369266  30.6849447  53.6827362  57.2315287  29.8570803  52.9803993
  56.2334245  30.1823199  54.8275599  55.2173882  29.9996090  54.4823846
  56.5906935  29.2444701  55.2510144  56.1791010  30.9113333  55.6306100
  56.4360602  31.8246001  52.9183459  55.4302989  31.5425920  52.6092881
  56.3517140  32.7212165  53.5325126  56.9809031  32.0902378  52.0121887
  59.2196099  29.9659263  54.9301302  59.4737306  28.9034468  54.3622236
  59.4901218  30.2169636  56.2185562  59.2403302  31.1144432  56.6126547
  60.1636903  29.2932615  57.1326261  60.1346792  28.2822932  56.7201318
  61.6423898  29.7204611  57.2700684  62.1977876  28.9604036  57.8195699
  62.1111831  29.7982949  56.2880482  61.7940222  30.9538865  57.9517240
  61.4424822  31.6508795  57.3914586  59.4271964  29.2658150  58.4772943
  58.8649309  30.2832824  58.8749960  59.4495260  28.1054344  59.1583466
  59.9422839  27.3171240  58.7658184  58.8034111  27.8664911  60.4583633
  58.8723170  26.7942727  60.6458246  59.5823108  28.5893980  61.5775823
  59.1807015  28.3397877  62.5616446  60.6323910  28.2961942  61.5735696
  59.5416018  29.6731711  61.4701549  57.3007234  28.2154276  60.4528696
  56.8372239  28.9720023  61.3075859  56.5854220  27.6867091  59.4434284
  57.0481452  27.0895654  58.7751046  55.1509262  27.8770598  59.2407509
  54.9492370  28.9463935  59.3046883  54.7783411  27.4007069  57.8165900
  55.4222523  27.8998941  57.0908686  55.0147574  26.3383166  57.7338427
  53.3016883  27.6130305  57.4056482  52.6506776  27.1738997  58.1623346
  52.9338049  29.1076868  57.2947682  52.2721096  29.3147060  56.4532211
  52.4237900  29.4514071  58.1957400  53.8164958  29.7289335  57.1545712
  52.9998464  26.8621109  56.0961238  52.0944634  27.2268747  55.6099581
  53.8199111  26.9481081  55.3826511  52.8446113  25.8006233  56.2894713
  54.3609834  27.1582430  60.3463664  54.4078652  25.9310112  60.4305232
  53.6825662  27.9541009  61.1814798  53.7123268  28.9563864  61.0416979
  52.9302342  27.5056251  62.3494661  52.8393115  26.4170220  62.3647752
  53.6483821  27.9818602  63.6288951  53.7832239  29.0638190  63.5744074
  53.0066888  27.8011606  64.4935005  55.0186746  27.3098137  63.8695216
  54.8714422  26.2377847  64.0038959  55.6484546  27.4172549  62.9884157
  55.8089070  27.8432297  65.0766653  55.2737206  28.6845993  65.8349045
  56.9646459  27.3914348  65.2240663  51.5276058  28.1095356  62.3068191
  51.3774826  29.2564714  61.8883274  50.5419458  27.3499460  62.8073377
  50.7450701  26.4196647  63.1427289  49.2187526  27.8723243  63.1275027
  48.9782100  28.6791148  62.4347001  48.1010157  26.8015369  62.9850931
  47.1706266  27.2558170  63.3307847  47.8594673  26.4417158  61.5079631
  47.0373361  25.7336469  61.4044709  47.5955672  27.3252721  60.9257337
  48.7437760  25.9942223  61.0553531  48.2998624  25.5281213  63.8312236
  47.5215954  24.8025868  63.6125798  49.2576329  25.0505086  63.6252919
  48.2454352  25.7291734  64.9000157  49.2256964  28.4354758  64.5610725
  49.6644748  27.7631941  65.4953497  48.7397432  29.6756623  64.6923466
  48.3793146  30.1432696  63.8706559  48.4915378  30.3525261  65.9633916
  49.2732712  30.0686726  66.6678354  48.5286898  31.8778053  65.7092023
  47.8507484  32.0869817  64.8872616  48.1267912  32.4273822  66.5580691
  49.9107681  32.4660651  65.3568447  50.2977759  31.9366826  64.4846445
  49.7682933  33.9511492  64.9525735  50.5257712  34.5909820  65.4024250
  49.8578546  34.0690554  63.8749957  48.7976326  34.3597946  65.2349273
  50.9267079  32.2685647  66.5017433  51.5214583  33.1582543  66.7049041
  50.4402445  31.9943881  67.4377821  51.6259738  31.4676980  66.2571299
  47.1144519  29.9265563  66.5239488  46.3163946  29.3563063  65.7748891
  46.8177327  30.2660520  67.8035418  47.7611986  30.7498227  68.8159296
  47.9655957  31.8074097  68.6564035  48.7070197  30.2089387  68.8192346
  47.0331644  30.5652749  70.1397032  47.3894781  31.2280850  70.9283250
  47.1563760  29.5367565  70.4824713  45.5821940  30.7984413  69.7610103
  45.3854319  31.8718105  69.7398393  44.8925091  30.3527719  70.4790761
  45.4482168  30.1852513  68.3564174  45.1883650  29.1283917  68.4383921
  44.4079646  30.9339015  67.5047965  44.6847614  32.0496727  67.0595819
  43.2621229  30.2749232  67.2641051  43.1342560  29.3531272  67.6557711
  42.1734358  30.7533209  66.4056546  42.5988975  30.8346622  65.4034092
  40.9749308  29.7710221  66.3541309  40.5914600  29.6331110  67.3674047
  40.1587076  30.2042664  65.7725768  41.2645281  28.3808908  65.7625668
  42.1551597  28.2732854  64.8893025  40.4800256  27.4627589  66.0875832
  41.6538969  32.1473999  66.7820228  41.4715697  32.4524273  67.9606683
  41.3864483  32.9372147  65.7335435  41.5628993  32.5872498  64.8029547
  40.6625426  34.1993654  65.8117119  41.0236067  34.7561400  66.6784164
  40.9557122  35.0228532  64.5407169  40.5237697  36.0139174  64.6832562
  42.0282585  35.1890226  64.4667287  40.4180290  34.4241300  63.2167662
  40.8557139  33.4293077  63.1220379  39.3408388  34.2600527  63.2302146
  40.8235427  35.1986528  61.9512691  41.8802371  35.0574198  61.7272061
  40.2862186  34.7768676  61.1021225  40.4528671  36.6263195  62.0114639
  41.2242078  37.2480414  62.2084521  39.2247471  37.1711139  61.9159577
  38.1319768  36.4415109  61.6462735  38.2166017  35.4457839  61.4989633
  37.2211430  36.8716333  61.5882078  39.0890709  38.4904786  62.1049621
  39.8936785  39.0610433  62.3217305  38.1777307  38.9209834  62.0668362
  39.1549741  33.9534260  65.9743251  38.6625225  32.8709577  65.6503779
  38.4520261  34.9985016  66.4269012  38.9235718  35.8595820  66.6643421
  36.9975225  35.0219603  66.5112216  36.5789226  34.0228219  66.3716057
  36.5253269  35.5521845  67.8940844  36.9394839  36.5511525  68.0445737
  34.9916934  35.6748201  68.0158671  34.7011634  35.9660451  69.0253775
  34.5845053  36.4303199  67.3438375  34.5005622  34.7281824  67.7917062
  37.0621774  34.6721100  69.0400052  36.7214041  35.0348044  70.0095062
  36.7256835  33.6400763  68.9342495  38.1519940  34.6635206  69.0680028
  36.4731662  35.9457629  65.3981298  36.8858684  37.1041768  65.3173879
  35.5722290  35.4044989  64.5643557  35.2839097  34.4457358  64.7007974
  34.8649829  36.1396265  63.5165865  35.4590034  36.9957049  63.1915828
  34.6588566  35.2030330  62.3148105  34.1798403  35.7232671  61.4839327
  35.6075200  34.8123243  61.9487047  34.0320501  34.3483133  62.5752137
  33.5112879  36.6432403  64.0369903  32.9326219  36.0356982  64.9388657
  33.0121096  37.7252346  63.4199534  33.5333493  38.1615804  62.6741166
  31.6594238  38.2329097  63.6445152  31.3866665  38.1200666  64.6964296
  31.5593211  39.7329508  63.2600908  31.9007054  39.8685498  62.2328033
  30.1546536  40.3508101  63.3878882  30.1826191  41.4261204  63.2086959
  29.4640781  39.9285762  62.6596829  29.7354608  40.1893573  64.3815986
  32.4286995  40.4781892  64.0900540  33.3228026  40.1497809  63.9767857
  30.6782603  37.4348849  62.7659342  30.8477936  37.4141850  61.5482606
  29.6911439  36.7764502  63.3937144  29.6230572  36.8177706  64.4010802
  28.7197508  35.9175644  62.7076236  29.2777922  35.2557285  62.0420089
  28.0099336  35.0329032  63.7548137  28.7436279  34.4591041  64.3229752
  27.4631679  35.6452309  64.4733699  27.1083012  34.1200318  63.1591940
  26.3704472  34.6076285  62.7873661  27.7155324  36.7045532  61.8436450
  27.4355810  36.2937042  60.7169723  27.1884949  37.8077800  62.3964154
  27.4906270  38.0943554  63.3172068  26.1569057  38.6419198  61.7857539
  26.0077872  38.3725891  60.7396810  24.8172685  38.4625957  62.5450912
  24.9435888  38.8462833  63.5605580  24.0488109  39.0933821  62.0947641
  24.2871691  37.0142184  62.6803686  25.0548075  36.2611744  62.8516232
  23.7334112  37.0341013  63.6196400  23.2497687  36.5611866  61.6381745
  23.0901531  35.4939443  61.7917515  22.2807006  37.0318141  61.8093992
  23.7374889  36.6194173  60.2463257  24.7220360  36.4221224  60.1334420
  23.0103587  36.8483652  59.1344892  21.6953525  37.1166558  59.1734241
  21.2148132  37.1506476  60.0605231  21.1768909  37.2835077  58.3236477
  23.6214660  36.8064980  57.9443358  24.6072438  36.5979419  57.8813487
  23.1009872  36.9763351  57.0947016  26.6384719  40.0963592  61.8473236
  26.6436473  40.6851720  62.9282472  27.0623762  40.6408123  60.6934272
  27.0379503  40.0983113  59.8439267  27.5342805  42.0227661  60.5644150
  28.2944132  42.1866763  61.3307861  28.1724375  42.2502423  59.1531814
  28.7599531  41.3575154  58.9352246  27.1486098  42.3917978  58.0018835
  27.6357139  42.3793269  57.0304355  26.4234592  41.5781322  58.0097514
  26.6025577  43.3335936  58.0593192  29.1667386  43.4344857  59.1432874
  28.6383703  44.3645868  59.3383586  29.8791557  43.3222086  59.9602334
  29.9472991  43.5814655  57.8272357  30.8209205  44.2188439  57.9580156
  30.2917358  42.6188667  57.4563491  29.3333234  44.0328556  57.0474602
  26.3755387  43.0266445  60.7890002  25.2544662  42.7737073  60.3437065
  26.6779962  44.1540221  61.4552067  27.6147450  44.2904158  61.8026666
  25.7828098  45.3144861  61.5407038  24.7749097  44.9497269  61.7497326
  26.2100615  46.2090735  62.7244788  25.4333890  46.9481059  62.9229756
  26.3123217  45.6174206  63.6341681  27.4174777  46.9106780  62.4869259
  28.1433570  46.2833667  62.4855495  25.7577707  46.0699701  60.2002417
  26.7695661  46.0792583  59.4989780  24.6011035  46.6610522  59.8513978
  23.8173993  46.6380975  60.4886566  24.3503286  47.2980268  58.5489996
  23.2822265  47.5163050  58.5340816  25.0979608  48.6438466  58.3360084
  26.1770257  48.4827450  58.2907296  24.8042973  49.0738372  57.3805253
  24.7885728  49.7127818  59.3906560  23.6285873  50.1828154  59.3907925
  25.6841571  49.9959064  60.2158046  24.5763076  46.3179250  57.3788937
  25.3220694  46.6217437  56.4468167  23.9427226  45.1348449  57.4742073
  23.3699008  44.9460319  58.2835958  24.0157747  44.0690589  56.4748807
  25.0684703  43.8227190  56.3329733  23.3084199  42.8155782  57.0084405
  23.3687916  41.9947414  56.2918595  23.7666862  42.4713810  57.9353155
  22.2528939  43.0050777  57.2063315  23.4515782  44.4769940  55.1055734
  23.9993449  44.0515469  54.0929346  22.4173403  45.3369691  55.0961595
  22.0176672  45.6446165  55.9708363  21.8490767  45.9246634  53.8828813
  21.6205127  45.1061536  53.1959779  20.5295120  46.6459969  54.2059928
  20.6718645  47.3568959  55.0217081  20.1970906  47.2298047  53.3465258
  19.4168759  45.6986001  54.5693744  19.1246295  45.3387243  55.8891245
  18.1189435  44.4790104  55.7885423  17.6535779  44.0066533  56.6412542
  17.7450049  44.2542130  54.5285308  17.0074495  43.6360705  54.2223512
  18.5601337  45.0270849  53.7212669  18.4759630  45.0311996  52.6453202
  22.8277236  46.8489632  53.1446205  22.9238978  46.7345630  51.9250250
  23.5688370  47.6926337  53.8862877  23.4407612  47.7134840  54.8873066
  24.6469576  48.5309543  53.3540598  24.2343904  49.1093107  52.5269648
  25.1254316  49.5114499  54.4456119  24.2851772  50.1267797  54.7706946
  25.4277673  48.9278171  55.3106303  26.3126905  50.4236913  54.0644388
  27.1720117  49.7942501  53.8348460  26.0201588  51.2851123  52.8237269
  26.5026176  52.2572753  52.8884003  26.3932187  50.8061605  51.9186603
  24.9524232  51.4570864  52.6890433  26.7442905  51.2729630  55.2696047
  27.8173454  51.4655413  55.2461766  26.2286426  52.2310351  55.2830669
  26.5241386  50.7805336  56.2175970  25.8181127  47.6949223  52.8131780
  26.3171172  48.0018821  51.7325952  26.2150054  46.6584102  53.5701257
  25.7575975  46.4942651  54.4580516  27.2786738  45.7220242  53.2172563
  28.1961758  46.3022477  53.0958819  27.4855217  44.7327158  54.3730383
  28.2926880  44.0356508  54.1551028  27.7407298  45.2544459  55.2965530
  26.5920793  44.1410175  54.5631983  27.0074999  44.9839993  51.8962775
  27.9138496  44.9035248  51.0702345  25.7594917  44.5216812  51.7038335
  25.0800583  44.6082395  52.4495150  25.2775656  43.8861748  50.4731789
  26.0377637  43.1652189  50.1678981  23.9532565  43.0989721  50.6596045
  23.1627730  43.7997595  50.9375719  23.6595474  42.6541010  49.7073085
  23.9483882  41.9702644  51.7103243  25.0357278  41.5585138  52.1774893
  22.8327708  41.4650748  51.9679567  25.1290457  44.8850473  49.3111223
  25.4819372  44.5322912  48.1854183  24.6421040  46.1080756  49.5986194
  24.3640821  46.3181394  50.5484189  24.4777470  47.1916335  48.6211477
  23.8702848  46.8014243  47.8019612  23.7548708  48.4313457  49.2269082
  24.2246032  48.6904853  50.1756527  23.7077116  49.7058408  48.3579800
  23.0710965  50.4642577  48.8141280  24.6924910  50.1576410  48.2370663
  23.3093702  49.4940269  47.3652060  22.4175838  48.0798206  49.5137263
  22.4198880  47.4554795  50.2473297  25.8172091  47.6608915  48.0246519
  25.8505524  47.9400137  46.8300658  26.8853101  47.7057624  48.8371873
  26.7752301  47.4711859  49.8155279  28.2361666  48.0789389  48.4149916
  28.1852967  49.0629407  47.9443722  29.1486887  48.1721281  49.6488304
  28.9884621  47.3169737  50.3061517  30.1901217  48.1134823  49.3311701
  28.9891642  49.4818424  50.4261851  29.4835977  50.2901849  49.8875796
  27.9368269  49.7545593  50.4906643  29.6458989  49.4379342  52.1118768
  31.3070541  48.7955885  51.8116745  31.7961184  48.7111678  52.7783820
  31.2786817  47.7993818  51.3726343  31.8806429  49.4575088  51.1659011
  28.8679808  47.1298190  47.3865470  29.6963262  47.5962763  46.6097687
  28.4948663  45.8399751  47.3912760  27.7878530  45.5203074  48.0384804
  29.1026385  44.8243439  46.5318527  30.1835217  44.8826341  46.6746908
  28.6319647  43.3884478  46.9034072  27.5626320  43.3189913  46.7017482
  29.3138170  42.3053129  46.0505706  29.0371340  41.3007316  46.3714881
  29.0229472  42.3975431  45.0099105  30.3966636  42.3923968  46.0950619
  28.8076797  43.0618032  48.4042174  28.0422390  43.6069221  48.9507033
  28.5845442  42.0114140  48.5898600  30.1760869  43.4150121  49.0083352
  30.4009417  42.7739537  49.8601999  30.9818683  43.3072185  48.2855282
  30.1911952  44.4453910  49.3646873  28.8057193  45.0871612  45.0383655
  27.6434828  45.2169222  44.6533429  29.8845934  45.1768894  44.2470415
  30.8038246  45.0875689  44.6608735  29.8635983  45.4624488  42.8146910
  30.7693966  45.0492115  42.3697433  29.0213342  44.9583194  42.3359105
  29.8053464  46.9679224  42.5019884  29.8363001  47.3170866  41.3221468
  29.7202092  47.8544462  43.5135234  29.7124349  47.5298722  44.4709127
  29.6311743  49.3033733  43.3182256  29.0075161  49.4930401  42.4452290
  28.9964993  49.9915642  44.5443817  29.6093615  49.8152015  45.4279824
  29.0218979  51.0718586  44.3929125  27.5458277  49.5888223  44.8394326
  27.4957926  48.5064542  44.9522011  27.2554253  50.0147389  45.8010767
  26.5516770  50.0477974  43.7607852  26.6889453  51.1148519  43.5754504
  26.7916451  49.5508471  42.8223920  25.0740630  49.7864580  44.0948673
  24.8222568  50.1899322  45.0765282  24.4434671  50.3004638  43.3682335
  24.7337524  48.3520263  44.0488390  25.2709190  47.8662439  44.7564098
  23.7493746  48.2284477  44.2332778  24.9589928  47.9798188  43.1380206
  31.0033712  49.9332205  43.0778092  31.9660150  49.5791459  43.7579541
  31.0143726  50.9355340  42.1864408  30.1510723  51.1590821  41.7033002
  32.0594044  51.9439692  42.0791003  33.0215395  51.4353318  42.0447886
  31.8623398  52.7318804  40.7751714  32.6485794  53.4742869  40.6474024
  31.8924641  52.0695469  39.9098462  30.9045708  53.2543074  40.7577744
  31.9916193  52.8799724  43.2965981  30.8950411  53.2533375  43.7147462
  33.1604278  53.2184415  43.8541529  34.0286549  52.8842518  43.4531243
  33.2780273  54.0163960  45.0719361  32.3699582  54.6036702  45.2069161
  33.5115485  53.1233355  46.3296096  33.5613237  53.7996637  47.1836568
  32.3230741  52.1962606  46.6322493  32.4464937  51.7066362  47.5989952
  31.3875205  52.7486633  46.6734179  32.2163475  51.4163518  45.8788432
  34.8296896  52.3181423  46.3260267  34.9054092  51.7060454  47.2251029
  34.8824257  51.6458176  45.4707955  35.7118431  52.9582913  46.3087745
  34.4476680  55.0041760  44.9646964  35.3875545  54.7562137  44.2132798
  34.3803249  56.0804205  45.7622607  33.5620336  56.2200590  46.3424128
  35.4778502  57.0205280  45.9772255  36.3392943  56.7495313  45.3630757
  35.0674285  58.4499026  45.5715798  34.2931476  58.8332484  46.2380962
  35.9266095  59.1098663  45.6914795  34.5643611  58.4997593  44.1193683
  35.0655742  57.7278385  43.5379727  33.5097088  58.2423685  44.1047874
  34.7653096  59.8502893  43.4297086  35.7013991  59.9242478  42.6036156
  33.9592442  60.7680167  43.6934905  35.8867773  56.9186716  47.4457966
  35.0909731  57.2528104  48.3265031  37.1039335  56.3999665  47.6608358
  37.6908541  56.1629161  46.8703042  37.6612624  56.0965115  48.9687366
  36.8530378  56.0903147  49.7009898  38.2688727  54.6817940  48.9316139
  37.6118077  54.0202489  48.3648188  39.2226311  54.6802074  48.4018042
  38.4650331  54.0377719  50.2823091  38.7654980  52.6796786  50.4097203
  38.8986650  52.4797009  51.7141402  39.1572335  51.5249108  52.1479503
  38.6834048  53.5770164  52.4324673  38.7285822  53.6511198  53.4441376
  38.3918863  54.5927797  51.5454437  38.1779736  55.5941699  51.8846487
  38.7046899  57.1564294  49.3399605  39.7495993  57.2473906  48.6948928
  38.3902672  57.9140051  50.3965903  37.5088538  57.7493946  50.8704919
  39.2407829  58.9248394  51.0024732  39.7692503  59.4447508  50.2013050
  38.3363968  59.9355239  51.7385082  37.4119770  60.0779351  51.1774368
  38.0313462  59.5394123  52.7021558  38.9884691  61.3047399  51.9500766
  38.4964149  61.8255137  52.7716790  40.0286824  61.1822170  52.2525222
  38.9274847  62.3601302  50.4777729  37.2748031  63.0734247  50.6746725
  37.0543942  63.7391128  49.8400011  36.5167206  62.2899293  50.7001826
  37.2135652  63.6458574  51.6004607  40.2496477  58.2771533  51.9686633
  39.8661602  57.4506083  52.7963962  41.5137627  58.6980719  51.8523280
  41.7420735  59.3615735  51.1207722  42.6328296  58.3257958  52.7142792
  42.2828839  57.7898967  53.5986242  43.6215152  57.4410314  51.9231555
  43.8513255  57.9050997  50.9621109  44.5733328  57.3862034  52.4548577
  43.1700379  56.0130904  51.6830040  42.4463119  55.6742850  50.5196048
  42.2557828  56.4189271  49.7593542  41.9916878  54.3751880  50.3430010
  41.4571478  54.1088012  49.4427999  42.2152608  53.4172708  51.3232784
  41.8502170  52.4120326  51.1783193  42.8810541  53.7493440  52.4953652
  43.0321244  53.0009509  53.2598510  43.3496025  55.0405915  52.6896750
  43.8587129  55.2949742  53.6077154  43.3565257  59.5933940  53.1846330
  43.3684030  60.5869938  52.4604062  44.0036333  59.5188234  54.3579761
  43.9552144  58.6739552  54.9086615  44.9626062  60.5296558  54.8076859
  44.5979739  61.5174667  54.5178414  45.0866073  60.5095363  56.3413742
  45.3100180  59.4941803  56.6759033  45.9381739  61.1228105  56.6441238
  43.8101389  61.0169227  57.0481722  43.5329503  61.9818157  56.6233746
  42.9807349  60.3394562  56.8390931  43.9207859  61.1784146  58.5743772
  44.9145418  60.7053081  59.1707340  42.9856781  61.7988489  59.1273958
  46.3303456  60.3176436  54.1387652  46.7443911  59.1752793  53.9367868
  46.9924149  61.4370743  53.8147019  46.5863265  62.3347085  54.0419373
  48.2638388  61.4891660  53.0849090  48.5925125  60.4809779  52.8285394
  48.1467126  62.3437967  51.7815806  48.5148063  63.3615104  51.9329476
  48.8995895  61.7071943  50.6006675  48.8533667  62.3448591  49.7168954
  49.9512069  61.5416568  50.8286504  48.4701456  60.7413974  50.3317004
  46.8069928  62.4685255  51.3474117  46.3115255  62.9531398  52.0147550
  49.3733401  62.1215570  53.9516215  49.0695485  62.5748725  55.0552799
  50.6141020  62.1557290  53.4161292  50.7429521  61.7058918  52.5214526
  51.8002763  62.9200817  53.8522649  52.6646876  62.3182904  53.5715686
  51.8666802  64.2590410  53.0581551  51.0312426  64.8950164  53.3557323
  52.7680607  64.8055509  53.3382747  51.8240557  64.1519498  51.5166364
  50.8700350  63.7363665  51.1942531  51.8500308  65.1581427  51.0935818
  52.9830940  63.3507938  50.9086290  54.1128692  63.8879303  50.9054096
  52.7184894  62.2180711  50.4484531  51.9113163  63.1093437  55.3847678
  52.0164312  62.1160184  56.1031846  51.8339183  64.3708147  55.8435165
  51.8041015  65.1246641  55.1725284  51.5726519  64.7647027  57.2295876
  51.7039135  63.9012606  57.8849433  52.5717951  65.8684397  57.6631396
  53.5673477  65.6098503  57.2983991  52.3362902  66.8065002  57.1552608
  52.6678735  66.0999668  59.1791558  53.2979240  65.2458852  59.8429396
  52.0073651  67.0437981  59.6656948  50.1011921  65.2270358  57.3821920
  49.6113991  65.3161202  58.5074195  49.4076766  65.4928210  56.2622279
  49.8393135  65.3518220  55.3595398  48.0153353  65.9176759  56.2564763
  47.4125117  65.2449469  56.8691665  47.9341527  66.9222300  56.6750710
  47.4752247  65.9071539  54.8219343  48.1541792  65.4858002  53.8824595
  46.2240862  66.3814633  54.6910866  45.7652702  66.7075332  55.5285514
  45.3883068  66.4410010  53.4846534  44.5359149  67.0481090  53.7960949
  46.0792839  67.2093319  52.3267776  45.3169232  67.6517522  51.6837772
  46.6738098  68.0404434  52.7085400  46.8880601  66.3928481  51.5023922
  47.5842898  66.0144297  52.0508596  44.8200618  65.0713636  53.0717101
  45.3691640  64.0251447  53.4210219  43.6976275  65.1268985  52.3412758
  43.3297041  66.0204342  52.0498961  42.9179577  63.9626935  51.9443985
  43.1657013  63.1069855  52.5707690  41.4138462  64.2772486  52.1199708
  41.0716097  64.9191867  51.3074349  40.8726857  63.3447175  52.0291743
  40.9940544  64.9562186  53.4373696  41.5032947  65.9160219  53.5366116
  39.9330164  65.2007783  53.3788468  41.2317968  64.1078924  54.6948942
  40.5417621  63.2618810  54.6844147  42.2352844  63.6829939  54.6777803
  41.0403358  64.9293309  55.9792517  41.7758368  65.7336200  56.0266916
  40.0536747  65.3945452  55.9864911  41.1680814  64.0996791  57.1901935
  40.4665026  63.3721613  57.1797060  42.0822908  63.6686013  57.2247924
  41.0416587  64.6694084  58.0146278  43.2270363  63.6295369  50.4750765
  43.0770311  64.5028698  49.6205578  43.6168725  62.3726686  50.2096336
  43.7002453  61.7093810  50.9698648  43.7815857  61.8123306  48.8664792
  43.7440907  62.6151009  48.1285598  45.1402246  61.0774817  48.7202477
  45.9291097  61.7719184  49.0039005  45.2021833  60.2675240  49.4497487
  45.5146735  60.5483332  47.3206385  44.9445352  61.0251188  46.3132529
  46.4713390  59.7447829  47.2674207  42.5954077  60.8662342  48.6237503
  42.2884247  60.0541417  49.4949249  41.9537756  60.9969028  47.4545356
  42.3020179  61.6448323  46.7609791  40.7344592  60.2747899  47.1101789
  40.4297259  59.6344672  47.9376947  39.6094894  61.2901647  46.8905634
  39.5242657  61.9169276  47.7772376  39.8741907  61.9713166  46.0797032
  38.2578756  60.6295742  46.5777247  38.2298741  60.2677686  45.5482371
  38.1132441  59.7518603  47.2125547  37.1196093  61.6146111  46.8061503
  36.5153394  61.5254680  47.8969832  36.8729304  62.4379374  45.8972762
  40.9548044  59.3966384  45.8789470  41.2875196  59.9148876  44.8113519
  40.7574619  58.0829414  46.0577570  40.4625587  57.7383234  46.9634527
  40.9611954  57.0755748  45.0248217  41.3928507  57.5218840  44.1282222
  41.9554092  56.0039752  45.5121061  41.7192238  55.6992225  46.5333741
  41.8428538  55.1074430  44.9019132  43.4153517  56.3523580  45.4347343
  43.9648248  57.5905537  45.4434998  43.4290190  58.5210444  45.5179122
  45.3321838  57.4980425  45.3264445  45.9303464  58.3160485  45.3529309
  45.7498081  56.1881795  45.2665871  47.0128848  55.5825618  45.1517589
  47.9040119  56.1859499  45.0700930  47.1021236  54.1783196  45.1644582
  48.0650041  53.6951039  45.0923155  45.9338734  53.4055072  45.3005594
  46.0038874  52.3307461  45.3532419  44.6726507  54.0249922  45.3896920
  43.7892412  53.4186107  45.4959847  44.5441950  55.4308145  45.3712020
  39.6311542  56.4462871  44.6070652  38.9331266  55.8617460  45.4356075
  39.3551746  56.5363457  43.2959101  39.9800561  57.0530896  42.6981561
  38.2861506  55.8277794  42.6052087  37.3673027  55.9907526  43.1678153
  38.1350420  56.4446913  41.1968995  38.0095052  57.5240288  41.2942246
  39.0686525  56.3089737  40.6583179  36.9766211  55.9113963  40.3267428
  37.0071779  56.3185872  39.3154887  37.1398960  54.8392197  40.2135889
  35.6029531  56.1258595  40.9796684  35.4891446  55.3730636  41.7570692
  35.5394207  57.0902545  41.4789707  34.4760615  55.8205915  40.0808137
  34.4655511  54.8754160  39.7239973  33.4673840  56.6358735  39.7127227
  33.4047085  57.9236858  40.0875882  34.1383337  58.3204391  40.6604537
  32.6370538  58.5118335  39.7982310  32.4865302  56.1405780  38.9462482
  32.5025280  55.1760385  38.6475984  31.7141424  56.7253195  38.6612493
  38.6140989  54.3270433  42.5445276  39.7352708  53.9618339  42.1844711
  37.6308813  53.4949183  42.9006105  36.7355390  53.8645879  43.1989651
  37.7938465  52.0525922  42.9372270  38.3804187  51.7073543  42.0851702
  38.3017253  51.7765566  43.8613468  36.4342013  51.3713856  42.8517130
  35.4426757  51.9775484  42.4473459  36.4244229  50.0797297  43.2101418
  37.2856654  49.6469874  43.5197585  35.2589888  49.2099250  43.1649737
  34.3699817  49.8172362  43.3255302  35.1757885  48.5404308  41.7779462
  35.1485706  49.3246387  41.0199316  36.0918351  47.9785980  41.5877657
  33.9592694  47.6218713  41.5604984  33.7459147  47.0245074  42.4448780
  33.0664521  48.2218085  41.3789203  34.1610859  46.4466492  40.1985847
  34.3685876  47.5881631  38.8070765  34.4815516  47.0273186  37.8795213
  33.5012648  48.2415045  38.7169479  35.2597284  48.2015760  38.9370058
  35.3585935  48.1748732  44.2871634  36.3634342  47.4670007  44.3644787
  34.2867810  48.0666933  45.0877970  33.4892983  48.6701731  44.9324444
  34.1054909  47.0110267  46.0829352  35.0493249  46.8413720  46.6052526
  33.0196744  47.3921753  47.1229776  32.1009931  47.5783724  46.5750539
  32.7358953  46.2877908  48.1651433  32.0151118  46.6230769  48.9116240
  32.3211337  45.3878878  47.7128365  33.6461950  46.0044077  48.6934040
  33.3649493  48.7037125  47.8428585  32.6097376  48.9670750  48.5840768
  34.3215933  48.6147099  48.3517177  33.4402603  49.5375527  47.1457245
  33.6696060  45.7271022  45.3546063  32.6740973  45.7434139  44.6320099
  34.4522989  44.6582083  45.5273360  35.2325085  44.7153259  46.1691831
  34.3531776  43.4267863  44.7468748  33.9639134  43.6500150  43.7517550
  35.7665481  42.8256227  44.6030303  36.1277278  42.5762811  45.6002444
  35.7203305  41.8802892  44.0595512  36.7927541  43.7591340  43.9240762
  36.7543861  44.7367816  44.4037032  38.2275387  43.2529479  44.1505217
  38.7161609  42.9764533  43.2226418  38.8421097  44.0138464  44.6308809
  38.2561080  42.3679885  44.7853766  36.4683583  43.9773906  42.4347577
  37.3163830  44.3884025  41.8913900  36.1754722  43.0497447  41.9449049
  35.6487651  44.6876195  42.3197753  33.4170236  42.4032141  45.4011573
  32.6276741  41.7750444  44.6975123  33.5418117  42.2474451  46.7275859
  34.1909438  42.8323359  47.2368729  32.9018041  41.2009930  47.5201718
  31.8243715  41.2272027  47.3613072  33.4431693  39.8155190  47.1040221
  33.0185319  39.0174581  47.7136121  33.2012507  39.5787874  46.0684573
  34.5281893  39.7665076  47.2092536  33.1737892  41.4415540  49.0071326
  34.0419934  42.2401756  49.3610634  32.4577486  40.6891323  49.8553881
  31.7578432  40.0590580  49.4899118  32.8417144  40.4749004  51.2473453
  33.0975132  41.4405268  51.6866807  31.6523321  39.8651616  52.0131373
  30.7288038  40.3458967  51.6901353  31.5331960  38.8159187  51.7374038
  31.7807981  39.9871050  53.5463709  31.1340138  39.2055836  53.9487455
  32.7747758  39.7436546  53.9241344  31.2864282  41.3423462  54.0963914
  31.7028063  41.5985257  55.0677092  31.6517693  42.1208617  53.4286988
  29.8196573  41.4815828  54.0025012  29.4929581  41.9712705  53.1816951
  28.8899787  40.9348970  54.8079837  29.2148429  40.2498159  55.9139373
  30.1871708  40.1482984  56.1767428  28.5018063  39.8309183  56.4912765
  27.5958414  41.0659395  54.4869889  27.3119494  41.5428751  53.6409850
  26.8783456  40.6595704  55.0685884  34.0552675  39.5323994  51.2782430
  34.0578100  38.5359610  50.5513743  35.0528492  39.8497922  52.1136002
  34.9806952  40.6643249  52.7110450  36.2352858  39.0109932  52.2968351
  36.6849352  38.8670769  51.3171273  37.2430395  39.7845675  53.1516857
  38.1695720  39.2192108  53.2544192  37.4946377  40.7440184  52.6980466
  36.8590906  39.9771923  54.1533922  35.8532784  37.6877724  53.0023350
  35.1541257  37.7502159  54.0165861  36.3139456  36.5238677  52.4794339
  37.0262034  36.3717842  51.2122679  38.0513400  36.7087013  51.3608838
  36.5763159  36.9303018  50.3917770  36.9819351  34.8833029  50.9097488
  37.7874008  34.5475133  50.2569039  36.0327464  34.6376148  50.4298654
  37.0220243  34.2597168  52.2897891  38.0653489  34.1868841  52.5988833
  36.6090332  33.2508055  52.3012064  36.2485144  35.2349586  53.2001406
  35.2002457  34.9388940  53.2721714  36.9068719  35.2907883  54.5874186
  37.9264845  35.9671095  54.7339484  36.3193866  34.5645709  55.5558401
  35.4772197  34.0585015  55.3229889  36.8032042  34.3496432  56.9301864
  36.1772359  33.5570188  57.3405244  38.2923071  33.8680218  56.9966566
  38.9333883  34.6295575  56.5531961  38.8411845  33.6759773  58.4267305
  39.8755795  33.3347097  58.4004728  38.8502539  34.6018026  59.0004328
  38.2600159  32.9395193  58.9826169  38.5032225  32.5864174  56.1683626
  39.5553234  32.3078905  56.1380914  37.9427674  31.7468648  56.5803620
  38.1949086  32.7116000  55.1308401  36.6247766  35.5823989  57.8452984
  36.0260619  35.4635323  58.9145754  37.1573675  36.7312858  57.4080022
  37.6080621  36.7343365  56.5013805  37.1387235  38.0114093  58.1045976
  37.0783027  37.8475631  59.1815901  38.4682037  38.7425737  57.8107013
  38.5410380  38.9821069  56.7485205  38.4726318  39.6904851  58.3401806
  39.7149933  37.9404844  58.2345377  39.6690581  37.7230329  59.2991348
  39.7257713  36.9756331  57.7278359  41.3224634  38.7027870  57.8830126
  41.2692779  40.1639180  58.9451216  42.2378710  40.6642195  58.9406710
  40.5269469  40.8612160  58.5661992  41.0179626  39.8940226  59.9693989
  35.8850185  38.7783996  57.6584400  35.9476711  39.5854451  56.7325096
  34.7506845  38.4470762  58.2973206  34.8004574  37.7568582  59.0337442
  33.3943893  38.7900076  57.8575929  33.3082656  38.5418434  56.7966658
  32.3834403  37.9496511  58.6750186  32.7957515  36.9535648  58.8445167
  32.2444115  38.3912535  59.6614208  31.0334097  37.7092872  57.9810382
  30.9516290  37.6208348  56.7584810  29.9630704  37.5883800  58.7673595
  30.0666493  37.6295039  59.7737735  29.0552092  37.3972075  58.3692261
  33.0154254  40.2852421  57.9218981  32.0081829  40.6483449  57.3196856
  33.7952630  41.1242262  58.6221109  34.6097985  40.7678693  59.0987866
  33.5937962  42.5805373  58.6599258  32.5532580  42.8108206  58.4395082
  33.8994529  43.1653030  60.0656132  33.6322741  44.2232560  60.0653666
  33.0890691  42.4914600  61.1818831  33.2516336  42.9868156  62.1395086
  32.0203520  42.5287436  60.9704694  33.3683272  41.4447010  61.3012799
  35.2742371  43.0960029  60.3962487  35.4853216  42.1904665  60.6345764
  34.4453013  43.3273651  57.6074937  34.2933228  44.5414853  57.4751310
  35.3013698  42.5956768  56.8764151  35.3350384  41.5936460  57.0104813
  36.2033658  43.1184852  55.8560918  36.3125708  44.1957643  55.9791284
  37.5941379  42.4789287  56.0287111  37.5309251  41.4005094  55.8998937
  38.2483028  42.8402672  55.2339276  38.2966650  42.7372352  57.3294257
  37.9333657  42.2547863  58.5406939  37.0870303  41.6071156  58.7105060
  38.7968159  42.7214584  59.5083477  38.6943704  42.5003185  60.4887308
  39.7704971  43.5350544  58.9700294  40.8443207  44.2523073  59.5254293
  41.0371363  44.2134152  60.5870995  41.6500684  45.0422049  58.6848020
  42.4692869  45.6109068  59.0986188  41.3801200  45.0981525  57.3032903
  41.9939608  45.7085483  56.6575214  40.3079097  44.3623645  56.7590191
  40.1066188  44.4181199  55.7013238  39.4712002  43.5678790  57.5732206
  35.6458325  42.8512666  54.4505041  34.8388136  41.9413111  54.2565830
  36.0969304  43.6814195  53.5005468  36.7543730  44.4080551  53.7542651
  35.6398624  43.7115163  52.1170346  35.0133963  42.8487705  51.8899334
  34.8404866  45.0082267  51.8690498  35.4496048  45.8615990  52.1663521
  34.6503931  45.1316329  50.8018158  33.5176183  45.1261366  52.5971341
  33.4948024  45.4736975  53.9641224  34.4113230  45.7057073  54.4857155
  32.2920439  45.5173604  54.6494395  32.2849579  45.7785874  55.6962137
  31.1065053  45.2198646  53.9930804  30.1782801  45.2713855  54.5400837
  31.1161298  44.8415253  52.6560869  30.1922132  44.5882133  52.1602914
  32.3136087  44.7691851  51.9563911  32.3164785  44.4582798  50.9221979
  36.8469665  43.7104307  51.1833663  37.7711050  44.4946090  51.3963157
  36.7658201  42.9020541  50.1177132  35.9473244  42.3181261  50.0055131
  37.6192220  43.0159943  48.9391514  38.6540616  43.0957790  49.2644613
  37.4413577  41.7659393  48.0517306  36.3807843  41.6047322  47.8539596
  37.8927637  41.9638165  47.0808582  38.0576005  40.4506850  48.5172365
  37.6444941  39.2542403  47.8930249  36.8715813  39.2767584  47.1387016
  38.2567201  38.0288007  48.2164844  37.9403976  37.1242815  47.7174182
  39.2897446  37.9878630  49.1723534  39.9115365  36.8097779  49.4672639
  39.5710892  36.0641913  48.9675457  39.6830233  39.1698879  49.8250243
  40.4682144  39.1429866  50.5642469  39.0738331  40.3955639  49.4974748
  39.4215096  41.2830438  49.9973132  37.2779981  44.2933755  48.1560291
  36.1041809  44.5718913  47.9157542  38.3276537  45.0295103  47.7757413
  39.2612458  44.7336343  48.0318120  38.2619400  46.2835049  47.0317109
  37.4366682  46.2027258  46.3247292  38.0111124  47.5210313  47.9588844
  37.0031572  47.3905033  48.3554972  38.9593991  47.5867482  49.1726940
  38.6192197  48.3391155  49.8820264  39.0001421  46.6460798  49.7221655
  39.9739061  47.8478779  48.8770034  38.0145953  48.8816795  47.2093003
  39.0352874  49.1668588  46.9535767  37.4918425  48.7762692  46.2616268
  37.3586424  50.0449132  47.9647181  37.4477479  50.9679502  47.3910493
  36.2979004  49.8606074  48.1227047  37.8235856  50.2224861  48.9333107
  39.5532393  46.4446635  46.2141718  40.6050408  45.9546827  46.6169389
  39.4367636  47.1106826  45.0608176  38.5364156  47.4765843  44.7838368
  40.5455655  47.4324206  44.1696648  41.4876038  47.4235216  44.7236582
  40.6080965  46.4070181  43.0032470  40.6318898  45.4010827  43.4236491
  39.4361726  46.4957742  42.0057208  39.5078254  45.7193609  41.2480023
  38.4786633  46.3790465  42.5117263  39.4158232  47.4474268  41.4727553
  41.7984563  46.5695809  42.2644116  42.5395930  46.3568645  42.8406313
  40.3469995  48.8628046  43.6328204  39.2357572  49.3844146  43.7268876
  41.4149904  49.4771981  43.1006680  42.2947770  48.9871945  43.0190223
  41.4075606  50.8683574  42.6386391  40.4088651  51.2891435  42.7045498
  42.3164228  51.7140272  43.5518823  43.3555073  51.3980563  43.4479259
  42.2866044  52.7625252  43.2495189  41.9162306  51.6208326  45.0135263
  42.6156932  50.7529688  45.8752267  43.4631579  50.1913037  45.5104310
  42.1935097  50.5895009  47.2062144  42.7221279  49.9203239  47.8660318
  41.0706782  51.2898657  47.6800123  40.6572701  51.0871543  48.9607215
  39.9252643  51.6514789  49.2338646  40.3815163  52.1775196  46.8302803
  39.5157534  52.7137295  47.1885799  40.8063291  52.3461469  45.4986085
  40.2620195  53.0105379  44.8432486  41.8265032  50.9555296  41.1685598
  42.5406654  50.0800092  40.6842301  41.3962462  52.0294481  40.4821642
  40.8020212  52.7157875  40.9289357  41.8038638  52.3121497  39.0998232
  41.6459113  51.3994664  38.5222375  40.8929796  53.4121560  38.4951026
  40.9326229  53.3228921  37.4085952  39.8575392  53.1973592  38.7659525
  41.2272799  54.8721040  38.8975630  41.1591200  54.9716957  39.9815933
  42.2545234  55.1058243  38.6195221  40.3684725  55.9702863  38.2541297
  39.3934877  55.6487231  37.5384847  40.7081684  57.1472916  38.5124534
  43.3040004  52.6703890  39.0130023  43.9500570  52.3256118  38.0246832
  43.8128834  53.3452789  40.0595829  43.2010595  53.5749056  40.8285108
  45.1890933  53.8249684  40.1799746  45.5438919  54.1265104  39.1927743
  45.2092831  55.0636393  41.1020243  44.9037671  54.7766306  42.1105088
  46.2320577  55.4344167  41.1884960  44.3043691  56.2091743  40.6107256
  44.5650003  56.4723733  39.5849075  43.2746610  55.8611279  40.5886373
  44.3776183  57.4569789  41.5030047  44.1929814  57.1752251  42.5406376
  45.3965423  57.8442440  41.4841468  43.4131017  58.5834204  41.0873893
  43.6431689  59.4831533  41.6588304  43.5475769  58.8326813  40.0343611
  41.9985744  58.2473391  41.3326812  41.8703764  58.0363575  42.3111621
  41.4205154  59.0353288  41.0777577  41.7372166  57.4533907  40.7619771
  46.1522380  52.7449181  40.7063012  47.3618457  52.9266478  40.5762680
  45.6135742  51.6496199  41.2685948  44.6087394  51.5611891  41.3252090
  46.3825479  50.5005529  41.7340909  47.2164977  50.3709056  41.0468221
  47.0085639  50.7292759  43.1330290  47.4634027  51.7191604  43.1652665
  46.2160906  50.7584814  43.8799983  48.0713432  49.7084235  43.5839199
  48.4328672  48.7987298  42.8021184  48.5420490  49.8781897  44.7277348
  45.4512016  49.2713557  41.6820022  44.7410118  49.0225022  42.6610203
  45.4255793  48.5571975  40.5302446  46.1888419  48.8611744  39.3158084
  47.2672136  48.8430738  39.4795063  45.9044363  49.8516822  38.9541281
  45.7890034  47.7987875  38.3020978  46.4636200  46.9453112  38.3830955
  45.8175290  48.1562576  37.2720364  44.4023104  47.3920871  38.7649493
  44.0856005  46.4345797  38.3529985  43.6749230  48.1341545  38.4317367
  44.4981921  47.4366581  40.2998421  43.5116300  47.6659804  40.6962151
  44.9592369  46.1131319  40.9455179  45.0503663  45.0993421  40.2572405
  45.2168490  46.1476877  42.2634454  45.1300912  47.0263973  42.7552253
  45.4817146  44.9798986  43.1016040  45.3893837  44.0780124  42.5039133
  46.8987405  45.0159224  43.7471928  47.0312027  44.0742220  44.2832665
  48.0065476  45.0220661  42.6808224  48.9973896  44.9806384  43.1332181
  47.9132686  44.1600937  42.0194529  47.9677560  45.9206814  42.0643529
  47.1124948  46.1283800  44.7902216  48.1519011  46.1747596  45.1150344
  46.8515716  47.1028759  44.3804976  46.5069304  45.9707644  45.6827345
  44.4159041  44.8807046  44.2064830  43.6850778  45.8384803  44.4577669
  44.3287298  43.6903753  44.8138130  44.9457335  42.9453759  44.5150351
  43.3496329  43.3301401  45.8283577  42.3970002  43.7794079  45.5420809
  43.1947239  41.7943580  45.8211795  42.9899832  41.4620712  44.8013306
  44.1518678  41.3481281  46.0936209  42.1030904  41.2260626  46.7519005
  42.3394322  41.5056955  47.7782260  40.7058125  41.7825991  46.4295536
  39.9589420  40.9912624  46.3849367  40.3839996  42.4936177  47.1914499
  40.6768425  42.2942869  45.4674417  42.1119937  39.6894759  46.6943848
  41.3755429  39.2602531  47.3742869  41.8879800  39.3358260  45.6878463
  43.0861495  39.2872010  46.9675687  43.7662413  43.8714485  47.2026414
  44.7578282  43.4104245  47.7677683  42.9659608  44.8175886  47.7043923
  42.1765519  45.1321412  47.1537297  43.0261060  45.3794018  49.0487667
  43.9787544  45.1422945  49.5157807  42.8778045  46.9117823  48.9612464
  42.0519766  47.1887528  48.3102283  42.6090662  47.3068807  49.9418355
  44.1143583  47.6666023  48.5192990  44.4151074  47.8228279  47.1508117
  43.7737792  47.3800644  46.4058959  45.5270378  48.5928613  46.7524485
  45.7432052  48.7226313  45.7027840  46.3360789  49.2116932  47.7273868
  47.4103314  49.9691803  47.3673245  47.6321142  49.9289642  46.4283857
  46.0392659  49.0515552  49.0931905  46.6572198  49.5231238  49.8441819
  44.9370213  48.2731736  49.4877472  44.7114168  48.1632025  50.5364412
  41.9000123  44.7982505  49.9152677  40.8933683  44.3165022  49.3915612
  42.0931574  44.9029689  51.2368319  42.9638453  45.2904254  51.5793533
  41.1110612  44.5796932  52.2627782  40.1326522  44.4657666  51.8091644
  41.4904443  43.2695250  52.9745292  42.5747109  43.1643143  53.0111598
  41.1633573  43.2994888  54.0131973  40.8696212  42.0342415  52.3217640
  39.7845641  42.1337880  52.2803072  41.2180431  41.9579660  51.2920989
  41.2627650  40.4835955  53.1643052  40.3678331  40.6839732  54.7221459
  40.4003778  39.7600952  55.2951094  40.7938651  41.4809033  55.3299247
  39.3279556  40.9203054  54.5177275  41.0261253  45.7246979  53.2730219
  42.0539969  46.1450093  53.8052664  39.7864935  46.1558249  53.5506701
  38.9997948  45.7489613  53.0630102  39.4455360  47.1576863  54.5599143
  40.1953431  47.1511824  55.3535144  39.3879502  48.5585549  53.9140265
  38.6777656  48.5451601  53.0875614  39.0011757  49.2850993  54.6310458
  40.7105762  49.0985119  53.4088772  40.9583380  49.1851994  52.0241789
  40.2078486  48.8728829  51.3172686  42.1863491  49.6796775  51.5535069
  42.3728715  49.7454329  50.4918297  43.1726589  50.0956958  52.4651723
  44.3569165  50.5842321  51.9978660  45.0212519  50.6961014  52.6876758
  42.9325911  50.0081292  53.8508853  43.6872768  50.3246943  54.5562660
  41.7026977  49.5113074  54.3229586  41.5220188  49.4484675  55.3852299
  38.0884405  46.8170150  55.1886517  37.2421186  46.2130461  54.5260245
  37.8894564  47.2688629  56.4384820  38.6337869  47.7638303  56.9088323
  36.6010989  47.2714683  57.1371065  36.0459726  46.3684783  56.8821477
  36.8323122  47.2886219  58.6637761  37.4404519  48.1531637  58.9377699
  35.8758041  47.4172204  59.1746808  37.4904599  46.0054300  59.1842456
  36.8744516  45.1371704  58.9469841  38.4424381  45.8709639  58.6759964
  37.7772064  46.0687790  60.6836562  38.6398237  46.8257797  61.1217445
  37.0794581  45.2524272  61.4738227  36.3845091  44.6282605  61.0827821
  37.2283781  45.2720087  62.4715708  35.7740979  48.4784550  56.6719846
  35.6600528  49.4620221  57.4023863  35.2608158  48.3929358  55.4341979
  35.4182157  47.5476727  54.9048544  34.6667060  49.5027463  54.6869334
  35.3983150  50.3069989  54.6869827  34.4313587  49.0688767  53.2277302
  33.8927848  48.1228477  53.2248719  33.7871284  49.7940880  52.7332608
  35.7045526  48.9355358  52.3721494  36.3561497  48.2050154  52.8505084
  35.3648053  48.3879916  50.9743607  36.0479624  47.5882196  50.6892466
  34.3513730  47.9879308  50.9178256  35.4409052  49.1647030  50.2148515
  36.4696347  50.2681172  52.2696356  36.9925241  50.3679332  51.3192602
  35.8058978  51.1277800  52.3677338  37.2150319  50.3506481  53.0585073
  33.4013906  50.1312106  55.2958041  33.0840212  51.2558884  54.9130099
  32.7281058  49.4560623  56.2465230  33.0382423  48.5382454  56.5302806
  31.6469050  50.0646678  57.0288077  30.9595924  50.5395108  56.3267603
  30.8734352  49.0086665  57.8445158  31.5571429  48.5238260  58.5435540
  30.1360429  49.5224283  58.4625768  30.1369449  47.9264832  57.0277003
  30.8817079  47.3351291  56.4974237  29.4050441  46.9820582  57.9895172
  28.7395031  46.2992415  57.4606783  30.1143501  46.3839665  58.5599323
  28.8030847  47.5425334  58.7042055  29.1636897  48.4908684  55.9735904
  28.1928629  47.9927048  55.9928882  28.9693022  49.5517457  56.1216775
  29.5666902  48.3641705  54.9692980  32.1526147  51.1764714  57.9655229
  31.4429596  52.1655288  58.1277269  33.3658935  51.0206132  58.5253128
  33.9055688  50.1888168  58.3257347  34.0389052  52.0260355  59.3568327
  33.3177864  52.3486391  60.1116224  35.2850983  51.4954193  60.1140158
  36.0795774  51.2799117  59.3963979  35.6632961  52.2807978  60.7709520
  35.0886072  50.2336864  60.9788674  33.9300212  49.9018281  61.3202491
  36.1303718  49.6800670  61.3937336  34.4061818  53.2719444  58.5393512
  34.0775061  54.3769930  58.9634231  35.0028118  53.0603963  57.3513824
  35.2647476  52.1188492  57.0911367  35.3089393  54.0974303  56.3593212
  35.9563842  54.8198683  56.8616143  36.0841326  53.5626834  55.1289769
  35.4543398  52.8650935  54.5734957  36.3069200  54.3834475  54.4425098
  37.3938962  52.8330734  55.4731828  37.3280529  51.6417255  55.8420050
  38.4414401  53.5154814  55.4733132  34.0564263  54.8701058  55.9021519
  34.1115054  56.0944098  55.8208919  32.9437893  54.1542921  55.6659517
  32.9813397  53.1464581  55.7448613  31.6463415  54.7233108  55.2951987
  31.8096082  55.3715040  54.4335471  30.6992194  53.5845214  54.8586252
  31.1913013  52.9780875  54.0985968  30.5073692  52.9099200  55.6933770
  29.3676137  54.0371713  54.2873291  29.2160293  54.1841305  52.8923340
  30.0420056  53.9702352  52.2289962  27.9886702  54.6180767  52.3569936
  27.8775153  54.7268768  51.2885845  26.9077189  54.9053862  53.2138024
  25.7116297  55.3005884  52.6906314  25.0435331  55.4647986  53.3594841
  27.0564042  54.7639253  54.6069634  26.2315449  54.9789843  55.2687526
  28.2821025  54.3235384  55.1414323  28.3869137  54.2093944  56.2109363
  31.0340803  55.6080418  56.3984948  30.5925505  56.7154977  56.0927172
  31.0400670  55.1149123  57.6504917  31.4222984  54.1926586  57.8124436
  30.5492891  55.8181833  58.8432533  29.5139667  56.1053340  58.6493100
  30.5702089  54.8559736  60.0486577  31.5575966  54.3954093  60.1158217
  30.4388074  55.4105662  60.9795255  29.4783758  53.7727277  59.9937054
  28.5159036  54.2194030  60.2479047  29.3670572  53.4016328  58.9759207
  29.7682139  52.5994210  60.9432370  30.7824579  52.2344405  60.7703312
  29.7454348  52.9594018  61.9728238  28.7594986  51.4533915  60.7693323
  27.7634841  51.7825511  61.0666590  28.6991028  51.1590485  59.7206767
  29.1318152  50.2632805  61.5539278  28.4366832  49.5431161  61.4102623
  30.0369301  49.9269614  61.2566863  29.1667401  50.5021049  62.5347459
  31.3308562  57.1047772  59.1662161  30.7226742  58.0671656  59.6327652
  32.6431176  57.1069085  58.8758344  33.0715111  56.2626901  58.5188522
  33.5330181  58.2652084  58.9984412  33.2476976  58.8206605  59.8938379
  34.9811453  57.7717728  59.2027643  35.2484502  57.0846406  58.3968986
  35.6742791  58.6101043  59.1160768  35.1840456  57.0639233  60.5613745
  34.9434524  57.7584344  61.3662225  34.4838170  56.2357720  60.6712574
  36.6189923  56.5679560  60.7865750  37.5435682  57.4073743  60.6971697
  36.7707635  55.3611604  61.0786227  33.4221248  59.2699912  57.8311588
  34.0633963  60.3179925  57.8956033  32.6041819  58.9647276  56.8071014
  32.1005966  58.0876654  56.8302887  32.3508972  59.8353710  55.6552242
  31.3983130  59.5452086  55.2098591  32.2478743  60.8730246  55.9763898
  33.4440891  59.7336371  54.5786158  33.4745432  60.5658945  53.6722968
  34.3309034  58.7314254  54.6808954  34.2348871  58.0786038  55.4474525
  35.4799002  58.4874718  53.8088850  35.7202410  59.4138616  53.2848313
  36.7245710  58.0594096  54.6349258  36.4668726  57.1784667  55.2245180
  37.5392153  57.7471907  53.9831659  37.2811198  59.1205874  55.6044954
  37.0881070  60.3326259  55.3557332  38.0284644  58.7028505  56.5147975
  35.1985944  57.4717751  52.6878105  36.0972085  57.2497897  51.8815871
  33.9865614  56.8956975  52.6088942  33.2792734  57.1109039  53.2968367
  33.5871203  56.0270158  51.5008059  34.3155034  56.0971795  50.6912250
  33.5307008  54.5518171  51.9563051  34.3994676  54.3132402  52.5722210
  32.6680869  54.4150093  52.6054283  33.4464295  53.5488481  50.7822176
  32.6903064  53.8982213  50.0783212  34.7843917  53.4734884  50.0149841
  35.0552019  52.4591035  49.7219072  34.7461662  54.0718863  49.1055382
  35.6089813  53.8626067  50.6109186  32.9643893  52.1660914  51.2623446
  33.6256974  51.3574965  50.9509669  32.8900535  52.1126767  52.3483502
  31.9754905  51.9414021  50.8612911  32.2432775  56.5118355  50.9526041
  31.2468501  56.4958262  51.6754003  32.2536541  56.9226460  49.6776766
  33.1204722  56.9034080  49.1571305  31.0874744  57.4143650  48.9522090
  30.2045640  57.4534540  49.5942334  31.3861515  58.8373771  48.4436831
  32.3285898  58.8443153  47.8908043  30.6091147  59.1279078  47.7360209
  31.4167912  59.9026651  49.5600473  30.4359695  60.0766987  50.0029628
  32.0178993  59.4769359  50.3640290  32.1234723  61.2187107  49.1873078
  31.8279615  61.9580388  49.9319770  33.2070072  61.1407844  49.2807189
  31.6322265  61.8108669  47.9250975  30.6483969  62.0338445  47.9099231
  32.3478352  62.0422040  46.8070334  33.6600279  61.8077149  46.7359341
  34.1880632  61.5009328  47.5436521  34.1597624  61.9324380  45.8624774
  31.7438868  62.5176056  45.7148129  30.7570493  62.7243580  45.7162726
  32.2755493  62.6301065  44.8616596  30.8079806  56.4567524  47.7908484
  31.6803088  56.2589645  46.9476856  29.5889205  55.8960544  47.7745987
  28.9297598  56.1213030  48.5054470  29.0989500  54.9938220  46.7335609
  29.9207413  54.3632910  46.3953618  27.9626071  54.0735303  47.2745581
  27.2072116  54.7197449  47.7260295  27.2533249  53.2375194  46.1838507
  26.5094638  52.5657048  46.6121972  26.7242938  53.8582357  45.4595555
  27.9703202  52.6299054  45.6361794  28.4981732  53.1420853  48.3906389
  29.1412536  52.3803749  47.9476571  29.1342880  53.6941153  49.0815208
  27.3962024  52.4606091  49.2159452  27.7386706  52.2700147  50.2334733
  26.4996535  53.0776439  49.2834449  27.1112017  51.5037079  48.7769545
  28.5877410  55.8152233  45.5375106  27.7460520  56.6960887  45.7181952
  29.1357864  55.5199165  44.3497135  29.7918615  54.7526702  44.2774317
  28.8815382  56.2497687  43.1087862  28.5251706  57.2440855  43.3689812
  30.2135728  56.3813277  42.3371327  30.6301166  55.3929795  42.1441998
  30.0413941  56.8118009  41.3508242  31.2601108  57.2392408  43.0547399
  31.4761390  56.8375897  44.0439665  32.1967564  57.1757630  42.5054717
  30.8061197  58.9924169  43.1870675  30.5975428  59.1295868  44.9780999
  30.2197269  60.1174339  45.2386265  29.8907862  58.3890327  45.3434611
  31.5536343  58.9776572  45.4780215  27.8309686  55.5414347  42.2320380
  27.6038182  54.3469083  42.4188385  27.2644723  56.2654162  41.2347984
  27.2766764  57.7243463  41.1122921  28.2032424  58.0416504  40.6332989
  27.1740846  58.2513738  42.0600173  26.0838792  58.0316453  40.2238866
  26.1534914  58.9957439  39.7212527  25.1747221  58.0307211  40.8272452
  26.0559620  56.8507880  39.2725477  26.7031335  57.0671127  38.4199360
  25.0539415  56.6812547  38.8847472  26.5745880  55.6463997  40.0835007
  25.7394229  55.0530833  40.4591254  27.5256037  54.7820808  39.2360126
  28.6717275  55.1887386  39.0322490  27.0333053  53.6251911  38.7606870
  26.0877927  53.3494437  38.9847389  27.8226606  52.6432247  38.0052313
  28.8022193  53.0723059  37.7879300  28.1237511  51.3033376  38.7576402
  27.7326699  50.4259070  38.2398564  29.2040371  51.1453281  38.7491438
  27.6586696  51.2214589  40.2145602  28.3963169  51.7459809  41.0735952
  26.5089051  50.7765382  40.4315029  27.1680863  52.3633733  36.6415537
  26.3235167  51.4766873  36.5445783  27.5574034  53.0569429  35.5657148
  27.2513664  52.7018165  34.6713147  27.8301101  54.4871700  35.5146193
  27.5543946  54.9965613  36.4372218  29.3111272  54.7675667  35.1663162
  29.7682419  53.9261688  34.6442608  29.3999357  55.6295191  34.5064987
  30.0561283  55.0699109  36.3279961  29.7234667  55.8911006  36.6979822
  26.8704102  54.9620918  34.4211449  27.0856343  54.6075591  33.2645455
  25.7789779  55.6436018  34.8149579  25.6792381  55.8726146  35.7932958
  24.6113244  55.9615224  33.9688132  24.2083012  54.9909384  33.6688134
  23.5601539  56.7030573  34.8267943  24.0004612  57.5776015  35.3088223
  22.7623852  57.0825904  34.1859061  22.8839244  55.7992189  35.8599094
  22.0403786  54.9782306  35.5095415  23.2347685  55.9513418  37.1364755
  23.9097790  56.6519164  37.4058842  22.8050544  55.3762062  37.8466267
  24.9298330  56.7736554  32.6978772  24.1779009  56.6916315  31.7283870
  26.0418760  57.5179051  32.7296537  26.6018259  57.5080649  33.5723572
  26.6193602  58.3031599  31.6388820  25.7819295  58.7375979  31.0900665
  27.4865914  59.4968671  32.1591840  28.2851816  59.7248479  31.4516704
  26.8574214  60.3890572  32.1633029  28.1633674  59.3605818  33.5438942
  28.3478977  60.4207693  34.1798079  28.6187467  58.2452200  33.8885907
  27.4159885  57.4568871  30.6206253  27.6191731  57.9193546  29.4984022
  27.8688601  56.2580572  31.0292968  27.6039015  55.9214040  31.9464329
  28.9109928  55.4825977  30.3543360  29.4239739  56.1434537  29.6517773
  29.9628128  55.0786684  31.4119781  29.5078865  54.5170339  32.2264464
  30.7331333  54.4339265  30.9865850  30.6229106  56.2195354  31.9246218
  29.9899970  56.7477546  32.4203343  28.5274369  54.2507010  29.4871698
  29.4640295  53.7243877  28.8851918  27.2503309  53.7990367  29.3334016
  26.0105786  54.2409711  29.9800500  25.8176125  55.3049732  29.8648213
  26.0537361  53.9968554  31.0397985  24.8814275  53.4635999  29.3111571
  24.5112470  54.0218882  28.4517721  24.0344969  53.2828586  29.9728052
  25.5528605  52.1914739  28.8318440  25.0190028  51.7268861  28.0021120
  25.5791112  51.4668750  29.6468658  26.9896845  52.6131853  28.4906911
  27.6399784  51.8127370  28.8503471  27.2617479  52.6959433  26.9636552
  27.5720045  51.6369509  26.4156133  27.2615111  53.8815415  26.2916575
  26.6464891  55.1594948  26.6823712  26.9610532  55.5650538  27.6376059
  25.5643939  55.0366128  26.6967606  27.0434862  56.1524190  25.5987293
  28.0184157  56.5800595  25.8380618  26.3357011  56.9740608  25.4834471
  27.1683125  55.2804813  24.3659048  27.7721328  55.7470824  23.5867807
  26.1779780  55.1033833  23.9440424  27.7401207  53.9550706  24.8924633
  27.3033619  53.1427756  24.3073749  29.2717302  53.8585051  24.7080926
  29.7094037  53.7255971  23.5665843  30.0511027  53.8984153  25.8045650
  29.6284327  54.0122616  26.7152736  31.5034401  53.6912220  25.7982377
  31.9118893  54.0478782  24.8511128  32.1293211  54.5367056  26.9204968
  31.8261829  55.5811155  26.8421637  31.8390101  54.1788943  27.9080572
  33.2183723  54.5112083  26.8706643  31.9098446  52.2100686  25.9470492
  33.0827200  51.8989475  25.7404795  30.9539353  51.3341626  26.3015561
  30.0092624  51.6688694  26.4302195  31.1477648  49.8984012  26.5326136
  32.2100525  49.6903421  26.6724146  30.4227359  49.5190126  27.8471110
  29.3571348  49.7337056  27.7460659  30.4992807  48.4463564  28.0255469
  30.9968194  50.2716379  29.0727449  32.0755789  50.1086562  29.1188191
  30.8614595  51.3468726  28.9552033  30.3570645  49.8747345  30.4104064
  31.1276597  49.5067002  31.3244582  29.1135712  49.9659021  30.5124792
  30.7092696  49.0639255  25.3058251  30.4353140  49.6337099  24.2481105
  30.7088688  47.7240683  25.4449534  30.9245536  47.3194239  26.3445088
  30.4018896  46.7609065  24.3758304  30.0926836  47.2784203  23.4652152
  31.6584856  45.9104202  24.0703970  31.9782274  45.4163735  24.9894558
  31.3965668  45.0992357  23.3894768  32.8714911  46.6556608  23.4744733
  33.0015804  47.5741361  24.0485821  33.7886983  46.0866146  23.6348647
  32.7160208  47.0268464  21.9868637  32.2828213  46.2106366  21.4078586
  32.0234467  47.8670711  21.9152428  33.9831609  47.5298560  21.4210333
  34.7027376  47.7185535  22.1044539  34.2731612  47.7760909  20.1272774
  33.3829441  47.5744869  19.1438298  32.4622112  47.2228033  19.3655041
  33.6222254  47.7639524  18.1815220  35.4896985  48.2389118  19.8137429
  36.1759331  48.4045736  20.5358760  35.7310906  48.4327437  18.8530098
  29.2535222  45.8245143  24.7959674  29.0973040  45.5254791  25.9805926
  28.5045823  45.3420066  23.7879449  28.7163041  45.6292075  22.8443266
  27.4160620  44.3668482  23.9089389  26.8004065  44.6877147  24.7475348
  26.5566929  44.4812161  22.6233719  26.1877776  45.5062645  22.5598878
  27.1965836  44.3422116  21.7497068  25.3563084  43.5053051  22.5236334
  25.6988335  42.4733213  22.5693282  24.7062148  43.6584631  23.3844307
  24.4701279  43.6526856  21.2758196  24.5136737  44.7202317  20.6228954
  23.7353907  42.6788597  21.0008064  27.9544007  42.9241402  24.1165834
  29.0052099  42.6083604  23.5562976  27.2076614  42.0581571  24.8528461
  26.1834216  42.4570306  25.8247039  25.2492687  42.6682133  25.3063495
  26.4631849  43.3320264  26.4108206  26.0082500  41.2560146  26.7440985
  25.0287813  41.2122803  27.2206636  26.7654603  41.2813976  27.5288998
  26.2832509  40.0889989  25.8188948  25.3958221  39.8783506  25.2193956
  26.5406943  39.1809871  26.3658221  27.4267884  40.5922657  24.9290546
  28.3512055  40.4703274  25.4822608  27.5419383  39.7390621  23.6439195
  27.7515778  38.5312682  23.7722594  27.4498251  40.3350256  22.4432294
  27.2728755  41.3275087  22.3968811  27.8450865  39.6827017  21.1959608
  27.4187902  38.6801761  21.1166963  27.4761742  40.2645926  20.3513511
  29.3792751  39.6542497  21.1653656  30.0056538  40.7113818  21.2136598
  29.9596773  38.4429239  21.0929084  29.3630532  37.6310655  21.0295324
  31.3984539  38.1458633  21.1913713  31.4817947  37.0875033  20.9482880
  32.2500095  38.9421261  20.1567488  32.3084423  39.9876173  20.4588459
  33.2854509  38.5993537  20.2050204  31.7926533  38.8878545  18.6767021
  30.7148477  39.0283854  18.5950744  32.2344130  39.7447157  18.1656178
  32.1830047  37.6275571  17.8860079  32.4796660  36.5807559  18.5061024
  32.1825473  37.7358716  16.6400775  31.9591466  38.2651393  22.6320735
  33.1202480  38.6416090  22.7961228  31.1476627  37.9123134  23.6465210
  30.2034247  37.6168540  23.4447011  31.5535153  37.8271672  25.0582738
  32.5417977  38.2756119  25.1769337  30.5612202  38.6169330  25.9639671
  29.5713918  38.5159211  25.5273181  30.3821726  38.1360877  27.4204083
  29.7731006  38.8364586  27.9948696  29.8730694  37.1730077  27.4621565
  31.3334943  38.0244898  27.9342798  30.9133721  40.1175704  25.9204099
  30.2943512  40.7037242  26.5994679  31.9514739  40.2942235  26.1994609
  30.7765880  40.5222232  24.9163380  31.6980700  36.3537067  25.5011916
  31.0269949  35.4761707  24.9589455  32.6225512  36.1271465  26.4510932
  33.0835107  36.9175759  26.8751281  33.2167238  34.8251082  26.7691941
  32.9970031  34.1118970  25.9734237  34.7702377  34.9864418  26.8964340
  34.9881955  35.5382657  27.8131094  35.5481714  33.6534607  26.9828835
  36.6175402  33.8073405  26.8405443  35.4466483  33.1766580  27.9565083
  35.2170676  32.9481440  26.2205419  35.3722017  35.8170163  25.7430774
  36.4583073  35.8776336  25.8197542  35.1325873  35.3762666  24.7754264
  35.0086591  36.8444237  25.7414204  32.6741451  34.2489020  28.1016293
  32.0683034  34.9725827  28.8935308  32.9309067  32.9455644  28.3161487
  33.3859194  32.4272050  27.5794174  32.6837869  32.1652283  29.5384885
  31.7031221  32.4600978  29.9153989  32.6429885  30.6224021  29.2867491
  33.6617810  30.2661190  29.1223678  32.2769630  30.1254713  30.1868391
  31.7947128  30.0539321  28.1256943  31.2357082  30.8198818  27.3100382
  31.7420346  28.8057747  28.0596783  33.7057230  32.5032254  30.6593772
  34.4368519  33.4898219  30.5520047  33.7429640  31.6782577  31.7259031
  33.1231397  30.8818594  31.7542699  34.6824154  31.8065452  32.8441048
  34.6332007  32.8380073  33.1865154  34.2219251  30.9337528  34.0283945
  33.2032927  31.1947807  34.3169748  34.2161950  29.8776167  33.7550219
  35.0624219  31.1150620  35.1544500  34.6985543  30.6160178  35.8904917
  36.1309227  31.4903535  32.4205597  36.3963418  30.4033228  31.9024084
  37.0315679  32.4533690  32.6669953  36.7190148  33.3222953  33.0796060
  38.4509033  32.3882440  32.3116157  38.5717500  31.7084789  31.4676355
  38.9274485  33.7953389  31.8755165  38.8016922  34.4852417  32.7113039
  39.9987422  33.7791478  31.6668285  38.1963091  34.3606904  30.6351594
  37.1227169  34.3533472  30.8270888  38.5744267  35.8365689  30.4038182
  38.6785029  36.0938139  29.3497143  37.8095449  36.4957475  30.8142781
  39.5168103  36.0867424  30.8899122  38.4353467  33.4974306  29.3775869
  38.6043009  34.0905775  28.4793218  39.3011762  32.8473884  29.4897809
  37.5721425  32.8604213  29.1829216  39.3397672  31.8230517  33.4372691
  40.5534798  31.7699408  33.2460964  38.7528561  31.4051124  34.5738162
  37.7467282  31.4549278  34.6565326  39.4670741  30.8439042  35.7263013
  40.2030503  31.5831826  36.0410001  38.5011178  30.5841989  36.9194938
  37.6748314  29.9670883  36.5636481  39.1274250  29.8449520  38.1221078
  38.4620247  29.8509739  38.9852881  39.3171403  28.7976903  37.8891868
  40.0678479  30.3043512  38.4288620  37.8896533  31.9033687  37.4096086
  37.2219328  31.7484291  38.2573615  38.6704180  32.5986445  37.7151555
  37.3066129  32.3819339  36.6247817  40.2195494  29.5419421  35.3773030
  39.6630023  28.6672091  34.7131370  41.4780033  29.4670729  35.8342289
  41.8525877  30.2432126  36.3666758  42.3876069  28.3445468  35.6210373
  43.0688238  28.2917420  36.4698518  41.8443878  27.3984766  35.5883223
  43.2277580  28.4959679  34.3467855  44.1230885  27.6777728  34.1388791
  42.9722413  29.5147271  33.5067075  42.2304165  30.1689985  33.7144353
  43.7544082  29.7741808  32.2995734  44.0977560  28.8236339  31.8852982
  42.8850154  30.4554151  31.2293108  42.4252986  31.3611448  31.6228335
  43.5196842  30.7816265  30.4031107  41.8289865  29.5007256  30.6575023
  42.3319940  28.6333731  30.2271814  41.2069711  29.1230680  31.4703163
  40.9396167  30.1561646  29.5921920  40.3022327  30.8957394  30.0743089
  41.5615955  30.7146884  28.8920074  40.0728687  29.1574754  28.8035661
  39.4909094  29.6898725  28.0502821  40.7068469  28.4485205  28.2703236
  39.1393304  28.4055456  29.6644923  39.6610974  27.8843442  30.3556509
  38.5159252  29.0469655  30.1339520  38.5978848  27.7660080  29.1014155
  44.9792441  30.6293767  32.6148878  44.8811251  31.5877369  33.3830383
  46.0912359  30.2901560  31.9448695  46.0823722  29.4875362  31.3334532
  47.2815580  31.1260220  31.8882106  47.5354282  31.3988725  32.9117513
  48.4646948  30.3503881  31.2831844  48.1986873  29.9636428  30.2983305
  49.2821322  31.0582604  31.1274316  48.9604973  29.2019291  32.1855650
  49.1067767  29.5770459  33.1999479  48.1999832  28.4225543  32.2518073
  50.2822987  28.5568605  31.7489604  50.7247929  27.6013772  32.3801352
  50.9304093  29.0555142  30.6933132  50.5587309  29.8468243  30.1880999
  51.8054824  28.6457501  30.4005789  47.0091130  32.4013339  31.0834043
  46.3138421  32.3544489  30.0675377  47.5820774  33.5058603  31.5659458
  48.1575751  33.4484849  32.3964152  47.5030170  34.8171736  30.9412403
  47.1063073  34.7357943  29.9268987  46.6154244  35.7946963  31.7606856
  46.7223936  36.7910906  31.3279905  45.1318441  35.4402474  31.6020649
  44.4998770  36.0838220  32.2141958  44.8125400  35.5579118  30.5664637
  44.9424343  34.4055391  31.8806413  47.0083660  35.9391621  33.2465438
  46.3480108  36.6444902  33.7489950  46.9247738  34.9901515  33.7756147
  48.0265297  36.3068264  33.3751349  48.9052157  35.4116644  30.8418339
  49.7820145  35.0812702  31.6425146  49.0686296  36.3051850  29.8604850
  48.3080234  36.5298585  29.2352963  50.2754400  37.0924956  29.6998092
  50.6392687  37.2871497  30.7038711  51.3303906  36.3048143  28.8796199
  52.3005321  36.7878987  28.9983081  51.4480151  35.3156089  29.3234487
  51.0246034  36.1633182  27.3652262  50.0813381  35.6324266  27.2319389
  50.8863824  37.1484661  26.9183441  52.1023596  35.4224698  26.5605155
  52.2951192  35.8133237  25.3872943  52.7223736  34.4822245  27.1045324
  49.9277264  38.4495390  29.0861589  48.9139586  38.5785192  28.3975982
  50.8181435  39.4222241  29.3150478  51.6260402  39.2442921  29.8971106
  50.7890282  40.7089885  28.6343080  50.4915496  40.5251173  27.5996781
  49.7308628  41.6540650  29.2624285  49.4969848  42.4172456  28.5177726
  48.7879289  41.1272423  29.4139785  50.0888066  42.4160090  30.5315915
  50.8095425  43.6248636  30.4423102  51.1422601  43.9832974  29.4806397
  51.0715569  44.3892939  31.5924884  51.6186762  45.3166630  31.5035438
  50.5874168  43.9611121  32.8406697  50.8015460  44.7252965  33.9496660
  51.2172254  45.5677301  33.7440659  49.8790446  42.7469730  32.9420013
  49.5161838  42.4140935  33.9030681  49.6372909  41.9694524  31.7914354
  49.0812506  41.0471465  31.8725838  52.2087889  41.2846944  28.5805930
  52.9872191  41.1099757  29.5209258  52.4993354  41.9765971  27.4677734
  51.7994333  42.0812895  26.7484330  53.7635264  42.6604486  27.2268376
  54.5798695  41.9916552  27.5087976  53.8948455  42.9606737  25.7274623
  54.8378026  43.4651891  25.5100914  53.8777254  42.0406881  25.1420092
  53.0860891  43.5977350  25.3683692  53.8568006  43.9522269  28.0497243
  52.9758244  44.8072278  27.9559831  54.9487991  44.0698147  28.8140293
  55.6232850  43.3134657  28.8303721  55.3366848  45.2670427  29.5562422
  54.4586191  45.6772048  30.0582728  56.3895554  44.8724732  30.6081146
  57.2230499  44.3946906  30.0986760  56.7902962  45.7641427  31.0906145
  55.8710265  43.9282272  31.6955594  55.1007149  44.4260704  32.2863091
  55.3916734  43.0826649  31.2045614  56.9777311  43.3880245  32.6161348
  56.5379120  42.7103812  33.3446455  57.6499684  42.7722236  32.0203418
  57.7748753  44.4671245  33.3665455  58.3034958  45.1172000  32.6691043
  57.1039420  45.0943266  33.9524738  58.7728158  43.8644648  34.2663483
  59.2829155  44.5945003  34.7424391  58.3086218  43.2759756  34.9435325
  59.4166292  43.3091422  33.7206798  55.9178133  46.3420124  28.6237993
  56.1381756  46.0895028  27.4377907  56.1940701  47.5174254  29.2109861
  55.9740446  47.6363598  30.1890318  56.7987620  48.6838038  28.5644019
  56.1019884  49.0142273  27.7922154  56.9540770  49.7899117  29.6360583
  56.1965850  49.6864274  30.4157492  57.8964034  49.6473189  30.1666450
  56.9562768  51.2249744  29.0641533  57.3460424  51.9054726  29.8223926
  57.6490583  51.2900302  28.2224720  55.5707951  51.7573360  28.6501416
  54.5582597  51.3422176  29.2596707  55.5462692  52.5995279  27.7258363
  58.1610562  48.3747668  27.9000122  58.4290348  48.8929024  26.8166324
  58.9695840  47.5176576  28.5501326  58.6539718  47.1138688  29.4196765
  60.2948352  47.0695591  28.0993565  60.7661422  47.9204895  27.6044825
  61.2227887  46.6850331  29.2920970  62.1721941  46.3020840  28.9142764
  61.4762265  47.6035050  29.8227991  60.6855198  45.6851920  30.3384567
  59.7347530  44.9356135  30.0341466  61.3106573  45.6036386  31.4170921
  60.2484444  45.9441297  27.0375074  61.2956401  45.6056345  26.4878965
  59.0554049  45.3829707  26.7742825  58.2404307  45.7247093  27.2658878
  58.8230614  44.3295532  25.7893287  57.8407967  44.4955875  25.3463459
  59.5465489  44.3816268  24.9736013  58.8506106  42.9199668  26.4031260
  58.4238738  41.9838081  25.7263841  59.3076414  42.7470821  27.6612403
  59.6205530  43.5478227  28.1948083  59.2513683  41.4678503  28.3790351
  59.5812524  40.6952140  27.6819163  60.2569660  41.4655745  29.5546814
  60.4866822  40.4365072  29.8305058  61.2030641  41.9181933  29.2547340
  59.7837092  42.1110114  30.7192075  59.7643175  43.0623773  30.5502668
  57.8101443  41.1365481  28.8062567  56.9976751  42.0430543  28.9827284
  57.5163725  39.8386365  28.9454537  58.2287745  39.1364466  28.8128731
  56.1729372  39.3541179  29.2434930  55.4270998  40.0955551  28.9500950
  55.9111108  38.0828228  28.4125719  56.6715226  37.3292802  28.6253780
  54.9573392  37.6449764  28.7155015  55.8578845  38.3627977  26.9004720
  55.0560271  39.0746473  26.7007028  56.7801526  38.8423096  26.5699650
  55.6332761  37.0912722  26.0749140  56.4901192  36.4274181  26.2018890
  54.7748948  36.5553194  26.4781871  55.4270210  37.3935738  24.5815682
  54.6096432  38.1033002  24.4523087  56.3234106  37.8495613  24.1598312
  55.1001429  36.1751053  23.8215529  54.2435437  35.7830956  24.1960823
  54.9637746  36.4054115  22.8475659  55.8464598  35.5008860  23.9133212
  56.0235184  39.0758522  30.7424387  56.7965880  38.2862302  31.2872539
  54.9764394  39.6579206  31.3563384  54.3861352  40.2944463  30.8373568
  54.4136952  39.1334936  32.6027140  55.2213789  38.8779660  33.2916266
  53.4682588  40.1345216  33.2967177  52.5914510  40.3241179  32.6737135
  53.0959400  39.6816819  34.2157121  54.1145603  41.4763384  33.6288265
  55.0359805  41.2450208  34.1641947  54.3978412  41.9914028  32.7214222
  53.2478427  42.3947728  34.5009387  53.4784128  43.4495176  34.3504068
  52.2192610  42.2470968  34.1846627  53.2299982  41.9983255  35.9168766
  53.9437017  41.3325117  36.1922606  52.4321719  42.4775219  36.8883312
  51.4766795  43.3873496  36.6541822  51.3330675  43.7423265  35.7169885
  50.9030431  43.7345331  37.4098394  52.6064015  42.0343122  38.1358208
  53.3227933  41.3391491  38.3200598  52.0524684  42.3958215  38.8983738
  53.6005698  37.8934717  32.2538837  52.7798704  37.9720948  31.3458149
  53.8301391  36.8033886  32.9854921  54.5363157  36.8136430  33.7085546
  53.0596125  35.5715337  32.8795149  52.2595813  35.6725296  32.1465183
  53.9708728  34.3906032  32.4602622  53.3916029  33.4661577  32.4959264
  54.5172826  34.5541664  31.0329789  55.1175404  33.6919602  30.7418913
  53.7057177  34.6468323  30.3112334  55.1459402  35.4410122  30.9401123
  55.0718321  34.2275711  33.3352931  54.7638483  33.8287673  34.1591975
  52.4265580  35.2964143  34.2521726  52.9604590  35.7211696  35.2786592
  51.2638530  34.6386439  34.2320445  50.8690159  34.3289462  33.3535749
  50.4512954  34.4358939  35.4211205  51.0421012  34.0242430  36.2405185
  50.0364462  35.3939411  35.7326323  49.2960274  33.4967608  35.0909782
  49.2559239  32.8785281  34.0266827  48.3438227  33.4132312  36.0299858
  48.4475255  33.9378010  36.8896173  47.1260311  32.6220720  35.9118685
  46.8744522  32.5127761  34.8559611  47.3635321  31.2108526  36.5002375
  48.0239586  30.6520007  35.8353987  47.9079616  31.3202898  37.4388056
  46.0937329  30.3816226  36.7809307  45.5811334  30.7656322  37.6644642
  45.3971831  30.4762114  35.9485784  46.3649439  28.6098051  37.0348425
  47.4980405  28.6473775  38.4441084  47.7587814  27.6262444  38.7192146
  48.4202081  29.1696131  38.1927700  47.0327291  29.1435337  39.2968524
  45.9571649  33.3611143  36.5662041  46.1218433  33.9414901  37.6396057
  44.7869717  33.2634792  35.9193405  44.7516136  32.7622173  35.0406368
  43.4973671  33.6969281  36.4448744  43.5971227  34.6962061  36.8686177
  42.4107793  33.7063906  35.3337337  42.2271271  32.6800084  35.0131444
  41.0825497  34.2907409  35.8285616  40.3314224  34.2985426  35.0382131
  40.6623088  33.7555273  36.6788610  41.2578725  35.3164373  36.1368161
  42.8478164  34.4846777  34.0847626  42.0650463  34.4836769  33.3256751
  43.0840303  35.5220313  34.3159042  43.7247626  34.0286187  33.6371952
  43.0513167  32.7004237  37.5337082  42.9077878  31.5148967  37.2341914
  42.8867857  33.1837471  38.7732783  43.0018617  34.1738163  38.9467327
  42.6450308  32.3345255  39.9425615  42.8124490  31.2915790  39.6754906
  43.6311576  32.6545463  41.1016019  43.3351147  32.0365411  41.9495726
  45.0626646  32.2214384  40.7322750  45.7374728  32.2994850  41.5843851
  45.0891906  31.1843823  40.3964165  45.4713907  32.8365508  39.9330600
  43.5924529  34.1209228  41.5982264  44.0606262  34.7735543  40.8616879
  42.5635907  34.4637046  41.6922491  44.2688394  34.3274689  42.9606543
  44.0306797  35.3121544  43.3628041  43.9340016  33.5878299  43.6879554
  45.3541825  34.2585092  42.8845298  41.2003967  32.3871806  40.4750215
  40.7891137  31.4119736  41.1038448  40.4520398  33.4710504  40.2007695
  40.8403824  34.2294091  39.6565663  39.0535350  33.6271758  40.6150136
  38.5506431  32.6633071  40.5153589  38.9460168  34.1186681  42.0768399
  39.6857836  34.8895252  42.2817507  37.9764353  34.5835586  42.2627555
  39.0938795  33.0347471  43.1021949  38.2212728  31.9423755  43.1558957
  38.6687326  31.2055570  44.1615916  38.2038122  30.2864316  44.4839123
  39.7420995  31.7321580  44.7464642  40.2043467  31.3777677  45.5781486
  40.0372010  32.9132547  44.0968492  40.8648741  33.5456104  44.3844332
  38.2989833  34.5889232  39.7014669  38.8997320  35.4923511  39.1250219
  36.9763088  34.3769742  39.6426465  36.5848499  33.6143363  40.1762207
  35.9938844  35.2564118  39.0246419  36.4794845  36.0282504  38.4238236
  35.0808375  34.4032036  38.1188593  35.6996358  33.8482180  37.4152759
  34.5739898  33.6473721  38.7221910  34.0393713  35.2110759  37.3218395
  33.3864153  35.7620819  37.9971489  34.5435022  35.9515857  36.6992239
  33.1519827  34.3066883  36.4619734  32.5205612  33.3840473  36.9715078
  33.0763325  34.5776065  35.1593590  33.5889962  35.3590587  34.7686743
  32.4957322  34.0149987  34.5567507  35.1929210  35.9062934  40.1588930
  34.7215504  35.1981936  41.0509790  35.0298895  37.2354151  40.0927004
  35.4226193  37.7561302  39.3182097  34.1990679  37.9977134  41.0244868
  34.4096527  37.6719686  42.0448678  34.5023647  39.5219924  40.9027550
  34.3350787  39.8246958  39.8691714  33.6061556  40.4143801  41.7837452
  33.9060495  41.4609892  41.7184307  32.5585856  40.3704563  41.4884675
  33.6704440  40.1174837  42.8306996  35.9819890  39.8214473  41.2102750
  36.1961154  40.8847970  41.1169842  36.2406492  39.5193826  42.2256556
  36.6549538  39.3023748  40.5281913  32.7135511  37.7334403  40.6965334
  32.3278526  37.9229533  39.5456301  31.9154218  37.2731396  41.6811845
  32.2906659  37.1045514  42.6032848  30.4985314  36.9282816  41.4726192
  30.4645904  36.1607875  40.6964505  29.8445392  36.3447023  42.7436893
  29.9517094  37.0556763  43.5650793  28.7715953  36.2680591  42.5572722
  30.3855903  34.9739084  43.2029844  30.4105959  34.2909833  42.3527185
  31.4186023  35.0869098  43.5364373  29.5595215  34.2969337  44.3172108
  28.3703457  34.6487880  44.4993654  30.1379968  33.4087708  44.9788838
  29.6369550  38.1034999  40.9799964  28.8359034  37.9204190  40.0638049
  29.8205658  39.2774765  41.6051787  30.5044077  39.3381160  42.3461159
  29.0485050  40.4915934  41.3406652  27.9999721  40.2079217  41.2332626
  29.1587547  41.4012265  42.5640938  28.5740537  42.3139775  42.4439720
  28.7763813  40.8795863  43.4415743  30.1922363  41.6879954  42.7656391
  29.4450130  41.2405441  40.0552691  28.6549656  42.0596076  39.5868407
  30.6218539  40.9273459  39.4916155  31.2058146  40.2337468  39.9373073
  31.0593320  41.3581751  38.1659187  30.1942179  41.5957235  37.5460531
  31.9292184  42.6356254  38.2389913  32.6811503  42.5647930  39.0277607
  32.4952344  42.6828649  37.3092756  31.1390967  43.9536676  38.3423899
  30.1619502  43.8593573  37.8676193  30.9407340  44.1610514  39.3954185
  31.8894626  45.1446708  37.7192947  31.4981078  46.0744049  38.1356082
  32.9335979  45.0869303  38.0254620  31.8196066  45.1778796  36.1796092
  32.1924206  44.2488955  35.7517772  30.7846605  45.2829721  35.8536596
  32.6081384  46.2838063  35.6053542  33.5806874  46.1737266  35.8541368
  32.5258318  46.2671610  34.5978074  32.2656890  47.1674115  35.9538342
  31.8119124  40.1929010  37.5019119  33.0342360  40.1445072  37.6220535
  31.0873070  39.2629570  36.8293704  29.6256991  39.2030252  36.7632528
  29.2813249  39.8699815  35.9718479  29.1273658  39.4833840  37.6902603
  29.3159559  37.7545038  36.4200241  28.3441461  37.6185593  35.9455857
  29.3351955  37.1539863  37.3296803  30.4840260  37.3609647  35.5339648
  30.2936196  37.6989798  34.5141117  30.6286079  36.2806938  35.5013344
  31.6907567  38.1015073  36.1355742  32.1421096  37.4747455  36.9045522
  32.7585290  38.4004919  35.0627711  33.5454922  37.5135426  34.7398891
  32.7774975  39.6405064  34.5475407  32.0869154  40.3114313  34.8512365
  33.7946003  40.1637766  33.6383580  33.9591621  39.4169547  32.8601148
  33.2075029  41.4258957  32.9718516  33.8271697  41.7350492  32.1362193
  32.2196566  41.2216299  32.5578452  33.1267230  42.5293025  33.8524560
  33.8548934  43.1265789  33.6480108  35.1529891  40.4269722  34.3232361
  36.1740374  40.3857509  33.6391242  35.1346636  40.6782786  35.6437388
  34.2535035  40.6371102  36.1389004  36.2954582  40.9968283  36.4704811
  37.0892046  41.3954155  35.8469854  35.9487708  42.0642831  37.5474798
  35.1365478  41.6831878  38.1675628  37.1190108  42.3982767  38.4933745
  36.8550911  43.2049774  39.1790781  37.4105327  41.5485294  39.1093083
  37.9961938  42.7167810  37.9286498  35.4499370  43.3672151  36.8965250
  35.1900224  44.1121299  37.6491127  36.2154241  43.8002987  36.2520910
  34.5628432  43.2052510  36.2854184  36.8157803  39.7260194  37.1597812
  36.0264064  38.9450044  37.6947339  38.1444877  39.5575161  37.1191801
  38.7248262  40.2536450  36.6667050  38.8476033  38.3918421  37.6389893
  38.1842518  37.8098225  38.2806995  39.3483367  37.5189600  36.4770658
  40.0308323  38.0911909  35.8482665  39.9329030  36.7104504  36.9033619
  38.2895309  36.8937602  35.5948530  37.7548953  37.6295244  34.5209644
  38.0921040  38.6402567  34.3387293  36.7769069  37.0597993  33.6909445
  36.3668074  37.6375615  32.8761603  36.3395689  35.7441604  33.9237764
  35.3963088  35.1947742  33.1101965  35.1041190  35.7850865  32.4105547
  36.8769365  34.9976231  34.9883120  36.5388891  33.9877875  35.1609298
  37.8506989  35.5724901  35.8262504  38.2603849  34.9935313  36.6391914
  40.0691764  38.8040641  38.4585581  40.6850775  39.8325059  38.1800525
  40.4309737  37.9217151  39.3983692  39.8677518  37.0892913  39.5231484
  41.6907357  37.9388199  40.1300461  42.0131291  38.9675078  40.2747759
  41.4975577  37.2819588  41.5086108  41.1057357  36.2775378  41.3604483
  42.4692257  37.1451069  41.9833126  40.6016903  37.9796694  42.5218800
  39.9203298  39.1850675  42.2361664  40.0262922  39.6848456  41.2862359
  39.0856519  39.7553186  43.1855301  38.5588917  40.6673267  42.9536036
  38.9219677  39.1535097  44.4246195  38.2690874  39.6078297  45.1545440
  39.5941635  37.9772469  44.7281977  39.4674564  37.5158984  45.6952695
  40.4296894  37.3872807  43.7898154  40.9419850  36.4663025  44.0329810
  42.7439714  37.1585348  39.3341951  42.4371968  36.0759319  38.8341229
  43.9619160  37.7089398  39.2553775  44.1248825  38.6156280  39.6783898
  45.1089872  37.1091054  38.5833749  44.8921840  36.0673131  38.3480472
  45.4762306  37.8521728  37.2595346  45.5689434  38.9154132  37.4925026
  46.8174968  37.3933772  36.6346950  47.0005403  37.8762242  35.6779197
  47.6748313  37.6319495  37.2618814  46.8248232  36.3194046  36.4567812
  44.3486041  37.7093464  36.2103530  44.3506759  36.6898634  35.8267957
  43.3727429  37.8462087  36.6741177  44.4378677  38.6991208  35.0399169
  44.4896673  38.1735584  34.0863600  43.5567079  39.3412697  35.0095317
  45.3120536  39.3444071  35.1111809  46.3168243  37.1459271  39.5287526
  46.6419491  38.1998804  40.0747756  46.9874558  35.9927832  39.6483957
  46.6610101  35.1784638  39.1445841  48.2908073  35.8574191  40.2820971
  48.4723208  36.6931261  40.9602539  48.3000964  34.5493565  41.1075273
  47.5429391  34.6114919  41.8892158  47.9924221  33.7203831  40.4674113
  49.6533326  34.1745524  41.7438785  49.5574527  33.1925489  42.2005514
  50.4122452  34.0542058  40.9713752  50.1357213  35.1687789  42.8137018
  50.2892059  36.1554167  42.3736491  49.3489583  35.2937609  43.5579763
  51.4179242  34.7146173  43.5316168  51.5908123  35.3535957  44.3915135
  51.3093247  33.7000598  43.9146184  52.6092037  34.7768676  42.6683485
  53.4292798  34.5067461  43.1925084  52.4919825  34.1518834  41.8823663
  52.7235662  35.7206264  42.3202515  49.3521296  35.8615967  39.1742625
  49.4778330  34.8617146  38.4664861  50.0989259  36.9720290  39.0524252
  49.9298782  37.7629781  39.6565373  51.2908843  37.0386926  38.2045861
  51.1218938  36.4576806  37.3012992  51.5788084  38.4846547  37.7649564
  51.6184687  39.1492973  38.6294021  52.5654075  38.5172699  37.3064889
  50.6172069  39.0421341  36.7327896  49.5275212  39.8437870  37.1257972
  49.4005938  40.1102754  38.1624052  48.6149701  40.2859769  36.1786327
  47.7836814  40.9012252  36.4849376  48.7502679  39.9085814  34.8464683
  48.0257514  40.2340263  34.1157492  49.7991789  39.0906008  34.4498796
  49.8893822  38.7891153  33.4160190  50.7253722  38.6455784  35.3828008
  51.5300564  37.9976094  35.0695269  52.5002905  36.4180038  38.9172761
  52.6221145  36.5388058  40.1342621  53.3740565  35.7655426  38.1383870
  53.2020549  35.7125969  37.1408931  54.5532853  35.0250892  38.6095263
  54.2135975  34.3779337  39.4221929  55.1457495  34.1186809  37.4976174
  55.5334999  34.7502063  36.6962509  55.9912470  33.5533150  37.8925278
  54.1740146  33.0993183  36.8702131  53.2139412  32.6816195  37.5537426
  54.4912016  32.6427833  35.7499054  55.6617597  35.9044982  39.2200689
  56.4983678  35.3751098  39.9500742  55.6474508  37.2146064  38.9272245
  54.9150572  37.5798102  38.3330564  56.6424968  38.1995667  39.3628502
  57.5510247  37.6679050  39.6490353  57.0501167  39.1654604  38.2097351
  57.8494047  39.8300853  38.5424189  57.4971145  38.5598055  37.4197098
  55.9496222  40.0039884  37.5281314  54.7541271  39.8290310  37.8497187
  56.3218231  40.8113279  36.6481226  56.2153143  38.9916330  40.6204192
  56.9848353  39.8549446  41.0434719  55.0219822  38.7287212  41.1874314
  54.4168806  38.0148220  40.8041052  54.4914909  39.5184771  42.3009451
  55.3308022  39.7609244  42.9567872  53.8566603  40.8431753  41.7884465
  54.4704426  41.2474925  40.9813314  52.9006754  40.6191557  41.3128395
  53.6476531  41.9764561  42.8108088  53.9167836  41.7869075  44.0177293
  53.1929056  43.0487306  42.3599328  53.5027240  38.6840971  43.1317586
  52.6101484  38.0462352  42.5736726  53.6602053  38.7488249  44.4634147
  54.4098868  39.3132729  44.8380840  52.7306811  38.1995589  45.4517505
  52.3824003  37.2537784  45.0419825  53.4486678  37.8180215  46.7677875
  52.7587277  37.8133134  47.6135992  53.7724030  36.7843484  46.6598265
  54.6732298  38.6325434  47.1524312  54.6001018  40.0332779  47.3082138
  53.6673198  40.5533779  47.1456574  55.7374649  40.7476521  47.6651308
  55.6837350  41.8213693  47.7738662  56.9400248  40.0878974  47.8844102
  57.8194792  40.6504663  48.1633640  57.0189924  38.7084181  47.7520395
  57.9569969  38.2063730  47.9261176  55.8975451  37.9742601  47.3962573
  55.9735921  36.9011905  47.3021688  51.4256730  38.9845591  45.6575604
  50.5145101  38.4348534  46.2687853  51.3038924  40.2041833  45.1068488
  52.0834199  40.6077822  44.6053642  50.0215254  40.9113562  45.0173821
  49.5426800  40.9061166  45.9995601  50.2378968  42.3739104  44.5857471
  50.8357812  42.4232435  43.6773625  49.2773838  42.8227501  44.3302715
  50.8519078  43.2546570  45.6432866  52.2143526  43.2918679  45.8907228
  52.9292214  42.7824508  45.3752669  52.4069132  44.1300247  46.9060767
  53.3747362  44.3665864  47.3215127  51.2568858  44.6415502  47.3436378
  51.1463802  45.3037670  48.0979457  50.2553004  44.1025938  46.5526494
  49.2179399  44.3631455  46.6911130  49.0841953  40.2132613  44.0201434
  49.5357246  39.7684263  42.9635559  47.7907121  40.1599143  44.3721153
  47.4914806  40.5354525  45.2604787  46.7392391  39.6336042  43.5081521
  47.1481620  38.8958344  42.8135257  45.6025634  38.9656764  44.3373322
  45.1922235  39.7134002  45.0138780  44.4232308  38.4655362  43.4731299
  43.6833312  37.9471494  44.0841926  43.8976667  39.2817050  42.9776234
  44.7602689  37.7740770  42.6994598  46.1339209  37.8354843  45.2480891
  46.7464692  38.2716832  46.0389899  45.3035021  37.3568067  45.7668726
  46.9800960  36.7755406  44.5234561  46.9983124  35.8394969  45.0782347
  46.6004184  36.5564724  43.5257788  48.0120891  37.1123573  44.4199391
  46.1572893  40.8013325  42.7021112  45.5774089  41.7052008  43.2936220
  46.3423967  40.7644539  41.3769681  46.7979657  39.9625182  40.9609380
  45.8543290  41.7734876  40.4380395  45.9509519  42.7519810  40.9020219
  46.7344616  41.7649732  39.1783522  46.8961609  40.7484098  38.8178510
  46.2340979  42.2966739  38.3665218  48.0597658  42.4518756  39.4306393
  49.0573092  41.8083301  40.1915962  48.9090372  40.7979058  40.5439219
  50.2391541  42.4881651  40.5262332  50.9839100  41.9896777  41.1260298
  50.4407755  43.8077036  40.0746493  51.5943406  44.4676747  40.3758995
  52.1492891  44.0063556  41.0191092  49.4574293  44.4459387  39.2960504
  49.6072687  45.4599174  38.9546293  48.2639664  43.7720706  38.9807634
  47.4966962  44.2808232  38.4157048  44.3865617  41.5343368  40.1017302
  43.9654054  40.3841546  40.0585779  43.6415484  42.6223753  39.8717664
  44.0594353  43.5437037  39.9188236  42.2174636  42.5731047  39.5727446
  41.8915776  41.5446004  39.4379026  41.3591567  43.1949765  40.7065778
  41.5817499  44.2602005  40.7783622  39.8550309  43.0544519  40.4071728
  39.2569181  43.4549115  41.2162020  39.5638768  43.6014991  39.5123976
  39.5740546  42.0093093  40.2741417  41.6833896  42.5889034  42.0858267
  41.0380590  42.9968204  42.8631722  41.5629196  41.5062312  42.0849254
  42.7084843  42.8059555  42.3871428  41.9721770  43.3459544  38.2666260
  42.1169677  44.5691205  38.2511576  41.6221598  42.6095320  37.1999348
  41.4970414  41.6102835  37.3016292  41.3788248  43.1537219  35.8622430
  41.3201945  44.2434975  35.8949184  42.5033606  42.7188875  34.8950267
  42.5317082  41.6289374  34.8513546  42.2562550  43.0476407  33.8841418
  43.9133823  43.2222870  35.1590033  44.1579110  44.4999371  35.7097219
  43.3428631  45.1539740  35.9806901  45.4776754  44.9476669  35.9042182
  45.6548137  45.9254945  36.3218128  46.5632497  44.1363990  35.5281414
  47.8408792  44.5839123  35.6920829  48.5002421  43.9899039  35.3280944
  46.3251283  42.8719044  34.9609338  47.1518637  42.2573680  34.6454224
  45.0065158  42.4154689  34.7826820  44.8361928  41.4524721  34.3262596
  40.0491961  42.6471125  35.3012703  39.6799714  41.4946323  35.5295436
  39.4104760  43.5107117  34.4976143  39.7964939  44.4344929  34.3646761
  38.3057966  43.1660281  33.6090568  37.6825491  42.4265803  34.1019953
  37.4141504  44.4074419  33.3465991  37.2696576  44.9357966  34.2909275
  37.9470422  45.1180171  32.7125499  36.0352311  44.1387898  32.7170719
  35.9322280  43.2391203  31.8582831  35.1105037  44.9224808  33.0283044
  38.9069642  42.5257964  32.3424634  39.6089846  43.2092438  31.5969307
  38.6377460  41.2216126  32.1530637  38.0330947  40.7439679  32.8077035
  39.1683520  40.4170999  31.0485622  40.0230473  40.9300820  30.6040610
  39.6471319  39.0457972  31.5774994  38.7997831  38.5180779  32.0136433
  39.9725301  38.4386888  30.7316044  40.8111239  39.0961169  32.5950256
  40.4553810  39.6321663  33.4754148  41.1870666  37.6780469  33.0688872
  41.4805859  37.6813380  34.1180133  40.3591489  36.9776849  32.9676579
  42.0243189  37.2685036  32.5023672  42.0439783  39.8493967  32.0556209
  42.9796271  39.3806519  32.3621509  42.0526505  39.8957641  30.9666783
  42.0622009  40.8729913  32.4297852  38.1621856  40.2230079  29.9012416
  38.6001110  39.8944710  28.7982461  36.8593716  40.4519327  30.1447534
  36.5689709  40.7630470  31.0621096  35.8234184  40.4515646  29.1073047
  36.1366515  39.8566885  28.2469742  34.4889968  39.8480513  29.6330324
  34.1794991  40.4210036  30.5002474  33.3252670  39.8978899  28.6263804
  32.4186830  39.5205033  29.0959501  33.0892804  40.9038088  28.2834379
  33.5369500  39.2871442  27.7486794  34.6741101  38.3945367  30.1059863
  33.7408986  37.9797466  30.4907919  35.0105342  37.7535408  29.2910114
  35.4084568  38.3243297  30.9064335  35.6431186  41.9125281  28.6447114
  34.7353288  42.6097055  29.0994588  36.5982639  42.3510117  27.8066448
  37.3007551  41.6862860  27.5136142  36.8401232  43.7281873  27.3699225
  37.2346594  44.2424068  28.2475212  37.9526180  43.6833580  26.2938163
  38.8507972  43.2508561  26.7355110  37.6515168  42.9942964  25.5033391
  38.3284381  45.0231950  25.6299171  39.1039120  44.8342744  24.8862813
  37.4775064  45.4118588  25.0699013  38.8352006  46.0902160  26.6144592
  38.0874150  46.2642824  27.3875690  39.7204907  45.7122806  27.1272480
  39.1636267  47.4150525  25.9096235  39.9907640  47.2793059  25.2115664
  38.3049506  47.7551605  25.3307834  39.5114952  48.4741957  26.8730789
  40.3214563  48.1923885  27.4076374  39.7201524  49.3279947  26.3755907
  38.7345763  48.6328646  27.4999554  35.5791300  44.4822033  26.8958444
  34.8878045  44.0057043  25.9952392  35.3303738  45.6489273  27.5104340
  35.9451555  45.9571224  28.2493827  34.1825818  46.4647716  27.1690050
  33.6286767  45.9922447  26.3578280  33.5352513  46.5648907  28.0402340
  34.5191712  47.4517648  26.8517479  51.0703736  -3.0489460  62.7030016
  13.0293583  26.0546094  71.1356964  39.6026683  10.4891263  71.3235814
  95.0703736  31.9510540  54.7030016  52.0936901   4.9502926  42.4475793
  54.2655405  29.8650945  89.6939759  65.0428453  31.6655493   4.5373870
  -2.9296264  45.9510540  59.7030016  80.0932795  42.3596930  75.9970384
  32.2187401  54.7760943  -0.6526733  26.1735794  40.5967994  85.8433386
  10.8459679  69.9885288  17.8128558  25.3644363  11.8697519  18.7547084
  90.0703736  47.9510540  41.7030016  75.6427115  13.0141808  69.0777477
  29.9013808   1.5116018  55.9174542  55.7453784  83.7727669  68.2713094
  76.4542240  51.6575368  13.4752422   6.3334514  37.3204798  11.3903458
   9.0425018  59.2080399  71.8729200  57.8825627  11.8697519  18.7547087
  31.0703736  28.9510540  -2.2969984  18.8525410  78.1133122  47.1596518
  77.7518416  11.7629694  40.9382686   8.0328636  23.6247787  53.7006925
  59.3466704  69.8841516  17.3037047  38.0703736  20.9510540  87.7030016
  83.8887936  55.1195246  60.4351221   1.2156728  61.7703406  36.9579825
  50.2528849  87.2624613  46.5043048  57.3549730  49.2061128  83.1270086
  30.6728032  73.4740000  11.1790686  56.8546494   4.4363650  76.2030321
  86.7836674  29.8650942  36.5920982  33.9614764  80.3249774  69.3196000
  64.0703736  -2.0489460  53.7030016  59.0703736  -5.0489460  58.7030016
   2.7125371  38.5130063  42.7972493  70.4538314  70.0759057  68.9960552
  50.4420443  48.8121053   4.9462338  10.7832116  41.1011394  77.7632915
  12.8245993  53.8529103   5.0737036  29.4315859   5.9536134  38.8416697
  69.1451403  75.1064598  43.0339006  68.1525091  21.8653120  80.1084542
  73.6478658  25.6926450  17.5218674  23.4345656  81.6443091  28.9577991
  30.2753794  64.5977812  82.2237105  41.2857632  16.3828946  10.5452292
  85.2039617  31.2504294  66.9542041  11.6148569  19.4933250  24.9272583
  76.9840380  60.6572961  28.3259779  23.4280486  16.6665729  72.7661582
   9.0398421  67.7000235  56.4473000  53.0703736  72.9510540  79.7030016
  20.0703736  36.9510540  -0.2969984  41.0703736  -7.0489460  52.7030016
  38.0724047  40.2461696  88.8058135  85.9191550  19.2956726  51.8266913
   4.0047499  46.9691220  21.2755217   7.4569005  42.5323881  16.0780465
  65.6701796  49.3033039   4.4451611  37.6109416  84.9641460  55.2376052
   2.9374188  31.1040977  67.3860660  38.3795431  -1.3110643  67.6271369
  43.7715766  64.0202662   8.6755247  93.0703736  44.9510540  57.7030016
  63.6473611   6.5408172  32.6283864  62.2313758  83.7925314  56.3127486
  52.0936905  27.9440800   2.6211707  67.0214758  38.5237190  84.7265211
  81.9866638  42.8050838  25.6204157  19.4360041  72.2623770  68.9482408
  41.2383159   8.2829204  23.4224328   8.6183270  71.4236115  34.1017223
  51.9691143  18.0280496  83.8992147  46.0700390  76.8359856  29.5217800
  14.6901436  19.3301246  40.4478774  25.0703736  25.9510540  84.7030016
  34.9444436  41.1763109  -1.8332162  72.1207946  56.4767016  71.3235814
  -0.9296264  52.9510540  49.7030016  20.8693651  67.6274668   7.0819073
  20.1677089  54.2442172  80.2296729  20.0703736  23.9510540   6.7030016
  21.8966970  13.0713224  57.3764282  79.6579057  55.9224922  46.8090803
  71.9733014  10.5335212  56.6819423  66.7464072  61.0143300  14.6968843
  33.0967220  82.3159205  40.0261805  -1.9296264  34.9510540  53.7030016
  94.0703736  35.9510540  42.7030016  60.5303286  21.9912880  11.3903464
  71.3586826  73.2639643  56.3137450  43.8890101  57.8762916  81.3287793
   2.5795667  47.8391696  68.6025024   3.0541770  40.1041913  63.4401421
  39.0547926   2.1081129  37.1427708  74.9418891  39.4552003  13.5741410
  46.0703736  -0.0489460  75.7030016  76.8735766  28.1737858  75.6201109
  57.0910147  79.3378990  38.0855906   6.3334512  60.3142675  24.6658151
  47.5041097  84.0303696  70.8083441  76.5095548  18.6449206  30.9961004
   4.8288527  32.2995946  29.2811210  49.4253193  38.4897724  90.5994614
  34.3935865  78.1386169  22.4644893  52.0703736  -6.0489460  47.7030016
  62.0703736  64.9510540  78.7030016  20.6553082  12.1678345  28.3142348
  25.3644359  80.8511151  58.5811164  68.1525096  67.8528870  27.0065760
  65.0437303   5.9252934  66.0081073  31.0703736  19.9510540   5.7030016
  14.0703736  29.9510540  80.7030016  85.9716008  47.1802577  70.6371846
  42.0795224  54.7597154  -0.4063129  84.1661550  20.0575375  63.6920095
  21.0139371  51.6684034  -0.5295639  34.0703736  13.9510540  80.7030016
  65.0703736  79.9510540  69.7030016  22.6352889  75.9765102  17.9254746
  10.7832118  18.1073517  64.4878221  91.0703736  23.9510540  44.7030016
  45.2337156  34.7567568   1.1118596  50.8895156  35.3399869   6.6748922
  55.6402279  42.0019976   2.9422530   8.3857754  68.3044640  45.1860807
  36.7357777  73.0180765  75.9970378  40.2334859  -3.1252096  60.1019525
  12.3037894  28.5771164  16.6423836  66.5847541   7.1268079  41.7203710
  48.0236269  88.3440602  60.0510289   2.3912481  46.9542912  34.3209276
  81.7271009  51.4961865  31.9826648  60.3649431  14.9426760  80.7693685
  33.1520525  49.3033045  84.0979777   3.5523004  57.9296074  61.1407665
  50.3810263   9.7732349  30.2684442  58.2113557  60.6007450   8.4964190
  72.3527952  48.9191420  78.2074491  29.0973691   7.0267950  68.1311038
  10.1745615  59.3329994  12.7459054  40.0703736  29.9510540  90.7030016
  79.0212947  32.1281850  26.8463876  18.7106264  66.3981762  74.9327132
  72.7516124  65.8561533  46.8264828  16.6776962  77.2417632  34.2244131
  22.6137604  12.6130428  46.8310895  68.0904300  17.1104034  23.6137344
  92.0703736  36.9510540  62.7030016  11.0573221  43.7297056   4.2745499
  45.4773469  69.5032923  19.8108075  40.7407564  85.8221564  42.6419842
  64.6461431  27.7823869  86.6404450  89.0703736  51.9510540  51.7030016
  56.0703736  -3.0489460  70.7030016   6.1208245  30.2085347  45.1606774
  33.0916313  62.9669701   5.0129873  29.7116147   8.2955868  27.1497538
  22.2522551  47.6377788  84.6658042  61.8948581  81.4586730  45.3421156
  74.0787550  59.2080395  18.7710427  15.8012638  75.5996296  58.9141452
  49.2189190  14.0181271  14.5252590  44.6776354  46.8878487  78.6989291
  78.3019449  10.5179277  51.2686624  18.9618863  16.8306288  17.3509253
  44.0703736  11.9510540  82.7030016  61.0703736  74.9510540  76.7030016
  35.6613211   0.9391768  45.2931728  40.6406373  24.4952245   4.0754559
  10.0435266  49.9540563  78.3776293  58.9761725  74.2626366  29.4035801
  75.9442917  60.5234779  63.1430369  -2.9296264  43.9510540  48.7030016
  88.0703736  38.9510540  34.7030016  83.4076417  35.3399870  33.2258315
  14.5809795  74.8590759  25.7937430  30.0703736  32.9510540  89.7030016
  70.5092559  41.0534580   6.3286214  13.0703736  31.9510540   6.7030016
  91.0703736  24.9510540  57.7030016  26.3448761  80.6794642  46.7755593
  21.7157906  14.5840665  67.7912109  58.6917057  40.5967994  85.8433389
  68.6624312  12.5565900  75.1084789  27.0703736  40.9510540  -3.2969984
  43.8013008  76.7556627  76.2699591  59.0703736  -1.0489460  44.7030016
   7.0845422  56.4767015  44.7726418  67.2262358  56.7129927  44.5847577
   4.6661251  27.0272931  60.0510289  69.2413883  25.5879587  11.1217774
  58.3434851  53.3719860  70.8083444  46.0703736  -8.0489460  64.7030016
  95.0703736  41.9510540  49.7030016  14.3916761  27.2712237  34.5898278
   8.5833547  35.4268977  75.7108441  21.8966975  59.0588974   4.2745499
  70.6064973  79.6038468  61.5907238  33.9825403  13.2479246  16.6423839
  25.4610282  71.2516841  73.3600187  48.0703736  21.9510540  89.7030016
  82.1861655  50.3363972  19.5305031   4.0634006  55.5361916  29.7476515
  81.9866637  19.8112962  38.8958854  67.0703736   2.9510540  59.7030016
  80.7738119  33.2629229  47.3912848  81.0194507  33.5577691  48.3356583
  81.9199386  32.5857870  46.7392967  82.1861485  31.7180101  47.3324657
  82.7497911  33.2815342  46.6976835  81.6240017  32.2863828  45.7397205
  79.6303729  32.3191859  47.4168502  79.9160253  31.4531086  48.0040110
  79.3973919  32.0286904  46.3989930  78.7847347  32.8207620  47.8734172
  80.3931695  34.4295433  46.5597866  81.2363038  35.1097566  46.5193102
  79.5407537  34.9151507  47.0233584  80.1376264  34.0794053  45.5667230
  65.1314503  20.3771052  46.4980967  65.3770891  20.6719513  47.4424702
  66.2775769  19.6999692  45.8461086  66.5437869  18.8321923  46.4392777
  67.1074295  20.3957164  45.8044954  65.9816401  19.4005651  44.8465324
  63.9880112  19.4333681  46.5236621  64.2736637  18.5672909  47.1108230
  63.7550303  19.1428726  45.5058049  63.1423731  19.9349442  46.9802291
  64.7508078  21.5437255  45.6665985  65.5939422  22.2239388  45.6261221
  63.8983921  22.0293330  46.1301703  64.4952648  21.1935875  44.6735350
  68.0787825  22.2020836  49.9953002  68.3244213  22.4969298  50.9396737
  69.2249092  21.5249477  49.3433120  69.4911191  20.6571708  49.9364811
  70.0547617  22.2206949  49.3016989  68.9289723  21.2255436  48.3437359
  66.9353435  21.2583466  50.0208655  67.2209959  20.3922694  50.6080264
  66.7023625  20.9678511  49.0030084  66.0897053  21.7599227  50.4774326
  67.6981401  23.3687040  49.1638019  68.5412744  24.0489173  49.1233256
  66.8457243  23.8543115  49.6273737  67.4425971  23.0185660  48.1707384
  66.1766003  25.4511970  42.9694165  66.4222391  25.7460432  43.9137900
  67.3227270  24.7740611  42.3174283  67.5889369  23.9062842  42.9105974
  68.1525795  25.4698083  42.2758152  67.0267901  24.4746569  41.3178521
  65.0331613  24.5074600  42.9949818  65.3188137  23.6413827  43.5821427
  64.8001803  24.2169645  41.9771246  64.1875231  25.0090361  43.4515489
  65.7959579  26.6178174  42.1379182  66.6390922  27.2980307  42.0974419
  64.9435421  27.1034248  42.6014900  65.5404149  26.2676794  41.1448547
  72.0712647  29.1011540  49.9638234  72.3169036  29.3960001  50.9081969
  73.2173914  28.4240180  49.3118352  73.4836013  27.5562412  49.9050043
  74.0472439  29.1197652  49.2702221  72.9214545  28.1246139  48.3122590
  70.9278257  28.1574169  49.9893887  71.2134781  27.2913397  50.5765496
  70.6948447  27.8669215  48.9715315  70.0821875  28.6589931  50.4459558
  71.6906223  30.2677743  49.1323251  72.5337566  30.9479876  49.0918488
  70.8382066  30.7533818  49.5958969  71.4350793  29.9176363  48.1392616
  77.9659292  32.7511110  56.9582303  78.2115680  33.0459571  57.9026038
  79.1120558  32.0739750  56.3062421  79.3782657  31.2061981  56.8994112
  79.9419084  32.7697222  56.2646290  78.8161190  31.7745709  55.3066659
  76.8224901  31.8073739  56.9837956  77.1081426  30.9412967  57.5709565
  76.5895091  31.5168784  55.9659384  75.9768520  32.3089500  57.4403627
  77.5852867  33.9177313  56.1267320  78.4284211  34.5979446  56.0862557
  76.7328710  34.4033388  56.5903038  77.3297437  33.5675933  55.1336685
  70.1690825  32.3502674  42.9379397  70.4147214  32.6451135  43.8823132
  71.3152092  31.6731314  42.2859515  71.5814191  30.8053545  42.8791206
  72.1450617  32.3688786  42.2443383  71.0192723  31.3737273  41.2863753
  69.0256435  31.4065303  42.9635050  69.3112959  30.5404531  43.5506659
  68.7926625  31.1160349  41.9456478  68.1800053  31.9081065  43.4200720
  69.7884401  33.5168877  42.1064414  70.6315744  34.1971010  42.0659650
  68.9360244  34.0024952  42.5700132  69.5328971  33.1667497  41.1133779
  73.1164147  34.1752459  46.4351431  73.3620536  34.4700920  47.3795166
  74.2625414  33.4981099  45.7831550  74.5287513  32.6303330  46.3763240
  75.0923939  34.1938571  45.7415418  73.9666046  33.1987058  44.7835788
  71.9729757  33.2315088  46.4607085  72.2586282  32.3654316  47.0478693
  71.7399947  32.9410133  45.4428513  71.1273375  33.7330849  46.9172755
  72.7357723  35.3418662  45.6036449  73.5789067  36.0220795  45.5631685
  71.8833566  35.8274737  46.0672167  72.4802293  34.9917282  44.6105813
  79.0110792  37.8252028  53.4295500  79.2567180  38.1200489  54.3739235
  80.1572058  37.1480669  52.7775619  80.4234158  36.2802900  53.3707309
  80.9870584  37.8438140  52.7359487  79.8612690  36.8486627  51.7779857
  77.8676401  36.8814658  53.4551154  78.1532926  36.0153885  54.0422762
  77.6346592  36.5909703  52.4372582  77.0220020  37.3830419  53.9116824
  78.6304367  38.9918232  52.5980518  79.4735711  39.6720365  52.5575754
  77.7780210  39.4774306  53.0616236  78.3748937  38.6416852  51.6049882
  59.4249036  30.1244453  25.4204456  59.6705425  30.4192914  26.3648191
  60.5710303  29.4473094  24.7684575  60.8372402  28.5795325  25.3616265
  61.4008829  30.1430565  24.7268443  60.2750935  29.1479052  23.7688813
  58.2814646  29.1807083  25.4460110  58.5671171  28.3146310  26.0331718
  58.0484836  28.8902128  24.4281538  57.4358265  29.6822844  25.9025780
  59.0442612  31.2910657  24.5889473  59.8873956  31.9712790  24.5484710
  58.1918455  31.7766731  25.0525191  58.7887182  30.9409277  23.5958838
  77.1088970  41.0743162  46.4036663  77.3545358  41.3691623  47.3480398
  78.2550236  40.3971803  45.7516782  78.5212335  39.5294034  46.3448472
  79.0848762  41.0929274  45.7100650  77.9590868  40.0977761  44.7521020
  75.9654579  40.1305792  46.4292317  76.2511104  39.2645019  47.0163925
  75.7324770  39.8400837  45.4113745  75.1198198  40.6321553  46.8857987
  76.7282545  42.2409366  45.5721680  77.5713889  42.9211499  45.5316917
  75.8758388  42.7265440  46.0357398  76.4727115  41.8907986  44.5791045
  57.5227214  33.3735587  18.3945619  57.7683603  33.6684048  19.3389354
  58.6688481  32.6964228  17.7425737  58.9350580  31.8286459  18.3357428
  59.4987007  33.3921699  17.7009606  58.3729113  32.3970186  16.7429976
  56.3792824  32.4298217  18.4201272  56.6649349  31.5637444  19.0072881
  56.1463014  32.1393262  17.4022701  55.5336442  32.9313978  18.8766943
  57.1420790  34.5401790  17.5630636  57.9852134  35.2203924  17.5225873
  56.2896633  35.0257865  18.0266354  56.8865360  34.1900411  16.5700001
  60.4700537  35.1985372  21.8917653  60.7156925  35.4933833  22.8361388
  61.6161803  34.5214012  21.2397772  61.8823903  33.6536244  21.8329463
  62.4460329  35.2171484  21.1981640  61.3202435  34.2219971  20.2402010
  59.3266146  34.2548001  21.9173307  59.6122671  33.3887229  22.5044916
  59.0936337  33.9643047  20.8994735  58.4809765  34.7563763  22.3738977
  60.0894112  36.3651575  21.0602671  60.9325456  37.0453708  21.0197907
  59.2369955  36.8507650  21.5238389  59.8338682  36.0150195  20.0672036
  63.4173859  37.0235157  25.3889688  63.6630247  37.3183618  26.3333423
  64.5635126  36.3463797  24.7369806  64.8297225  35.4786028  25.3301497
  65.3933651  37.0421269  24.6953675  64.2675757  36.0469756  23.7374045
  62.2739469  36.0797786  25.4145341  62.5595993  35.2137014  26.0016950
  62.0409659  35.7892832  24.3966770  61.4283087  36.5813548  25.8711012
  63.0367435  38.1901360  24.5574705  63.8798778  38.8703493  24.5169942
  62.1843277  38.6757435  25.0210423  62.7812005  37.8399980  23.5644070
  66.3647181  38.8484942  28.8861722  66.6103569  39.1433403  29.8305457
  67.5108448  38.1713582  28.2341841  67.7770547  37.3035813  28.8273532
  68.3406973  38.8671054  28.1925709  67.2149079  37.8719541  27.2346079
  65.2212791  37.9047571  28.9117376  65.5069315  37.0386799  29.4988985
  64.9882981  37.6142616  27.8938804  64.3756409  38.4063332  29.3683046
  65.9840757  40.0151145  28.0546740  66.8272100  40.6953278  28.0141976
  65.1316600  40.5007220  28.5182458  65.7285327  39.6649765  27.0616105
  64.4625359  42.0976075  21.8602885  64.7081747  42.3924537  22.8046620
  65.6086626  41.4204716  21.2083004  65.8748725  40.5526947  21.8014695
  66.4385151  42.1162188  21.1666872  65.3127257  41.1210675  20.2087242
  63.3190969  41.1538705  21.8858539  63.6047493  40.2877933  22.4730148
  63.0861159  40.8633750  20.8679967  62.4734587  41.6554466  22.3424209
  64.0818935  43.2642279  21.0287903  64.9250278  43.9444412  20.9883139
  63.2294778  43.7498354  21.4923621  63.8263505  42.9140899  20.0357267
  67.4098681  43.9225860  25.3574920  67.6555070  44.2174321  26.3018655
  68.5559948  43.2454501  24.7055038  68.8222047  42.3776732  25.2986729
  69.3858473  43.9411973  24.6638907  68.2600579  42.9460459  23.7059277
  66.2664291  42.9788490  25.3830573  66.5520815  42.1127717  25.9702182
  66.0334481  42.6883535  24.3652002  65.4207909  43.4804251  25.8396244
  67.0292257  45.0892064  24.5259937  67.8723600  45.7694197  24.4855174
  66.1768100  45.5748138  24.9895655  66.7736827  44.7390684  23.5329302
  53.4815709  14.3903577  45.5734318  53.7272097  14.6852039  46.5178053
  54.6276976  13.7132218  44.9214437  54.8939075  12.8454449  45.5146128
  55.4575501  14.4089690  44.8798305  54.3317607  13.4138177  43.9218675
  52.3381319  13.4466207  45.5989972  52.6237843  12.5805435  46.1861581
  52.1051509  13.1561252  44.5811400  51.4924937  13.9481968  46.0555642
  53.1009285  15.5569781  44.7419336  53.9440628  16.2371914  44.7014572
  52.2485128  16.0425856  45.2055054  52.8453855  15.2068401  43.7488701
  56.4289031  16.2153362  49.0706353  56.6745420  16.5101823  50.0150088
  57.5750298  15.5382003  48.4186471  57.8412397  14.6704234  49.0118162
  58.4048823  16.2339474  48.3770340  57.2790929  15.2387961  47.4190710
  55.2854641  15.2715992  49.0962006  55.5711165  14.4055219  49.6833615
  55.0524831  14.9811037  48.0783435  54.4398259  15.7731753  49.5527677
  56.0482607  17.3819566  48.2391370  56.8913950  18.0621699  48.1986607
  55.1958450  17.8675640  48.7027088  55.7927177  17.0318186  47.2460735
  59.3762353  18.0403147  52.5678387  59.6218742  18.3351608  53.5122122
  60.5223620  17.3631788  51.9158506  60.7885719  16.4954019  52.5090197
  61.3522145  18.0589259  51.8742374  60.2264252  17.0637746  50.9162744
  58.2327963  17.0965777  52.5934041  58.5184488  16.2305004  53.1805650
  57.9998153  16.8060822  51.5755469  57.3871581  17.5981538  53.0499711
  58.9955929  19.2069350  51.7363405  59.8387273  19.8871483  51.6958641
  58.1431772  19.6925425  52.1999123  58.7400499  18.8567971  50.7432770
  51.5793887  17.6394711  38.5475481  51.8250275  17.9343173  39.4919216
  52.7255154  16.9623352  37.8955600  52.9917253  16.0945583  38.4887291
  53.5553679  17.6580824  37.8539468  52.4295785  16.6629310  36.8959838
  50.4359497  16.6957341  38.5731135  50.7216021  15.8296568  39.1602744
  50.2029687  16.4052386  37.5552563  49.5903115  17.1973102  39.0296805
  51.1987463  18.8060915  37.7160499  52.0418806  19.4863048  37.6755735
  50.3463305  19.2916989  38.1796217  50.9432033  18.4559535  36.7229863
  66.3160498  26.7643635  56.0335654  66.5616886  27.0592097  56.9779389
  67.4621765  26.0872276  55.3815772  67.7283864  25.2194507  55.9747463
  68.2920290  26.7829748  55.3399641  67.1662396  25.7878234  54.3820011
  65.1726108  25.8206265  56.0591307  65.4582632  24.9545492  56.6462916
  64.9396298  25.5301310  55.0412736  64.3269726  26.3222026  56.5156978
  65.9354074  27.9309839  55.2020671  66.7785417  28.6111972  55.1615908
  65.0829916  28.4165914  55.6656389  65.6798644  27.5808459  54.2090036
  69.2633820  28.5893420  59.5307688  69.5090208  28.8841881  60.4751423
  70.4095087  27.9122061  58.8787807  70.6757186  27.0444292  59.4719498
  71.2393612  28.6079532  58.8371675  70.1135718  27.6128019  57.8792045
  68.1199430  27.6456050  59.5563342  68.4055954  26.7795277  60.1434951
  67.8869620  27.3551095  58.5384770  67.2743048  28.1471811  60.0129012
  68.8827396  29.7559624  58.6992706  69.7258739  30.4361757  58.6587942
  68.0303239  30.2415698  59.1628424  68.6271966  29.4058244  57.7062071
  49.6772065  20.8885845  31.5216644  49.9228453  21.1834306  32.4660379
  50.8233332  20.2114486  30.8696763  51.0895431  19.3436717  31.4628453
  51.6531857  20.9071957  30.8280631  50.5273963  19.9120444  29.8701001
  48.5337675  19.9448475  31.5472298  48.8194199  19.0787702  32.1343907
  48.3007865  19.6543520  30.5293726  47.6881293  20.4464236  32.0037968
  49.2965641  22.0552049  30.6901662  50.1396984  22.7354182  30.6496898
  48.4441483  22.5408123  31.1537380  49.0410211  21.7050669  29.6971026
  52.6245387  22.7135630  35.0188679  52.8701775  23.0084091  35.9632414
  53.7706654  22.0364271  34.3668797  54.0368753  21.1686502  34.9600488
  54.6005179  22.7321742  34.3252666  53.4747285  21.7370229  33.3673035
  51.4810997  21.7698259  35.0444332  51.7667521  20.9037487  35.6315941
  51.2481187  21.4793305  34.0265760  50.6354615  22.2714021  35.5010003
  52.2438963  23.8801833  34.1873696  53.0870306  24.5603966  34.1468933
  51.3914806  24.3657908  34.6509414  51.9883533  23.5300454  33.1943061
  55.5718709  24.5385415  38.5160713  55.8175098  24.8333876  39.4604448
  56.7179976  23.8614055  37.8640832  56.9842075  22.9936286  38.4572522
  57.5478501  24.5571527  37.8224700  56.4220608  23.5620014  36.8645070
  54.4284319  23.5948044  38.5416367  54.7140844  22.7287272  39.1287976
  54.1954509  23.3043090  37.5237795  53.5827937  24.0963806  38.9982037
  55.1912285  25.7051618  37.6845731  56.0343628  26.3853751  37.6440967
  54.3388128  26.1907693  38.1481449  54.9356855  25.3550238  36.6915095
  58.5192031  26.3635200  42.0132748  58.7648420  26.6583661  42.9576483
  59.6653298  25.6863840  41.3612866  59.9315397  24.8186071  41.9544557
  60.4951823  26.3821312  41.3196735  59.3693930  25.3869799  40.3617104
  57.3757641  25.4197829  42.0388401  57.6614166  24.5537057  42.6260010
  57.1427831  25.1292874  41.0209829  56.5301259  25.9213590  42.4954072
  58.1385607  27.5301403  41.1817765  58.9816951  28.2103536  41.1413002
  57.2861450  28.0157478  41.6453483  57.8830177  27.1800023  40.1887130
  73.2558642  35.4884124  59.4992920  73.5015031  35.7832585  60.4436655
  74.4019909  34.8112764  58.8473039  74.6682008  33.9434995  59.4404730
  75.2318434  35.5070236  58.8056907  74.1060541  34.5118723  57.8477277
  72.1124252  34.5446753  59.5248574  72.3980777  33.6785981  60.1120183
  71.8794442  34.2541799  58.5070002  71.2667870  35.0462515  59.9814244
  72.8752218  36.6550327  58.6677938  73.7183562  37.3352460  58.6273174
  72.0228061  37.1406402  59.1313656  72.6196788  36.3048947  57.6747302
  50.7223565  25.9626764  27.9929842  50.9679953  26.2575225  28.9373577
  51.8684832  25.2855404  27.3409960  52.1346931  24.4177635  27.9341651
  52.6983357  25.9812876  27.2993828  51.5725463  24.9861363  26.3414198
  49.5789175  25.0189393  28.0185495  49.8645699  24.1528621  28.6057104
  49.3459365  24.7284439  27.0006923  48.7332793  25.5205155  28.4751165
  50.3417141  27.1292967  27.1614859  51.1848484  27.8095100  27.1210095
  49.4892984  27.6149042  27.6250577  50.0861711  26.7791587  26.1684224
  62.5116854  33.2625903  41.9817980  62.7573242  33.5574364  42.9261715
  63.6578121  32.5854544  41.3298098  63.9240220  31.7176775  41.9229789
  64.4876646  33.2812015  41.2881966  63.3618752  32.2860502  40.3302336
  61.3682464  32.3188533  42.0073633  61.6538988  31.4527760  42.5945242
  61.1352654  32.0283578  40.9895061  60.5226082  32.8204294  42.4639303
  62.1310430  34.4292107  41.1502997  62.9741773  35.1094240  41.1098233
  61.2786272  34.9148181  41.6138715  61.8754999  34.0790727  40.1572362
  65.4590176  35.0875688  45.4790014  65.7046564  35.3824149  46.4233749
  66.6051443  34.4104329  44.8270133  66.8713542  33.5426560  45.4201823
  67.4349968  35.1061800  44.7854001  66.3092074  34.1110287  43.8274371
  64.3155786  34.1438317  45.5045668  64.6012310  33.2777545  46.0917276
  64.0825976  33.8533363  44.4867096  63.4699404  34.6454079  45.9611338
  65.0783752  36.2541891  44.6475032  65.9215095  36.9344024  44.6070268
  64.2259594  36.7397966  45.1110750  64.8228322  35.9040512  43.6544396
  51.7675065  31.0367683  24.4643039  52.0131454  31.3316144  25.4086774
  52.9136332  30.3596323  23.8123158  53.1798431  29.4918554  24.4054848
  53.7434857  31.0553795  23.7707026  52.6176963  30.0602282  22.8127396
  50.6240675  30.0930312  24.4898693  50.9097199  29.2269540  25.0770301
  50.3910865  29.8025357  23.4720121  49.7784293  30.5946073  24.9464363
  51.3868641  32.2033886  23.6328056  52.2299984  32.8836019  23.5923293
  50.5344484  32.6889961  24.0963774  51.1313211  31.8532506  22.6397421
  60.6095032  36.5117037  34.9559142  60.8551420  36.8065498  35.9002878
  61.7556298  35.8345678  34.3039261  62.0218398  34.9667909  34.8970952
  62.5854824  36.5303149  34.2623129  61.4596930  35.5351636  33.3043499
  59.4660641  35.5679666  34.9814796  59.7517166  34.7018894  35.5686405
  59.2330832  35.2774712  33.9636224  58.6204260  36.0695428  35.4380466
  60.2288607  37.6783240  34.1244160  61.0719951  38.3585373  34.0839396
  59.3764450  38.1639315  34.5879878  59.9733177  37.3281861  33.1313525
  63.5568354  38.3366822  38.4531177  63.8024742  38.6315283  39.3974912
  64.7029621  37.6595462  37.8011296  64.9691720  36.7917693  38.3942986
  65.5328146  38.3552934  37.7595164  64.4070252  37.3601421  36.8015534
  62.4133964  37.3929451  38.4786831  62.6990488  36.5268679  39.0658439
  62.1804154  37.1024497  37.4608259  61.5677582  37.8945213  38.9352501
  63.1761930  39.5033025  37.6216194  64.0193273  40.1835158  37.5811431
  62.3237772  39.9889100  38.0851912  62.9206500  39.1531645  36.6285559
  69.4514998  41.9866391  45.4475246  69.6971387  42.2814853  46.3918981
  70.5976265  41.3095032  44.7955365  70.8638364  40.4417263  45.3887055
  71.4274790  42.0052504  44.7539233  70.3016897  41.0100991  43.7959603
  68.3080608  41.0429021  45.4730900  68.5937133  40.1768249  46.0602508
  68.0750798  40.7524066  44.4552328  67.4624226  41.5444782  45.9296570
  69.0708574  43.1532595  44.6160263  69.9139917  43.8334728  44.5755500
  68.2184417  43.6388670  45.0795981  68.8153144  42.8031215  43.6229628
  72.3988320  43.8116176  48.9447280  72.6444709  44.1064638  49.8891016
  73.5449587  43.1344817  48.2927399  73.8111686  42.2667048  48.8859090
  74.3748113  43.8302289  48.2511267  73.2490219  42.8350775  47.2931637
  71.2553930  42.8678806  48.9702934  71.5410455  42.0018033  49.5574543
  71.0224120  42.5773851  47.9524362  70.4097548  43.3694567  49.4268604
  72.0181896  44.9782380  48.1132298  72.8613240  45.6584513  48.0727534
  71.1657739  45.4638454  48.5768016  71.7626466  44.6281000  47.1201663
  52.8126565  36.1108601  20.9356236  53.0582954  36.4057062  21.8799971
  53.9587832  35.4337242  20.2836355  54.2249931  34.5659473  20.8768046
  54.7886357  36.1294714  20.2420223  53.6628464  35.1343200  19.2840593
  51.6692175  35.1671231  20.9611890  51.9548700  34.3010458  21.5483499
  51.4362365  34.8766276  19.9433318  50.8235793  35.6686992  21.4177560
  52.4320141  37.2774805  20.1041254  53.2751484  37.9576938  20.0636490
  51.5795984  37.7630879  20.5676972  52.1764711  36.9273425  19.1110619
  64.6019854  43.4107741  34.9244374  64.8476242  43.7056202  35.8688109
  65.7481121  42.7336381  34.2724493  66.0143220  41.8658612  34.8656184
  66.5779646  43.4293853  34.2308361  65.4521752  42.4342340  33.2728731
  63.4585464  42.4670370  34.9500028  63.7441988  41.6009598  35.5371637
  63.2255654  42.1765415  33.9321456  62.6129082  42.9686131  35.4065698
  64.2213430  44.5773944  34.0929392  65.0644773  45.2576077  34.0524628
  63.3689273  45.0630019  34.5565110  63.9658000  44.2272564  33.0998757
  56.8051388  43.0099305  20.9041468  57.0507776  43.3047766  21.8485203
  57.9512654  42.3327945  20.2521587  58.2174753  41.4650176  20.8453278
  58.7811180  43.0285417  20.2105455  57.6553286  42.0333904  19.2525825
  55.6616997  42.0661934  20.9297122  55.9473522  41.2001162  21.5168731
  55.4287187  41.7756980  19.9118550  54.8160616  42.5677696  21.3862792
  56.4244963  44.1765508  20.0726486  57.2676307  44.8567641  20.0321722
  55.5720806  44.6621583  20.5362204  56.1689533  43.8264128  19.0795850
  65.6471354  48.4848659  31.3957572  65.8927743  48.7797120  32.3401307
  66.7932621  47.8077300  30.7437690  67.0594720  46.9399531  31.3369381
  67.6231146  48.5034771  30.7021559  66.4973252  47.5083258  29.7441929
  64.5036964  47.5411289  31.4213225  64.7893488  46.6750516  32.0084834
  64.2707154  47.2506334  30.4034654  63.6580582  48.0427050  31.8778896
  65.2664930  49.6514863  30.5642589  66.1096273  50.3316996  30.5237826
  64.4140773  50.1370937  31.0278307  65.0109500  49.3013483  29.5711954
  60.7976210  49.9090008  20.8726700  61.0432598  50.2038470  21.8170435
  61.9437477  49.2318649  20.2206819  62.2099576  48.3640880  20.8138509
  62.7736002  49.9276121  20.1790687  61.6478108  48.9324607  19.2211057
  59.6541820  48.9652638  20.8982354  59.9398344  48.0991865  21.4853962
  59.4212010  48.6747683  19.8803782  58.8085438  49.4668399  21.3548024
  60.4169786  51.0756212  20.0411718  61.2601129  51.7558345  20.0006954
  59.5645628  51.5612286  20.5047436  60.1614356  50.7254832  19.0481082
  63.7449532  51.7339793  24.3698735  63.9905920  52.0288254  25.3142470
  64.8910799  51.0568434  23.7178853  65.1572898  50.1890665  24.3110544
  65.7209324  51.7525905  23.6762722  64.5951430  50.7574392  22.7183091
  62.6015142  50.7902423  24.3954388  62.8871666  49.9241650  24.9825997
  62.3685332  50.4997468  23.3775816  61.7558760  51.2918184  24.8520058
  63.3643108  52.9005996  23.5383752  64.2074451  53.5808130  23.4978988
  62.5118951  53.3862071  24.0019470  63.1087678  52.5504617  22.5453117
  46.6812059   6.9794754  55.1718541  46.9268448   7.2743215  56.1162276
  47.8273326   6.3023395  54.5198660  48.0935425   5.4345626  55.1130350
  48.6571852   6.9980866  54.4782528  47.5313958   6.0029353  53.5202898
  45.5377669   6.0357384  55.1974195  45.8234194   5.1696611  55.7845803
  45.3047859   5.7452429  54.1795623  44.6921287   6.5373145  55.6539865
  46.3005635   8.1460958  54.3403559  47.1436979   8.8263091  54.2998795
  45.4481478   8.6317032  54.8039277  46.0450205   7.7959578  53.3472923
  52.5758704  10.6294324  62.1662610  52.8215092  10.9242785  63.1106345
  53.7219971   9.9522964  61.5142729  53.9882070   9.0845195  62.1074419
  54.5518496  10.6480436  61.4726597  53.4260602   9.6528923  60.5146967
  51.4324314   9.6856953  62.1918264  51.7180838   8.8196181  62.7789872
  51.1994504   9.3951999  61.1739692  50.5867932  10.1872715  62.6483934
  52.1952280  11.7960527  61.3347628  53.0383623  12.4762660  61.2942864
  51.3428122  12.2816602  61.7983346  51.9396850  11.4459147  60.3416992
  47.7263560  12.0535673  51.6431738  47.9719948  12.3484134  52.5875474
  48.8724826  11.3764313  50.9911857  49.1386925  10.5086544  51.5843548
  49.7023352  12.0721785  50.9495725  48.5765458  11.0770272  49.9916095
  46.5829169  11.1098302  51.6687392  46.8685694  10.2437530  52.2559001
  46.3499359  10.8193348  50.6508820  45.7372788  11.6114064  52.1253062
  47.3457135  13.2201876  50.8116756  48.1888479  13.9004009  50.7711992
  46.4932978  13.7057951  51.2752474  47.0901705  12.8700496  49.8186121
  53.6210204  15.7035243  58.6375807  53.8666592  15.9983704  59.5819543
  54.7671471  15.0263883  57.9855926  55.0333570  14.1586114  58.5787617
  55.5969996  15.7221355  57.9439794  54.4712102  14.7269842  56.9860164
  52.4775814  14.7597872  58.6631461  52.7632338  13.8937100  59.2503070
  52.2446004  14.4692917  57.6452889  51.6319432  15.2613633  59.1197131
  53.2403780  16.8701446  57.8060825  54.0835123  17.5503579  57.7656061
  52.3879623  17.3557521  58.2696543  52.9848350  16.5200066  56.8130190
  45.8241737  15.3026807  44.6172901  46.0698126  15.5975268  45.5616636
  46.9703004  14.6255447  43.9653020  47.2365103  13.7577678  44.5584711
  47.8001530  15.3212919  43.9236888  46.6743636  14.3261406  42.9657258
  44.6807347  14.3589436  44.6428555  44.9663872  13.4928664  45.2300164
  44.4477537  14.0684482  43.6249983  43.8350966  14.8605198  45.0994225
  45.4435313  16.4693010  43.7857919  46.2866657  17.1495143  43.7453155
  44.5911156  16.9549085  44.2493637  45.1879883  16.1191630  42.7927284
  48.7715060  17.1276592  48.1144936  49.0171448  17.4225053  49.0588671
  49.9176327  16.4505232  47.4625054  50.1838426  15.5827463  48.0556745
  50.7474852  17.1462704  47.4208923  49.6216958  16.1511191  46.4629293
  47.6280669  16.1839221  48.1400589  47.9137194  15.3178449  48.7272198
  47.3950860  15.8934266  47.1222018  46.7824288  16.6854982  48.5966260
  48.3908635  18.2942795  47.2829953  49.2339979  18.9744928  47.2425190
  47.5384478  18.7798870  47.7465671  48.1353205  17.9441415  46.2899318
  63.5081671  26.2525516  65.6005108  63.7538059  26.5473977  66.5448843
  64.6542937  25.5754156  64.9485227  64.9205036  24.7076387  65.5416918
  65.4841463  26.2711628  64.9069095  64.3583569  25.2760115  63.9489465
  62.3647280  25.3088145  65.6260762  62.6503805  24.4427373  66.2132371
  62.1317471  25.0183191  64.6082190  61.5190899  25.8103907  66.0826432
  63.1275246  27.4191719  64.7690126  63.9706590  28.0993852  64.7285362
  62.2751089  27.9047794  65.2325844  62.8719816  27.0690339  63.7759491
  43.9219915  18.5517941  37.5914064  44.1676304  18.8466402  38.5357799
  45.0681182  17.8746581  36.9394183  45.3343281  17.0068812  37.5325874
  45.8979708  18.5704053  36.8978051  44.7721814  17.5752540  35.9398421
  42.7785525  17.6080570  37.6169718  43.0642050  16.7419798  38.2041327
  42.5455715  17.3175615  36.5991146  41.9329143  18.1096331  38.0735388
  43.5413491  19.7184144  36.7599082  44.3844835  20.3986277  36.7194318
  42.6889334  20.2040219  37.2234800  43.2858061  19.3682764  35.7668446
  67.5006493  33.1516219  65.5690340  67.7462881  33.4464680  66.5134075
  68.6467760  32.4744860  64.9170459  68.9129859  31.6067091  65.5102150
  69.4766285  33.1702331  64.8754327  68.3508391  32.1750818  63.9174697
  66.3572103  32.2078849  65.5945994  66.6428627  31.3418076  66.1817603
  66.1242293  31.9173894  64.5767422  65.5115721  32.7094610  66.0511664
  67.1200069  34.3182423  64.7375358  67.9631412  34.9984556  64.6970594
  66.2675912  34.8038497  65.2011076  66.8644639  33.9681043  63.7444723
  42.0198093  21.8009075  30.5655227  42.2654482  22.0957536  31.5098962
  43.1659360  21.1237715  29.9135346  43.4321459  20.2559946  30.5067036
  43.9957886  21.8195187  29.8719214  42.8699992  20.8243674  28.9139584
  40.8763703  20.8571704  30.5910881  41.1620228  19.9910932  31.1782490
  40.6433893  20.5666749  29.5732309  40.0307321  21.3587465  31.0476551
  41.6391669  22.9675278  29.7340245  42.4823013  23.6477411  29.6935481
  40.7867512  23.4531353  30.1975963  41.3836239  22.6173898  28.7409609
  71.4931315  40.0506923  65.5375572  71.7387704  40.3455384  66.4819307
  72.6392582  39.3735563  64.8855691  72.9054681  38.5057794  65.4787382
  73.4691107  40.0693035  64.8439559  72.3433214  39.0741522  63.8859929
  70.3496925  39.1069552  65.5631226  70.6353450  38.2408780  66.1502835
  70.1167115  38.8164598  64.5452654  69.5040543  39.6085314  66.0196896
  71.1124891  41.2173126  64.7060590  71.9556235  41.8975259  64.6655826
  70.2600734  41.7029201  65.1696308  70.8569461  40.8671746  63.7129954
  40.1176271  25.0500208  23.5396390  40.3632660  25.3448670  24.4840125
  41.2637538  24.3728849  22.8876509  41.5299637  23.5051080  23.4808199
  42.0936063  25.0686321  22.8460377  40.9678170  24.0734807  21.8880747
  38.9741881  24.1062838  23.5652044  39.2598406  23.2402065  24.1523652
  38.7412071  23.8157883  22.5473472  38.1285499  24.6078599  24.0217714
  39.7369847  26.2166412  22.7081408  40.5801191  26.8968545  22.6676644
  38.8845690  26.7022487  23.1717126  39.4814417  25.8665032  21.7150772
  72.5382815  45.1247841  62.0088770  72.7839204  45.4196303  62.9532505
  73.6844082  44.4476482  61.3568888  73.9506181  43.5798713  61.9500579
  74.5142607  45.1433954  61.3152757  73.3884714  44.1482440  60.3573126
  71.3948425  44.1810471  62.0344423  71.6804950  43.3149698  62.6216032
  71.1618615  43.8905516  61.0165851  70.5492043  44.6826232  62.4910093
  72.1576391  46.2914045  61.1773787  73.0007735  46.9716178  61.1369023
  71.3052234  46.7770120  61.6409505  71.9020961  45.9412665  60.1843152
  44.1101094  31.9490912  23.5081622  44.3557482  32.2439373  24.4525357
  45.2562360  31.2719552  22.8561741  45.5224460  30.4041784  23.4493431
  46.0860886  31.9677024  22.8145609  44.9602992  30.9725511  21.8565979
  42.9666703  31.0053541  23.5337276  43.2523228  30.1392769  24.1208884
  42.7336894  30.7148587  22.5158704  42.1210322  31.5069303  23.9902946
  43.7294669  33.1157115  22.6766639  44.5726013  33.7959248  22.6361876
  42.8770512  33.6013190  23.1402357  43.4739239  32.7655735  21.6836004
  61.7941027  42.8989621  44.4913829  62.0397415  43.1938082  45.4357564
  62.9402294  42.2218261  43.8393948  63.2064393  41.3540492  44.4325638
  63.7700819  42.9175733  43.7977816  62.6442925  41.9224220  42.8398186
  60.6506637  41.9552250  44.5169483  60.9363161  41.0891478  45.1041091
  60.4176827  41.6647296  43.4990911  59.8050255  42.4568012  44.9735153
  61.4134603  44.0655824  43.6598846  62.2565946  44.7457957  43.6194083
  60.5610445  44.5511899  44.1234564  61.1579173  43.7154444  42.6668211
  64.7414349  44.7239406  47.9885863  64.9870737  45.0187867  48.9329599
  65.8875616  44.0468046  47.3365982  66.1537715  43.1790277  47.9297673
  66.7174141  44.7425518  47.2949850  65.5916247  43.7474005  46.3370220
  63.5979959  43.7802035  48.0141517  63.8836483  42.9141263  48.6013126
  63.3650149  43.4897080  46.9962945  62.7523577  44.2817796  48.4707187
  64.3607925  45.8905609  47.1570881  65.2039268  46.5707742  47.1166117
  63.5083768  46.3761684  47.6206599  64.1052495  45.5404229  46.1640246
  67.6887671  46.5489190  51.4857898  67.9344060  46.8437652  52.4301633
  68.8348938  45.8717831  50.8338017  69.1011037  45.0040062  51.4269707
  69.6647463  46.5675303  50.7921885  68.5389569  45.5723790  49.8342255
  66.5453281  45.6051820  51.5113552  66.8309805  44.7391048  52.0985160
  66.3123471  45.3146865  50.4934980  65.6996899  46.1067581  51.9679222
  67.3081247  47.7155394  50.6542915  68.1512590  48.3957527  50.6138152
  66.4557090  48.2011469  51.1178633  67.0525817  47.3654014  49.6612280
  48.1025916  38.8481615  23.4766854  48.3482304  39.1430077  24.4210589
  49.2487183  38.1710256  22.8246972  49.5149282  37.3032487  23.4178663
  50.0785708  38.8667728  22.7830841  48.9527814  37.8716215  21.8251211
  46.9591526  37.9044245  23.5022507  47.2448050  37.0383473  24.0894116
  46.7261716  37.6139290  22.4843936  46.1135144  38.4060006  23.9588178
  47.7219492  40.0147819  22.6451871  48.5650835  40.6949952  22.6047108
  46.8695335  40.5003894  23.1087589  47.4664062  39.6646439  21.6521236
  62.8392527  47.9730540  40.9627026  63.0848915  48.2679001  41.9070761
  63.9853794  47.2959180  40.3107145  64.2515893  46.4281411  40.9038836
  64.8152319  47.9916652  40.2691013  63.6894425  46.9965139  39.3111383
  61.6958137  47.0293169  40.9882680  61.9814661  46.1632397  41.5754289
  61.4628327  46.7388214  39.9704108  60.8501755  47.5308930  41.4448350
  62.4586103  49.1396743  40.1312044  63.3017446  49.8198876  40.0907280
  61.6061946  49.6252818  40.5947762  62.2030673  48.7895363  39.1381409
  49.1477416  43.9222534  19.9480051  49.3933805  44.2170995  20.8923786
  50.2938683  43.2451175  19.2960170  50.5600782  42.3773406  19.8891861
  51.1237208  43.9408646  19.2544038  49.9979314  42.9457133  18.2964408
  48.0043026  42.9785164  19.9735705  48.2899550  42.1124391  20.5607314
  47.7713216  42.6880209  18.9557133  47.1586644  43.4800925  20.4301375
  48.7670992  45.0888737  19.1165069  49.6102335  45.7690871  19.0760305
  47.9146835  45.5744812  19.5800787  48.5115562  44.7387358  18.1234433
  60.9370705  51.2221673  33.9368189  61.1827093  51.5170135  34.8811924
  62.0831972  50.5450314  33.2848308  62.3494071  49.6772545  33.8779999
  62.9130497  51.2407786  33.2432176  61.7872603  50.2456272  32.2852546
  59.7936315  50.2784303  33.9623843  60.0792839  49.4123530  34.5495452
  59.5606505  49.9879348  32.9445271  58.9479933  50.7800064  34.4189513
  60.5564281  52.3887877  33.1053207  61.3995624  53.0690010  33.0648443
  59.7040123  52.8743952  33.5688925  60.3008851  52.0386497  32.1122571
  56.0875561  52.6463022  23.4137318  56.3331949  52.9411484  24.3581053
  57.2336827  51.9691663  22.7617436  57.4998926  51.1013894  23.3549127
  58.0635353  52.6649135  22.7201305  56.9377459  51.6697622  21.7621674
  54.9441170  51.7025652  23.4392971  55.2297695  50.8364880  24.0264580
  54.7111361  51.4120697  22.4214399  54.0984789  52.2041413  23.8958641
  55.7069136  53.8129226  22.5822335  56.5500480  54.4931359  22.5417571
  54.8544979  54.2985301  23.0458053  55.4513706  53.4627846  21.5891700
  61.9822205  56.2962592  30.4081387  62.2278593  56.5911053  31.3525122
  63.1283472  55.6191233  29.7561505  63.3945571  54.7513464  30.3493196
  63.9581997  56.3148704  29.7145374  62.8324103  55.3197191  28.7565743
  60.8387815  55.3525222  30.4337040  61.1244339  54.4864449  31.0208649
  60.6058005  55.0620267  29.4158468  59.9931433  55.8540983  30.8902710
  61.6015781  57.4628795  29.5766404  62.4447124  58.1430928  29.5361640
  60.7491624  57.9484870  30.0402122  61.3460351  57.1127416  28.5835769
  41.9711410   9.7167768  57.7129159  42.2167799  10.0116230  58.6572894
  43.1172677   9.0396409  57.0609277  43.3834776   8.1718640  57.6540968
  43.9471202   9.7353881  57.0193146  42.8213308   8.7402367  56.0613515
  40.8277020   8.7730398  57.7384812  41.1133545   7.9069625  58.3256421
  40.5947210   8.4825443  56.7206240  39.9820638   9.2746159  58.1950482
  41.5904986  10.8833972  56.8814176  42.4336329  11.5636105  56.8409412
  40.7380829  11.3690047  57.3449894  41.3349556  10.5332592  55.8883541
  47.8658055  13.3667338  64.7073228  48.1114443  13.6615799  65.6516963
  49.0119321  12.6895979  64.0553346  49.2781420  11.8218210  64.6485037
  49.8417847  13.3853450  64.0137215  48.7159953  12.3901937  63.0557584
  46.7223664  12.4229967  64.7328881  47.0080189  11.5569195  65.3200490
  46.4893854  12.1325013  63.7150309  45.8767283  12.9245729  65.1894551
  47.4851630  14.5333541  63.8758245  48.3282974  15.2135674  63.8353482
  46.6327473  15.0189616  64.3393963  47.2296200  14.1832162  62.8827610
  43.0162910  14.7908687  54.1842356  43.2619299  15.0857148  55.1286091
  44.1624177  14.1137328  53.5322475  44.4286276  13.2459559  54.1254165
  44.9922702  14.8094799  53.4906343  43.8664809  13.8143286  52.5326713
  41.8728520  13.8471316  54.2098010  42.1585045  12.9810544  54.7969618
  41.6398710  13.5566362  53.1919438  41.0272138  14.3487078  54.6663680
  42.6356486  15.9574890  53.3527373  43.4787830  16.6377023  53.3122610
  41.7832329  16.4430965  53.8163092  42.3801056  15.6073511  52.3596738
  51.8582877  20.2658041  64.6758459  52.1039265  20.5606503  65.6202195
  53.0044144  19.5886682  64.0238578  53.2706243  18.7208913  64.6170269
  53.8342669  20.2844154  63.9822446  52.7084775  19.2892641  63.0242816
  50.7148487  19.3220671  64.7014113  51.0005011  18.4559899  65.2885722
  50.4818677  19.0315716  63.6835541  49.8692105  19.8236432  65.1579783
  51.4776453  21.4324245  63.8443477  52.3207796  22.1126378  63.8038713
  50.6252295  21.9180320  64.3079195  51.2221023  21.0822865  62.8512842
  54.8056199  22.0907826  68.1730494  55.0512587  22.3856288  69.1174229
  55.9517466  21.4136467  67.5210613  56.2179565  20.5458698  68.1142303
  56.7815991  22.1093939  67.4794481  55.6558097  21.1142425  66.5214851
  53.6621809  21.1470456  68.1986148  53.9478333  20.2809683  68.7857756
  53.4291999  20.8565501  67.1807576  52.8165427  21.6486217  68.6551818
  54.4249775  23.2574030  67.3415512  55.2681118  23.9376163  67.3010748
  53.5725618  23.7430104  67.8051230  54.1694345  22.9072650  66.3484876
  57.7529521  23.9157611  71.6702529  57.9985910  24.2106072  72.6146264
  58.8990788  23.2386252  71.0182647  59.1652887  22.3708483  71.6114338
  59.7289313  23.9343723  70.9766515  58.6031420  22.9392210  70.0186885
  56.6095131  22.9720241  71.6958182  56.8951656  22.1059468  72.2829791
  56.3765321  22.6815286  70.6779610  55.7638749  23.4736002  72.1523852
  57.3723097  25.0823814  70.8387546  58.2154441  25.7625948  70.7982782
  56.5198940  25.5679889  71.3023264  57.1167667  24.7322435  69.8456911
  41.1141088  18.0399821  47.1583519  41.3597477  18.3348282  48.1027254
  42.2602355  17.3628461  46.5063637  42.5264454  16.4950693  47.0995328
  43.0900880  18.0585933  46.4647506  41.9642987  17.0634420  45.5067876
  39.9706698  17.0962450  47.1839172  40.2563223  16.2301678  47.7710781
  39.7376888  16.8057496  46.1660601  39.1250316  17.5978212  47.6404843
  40.7334664  19.2066024  46.3268536  41.5766008  19.8868157  46.2863773
  39.8810507  19.6922099  46.7904254  40.4779234  18.8564644  45.3337901
  61.7454344  30.8148315  71.6387760  61.9910732  31.1096776  72.5831495
  62.8915610  30.1376955  70.9867879  63.1577709  29.2699186  71.5799570
  63.7214136  30.8334427  70.9451747  62.5956242  29.8382914  69.9872117
  60.6019953  29.8710944  71.6643414  60.8876478  29.0050172  72.2515023
  60.3690143  29.5805989  70.6464842  59.7563572  30.3726705  72.1209084
  61.3647919  31.9814518  70.8072778  62.2079263  32.6616651  70.7668014
  60.5123762  32.4670593  71.2708496  61.1092489  31.6313138  69.8142143
  39.2119266  21.2890955  40.1324682  39.4575655  21.5839416  41.0768417
  40.3580533  20.6119595  39.4804800  40.6242632  19.7441826  40.0736491
  41.1879058  21.3077067  39.4388669  40.0621165  20.3125554  38.4809039
  38.0684876  20.3453584  40.1580335  38.3541401  19.4792812  40.7451944
  37.8355066  20.0548630  39.1401764  37.2228494  20.8469346  40.6146006
  38.8312842  22.4557158  39.3009699  39.6744185  23.1359291  39.2604936
  37.9788685  22.9413233  39.7645417  38.5757412  22.1055778  38.3079064
  62.7905844  35.8889233  68.1100958  63.0362232  36.1837695  69.0544693
  63.9367111  35.2117874  67.4581076  64.2029210  34.3440105  68.0512767
  64.7665636  35.9075346  67.4164945  63.6407742  34.9123832  66.4585315
  61.6471453  34.9451863  68.1356611  61.9327978  34.0791090  68.7228220
  61.4141644  34.6546908  67.1178040  60.8015072  35.4467624  68.5922282
  62.4099419  37.0555437  67.2785975  63.2530763  37.7357570  67.2381212
  61.5575262  37.5411512  67.7421693  62.1543989  36.7054057  66.2855340
  34.3624122  22.7132304  29.6093810  34.6080510  23.0080765  30.5537545
  35.5085389  22.0360944  28.9573929  35.7747488  21.1683175  29.5505619
  36.3383914  22.7318416  28.9157797  35.2126020  21.7366903  27.9578167
  33.2189732  21.7694933  29.6349464  33.5046256  20.9034161  30.2221073
  32.9859922  21.4789979  28.6170892  32.3733350  22.2710695  30.0915134
  33.9817698  23.8798507  28.7778828  34.8249041  24.5600640  28.7374064
  33.1293541  24.3654582  29.2414546  33.7262268  23.5297127  27.7848192
  37.3097444  24.5382089  33.1065845  37.5553833  24.8330550  34.0509580
  38.4558711  23.8610729  32.4545963  38.7220810  22.9932960  33.0477654
  39.2857236  24.5568201  32.4129832  38.1599342  23.5616688  31.4550201
  36.1663054  23.5944718  33.1321498  36.4519578  22.7283946  33.7193107
  35.9333244  23.3039764  32.1142926  35.3206672  24.0960480  33.5887169
  36.9291020  25.7048292  32.2750862  37.7722363  26.3850425  32.2346099
  36.0766863  26.1904367  32.7386580  36.6735590  25.3546912  31.2820227
  63.8357344  40.9630152  64.5814155  64.0813732  41.2578613  65.5257890
  64.9818611  40.2858793  63.9294274  65.2480710  39.4181024  64.5225965
  65.8117136  40.9816264  63.8878142  64.6859242  39.9864751  62.9298512
  62.6922954  40.0192781  64.6069809  62.9779478  39.1532009  65.1941418
  62.4593144  39.7287827  63.5891237  61.8466572  40.5208543  65.0635479
  63.4550920  42.1296355  63.7499173  64.2982263  42.8098488  63.7094409
  62.6026762  42.6152430  64.2134891  63.1995490  41.7794976  62.7568537
  32.4602300  25.9623438  22.5834973  32.7058688  26.2571899  23.5278708
  33.6063567  25.2852078  21.9315092  33.8725666  24.4174309  22.5246782
  34.4362092  25.9809550  21.8898960  33.3104198  24.9858037  20.9319330
  31.3167910  25.0186067  22.6090627  31.6024434  24.1525295  23.1962235
  31.0838100  24.7281113  21.5912055  30.4711528  25.5201829  23.0656297
  32.0795876  27.1289641  21.7519991  32.9227219  27.8091774  21.7115227
  31.2271719  27.6145716  22.2155709  31.8240446  26.7788261  20.7589355
  64.8808844  46.0371071  61.0527353  65.1265232  46.3319532  61.9971088
  66.0270111  45.3599711  60.4007471  66.2932210  44.4921942  60.9939162
  66.8568636  46.0557183  60.3591340  65.7310742  45.0605670  59.4011709
  63.7374454  45.0933700  61.0783006  64.0230978  44.2272928  61.6654615
  63.5044644  44.8028746  60.0604434  62.8918072  45.5949462  61.5348676
  64.5002420  47.2037274  60.2212370  65.3433763  47.8839407  60.1807606
  63.6478263  47.6893349  60.6848088  64.2446990  46.8535894  59.2281735
  33.5053800  31.0364356  19.0548170  33.7510188  31.3312818  19.9991905
  34.6515067  30.3592997  18.4028289  34.9177166  29.4915228  18.9959980
  35.4813592  31.0550469  18.3612157  34.3555698  30.0598956  17.4032527
  32.3619410  30.0926986  19.0803824  32.6475934  29.2266214  19.6675433
  32.1289600  29.8022031  18.0625252  31.5163028  30.5942747  19.5369494
  33.1247376  32.2030560  18.2233188  33.9678719  32.8832693  18.1828424
  32.2723219  32.6886635  18.6868906  32.8691946  31.8529180  17.2302553
  36.4527122  32.8614141  22.5520205  36.6983511  33.1562602  23.4963940
  37.5988389  32.1842782  21.9000324  37.8650488  31.3165013  22.4932014
  38.4286914  32.8800253  21.8584192  37.3029021  31.8848740  20.9004562
  35.3092732  31.9176771  22.5775859  35.5949257  31.0515998  23.1647467
  35.0762922  31.6271816  21.5597287  34.4636350  32.4192532  23.0341529
  36.0720698  34.0280345  21.7205222  36.9152042  34.7082478  21.6800459
  35.2196541  34.5136419  22.1840940  35.8165268  33.6778965  20.7274587
  60.0313700  47.4612420  50.5296481  60.2770088  47.7560881  51.4740216
  61.1774967  46.7841060  49.8776600  61.4437066  45.9163291  50.4708290
  62.0073492  47.4798532  49.8360468  60.8815598  46.4847019  48.8780838
  58.8879310  46.5175049  50.5552135  59.1735834  45.6514277  51.1423743
  58.6549500  46.2270095  49.5373563  58.0422928  47.0190811  51.0117805
  59.6507276  48.6278623  49.6981498  60.4938619  49.3080756  49.6576735
  58.7983118  49.1134698  50.1617216  59.3951846  48.2777243  48.7050863
  31.6031978  34.2855490  12.0289333  31.8488366  34.5803952  12.9733068
  32.7493245  33.6084131  11.3769452  33.0155344  32.7406362  11.9701143
  33.5791770  34.3041603  11.3353320  32.4533876  33.3090089  10.3773690
  30.4597588  33.3418120  12.0544987  30.7454112  32.4757347  12.6416596
  30.2267778  33.0513165  11.0366415  29.6141206  33.8433881  12.5110657
  31.2225554  35.4521694  11.1974351  32.0656897  36.1323827  11.1569587
  30.3701397  35.9377768  11.6610069  30.9670124  35.1020314  10.2043716
  37.4978622  37.9355060  19.0233402  37.7435011  38.2303521  19.9677137
  38.6439889  37.2583700  18.3713521  38.9101988  36.3905932  18.9645212
  39.4738414  37.9541172  18.3297389  38.3480521  36.9589659  17.3717759
  36.3544232  36.9917689  19.0489056  36.6400757  36.1256917  19.6360665
  36.1214422  36.7012735  18.0310484  35.5087850  37.4933451  19.5054726
  37.1172198  39.1021263  18.1918420  37.9603542  39.7823396  18.1513656
  36.2648041  39.5877338  18.6554138  36.8616768  38.7519883  17.1987785
  40.4451945  39.7604845  22.5205437  40.6908333  40.0553306  23.4649172
  41.5913211  39.0833485  21.8685555  41.8575310  38.2155716  22.4617246
  42.4211737  39.7790957  21.8269424  41.2953843  38.7839444  20.8689794
  39.3017554  38.8167474  22.5461090  39.5874079  37.9506702  23.1332699
  39.0687744  38.5262520  21.5282519  38.4561173  39.3183236  23.0026761
  40.0645520  40.9271048  21.6890454  40.9076864  41.6073181  21.6485691
  39.2121363  41.4127123  22.1526172  39.8090090  40.5769668  20.6959819
  43.3925267  41.5854630  26.0177471  43.6381655  41.8803091  26.9621206
  44.5386534  40.9083270  25.3657590  44.8048633  40.0405501  25.9589281
  45.3685059  41.6040742  25.3241458  44.2427165  40.6089229  24.3661828
  42.2490877  40.6417259  26.0433125  42.5347401  39.7756487  26.6304734
  42.0161067  40.3512304  25.0254553  41.4034495  41.1433020  26.4998795
  43.0118843  42.7520833  25.1862489  43.8550186  43.4322966  25.1457725
  42.1594685  43.2376908  25.6498207  42.7563413  42.4019453  24.1931854
  55.1818555  48.8853769  40.0065609  55.4274944  49.1802230  40.9509344
  56.3279822  48.2082409  39.3545728  56.5941921  47.3404640  39.9477419
  57.1578348  48.9039881  39.3129596  56.0320454  47.9088368  38.3549966
  54.0384165  47.9416398  40.0321263  54.3240690  47.0755626  40.6192872
  53.8054355  47.6511444  39.0142691  53.1927784  48.4432160  40.4886933
  54.8012131  50.0519972  39.1750627  55.6443475  50.7322105  39.1345863
  53.9487974  50.5376047  39.6386345  54.5456701  49.7018592  38.1819992
  35.5956800  41.1846194  11.9974565  35.8413189  41.4794655  12.9418300
  36.7418067  40.5074834  11.3454684  37.0080166  39.6397065  11.9386375
  37.5716592  41.2032306  11.3038552  36.4458699  40.2080793  10.3458922
  34.4522410  40.2408823  12.0230219  34.7378935  39.3748051  12.6101828
  34.2192600  39.9503869  11.0051647  33.6066028  40.7424585  12.4795889
  35.2150376  42.3512397  11.1659583  36.0581720  43.0314530  11.1254819
  34.3626219  42.8368472  11.6295301  34.9594946  42.0011017  10.1728947
  38.5430123  43.0095979  15.4946600  38.7886511  43.3044440  16.4390335
  39.6891389  42.3324619  14.8426718  39.9553488  41.4646850  15.4358409
  40.5189915  43.0282091  14.8010587  39.3932021  42.0330578  13.8430956
  37.3995732  42.0658608  15.5202253  37.6852257  41.1997836  16.1073862
  37.1665922  41.7753653  14.5023681  36.5539351  42.5674370  15.9767924
  38.1623698  44.1762182  14.6631617  39.0055042  44.8564315  14.6226854
  37.3099541  44.6618257  15.1267335  37.9068268  43.8260802  13.6700982
  41.4903445  44.8345763  18.9918634  41.7359833  45.1294225  19.9362369
  42.6364712  44.1574404  18.3398753  42.9026811  43.2896635  18.9330444
  43.4663237  44.8531876  18.2982621  42.3405343  43.8580363  17.3402991
  40.3469055  43.8908393  19.0174288  40.6325579  43.0247621  19.6045897
  40.1139245  43.6003438  17.9995716  39.5012673  44.3924154  19.4739958
  41.1097021  46.0011967  18.1603652  41.9528364  46.6814100  18.1198888
  40.2572863  46.4868042  18.6239370  40.8541590  45.6510587  17.1673016
  44.4376767  46.6595548  22.4890669  44.6833155  46.9544010  23.4334404
  45.5838034  45.9824189  21.8370787  45.8500133  45.1146420  22.4302478
  46.4136559  46.6781661  21.7954656  45.2878665  45.6830147  20.8375025
  43.2942377  45.7158178  22.5146322  43.5798901  44.8497405  23.1017931
  43.0612567  45.4253223  21.4967750  42.4485995  46.2173939  22.9711993
  44.0570343  47.8261752  21.6575686  44.9001686  48.5063885  21.6170923
  43.2046186  48.3117826  22.1211404  43.8014913  47.4760372  20.6645051
  47.3850089  48.4845333  25.9862703  47.6306478  48.7793794  26.9306438
  48.5311356  47.8073974  25.3342822  48.7973455  46.9396205  25.9274513
  49.3609881  48.5031445  25.2926690  48.2351987  47.5079932  24.3347060
  46.2415699  47.5407963  26.0118357  46.5272223  46.6747190  26.5989966
  46.0085889  47.2503008  24.9939785  45.3959317  48.0423724  26.4684027
  47.0043665  49.6511536  25.1547721  47.8475008  50.3313669  25.1142957
  46.1519508  50.1367611  25.6183439  46.7488235  49.3010157  24.1617085
  56.2270056  53.9594688  36.4778807  56.4726444  54.2543149  37.4222542
  57.3731322  53.2823328  35.8258925  57.6393421  52.4145559  36.4190616
  58.2029848  53.9780800  35.7842794  57.0771954  52.9829287  34.8263164
  55.0835665  53.0157317  36.5034460  55.3692190  52.1496545  37.0906069
  54.8505856  52.7252362  35.4855888  54.2379284  53.5173078  36.9600131
  55.8463631  55.1260891  35.6463824  56.6894975  55.8063024  35.6059061
  54.9939474  55.6116966  36.1099542  55.5908201  54.7759511  34.6533189
  51.3774911  55.3836037  25.9547935  51.6231300  55.6784498  26.8991670
  52.5236178  54.7064677  25.3028054  52.7898277  53.8386908  25.8959744
  53.3534704  55.4022149  25.2611922  52.2276810  54.4070636  24.3032292
  50.2340521  54.4398666  25.9803589  50.5197046  53.5737894  26.5675197
  50.0010711  54.1493711  24.9625017  49.3884139  54.9414427  26.4369259
  50.9968487  56.5502240  25.1232953  51.8399831  57.2304373  25.0828189
  50.1444330  57.0358315  25.5868671  50.7413057  56.2000860  24.1302317
  54.3248234  57.2085821  29.4519970  54.5704622  57.5034283  30.3963705
  55.4709500  56.5314462  28.8000088  55.7371599  55.6636693  29.3931779
  56.3008026  57.2271934  28.7583957  55.1750132  56.2320421  27.8004326
  53.1813843  56.2648451  29.4775623  53.4670368  55.3987679  30.0647232
  52.9484033  55.9743496  28.4597051  52.3357462  56.7664212  29.9341293
  53.9441809  58.3752025  28.6204987  54.7873153  59.0554158  28.5800223
  53.0917652  58.8608100  29.0840705  53.6886379  58.0250645  27.6274352
  38.3062261  17.5281701  56.7252973  38.5518649  17.8230162  57.6696709
  39.4523528  16.8510342  56.0733092  39.7185627  15.9832573  56.6664783
  40.2822053  17.5467813  56.0316960  39.1564159  16.5516300  55.0737330
  37.1627871  16.5844331  56.7508627  37.4484395  15.7183558  57.3380236
  36.9298061  16.2939376  55.7330055  36.3171489  17.0860092  57.2074297
  37.9255837  18.6947905  55.8937991  38.7687180  19.3750038  55.8533227
  37.0731680  19.1803979  56.3573709  37.6700407  18.3446525  54.9007356
  50.0955550  24.8280840  70.7141112  50.3411938  25.1229302  71.6584847
  51.2416817  24.1509481  70.0621230  51.5078916  23.2831712  70.6552921
  52.0715342  24.8466953  70.0205098  50.9457448  23.8515440  69.0625468
  48.9521160  23.8843470  70.7396765  49.2377684  23.0182698  71.3268374
  48.7191350  23.5938515  69.7218193  48.1064778  24.3859231  71.1962435
  49.7149126  25.9947044  69.8826129  50.5580469  26.6749177  69.8421365
  48.8624968  26.4803119  70.3461847  49.4593696  25.6445664  68.8895494
  53.0428872  26.6530625  74.2113146  53.2885260  26.9479087  75.1556881
  54.1890139  25.9759266  73.5593265  54.4552238  25.1081497  74.1524955
  55.0188664  26.6716738  73.5177133  53.8930770  25.6765224  72.5597503
  51.8994482  25.7093255  74.2368800  52.1851006  24.8432482  74.8240408
  51.6664672  25.4188300  73.2190228  51.0538100  26.2109016  74.6934470
  52.6622448  27.8196829  73.3798164  53.5053791  28.4998962  73.3393400
  51.8098291  28.3052903  73.8433882  52.4067018  27.4695449  72.3867528
  36.4040439  20.7772835  49.6994136  36.6496827  21.0721296  50.6437871
  37.5501706  20.1001476  49.0474255  37.8163805  19.2323707  49.6405946
  38.3800231  20.7958947  49.0058123  37.2542337  19.8007434  48.0478493
  35.2606049  19.8335465  49.7249790  35.5462573  18.9674692  50.3121399
  35.0276239  19.5430510  48.7071218  34.4149667  20.3351226  50.1815460
  36.0234015  21.9439038  48.8679154  36.8665358  22.6241171  48.8274390
  35.1709858  22.4295113  49.3314872  35.7678585  21.5937659  47.8748519
  54.0880372  31.7271544  70.6826343  54.3336761  32.0220005  71.6270078
  55.2341639  31.0500185  70.0306462  55.5003738  30.1822416  70.6238153
  56.0640164  31.7457656  69.9890330  54.9382270  30.7506143  69.0310700
  52.9445982  30.7834173  70.7081997  53.2302506  29.9173401  71.2953606
  52.7116172  30.4929219  69.6903425  52.0989600  31.2849935  71.1647667
  53.7073948  32.8937747  69.8511361  54.5505291  33.5739880  69.8106597
  52.8549791  33.3793822  70.3147079  53.4518518  32.5436368  68.8580726
  57.0353694  33.5521329  74.1798378  57.2810083  33.8469790  75.1242113
  58.1814961  32.8749969  73.5278497  58.4477060  32.0072200  74.1210187
  59.0113486  33.5707441  73.4862365  57.8855593  32.5755928  72.5282735
  55.8919304  32.6083958  74.2054032  56.1775829  31.7423186  74.7925640
  55.6589494  32.3179004  73.1875460  55.0462922  33.1099720  74.6619702
  56.6547270  34.7187532  73.3483395  57.4978614  35.3989665  73.3078632
  55.8023113  35.2043607  73.8119113  56.3991840  34.3686152  72.3552760
  34.5018617  24.0263969  42.6735299  34.7475005  24.3212430  43.6179034
  35.6479884  23.3492609  42.0215418  35.9141983  22.4814841  42.6147109
  36.4778409  24.0450081  41.9799286  35.3520515  23.0498568  41.0219656
  33.3584227  23.0826598  42.6990953  33.6440751  22.2165826  43.2862562
  33.1254417  22.7921644  41.6812381  32.5127845  23.5842360  43.1556623
  34.1212193  25.1930172  41.8420317  34.9643536  25.8732305  41.8015553
  33.2688036  25.6786247  42.3056035  33.8656763  24.8428792  40.8489681
  58.0805194  38.6262247  70.6511575  58.3261583  38.9210709  71.5955310
  59.2266461  37.9490888  69.9991694  59.4928560  37.0813119  70.5923385
  60.0564987  38.6448360  69.9575562  58.9307093  37.6496847  68.9995932
  56.9370804  37.6824877  70.6767229  57.2227329  36.8164105  71.2638838
  56.7040994  37.3919922  69.6588657  56.0914422  38.1840638  71.1332899
  57.6998770  39.7928451  69.8196593  58.5430114  40.4730584  69.7791829
  56.8474613  40.2784526  70.2832311  57.4443340  39.4427071  68.8265958
  29.6523473  25.4505318  32.1504428  29.8979861  25.7453779  33.0948163
  30.7984740  24.7733959  31.4984546  31.0646839  23.9056190  32.0916237
  31.6283265  25.4691430  31.4568415  30.5025371  24.4739917  30.4988784
  28.5089083  24.5067947  32.1760081  28.7945607  23.6407175  32.7631690
  28.2759273  24.2162993  31.1581509  27.6632701  25.0083709  32.6325752
  29.2717049  26.6171521  31.3189445  30.1148392  27.2973654  31.2784682
  28.4192891  27.1027596  31.7825163  29.0161619  26.2670142  30.3258810
  59.1256695  43.7003166  67.1224773  59.3713083  43.9951627  68.0668508
  60.2717961  43.0231807  66.4704891  60.5380060  42.1554038  67.0636582
  61.1016487  43.7189278  66.4288760  59.9758593  42.7237765  65.4709129
  57.9822304  42.7565796  67.1480426  58.2678829  41.8905023  67.7352035
  57.7492494  42.4660841  66.1301854  57.1365923  43.2581557  67.6046097
  58.7450270  44.8669370  66.2909790  59.5881614  45.5471503  66.2505027
  57.8926113  45.3525444  66.7545508  58.4894840  44.5167990  65.2979155
  27.7501651  28.6996452  25.1245591  27.9958039  28.9944913  26.0689326
  28.8962918  28.0225092  24.4725709  29.1625017  27.1547323  25.0657400
  29.7261443  28.7182564  24.4309577  28.6003549  27.7231051  23.4729947
  26.6067260  27.7559081  25.1501244  26.8923785  26.8898309  25.7372853
  26.3737451  27.4654127  24.1322672  25.7610879  28.2574843  25.6066914
  27.3695226  29.8662655  24.2930608  28.2126570  30.5464788  24.2525844
  26.5171069  30.3518730  24.7566326  27.1139796  29.5161275  23.2999973
  57.2234873  46.9494300  60.0965936  57.4691261  47.2442761  61.0409671
  58.3696139  46.2722941  59.4446054  58.6358238  45.4045172  60.0377745
  59.1994665  46.9680412  59.4029922  58.0736771  45.9728899  58.4450292
  56.0800482  46.0056930  60.1221589  56.3657007  45.1396157  60.7093198
  55.8470672  45.7151975  59.1043017  55.2344101  46.5072691  60.5787259
  56.8428448  48.1160503  59.2650953  57.6859792  48.7962636  59.2246189
  55.9904291  48.6016578  59.7286671  56.5873018  47.7659124  58.2720318
  28.7953151  33.7737371  21.5958788  29.0409539  34.0685832  22.5402523
  29.9414418  33.0966011  20.9438906  30.2076517  32.2288242  21.5370597
  30.7712943  33.7923483  20.9022775  29.6455049  32.7971970  19.9443145
  27.6518761  32.8300000  21.6214442  27.9375285  31.9639228  22.2086050
  27.4188951  32.5395045  20.6035870  26.8062379  33.3315761  22.0780112
  28.4146727  34.9403574  20.7643805  29.2578070  35.6205707  20.7239042
  27.5622569  35.4259649  21.2279523  28.1591297  34.5902194  19.7713170
  55.3213050  50.1985434  53.0707098  55.5669439  50.4933895  54.0150834
  56.4674317  49.5214074  52.4187217  56.7336416  48.6536306  53.0118908
  57.2972843  50.2171546  52.3771085  56.1714949  49.2220033  51.4191455
  54.1778660  49.2548063  53.0962752  54.4635185  48.3887291  53.6834361
  53.9448850  48.9643109  52.0784180  53.3322279  49.7563825  53.5528422
  54.9406626  51.3651637  52.2392116  55.7837970  52.0453770  52.1987352
  54.0882469  51.8507712  52.7027834  54.6851196  51.0150257  51.2461481
  26.8931329  37.0228504  14.5699951  27.1387717  37.3176966  15.5143686
  28.0392596  36.3457145  13.9180069  28.3054695  35.4779376  14.5111760
  28.8691121  37.0414617  13.8763938  27.7433227  36.0463104  12.9184308
  25.7496939  36.0791134  14.5955604  26.0353463  35.2130362  15.1827213
  25.5167129  35.7886179  13.5777033  24.9040557  36.5806895  15.0521275
  26.5124905  38.1894708  13.7384968  27.3556248  38.8696841  13.6980205
  25.6600747  38.6750783  14.2020686  26.2569475  37.8393328  12.7454333
  53.4191228  53.4476568  46.0448261  53.6647617  53.7425029  46.9891996
  54.5652495  52.7705208  45.3928380  54.8314594  51.9027439  45.9860071
  55.3951021  53.4662680  45.3512248  54.2693127  52.4711167  44.3932618
  52.2756838  52.5039197  46.0703915  52.5613363  51.6378425  46.6575524
  52.0427028  52.2134243  45.0525343  51.4300456  53.0054959  46.5269585
  53.0384804  54.6142771  45.2133279  53.8816148  55.2944904  45.1728515
  52.1860647  55.0998846  45.6768997  52.7829374  54.2641391  44.2202644
  30.8856151  43.9219208  14.5385183  31.1312540  44.2167669  15.4828918
  32.0317418  43.2447849  13.8865301  32.2979517  42.3770080  14.4796992
  32.8615943  43.9405320  13.8449170  31.7358049  42.9453807  12.8869539
  29.7421761  42.9781837  14.5640836  30.0278285  42.1121065  15.1512445
  29.5091951  42.6876883  13.5462264  28.8965379  43.4797599  15.0206507
  30.5049727  45.0885411  13.7070200  31.3481070  45.7687544  13.6665437
  29.6525570  45.5741486  14.1705918  30.2494297  44.7384032  12.7139565
  45.6222762  53.0468132  32.0245355  45.8679150  53.3416593  32.9689090
  46.7684029  52.3696773  31.3725474  47.0346128  51.5019004  31.9657165
  47.5982554  53.0654244  31.3309342  46.4724660  52.0702731  30.3729712
  44.4788372  52.1030762  32.0501009  44.7644896  51.2369989  32.6372618
  44.2458562  51.8125807  31.0322437  43.6331990  52.6046523  32.5066679
  45.2416338  54.2134335  31.1930373  46.0847681  54.8936468  31.1525609
  44.3892181  54.6990410  31.6566091  44.9860908  53.8632956  30.1999737
  48.5696084  54.8717917  35.5217390  48.8152473  55.1666378  36.4661125
  49.7157351  54.1946557  34.8697508  49.9819450  53.3268788  35.4629199
  50.5455876  54.8904029  34.8281377  49.4197983  53.8952516  33.8701747
  47.4261694  53.9280546  35.5473043  47.7118219  53.0619774  36.1344652
  47.1931884  53.6375592  34.5294471  46.5805312  54.4296308  36.0038714
  48.1889660  56.0384120  34.6902407  49.0321003  56.7186253  34.6497644
  47.3365503  56.5240195  35.1538125  47.9334230  55.6882740  33.6971772
  51.5169406  56.6967702  39.0189424  51.7625795  56.9916163  39.9633159
  52.6630673  56.0196342  38.3669543  52.9292772  55.1518573  38.9601234
  53.4929199  56.7153814  38.3253411  52.3671305  55.7202301  37.3673781
  50.3735016  55.7530331  39.0445078  50.6591541  54.8869559  39.6316687
  50.1405206  55.4625377  38.0266506  49.5278634  56.2546093  39.5010748
  51.1362982  57.8633905  38.1874442  51.9794326  58.5436038  38.1469678
  50.2838825  58.3489980  38.6510160  50.8807552  57.5132525  37.1943806
  57.4116051  60.3467271  46.0133493  57.6572439  60.6415733  46.9577228
  58.5577318  59.6695912  45.3613612  58.8239417  58.8018143  45.9545303
  59.3875843  60.3653384  45.3197480  58.2617949  59.3701870  44.3617850
  56.2681661  59.4029901  46.0389147  56.5538185  58.5369128  46.6260756
  56.0351851  59.1124946  45.0210575  55.4225279  59.9045662  46.4954817
  57.0309627  61.5133475  45.1818511  57.8740970  62.1935608  45.1413747
  56.1785469  61.9989550  45.6454229  56.7754197  61.1632095  44.1887875
  60.3589373  62.1717056  49.5105528  60.6045761  62.4665517  50.4549263
  61.5050640  61.4945697  48.8585646  61.7712739  60.6267928  49.4517337
  62.3349165  62.1903168  48.8169515  61.2091271  61.1951655  47.8589885
  59.2154983  61.2279686  49.5361181  59.5011507  60.3618913  50.1232790
  58.9825173  60.9374731  48.5182610  58.3698601  61.7295447  49.9926852
  59.9782949  63.3383260  48.6790545  60.8214292  64.0185393  48.6385782
  59.1258792  63.8239334  49.1426263  59.7227519  62.9881880  47.6859910
  34.8780973  50.8209911  14.5070415  35.1237362  51.1158373  15.4514150
  36.0242240  50.1438552  13.8550533  36.2904339  49.2760783  14.4482224
  36.8540766  50.8396024  13.8134401  35.7282872  49.8444511  12.8554771
  33.7346583  49.8772541  14.5326068  34.0203108  49.0111769  15.1197677
  33.5016773  49.5867586  13.5147496  32.8890201  50.3788302  14.9891738
  34.4974549  51.9876115  13.6755432  35.3405893  52.6678248  13.6350668
  33.6450392  52.4732190  14.1391150  34.2419119  51.6374735  12.6824797
  37.8254296  52.6459696  18.0042449  38.0710684  52.9408158  18.9486184
  38.9715562  51.9688337  17.3522568  39.2377661  51.1010568  17.9454258
  39.8014088  52.6645809  17.3106436  38.6756194  51.6694295  16.3526806
  36.6819905  51.7022326  18.0298103  36.9676430  50.8361553  18.6169711
  36.4490096  51.4117371  17.0119531  35.8363524  52.2038087  18.4863773
  37.4447871  53.8125900  17.1727467  38.2879215  54.4928033  17.1322703
  36.5923714  54.2981974  17.6363185  37.1892441  53.4624520  16.1796831
  33.5961612  20.2654715  59.2663591  33.8418000  20.5603177  60.2107326
  34.7422879  19.5883356  58.6143710  35.0084978  18.7205587  59.2075400
  35.5721404  20.2840828  58.5727578  34.4463510  19.2889314  57.6147948
  32.4527222  19.3217345  59.2919245  32.7383746  18.4556572  59.8790853
  32.2197412  19.0312390  58.2740673  31.6070840  19.8233106  59.7484915
  33.2155188  21.4320919  58.4348608  34.0586531  22.1123052  58.3943845
  32.3631030  21.9176994  58.8984327  32.9599758  21.0819539  57.4417973
  36.5434934  22.0904500  62.7635625  36.7891322  22.3852961  63.7079361
  37.6896201  21.4133141  62.1115744  37.9558300  20.5455372  62.7047435
  38.5194726  22.1090612  62.0699612  37.3936832  21.1139099  61.1119982
  35.4000544  21.1467130  62.7891279  35.6857068  20.2806357  63.3762888
  35.1670734  20.8562175  61.7712707  34.5544162  21.6482891  63.2456949
  36.1628510  23.2570704  61.9320643  37.0059853  23.9372837  61.8915879
  35.3104353  23.7426778  62.3956361  35.9073080  22.9069324  60.9390008
  48.3328223  29.3903639  76.7523764  48.5784611  29.6852101  77.6967499
  49.4789490  28.7132280  76.1003882  49.7451589  27.8454511  76.6935573
  50.3088015  29.4089752  76.0587750  49.1830121  28.4138239  75.1008120
  47.1893833  28.4466269  76.7779417  47.4750357  27.5805497  77.3651026
  46.9564023  28.1561314  75.7600845  46.3437451  28.9482030  77.2345087
  47.9521799  30.5569843  75.9208781  48.7953142  31.2371976  75.8804017
  47.0997641  31.0425918  76.3844499  47.6966369  30.2068463  74.9278146
  34.6413112  25.3395634  55.7376788  34.8869500  25.6344095  56.6820523
  35.7874379  24.6624275  55.0856907  36.0536478  23.7946506  55.6788598
  36.6172904  25.3581746  55.0440775  35.4915010  24.3630233  54.0861145
  33.4978722  24.3958264  55.7632442  33.7835246  23.5297491  56.3504051
  33.2648912  24.1053309  54.7453870  32.6522340  24.8974025  56.2198112
  34.2606688  26.5061837  54.9061806  35.1038031  27.1863970  54.8657042
  33.4082531  26.9917912  55.3697524  34.0051258  26.1560458  53.9131171
  29.7917968  26.7636983  45.2145917  30.0374356  27.0585444  46.1589652
  30.9379235  26.0865624  44.5626035  31.2041334  25.2187855  45.1557726
  31.7677760  26.7823095  44.5209904  30.6419866  25.7871582  43.5630274
  28.6483578  25.8199613  45.2401570  28.9340102  24.9538840  45.8273179
  28.4153768  25.5294658  44.2222999  27.8027196  26.3215374  45.6967241
  29.4111544  27.9303186  44.3830934  30.2542887  28.6105320  44.3426171
  28.5587386  28.4159261  44.8466652  29.1556114  27.5801807  43.3900299
  32.7391290  28.5886768  48.7117951  32.9847678  28.8835229  49.6561686
  33.8852557  27.9115408  48.0598070  34.1514656  27.0437640  48.6529761
  34.7151082  28.6072880  48.0181938  33.5893188  27.6121367  47.0602308
  31.5956900  27.6449397  48.7373605  31.8813424  26.7788625  49.3245214
  31.3627090  27.3544443  47.7195033  30.7500518  28.1465159  49.1939275
  32.3584866  29.7552971  47.8802969  33.2016209  30.4355104  47.8398205
  31.5060709  30.2409046  48.3438687  32.1029436  29.4051591  46.8872333
  53.3704545  41.3635262  73.1922193  53.6160934  41.6583723  74.1365928
  54.5165812  40.6863902  72.5402311  54.7827911  39.8186133  73.1334002
  55.3464337  41.3821374  72.4986180  54.2206444  40.3869861  71.5406550
  52.2270155  40.4197891  73.2177846  52.5126680  39.5537119  73.8049455
  51.9940345  40.1292936  72.1999275  51.3813773  40.9213653  73.6743517
  52.9898121  42.5301465  72.3607210  53.8329464  43.2103598  72.3202447
  52.1373964  43.0157540  72.8242928  52.7342691  42.1800085  71.3676575
  27.8896146  30.0128117  38.1887080  28.1352534  30.3076578  39.1330815
  29.0357413  29.3356758  37.5367198  29.3019512  28.4678989  38.1298889
  29.8655938  30.0314229  37.4951067  28.7398044  29.0362716  36.5371436
  26.7461755  29.0690746  38.2142733  27.0318280  28.2029974  38.8014342
  26.5131946  28.7785792  37.1964161  25.9005374  29.5706508  38.6708404
  27.5089721  31.1794320  37.3572097  28.3521065  31.8596453  37.3167334
  26.6565564  31.6650395  37.8207815  27.2534291  30.8292941  36.3641462
  51.4682723  44.6126396  66.1663356  51.7139112  44.9074857  67.1107091
  52.6143990  43.9355036  65.5143474  52.8806089  43.0677267  66.1075165
  53.4442515  44.6312508  65.4727343  52.3184621  43.6360995  64.5147712
  50.3248333  43.6689025  66.1919009  50.6104858  42.8028253  66.7790618
  50.0918523  43.3784070  65.1740437  49.4791951  44.1704786  66.6484680
  51.0876299  45.7792599  65.3348373  51.9307642  46.4594732  65.2943610
  50.2352142  46.2648674  65.7984091  50.8320869  45.4291219  64.3417738
  25.9874324  33.2619251  31.1628243  26.2330712  33.5567712  32.1071978
  27.1335590  32.5847891  30.5108361  27.3997689  31.7170122  31.1040052
  27.9634116  33.2805363  30.4692229  26.8376222  32.2853850  29.5112599
  24.8439933  32.3181880  31.1883896  25.1296458  31.4521108  31.7755505
  24.6110124  32.0276926  30.1705324  23.9983552  32.8197642  31.6449566
  25.6067899  34.4285454  30.3313260  26.4499243  35.1087587  30.2908496
  24.7543742  34.9141529  30.7948978  25.3512469  34.0784074  29.3382625
  52.5134223  49.6867314  62.6376553  52.7590612  49.9815775  63.5820288
  53.6595490  49.0095955  61.9856672  53.9257589  48.1418186  62.5788362
  54.4894015  49.7053426  61.9440540  53.3636122  48.7101913  60.9860910
  51.3699833  48.7429944  62.6632207  51.6556358  47.8769171  63.2503815
  51.1370023  48.4524989  61.6453635  50.5243451  49.2445705  63.1197877
  52.1327799  50.8533518  61.8061571  52.9759143  51.5335651  61.7656807
  51.2803642  51.3389592  62.2697289  51.8772369  50.5032138  60.8130935
  50.6112401  52.9358448  55.6117716  50.8568790  53.2306909  56.5561451
  51.7573668  52.2587089  54.9597835  52.0235767  51.3909320  55.5529525
  52.5872193  52.9544560  54.9181703  51.4614300  51.9593047  53.9602073
  49.4678011  51.9921078  55.6373370  49.7534536  51.1260305  56.2244978
  49.2348201  51.7016123  54.6194798  48.6221629  52.4936839  56.0939040
  50.2305977  54.1024651  54.7802733  51.0737321  54.7826785  54.7397970
  49.3781820  54.5880726  55.2438451  49.9750547  53.7523272  53.7872098
  53.5585723  54.7608233  59.1089750  53.8042112  55.0556694  60.0533486
  54.7046990  54.0836873  58.4569869  54.9709089  53.2159105  59.0501560
  55.5345516  54.7794345  58.4153737  54.4087622  53.7842832  57.4574107
  52.4151333  53.8170862  59.1345404  52.7007858  52.9510090  59.7217013
  52.1821523  53.5265908  58.1166832  51.5694951  54.3186624  59.5911074
  53.1779299  55.9274436  58.2774768  54.0210643  56.6076569  58.2370004
  52.3255142  56.4130511  58.7410486  52.9223869  55.5773056  57.2844133
  22.1830680  39.7601519  17.1110568  22.4287068  40.0549980  18.0554303
  23.3291946  39.0830159  16.4590687  23.5954045  38.2152390  17.0522378
  24.1590472  39.7787631  16.4174555  23.0332578  38.7836118  15.4594925
  21.0396289  38.8164148  17.1366222  21.3252814  37.9503376  17.7237831
  20.8066479  38.5259193  16.1187650  20.1939908  39.3179909  17.5931892
  21.8024255  40.9267722  16.2795586  22.6455599  41.6069855  16.2390822
  20.9500098  41.4123797  16.7431304  21.5468825  40.5766342  15.2864951
  57.5510546  61.6598936  59.0774982  57.7966934  61.9547398  60.0218717
  58.6971813  60.9827577  58.4255101  58.9633912  60.1149808  59.0186792
  59.5270338  61.6785049  58.3838969  58.4012444  60.6833536  57.4259339
  56.4076156  60.7161566  59.1030636  56.6932680  59.8500794  59.6902245
  56.1746346  60.4256611  58.0852064  55.5619774  61.2177327  59.5596306
  57.1704122  62.8265140  58.2460000  58.0135465  63.5067273  58.2055236
  56.3179964  63.3121215  58.7095718  56.9148692  62.4763760  57.2529365
  26.1755502  46.6592222  17.0795800  26.4211890  46.9540683  18.0239535
  27.3216769  45.9820863  16.4275919  27.5878868  45.1143094  17.0207610
  28.1515294  46.6778334  16.3859787  27.0257400  45.6826821  15.4280157
  25.0321112  45.7154852  17.1051454  25.3177636  44.8494079  17.6923063
  24.7991302  45.4249897  16.0872882  24.1864730  46.2170613  17.5617124
  25.7949078  47.8258426  16.2480818  26.6380421  48.5060559  16.2076054
  24.9424920  48.3114500  16.7116536  25.5393648  47.4757046  15.2550182
  37.9648791  53.9591361  31.0683938  38.2105179  54.2539823  32.0127673
  39.1110057  53.2820002  30.4164057  39.3772156  52.4142233  31.0095748
  39.9408583  53.9777474  30.3747925  38.8150689  52.9825961  29.4168295
  36.8214400  53.0153991  31.0939592  37.1070925  52.1493219  31.6811201
  36.5884591  52.7249036  30.0761020  35.9758019  53.5169752  31.5505262
  37.5842366  55.1257565  30.2368956  38.4273710  55.8059698  30.1964192
  36.7318209  55.6113640  30.7004674  37.3286936  54.7756185  29.2438320
  58.5962046  66.7339855  55.5488180  58.8418434  67.0288316  56.4931915
  59.7423313  66.0568496  54.8968298  60.0085412  65.1890727  55.4899989
  60.5721838  66.7525967  54.8552167  59.4463944  65.7574454  53.8972537
  57.4527656  65.7902485  55.5743833  57.7384180  64.9241712  56.1615442
  57.2197846  65.4997530  54.5565262  56.6071274  66.2918246  56.0309504
  58.2155622  67.9006058  54.7173197  59.0586965  68.5808192  54.6768434
  57.3631465  68.3862133  55.1808915  57.9600192  67.5504679  53.7242562
  30.1680324  53.5582926  17.0481032  30.4136713  53.8531387  17.9924767
  31.3141591  52.8811566  16.3961151  31.5803690  52.0133797  16.9892841
  32.1440116  53.5769038  16.3545019  31.0182222  52.5817525  15.3965389
  29.0245934  52.6145555  17.0736686  29.3102459  51.7484783  17.6608294
  28.7916124  52.3240600  16.0558114  28.1789552  53.1161317  17.5302356
  29.7873900  54.7249129  16.2166050  30.6305243  55.4051262  16.1761286
  28.9349743  55.2105204  16.6801768  29.5318470  54.3747749  15.2235414
  33.1153646  55.3832710  20.5453067  33.3610035  55.6781172  21.4896802
  34.2614913  54.7061351  19.8933185  34.5277012  53.8383582  20.4864876
  35.0913438  55.4018823  19.8517054  33.9655545  54.4067310  18.8937423
  31.9719256  54.4395340  20.5708720  32.2575781  53.5734568  21.1580329
  31.7389446  54.1490385  19.5530148  31.1262874  54.9411101  21.0274390
  32.7347222  56.5498914  19.7138084  33.5778566  57.2301047  19.6733320
  31.8823065  57.0354989  20.1773802  32.4791792  56.1997534  18.7207449
  36.0626969  57.2082495  24.0425101  36.3083357  57.5030957  24.9868836
  37.2088235  56.5311136  23.3905220  37.4750334  55.6633367  23.9836910
  38.0386761  57.2268608  23.3489088  36.9128867  56.2317094  22.3909458
  34.9192578  56.2645125  24.0680755  35.2049103  55.3984352  24.6552363
  34.6862768  55.9740170  23.0502183  34.0736197  56.7660886  24.5246425
  35.6820544  58.3748699  23.2110119  36.5251888  59.0550832  23.1705355
  34.8296387  58.8604773  23.6745837  35.4265114  58.0247319  22.2179483
  39.0100291  59.0332280  27.5397136  39.2556679  59.3280741  28.4840871
  40.1561558  58.3560921  26.8877254  40.4223657  57.4883152  27.4808945
  40.9860083  59.0518392  26.8461123  39.8602189  58.0566879  25.8881492
  37.8665901  58.0894910  27.5652789  38.1522425  57.2234137  28.1524398
  37.6336091  57.7989955  26.5474217  37.0209519  58.5910671  28.0218459
  38.6293867  60.1998483  26.7082153  39.4725210  60.8800617  26.6677389
  37.7769709  60.6854558  27.1717871  38.3738437  59.8497104  25.7151518
  44.9046935  62.6831850  34.5341205  45.1503324  62.9780311  35.4784940
  46.0508202  62.0060490  33.8821323  46.3170301  61.1382721  34.4753014
  46.8806727  62.7017962  33.8405192  45.7548833  61.7066449  32.8825561
  43.7612545  61.7394479  34.5596858  44.0469069  60.8733707  35.1468467
  43.5282735  61.4489525  33.5418286  42.9156163  62.2410241  35.0162528
  44.5240511  63.8498053  33.7026222  45.3671854  64.5300186  33.6621458
  43.6716354  64.3354128  34.1661940  44.2685081  63.4996673  32.7095587
  53.7466902  68.1581204  45.0257308  53.9923290  68.4529665  45.9701043
  54.8928168  67.4809845  44.3737427  55.1590268  66.6132076  44.9669117
  55.7226694  68.1767316  44.3321295  54.5968800  67.1815803  43.3741665
  52.6032511  67.2143834  45.0512962  52.8889036  66.3483061  45.6384570
  52.3702702  66.9238879  44.0334390  51.7576130  67.7159595  45.5078632
  53.3660477  69.3247408  44.1942326  54.2091821  70.0049541  44.1537562
  52.5136320  69.8103482  44.6578044  53.1105047  68.9746028  43.2011690
  34.7807607  26.6527299  68.8018277  35.0263995  26.9475760  69.7462013
  35.9268874  25.9755940  68.1498396  36.1930973  25.1078171  68.7430087
  36.7567399  26.6713411  68.1082264  35.6309505  25.6761898  67.1502634
  33.6373217  25.7089929  68.8273931  33.9229741  24.8429156  69.4145540
  33.4043407  25.4184974  67.8095359  32.7916835  26.2105690  69.2839601
  34.4001183  27.8193502  67.9703295  35.2432526  28.4995636  67.9298531
  33.5477026  28.3049577  68.4339013  34.1445753  27.4692123  66.9772660
  37.7280929  28.4777084  72.2990312  37.9737318  28.7725545  73.2434047
  38.8742196  27.8005724  71.6470431  39.1404295  26.9327956  72.2402121
  39.7040721  28.4963196  71.6054299  38.5782827  27.5011683  70.6474669
  36.5846539  27.5339713  72.3245966  36.8703063  26.6678941  72.9117574
  36.3516729  27.2434759  71.3067394  35.7390157  28.0355475  72.7811636
  37.3474505  29.6443287  71.4675329  38.1905848  30.3245420  71.4270566
  36.4950348  30.1299362  71.9311048  37.0919075  29.2941907  70.4744694
  40.6754251  30.3026869  75.7962346  40.9210640  30.5975330  76.7406082
  41.8215518  29.6255509  75.1442465  42.0877617  28.7577740  75.7374156
  42.6514043  30.3212981  75.1026333  41.5256150  29.3261468  74.1446703
  39.5319861  29.3589498  75.8218000  39.8176386  28.4928726  76.4089609
  39.2990051  29.0684544  74.8039428  38.6863479  29.8605260  76.2783670
  40.2947827  31.4693072  74.9647364  41.1379171  32.1495205  74.9242600
  39.4423670  31.9549147  75.4283082  40.0392397  31.1191692  73.9716729
  32.8785785  29.9018433  61.7759440  33.1242173  30.1966894  62.7203175
  34.0247052  29.2247074  61.1239559  34.2909151  28.3569305  61.7171250
  34.8545577  29.9204545  61.0823427  33.7287683  28.9253032  60.1243797
  31.7351395  28.9581062  61.8015094  32.0207919  28.0920290  62.3886703
  31.5021585  28.6676108  60.7836522  30.8895013  29.4596824  62.2580764
  32.4979361  31.0684636  60.9444458  33.3410704  31.7486769  60.9039694
  31.6455204  31.5540711  61.4080176  32.2423931  30.7183257  59.9513823
  41.7205751  35.3767787  72.2675544  41.9662140  35.6716249  73.2119279
  42.8667018  34.6996428  71.6155662  43.1329117  33.8318659  72.2087353
  43.6965544  35.3953900  71.5739531  42.5707650  34.4002387  70.6159901
  40.5771361  34.4330417  72.2931197  40.8627886  33.5669645  72.8802806
  40.3441551  34.1425462  71.2752626  39.7314980  34.9346178  72.7496868
  41.3399327  36.5433991  71.4360561  42.1830671  37.2236124  71.3955798
  40.4875170  37.0290066  71.8996279  41.0843897  36.1932611  70.4429926
  25.0817318  29.5009997  47.7556534  25.3273707  29.7958458  48.7000269
  26.2278585  28.8238638  47.1036653  26.4940684  27.9560869  47.6968344
  27.0577111  29.5196109  47.0620521  25.9319217  28.5244596  46.1040891
  23.9382928  28.5572627  47.7812188  24.2239453  27.6911854  48.3683797
  23.7053118  28.2667672  46.7633616  23.0926547  29.0588388  48.2377858
  24.7010894  30.6676201  46.9241552  25.5442238  31.3478334  46.8836788
  23.8486737  31.1532275  47.3877270  24.4455464  30.3174821  45.9310916
  28.0290641  31.3259782  51.2528569  28.2747029  31.6208243  52.1972304
  29.1751908  30.6488423  50.6008687  29.4414007  29.7810654  51.1940378
  30.0050433  31.3445894  50.5592556  28.8792539  30.3494381  49.6012926
  26.8856250  30.3822412  51.2784222  27.1712775  29.5161639  51.8655831
  26.6526441  30.0917457  50.2605651  26.0399869  30.8838173  51.7349893
  27.6484216  32.4925985  50.4213586  28.4915560  33.1728118  50.3808823
  26.7960059  32.9782060  50.8849304  27.3928786  32.1424606  49.4282951
  30.9763963  33.1509567  54.7500603  31.2220351  33.4458028  55.6944338
  32.1225230  32.4738207  54.0980722  32.3887329  31.6060438  54.6912413
  32.9523755  33.1695679  54.0564590  31.8265861  32.1744166  53.0984960
  29.8329573  32.2072196  54.7756257  30.1186097  31.3411424  55.3627866
  29.5999763  31.9167242  53.7577685  28.9873191  32.7087958  55.2321927
  30.5957539  34.3175770  53.9185621  31.4388882  34.9977903  53.8780857
  29.7433381  34.8031845  54.3821339  30.3402109  33.9674390  52.9254985
  42.7657252  40.4508706  68.7388741  43.0113640  40.7457167  69.6832476
  43.9118518  39.7737347  68.0868860  44.1780617  38.9059578  68.6800551
  44.7417044  40.4694818  68.0452728  43.6159150  39.4743305  67.0873098
  41.6222861  39.5071336  68.7644395  41.9079386  38.6410563  69.3516004
  41.3893052  39.2166381  67.7465823  40.7766480  40.0087097  69.2210065
  42.3850827  41.6174910  67.9073759  43.2282171  42.2977043  67.8668995
  41.5326670  42.1030984  68.3709477  42.1295397  41.2673530  66.9143124
  23.1795496  32.7501131  40.7297697  23.4251885  33.0449592  41.6741432
  24.3256763  32.0729772  40.0777816  24.5918862  31.2052003  40.6709506
  25.1555289  32.7687243  40.0361684  24.0297395  31.7735730  39.0782054
  22.0361106  31.8063761  40.7553351  22.3217631  30.9402988  41.3424960
  21.8031296  31.5158806  39.7374779  21.1904724  32.3079522  41.2119021
  22.7989072  33.9167335  39.8982715  23.6420416  34.5969468  39.8577951
  21.9464915  34.4023409  40.3618433  22.5433642  33.5665955  38.9052079
  43.8108752  45.5249625  65.2101939  44.0565140  45.8198086  66.1545674
  44.9570019  44.8478265  64.5582057  45.2232118  43.9800496  65.1513748
  45.7868544  45.5435737  64.5165926  44.6610650  44.5484224  63.5586295
  42.6674362  44.5812254  65.2357592  42.9530886  43.7151482  65.8229201
  42.4344552  44.2907300  64.2179020  41.8217980  45.0828016  65.6923263
  43.4302328  46.6915828  64.3786956  44.2733671  47.3717961  64.3382193
  42.5778170  47.1771903  64.8422674  43.1746898  46.3414448  63.3856321
  44.8560252  50.5990544  61.6815136  45.1016640  50.8939005  62.6258871
  46.0021519  49.9219184  61.0295255  46.2683618  49.0541415  61.6226945
  46.8320044  50.6176656  60.9879123  45.7062150  49.6225143  60.0299493
  43.7125862  49.6553173  61.7070790  43.9982386  48.7892401  62.2942398
  43.4796052  49.3648218  60.6892218  42.8669480  50.1568934  62.1636460
  44.4753828  51.7656747  60.8500154  45.3185171  52.4458880  60.8095390
  43.6229671  52.2512822  61.3135872  44.2198398  51.4155367  59.8569518
  19.3751852  39.2483399  26.6780023  19.6208241  39.5431860  27.6223758
  20.5213119  38.5712039  26.0260141  20.7875218  37.7034271  26.6191832
  21.3511644  39.2669511  25.9844010  20.2253751  38.2717998  25.0264380
  18.2317462  38.3046028  26.7035677  18.5173987  37.4385256  27.2907285
  17.9987652  38.0141074  25.6857105  17.3861080  38.8061790  27.1601347
  18.9945428  40.4149602  25.8465040  19.8376772  41.0951735  25.8060277
  18.1421271  40.9005677  26.3100758  18.7389998  40.0648222  24.8534405
  25.2698497  42.8982969  33.6724092  25.5154885  43.1931430  34.6167827
  26.4159764  42.2211609  33.0204210  26.6821863  41.3533840  33.6135901
  27.2458289  42.9169081  32.9788079  26.1200395  41.9217568  32.0208449
  24.1264107  41.9545598  33.6979746  24.4120631  41.0884826  34.2851354
  23.8934297  41.6640643  32.6801174  23.2807725  42.4561359  34.1545416
  24.8892073  44.0649172  32.8409109  25.7323416  44.7451305  32.8004346
  24.0367915  44.5505247  33.3044827  24.6336642  43.7147792  31.8478474
  48.8485074  57.4981247  61.6500368  49.0941463  57.7929708  62.5944103
  49.9946341  56.8209888  60.9980487  50.2608440  55.9532119  61.5912177
  50.8244866  57.5167359  60.9564355  49.6986973  56.5215846  59.9984725
  47.7050684  56.5543877  61.6756022  47.9907209  55.6883104  62.2627630
  47.4720874  56.2638922  60.6577450  46.8594302  57.0559638  62.1321692
  48.4678650  58.6647450  60.8185385  49.3109993  59.3449583  60.7780622
  47.6154493  59.1503525  61.2821103  48.2123220  58.3146071  59.8254750
  17.4730030  42.4974533  19.6521186  17.7186419  42.7922994  20.5964921
  18.6191297  41.8203173  19.0001304  18.8853396  40.9525404  19.5932995
  19.4489822  42.5160645  18.9585173  18.3231929  41.5209132  18.0005543
  16.3295640  41.5537162  19.6776839  16.6152165  40.6876390  20.2648448
  16.0965830  41.2632208  18.6598268  15.4839258  42.0552924  20.1342510
  17.0923606  43.6640736  18.8206203  17.9354950  44.3442869  18.7801440
  16.2399449  44.1496811  19.2841921  16.8368176  43.3139356  17.8275568
  55.7883219  66.2221735  65.1157634  56.0339607  66.5170197  66.0601369
  56.9344486  65.5450376  64.4637753  57.2006585  64.6772607  65.0569444
  57.7643011  66.2407848  64.4221621  56.6385117  65.2456335  63.4641991
  54.6448829  65.2784365  65.1413288  54.9305353  64.4123593  65.7284897
  54.4119019  64.9879410  64.1234716  53.7992447  65.7800126  65.5978958
  55.4076795  67.3887939  64.2842652  56.2508138  68.0690072  64.2437888
  54.5552637  67.8744014  64.7478370  55.1521364  67.0386559  63.2912017
  21.4654853  49.3965236  19.6206418  21.7111241  49.6913698  20.5650153
  22.6116119  48.7193877  18.9686536  22.8778218  47.8516108  19.5618227
  23.4414645  49.4151349  18.9270405  22.3156751  48.4199835  17.9690774
  20.3220462  48.4527866  19.6462071  20.6076987  47.5867093  20.2333680
  20.0890653  48.1622911  18.6283499  19.4764081  48.9543627  20.1027742
  21.0848428  50.5631440  18.7891435  21.9279772  51.2433573  18.7486672
  20.2324271  51.0487514  19.2527153  20.8292998  50.2130060  17.7960800
  24.4128175  51.2215021  23.1178452  24.6584563  51.5163482  24.0622187
  25.5589442  50.5443662  22.4658571  25.8251541  49.6765893  23.0590262
  26.3887967  51.2401133  22.4242439  25.2630073  50.2449620  21.4662809
  23.2693785  50.2777651  23.1434106  23.5550309  49.4116878  23.7305715
  23.0363975  49.9872696  22.1255534  22.4237403  50.7793412  23.5999776
  24.0321751  52.3881224  22.2863470  24.8753094  53.0683358  22.2458706
  23.1797593  52.8737299  22.7499188  23.7766321  52.0379845  21.2932834
  56.8334719  71.2962654  61.5870832  57.0791107  71.5911115  62.5314567
  57.9795986  70.6191295  60.9350950  58.2458085  69.7513526  61.5282641
  58.8094511  71.3148766  60.8934819  57.6836617  70.3197253  59.9355189
  55.6900329  70.3525284  61.6126485  55.9756853  69.4864511  62.1998094
  55.4570519  70.0620329  60.5947914  54.8443947  70.8541045  62.0692156
  56.4528295  72.4628857  60.7555849  57.2959638  73.1430991  60.7151086
  55.6004137  72.9484932  61.2191567  56.1972865  72.1127478  59.7625214
  25.4579675  56.2955940  19.5891650  25.7036063  56.5904401  20.5335385
  26.6040942  55.6184580  18.9371768  26.8703041  54.7506811  19.5303459
  27.4339467  56.3142052  18.8955636  26.3081573  55.3190539  17.9376006
  24.3145285  55.3518569  19.6147303  24.6001809  54.4857797  20.2018912
  24.0815475  55.0613615  18.5968731  23.4688903  55.8534331  20.0712973
  25.0773251  57.4622143  18.7576667  25.9204594  58.1424276  18.7171903
  24.2249094  57.9478218  19.2212385  24.8217821  57.1120763  17.7646032
  34.2999641  61.7705294  30.0807753  34.5456030  62.0653755  31.0251488
  35.4460908  61.0933935  29.4287872  35.7123007  60.2256166  30.0219562
  36.2759434  61.7891407  29.3871740  35.1501540  60.7939893  28.4292110
  33.1565251  60.8267924  30.1063407  33.4421776  59.9607151  30.6935015
  32.9235441  60.5362969  29.0884835  32.3108870  61.3283685  30.5629077
  33.9193217  62.9371498  29.2492771  34.7624561  63.6173631  29.2088007
  33.0669060  63.4227572  29.7128489  33.6637787  62.5870118  28.2562135
  49.0366252  70.8954218  47.5667926  49.2822641  71.1902680  48.5111661
  50.1827519  70.2182859  46.9148044  50.4489618  69.3505090  47.5079735
  51.0126045  70.9140331  46.8731913  49.8868151  69.9188817  45.9152282
  47.8931862  69.9516848  47.5923579  48.1788387  69.0856075  48.1795188
  47.6602052  69.6611893  46.5745007  47.0475480  70.4532609  48.0489249
  48.6559828  72.0620422  46.7352943  49.4991172  72.7422555  46.6948179
  47.8035671  72.5476497  47.1988661  48.4004398  71.7119042  45.7422308
  51.9839575  72.7204003  51.0639960  52.2295963  73.0152464  52.0083695
  53.1300841  72.0432644  50.4120079  53.3962940  71.1754875  51.0051769
  53.9599367  72.7390115  50.3703947  52.8341473  71.7438602  49.4124317
  50.8405184  71.7766633  51.0895614  51.1261709  70.9105860  51.6767222
  50.6075375  71.4861678  50.0717042  49.9948803  72.2782394  51.5461284
  51.6033150  73.8870207  50.2324978  52.4464494  74.5672340  50.1920214
  50.7508993  74.3726281  50.6960696  51.3477720  73.5368827  49.2394342
  33.0180280  31.2150098  74.8400929  33.2636668  31.5098559  75.7844665
  34.1641547  30.5378739  74.1881048  34.4303646  29.6700970  74.7812739
  34.9940072  31.2336210  74.1464916  33.8682178  30.2384697  73.1885286
  31.8745890  30.2712728  74.8656583  32.1602414  29.4051955  75.4528192
  31.6416080  29.9807773  73.8478011  31.0289508  30.7728489  75.3222253
  32.6373856  32.3816301  74.0085947  33.4805199  33.0618435  73.9681183
  31.7849699  32.8672376  74.4721665  32.3818426  32.0314922  73.0155312
  25.2211813  30.8141662  60.8198023  25.4668202  31.1090124  61.7641758
  26.3673080  30.1370303  60.1678142  26.6335179  29.2692534  60.7609833
  27.1971606  30.8327775  60.1262010  26.0713712  29.8376261  59.1682380
  24.0777423  29.8704292  60.8453677  24.3633948  29.0043519  61.4325286
  23.8447613  29.5799337  59.8275105  23.2321042  30.3720053  61.3019347
  24.8405389  31.9807866  59.9883041  25.6836733  32.6609999  59.9478277
  23.9881232  32.4663941  60.4518759  24.5849959  31.6306486  58.9952406
  37.0105102  38.1140802  74.8086161  37.2561491  38.4089263  75.7529896
  38.1566369  37.4369442  74.1566280  38.4228468  36.5691673  74.7497971
  38.9864894  38.1326914  74.1150148  37.8607001  37.1375401  73.1570518
  35.8670712  37.1703431  74.8341815  36.1527237  36.3042659  75.4213424
  35.6340902  36.8798476  73.8163243  35.0214330  37.6719192  75.2907485
  36.6298678  39.2807005  73.9771179  37.4730022  39.9609138  73.9366415
  35.7774521  39.7663080  74.4406897  36.3743248  38.9305625  72.9840544
  23.3189991  34.0632796  53.7939186  23.5646380  34.3581257  54.7382921
  24.4651258  33.3861437  53.1419305  24.7313357  32.5183668  53.7350996
  25.2949784  34.0818908  53.1003173  24.1691890  33.0867395  52.1423543
  22.1755601  33.1195426  53.8194840  22.4612126  32.2534653  54.4066449
  21.9425791  32.8290471  52.8016268  21.3299219  33.6211187  54.2760510
  22.9383567  35.2299000  52.9624204  23.7814911  35.9101133  52.9219440
  22.0859410  35.7155074  53.4259922  22.6828137  34.8797620  51.9693568
  35.1083280  41.3631936  67.7827324  35.3539669  41.6580397  68.7271059
  36.2544547  40.6860576  67.1307443  36.5206646  39.8182807  67.7239134
  37.0843072  41.3818048  67.0891311  35.9585179  40.3866535  66.1311681
  33.9648890  40.4194565  67.8082978  34.2505415  39.5533793  68.3954587
  33.7319080  40.1289610  66.7904406  33.1192508  40.9210326  68.2648648
  34.7276856  42.5298139  66.9512342  35.5708199  43.2100272  66.9107578
  33.8752699  43.0154214  67.4148060  34.4721426  42.1796759  65.9581707
  38.0556602  43.1881720  71.2799359  38.3012991  43.4830182  72.2243094
  39.2017869  42.5110361  70.6279477  39.4679968  41.6432592  71.2211168
  40.0316394  43.2067833  70.5863346  38.9058501  42.2116319  69.6283716
  36.9122212  42.2444350  71.3055012  37.1978737  41.3783577  71.8926621
  36.6792402  41.9539395  70.2876441  36.0665830  42.7460111  71.7620683
  37.6750178  44.3547924  70.4484376  38.5181522  45.0350057  70.4079613
  36.8226021  44.8403998  70.9120094  37.4194748  44.0046544  69.4553741
  21.4168169  37.3123930  46.7680349  21.6624558  37.6072391  47.7124084
  22.5629436  36.6352571  46.1160468  22.8291535  35.7674802  46.7092158
  23.3927962  37.3310042  46.0744336  22.2670068  36.3358529  45.1164706
  20.2733779  36.3686560  46.7936003  20.5590304  35.5025787  47.3807612
  20.0403969  36.0781605  45.7757431  19.4277397  36.8702321  47.2501673
  21.0361745  38.4790133  45.9365367  21.8793089  39.1592267  45.8960603
  20.1837588  38.9646208  46.4001085  20.7806315  38.1288754  44.9434731
  39.1008102  48.2622639  67.7512556  39.3464491  48.5571100  68.6956291
  40.2469369  47.5851280  67.0992675  40.5131468  46.7173511  67.6924366
  41.0767895  48.2808751  67.0576543  39.9510001  47.2857238  66.0996913
  37.9573712  47.3185268  67.7768210  38.2430237  46.4524496  68.3639819
  37.7243902  47.0280314  66.7589638  37.1117331  47.8201030  68.2333880
  38.7201678  49.4288842  66.9197574  39.5633022  50.1090975  66.8792810
  37.8677521  49.9144917  67.3833292  38.4646248  49.0787463  65.9266938
  22.4619670  42.3864849  43.2393547  22.7076058  42.6813310  44.1837282
  23.6080936  41.7093489  42.5873665  23.8743035  40.8415720  43.1805356
  24.4379462  42.4050961  42.5457533  23.3121568  41.4099448  41.5877903
  21.3185279  41.4427478  43.2649200  21.6041804  40.5766706  43.8520809
  21.0855469  41.1522524  42.2470628  20.4728898  41.9443240  43.7214870
  22.0813245  43.5531052  42.4078564  22.9244589  44.2333185  42.3673800
  21.2289088  44.0387127  42.8714282  21.8257815  43.2029672  41.4147929
  40.1459603  53.3363558  64.2225754  40.3915991  53.6312019  65.1669489
  41.2920869  52.6592198  63.5705872  41.5582969  51.7914429  64.1637563
  42.1219395  53.3549670  63.5289740  40.9961501  52.3598157  62.5710110
  39.0025212  52.3926187  64.2481407  39.2881737  51.5265415  64.8353016
  38.7695403  52.1021233  63.2302835  38.1568831  52.8941949  64.7047077
  39.7653178  54.5029761  63.3910771  40.6084522  55.1831894  63.3506007
  38.9129021  54.9885836  63.8546489  39.5097748  54.1528381  62.3980136
  23.5071170  47.4605768  39.7106744  23.7527558  47.7554229  40.6550479
  24.6532436  46.7834408  39.0586863  24.9194536  45.9156639  39.6518553
  25.4830962  47.4791880  39.0170731  24.3573068  46.4840367  38.0591101
  22.3636779  46.5168397  39.7362398  22.6493304  45.6507625  40.3234006
  22.1306970  46.2263442  38.7183826  21.5180398  47.0184158  40.1928068
  23.1264745  48.6271971  38.8791761  23.9696089  49.3074104  38.8386998
  22.2740588  49.1128046  39.3427479  22.8709315  48.2770591  37.8861126
  44.1384425  60.2354261  64.1910985  44.3840813  60.5302722  65.1354721
  45.2845692  59.5582902  63.5391104  45.5507791  58.6905133  64.1322795
  46.1144217  60.2540373  63.4974972  44.9886323  59.2588860  62.5395342
  42.9950035  59.2916891  64.2166639  43.2806559  58.4256118  64.8038248
  42.7620225  59.0011936  63.1988067  42.1493653  59.7932652  64.6732309
  43.7578001  61.4020465  63.3596003  44.6009344  62.0822598  63.3191239
  42.9053844  61.8876539  63.8231721  43.5022571  61.0519085  62.3665368
  18.6576025  48.8847117  29.1875872  18.9032414  49.1795578  30.1319607
  19.8037292  48.2075757  28.5355991  20.0699391  47.3397988  29.1287682
  20.6335818  48.9033229  28.4939859  19.5077924  47.9081716  27.5360229
  17.5141635  47.9409746  29.2131526  17.7998160  47.0748974  29.8003135
  17.2811825  47.6504791  28.1952954  16.6685253  48.4425507  29.6697196
  18.2769601  50.0513320  28.3560890  19.1200945  50.7315453  28.3156126
  17.4245444  50.5369395  28.8196608  18.0214171  49.7011940  27.3630255
  21.6049348  50.7096901  32.6847907  21.8505736  51.0045363  33.6291642
  22.7510614  50.0325542  32.0328025  23.0172713  49.1647773  32.6259716
  23.5809140  50.7283014  31.9911894  22.4551246  49.7331500  31.0332264
  20.4614957  49.7659531  32.7103560  20.7471482  48.8998758  33.2975169
  20.2285148  49.4754576  31.6924989  19.6158576  50.2675292  33.1669231
  21.2242923  51.8763105  31.8532924  22.0674267  52.5565238  31.8128161
  20.3718766  52.3619180  32.3168642  20.9687493  51.5261725  30.8602289
  48.1309247  67.1344965  64.1596217  48.3765636  67.4293426  65.1039952
  49.2770514  66.4573605  63.5076336  49.5432613  65.5895836  64.1008027
  50.1069039  67.1531077  63.4660204  48.9811146  66.1579564  62.5080574
  46.9874857  66.1907594  64.1851871  47.2731382  65.3246822  64.7723480
  46.7545047  65.9002640  63.1673299  46.1418475  66.6923356  64.6417541
  47.7502823  68.3011168  63.3281235  48.5934167  68.9813301  63.2876471
  46.8978666  68.7867243  63.7916953  47.4947393  67.9509788  62.3350600
  19.7027526  53.9588035  25.6589070  19.9483914  54.2536496  26.6032805
  20.8488792  53.2816676  25.0069188  21.1150891  52.4138907  25.6000879
  21.6787318  53.9774148  24.9653057  20.5529424  52.9822634  24.0073426
  18.5593135  53.0150665  25.6844723  18.8449660  52.1489892  26.2716332
  18.3263325  52.7245710  24.6666151  17.7136754  53.5166426  26.1410394
  19.3221101  55.1254239  24.8274087  20.1652445  55.8056372  24.7869324
  18.4696944  55.6110313  25.2909805  19.0665671  54.7752859  23.8343452
  49.1760747  72.2085883  60.6309415  49.4217136  72.5034345  61.5753150
  50.3222014  71.5314524  59.9789533  50.5884113  70.6636755  60.5721224
  51.1520540  72.2271996  59.9373402  50.0262646  71.2320483  58.9793772
  48.0326357  71.2648513  60.6565068  48.3182882  70.3987741  61.2436677
  47.7996547  70.9743558  59.6386497  47.1869975  71.7664274  61.1130739
  48.7954323  73.3752087  59.7994432  49.6385667  74.0554220  59.7589669
  47.9430166  73.8608162  60.2630150  48.5398893  73.0250707  58.8063797
  20.7479026  59.0328954  22.1302267  20.9935414  59.3277415  23.0746002
  21.8940293  58.3557595  21.4782386  22.1602392  57.4879826  22.0714076
  22.7238818  59.0515066  21.4366254  21.5980924  58.0563553  20.4786624
  19.6044636  58.0891583  22.1557921  19.8901160  57.2230811  22.7429529
  19.3714826  57.7986629  21.1379349  18.7588254  58.5907345  22.6123591
  20.3672602  60.1995157  21.2987285  21.2103945  60.8797290  21.2582521
  19.5148444  60.6851232  21.7623003  20.1117171  59.8493778  20.3056649
  23.6952348  60.8578739  25.6274302  23.9408736  61.1527200  26.5718037
  24.8413615  60.1807379  24.9754420  25.1075714  59.3129610  25.5686111
  25.6712140  60.8764851  24.9338288  24.5454246  59.8813338  23.9758658
  22.5517958  59.9141368  25.6529955  22.8374482  59.0480596  26.2401564
  22.3188148  59.6236414  24.6351383  21.7061576  60.4157130  26.1095625
  23.3145924  62.0244942  24.7959319  24.1577267  62.7047075  24.7554555
  22.4621767  62.5101017  25.2595037  23.0590494  61.6743562  23.8028684
  26.6425670  62.6828524  29.1246336  26.8882059  62.9776985  30.0690071
  27.7886937  62.0057164  28.4726455  28.0549036  61.1379395  29.0658145
  28.6185462  62.7014636  28.4310323  27.4927568  61.7063123  27.4730693
  25.4991280  61.7391153  29.1501990  25.7847804  60.8730381  29.7373598
  25.2661470  61.4486198  28.1323418  24.6534898  62.2406914  29.6067660
  26.2619246  63.8494727  28.2931354  27.1050589  64.5296860  28.2526590
  25.4095089  64.3350802  28.7567072  26.0063816  63.4993347  27.3000718
  44.3265603  73.6327233  50.1078543  44.5721992  73.9275694  51.0522278
  45.4726870  72.9555873  49.4558662  45.7388969  72.0878104  50.0490352
  46.3025395  73.6513345  49.4142530  45.1767502  72.6561832  48.4562900
  43.1831213  72.6889862  50.1334197  43.4687738  71.8229090  50.7205805
  42.9501403  72.3984907  49.1155625  42.3374831  73.1905623  50.5899867
  43.9459179  74.7993436  49.2763561  44.7890522  75.4795569  49.2358797
  43.0935022  75.2849511  49.7399279  43.6903749  74.4492056  48.2832925
  17.5637842  31.7264892  59.8636606  17.8094231  32.0213353  60.8080341
  18.7099109  31.0493532  59.2116725  18.9761208  30.1815763  59.8048416
  19.5397634  31.7451004  59.1700593  18.4139740  30.7499491  58.2120963
  16.4203452  30.7827521  59.8892260  16.7059976  29.9166749  60.4763869
  16.1873642  30.4922567  58.8713688  15.5747070  31.2843283  60.3457930
  17.1831418  32.8931095  59.0321624  18.0262761  33.5733228  58.9916860
  16.3307261  33.3787170  59.4957342  16.9275988  32.5429715  58.0390989
  26.4057809  37.2014246  70.3552710  26.6514197  37.4962707  71.2996445
  27.5519075  36.5242887  69.7032828  27.8181174  35.6565118  70.2964519
  28.3817601  37.2200358  69.6616697  27.2559707  36.2248845  68.7037067
  25.2623418  36.2576876  70.3808363  25.5479943  35.3916103  70.9679972
  25.0293609  35.9671921  69.3629792  24.4167037  36.7592637  70.8374034
  26.0251384  38.3680450  69.5237727  26.8682728  39.0482583  69.4832964
  25.1727227  38.8536524  69.9873445  25.7695954  38.0179070  68.5307092
  18.6089342  36.8005810  56.3349804  18.8545731  37.0954272  57.2793539
  19.7550609  36.1234451  55.6829922  20.0212708  35.2556682  56.2761613
  20.5849134  36.8191923  55.6413791  19.4591241  35.8240409  54.6834161
  17.4654952  35.8568440  56.3605457  17.7511477  34.9907667  56.9477066
  17.2325142  35.5663485  55.3426886  16.6198570  36.3584201  56.8171128
  18.2282918  37.9672014  55.5034821  19.0714261  38.6474147  55.4630058
  17.3758761  38.4528089  55.9670539  17.9727488  37.6170634  54.5104186
  30.3982631  44.1004950  70.3237942  30.6439019  44.3953411  71.2681677
  31.5443898  43.4233590  69.6718060  31.8105997  42.5555821  70.2649751
  32.3742423  44.1191062  69.6301929  31.2484529  43.1239549  68.6722299
  29.2548241  43.1567579  70.3493595  29.5404765  42.2906807  70.9365204
  29.0218431  42.8662625  69.3315024  28.4091859  43.6583341  70.8059266
  30.0176207  45.2671153  69.4922959  30.8607550  45.9473286  69.4518196
  29.1652050  45.7527228  69.9558677  29.7620777  44.9169773  68.4992324
  16.7067520  40.0496944  49.3090967  16.9523909  40.3445405  50.2534702
  17.8528787  39.3725585  48.6571085  18.1190886  38.5047816  49.2502776
  18.6827312  40.0683057  48.6154954  17.5569418  39.0731543  47.6575323
  15.5633130  39.1059574  49.3346620  15.8489654  38.2398801  49.9218229
  15.3303320  38.8154619  48.3168048  14.7176748  39.6075335  49.7912291
  16.3261096  41.2163148  48.4775984  17.1692439  41.8965281  48.4371221
  15.4736939  41.7019222  48.9411702  16.0705666  40.8661768  47.4845349
  31.4434131  49.1745868  66.7951139  31.6890520  49.4694330  67.7394874
  32.5895398  48.4974509  66.1431258  32.8557497  47.6296740  66.7362948
  33.4193923  49.1931981  66.1015126  32.2936029  48.1980467  65.1435496
  30.2999741  48.2308498  66.8206793  30.5856265  47.3647725  67.4078402
  30.0669931  47.9403543  65.8028221  29.4543359  48.7324259  67.2772463
  31.0627707  50.3412072  65.9636157  31.9059050  51.0214205  65.9231393
  30.2103550  50.8268147  66.4271875  30.8072277  49.9910692  64.9705521
  17.7519020  45.1237863  45.7804164  17.9975409  45.4186324  46.7247899
  18.8980287  44.4466504  45.1284283  19.1642386  43.5788735  45.7215973
  19.7278812  45.1423975  45.0868151  18.6020919  44.1472462  44.1288521
  16.6084630  44.1800492  45.8059818  16.8941155  43.3139720  46.3931426
  16.3754820  43.8895538  44.7881246  15.7628248  44.6816254  46.2625488
  17.3712596  46.2904066  44.9489182  18.2143940  46.9706199  44.9084418
  16.5188439  46.7760141  45.4124900  17.1157166  45.9402687  43.9558546
  35.4358953  56.0736572  66.7636371  35.6815342  56.3685033  67.7080106
  36.5820220  55.3965212  66.1116490  36.8482319  54.5287443  66.7048180
  37.4118746  56.0922684  66.0700358  36.2860852  55.0971171  65.1120728
  34.2924563  55.1299201  66.7892025  34.5781088  54.2638429  67.3763633
  34.0594753  54.8394247  65.7713453  33.4468181  55.6314963  67.2457695
  35.0552529  57.2402775  65.9321389  35.8983873  57.9204908  65.8916625
  34.2028372  57.7258850  66.3957107  34.7997099  56.8901395  64.9390753
  18.7970520  50.1978782  42.2517361  19.0426909  50.4927243  43.1961096
  19.9431787  49.5207422  41.5997480  20.2093886  48.6529653  42.1929171
  20.7730313  50.2164894  41.5581348  19.6472419  49.2213381  40.6001718
  17.6536130  49.2541411  42.2773015  17.9392655  48.3880639  42.8644624
  17.4206320  48.9636457  41.2594443  16.8079748  49.7557173  42.7338685
  18.4164096  51.3644985  41.4202379  19.2595440  52.0447118  41.3797615
  17.5639939  51.8501060  41.8838097  18.1608666  51.0143605  40.4271744
  16.8948698  53.4469916  35.2258524  17.1405087  53.7418377  36.1702259
  18.0409965  52.7698556  34.5738643  18.3072064  51.9020787  35.1670334
  18.8708491  53.4656028  34.5322511  17.7450597  52.4704515  33.5742881
  15.7514308  52.5032545  35.2514178  16.0370833  51.6371773  35.8385787
  15.5184498  52.2127590  34.2335606  14.9057926  53.0048306  35.7079848
  16.5142274  54.6136119  34.3943542  17.3573618  55.2938252  34.3538778
  15.6618117  55.0992194  34.8579260  16.2586844  54.2634739  33.4012907
  40.4735276  68.0468194  63.2034800  40.7191664  68.3416655  64.1478535
  41.6196543  67.3696835  62.5514919  41.8858642  66.5019066  63.1446610
  42.4495068  68.0654306  62.5098787  41.3237174  67.0702793  61.5519157
  39.3300886  67.1030824  63.2290454  39.6157410  66.2370051  63.8162063
  39.0971076  66.8125869  62.2111882  38.4844504  67.6046585  63.6856124
  40.0928852  69.2134397  62.3719818  40.9360195  69.8936530  62.3315054
  39.2404694  69.6990472  62.8355536  39.8373422  68.8633018  61.3789183
  17.9400199  58.5210834  31.6971722  18.1856587  58.8159295  32.6415457
  19.0861465  57.8439475  31.0451840  19.3523564  56.9761706  31.6383531
  19.9159991  58.5396946  31.0035709  18.7902097  57.5445433  30.0456078
  16.7965808  57.5773464  31.7227375  17.0822333  56.7112691  32.3098984
  16.5635998  57.2868509  30.7048803  15.9509427  58.0789225  32.1793046
  17.5593774  59.6877038  30.8656739  18.4025118  60.3679171  30.8251976
  16.7069617  60.1733112  31.3292457  17.3038344  59.3375658  29.8726104
  26.7820165  63.9960189  42.1887825  27.0276554  64.2908650  43.1331560
  27.9281432  63.3188829  41.5367944  28.1943531  62.4511060  42.1299635
  28.7579957  64.0146301  41.4951812  27.6322063  63.0194788  40.5372182
  25.6385775  63.0522818  42.2143479  25.9242299  62.1862046  42.8015088
  25.4055965  62.7617864  41.1964907  24.7929393  63.5538580  42.6709149
  26.4013741  65.1626392  41.3572843  27.2445084  65.8428525  41.3168079
  25.5489584  65.6482467  41.8208561  26.1458311  64.8125012  40.3642207
  32.6766809  67.6459758  49.1831894  32.9223198  67.9408220  50.1275629
  33.8228076  66.9688399  48.5312013  34.0890175  66.1010630  49.1243704
  34.6526602  67.6645871  48.4895881  33.5268708  66.6694357  47.5316251
  31.5332419  66.7022388  49.2087548  31.8188944  65.8361615  49.7959157
  31.3002609  66.4117433  48.1908976  30.6876037  67.2038149  49.6653218
  32.2960385  68.8125962  48.3516912  33.1391729  69.4928095  48.3112148
  31.4436228  69.2982037  48.8152630  32.0404955  68.4624582  47.3586276
  35.6240132  69.4709543  52.6803929  35.8696520  69.7658004  53.6247664
  36.7701398  68.7938184  52.0284047  37.0363497  67.9260415  52.6215738
  37.5999924  69.4895655  51.9867916  36.4742030  68.4944142  51.0288286
  34.4805741  68.5272173  52.7059582  34.7662266  67.6611400  53.2931191
  34.2475932  68.2367218  51.6881010  33.6349360  69.0287934  53.1625253
  35.2433707  70.6375747  51.8488946  36.0865051  71.3177880  51.8084183
  34.3909550  71.1231821  52.3124664  34.9878277  70.2874367  50.8558311
  38.5713454  71.2959328  56.1775963  38.8169842  71.5907789  57.1219698
  39.7174721  70.6187969  55.5256082  39.9836820  69.7510200  56.1187773
  40.5473246  71.3145440  55.4839950  39.4215352  70.3193927  54.5260320
  37.4279064  70.3521957  56.2031617  37.7135588  69.4861185  56.7903226
  37.1949254  70.0617003  55.1853045  36.5822682  70.8537719  56.6597287
  38.1907030  72.4625531  55.3460981  39.0338373  73.1427664  55.3056217
  37.3382872  72.9481606  55.8096699  37.9351600  72.1124152  54.3530345
  13.8988693  39.5378825  58.8760421  14.1445081  39.8327286  59.8204156
  15.0449960  38.8607465  58.2240540  15.3112059  37.9929696  58.8172231
  15.8748485  39.5564937  58.1824408  14.7490591  38.5613424  57.2244778
  12.7554303  38.5941454  58.9016075  13.0410827  37.7280682  59.4887684
  12.5224493  38.3036499  57.8837503  11.9097921  39.0957215  59.3581745
  13.5182269  40.7045028  58.0445439  14.3613612  41.3847161  58.0040675
  12.6658112  41.1901103  58.5081157  13.2626839  40.3543648  57.0514803
  16.8462015  41.3628609  62.3732456  17.0918404  41.6577071  63.3176191
  17.9923282  40.6857250  61.7212574  18.2585381  39.8179481  62.3144265
  18.8221807  41.3814722  61.6796443  17.6963913  40.3863208  60.7216813
  15.7027625  40.4191239  62.3988109  15.9884149  39.5530466  62.9859718
  15.4697815  40.1286284  61.3809538  14.8571243  40.9207000  62.8553780
  16.4655591  42.5294813  61.5417473  17.3086934  43.2096946  61.5012710
  15.6131434  43.0150888  62.0053191  16.2100161  42.1793433  60.5486838
  19.7935337  43.1878394  65.8704490  20.0391726  43.4826855  66.8148225
  20.9396604  42.5107035  65.2184609  21.2058703  41.6429266  65.8116300
  21.7695129  43.2064506  65.1768477  20.6437236  42.2112993  64.2188847
  18.6500947  42.2441024  65.8960144  18.9357472  41.3780251  66.4831753
  18.4171137  41.9536069  64.8781572  17.8044565  42.7456785  66.3525814
  19.4128913  44.3544598  65.0389508  20.2560257  45.0346731  64.9984744
  18.5604756  44.8400672  65.5025226  19.1573483  44.0043218  64.0458872
  22.7408660  45.0128179  69.3676525  22.9865048  45.3076640  70.3120260
  23.8869926  44.3356820  68.7156643  24.1532025  43.4679051  69.3088334
  24.7168452  45.0314291  68.6740512  23.5910558  44.0362778  67.7160882
  21.5974269  44.0690808  69.3932178  21.8830794  43.2030036  69.9803787
  21.3644459  43.7785854  68.3753607  20.7517888  44.5706570  69.8497849
  22.3602235  46.1794382  68.5361542  23.2033579  46.8596515  68.4956779
  21.5078078  46.6650457  68.9997260  22.1046805  45.8293003  67.5430907
  11.9966871  42.7869958  51.8501584  12.2423259  43.0818420  52.7945319
  13.1428138  42.1098599  51.1981703  13.4090237  41.2420830  51.7913393
  13.9726663  42.8056071  51.1565571  12.8468769  41.8104558  50.1985941
  10.8532481  41.8432588  51.8757238  11.1389005  40.9771816  52.4628847
  10.6202671  41.5527633  50.8578666  10.0076099  42.3448349  52.3322908
  11.6160447  43.9536162  51.0186602  12.4591790  44.6338295  50.9781838
  10.7636290  44.4392237  51.4822320  11.3605017  43.6034782  50.0255966
  23.7860160  50.0869098  65.8389722  24.0316548  50.3817559  66.7833457
  24.9321426  49.4097738  65.1869841  25.1983526  48.5419969  65.7801531
  25.7619952  50.1055210  65.1453709  24.6362058  49.1103697  64.1874079
  22.6425769  49.1431727  65.8645376  22.9282294  48.2770955  66.4516985
  22.4095960  48.8526773  64.8466804  21.7969388  49.6447489  66.3211046
  23.4053735  51.2535301  65.0074740  24.2485079  51.9337434  64.9669976
  22.5529578  51.7391376  65.4710458  23.1498305  50.9033921  64.0144104
  26.7333482  51.9118883  69.3361757  26.9789870  52.2067344  70.2805492
  27.8794749  51.2347523  68.6841875  28.1456848  50.3669754  69.2773566
  28.7093274  51.9304995  68.6425744  27.5835380  50.9353482  67.6846113
  25.5899092  50.9681512  69.3617410  25.8755616  50.1020740  69.9489019
  25.3569282  50.6776557  68.3438838  24.7442710  51.4697273  69.8183081
  26.3527058  53.0785086  68.5046774  27.1958401  53.7587219  68.4642011
  25.5002900  53.5641161  68.9682492  26.0971628  52.7283706  67.5116139
  15.9891693  49.6860662  51.8186816  16.2348082  49.9809123  52.7630551
  17.1352960  49.0089302  51.1666935  17.4015059  48.1411534  51.7598625
  17.9651485  49.7046774  51.1250803  16.8393592  48.7095261  50.1671173
  14.8457303  48.7423291  51.8442470  15.1313828  47.8762519  52.4314078
  14.6127493  48.4518337  50.8263898  14.0000921  49.2439053  52.3008140
  15.6085269  50.8526865  50.9871834  16.4516613  51.5328998  50.9467070
  14.7561112  51.3382940  51.4507552  15.3529839  50.5025485  49.9941198
  18.9365015  51.5110447  55.3158851  19.1821404  51.8058908  56.2602586
  20.0826282  50.8339087  54.6638969  20.3488381  49.9661318  55.2570660
  20.9124808  51.5296559  54.6222837  19.7866914  50.5345046  53.6643207
  17.7930625  50.5673076  55.3414504  18.0787150  49.7012304  55.9286113
  17.5600815  50.2768122  54.3235932  16.9474243  51.0688838  55.7980174
  18.5558591  52.6776650  54.4843868  19.3989935  53.3578783  54.4439104
  17.7034434  53.1632725  54.9479586  18.3003161  52.3275270  53.4913233
  27.7784982  56.9859801  65.8074954  28.0241370  57.2808262  66.7518689
  28.9246249  56.3088442  65.1555073  29.1908348  55.4410673  65.7486763
  29.7544774  57.0045913  65.1138941  28.6286880  56.0094400  64.1559311
  26.6350592  56.0422431  65.8330608  26.9207116  55.1761658  66.4202216
  26.4020782  55.7517476  64.8152036  25.7894210  56.5438192  66.2896278
  27.3978558  58.1526005  64.9759972  28.2409901  58.8328138  64.9355208
  26.5454401  58.6382079  65.4395690  27.1423128  57.8024625  63.9829336
  19.9816516  56.5851365  51.7872048  20.2272904  56.8799827  52.7315783
  21.1277782  55.9080006  51.1352167  21.3939881  55.0402237  51.7283857
  21.9576308  56.6037478  51.0936035  20.8318414  55.6085965  50.1356405
  18.8382125  55.6413995  51.8127702  19.1238650  54.7753223  52.3999310
  18.6052315  55.3509040  50.7949130  17.9925744  56.1429756  52.2693372
  19.6010091  57.7517569  50.9557065  20.4441435  58.4319702  50.9152302
  18.7485934  58.2373644  51.4192783  19.3454661  57.4016189  49.9626430
  25.8763160  60.2350935  58.7816117  26.1219548  60.5299396  59.7259852
  27.0224427  59.5579576  58.1296236  27.2886526  58.6901807  58.7227926
  27.8522952  60.2537047  58.0880104  26.7265058  59.2585534  57.1300474
  24.7328770  59.2913565  58.8071771  25.0185294  58.4252792  59.3943379
  24.4998960  59.0008610  57.7893199  23.8872388  59.7929326  59.2637441
  25.4956736  61.4017138  57.9501134  26.3388079  62.0819271  57.9096371
  24.6432579  61.8873213  58.4136852  25.2401306  61.0515759  56.9570499
  28.8236482  62.0600720  62.2788151  29.0692871  62.3549181  63.2231886
  29.9697749  61.3829360  61.6268270  30.2359848  60.5151592  62.2199961
  30.7996274  62.0786832  61.5852138  29.6738380  61.0835319  60.6272508
  27.6802092  61.1163349  62.3043805  27.9658616  60.2502577  62.8915414
  27.4472282  60.8258395  61.2865233  26.8345710  61.6179111  62.7609475
  28.4430058  63.2266923  61.4473169  29.2861401  63.9069056  61.4068405
  27.5905901  63.7122998  61.9108887  28.1874628  62.8765543  60.4542534
  26.9214660  65.3091854  55.2529314  27.1671049  65.6040315  56.1973049
  28.0675927  64.6320494  54.6009433  28.3338026  63.7642725  55.1941124
  28.8974452  65.3277966  54.5593301  27.7716558  64.3326453  53.6013671
  25.7780270  64.3654483  55.2784968  26.0636794  63.4993711  55.8656577
  25.5450460  64.0749529  54.2606396  24.9323888  64.8670245  55.7350638
  26.5408236  66.4758057  54.4214332  27.3839579  67.1560190  54.3809568
  25.6884079  66.9614132  54.8850050  26.2852806  66.1256677  53.4283697
  29.8687982  67.1341639  58.7501349  30.1144371  67.4290100  59.6945084
  31.0149249  66.4570279  58.0981467  31.2811348  65.5892510  58.6913158
  31.8447774  67.1527751  58.0565336  30.7189881  66.1576238  57.0985706
  28.7253592  66.1904268  58.7757002  29.0110117  65.3243496  59.3628611
  28.4923782  65.8999313  57.7578431  27.8797210  66.6920029  59.2322673
  29.4881558  68.3007842  57.9186366  30.3312902  68.9809975  57.8781603
  28.6357401  68.7863917  58.3822084  29.2326128  67.9506462  56.9255731
  50.6476114  34.0230438  89.6611477  49.9964094  34.6084518  89.2745491
  51.4420477  34.5536632  89.7206514  44.5731741  31.1119575  90.0598611
  45.3462617  30.5648562  89.9211487  44.9257140  31.9763824  90.2713073
  46.9098019  27.2712241  87.6917061  47.1623540  26.7493762  86.9300524
  45.9722578  27.1078386  87.7943745  52.1251379  31.7120869  90.1980461
  51.4897212  31.7855496  90.9101366  51.7948786  32.3014468  89.5199540
  46.3527449  38.8901693  93.2286272  46.2751478  39.8409518  93.3074752
  45.7489092  38.5447565  93.8861198  54.2905623  26.5919524  90.4076475
  55.2023479  26.8246911  90.2324172  53.7815270  27.1756568  89.8451553
  56.7764437  32.5099781  95.1534420  56.0915475  32.8898682  94.6031453
  56.8608286  33.1195107  95.8866368  48.6265818  34.2483846  91.9491812
  48.4911492  35.0935381  92.3776659  49.1675630  34.4503123  91.1857745
  51.9408564  27.7623019  88.9863140  51.4255187  28.5327623  89.2251528
  51.6685872  27.0888155  89.6096202  56.9142838  30.5155373  90.9216314
  56.1372281  30.1766533  90.4771476  57.5934319  30.5207997  90.2471279
  50.1741299  31.7940334  92.4615875  49.6462661  31.0593094  92.1489113
  49.6728802  32.5715010  92.2155844  48.3193899  29.6120544  85.4650848
  47.4120961  29.3809798  85.6641997  48.8164931  28.8158164  85.6524830
  51.2261978  38.3218052  88.3847535  50.5523677  38.6249748  88.9932492
  51.6127800  39.1247132  88.0352992  49.4982133  29.7133139  89.9874838
  48.5893352  29.4292172  90.0847308  49.5277216  30.1332218  89.1278145
  54.7301400  33.3239729  93.7566006  54.2763727  32.4830639  93.8131197
  54.0995367  33.9601127  94.0940786  53.1734339  35.1616225  94.6915824
  53.4657314  35.7221283  93.9728190  53.6832960  35.4544786  95.4468983
  49.1958220  31.2541883  87.3262917  48.7577650  30.5377742  86.8668554
  49.9368661  31.4817998  86.7648008  57.3131335  29.5299080  93.3839236
  57.1749234  29.7200676  92.4560425  56.9567554  30.2918463  93.8407287
  53.3169448  30.1126265  86.9194975  52.6998619  29.3873093  86.8228027
  52.8485936  30.8735625  86.5762049  45.1067994  24.3311689  86.0416279
  44.2297460  24.2100490  85.6778526  45.5825747  23.5397767  85.7895168
  48.2931920  36.6837979  93.2878799  47.5099442  37.2259659  93.3817024
  48.9924665  37.2011959  93.6873041  54.1407133  33.4365437  91.0387614
  54.4166977  33.3222031  91.9481488  53.2711632  33.0382921  90.9999787
  50.7761197  37.6851787  94.6820428  50.9583592  36.8673443  95.1448180
  51.5994183  37.9019480  94.2445318  51.1103363  36.6119972  91.9435476
  51.6391129  36.1012427  91.3305639  51.3731582  36.2962503  92.8081010
  54.2043546  36.5836771  92.5590459  54.3780424  36.0183193  91.8064312
  54.6972437  37.3837666  92.3769949  55.1918719  35.9003535  89.6587358
  55.8869623  36.5210228  89.8774672  55.5341869  35.0498886  89.9339736
  57.0910142  33.3503241  91.1874689  57.6161466  33.6890513  90.4624009
  57.0032494  32.4150256  91.0037823  45.7838182  33.5117156  91.0950704
  45.9326302  34.1952621  90.4417377  46.5904625  33.4922246  91.6100160
  49.2833587  36.0065287  88.5662451  48.7107554  36.6255474  88.1132923
  49.8566381  36.5564648  89.1002373  52.5030847  36.2902437  89.6971034
  53.4361520  36.2247999  89.9003909  52.4154060  37.1258704  89.2385566
  55.1318864  35.6068307  86.6574981  55.0532495  35.2728171  87.5510739
  55.9528530  36.0990075  86.6566454  49.6680386  27.3426100  85.9078504
  50.6139490  27.2132308  85.9766922  49.2894631  26.6040761  86.3847932
  47.8523303  25.2676076  85.8433389  46.9454758  24.9709189  85.9196103
  48.1299284  24.9705894  84.9767675  52.7022815  32.9236303  86.2784959
  53.4058666  33.1286305  86.8942615  51.9785464  33.4913065  86.5434043
  54.6109513  33.3618832  88.3283420  55.4455117  32.9300030  88.1460894
  54.4493856  33.1900846  89.2560314  55.4125496  46.4411492  90.0598611
  56.1856372  45.8940479  89.9211487  55.7650895  47.3055742  90.2713073
  57.7491774  42.6004158  87.6917061  58.0017294  42.0785680  86.9300524
  56.8116333  42.4370304  87.7943745  57.4688062  44.5032264  89.8941436
  57.3524320  43.8277168  90.5622520  57.5790322  44.0164638  89.0773589
  59.4525090  38.9932311  88.5949474  59.6199493  39.8612548  88.9619945
  59.2622259  39.1559593  87.6710763  59.4314311  41.4489969  89.5796141
  59.3113936  41.8947019  90.4181621  58.7366899  41.7975286  89.0209679
  53.9205887  41.3862953  94.1330317  53.1237050  41.4981647  94.6513812
  53.6931479  41.7249605  93.2671207  50.8837886  45.4239856  93.2979307
  51.7213108  45.8336864  93.0813015  51.0616154  44.4839298  93.2679501
  62.7802318  43.0914936  88.9863140  62.2648942  43.8619541  89.2251528
  62.5079627  42.4180073  89.6096202  60.3649429  37.9364637  94.0448379
  59.5091026  37.5471488  93.8654017  60.7776381  38.0156598  93.1848164
  55.7453781  37.7851918  94.8222487  56.3197533  37.5627100  94.0895680
  56.3324763  37.8540613  95.5751088  56.0723368  39.8156379  88.8418372
  55.2360680  40.1531066  89.1627647  55.9328138  39.6805359  87.9045509
  58.0476449  34.6593167  93.5497556  57.3940861  34.3442184  92.9254171
  58.0056923  34.0368907  94.2757379  59.1587654  44.9412462  85.4650848
  58.2514715  44.7101716  85.6641997  59.6558686  44.1450081  85.6524830
  60.3375887  45.0425057  89.9874838  59.4287106  44.7584090  90.0847308
  60.3670971  45.4624136  89.1278145  50.9064057  42.7630571  93.9690041
  50.7088457  42.1699932  93.2441107  50.3510721  42.4582781  94.6865979
  60.0351975  46.5833801  87.3262917  59.5971405  45.8669660  86.8668554
  60.7762416  46.8109915  86.7648008  53.4010283  42.2894605  91.6530993
  52.4707871  42.2279060  91.8700955  53.4967755  41.7670558  90.8567634
  53.3195832  38.8149418  94.2409234  53.5802649  39.7294751  94.1318395
  54.1413005  38.3473860  94.3905847  64.1563202  45.4418182  86.9194975
  63.5392373  44.7165010  86.8228027  63.6879691  46.2027543  86.5762049
  55.9461748  39.6603607  86.0416279  55.0691215  39.5392407  85.6778526
  56.4219501  38.8689685  85.7895168  50.6740442  41.2545462  91.4829185
  50.9693883  40.3456140  91.4296238  49.7728478  41.2333201  91.1610187
  52.4028284  38.9359559  91.6068510  52.0740990  38.0556938  91.4243616
  52.7567655  38.8807228  92.4944899  55.5170107  39.2232529  91.9743987
  55.8566179  39.7518451  91.2522596  55.9642227  39.5612935  92.7502554
  57.5038254  37.7207151  90.1737280  58.2246617  38.0988404  89.6700997
  56.8803558  38.4396028  90.2772258  61.6469377  38.4252300  91.1095612
  61.8632991  39.3076938  90.8084441  61.1663444  38.0338513  90.3801254
  57.6501877  37.2554941  93.0034817  57.7717788  36.3271587  93.2025704
  57.3603920  37.2693627  92.0913132  54.3784569  44.8674252  92.1011773
  54.1330611  43.9636582  92.2991983  54.5480484  44.8691402  91.1591251
  53.6480217  40.6002609  89.5997934  52.9549462  40.6746964  88.9437970
  53.4031969  39.8362953  90.1219451  60.5074140  42.6718017  85.9078504
  61.4533245  42.5424225  85.9766922  60.1288385  41.9332679  86.3847932
  60.3079123  35.1404883  91.9977630  59.4979851  34.7951968  92.3732876
  60.9963540  34.8312427  92.5865242  62.2369671  34.2182930  93.6201927
  62.7900710  34.6378384  94.2791950  62.4739758  33.2918678  93.6624883
  57.4615842  37.4554929  85.9845368  58.3235006  37.7809827  86.2441186
  57.6466186  36.6686425  85.4718434  64.3973356  38.4883546  92.1836940
  63.5099211  38.7733196  91.9657134  64.8127346  38.3277309  91.3364216
  58.4145285  34.6950972  89.2725077  58.4023955  35.6392812  89.4293348
  59.3068707  34.5121117  88.9784538  50.6476115  11.0292560  76.3856783
  49.9964095  11.6146641  75.9990797  51.4420478  11.5598755  76.4451821
  44.5731743   8.1181697  76.7843918  45.3462619   7.5710684  76.6456794
  44.9257141   8.9825947  76.9958379  46.9098020   4.2774363  74.4162368
  47.1623541   3.7555885  73.6545831  45.9722579   4.1140509  74.5189051
  52.1251381   8.7182992  76.9225768  51.4897214   8.7917619  77.6346672
  51.7948787   9.3076591  76.2444847  46.3527450  15.8963815  79.9531579
  46.2751480  16.8471640  80.0320059  45.7489094  15.5509688  80.6106505
  54.2905624   3.5981647  77.1321781  55.2023480   3.8309034  76.9569479
  53.7815271   4.1818691  76.5696860  56.7764438   9.5161903  81.8779727
  56.0915476   9.8960804  81.3276760  56.8608288  10.1257230  82.6111674
  48.6265819  11.2545968  78.6737118  48.4911494  12.0997504  79.1021966
  49.1675631  11.4565246  77.9103052  51.9408565   4.7685141  75.7108447
  51.4255189   5.5389746  75.9496834  51.6685874   4.0950277  76.3341508
  56.9142839   7.5217496  77.6461620  56.1372282   7.1828655  77.2016782
  57.5934320   7.5270119  76.9716585  50.1741300   8.8002457  79.1861182
  49.6462662   8.0655216  78.8734419  49.6728803   9.5777133  78.9401150
  48.3193900   6.6182667  72.1896155  47.4120962   6.3871920  72.3887304
  48.8164932   5.8220286  72.3770137  51.2261979  15.3280174  75.1092841
  50.5523678  15.6311871  75.7177799  51.6127801  16.1309255  74.7598298
  49.4982134   6.7195262  76.7120145  48.5893353   6.4354295  76.8092615
  49.5277218   7.1394340  75.8523452  54.7301401  10.3301851  80.4811313
  54.2763728   9.4892761  80.5376503  54.0995368  10.9663250  80.8186093
  53.1734340  12.1678348  81.4161131  53.4657315  12.7283405  80.6973496
  53.6832961  12.4606909  82.1714290  49.1958222   8.2604006  74.0508224
  48.7577652   7.5439864  73.5913861  49.9368662   8.4880120  73.4893315
  57.3131336   6.5361203  80.1084542  57.1749235   6.7262799  79.1805731
  56.9567555   7.2980585  80.5652593  49.4253194  15.4959847  77.3239920
  49.6004950  15.0247890  78.1385543  48.7385982  16.1225613  77.5521181
  53.3169449   7.1188387  73.6440281  52.6998620   6.3935215  73.5473334
  52.8485938   7.8797747  73.3007356  45.1067995   1.3373811  72.7661586
  44.2297461   1.2162612  72.4023832  45.5825748   0.5459890  72.5140474
  48.2931921  13.6900102  80.0124106  47.5099443  14.2321782  80.1062331
  48.9924666  14.2074081  80.4118347  54.1407134  10.4427559  77.7632921
  54.4166978  10.3284154  78.6726795  53.2711633  10.0445044  77.7245094
  50.7761198  14.6913910  81.4065735  50.9583593  13.8735566  81.8693487
  51.5994184  14.9081602  80.9690625  51.1103364  13.6182095  78.6680783
  51.6391130  13.1074550  78.0550945  51.3731584  13.3024625  79.5326316
  54.2043548  13.5898893  79.2835766  54.3780425  13.0245316  78.5309619
  54.6972439  14.3899788  79.1015256  55.1918720  12.9065658  76.3832664
  55.8869625  13.5272350  76.6019979  55.5341870  12.0561009  76.6585042
  57.0910143  10.3565363  77.9119995  57.6161467  10.6952636  77.1869315
  57.0032496   9.4212379  77.7283130  45.7838183  10.5179279  77.8196011
  45.9326303  11.2014743  77.1662683  46.5904626  10.4984369  78.3345466
  49.2833588  13.0127409  75.2907758  48.7107556  13.6317597  74.8378230
  49.8566382  13.5626771  75.8247680  52.5030848  13.2964560  76.4216340
  53.4361521  13.2310121  76.6249216  52.4154061  14.1320826  75.9630873
  55.1318865  12.6130430  73.3820288  55.0532496  12.2790293  74.2756046
  55.9528532  13.1052198  73.3811760  49.6680387   4.3488222  72.6323810
  50.6139492   4.2194430  72.7012229  49.2894632   3.6102884  73.1093239
  47.8523304   2.2738199  72.5678696  46.9454759   1.9771311  72.6441409
  48.1299285   1.9768017  71.7012982  52.7022817   9.9298425  73.0030266
  53.4058667  10.1348428  73.6187922  51.9785465  10.4975187  73.2679350
  54.6109514  10.3680954  75.0528726  55.4455118   9.9362153  74.8706201
  54.4493857  10.1962968  75.9805621  54.2655406   6.8713068  76.4185066
  54.2104210   6.7057339  75.4773510  53.6401462   7.5789101  76.5747255
  63.2393789  20.8850606  85.1483903  63.8772199  20.7657353  84.4447243
  63.1214632  21.8331450  85.2071855  60.0483495  20.8378034  85.0845428
  59.7102007  20.7219098  84.1965963  60.9173264  20.4369199  85.0646434
  55.9070311  22.6913510  81.0742319  55.3435176  22.6003447  80.3058606
  55.7922706  21.8713415  81.5544811  53.4534743  24.1864702  83.9126539
  54.2456035  23.8455526  83.4972838  53.6931393  24.2959677  84.8328692
  61.4869870  26.3584478  76.3856783  60.8357850  26.9438558  75.9990797
  62.2814233  26.8890673  76.4451821  55.4125497  23.4473615  76.7843918
  56.1856373  22.9002602  76.6456794  55.7650896  24.3117864  76.9958379
  57.2510540  24.7749997  89.9910817  56.9600406  25.6795628  89.8757483
  57.8867524  24.8166525  90.7054887  58.1766746  22.1526846  86.5812177
  58.7730319  21.9282868  85.8669140  58.2341718  21.4111591  87.1837625
  57.7491775  19.6066281  74.4162368  58.0017296  19.0847802  73.6545831
  56.8116334  19.4432426  74.5189051  62.7935058  18.6102059  82.2237111
  63.5798147  18.1921483  81.8727528  63.0573762  19.5148152  82.3918759
  62.9645135  24.0474910  76.9225768  62.3290968  24.1209536  77.6346672
  62.6342541  24.6368509  76.2444847  57.4688064  21.5094387  76.6186743
  57.3524322  20.8339290  77.2867827  57.5790323  21.0226761  75.8018896
  59.8119605  20.9704534  80.3233432  59.4477812  20.4435155  81.0346353
  60.6686720  20.5803003  80.1499917  59.4525091  15.9994434  75.3194780
  59.6199494  16.8674670  75.6865252  59.2622261  16.1621716  74.3956070
  62.2100425  24.4611413  86.9860611  61.9101148  25.3636452  86.8776418
  61.8651484  24.1943596  87.8381764  55.6612906  20.9125210  83.0197315
  54.7363403  20.7801424  83.2275007  55.9097319  21.6919429  83.5167258
  59.4314312  18.4552091  76.3041447  59.3113938  18.9009142  77.1426928
  58.7366901  18.8037409  75.7454985  53.0221717  20.5558483  83.8541104
  53.1514098  20.8092962  84.7680516  52.3419169  21.1486191  83.5345759
  57.1921204  31.2255733  79.9531579  57.1145234  32.1763558  80.0320059
  56.5882848  30.8801606  80.6106505  65.1299379  18.9273564  77.1321781
  66.0417235  19.1600951  76.9569479  64.6209026  19.5110609  76.5696860
  63.7368961  23.9099383  84.5235363  63.1077823  24.0745097  83.8211431
  63.3494623  24.3240992  85.2946327  67.6158193  24.8453821  81.8779727
  66.9309231  25.2252722  81.3276760  67.7002042  25.4549147  82.6111674
  59.2896923  23.6473791  81.7885448  59.7535268  23.9261494  80.9990070
  59.0253721  22.7457236  81.6058539  56.1821004  23.1945273  84.7265211
  56.7522361  23.6232541  84.0882696  56.7729116  22.9127857  85.4249397
  58.2265809  19.7696943  78.5975013  58.9289852  20.2217987  79.0648939
  57.8946437  19.1280762  79.2254906  53.9205888  18.3925075  80.8575623
  53.1237051  18.5043770  81.3759119  53.6931480  18.7311728  79.9916514
  59.7511556  24.9169779  88.8058138  59.8155988  25.3790186  89.6416310
  59.0422480  24.2867143  88.9340448  59.4659573  26.5837886  78.6737118
  59.3305248  27.4289422  79.1021966  60.0069386  26.7857164  77.9103052
  52.9188971  24.1013324  79.2465043  53.4313491  24.8956574  79.3970608
  53.5711684  23.4039615  79.1798645  54.7283855  27.2179080  81.3287797
  54.9050484  28.1397045  81.1408780  55.5240689  26.9037500  81.7582176
  55.8515171  28.7357254  87.3298139  56.4022596  28.6074317  86.5575133
  55.0126647  29.0352143  86.9793032  50.8837888  22.4301978  80.0224614
  51.7213110  22.8398987  79.8058322  51.0616155  21.4901421  79.9924808
  62.7802320  20.0977059  75.7108447  62.2648943  20.8681664  75.9496834
  62.5079628  19.4242195  76.3341508  67.7536594  22.8509414  77.6461620
  66.9766037  22.5120573  77.2016782  68.4328075  22.8562037  76.9716585
  62.5688623  17.9704151  77.5368228  62.2638758  18.2850300  78.3878371
  63.5219065  18.0485571  77.5795561  61.0135055  24.1294374  79.1861182
  60.4856416  23.3947134  78.8734419  60.5122557  24.9069051  78.9401150
  55.7453782  14.7914041  81.5467794  56.3197534  14.5689222  80.8140986
  56.3324765  14.8602735  82.2996395  64.8033360  20.6787768  82.3532170
  65.3165241  21.3117759  82.8553880  65.4534583  20.0788963  81.9875530
  56.0723369  16.8218502  75.5663679  55.2360682  17.1593188  75.8872954
  55.9328139  16.6867482  74.6290816  58.0476450  11.6655290  80.2742863
  57.3940862  11.3504307  79.6499478  58.0056924  11.0431030  81.0002686
  62.0655734  30.6572092  75.1092841  61.3917433  30.9603789  75.7177799
  62.4521556  31.4601172  74.7598298  61.2814190  18.1537223  84.5990511
  60.3636752  18.3752170  84.4412199  61.6974334  18.2283534  83.7402218
  62.0649238  19.5528639  79.7293191  62.8121057  20.0650036  79.4200313
  62.3340828  19.2312692  80.5897584  60.3375888  22.0487180  76.7120145
  59.4287108  21.7646212  76.8092615  60.3670972  22.4686258  75.8523452
  65.5695156  25.6593769  80.4811313  65.1157483  24.8184679  80.5376503
  64.9389122  26.2955167  80.8186093  64.5128075  16.5885755  81.7111980
  63.7750832  16.0763141  82.0422223  64.7654849  16.1486137  80.8995257
  64.0128095  27.4970266  81.4161131  64.3051069  28.0575323  80.6973496
  64.5226716  27.7898827  82.1714290  50.9064059  19.7692694  80.6935347
  50.7088459  19.1762054  79.9686414  50.3510723  19.4644904  81.4111286
  58.8860782  19.6615800  82.8129940  58.9409392  18.7089637  82.7372417
  58.0751984  19.8175239  83.2971239  56.8253142  18.2792860  80.5720319
  56.0121008  18.5787030  80.9785511  57.3212136  17.8848549  81.2894802
  58.9761720  28.2750617  82.5054584  58.9337899  28.5011463  81.5763116
  59.8924419  28.0413991  82.6540385  57.0927521  25.1513646  82.3016547
  57.8868119  24.6563966  82.0999122  56.3819213  24.6231509  81.9384252
  61.9122365  27.5331741  86.6528914  61.9659388  28.1022678  87.4206630
  61.0437147  27.7033626  86.2882951  53.4010284  19.2956728  78.3776299
  52.4707873  19.2341183  78.5946262  53.4967756  18.7732680  77.5812941
  53.3195833  15.8211540  80.9654541  53.5802651  16.7356874  80.8563702
  54.1413006  15.3535983  81.1151154  59.6698797  25.7242668  85.9814384
  59.5309883  25.3561452  86.8540322  58.8813393  26.2390307  85.8098342
  60.2646949  30.8251764  77.3239920  60.4398705  30.3539807  78.1385543
  59.5779737  31.4517530  77.5521181  61.2204012  25.1024271  83.3703222
  60.8853845  25.0625040  84.2660872  60.7207958  24.4368986  82.8973632
  64.1563204  22.4480305  73.6440281  63.5392374  21.7227133  73.5473334
  63.6879692  23.2089665  73.3007356  57.8230557  20.2211860  88.3839482
  58.5330175  19.5805052  88.3426101  57.7799865  20.4724755  89.3065663
  54.8308034  33.9741127  84.0979781  55.0704632  34.6059651  84.7758799
  53.9877231  33.6229167  84.3845140  55.9461750  16.6665729  72.7661586
  55.0691216  16.5454530  72.4023832  56.4219503  15.8751807  72.5140474
  47.4663890  21.4542889  82.8603093  48.1534930  21.1404619  82.2724108
  47.3112018  22.3584254  82.5870344  59.3435896  29.7820249  86.5021285
  59.2706068  30.5875221  87.0140589  58.9013289  29.9812215  85.6769306
  59.1325676  29.0192020  80.0124106  58.3493198  29.5613700  80.1062331
  59.8318421  29.5365999  80.4118347  62.4422326  14.8286649  82.6558311
  62.9391025  14.0756611  82.3359382  61.6709307  14.8650966  82.0901521
  61.8034580  29.6807084  88.6579443  62.5162552  30.3154548  88.5855345
  61.3124608  29.7770950  87.8419445  63.5252106  23.5858336  80.2296735
  62.5908385  23.7059799  80.0601439  63.7028775  22.6830803  79.9656745
  59.0257295  16.9704032  82.3829996  58.6555082  16.4175072  83.0710902
  59.5216387  16.3662165  81.8304996  66.9124658  19.4275655  80.7646769
  67.3785110  20.2603647  80.6907072  67.3632158  18.9620637  81.4692027
  56.8546493  27.4301527  89.4785014  57.5555953  28.0638010  89.6314408
  56.3841608  27.7716259  88.7180653  64.9800889  25.7719477  77.7632921
  65.2560733  25.6576071  78.6726795  64.1105388  25.3736962  77.7245094
  61.6154953  30.0205828  81.4065735  61.7977347  29.2027484  81.8693487
  62.4387939  30.2373520  80.9690625  61.9497118  28.9474013  78.6680783
  62.4784885  28.4366467  78.0550945  62.2125338  28.6316543  79.5326316
  52.4514211  26.9637882  86.4116117  53.0367648  26.2181570  86.5444021
  52.2539050  27.2741839  87.2952781  55.3052866  29.9989129  81.4278559
  54.6363242  30.4835257  80.9442599  55.1665736  30.2458350  82.3421938
  59.4458135  32.0332873  88.0261217  59.9976443  32.1964494  88.7910303
  59.7864328  32.6237311  87.3541242  50.6740443  18.2607584  78.2074491
  50.9693885  17.3518263  78.1541545  49.7728479  18.2395324  77.8855494
  62.5826522  29.9814848  85.0124900  62.4577662  29.1804588  84.5035845
  63.2405613  30.4761042  84.5238870  54.2034690  16.3363581  84.1902040
  53.4821276  16.9499549  84.0509513  54.9927946  16.8721346  84.1118686
  52.4028285  15.9421682  78.3313816  52.0740991  15.0619061  78.1488922
  52.7567656  15.8869351  79.2190206  61.6507864  27.5776585  82.8408802
  61.5032826  26.6493292  83.0216372  62.4761357  27.5996675  82.3565877
  55.5170108  16.2294652  78.6989294  55.8566181  16.7580573  77.9767902
  55.9642229  16.5675058  79.4747861  65.2541986  28.4005144  83.9273675
  66.1788533  28.1948005  83.7898126  65.0857289  28.1521545  84.8363016
  57.5038255  14.7269273  76.8982587  58.2246618  15.1050526  76.3946304
  56.8803559  15.4458150  77.0017565  61.6469378  15.4314422  77.8340919
  61.8632993  16.3139060  77.5329747  61.1663445  15.0400636  77.1046561
  56.3868600  18.3900136  84.4111664  56.2413180  18.7040439  85.3035945
  55.9093803  19.0085036  83.8582562  58.2464983  15.3802684  84.4592553
  58.2326551  14.4843777  84.1224851  58.9637411  15.3873347  85.0930839
  65.0437302  28.9190811  79.2835766  65.2174180  28.3537233  78.5309619
  65.5366193  29.7191706  79.1015256  57.6501878  14.2617064  79.7280123
  57.7717790  13.3333710  79.9271011  57.3603921  14.2755750  78.8158439
  66.0312474  28.2357575  76.3832664  66.7263379  28.8564268  76.6019979
  66.3735625  27.3852927  76.6585042  67.9303898  25.6857281  77.9119995
  68.4555222  26.0244554  77.1869315  67.8426250  24.7504296  77.7283130
  59.5923946  29.5991355  90.0409872  59.9011073  29.3540501  90.9132571
  60.3899428  29.8037993  89.5528742  59.6144558  31.7529264  82.2715248
  59.1749549  31.2605643  82.9648105  60.3652675  31.2102232  82.0307324
  52.0936897  27.9440805  82.2739876  52.9194917  27.6444577  81.8938520
  51.7430949  27.1748427  82.7229665  57.0618431  27.2967273  84.3437550
  56.4398440  26.6337978  84.0439778  57.7323297  27.3228405  83.6611198
  50.2945502  25.8627131  83.2328810  49.4577411  25.4349306  83.0512811
  50.2669148  26.0559575  84.1699601  56.6231937  25.8471197  77.8196011
  56.7720058  26.5306661  77.1662683  57.4298381  25.8276287  78.3345466
  54.3784570  21.8736374  78.8257079  54.1330612  20.9698704  79.0237290
  54.5480485  21.8753525  77.8836557  53.6480218  17.6064732  76.3243241
  52.9549463  17.6809087  75.6683277  53.4031970  16.8425075  76.8464758
  60.1227343  28.3419327  75.2907758  59.5501310  28.9609514  74.8378230
  60.6960137  28.8918689  75.8247680  63.3424603  28.6256477  76.4216340
  64.2755276  28.5602039  76.6249216  63.2547816  29.4612744  75.9630873
  65.9712619  27.9422348  73.3820288  65.8926251  27.6082211  74.2756046
  66.7922286  28.4344115  73.3811760  60.5074141  19.6780140  72.6323810
  61.4533246  19.5486348  72.7012229  60.1288386  18.9394802  73.1093239
  58.6917059  17.6030116  72.5678696  57.7848514  17.3063229  72.6441409
  58.9693040  17.3059934  71.7012982  49.6094999  18.9236480  83.0177742
  49.2897783  18.0701788  82.7252116  49.0628427  19.1385058  83.7735709
  53.3874907  21.6398921  86.7347249  53.6060916  22.5716028  86.7535282
  53.8000680  21.2806895  87.5202052  60.3079124  12.1467006  78.7222937
  59.4979853  11.8014091  79.0978183  60.9963541  11.8374550  79.3110549
  62.2369673  11.2245053  80.3447234  62.7900711  11.6440506  81.0037257
  62.4739759  10.2980801  80.3870190  57.4615843  14.4617051  72.7090675
  58.3235007  14.7871950  72.9686492  57.6466187  13.6748547  72.1963741
  49.4783259  22.5439391  84.9870864  48.7846730  22.1293344  84.4740818
  50.2256250  22.5859928  84.3904283  51.3920001  22.4757645  82.8636879
  51.3690690  22.5745332  81.9118762  51.7020638  23.3222796  83.1854045
  54.0507379  24.5333800  86.9783493  55.0050633  24.5017742  86.9113425
  53.8519903  24.0724424  87.7933719  64.3973358  15.4945668  78.9082246
  63.5099213  15.7795319  78.6902441  64.8127347  15.3339432  78.0609523
  52.4057608  30.0753419  83.9953691  52.2712076  29.3153820  83.4291689
  51.9889670  30.7994319  83.5282480  63.5416571  25.2590343  73.0030266
  64.2452421  25.4640345  73.6187922  62.8179220  25.8267105  73.2679350
  64.3714381  21.0100204  79.1232536  64.3149583  21.4668756  78.2840169
  64.9242724  20.2490889  78.9455379  55.5626734  30.9722736  84.2072134
  55.4459118  31.9168169  84.1050824  54.7419180  30.6696298  84.5957933
  65.4503269  25.6972872  75.0528726  66.2848873  25.2654071  74.8706201
  65.2887611  25.5254886  75.9805621  65.1049161  22.2004985  76.4185066
  65.0497965  22.0349257  75.4773510  64.4795216  22.9081018  76.5747255
  58.4145286  11.7013094  75.9970384  58.4023956  12.6454934  76.1538655
  59.3068708  11.5183240  75.7029845  56.5881248  31.6250998  87.4228062
  57.4908495  31.6574609  87.7394557  56.3618618  30.6951449  87.4374398
  58.3434850  30.3781985  84.0838141  57.3930481  30.3783846  83.9702513
  58.6467336  29.6314719  83.5674175  74.0787544  36.2142523  85.1483903
  74.7165954  36.0949271  84.4447243  73.9608387  37.1623367  85.2071855
  70.8877250  36.1669951  85.0845428  70.5495761  36.0511016  84.1965963
  71.7567018  35.7661116  85.0646434  66.7464066  38.0205428  81.0742319
  66.1828931  37.9295365  80.3058606  66.6316461  37.2005332  81.5544811
  64.2928498  39.5156619  83.9126539  65.0849789  39.1747444  83.4972838
  64.5325148  39.6251594  84.8328692  72.3263624  41.6876395  76.3856783
  71.6751604  42.2730476  75.9990797  73.1207987  42.2182590  76.4451821
  66.2519252  38.7765533  76.7843918  67.0250128  38.2294520  76.6456794
  66.6044650  39.6409782  76.9958379  69.0160501  37.4818763  86.5812177
  69.6124073  37.2574786  85.8669140  69.0735472  36.7403509  87.1837625
  68.5885529  34.9358199  74.4162368  68.8411050  34.4139720  73.6545831
  67.6510088  34.7724344  74.5189051  73.6328812  33.9393977  82.2237111
  74.4191901  33.5213400  81.8727528  73.8967516  34.8440069  82.3918759
  73.8038890  39.3766827  76.9225768  73.1684722  39.4501454  77.6346672
  73.4736296  39.9660426  76.2444847  68.3081818  36.8386305  76.6186743
  68.1918076  36.1631208  77.2867827  68.4184078  36.3518679  75.8018896
  70.6513359  36.2996452  80.3233432  70.2871566  35.7727073  81.0346353
  71.5080475  35.9094921  80.1499917  70.2918846  31.3286351  75.3194780
  70.4593248  32.1966588  75.6865252  70.1016015  31.4913633  74.3956070
  73.0494179  39.7903330  86.9860611  72.7494902  40.6928369  86.8776418
  72.7045239  39.5235514  87.8381764  66.5006661  36.2417127  83.0197315
  65.5757157  36.1093341  83.2275007  66.7491074  37.0211346  83.5167258
  70.2708067  33.7844009  76.3041447  70.1507692  34.2301060  77.1426928
  69.5760655  34.1329327  75.7454985  63.8615472  35.8850401  83.8541104
  63.9907853  36.1384880  84.7680516  63.1812923  36.4778109  83.5345759
  68.0314959  46.5547651  79.9531579  67.9538989  47.5055476  80.0320059
  67.4276603  46.2093523  80.6106505  75.9693133  34.2565482  77.1321781
  76.8810989  34.4892869  76.9569479  75.4602780  34.8402526  76.5696860
  74.5762715  39.2391301  84.5235363  73.9471578  39.4037015  83.8211431
  74.1888377  39.6532910  85.2946327  78.4551947  40.1745738  81.8779727
  77.7702985  40.5544640  81.3276760  78.5395797  40.7841065  82.6111674
  70.1290677  38.9765709  81.7885448  70.5929023  39.2553412  80.9990070
  69.8647475  38.0749153  81.6058539  69.0659563  35.0988861  78.5975013
  69.7683607  35.5509905  79.0648939  68.7340192  34.4572680  79.2254906
  62.8084897  33.3572414  83.8992147  62.0183951  33.6129942  83.4232257
  63.2996145  34.1720752  84.0044187  64.7599643  33.7216993  80.8575623
  63.9630806  33.8335687  81.3759119  64.5325235  34.0603645  79.9916514
  61.0922600  33.6102904  86.3307137  61.3430639  34.4949914  86.5964713
  61.6282149  33.4307506  85.5582229  70.3053328  41.9129804  78.6737118
  70.1699003  42.7581339  79.1021966  70.8463140  42.1149081  77.9103052
  63.7582725  39.4305242  79.2465043  64.2707246  40.2248492  79.3970608
  64.4105438  38.7331532  79.1798645  65.5677610  42.5470998  81.3287797
  65.7444238  43.4688963  81.1408780  66.3634443  42.2329417  81.7582176
  64.8529967  34.5935630  91.2049960  64.7383482  33.6920887  91.5057059
  63.9974484  34.8399327  90.8534776  66.6908925  44.0649172  87.3298139
  67.2416351  43.9366235  86.5575133  65.8520401  44.3644061  86.9793032
  61.7231642  37.7593896  80.0224614  62.5606864  38.1690904  79.8058322
  61.9009910  36.8193338  79.9924808  73.6196074  35.4268977  75.7108447
  73.1042698  36.1973581  75.9496834  73.3473383  34.7534113  76.3341508
  71.2043185  30.2718677  80.7693685  70.3484782  29.8825528  80.5899324
  71.6170137  30.3510638  79.9093471  68.9785218  27.8903750  84.1751427
  69.8438214  27.6946559  83.8157316  69.0462727  27.6614102  85.1020783
  78.5930348  38.1801331  77.6461620  77.8159791  37.8412491  77.2016782
  79.2721829  38.1853954  76.9716585  73.4082377  33.2996069  77.5368228
  73.1032513  33.6142218  78.3878371  74.3612819  33.3777489  77.5795561
  71.8528809  39.4586292  79.1861182  71.3250171  38.7239052  78.8734419
  71.3516312  40.2360968  78.9401150  66.5847537  30.1205958  81.5467794
  67.1591289  29.8981140  80.8140986  67.1718519  30.1894653  82.2996395
  75.6427114  36.0079685  82.3532170  76.1558996  36.6409677  82.8553880
  76.2928338  35.4080881  81.9875530  66.9117124  32.1510419  75.5663679
  66.0754436  32.4885106  75.8872954  66.7721894  32.0159399  74.6290816
  68.8870205  26.9947207  80.2742863  68.2334617  26.6796224  79.6499478
  68.8450679  26.3722948  81.0002686  69.9981409  37.2766502  72.1896155
  69.0908471  37.0455756  72.3887304  70.4952441  36.4804122  72.3770137
  72.9049488  45.9864010  75.1092841  72.2311187  46.2895706  75.7177799
  73.2915310  46.7893090  74.7598298  72.1207945  33.4829141  84.5990511
  71.2030506  33.7044088  84.4412199  72.5368088  33.5575451  83.7402218
  72.9042993  34.8820556  79.7293191  73.6514812  35.3941954  79.4200313
  73.1734582  34.5604609  80.5897584  71.1769643  37.3779097  76.7120145
  70.2680862  37.0938130  76.8092615  71.2064727  37.7978176  75.8523452
  76.4088910  40.9885687  80.4811313  75.9551237  40.1476597  80.5376503
  75.7782877  41.6247085  80.8186093  75.3521830  31.9177673  81.7111980
  74.6144587  31.4055059  82.0422223  75.6048603  31.4778054  80.8995257
  74.8521849  42.8262183  81.4161131  75.1444824  43.3867241  80.6973496
  75.3620470  43.1190744  82.1714290  61.7457813  35.0984611  80.6935347
  61.5482213  34.5053972  79.9686414  61.1904477  34.7936822  81.4111286
  69.7254537  34.9907718  82.8129940  69.7803147  34.0381554  82.7372417
  68.9145739  35.1467157  83.2971239  70.8745731  38.9187841  74.0508224
  70.4365161  38.2023700  73.5913861  71.6156171  39.1463956  73.4893315
  67.6646897  33.6084778  80.5720319  66.8514762  33.9078948  80.9785511
  68.1605891  33.2140466  81.2894802  69.8155475  43.6042534  82.5054584
  69.7731653  43.8303381  81.5763116  70.7318174  43.3705909  82.6540385
  78.9918845  37.1945038  80.1084542  78.8536744  37.3846634  79.1805731
  78.6355064  37.9564421  80.5652593  67.1560972  31.1803133  86.1881554
  67.7960351  31.0391892  85.4904518  66.3238502  30.8937646  85.8120156
  67.9321275  40.4805564  82.3016547  68.7261874  39.9855884  82.0999122
  67.2212968  39.9523427  81.9384252  64.2404039  34.6248645  78.3776299
  63.3101627  34.5633101  78.5946262  64.3361511  34.1024598  77.5812941
  64.1589588  31.1503458  80.9654541  64.4196405  32.0648791  80.8563702
  64.9806760  30.6827901  81.1151154  65.6314513  32.5641215  88.1353366
  66.3037567  32.3558577  87.4866015  64.8044300  32.3663301  87.6958598
  70.5092551  41.0534585  85.9814384  70.3703637  40.6853370  86.8540322
  69.7207148  41.5682225  85.8098342  71.1040703  46.1543682  77.3239920
  71.2792459  45.6831725  78.1385543  70.4173491  46.7809448  77.5521181
  72.0597767  40.4316188  83.3703222  71.7247599  40.3916958  84.2660872
  71.5601712  39.7660904  82.8973632  66.0342011  35.8383818  88.8955803
  65.8961808  35.1064057  89.4967342  66.9446934  35.7492718  88.6139991
  74.9956958  37.7772223  73.6440281  74.3786129  37.0519051  73.5473334
  74.5273447  38.5381583  73.3007356  68.6624311  35.5503778  88.3839482
  69.3723930  34.9096970  88.3426101  68.6193619  35.8016672  89.3065663
  65.6701789  49.3033045  84.0979781  65.9098387  49.9351569  84.7758799
  64.8270985  48.9521085  84.3845140  66.7855504  31.9957647  72.7661586
  65.9084970  31.8746448  72.4023832  67.2613257  31.2043725  72.5140474
  58.3057644  36.7834807  82.8603093  58.9928684  36.4696537  82.2724108
  58.1505773  37.6876171  82.5870344  63.1092366  31.6725003  87.2888116
  63.0250555  31.0650673  86.5538526  62.2875073  32.1634021  87.2897613
  69.9719430  44.3483937  80.0124106  69.1886952  44.8905617  80.1062331
  70.6712175  44.8657917  80.4118347  73.2816080  30.1578567  82.6558311
  73.7784780  29.4048529  82.3359382  72.5103062  30.1942883  82.0901521
  74.3645861  38.9150254  80.2296735  73.4302140  39.0351716  80.0601439
  74.5422529  38.0122721  79.9656745  69.8651049  32.2995950  82.3829996
  69.4948837  31.7466990  83.0710902  70.3610141  31.6954083  81.8304996
  77.7518412  34.7567573  80.7646769  78.2178865  35.5895565  80.6907072
  78.2025913  34.2912555  81.4692027  75.8194643  41.1011394  77.7632921
  76.0954487  40.9867989  78.6726795  74.9499142  40.7028879  77.7245094
  72.4548707  45.3497745  81.4065735  72.6371102  44.5319401  81.8693487
  73.2781693  45.5665438  80.9690625  72.7890873  44.2765930  78.6680783
  73.3178639  43.7658385  78.0550945  73.0519093  43.9608461  79.5326316
  63.2907966  42.2929800  86.4116117  63.8761402  41.5473488  86.5444021
  63.0932804  42.6033756  87.2952781  66.1446621  45.3281047  81.4278559
  65.4756996  45.8127175  80.9442599  66.0059491  45.5750268  82.3421938
  57.8825620  34.8635400  85.1320560  57.9209720  34.3298991  85.9257678
  57.3765913  34.3370605  84.5131537  65.2616383  29.7099940  88.6283102
  65.3257709  30.5714771  88.2160500  65.1983503  29.0973942  87.8955461
  61.5134198  33.5899502  78.2074491  61.8087639  32.6810180  78.1541545
  60.6122234  33.5687242  77.8855494  65.0428445  31.6655499  84.1902040
  64.3215031  32.2791466  84.0509513  65.8321701  32.2013263  84.1118686
  63.2422040  31.2713600  78.3313816  62.9134746  30.3910979  78.1488922
  63.5961410  31.2161268  79.2190206  72.4901618  42.9068502  82.8408802
  72.3426581  41.9785210  83.0216372  73.3155112  42.9288593  82.3565877
  66.3563863  31.5586570  78.6989294  66.6959935  32.0872491  77.9767902
  66.8035983  31.8966976  79.4747861  68.3432010  30.0561191  76.8982587
  69.0640372  30.4342444  76.3946304  67.7197314  30.7750068  77.0017565
  72.4863133  30.7606340  77.8340919  72.7026747  31.6430978  77.5329747
  72.0057200  30.3692554  77.1046561  67.2262354  33.7192053  84.4111664
  67.0806935  34.0332356  85.3035945  66.7487558  34.3376954  83.8582562
  69.0858737  30.7094601  84.4592553  69.0720306  29.8135695  84.1224851
  69.8031165  30.7165265  85.0930839  75.8831056  44.2482729  79.2835766
  76.0567934  43.6829151  78.5309619  76.3759948  45.0483624  79.1015256
  61.7008016  36.2597398  87.3499325  61.1561484  37.0357206  87.4819599
  62.5787366  36.6068202  87.1918446  68.4895633  29.5908982  79.7280123
  68.6111544  28.6625628  79.9271011  68.1997675  29.6047668  78.8158439
  76.8706229  43.5649493  76.3832664  77.5657134  44.1856186  76.6019979
  77.2129379  42.7144844  76.6585042  62.4874038  35.3867294  90.2429482
  61.7455774  35.5349929  90.8294112  62.1666782  35.6475560  89.3796231
  78.7697652  41.0149199  77.9119995  79.2948976  41.3536471  77.1869315
  78.6820005  40.0796214  77.7283130  70.4538313  47.0821182  82.2715248
  70.0143303  46.5897561  82.9648105  71.2046430  46.5394150  82.0307324
  62.9330652  43.2732723  82.2739876  63.7588672  42.9736495  81.8938520
  62.5824704  42.5040345  82.7229665  67.9012185  42.6259191  84.3437550
  67.2792194  41.9629896  84.0439778  68.5717052  42.6520323  83.6611198
  61.1339257  41.1919049  83.2328810  60.2971165  40.7641224  83.0512811
  61.1062902  41.3851493  84.1699601  67.4625692  41.1763114  77.8196011
  67.6113812  41.8598579  77.1662683  68.2692135  41.1568204  78.3345466
  65.2178325  37.2028292  78.8257079  64.9724367  36.2990622  79.0237290
  65.3874239  37.2045442  77.8836557  64.4873972  32.9356649  76.3243241
  63.7943217  33.0101004  75.6683277  64.2425724  32.1716993  76.8464758
  70.9621097  43.6711245  75.2907758  70.3895065  44.2901432  74.8378230
  71.5353891  44.2210606  75.8247680  74.1818357  43.9548395  76.4216340
  75.1149030  43.8893957  76.6249216  74.0941570  44.7904662  75.9630873
  76.8106374  43.2714265  73.3820288  76.7320005  42.9374129  74.2756046
  77.6316041  43.7636033  73.3811760  71.3467896  35.0072057  72.6323810
  72.2927001  34.8778266  72.7012229  70.9682141  34.2686719  73.1093239
  69.5310813  32.9322034  72.5678696  68.6242268  32.6355147  72.6441409
  69.8086794  32.6351852  71.7012982  60.4488753  34.2528397  83.0177742
  60.1291538  33.3993705  82.7252116  59.9022182  34.4676975  83.7735709
  64.2268661  36.9690838  86.7347249  64.4454671  37.9007946  86.7535282
  64.6394435  36.6098813  87.5202052  71.1472879  27.4758924  78.7222937
  70.3373607  27.1306009  79.0978183  71.8357296  27.1666467  79.3110549
  73.0763427  26.5536970  80.3447234  73.6294466  26.9732424  81.0037257
  73.3133513  25.6272719  80.3870190  68.3009598  29.7908969  72.7090675
  69.1628762  30.1163867  72.9686492  68.4859942  29.0040465  72.1963741
  60.3177013  37.8731309  84.9870864  59.6240485  37.4585262  84.4740818
  61.0650004  37.9151845  84.3904283  62.2313756  37.8049563  82.8636879
  62.2084444  37.9037250  81.9118762  62.5414392  38.6514713  83.1854045
  64.8901134  39.8625718  86.9783493  65.8444387  39.8309660  86.9113425
  64.6913657  39.4016341  87.7933719  65.4800516  38.4326834  89.5454291
  66.2993405  38.9270912  89.5689128  65.7537324  37.5158802  89.5171858
  75.2367112  30.8237586  78.9082246  74.3492967  31.1087237  78.6902441
  75.6521101  30.6631349  78.0609523  63.2451363  45.4045337  83.9953691
  63.1105831  44.6445738  83.4291689  62.8283425  46.1286237  83.5282480
  74.3810326  40.5882261  73.0030266  75.0846176  40.7932263  73.6187922
  73.6572974  41.1559022  73.2679350  75.2108136  36.3392122  79.1232536
  75.1543337  36.7960673  78.2840169  75.7636478  35.5782806  78.9455379
  66.4020489  46.3014654  84.2072134  66.2852873  47.2460087  84.1050824
  65.5812935  45.9988216  84.5957933  76.2897023  41.0264790  75.0528726
  77.1242627  40.5945988  74.8706201  76.1281366  40.8546803  75.9805621
  75.9442915  37.5296903  76.4185066  75.8891719  37.3641175  75.4773510
  75.3188971  38.2372936  76.5747255  60.7335430  32.7664967  90.2446488
  61.3794294  32.2563921  90.7333713  60.5252581  33.5033649  90.8189913
  69.2539041  27.0305012  75.9970384  69.2417711  27.9746852  76.1538655
  70.1462463  26.8475158  75.7029845  69.1828605  45.7073903  84.0838141
  68.2324236  45.7075764  83.9702513  69.4861091  44.9606637  83.5674175
  77.0913006  54.1057450  76.7843918  77.8643882  53.5586437  76.6456794
  77.4438405  54.9701700  76.9958379  79.4279284  50.2650116  74.4162368
  79.6804805  49.7431638  73.6545831  78.4903843  50.1016262  74.5189051
  79.1475573  52.1678222  76.6186743  79.0311831  51.4923126  77.2867827
  79.2577832  51.6810596  75.8018896  81.1312600  46.6578269  75.3194780
  81.2987003  47.5258506  75.6865252  80.9409770  46.8205551  74.3956070
  81.1101821  49.1135927  76.3041447  80.9901447  49.5592977  77.1426928
  80.4154410  49.4621244  75.7454985  75.5993397  49.0508911  80.8575623
  74.8024560  49.1627605  81.3759119  75.3718989  49.3895563  79.9916514
  72.5625397  53.0885814  80.0224614  73.4000619  53.4982822  79.8058322
  72.7403664  52.1485256  79.9924808  84.4589829  50.7560894  75.7108447
  83.9436452  51.5265499  75.9496834  84.1867137  50.0826031  76.3341508
  82.0436940  45.6010595  80.7693685  81.1878536  45.2117446  80.5899324
  82.4563891  45.6802556  79.9093471  77.4241291  45.4497876  81.5467794
  77.9985043  45.2273058  80.8140986  78.0112274  45.5186571  82.2996395
  77.7510878  47.4802337  75.5663679  76.9148191  47.8177024  75.8872954
  77.6115648  47.3451317  74.6290816  79.7263959  42.3239125  80.2742863
  79.0728371  42.0088142  79.6499478  79.6844433  41.7014865  81.0002686
  80.8375164  52.6058420  72.1896155  79.9302226  52.3747673  72.3887304
  81.3346196  51.8096039  72.3770137  82.0163397  52.7071015  76.7120145
  81.1074617  52.4230048  76.8092615  82.0458481  53.1270093  75.8523452
  72.5851568  50.4276529  80.6935347  72.3875967  49.8345890  79.9686414
  72.0298232  50.1228739  81.4111286  81.7139485  54.2479759  74.0508224
  81.2758915  53.5315617  73.5913861  82.4549926  54.4755873  73.4893315
  75.0797793  49.9540563  78.3776299  74.1495381  49.8925018  78.5946262
  75.1755265  49.4316516  77.5812941  74.9983342  46.4795376  80.9654541
  75.2590160  47.3940709  80.8563702  75.8200515  46.0119818  81.1151154
  85.8350713  53.1064140  73.6440281  85.2179883  52.3810968  73.5473334
  85.3667201  53.8673500  73.3007356  77.6249259  47.3249565  72.7661586
  76.7478725  47.2038365  72.4023832  78.1007012  46.5335643  72.5140474
  74.0815794  46.6005517  78.3313816  73.7528500  45.7202896  78.1488922
  74.4355165  46.5453186  79.2190206  77.1957617  46.8878487  78.6989294
  77.5353690  47.4164408  77.9767902  77.6429738  47.2258893  79.4747861
  79.1825764  45.3853109  76.8982587  79.9034127  45.7634362  76.3946304
  78.5591068  46.1041986  77.0017565  83.3256887  46.0898258  77.8340919
  83.5420502  46.9722896  77.5329747  82.8450954  45.6984471  77.1046561
  79.3289387  44.9200899  79.7280123  79.4505299  43.9917545  79.9271011
  79.0391430  44.9339585  78.8158439  76.0572079  52.5320210  78.8257079
  75.8118121  51.6282540  79.0237290  76.2267994  52.5337360  77.8836557
  75.3267727  48.2648567  76.3243241  74.6336972  48.3392922  75.6683277
  75.0819479  47.5008911  76.8464758  82.1861650  50.3363975  72.6323810
  83.1320755  50.2070183  72.7012229  81.8075895  49.5978637  73.1093239
  80.3704568  48.2613952  72.5678696  79.4636023  47.9647064  72.6441409
  80.6480549  47.9643770  71.7012982  81.9866633  42.8050841  78.7222937
  81.1767362  42.4597926  79.0978183  82.6751050  42.4958385  79.3110549
  83.9157182  41.8828888  80.3447234  84.4688220  42.3024341  81.0037257
  84.1527268  40.9564636  80.3870190  79.1403352  45.1200887  72.7090675
  80.0022516  45.4455785  72.9686492  79.3253696  44.3332383  72.1963741
  86.0760867  46.1529504  78.9082246  85.1886722  46.4379154  78.6902441
  86.4914856  45.9923267  78.0609523  57.1921206   8.2317856  66.6776885
  57.1145235   9.1825681  66.7565366  56.5882849   7.8863728  67.3351811
  59.4659575   3.5900009  65.3982425  59.3305249   4.4351544  65.8267273
  60.0069387   3.7919286  64.6348359  54.7283857   4.2241203  68.0533103
  54.9050485   5.1459168  67.8654087  55.5240690   3.9099622  68.4827483
  55.8515172   5.7419377  74.0543445  56.4022597   5.6136440  73.2820439
  55.0126648   6.0414266  73.7038338  62.0655735   7.6634214  61.8338148
  61.3917434   7.9665911  62.4423106  62.4521557   8.4663295  61.4843605
  58.9761721   5.2812739  69.2299891  58.9337900   5.5073586  68.3008423
  59.8924420   5.0476114  69.3785692  61.9122367   4.5393864  73.3774221
  61.9659389   5.1084800  74.1451937  61.0437148   4.7095749  73.0128258
  60.2646950   7.8313887  64.0485227  60.4398706   7.3601930  64.8630850
  59.5779738   8.4579653  64.2766488  54.8308035  10.9803250  70.8225087
  55.0704634  11.6121774  71.5004106  53.9877232  10.6291290  71.1090446
  59.3435897   6.7882372  73.2266591  59.2706069   7.5937344  73.7385896
  58.9013290   6.9874338  72.4014613  59.1325677   6.0254142  66.7369413
  58.3493199   6.5675822  66.8307637  59.8318422   6.5428122  67.1363654
  61.8034581   6.6869206  75.3824750  62.5162553   7.3216671  75.3100651
  61.3124609   6.7833072  74.5664752  61.6154954   7.0267950  68.1311041
  61.7977349   6.2089606  68.5938794  62.4387940   7.2435642  67.6935931
  61.9497120   5.9536135  65.3926090  62.4784886   5.4428590  64.7796252
  62.2125339   5.6378666  66.2571623  52.4514212   3.9700005  73.1361423
  53.0367649   3.2243693  73.2689328  52.2539051   4.2803961  74.0198087
  55.3052868   7.0051252  68.1523866  54.6363243   7.4897380  67.6687906
  55.1665737   7.2520472  69.0667244  59.4458136   9.0394996  74.7506524
  59.9976444   9.2026617  75.5155609  59.7864330   9.6299433  74.0786549
  62.5826524   6.9876971  71.7370206  62.4577663   6.1866711  71.2281152
  63.2405615   7.4823164  71.2484176  59.5923948   6.6053477  76.7655178
  59.9011074   6.3602624  77.6377878  60.3899430   6.8100116  76.2774049
  59.6144560   8.7591387  68.9960555  59.1749550   8.2667765  69.6893412
  60.3652677   8.2164354  68.7552630  52.0936899   4.9502928  68.9985183
  52.9194919   4.6506699  68.6183827  51.7430951   4.1810550  69.4474972
  57.0618432   4.3029396  71.0682857  56.4398441   3.6400101  70.7685085
  57.7323299   4.3290528  70.3856504  50.2945504   2.8689254  69.9574117
  49.4577412   2.4411428  69.7758118  50.2669149   3.0621697  70.8944908
  56.6231939   2.8533319  64.5441317  56.7720059   3.5368784  63.8907990
  57.4298382   2.8338409  65.0590773  60.1227344   5.3481450  62.0153065
  59.5501311   5.9671637  61.5623536  60.6960138   5.8980811  62.5492987
  63.3424604   5.6318600  63.1461647  64.2755277   5.5664161  63.3494522
  63.2547817   6.4674867  62.6876180  52.4057609   7.0815542  70.7198997
  52.2712077   6.3215943  70.1536996  51.9889672   7.8056442  70.2527786
  55.5626735   7.9784859  70.9317440  55.4459119   8.9230291  70.8296130
  54.7419182   7.6758421  71.3203239  56.5881249   8.6313121  74.1473369
  57.4908496   8.6636731  74.4639864  56.3618619   7.7013572  74.1619704
  58.3434851   7.3844107  70.8083447  57.3930482   7.3845969  70.6947819
  58.6467338   6.6376842  70.2919482  74.0787545  13.2204646  71.8729210
  74.7165955  13.1011393  71.1692550  73.9608388  14.1685490  71.9317162
  70.8877251  13.1732074  71.8090734  70.5495763  13.0573139  70.9211269
  71.7567019  12.7723239  71.7891740  66.7464067  15.0267550  67.7987625
  66.1828932  14.9357487  67.0303913  66.6316462  14.2067455  68.2790118
  64.2928499  16.5218742  70.6371846  65.0849791  16.1809567  70.2218145
  64.5325149  16.6313717  71.5573999  72.3263626  18.6938518  63.1102090
  71.6751605  19.2792598  62.7236104  73.1207988  19.2244713  63.1697128
  66.2519253  15.7827655  63.5089224  67.0250129  15.2356642  63.3702100
  66.6044652  16.6471905  63.7203686  68.0904295  17.1104037  76.7156124
  67.7994161  18.0149668  76.6002790  68.7261280  17.1520565  77.4300193
  69.0160502  14.4880886  73.3057483  69.6124074  14.2636908  72.5914446
  69.0735474  13.7465631  73.9082931  68.5885531  11.9420321  61.1407674
  68.8411051  11.4201843  60.3791137  67.6510090  11.7786467  61.2434358
  73.6328813  10.9456100  68.9482418  74.4191903  10.5275523  68.5972835
  73.8967518  11.8502192  69.1164066  73.8038891  16.3828950  63.6471074
  73.1684724  16.4563577  64.3591979  73.4736297  16.9722549  62.9690154
  68.3081819  13.8448427  63.3432049  68.1918077  13.1693331  64.0113134
  68.4184079  13.3580801  62.5264202  70.6513360  13.3058574  67.0478739
  70.2871567  12.7789195  67.7591660  71.5080476  12.9157043  66.8745224
  70.2918847   8.3348474  62.0440087  70.4593250   9.2028710  62.4110558
  70.1016016   8.4975756  61.1201376  73.0494180  16.7965453  73.7105917
  72.7494904  17.6990492  73.6021725  72.7045240  16.5297636  74.5627070
  66.5006662  13.2479250  69.7442622  65.5757158  13.1155464  69.9520314
  66.7491075  14.0273469  70.2412564  70.2708068  10.7906132  63.0286754
  70.1507693  11.2363182  63.8672234  69.5760656  11.1391449  62.4700292
  63.8615473  12.8912523  70.5786411  63.9907854  13.1447002  71.4925823
  63.1812924  13.4840231  70.2591066  68.0314960  23.5609773  66.6776885
  67.9538990  24.5117598  66.7565366  67.4276604  23.2155646  67.3351811
  75.9693134  11.2627605  63.8567088  76.8810990  11.4954992  63.6814786
  75.4602781  11.8464649  63.2942167  74.5762717  16.2453423  71.2480669
  73.9471579  16.4099137  70.5456737  74.1888379  16.6595033  72.0191633
  78.4551948  17.1807861  68.6025033  77.7702987  17.5606762  68.0522067
  78.5395798  17.7903188  69.3356981  70.1290678  15.9827831  68.5130755
  70.5929024  16.2615534  67.7235377  69.8647477  15.0811276  68.3303845
  67.0214760  15.5299313  71.4510518  67.5916117  15.9586581  70.8128002
  67.6122871  15.2481898  72.1494703  69.0659565  12.1050984  65.3220320
  69.7683608  12.5572027  65.7894246  68.7340193  11.4634803  65.9500213
  62.8084898  10.3634536  70.6237453  62.0183952  10.6192065  70.1477564
  63.2996146  11.1782874  70.7289494  64.7599644  10.7279116  67.5820930
  63.9630807  10.8397810  68.1004426  64.5325236  11.0665768  66.7161820
  70.5905311  17.2523819  75.5303445  70.6549744  17.7144226  76.3661616
  69.8816235  16.6221184  75.6585754  61.0922601  10.6165027  73.0552444
  61.3430640  11.5012037  73.3210020  61.6282150  10.4369628  72.2827536
  70.3053329  18.9191926  65.3982425  70.1699004  19.7643462  65.8267273
  70.8463142  19.1211204  64.6348359  63.7582727  16.4367364  65.9710350
  64.2707247  17.2310615  66.1215915  64.4105439  15.7393655  65.9043951
  65.5677611  19.5533121  68.0533103  65.7444240  20.4751085  67.8654087
  66.3634445  19.2391540  68.4827483  64.8529968  11.5997752  77.9295266
  64.7383483  10.6983010  78.2302365  63.9974486  11.8461449  77.5780083
  66.6908927  21.0711294  74.0543445  67.2416352  20.9428358  73.2820439
  65.8520403  21.3706183  73.7038338  61.7231643  14.7656019  66.7469921
  62.5606865  15.1753027  66.5303628  61.9009911  13.8255461  66.7170114
  73.6196075  12.4331099  62.4353753  73.1042699  13.2035704  62.6742141
  73.3473384  11.7596235  63.0586815  78.5930350  15.1863454  64.3706927
  77.8159792  14.8474613  63.9262089  79.2721831  15.1916077  63.6961892
  73.4082379  10.3058191  64.2613535  73.1032514  10.6204341  65.1123678
  74.3612821  10.3839611  64.3040868  71.8528810  16.4648415  65.9106489
  71.3250172  15.7301174  65.5979726  71.3516313  17.2423091  65.6646457
  66.5847538   7.1268081  68.2713100  67.1591290   6.9043262  67.5386293
  67.1718520   7.1956775  69.0241701  66.9117125   9.1572542  62.2908985
  66.0754437   9.4947229  62.6118260  66.7721895   9.0221522  61.3536122
  69.9981411  14.2828625  58.9141462  69.0908472  14.0517878  59.1132611
  70.4952443  13.4866244  59.1015443  72.9049490  22.9926132  61.8338148
  72.2311188  23.2957829  62.4423106  73.2915311  23.7955212  61.4843605
  72.1207946  10.4891263  71.3235817  71.2030508  10.7106210  71.1657505
  72.5368090  10.5637574  70.4647525  72.9042994  11.8882679  66.4538497
  73.6514813  12.4004076  66.1445620  73.1734583  11.5666732  67.3142891
  71.1769644  14.3841220  63.4365452  70.2680863  14.1000253  63.5337921
  71.2064728  14.8040298  62.5768759  76.4088911  17.9947809  67.2056619
  75.9551239  17.1538719  67.2621810  75.7782878  18.6309208  67.5431399
  74.8521851  19.8324306  68.1406437  75.1444825  20.3929363  67.4218803
  75.3620471  20.1252867  68.8959597  61.7457814  12.1046734  67.4180654
  61.5482214  11.5116095  66.6931721  61.1904478  11.7998944  68.1356593
  69.7254538  11.9969840  69.5375247  69.7803148  11.0443677  69.4617724
  68.9145740  12.1529280  70.0216546  70.8745732  15.9249963  60.7753530
  70.4365162  15.2085822  60.3159168  71.6156173  16.1526078  60.2138622
  67.6646898  10.6146900  67.2965626  66.8514764  10.9141071  67.7030818
  68.1605892  10.2202589  68.0140108  69.8155476  20.6104657  69.2299891
  69.7731655  20.8365503  68.3008423  70.7318175  20.3768032  69.3785692
  78.9918847  14.2007161  66.8329849  78.8536745  14.3908757  65.9051038
  78.6355065  14.9626543  67.2897900  67.1560973   8.1865256  72.9126861
  67.7960352   8.0454015  72.2149824  66.3238503   7.8999769  72.5365463
  67.9321277  17.4867686  69.0261853  68.7261875  16.9918006  68.8244428
  67.2212969  16.9585549  68.6629559  72.7516121  19.8685782  73.3774221
  72.8053143  20.4376718  74.1451937  71.8830903  20.0387667  73.0128258
  64.2404040  11.6310768  65.1021606  63.3101628  11.5695223  65.3191568
  64.3361512  11.1086721  64.3058247  64.1589589   8.1565581  67.6899848
  64.4196407   9.0710914  67.5809008  64.9806762   7.6890023  67.8396461
  65.6314515   9.5703338  74.8598672  66.3037568   9.3620700  74.2111321
  64.8044301   9.3725424  74.4203905  70.5092553  18.0596708  72.7059690
  70.3703638  17.6915492  73.5785629  69.7207149  18.5744348  72.5343648
  71.1040705  23.1605805  64.0485227  71.2792460  22.6893848  64.8630850
  70.4173493  23.7871571  64.2766488  72.0597768  17.4378311  70.0948528
  71.7247600  17.3979081  70.9906178  71.5601714  16.7723027  69.6218938
  66.0342012  12.8445941  75.6201109  65.8961810  12.1126180  76.2212648
  66.9446935  12.7554841  75.3385297  74.9956959  14.7834345  60.3685588
  74.3786130  14.0581173  60.2718641  74.5273448  15.5443705  60.0252662
  65.6701790  26.3095167  70.8225087  65.9098388  26.9413691  71.5004106
  64.8270986  25.9583207  71.1090446  66.7855505   9.0019769  59.4906892
  65.9084972   8.8808570  59.1269139  67.2613258   8.2105848  59.2385781
  58.3057646  13.7896929  69.5848399  58.9928685  13.4758659  68.9969415
  58.1505774  14.6938294  69.3115651  63.1092368   8.6787126  74.0133423
  63.0250556   8.0712795  73.2783833  62.2875074   9.1696144  74.0142919
  70.1829652  22.1174290  73.2266591  70.1099823  22.9229261  73.7385896
  69.7407045  22.3166256  72.4014613  69.9719431  21.3546060  66.7369413
  69.1886953  21.8967740  66.8307637  70.6712177  21.8720039  67.1363654
  72.6428335  22.0161124  75.3824750  73.3556308  22.6508589  75.3100651
  72.1518364  22.1124990  74.5664752  74.3645862  15.9212376  66.9542041
  73.4302141  16.0413839  66.7846746  74.5422531  15.0184843  66.6902051
  69.8651050   9.3058072  69.1075303  69.4948838   8.7529113  69.7956208
  70.3610143   8.7016206  68.5550303  77.7518414  11.7629696  67.4892076
  78.2178866  12.5957687  67.4152378  78.2025914  11.2974677  68.1937334
  67.6940249  19.7655567  76.2030321  68.3949708  20.3992050  76.3559715
  67.2235364  20.1070299  75.4425960  75.8194645  18.1073517  64.4878228
  76.0954489  17.9930112  65.3972102  74.9499143  17.7091002  64.4490401
  72.4548709  22.3559868  68.1311041  72.6371103  21.5381524  68.5938794
  73.2781695  22.5727560  67.6935931  72.7890874  21.2828053  65.3926090
  73.3178641  20.7720508  64.7796252  73.0519094  20.9670583  66.2571623
  63.2907967  19.2991922  73.1361423  63.8761404  18.5535610  73.2689328
  63.0932805  19.6095879  74.0198087  66.1446622  22.3343170  68.1523866
  65.4756997  22.8189297  67.6687906  66.0059492  22.5812390  69.0667244
  57.8825622  11.8697523  71.8565866  57.9209721  11.3361113  72.6502985
  57.3765914  11.3432728  71.2376844  70.2851891  24.3686913  74.7506524
  70.8370199  24.5318535  75.5155609  70.6258084  24.9591351  74.0786549
  65.2616384   6.7162063  75.3528409  65.3257710   7.5776894  74.9405806
  65.1983504   6.1036065  74.6200767  61.5134199  10.5961625  64.9319798
  61.8087640   9.6872303  64.8786852  60.6122235  10.5749364  64.6100800
  73.4220278  22.3168889  71.7370206  73.2971417  21.5158629  71.2281152
  74.0799369  22.8115082  71.2484176  65.0428446   8.6717621  70.9147346
  64.3215032   9.2853589  70.7754820  65.8321702   9.2075386  70.8363992
  75.4855186  20.1177909  73.3649756  74.5385522  19.9983260  73.2928083
  75.8337959  19.2300407  73.4476018  63.2422041   8.2775722  65.0559123
  62.9134747   7.3973101  64.8734229  63.5961412   8.2223391  65.9435512
  72.4901620  19.9130625  69.5654109  72.3426582  18.9847332  69.7461679
  73.3155113  19.9350716  69.0811184  66.3563864   8.5648692  65.4234601
  66.6959936   9.0934613  64.7013209  66.8035984   8.9029098  66.1993167
  76.0935742  20.7359184  70.6518981  77.0182289  20.5302045  70.5143432
  75.9251045  20.4875585  71.5608323  68.3432011   7.0623314  63.6227893
  69.0640374   7.4404567  63.1191610  67.7197315   7.7812191  63.7262871
  67.2262355  10.7254176  71.1356970  67.0806936  11.0394479  72.0281252
  66.7487559  11.3439076  70.5827869  69.0858738   7.7156724  71.1837860
  69.0720307   6.8197817  70.8470158  69.8031166   7.7227388  71.8176146
  75.8831058  21.2544851  66.0081073  76.0567935  20.6891274  65.2554925
  76.3759949  22.0545746  65.8260563  61.7008018  13.2659520  74.0744632
  61.1561486  14.0419328  74.2064906  62.5787367  13.6130325  73.9163753
  76.8706230  20.5711616  63.1077971  77.5657135  21.1918308  63.3265286
  77.2129380  19.7206967  63.3830349  62.4874039  12.3929417  76.9674788
  61.7455775  12.5412052  77.5539419  62.1666784  12.6537682  76.1041538
  78.7697653  18.0211321  64.6365302  79.2948977  18.3598594  63.9114622
  78.6820006  17.0858336  64.4528436  70.4317702  21.9345395  76.7655178
  70.7404828  21.6894542  77.6377878  71.2293184  22.1392033  76.2774049
  70.4538314  24.0883304  68.9960555  70.0143304  23.5959683  69.6893412
  71.2046431  23.5456272  68.7552630  62.9330653  20.2794845  68.9985183
  63.7588673  19.9798617  68.6183827  62.5824705  19.5102468  69.4474972
  67.9012186  19.6321314  71.0682857  67.2792196  18.9692019  70.7685085
  68.5717053  19.6582445  70.3856504  61.1339258  18.1981172  69.9574117
  60.2971166  17.7703346  69.7758118  61.1062904  18.3913615  70.8944908
  67.4625693  18.1825237  64.5441317  67.6113814  18.8660701  63.8907990
  68.2692137  18.1630327  65.0590773  65.2178326  14.2090415  65.5502386
  64.9724368  13.3052745  65.7482596  65.3874241  14.2107565  64.6081864
  64.4873974   9.9418772  63.0488548  63.7943219  10.0163127  62.3928584
  64.2425726   9.1779116  63.5710064  70.9621099  20.6773367  62.0153065
  70.3895066  21.2963554  61.5623536  71.5353892  21.2272729  62.5492987
  74.1818358  20.9610517  63.1461647  75.1149032  20.8956079  63.3494522
  74.0941571  21.7966784  62.6876180  76.8106375  20.2776388  60.1065594
  76.7320007  19.9436251  61.0001352  77.6316042  20.7698156  60.1057067
  71.3467897  12.0134180  59.3569117  72.2927002  11.8840388  59.4257535
  70.9682142  11.2748842  59.8338545  69.5310814   9.9384156  59.2924002
  68.6242270   9.6417269  59.3686716  69.8086795   9.6413975  58.4258289
  60.4488755  11.2590520  69.7423049  60.1291539  10.4055828  69.4497423
  59.9022183  11.4739098  70.4981016  64.2268662  13.9752961  73.4592555
  64.4454672  14.9070069  73.4780589  64.6394436  13.6160935  74.2447359
  60.3177015  14.8793431  71.7116170  59.6240486  14.4647384  71.1986125
  61.0650006  14.9213968  71.1149589  62.2313757  14.8111685  69.5882185
  62.2084445  14.9099372  68.6364068  62.5414394  15.6576836  69.9099351
  64.8901135  16.8687840  73.7028800  65.8444389  16.8371783  73.6358731
  64.6913659  16.4078464  74.5179026  65.4800517  15.4388956  76.2699597
  66.2993406  15.9333035  76.2934435  65.7537325  14.5220924  76.2417165
  63.2451364  22.4107460  70.7198997  63.1105832  21.6507861  70.1536996
  62.8283426  23.1348360  70.2527786  74.3810327  17.5944383  59.7275573
  75.0846177  17.7994386  60.3433228  73.6572976  18.1621145  59.9924656
  75.2108137  13.3454244  65.8477843  75.1543339  13.8022796  65.0085475
  75.7636480  12.5844929  65.6700686  66.4020490  23.3076777  70.9317440
  66.2852874  24.2522209  70.8296130  65.5812936  23.0050338  71.3203239
  76.2897024  18.0326912  61.7774033  77.1242628  17.6008111  61.5951508
  76.1281367  17.8608926  62.7050927  75.9442917  14.5359026  63.1430372
  75.8891720  14.3703297  62.2018816  75.3188972  15.2435059  63.2992562
  60.7335431   9.7727090  76.9691794  61.3794295   9.2626044  77.4579020
  60.5252583  10.5095772  77.5435220  67.4275004  23.9605039  74.1473369
  68.3302251  23.9928649  74.4639864  67.2012374  23.0305490  74.1619704
  69.1828606  22.7136025  70.8083447  68.2324237  22.7137887  70.6947819
  69.4861092  21.9668760  70.2919482  84.9181299  28.5496564  71.8729210
  85.5559709  28.4303311  71.1692550  84.8002142  29.4977407  71.9317162
  81.7271006  28.5023992  71.8090734  81.3889517  28.3865056  70.9211269
  82.5960774  28.1015157  71.7891740  77.5857821  30.3559468  67.7987625
  77.0222687  30.2649405  67.0303913  77.4710216  29.5359372  68.2790118
  75.1322253  31.8510660  70.6371846  75.9243545  31.5101484  70.2218145
  75.3718903  31.9605635  71.5573999  83.1657380  34.0230436  63.1102090
  82.5145360  34.6084516  62.7236104  83.9601743  34.5536631  63.1697128
  77.0913007  31.1119573  63.5089224  77.8643883  30.5648560  63.3702100
  77.4438406  31.9763822  63.7203686  78.9298050  32.4395955  76.7156124
  78.6387916  33.3441586  76.6002790  79.5655034  32.4812483  77.4300193
  79.8554257  29.8172804  73.3057483  80.4517829  29.5928826  72.5914446
  79.9129228  29.0757549  73.9082931  79.4279285  27.2712239  61.1407674
  79.6804806  26.7493760  60.3791137  78.4903844  27.1078384  61.2434358
  84.4722568  26.2748017  68.9482418  85.2585657  25.8567441  68.5972835
  84.7361272  27.1794110  69.1164066  84.6432645  31.7120868  63.6471074
  84.0078478  31.7855494  64.3591979  84.3130052  32.3014467  62.9690154
  79.1475574  29.1740345  63.3432049  79.0311832  28.4985248  64.0113134
  79.2577834  28.6872719  62.5264202  81.4907115  28.6350492  67.0478739
  81.1265322  28.1081113  67.7591660  82.3474231  28.2448961  66.8745224
  81.1312602  23.6640392  62.0440087  81.2987004  24.5320628  62.4110558
  80.9409771  23.8267673  61.1201376  83.8887935  32.1257371  73.7105917
  83.5888658  33.0282409  73.6021725  83.5438994  31.8589554  74.5627070
  77.3400416  28.5771168  69.7442622  76.4150913  28.4447382  69.9520314
  77.5884830  29.3565387  70.2412564  81.1101823  26.1198049  63.0286754
  80.9901448  26.5655100  63.8672234  80.4154411  26.4683367  62.4700292
  74.7009227  28.2204441  70.5786411  74.8301609  28.4738920  71.4925823
  74.0206679  28.8132149  70.2591066  78.8708715  38.8901691  66.6776885
  78.7932744  39.8409516  66.7565366  78.2670358  38.5447564  67.3351811
  85.4156471  31.5745341  71.2480669  84.7865334  31.7391055  70.5456737
  85.0282133  31.9886950  72.0191633  80.9684433  31.3119749  68.5130755
  81.4322778  31.5907452  67.7235377  80.7041231  30.4103194  68.3303845
  77.8608514  30.8591231  71.4510518  78.4309871  31.2878499  70.8128002
  78.4516626  30.5773815  72.1494703  79.9053319  27.4342901  65.3220320
  80.6077362  27.8863945  65.7894246  79.5733948  26.7926720  65.9500213
  73.6478653  25.6926454  70.6237453  72.8577707  25.9483983  70.1477564
  74.1389900  26.5074792  70.7289494  75.5993398  26.0571033  67.5820930
  74.8024562  26.1689728  68.1004426  75.3718991  26.3957685  66.7161820
  81.4299066  32.5815736  75.5303445  81.4943498  33.0436144  76.3661616
  80.7209990  31.9513101  75.6585754  71.9316356  25.9456944  73.0552444
  72.1824394  26.8303954  73.3210020  72.4675904  25.7661546  72.2827536
  81.1447084  34.2483844  65.3982425  81.0092758  35.0935380  65.8267273
  81.6856896  34.4503122  64.6348359  74.5976481  31.7659282  65.9710350
  75.1101002  32.5602532  66.1215915  75.2499194  31.0685572  65.9043951
  76.4071366  34.8825038  68.0533103  76.5837994  35.8043003  67.8654087
  77.2028199  34.5683457  68.4827483  75.6923722  26.9289670  77.9295266
  75.5777237  26.0274927  78.2302365  74.8368240  27.1753367  77.5780083
  77.5302681  36.4003212  74.0543445  78.0810106  36.2720275  73.2820439
  76.6914157  36.6998101  73.7038338  72.5625398  30.0947936  66.7469921
  73.4000620  30.5044945  66.5303628  72.7403666  29.1547378  66.7170114
  84.4589830  27.7623017  62.4353753  83.9436453  28.5327622  62.6742141
  84.1867138  27.0888153  63.0586815  82.0436941  22.6072718  67.4938992
  81.1878537  22.2179568  67.3144631  82.4563893  22.6864679  66.6338777
  79.8178973  20.2257791  70.8996733  80.6831970  20.0300599  70.5402623
  79.8856482  19.9968142  71.8266090  84.2476133  25.6350109  64.2613535
  83.9426269  25.9496258  65.1123678  85.2006575  25.7131529  64.3040868
  82.6922565  31.7940332  65.9106489  82.1643927  31.0593092  65.5979726
  82.1910068  32.5715009  65.6646457  77.4241293  22.4559999  68.2713100
  77.9985044  22.2335180  67.5386293  78.0112275  22.5248693  69.0241701
  86.4820870  28.3433726  69.0777477  86.9952752  28.9763717  69.5799186
  87.1322094  27.7434921  68.7120837  77.7510880  24.4864460  62.2908985
  76.9148192  24.8239146  62.6118260  77.6115649  24.3513439  61.3536122
  79.7263960  19.3301248  66.9988170  79.0728373  19.0150265  66.3744784
  79.6844434  18.7076988  67.7247993  80.8375165  29.6120543  58.9141462
  79.9302227  29.3809796  59.1132611  81.3346197  28.8158162  59.1015443
  83.7443244  38.3218050  61.8338148  83.0704943  38.6249747  62.4423106
  84.1309066  39.1247130  61.4843605  82.9601701  25.8183181  71.3235817
  82.0424262  26.0398128  71.1657505  83.3761844  25.8929492  70.4647525
  83.7436748  27.2174597  66.4538497  84.4908567  27.7295994  66.1445620
  84.0128338  26.8958649  67.3142891  82.0163399  29.7133137  63.4365452
  81.1074618  29.4292170  63.5337921  82.0458482  30.1332216  62.5768759
  87.2482666  33.3239727  67.2056619  86.7944993  32.4830637  67.2621810
  86.6176633  33.9601125  67.5431399  86.1915586  24.2531713  68.4357287
  85.4538342  23.7409099  68.7667529  86.4442359  23.8132095  67.6240564
  85.6915605  35.1616224  68.1406437  85.9838580  35.7221281  67.4218803
  86.2014226  35.4544785  68.8959597  72.5851569  27.4338652  67.4180654
  72.3875969  26.8408012  66.6931721  72.0298233  27.1290862  68.1356593
  80.5648293  27.3261758  69.5375247  80.6196902  26.3735594  69.4617724
  79.7539495  27.4821197  70.0216546  81.7139486  31.2541881  60.7753530
  81.2758916  30.5377740  60.3159168  82.4549927  31.4817996  60.2138622
  78.5040653  25.9438818  67.2965626  77.6908518  26.2432988  67.7030818
  78.9999647  25.5494507  68.0140108  80.6549230  35.9396575  69.2299891
  80.6125409  36.1657421  68.3008423  81.5711929  35.7059949  69.3785692
  77.9954727  23.5157173  72.9126861  78.6354107  23.3745932  72.2149824
  77.1632258  23.2291687  72.5365463  78.7715031  32.8159604  69.0261853
  79.5655630  32.3209924  68.8244428  78.0606724  32.2877467  68.6629559
  83.5909876  35.1977699  73.3774221  83.6446898  35.7668636  74.1451937
  82.7224657  35.3679584  73.0128258  75.0797795  26.9602686  65.1021606
  74.1495383  26.8987141  65.3191568  75.1755267  26.4378638  64.3058247
  74.9983344  23.4857498  67.6899848  75.2590161  24.4002832  67.5809008
  75.8200516  23.0181941  67.8396461  76.4708269  24.8995256  74.8598672
  77.1431322  24.6912618  74.2111321  75.6438056  24.7017342  74.4203905
  81.3486307  33.3888626  72.7059690  81.2097393  33.0207410  73.5785629
  80.5600903  33.9036265  72.5343648  81.9434459  38.4897722  64.0485227
  82.1186215  38.0185765  64.8630850  81.2567247  39.1163488  64.2766488
  82.8991522  32.7670228  70.0948528  82.5641355  32.7270998  70.9906178
  82.3995468  32.1014944  69.6218938  85.8350714  30.1126263  60.3685588
  85.2179885  29.3873091  60.2718641  85.3667202  30.8735623  60.0252662
  79.5018067  27.8857818  75.1084789  80.2117685  27.2451010  75.0671407
  79.4587375  28.1370713  76.0310970  76.5095544  41.6387085  70.8225087
  76.7492143  42.2705609  71.5004106  75.6664741  41.2875125  71.1090446
  77.6249260  24.3311687  59.4906892  76.7478726  24.2100488  59.1269139
  78.1007013  23.5397765  59.2385781  69.1451400  29.1188847  69.5848399
  69.8322440  28.8050577  68.9969415  68.9899529  30.0230211  69.3115651
  73.9486122  24.0079043  74.0133423  73.8644311  23.4004713  73.2783833
  73.1268829  24.4988062  74.0142919  81.0223406  37.4466207  73.2266591
  80.9493578  38.2521179  73.7385896  80.5800799  37.6458173  72.4014613
  80.8113186  36.6837977  66.7369413  80.0280708  37.2259658  66.8307637
  81.5105931  37.2011957  67.1363654  84.1209836  22.4932607  69.3803618
  84.6178536  21.7402569  69.0604688  83.3496818  22.5296924  68.8146827
  83.4822090  37.3453041  75.3824750  84.1950062  37.9800506  75.3100651
  82.9912118  37.4416907  74.5664752  80.7044805  24.6349990  69.1075303
  80.3342592  24.0821030  69.7956208  81.2003897  24.0308123  68.5550303
  78.5334003  35.0947485  76.2030321  79.2343463  35.7283968  76.3559715
  78.0629118  35.4362216  75.4425960  86.6588399  33.4365435  64.4878228
  86.9348243  33.3222029  65.3972102  85.7892898  33.0382920  64.4490401
  83.2942463  37.6851786  68.1311041  83.4764858  36.8673441  68.5938794
  84.1175449  37.9019478  67.6935931  83.6284629  36.6119971  65.3926090
  84.1572395  36.1012425  64.7796252  83.8912848  36.2962501  66.2571623
  74.1301721  34.6283840  73.1361423  74.7155158  33.8827528  73.2689328
  73.9326560  34.9387797  74.0198087  76.9840377  37.6635087  68.1523866
  76.3150752  38.1481215  67.6687906  76.8453246  37.9104308  69.0667244
  68.7219376  27.1989440  71.8565866  68.7603476  26.6653031  72.6502985
  68.2159669  26.6724646  71.2376844  81.1245645  39.6978831  74.7506524
  81.6763953  39.8610452  75.5155609  81.4651839  40.2883269  74.0786549
  76.1010138  22.0453981  75.3528409  76.1651465  22.9068812  74.9405806
  76.0377259  21.4327982  74.6200767  72.3527954  25.9253542  64.9319798
  72.6481395  25.0164221  64.8786852  71.4515989  25.9041282  64.6100800
  84.2614032  37.6460806  71.7370206  84.1365172  36.8450546  71.2281152
  84.9193124  38.1407000  71.2484176  75.8822201  24.0009539  70.9147346
  75.1608786  24.6145507  70.7754820  76.6715456  24.5367304  70.8363992
  86.3248941  35.4469827  73.3649756  85.3779276  35.3275178  73.2928083
  86.6731714  34.5592325  73.4476018  74.0815795  23.6067640  65.0559123
  73.7528501  22.7265019  64.8734229  74.4355166  23.5515309  65.9435512
  83.3295374  35.2422543  69.5654109  83.1820337  34.3139250  69.7461679
  84.1548868  35.2642633  69.0811184  77.1957618  23.8940610  65.4234601
  77.5353691  24.4226531  64.7013209  77.6429739  24.2321016  66.1993167
  79.1825766  22.3915231  63.6227893  79.9034128  22.7696484  63.1191610
  78.5591070  23.1104108  63.7262871  83.3256888  23.0960380  64.5586226
  83.5420503  23.9785018  64.2575054  82.8450956  22.7046594  63.8291868
  78.0656110  26.0546094  71.1356970  77.9200691  26.3686397  72.0281252
  77.5881314  26.6730994  70.5827869  79.9252493  23.0448642  71.1837860
  79.9114062  22.1489735  70.8470158  80.6424921  23.0519305  71.8176146
  86.7224812  36.5836769  66.0081073  86.8961690  36.0183191  65.2554925
  87.2153703  37.3837664  65.8260563  72.5401772  28.5951438  74.0744632
  71.9955240  29.3711246  74.2064906  73.4181122  28.9422242  73.9163753
  79.3289389  21.9263022  66.4525430  79.4505300  20.9979668  66.6516318
  79.0391431  21.9401708  65.5403745  73.3267794  27.7221334  76.9674788
  72.5849530  27.8703970  77.5539419  73.0060538  27.9829600  76.1041538
  81.2711457  37.2637312  76.7655178  81.5798583  37.0186459  77.6377878
  82.0686939  37.4683951  76.2774049  81.2932069  39.4175222  68.9960555
  80.8537059  38.9251601  69.6893412  82.0440186  38.8748190  68.7552630
  73.7724408  35.6086763  68.9985183  74.5982427  35.3090535  68.6183827
  73.4218460  34.8394385  69.4474972  78.7405941  34.9613231  71.0682857
  78.1185950  34.2983936  70.7685085  79.4110808  34.9874363  70.3856504
  71.9733013  33.5273089  69.9574117  71.1364921  33.0995264  69.7758118
  71.9456658  33.7205533  70.8944908  78.3019448  33.5117155  64.5441317
  78.4507568  34.1952619  63.8907990  79.1085891  33.4922245  65.0590773
  76.0572081  29.5382332  65.5502386  75.8118123  28.6344662  65.7482596
  76.2267995  29.5399483  64.6081864  75.3267728  25.2710690  63.0488548
  74.6336973  25.3455045  62.3928584  75.0819480  24.5071033  63.5710064
  81.8014853  36.0065285  62.0153065  81.2288820  36.6255472  61.5623536
  82.3747647  36.5564647  62.5492987  85.0212113  36.2902435  63.1461647
  85.9542786  36.2247997  63.3494522  84.9335326  37.1258702  62.6876180
  82.1861652  27.3426098  59.3569117  83.1320756  27.2132306  59.4257535
  81.8075897  26.6040760  59.8338545  80.3704569  25.2676074  59.2924002
  79.4636024  24.9709187  59.3686716  80.6480550  24.9705892  58.4258289
  71.2882509  26.5882438  69.7423049  70.9685294  25.7347746  69.4497423
  70.7415937  26.8031016  70.4981016  75.0662417  29.3044879  73.4592555
  75.2848427  30.2361986  73.4780589  75.4788191  28.9452853  74.2447359
  81.9866635  19.8112964  65.4468244  81.1767363  19.4660049  65.8223490
  82.6751051  19.5020508  66.0355855  83.9157183  18.8891011  67.0692540
  84.4688221  19.3086464  67.7282563  84.1527269  17.9626759  67.1115496
  79.1403353  22.1263009  59.4335982  80.0022517  22.4517908  59.6931799
  79.3253698  21.3394505  58.9209047  71.1570769  30.2085349  71.7116170
  70.4634241  29.7939302  71.1986125  71.9043760  30.2505886  71.1149589
  73.0707512  30.1403603  69.5882185  73.0478200  30.2391290  68.6364068
  73.3808148  30.9868754  69.9099351  75.7294890  32.1979758  73.7028800
  76.6838143  32.1663700  73.6358731  75.5307413  31.7370382  74.5179026
  76.3194272  30.7680874  76.2699597  77.1387161  31.2624953  76.2934435
  76.5931079  29.8512842  76.2417165  86.0760868  23.1591626  65.6327553
  85.1886723  23.4441277  65.4147748  86.4914857  22.9985390  64.7854830
  74.0845118  37.7399377  70.7198997  73.9499586  36.9799778  70.1536996
  73.6677181  38.4640277  70.2527786  85.2204081  32.9236301  59.7275573
  85.9239932  33.1286303  60.3433228  84.4966730  33.4913063  59.9924656
  86.0501892  28.6746162  65.8477843  85.9937093  29.1314714  65.0085475
  86.6030234  27.9136847  65.6700686  77.2414244  38.6368694  70.9317440
  77.1246628  39.5814127  70.8296130  76.4206691  38.3342256  71.3203239
  86.7836671  29.8650943  63.1430372  86.7285475  29.6995215  62.2018816
  86.1582726  30.5726976  63.2992562  71.5729186  25.1019008  76.9691794
  72.2188050  24.5917962  77.4579020  71.3646337  25.8387689  77.5435220
  80.0932796  19.3659052  62.7215691  80.0811466  20.3100892  62.8783961
  80.9856218  19.1829198  62.4275152  78.2668758  39.2896956  74.1473369
  79.1696005  39.3220567  74.4639864  78.0406128  38.3597407  74.1619704
  80.0222360  38.0427943  70.8083447  79.0717991  38.0429804  70.6947819
  80.3254847  37.2960677  70.2919482  85.5402982  43.5496359  70.5786411
  85.6695363  43.8030838  71.4925823  84.8600433  44.1424067  70.2591066
  84.4872407  41.0218372  70.6237453  83.6971461  41.2775900  70.1477564
  84.9783655  41.8366710  70.7289494  86.4387153  41.3862951  67.5820930
  85.6418316  41.4981645  68.1004426  86.2112745  41.7249603  66.7161820
  82.7710110  41.2748862  73.0552444  83.0218149  42.1595872  73.3210020
  83.3069659  41.0953464  72.2827536  85.4370236  47.0951200  65.9710350
  85.9494756  47.8894450  66.1215915  86.0892948  46.3977490  65.9043951
  86.5317477  42.2581588  77.9295266  86.4170992  41.3566845  78.2302365
  85.6761995  42.5045285  77.5780083  83.4019152  45.4239854  66.7469921
  84.2394374  45.8336862  66.5303628  83.5797420  44.4839296  66.7170114
  83.4245323  42.7630569  67.4180654  83.2269723  42.1699930  66.6931721
  82.8691987  42.4582779  68.1356593  85.9191549  42.2894603  65.1021606
  84.9889137  42.2279059  65.3191568  86.0149021  41.7670556  64.3058247
  85.8377098  38.8149416  67.6899848  86.0983915  39.7294749  67.5809008
  86.6594271  38.3473859  67.8396461  87.3489299  56.9679003  70.8225087
  87.5885897  57.5997527  71.5004106  86.5058495  56.6167043  71.1090446
  79.9845155  44.4480765  69.5848399  80.6716194  44.1342495  68.9969415
  79.8293283  45.3522129  69.3115651  84.7879877  39.3370961  74.0133423
  84.7038065  38.7296631  73.2783833  83.9662583  39.8279979  74.0142919
  84.9695476  49.9575758  73.1361423  85.5548913  49.2119446  73.2689328
  84.7720314  50.2679714  74.0198087  79.5613131  42.5281358  71.8565866
  79.5997230  41.9944949  72.6502985  79.0553423  42.0016563  71.2376844
  86.9403893  37.3745898  75.3528409  87.0045219  38.2360729  74.9405806
  86.8771013  36.7619900  74.6200767  83.1921708  41.2545460  64.9319798
  83.4875149  40.3456138  64.8786852  82.2909744  41.2333199  64.6100800
  86.7215955  39.3301457  70.9147346  86.0002541  39.9437424  70.7754820
  87.5109211  39.8659221  70.8363992  84.9209550  38.9359558  65.0559123
  84.5922256  38.0556937  64.8734229  85.2748920  38.8807226  65.9435512
  83.3795527  43.9243356  74.0744632  82.8348995  44.7003164  74.2064906
  84.2574876  44.2714160  73.9163753  84.1661548  43.0513252  76.9674788
  83.4243284  43.1995887  77.5539419  83.8454293  43.3121518  76.1041538
  84.6118162  50.9378681  68.9985183  85.4376182  50.6382453  68.6183827
  84.2612214  50.1686303  69.4474972  82.8126767  48.8565007  69.9574117
  81.9758675  48.4287181  69.7758118  82.7850413  49.0497450  70.8944908
  86.8965835  44.8674250  65.5502386  86.6511877  43.9636580  65.7482596
  87.0661750  44.8691400  64.6081864  86.1661483  40.6002607  63.0488548
  85.4730728  40.6746962  62.3928584  85.9213235  39.8362951  63.5710064
  82.1276264  41.9174355  69.7423049  81.8079048  41.0639663  69.4497423
  81.5809692  42.1322933  70.4981016  85.9056171  44.6336796  73.4592555
  86.1242181  45.5653904  73.4780589  86.3181945  44.2744771  74.2447359
  81.9964524  45.5377267  71.7116170  81.3027995  45.1231220  71.1986125
  82.7437515  45.5797803  71.1149589  83.9101266  45.4695520  69.5882185
  83.8871954  45.5683208  68.6364068  84.2201903  46.3160671  69.9099351
  86.5688644  47.5271676  73.7028800  87.5231898  47.4955618  73.6358731
  86.3701168  47.0662299  74.5179026  84.9238873  53.0691295  70.7198997
  84.7893341  52.3091696  70.1536996  84.5070935  53.7932195  70.2527786
  82.4122940  40.4310925  76.9691794  83.0581804  39.9209879  77.4579020
  82.2040092  41.1679607  77.5435220  78.8708716  15.8963814  53.4022192
  78.7932746  16.8471639  53.4810672  78.2670360  15.5509686  54.0597118
  81.1447085  11.2545967  52.1227732  81.0092760  12.0997502  52.5512579
  81.6856897  11.4565244  51.3593665  76.4071367  11.8887161  54.7778410
  76.5837995  12.8105126  54.5899394  77.2028201  11.5745580  55.2072790
  77.5302682  13.4065335  60.7788752  78.0810108  13.2782398  60.0065746
  76.6914158  13.7060224  60.4283645  83.7443245  15.3280172  48.5583454
  83.0704944  15.6311869  49.1668412  84.1309067  16.1309253  48.2088912
  80.6549232  12.9458697  55.9545197  80.6125410  13.1719544  55.0253729
  81.5711931  12.7122072  56.1030998  83.5909877  12.2039822  60.1019528
  83.6446899  12.7730758  60.8697244  82.7224658  12.3741707  59.7373565
  81.9434460  15.4959845  50.7730534  82.1186216  15.0247888  51.5876156
  81.2567248  16.1225611  51.0011794  76.5095546  18.6449208  57.5470394
  76.7492144  19.2767732  58.2249412  75.6664742  18.2937248  57.8335753
  81.0223408  14.4528330  59.9511898  80.9493579  15.2583302  60.4631202
  80.5800801  14.6520296  59.1259919  80.8113187  13.6900100  53.4614719
  80.0280709  14.2321780  53.5552944  81.5105932  14.2074080  53.8608961
  83.4822091  14.3515164  62.1070056  84.1950063  14.9862629  62.0345958
  82.9912120  14.4479030  61.2910058  78.5334005  12.1009608  62.9275627
  79.2343464  12.7346091  63.0805021  78.0629120  12.4424339  62.1671267
  83.2942464  14.6913908  54.8556348  83.4764859  13.8735564  55.3184100
  84.1175450  14.9081600  54.4181238  83.6284630  13.6182093  52.1171396
  84.1572396  13.1074548  51.5041559  83.8912850  13.3024624  52.9816929
  74.1301723  11.6345963  59.8606730  74.7155159  10.8889650  59.9934634
  73.9326561  11.9449919  60.7443394  76.9840378  14.6697210  54.8769172
  76.3150753  15.1543338  54.3933212  76.8453248  14.9166430  55.7912551
  81.1245646  16.7040953  61.4751831  81.6763955  16.8672575  62.2400916
  81.4651840  17.2945391  60.8031856  84.2614034  14.6522929  58.4615513
  84.1365173  13.8512669  57.9526458  84.9193125  15.1469122  57.9729483
  86.7224813  13.5898891  52.7326379  86.8961691  13.0245314  51.9800232
  87.2153705  14.3899786  52.5505869  81.2711458  14.2699435  63.4900485
  81.5798584  14.0248582  64.3623185  82.0686940  14.4746074  63.0019355
  81.2932070  16.4237345  55.7205862  80.8537060  15.9313723  56.4138718
  82.0440187  15.8810312  55.4797937  73.7724409  12.6148886  55.7230490
  74.5982429  12.3152657  55.3429133  73.4218461  11.8456508  56.1720278
  78.7405942  11.9675354  57.7928163  78.1185951  11.3046059  57.4930391
  79.4110809  11.9936486  57.1101811  81.8014854  13.0127408  48.7398371
  81.2288822  13.6317595  48.2868843  82.3747648  13.5626769  49.2738293
  85.0212114  13.2964558  49.8706954  85.9542787  13.2310119  50.0739829
  84.9335327  14.1320825  49.4121486  74.0845120  14.7461500  57.4444304
  73.9499588  13.9861901  56.8782302  73.6677182  15.4702400  56.9773093
  77.2414246  15.6430817  57.6562747  77.1246630  16.5876249  57.5541437
  76.4206692  15.3404379  58.0448546  78.2668760  16.2959079  60.8718675
  79.1696006  16.3282689  61.1885170  78.0406130  15.3659530  60.8865011
  80.0222362  15.0490065  57.5328754  79.0717993  15.0491927  57.4193126
  80.3254848  14.3022800  57.0164788  85.9716009  24.1864700  57.3617152
  86.7637301  23.8455525  56.9463452  86.2112659  24.2959675  58.2819306
  85.5402983  20.5558481  57.3031718  85.6695364  20.8092960  58.2171129
  84.8600434  21.1486189  56.9836373  84.4872409  18.0280494  57.3482760
  83.6971463  18.2838023  56.8722870  84.9783656  18.8428832  57.4534800
  86.4387154  18.3925074  54.3066237  85.6418317  18.5043768  54.8249732
  86.2112746  18.7311726  53.4407127  82.7710112  18.2810985  59.7797751
  83.0218150  19.1657995  60.0455327  83.3069660  18.1015586  59.0072842
  85.4370237  24.1013322  52.6955657  85.9494757  24.8956573  52.8461221
  86.0892950  23.4039613  52.6289258  86.5317478  19.2643710  64.6540573
  86.4170993  18.3628968  64.9547672  85.6761996  19.5107407  64.3025390
  83.4019154  22.4301977  53.4715227  84.2394376  22.8398985  53.2548935
  83.5797421  21.4901419  53.4415421  83.4245325  19.7692692  54.1425961
  83.2269725  19.1762053  53.4177027  82.8691989  19.4644902  54.8601899
  85.8377099  15.8211539  54.4145154  86.0983917  16.7356872  54.3054315
  86.6594272  15.3535981  54.5641767  87.3489300  33.9741125  57.5470394
  87.5885898  34.6059649  58.2249412  86.5058497  33.6229165  57.8335753
  79.9845156  21.4542887  56.3093706  80.6716196  21.1404617  55.7214721
  79.8293284  22.3584252  56.0360957  84.7879878  16.3433084  60.7378730
  84.7038067  15.7358753  60.0029140  83.9662584  16.8342102  60.7388226
  84.9695477  26.9637880  59.8606730  85.5548914  26.2181568  59.9934634
  84.7720316  27.2741837  60.7443394  79.5613132  19.5343480  58.5811173
  79.5997231  19.0007071  59.3748291  79.0553425  19.0078686  57.9622150
  86.9403894  14.3808021  62.0773715  87.0045221  15.2422852  61.6651113
  86.8771014  13.7682023  61.3446074  83.1921709  18.2607583  51.6565104
  83.4875151  17.3518261  51.6032158  82.2909745  18.2395322  51.3346107
  86.7215956  16.3363579  57.6392653  86.0002542  16.9499547  57.5000126
  87.5109212  16.8721344  57.5609299  84.9209551  15.9421680  51.7804430
  84.5922257  15.0619059  51.5979536  85.2748922  15.8869349  52.6680819
  83.3795528  20.9305478  60.7989938  82.8348996  21.7065286  60.9310213
  84.2574878  21.2776283  60.6409060  84.6118163  27.9440803  55.7230490
  85.4376183  27.6444575  55.3429133  84.2612215  27.1748426  56.1720278
  82.8126768  25.8627130  56.6819423  81.9758677  25.4349304  56.5003425
  82.7850414  26.0559573  57.6190214  86.8965836  21.8736372  52.2747693
  86.6511878  20.9698702  52.4727903  87.0661751  21.8753523  51.3327171
  86.1661484  17.6064730  49.7733854  85.4730729  17.6809085  49.1173890
  85.9213236  16.8425074  50.2955371  82.1276265  18.9236478  56.4668355
  81.8079049  18.0701786  56.1742729  81.5809693  19.1385056  57.2226323
  85.9056173  21.6398919  60.1837862  86.1242182  22.5716027  60.2025896
  86.3181946  21.2806893  60.9692666  81.9964525  22.5439389  58.4361477
  81.3027996  22.1293342  57.9231431  82.7437516  22.5859926  57.8394896
  83.9101267  22.4757643  56.3127492  83.8871956  22.5745330  55.3609375
  84.2201904  23.3222794  56.6344658  86.5688645  24.5333798  60.4274106
  87.5231899  24.5017740  60.3604038  86.3701169  24.0724422  61.2424332
  84.9238874  30.0753418  57.4444304  84.7893342  29.3153818  56.8782302
  84.5070936  30.7994317  56.9773093  82.4122942  17.4373048  63.6937101
  83.0581805  16.9272002  64.1824326  82.2040093  18.1741730  64.2680526
  28.9688605  49.3522355  89.6611474  28.3176585  49.9376436  89.2745488
  29.7632968  49.8828550  89.7206511  22.8944232  46.4411492  90.0598608
  23.6675108  45.8940479  89.9211484  23.2469631  47.3055742  90.2713070
  25.2310510  42.6004158  87.6917058  25.4836031  42.0785680  86.9300521
  24.2935069  42.4370304  87.7943742  30.4463870  47.0412787  90.1980458
  29.8109703  47.1147414  90.9101363  30.1161277  47.6306386  89.5199537
  32.6118114  41.9211442  90.4076472  33.5235970  42.1538829  90.2324169
  32.1027761  42.5048486  89.8451550  35.0976928  47.8391698  95.1534417
  34.4127966  48.2190600  94.6031450  35.1820777  48.4487025  95.8866365
  26.9478309  49.5775763  91.9491809  26.8123983  50.4227299  92.3776656
  27.4888121  49.7795041  91.1857742  30.2621055  43.0914936  88.9863137
  29.7467678  43.8619541  89.2251525  29.9898363  42.4180073  89.6096199
  35.2355329  45.8447291  90.9216311  34.4584772  45.5058451  90.4771473
  35.9146810  45.8499914  90.2471276  28.4953790  47.1232252  92.4615872
  27.9675152  46.3885011  92.1489110  27.9941293  47.9006928  92.2155841
  26.6406390  44.9412462  85.4650845  25.7333452  44.7101716  85.6641994
  27.1377422  44.1450081  85.6524827  29.5474469  53.6509969  88.3847531
  28.8736168  53.9541666  88.9932489  29.9340291  54.4539050  88.0352989
  27.8194624  45.0425057  89.9874835  26.9105843  44.7584090  90.0847305
  27.8489707  45.4624136  89.1278142  33.0513891  48.6531646  93.7566003
  32.5976218  47.8122556  93.8131193  32.4207858  49.2893045  94.0940783
  31.4946830  50.4908143  94.6915821  31.7869805  51.0513200  93.9728187
  32.0045451  50.7836704  95.4468980  27.5170711  46.5833801  87.3262914
  27.0790141  45.8669660  86.8668551  28.2581152  46.8109915  86.7648005
  35.6343826  44.8590998  93.3839233  35.4961725  45.0492594  92.4560422
  35.2780045  45.6210380  93.8407284  27.7465684  53.8189642  90.5994611
  27.9217440  53.3477685  91.4140233  27.0598472  54.4455408  90.8275871
  31.6381939  45.4418182  86.9194972  31.0211110  44.7165010  86.8228024
  31.1698427  46.2027543  86.5762046  23.4280485  39.6603607  86.0416276
  22.5509951  39.5392407  85.6778522  23.9038238  38.8689685  85.7895164
  26.6144411  52.0129897  93.2878796  25.8311933  52.5551577  93.3817021
  27.3137156  52.5303877  93.6873038  32.4619624  48.7657354  91.0387611
  32.7379468  48.6513949  91.9481485  31.5924123  48.3674839  90.9999784
  29.0973688  53.0143705  94.6820425  29.2796083  52.1965361  95.1448177
  29.9206674  53.2311397  94.2445315  29.4315854  51.9411890  91.9435473
  29.9603620  51.4304345  91.3305636  29.6944073  51.6254420  92.8081006
  32.5256037  51.9128688  92.5590456  32.6992915  51.3475111  91.8064309
  33.0184928  52.7129583  92.3769946  38.3795428  44.6765111  94.1780756
  38.8226574  43.9272437  93.7799879  37.5021939  44.6675248  93.7954488
  33.5131210  51.2295453  89.6587355  34.2082114  51.8502145  89.8774669
  33.8554360  50.3790804  89.9339733  35.4122633  48.6795158  91.1874685
  35.9373957  49.0182431  90.4624005  35.3244985  47.7442174  91.0037820
  24.1050673  48.8409074  91.0950701  24.2538793  49.5244538  90.4417374
  24.9117116  48.8214164  91.6100157  27.6046078  51.3357204  88.5662448
  27.0320045  51.9547392  88.1132920  28.1778872  51.8856566  89.1002370
  30.8243338  51.6194355  89.6971031  31.7574011  51.5539916  89.9003906
  30.7366551  52.4550621  89.2385563  33.4531355  50.9360225  86.6574978
  33.3744986  50.6020089  87.5510736  34.2741021  51.4281993  86.6566450
  27.9892877  42.6718017  85.9078501  28.9351981  42.5424225  85.9766919
  27.6107122  41.9332679  86.3847929  31.0235306  48.2528220  86.2784956
  31.7271157  48.4578223  86.8942612  30.2997955  48.8204982  86.5434040
  32.9322004  48.6910750  88.3283416  33.7667608  48.2591948  88.1460891
  32.7706347  48.5192763  89.2560311  32.5867896  45.1942863  89.6939756
  32.5316700  45.0287134  88.7528200  31.9613951  45.9018896  89.8501945
  33.7337987  61.7703410  90.0598608  34.5068863  61.2232397  89.9211484
  34.0863386  62.6347659  90.2713070  36.0704265  57.9296076  87.6917058
  36.3229785  57.4077597  86.9300521  35.1328824  57.7662222  87.7943742
  35.7900553  59.8324182  89.8941433  35.6736811  59.1569085  90.5622517
  35.9002813  59.3456556  89.0773586  37.7737581  54.3224229  88.5949471
  37.9411984  55.1904465  88.9619942  37.5834750  54.4851511  87.6710760
  37.7526802  56.7781886  89.5796138  37.6326427  57.2238937  90.4181618
  37.0579391  57.1267204  89.0209676  32.2418378  56.7154870  94.1330314
  31.4449541  56.8273565  94.6513809  32.0143970  57.0541523  93.2671204
  29.2050377  60.7531773  93.2979304  30.0425599  61.1628782  93.0813012
  29.3828645  59.8131216  93.2679498  41.1014809  58.4206854  88.9863137
  40.5861433  59.1911459  89.2251525  40.8292118  57.7471990  89.6096199
  38.6861920  53.2656555  94.0448375  37.8303517  52.8763405  93.8654014
  39.0988872  53.3448516  93.1848161  34.0666272  53.1143836  94.8222484
  34.6410024  52.8919017  94.0895677  34.6537255  53.1832530  95.5751085
  34.3935859  55.1448297  88.8418369  33.5573171  55.4822983  89.1627644
  34.2540629  55.0097277  87.9045506  36.3688940  49.9885085  93.5497553
  35.7153352  49.6734102  92.9254168  36.3269414  49.3660825  94.2757376
  37.4800145  60.2704380  85.4650845  36.5727206  60.0393633  85.6641994
  37.9771177  59.4741999  85.6524827  38.6588378  60.3716975  89.9874835
  37.7499597  60.0876007  90.0847305  38.6883462  60.7916053  89.1278142
  38.3564466  61.9125718  87.3262914  37.9183896  61.1961577  86.8668551
  39.0974907  62.1401833  86.7648005  31.7222774  57.6186523  91.6530990
  30.7920362  57.5570978  91.8700952  31.8180246  57.0962475  90.8567631
  31.6408323  54.1441335  94.2409231  31.9015141  55.0586669  94.1318392
  32.4625496  53.6765778  94.3905844  42.4775693  60.7710100  86.9194972
  41.8604864  60.0456928  86.8228024  42.0092182  61.5319460  86.5762046
  34.2674239  54.9895524  86.0416276  33.3903706  54.8684325  85.6778522
  34.7431992  54.1981603  85.7895164  28.9952933  56.5837379  91.4829181
  29.2906374  55.6748058  91.4296235  28.0940969  56.5625119  91.1610184
  30.7240775  54.2651477  91.6068507  30.3953481  53.3848856  91.4243613
  31.0780146  54.2099146  92.4944896  33.8382598  54.5524447  91.9743984
  34.1778670  55.0810368  91.2522593  34.2854718  54.8904853  92.7502551
  35.8250745  53.0499069  90.1737277  36.5459108  53.4280321  89.6700994
  35.2016049  53.7687945  90.2772255  39.9681868  53.7544218  91.1095609
  40.1845482  54.6368855  90.8084438  39.4875935  53.3630431  90.3801251
  35.9714368  52.5846859  93.0034814  36.0930279  51.6563505  93.2025701
  35.6816411  52.5985545  92.0913129  32.6997060  60.1966169  92.1011770
  32.4543102  59.2928499  92.2991980  32.8692975  60.1983320  91.1591248
  31.9692708  55.9294527  89.5997931  31.2761953  56.0038882  88.9437967
  31.7244460  55.1654871  90.1219448  38.8286631  58.0009935  85.9078501
  39.7745736  57.8716143  85.9766919  38.4500876  57.2624597  86.3847929
  37.0129548  55.9259911  85.8433386  36.1061004  55.6293024  85.9196100
  37.2905529  55.6289729  84.9767672  38.6291614  50.4696801  91.9977627
  37.8192342  50.1243886  92.3732873  39.3176031  50.1604345  92.5865239
  40.5582162  49.5474848  93.6201924  41.1113201  49.9670301  94.2791947
  40.7952249  48.6210596  93.6624880  35.7828333  52.7846846  85.9845365
  36.6447497  53.1101745  86.2441183  35.9678677  51.9978342  85.4718431
  42.7185847  53.8175463  92.1836936  41.8311702  54.1025114  91.9657131
  43.1339837  53.6569227  91.3364213  36.7357776  50.0242890  89.2725074
  36.7236446  50.9684729  89.4293345  37.6281198  49.8413035  88.9784535
  40.5509895  46.6185666  93.5271011  39.7842291  46.0644153  93.6727693
  40.9620600  46.6907535  94.3885163  28.9688606  26.3584478  76.3856780
  28.3176586  26.9438558  75.9990794  29.7632969  26.8890673  76.4451818
  22.8944234  23.4473615  76.7843915  23.6675110  22.9002602  76.6456791
  23.2469632  24.3117864  76.9958376  25.2310511  19.6066281  74.4162365
  25.4836032  19.0847802  73.6545828  24.2935070  19.4432426  74.5189048
  30.4463872  24.0474910  76.9225765  29.8109705  24.1209536  77.6346669
  30.1161278  24.6368509  76.2444844  24.6739941  31.2255733  79.9531575
  24.5963971  32.1763558  80.0320056  24.0701585  30.8801606  80.6106502
  32.6118115  18.9273564  77.1321778  33.5235971  19.1600951  76.9569476
  32.1027762  19.5110609  76.5696857  35.0976929  24.8453821  81.8779723
  34.4127967  25.2252722  81.3276757  35.1820779  25.4549147  82.6111671
  26.9478310  26.5837886  78.6737115  26.8123985  27.4289422  79.1021963
  27.4888122  26.7857164  77.9103049  30.2621056  20.0977059  75.7108444
  29.7467680  20.8681664  75.9496831  29.9898365  19.4242195  76.3341505
  35.2355330  22.8509414  77.6461617  34.4584773  22.5120573  77.2016779
  35.9146811  22.8562037  76.9716582  28.4953791  24.1294374  79.1861179
  27.9675153  23.3947134  78.8734416  27.9941294  24.9069051  78.9401147
  26.6406391  21.9474585  72.1896152  25.7333453  21.7163838  72.3887301
  27.1377423  21.1512204  72.3770133  27.8194625  22.0487180  76.7120142
  26.9105844  21.7646212  76.8092612  27.8489709  22.4686258  75.8523449
  33.0513892  25.6593769  80.4811310  32.5976219  24.8184679  80.5376500
  32.4207859  26.2955167  80.8186090  31.4946832  27.4970266  81.4161128
  31.7869806  28.0575323  80.6973493  32.0045452  27.7898827  82.1714287
  27.5170713  23.5895923  74.0508221  27.0790143  22.8731782  73.5913858
  28.2581154  23.8172038  73.4893312  35.6343827  21.8653120  80.1084539
  35.4961726  22.0554716  79.1805728  35.2780046  22.6272503  80.5652590
  27.7465685  30.8251764  77.3239917  27.9217441  30.3539807  78.1385540
  27.0598473  31.4517530  77.5521178  31.6381940  22.4480305  73.6440278
  31.0211111  21.7227133  73.5473331  31.1698429  23.2089665  73.3007352
  26.6144412  29.0192020  80.0124103  25.8311934  29.5613700  80.1062327
  27.3137157  29.5365999  80.4118344  32.4619625  25.7719477  77.7632918
  32.7379469  25.6576071  78.6726792  31.5924124  25.3736962  77.7245091
  29.0973689  30.0205828  81.4065732  29.2796084  29.2027484  81.8693484
  29.9206675  30.2373520  80.9690622  29.4315855  28.9474013  78.6680780
  29.9603621  28.4366467  78.0550942  29.6944075  28.6316543  79.5326313
  32.5256039  28.9190811  79.2835763  32.6992916  28.3537233  78.5309615
  33.0184930  29.7191706  79.1015253  38.3795430  21.6827234  80.9026063
  38.8226576  20.9334559  80.5045186  37.5021940  21.6737370  80.5199795
  35.4122634  25.6857281  77.9119992  35.9373958  26.0244554  77.1869312
  35.3244987  24.7504296  77.7283127  24.1050674  25.8471197  77.8196007
  24.2538794  26.5306661  77.1662680  24.9117117  25.8276287  78.3345463
  27.6046079  28.3419327  75.2907755  27.0320047  28.9609514  74.8378227
  28.1778873  28.8918689  75.8247677  27.9892878  19.6780140  72.6323807
  28.9351983  19.5486348  72.7012225  27.6107123  18.9394802  73.1093236
  26.1735795  17.6030116  72.5678693  25.2667251  17.3063229  72.6441406
  26.4511776  17.3059934  71.7012979  31.0235308  25.2590343  73.0030263
  31.7271158  25.4640345  73.6187919  30.2997956  25.8267105  73.2679347
  32.9322005  25.6972872  75.0528723  33.7667609  25.2654071  74.8706198
  32.7706348  25.5254886  75.9805618  32.5867897  22.2004985  76.4185062
  32.5316701  22.0349257  75.4773507  31.9613953  22.9081018  76.5747252
  41.5606280  36.2142523  85.1483900  42.1984690  36.0949271  84.4447240
  41.4427123  37.1623367  85.2071852  38.3695986  36.1669951  85.0845425
  38.0314498  36.0511016  84.1965959  39.2385755  35.7661116  85.0646431
  34.2282802  38.0205428  81.0742316  33.6647667  37.9295365  80.3058603
  34.1135197  37.2005332  81.5544808  31.7747234  39.5156619  83.9126536
  32.5668526  39.1747444  83.4972835  32.0143884  39.6251594  84.8328689
  39.8082361  41.6876395  76.3856780  39.1570341  42.2730476  75.9990794
  40.6026724  42.2182590  76.4451818  35.5723031  40.1041915  89.9910814
  35.2812897  41.0087546  89.8757480  36.2080015  40.1458442  90.7054884
  36.4979237  37.4818763  86.5812174  37.0942810  37.2574786  85.8669137
  36.5554209  36.7403509  87.1837622  41.1147549  33.9393977  82.2237108
  41.9010638  33.5213400  81.8727525  41.3786253  34.8440069  82.3918756
  41.2857626  39.3766827  76.9225765  40.6503459  39.4501454  77.6346669
  40.9555032  39.9660426  76.2444844  46.5155976  33.8769210  83.1270086
  47.2481148  33.3068427  83.3607916  45.7595332  33.4890811  83.5676592
  38.1332096  36.2996452  80.3233429  37.7690303  35.7727073  81.0346350
  38.9899211  35.9094921  80.1499914  40.5312916  39.7903330  86.9860608
  40.2313639  40.6928369  86.8776415  40.1863975  39.5235514  87.8381761
  33.9825397  36.2417127  83.0197312  33.0575894  36.1093341  83.2275004
  34.2309810  37.0211346  83.5167255  43.9310059  32.3085871  84.6658045
  43.0226937  32.2401279  84.3716806  43.8797655  32.7857816  85.4939871
  31.3434208  35.8850401  83.8541101  31.4726589  36.1384880  84.7680513
  30.6631660  36.4778109  83.5345756  35.5133696  46.5547651  79.9531575
  35.4357725  47.5055476  80.0320056  34.9095339  46.2093523  80.6106502
  45.7971706  30.5102309  86.4435919  45.1546086  30.8034842  85.7975714
  45.2926634  30.3955229  87.2489116  43.4511870  34.2565482  77.1321778
  44.3629726  34.4892869  76.9569476  42.9421517  34.8402526  76.5696857
  41.7352637  38.6790110  90.7683071  42.1435993  38.2372521  90.0237703
  41.0129899  38.1042737  91.0217264  42.0581452  39.2391301  84.5235360
  41.4290314  39.4037015  83.8211428  41.6707114  39.6532910  85.2946324
  45.9370684  40.1745738  81.8779723  45.2521722  40.5544640  81.3276757
  46.0214533  40.7841065  82.6111671  43.1921615  37.8205697  88.4775067
  43.4038511  38.4637457  87.8009448  43.1451364  36.9868014  88.0096997
  40.7947844  30.4323518  85.3811639  39.9332323  30.7304772  85.6728377
  40.8210279  30.6493917  84.4492672  37.6109414  38.9765709  81.7885445
  38.0747759  39.2553412  80.9990067  37.3466212  38.0749153  81.6058535
  34.5033495  38.5237190  84.7265208  35.0734852  38.9524459  84.0882693
  35.0941607  38.2419775  85.4249394  36.5478300  35.0988861  78.5975010
  37.2502343  35.5509905  79.0648936  36.2158928  34.4572680  79.2254903
  30.2903634  33.3572414  83.8992144  29.5002688  33.6129942  83.4232254
  30.7814881  34.1720752  84.0044184  44.3067443  40.6977653  86.6497424
  45.1284887  40.2957840  86.3680106  44.3029846  40.5945887  87.6013540
  32.2418379  33.7216993  80.8575620  31.4449542  33.8335687  81.3759116
  32.0143971  34.0603645  79.9916511  52.3973436  37.0416401  82.9982396
  51.6437145  36.4723799  82.8426400  52.5320978  37.0079066  83.9453031
  37.7872064  41.9129804  78.6737115  37.6517739  42.7581339  79.1021963
  38.3281877  42.1149081  77.9103049  31.2401462  39.4305242  79.2465040
  31.7525982  40.2248492  79.3970605  31.8924175  38.7331532  79.1798642
  33.0496347  42.5470998  81.3287793  33.2262975  43.4688963  81.1408777
  33.8453180  42.2329417  81.7582173  39.4140541  42.5353370  92.8037457
  38.9704395  41.7489749  92.4858362  40.0757754  42.7232521  92.1381348
  34.1727662  44.0649172  87.3298136  34.7235087  43.9366235  86.5575130
  33.3339138  44.3644061  86.9793029  41.5121779  42.8156170  90.8318859
  41.4940254  43.6365051  90.3399128  42.4341699  42.6910245  91.0569000
  29.2050379  37.7593896  80.0224611  30.0425601  38.1690904  79.8058319
  29.3828646  36.8193338  79.9924805  38.6861922  30.2718677  80.7693682
  37.8303518  29.8825528  80.5899321  39.0988874  30.3510638  79.9093468
  40.2161068  27.8065021  85.1685242  39.7125864  27.7695156  84.3553047
  40.5091675  28.7157763  85.2281899  46.0749085  38.1801331  77.6461617
  45.2978528  37.8412491  77.2016779  46.7540566  38.1853954  76.9716582
  39.3347546  39.4586292  79.1861179  38.8068907  38.7239052  78.8734416
  38.8335048  40.2360968  78.9401147  44.3140392  37.6535313  84.3028225
  43.6564066  38.3434574  84.3908354  45.1180791  38.0431745  84.6462212
  34.0666273  30.1205958  81.5467790  34.6410025  29.8981140  80.8140983
  34.6537256  30.1894653  82.2996392  43.1245851  36.0079685  82.3532167
  43.6377732  36.6409677  82.8553877  43.7747074  35.4080881  81.9875527
  36.3688941  26.9947207  80.2742860  35.7153353  26.6796224  79.6499475
  36.3269415  26.3722948  81.0002683  40.3868225  45.9864010  75.1092838
  39.7129924  46.2895706  75.7177796  40.7734047  46.7893090  74.7598295
  39.6026681  33.4829141  84.5990507  38.6849243  33.7044088  84.4412196
  40.0186825  33.5575451  83.7402215  40.3861729  34.8820556  79.7293188
  41.1333548  35.3941954  79.4200310  40.6553319  34.5604609  80.5897581
  43.8907647  40.9885687  80.4811310  43.4369974  40.1476597  80.5376500
  43.2601613  41.6247085  80.8186090  42.8340566  31.9177673  81.7111977
  42.0963323  31.4055059  82.0422220  43.0867340  31.4778054  80.8995254
  42.3340586  42.8262183  81.4161128  42.6263560  43.3867241  80.6973493
  42.8439207  43.1190744  82.1714287  42.9352194  24.6953925  82.3053746
  43.2411070  23.8351288  82.0179661  43.6604798  25.2871545  82.1052740
  29.2276550  35.0984611  80.6935344  29.0300950  34.5053972  79.9686411
  28.6723214  34.7936822  81.4111283  37.2073273  34.9907718  82.8129937
  37.2621883  34.0381554  82.7372414  36.3964475  35.1467157  83.2971236
  35.1465633  33.6084778  80.5720316  34.3333499  33.9078948  80.9785508
  35.6424627  33.2140466  81.2894798  37.2974211  43.6042534  82.5054581
  37.2550390  43.8303381  81.5763113  38.2136910  43.3705909  82.6540382
  40.7439845  34.0726602  89.4035210  41.0989233  34.2998075  90.2629676
  41.3911976  34.4044979  88.7812465  46.4737582  37.1945038  80.1084539
  46.3355481  37.3846634  79.1805728  46.1173801  37.9564421  80.5652590
  46.5006962  39.2621565  85.1195811  46.9343468  39.1696854  85.9678865
  47.2138542  39.2379065  84.4815827  35.4140012  40.4805564  82.3016544
  36.2080610  39.9855884  82.0999119  34.7031704  39.9523427  81.9384249
  40.2334856  42.8623659  86.6528911  40.2871879  43.4314595  87.4206627
  39.3649638  43.0325544  86.2882948  31.7222775  34.6248645  78.3776296
  30.7920364  34.5633101  78.5946258  31.8180247  34.1024598  77.5812938
  31.6408324  31.1503458  80.9654538  31.9015142  32.0648791  80.8563698
  32.4625497  30.6827901  81.1151151  47.3622511  39.3045266  87.6528696
  47.5558401  40.2091076  87.8987971  47.2623129  38.8452685  88.4867281
  42.4237620  39.4552008  93.2269577  42.2723126  39.2262560  92.3099660
  42.4142299  40.4122610  93.2400922  39.1922956  37.0283921  88.2115843
  40.1215016  37.1795081  88.0384810  38.7713986  37.1167942  87.3564490
  37.9911288  41.0534585  85.9814381  37.8522374  40.6853370  86.8540319
  37.2025884  41.5682225  85.8098339  38.5859440  46.1543682  77.3239917
  38.7611196  45.6831725  78.1385540  37.8992228  46.7809448  77.5521178
  39.5416503  40.4316188  83.3703219  39.2066336  40.3916958  84.2660868
  39.0420449  39.7660904  82.8973629  36.1443048  35.5503778  88.3839479
  36.8542666  34.9096970  88.3426098  36.1012356  35.8016672  89.3065660
  44.1329826  42.4871131  91.3046059  44.0742373  41.8030351  90.6376642
  44.5349345  43.2290121  90.8526685  44.1347234  40.4510715  89.5360038
  43.2474012  40.1136637  89.6586437  44.7045785  39.7193746  89.7728804
  25.7876381  36.7834807  82.8603090  26.4747421  36.4696537  82.2724105
  25.6324509  37.6876171  82.5870341  37.6648387  45.1112167  86.5021281
  37.5918559  45.9167139  87.0140586  37.2225780  45.3104133  85.6769303
  37.4538167  44.3483937  80.0124103  36.6705689  44.8905617  80.1062327
  38.1530912  44.8657917  80.4118344  40.7634817  30.1578567  82.6558308
  41.2603516  29.4048529  82.3359379  39.9921798  30.1942883  82.0901518
  48.6164574  35.8618932  84.2976600  48.6054450  36.7443648  83.9270533
  47.7481954  35.5090483  84.1031137  40.1247071  45.0099001  88.6579440
  40.8375043  45.6446466  88.5855342  39.6337099  45.1062867  87.8419442
  41.8464598  38.9150254  80.2296732  40.9120876  39.0351716  80.0601436
  42.0241266  38.0122721  79.9656742  37.3469786  32.2995950  82.3829993
  36.9767573  31.7466990  83.0710899  37.8428878  31.6954083  81.8304993
  45.2337149  34.7567573  80.7646766  45.6997601  35.5895565  80.6907069
  45.6844649  34.2912555  81.4692024  35.1758984  42.7593445  89.4785011
  35.8768444  43.3929928  89.6314405  34.7054099  43.1008176  88.7180650
  43.3013380  41.1011394  77.7632918  43.5773224  40.9867989  78.6726792
  42.4317879  40.7028879  77.7245091  43.2053812  27.1248160  84.8037667
  42.2916891  27.3552387  84.9719874  43.6346913  27.2086604  85.6551700
  42.9760270  35.3138052  87.3037561  42.3231720  35.5613960  86.6490014
  43.3540650  34.5002190  86.9700039  39.9367444  45.3497745  81.4065732
  40.1189839  44.5319401  81.8693484  40.7600430  45.5665438  80.9690622
  40.2709609  44.2765930  78.6680780  40.7997376  43.7658385  78.0550942
  40.5337829  43.9608461  79.5326313  30.7726702  42.2929800  86.4116114
  31.3580139  41.5473488  86.5444018  30.5751541  42.6033756  87.2952777
  33.6265357  45.3281047  81.4278556  32.9575733  45.8127175  80.9442596
  33.4878227  45.5750268  82.3421935  37.7670626  47.3624791  88.0261214
  38.3188934  47.5256412  88.7910300  38.1076819  47.9529228  87.3541239
  42.6181500  42.1886048  93.8809869  43.1621404  42.8016006  93.3864824
  42.0368345  42.7465627  94.3976882  28.9952935  33.5899502  78.2074488
  29.2906376  32.6810180  78.1541542  28.0940970  33.5687242  77.8855490
  40.9039013  45.3106766  85.0124897  40.7790153  44.5096506  84.5035842
  41.5618104  45.8052960  84.5238866  32.5247182  31.6655499  84.1902037
  31.8033767  32.2791466  84.0509510  33.3140437  32.2013263  84.1118683
  42.9673922  43.1115786  86.6404447  42.0204257  42.9921137  86.5682773
  43.3156695  42.2238284  86.7230708  30.7240776  31.2713600  78.3313813
  30.3953482  30.3910979  78.1488919  31.0780147  31.2161268  79.2190203
  39.9720355  42.9068502  82.8408799  39.8245317  41.9785210  83.0216369
  40.7973848  42.9288593  82.3565874  33.8382599  31.5586570  78.6989291
  34.1778672  32.0872491  77.9767899  34.2854720  31.8966976  79.4747858
  43.5754477  43.7297061  83.9273672  44.5001024  43.5239923  83.7898123
  43.4069780  43.4813462  84.8363013  34.7081091  33.7192053  84.4111661
  34.5625671  34.0332356  85.3035942  34.2306294  34.3376954  83.8582559
  36.5677474  30.7094601  84.4592550  36.5539042  29.8135695  84.1224848
  37.2849902  30.7165265  85.0930836  38.4203604  31.1431942  86.5045678
  38.1621382  32.0649012  86.5030008  37.8888645  30.7462376  87.1946142
  43.3649793  44.2482729  79.2835763  43.5386671  43.6829151  78.5309615
  43.8578684  45.0483624  79.1015253  35.9714369  29.5908982  79.7280120
  36.0930281  28.6625628  79.9271008  35.6816412  29.6047668  78.8158436
  38.8405560  27.2763892  82.8646840  38.8627257  27.3403225  81.9098820
  39.2573619  26.4368401  83.0587346  49.2189184  37.0119152  80.9026063
  49.6620330  36.2626477  80.5045186  48.3415694  37.0029288  80.5199795
  44.3524966  43.5649493  76.3832661  45.0475870  44.1856186  76.6019976
  44.6948116  42.7144844  76.6585039  46.2516389  41.0149199  77.9119992
  46.7767713  41.3536471  77.1869312  46.1638741  40.0796214  77.7283127
  37.9136437  44.9283272  90.0409869  38.2223564  44.6832419  90.9132568
  38.7111919  45.1329911  89.5528739  37.9357049  47.0821182  82.2715245
  37.4962040  46.5897561  82.9648102  38.6865166  46.5394150  82.0307320
  30.4149388  43.2732723  82.2739873  31.2407408  42.9736495  81.8938517
  30.0643440  42.5040345  82.7229662  35.3830922  42.6259191  84.3437547
  34.7610931  41.9629896  84.0439775  36.0535788  42.6520323  83.6611195
  28.6157993  41.1919049  83.2328807  27.7789902  40.7641224  83.0512808
  28.5881639  41.3851493  84.1699598  45.9410295  41.6482102  93.2171190
  45.1505838  41.6306241  92.6775689  45.7043649  42.1870396  93.9720227
  46.0608170  38.4974569  90.5303919  46.1106175  38.3324576  91.4719441
  45.9522093  37.6301828  90.1401799  34.9444428  41.1763114  77.8196007
  35.0932549  41.8598579  77.1662680  35.7510872  41.1568204  78.3345463
  47.5626367  40.9171510  90.7745940  47.2711175  41.2801491  91.6109401
  46.9498498  40.2038518  90.5959272  48.7622049  38.4824390  83.2948510
  49.5968940  38.9214194  83.4586071  48.8981178  38.0063043  82.4756756
  45.8113555  36.0404125  89.2425998  46.2867676  36.2331771  88.4344849
  44.8879120  36.0963311  88.9969382  32.6997061  37.2028292  78.8257076
  32.4543103  36.2990622  79.0237287  32.8692976  37.2045442  77.8836554
  40.6406365  24.4952251  83.7282729  40.9208119  23.8275440  84.3543155
  41.4256972  24.6881346  83.2157392  38.4439834  43.6711245  75.2907755
  37.8713801  44.2901432  74.8378227  39.0172628  44.2210606  75.8247677
  44.5115224  32.9169885  87.4754304  45.4632647  33.0167982  87.4966528
  44.3418674  32.1248153  87.9852388  42.5329603  30.0025468  87.6613705
  41.9379535  30.2830481  86.9660193  42.2479300  30.4919369  88.4330446
  41.6637094  43.9548395  76.4216337  42.5967767  43.8893957  76.6249213
  41.5760307  44.7904662  75.9630870  44.2925110  43.2714265  73.3820285
  44.2138742  42.9374129  74.2756043  45.1134777  43.7636033  73.3811757
  46.9903302  36.1376005  86.5896603  46.9579622  35.1992005  86.7756287
  47.6003925  36.2160041  85.8562428  47.1397790  32.9287048  86.6354887
  46.6236839  32.1445505  86.4484815  48.0237739  32.6005765  86.8001406
  44.8008517  26.6728064  82.5950699  44.6033338  26.3643152  83.4794031
  45.4108223  27.3989702  82.7248629  52.8079851  37.1992011  85.7302640
  53.5383240  36.9377299  86.2910343  52.1986797  36.4620733  85.7704708
  50.8895149  35.3399874  86.3277091  50.1628312  35.2055839  85.7193583
  50.4742435  35.6476703  87.1333809  27.9307490  34.2528397  83.0177739
  27.6110274  33.3993705  82.7252113  27.3840918  34.4676975  83.7735706
  31.7087398  36.9690838  86.7347246  31.9273407  37.9007946  86.7535279
  32.1213171  36.6098813  87.5202049  40.5582164  26.5536970  80.3447231
  41.1113202  26.9732424  81.0037254  40.7952250  25.6272719  80.3870187
  27.7995750  37.8731309  84.9870861  27.1059221  37.4585262  84.4740815
  28.5468741  37.9151845  84.3904280  43.9360971  28.6637496  79.8525895
  43.3559640  29.3222300  79.4703947  43.6696903  27.8414840  79.4413312
  42.3864537  28.0642553  82.0547215  42.8864315  28.1759088  81.2461534
  43.0300145  27.7603606  82.6948024  29.7132493  37.8049563  82.8636875
  29.6903181  37.9037250  81.9118759  30.0233129  38.6514713  83.1854042
  32.3719870  39.8625718  86.9783490  33.3263124  39.8309660  86.9113421
  32.1732394  39.4016341  87.7933716  42.7185849  30.8237586  78.9082243
  41.8311704  31.1087237  78.6902438  43.1339838  30.6631349  78.0609520
  46.0700385  30.8484107  82.6236582  46.8460775  31.3380559  82.8961199
  45.3448519  31.2742161  83.0808452  48.5072943  31.5611726  83.6810523
  49.1017434  31.3207462  82.9703831  48.5799527  30.8418857  84.3084059
  30.7270099  45.4045337  83.9953688  30.5924567  44.6445738  83.4291686
  30.3102161  46.1286237  83.5282477  41.8629062  40.5882261  73.0030263
  42.5664912  40.7932263  73.6187919  41.1391711  41.1559022  73.2679347
  42.6926872  36.3392122  79.1232533  42.6362074  36.7960673  78.2840166
  43.2455215  35.5782806  78.9455376  46.5031678  32.1281854  79.9482653
  46.2468613  31.7278489  80.7790860  45.8784546  32.8425648  79.8232792
  50.8144016  34.8677927  82.4553944  50.2543574  34.9371116  83.2285506
  50.2087520  34.6918912  81.7353440  33.8839225  46.3014654  84.2072130
  33.7671609  47.2460087  84.1050821  33.0631671  45.9988216  84.5957930
  43.7715760  41.0264790  75.0528723  44.6061364  40.5945988  74.8706198
  43.6100103  40.8546803  75.9805618  43.4261652  37.5296903  76.4185062
  43.3710456  37.3641175  75.4773507  42.8007707  38.2372936  76.5747252
  34.9093739  46.9542916  87.4228059  35.8120986  46.9866526  87.7394554
  34.6831109  46.0243367  87.4374395  36.6647341  45.7073903  84.0838137
  35.7142972  45.7075764  83.9702510  36.9679827  44.9606637  83.5674172
  40.5509897  23.6247789  80.2516318  39.7842293  23.0706275  80.3973000
  40.9620602  23.6969658  81.1130469  52.4000035  51.5434441  85.1483900
  53.0378445  51.4241188  84.4447240  52.2820878  52.4915285  85.2071852
  49.2089741  51.4961869  85.0845425  48.8708252  51.3802934  84.1965959
  50.0779509  51.0953034  85.0646431  45.0676557  53.3497345  81.0742316
  44.5041422  53.2587282  80.3058603  44.9528952  52.5297250  81.5544808
  42.6140989  54.8448537  83.9126536  43.4062281  54.5039362  83.4972835
  42.8537639  54.9543512  84.8328689  50.6476115  57.0168313  76.3856780
  49.9964095  57.6022394  75.9990794  51.4420478  57.5474508  76.4451818
  44.5731743  54.1057450  76.7843915  45.3462619  53.5586437  76.6456791
  44.9257141  54.9701700  76.9958376  47.3372992  52.8110681  86.5812174
  47.9336564  52.5866703  85.8669137  47.3947963  52.0695427  87.1837622
  46.9098020  50.2650116  74.4162365  47.1623541  49.7431638  73.6545828
  45.9722579  50.1016262  74.5189048  51.9541303  49.2685895  82.2237108
  52.7404392  48.8505318  81.8727525  52.2180008  50.1731987  82.3918756
  52.1251381  54.7058745  76.9225765  51.4897214  54.7793372  77.6346669
  51.7948787  55.2952344  76.2444844  46.6294309  52.1678222  76.6186740
  46.5130567  51.4923126  77.2867824  46.7396569  51.6810596  75.8018893
  48.9725850  51.6288369  80.3233429  48.6084057  51.1018990  81.0346350
  49.8292966  51.2386839  80.1499914  54.8775151  42.9182702  87.5864695
  54.5458475  43.7878113  87.3625910  54.2820764  42.6018986  88.2658725
  48.6131337  46.6578269  75.3194777  48.7805739  47.5258506  75.6865248
  48.4228506  46.8205551  74.3956067  51.3706670  55.1195248  86.9860608
  51.0707393  56.0220287  86.8776415  51.0257730  54.8527431  87.8381761
  44.8219152  51.5709045  83.0197312  43.8969648  51.4385259  83.2275004
  45.0703565  52.3503264  83.5167255  54.7703814  47.6377788  84.6658045
  53.8620691  47.5693197  84.3716806  54.7191410  48.1149733  85.4939871
  48.5920558  49.1135927  76.3041444  48.4720183  49.5592977  77.1426924
  47.8973146  49.4621244  75.7454982  42.1827963  51.2142318  83.8541101
  42.3120344  51.4676797  84.7680513  41.5025414  51.8070026  83.5345756
  46.3527450  61.8839568  79.9531575  46.2751480  62.8347393  80.0320056
  45.7489094  61.5385441  80.6106502  56.6365460  45.8394227  86.4435919
  55.9939841  46.1326760  85.7975714  56.1320389  45.7247147  87.2489116
  54.2905624  49.5857400  77.1321778  55.2023480  49.8184787  76.9569476
  53.7815271  50.1694444  76.5696857  48.9277462  48.9454634  88.1416628
  49.7738657  49.3694048  88.2851277  48.8676099  48.2888259  88.8355191
  52.8975206  54.5683218  84.5235360  52.2684069  54.7328932  83.8211428
  52.5100868  54.9824828  85.2946324  56.7764438  55.5037656  81.8779723
  56.0915476  55.8836557  81.3276757  56.8608288  56.1132983  82.6111671
  52.0776907  46.6059003  89.7997801  51.8337839  47.3601063  89.2632077
  52.3536838  46.9844350  90.6345048  51.6341599  45.7615436  85.3811639
  50.7726078  46.0596689  85.6728377  51.6604033  45.9785835  84.4492672
  48.4503168  54.3057626  81.7885445  48.9141514  54.5845329  80.9990067
  48.1859966  53.4041071  81.6058535  45.3427249  53.8529108  84.7265208
  45.9128606  54.2816376  84.0882693  45.9335361  53.5711693  85.4249394
  47.3872054  50.4280779  78.5975010  48.0896098  50.8801822  79.0648936
  47.0552683  49.7864598  79.2254903  45.8352416  49.0192535  92.9726219
  45.2051076  49.7008816  93.2061616  45.7288504  48.9075617  92.0279358
  41.1297388  48.6864331  83.8992144  40.3396442  48.9421860  83.4232254
  41.6208636  49.5012669  84.0044184  43.0812134  49.0508911  80.8575620
  42.2843297  49.1627605  81.3759116  42.8537726  49.3895563  79.9916511
  39.4135091  48.9394822  86.3307134  39.6643130  49.8241832  86.5964710
  39.9494640  48.7599423  85.5582226  63.2367191  52.3708319  82.9982396
  62.4830899  51.8015717  82.8426400  63.3714732  52.3370984  83.9453031
  48.6265819  57.2421721  78.6737115  48.4911494  58.0873257  79.1021963
  49.1675631  57.4440999  77.9103049  45.1133159  43.3213301  95.3351470
  44.7200104  42.7679500  96.0099115  45.9299299  43.6323880  95.7257988
  42.0795216  54.7597159  79.2465040  42.5919737  55.5540410  79.3970605
  42.7317929  54.0623450  79.1798642  48.0301120  44.7371180  92.9271727
  48.7710833  45.3378333  92.8476189  48.2619042  43.9948818  92.3689770
  43.1742458  49.9227548  91.2049957  43.0595973  49.0212805  91.5057056
  42.3186975  50.1691244  90.8534773  45.0121416  59.3941089  87.3298136
  45.5628842  59.2658153  86.5575130  44.1732892  59.6935978  86.9793029
  51.9758282  40.7652283  87.2036009  51.6322552  41.6553925  87.1275119
  52.3437245  40.5753941  86.3405594  40.0444133  53.0885814  80.0224611
  40.8819355  53.4982822  79.8058319  40.2222401  52.1485256  79.9924805
  51.9408565  50.7560894  75.7108444  51.4255189  51.5265499  75.9496831
  51.6685874  50.0826031  76.3341505  49.5255676  45.6010595  80.7693682
  48.6697273  45.2117446  80.5899321  49.9382628  45.6802556  79.9093468
  51.0554823  43.1356938  85.1685242  50.5519618  43.0987074  84.3553047
  51.3485430  44.0449681  85.2281899  47.2997709  43.2195668  84.1751424
  48.1650706  43.0238477  83.8157313  47.3675218  42.9906020  85.1020780
  56.9142839  53.5093249  77.6461617  56.1372282  53.1704408  77.2016779
  57.5934320  53.5145872  76.9716582  51.7294868  48.6287986  77.5368225
  51.4245004  48.9434136  78.3878368  52.6825310  48.7069406  77.5795558
  50.1741300  54.7878210  79.1861179  49.6462662  54.0530969  78.8734416
  49.6728803  55.5652886  78.9401147  55.1534146  52.9827230  84.3028225
  54.4957821  53.6726492  84.3908354  55.9574545  53.3723662  84.6462212
  44.9060028  45.4497876  81.5467790  45.4803780  45.2273058  80.8140983
  45.4931010  45.5186571  82.2996392  53.9639605  51.3371603  82.3532167
  54.4771487  51.9701595  82.8553877  54.6140829  50.7372798  81.9875527
  45.2329615  47.4802337  75.5663676  44.3966927  47.8177024  75.8872950
  45.0934385  47.3451317  74.6290813  47.2082696  42.3239125  80.2742860
  46.5547108  42.0088142  79.6499475  47.1663170  41.7014865  81.0002683
  48.3193900  52.6058420  72.1896152  47.4120962  52.3747673  72.3887301
  48.8164932  51.8096039  72.3770133  51.2261979  61.3155927  75.1092838
  50.5523678  61.6187624  75.7177796  51.6127801  62.1185008  74.7598295
  50.4420436  48.8121058  84.5990507  49.5242997  49.0336005  84.4412196
  50.8580580  48.8867369  83.7402215  51.2255484  50.2112474  79.7293188
  51.9727303  50.7233871  79.4200310  51.4947073  49.8896527  80.5897581
  49.4982134  52.7071015  76.7120142  48.5893353  52.4230048  76.8092612
  49.5277218  53.1270093  75.8523449  54.7301401  56.3177604  80.4811310
  54.2763728  55.4768514  80.5376500  54.0995368  56.9539003  80.8186090
  53.6734321  47.2469590  81.7111977  52.9357078  46.7346977  82.0422220
  53.9261094  46.8069972  80.8995254  53.1734340  58.1554101  81.4161128
  53.4657315  58.7159158  80.6973493  53.6832961  58.4482662  82.1714287
  53.7745948  40.0245842  82.3053746  54.0804825  39.1643206  82.0179661
  54.4998553  40.6163463  82.1052740  40.0670304  50.4276529  80.6935344
  39.8694704  49.8345890  79.9686411  39.5116968  50.1228739  81.4111283
  48.0467028  50.3199635  82.8129937  48.1015638  49.3673472  82.7372414
  47.2358230  50.4759075  83.2971236  49.1958222  54.2479759  74.0508221
  48.7577652  53.5315617  73.5913858  49.9368662  54.4755873  73.4893312
  45.9859388  48.9376695  80.5720316  45.1727253  49.2370866  80.9785508
  46.4818382  48.5432384  81.2894798  48.1367966  58.9334452  82.5054581
  48.0944144  59.1595298  81.5763113  49.0530665  58.6997827  82.6540382
  51.5833599  49.4018520  89.4035210  51.9382987  49.6289993  90.2629676
  52.2305731  49.7336897  88.7812465  57.3131336  52.5236956  80.1084539
  57.1749235  52.7138552  79.1805728  56.9567555  53.2856338  80.5652590
  45.4773463  46.5095051  86.1881551  46.1172842  46.3683810  85.4904515
  44.6450993  46.2229564  85.8120153  46.2533766  55.8097481  82.3016544
  47.0474365  55.3147801  82.0999119  45.5425459  55.2815344  81.9384249
  42.5616530  49.9540563  78.3776296  41.6314118  49.8925018  78.5946258
  42.6574002  49.4316516  77.5812938  42.4802079  46.4795376  80.9654538
  42.7408896  47.3940709  80.8563698  43.3019251  46.0119818  81.1151151
  43.9527004  47.8933133  88.1353363  44.6250058  47.6850495  87.4866011
  43.1256791  47.6955219  87.6958595  49.8552576  44.5195074  90.1519023
  49.2080491  45.2185024  90.0583500  50.6253592  44.9531218  90.5195272
  50.0316711  52.3575839  88.2115843  50.9608771  52.5086998  88.0384810
  49.6107741  52.4459860  87.3564490  48.8305042  56.3826503  85.9814381
  48.6916128  56.0145288  86.8540319  48.0419639  56.8974143  85.8098339
  49.4253194  61.4835600  77.3239917  49.6004950  61.0123643  78.1385540
  48.7385982  62.1101366  77.5521178  50.3810258  55.7608106  83.3703219
  50.0460090  55.7208876  84.2660868  49.8814203  55.0952822  82.8973629
  44.3554502  51.1675736  88.8955800  44.2174299  50.4355975  89.4967339
  45.2659425  51.0784636  88.6139987  53.3169449  53.1064140  73.6440278
  52.6998620  52.3810968  73.5473331  52.8485938  53.8673500  73.3007352
  46.9836802  50.8795695  88.3839479  47.6936421  50.2388887  88.3426098
  46.9406110  51.1308590  89.3065660  45.6965736  47.8660913  90.2035119
  45.1603093  47.4151652  90.8556715  45.1082445  48.0006822  89.4605583
  43.9914280  64.6324962  84.0979777  44.2310878  65.2643487  84.7758796
  43.1483476  64.2813002  84.3845137  45.1067995  47.3249565  72.7661582
  44.2297461  47.2038365  72.4023829  45.5825748  46.5335643  72.5140471
  36.6270135  52.1126724  82.8603090  37.3141175  51.7988454  82.2724105
  36.4718264  53.0168089  82.5870341  41.4304857  47.0016921  87.2888113
  41.3463046  46.3942590  86.5538523  40.6087564  47.4925939  87.2897610
  48.2931921  59.6775855  80.0124103  47.5099443  60.2197535  80.1062327
  48.9924666  60.1949835  80.4118344  51.6028571  45.4870484  82.6558308
  52.0997271  44.7340447  82.3359379  50.8315553  45.5234801  82.0901518
  59.4558329  51.1910850  84.2976600  59.4448205  52.0735565  83.9270533
  58.5875708  50.8382401  84.1031137  52.6858352  54.2442172  80.2296732
  51.7514631  54.3643634  80.0601436  52.8635020  53.3414638  79.9656742
  48.1863540  47.6287867  82.3829993  47.8161328  47.0758908  83.0710899
  48.6822633  47.0246001  81.8304993  56.0730903  50.0859491  80.7646766
  56.5391356  50.9187482  80.6907069  56.5238404  49.6204472  81.4692024
  54.1407134  56.4303312  77.7632918  54.4166978  56.3159907  78.6726792
  53.2711633  56.0320797  77.7245091  54.0447566  42.4540078  84.8037667
  53.1310646  42.6844305  84.9719874  54.4740668  42.5378522  85.6551700
  53.8154025  50.6429970  87.3037561  53.1625475  50.8905877  86.6490014
  54.1934404  49.8294108  86.9700039  50.7761198  60.6789663  81.4065732
  50.9583593  59.8611319  81.8693484  51.5994184  60.8957355  80.9690622
  51.1103364  59.6057848  78.6680780  51.6391130  59.0950303  78.0550942
  51.3731584  59.2900378  79.5326313  41.6120457  57.6221717  86.4116114
  42.1973893  56.8765405  86.5444018  41.4145295  57.9325674  87.2952777
  44.4659112  60.6572965  81.4278556  43.7969487  61.1419092  80.9442596
  44.3271982  60.9042185  82.3421935  36.2038111  50.1927318  85.1320557
  36.2422211  49.6590908  85.9257675  35.6978404  49.6662523  84.5131534
  43.5828874  45.0391858  88.6283099  43.6470200  45.9006689  88.2160497
  43.5195994  44.4265860  87.8955458  43.0581146  47.1114991  92.2756133
  43.6853185  46.7292068  92.8893658  42.2009065  46.8929193  92.6411826
  39.8346689  48.9191420  78.2074488  40.1300130  48.0102098  78.1541542
  38.9334725  48.8979159  77.8855490  43.3640936  46.9947416  84.1902037
  42.6427522  47.6083384  84.0509510  44.1534192  47.5305181  84.1118683
  46.1667250  44.3301843  90.4642688  46.6901651  44.5764139  91.2268998
  45.9479583  45.1621878  90.0445826  41.5634531  46.6005517  78.3313813
  41.2347237  45.7202896  78.1488919  41.9173901  46.5453186  79.2190203
  50.8114109  58.2360420  82.8408799  50.6639072  57.3077128  83.0216369
  51.6367603  58.2580511  82.3565874  47.3719795  45.2715538  88.1492359
  47.0316615  44.4723351  88.5513039  46.6658801  45.5717249  87.5769192
  48.0236266  42.3564850  86.6019682  48.8462336  41.8825329  86.4798572
  48.2674330  43.1355334  87.1018368  46.6644501  45.3853109  76.8982584
  47.3852863  45.7634362  76.3946301  46.0409805  46.1041986  77.0017562
  50.8075624  46.0898258  77.8340916  51.0239238  46.9722896  77.5329744
  50.3269691  45.6984471  77.1046558  45.5474845  49.0483971  84.4111661
  45.4019426  49.3624274  85.3035942  45.0700049  49.6668871  83.8582559
  47.4071228  46.0386519  84.4592550  47.3932797  45.1427612  84.1224848
  48.1243656  46.0457183  85.0930836  49.2597359  46.4723859  86.5045678
  49.0015137  47.3940930  86.5030008  48.7282399  46.0754294  87.1946142
  54.2043548  59.5774646  79.2835763  54.3780425  59.0121069  78.5309615
  54.6972439  60.3775541  79.1015253  40.0220507  51.5889315  87.3499322
  39.4773975  52.3649123  87.4819596  40.8999857  51.9360120  87.1918443
  46.8108124  44.9200899  79.7280120  46.9324035  43.9917545  79.9271008
  46.5210166  44.9339585  78.8158436  49.6799314  42.6055810  82.8646840
  49.7021011  42.6695143  81.9098820  50.0967373  41.7660318  83.0587346
  60.0582939  52.3411069  80.9026063  60.5014085  51.5918394  80.5045186
  59.1809449  52.3321206  80.5199795  55.1918720  58.8941411  76.3832661
  55.8869625  59.5148103  76.6019976  55.5341870  58.0436762  76.6585039
  40.8086529  50.7159212  90.2429479  40.0668265  50.8641847  90.8294109
  40.4879273  50.9767477  89.3796228  57.0910143  56.3441116  77.9119992
  57.6161467  56.6828389  77.1869312  57.0032496  55.4088132  77.7283127
  48.7750804  62.4113100  82.2715245  48.3355794  61.9189478  82.9648102
  49.5258921  61.8686067  82.0307320  41.2543143  58.6024640  82.2739873
  42.0801163  58.3028412  81.8938517  40.9037195  57.8332263  82.7229662
  46.2224676  57.9551109  84.3437547  45.6004685  57.2921814  84.0439775
  46.8929543  57.9812241  83.6611195  39.4551748  56.5210967  83.2328807
  38.6183656  56.0933141  83.0512808  39.4275393  56.7143410  84.1699598
  46.2949204  46.4332897  93.9370053  46.3437359  47.3095019  93.5547823
  46.8371718  45.8910290  93.3641696  45.7838183  56.5055032  77.8196007
  45.9326303  57.1890496  77.1662680  46.5904626  56.4860122  78.3345463
  48.5248492  47.1864269  90.6916412  47.6551801  47.4797835  90.4199000
  48.7607972  47.7704714  91.4123675  59.6015803  53.8116308  83.2948510
  60.4362695  54.2506112  83.4586071  59.7374932  53.3354961  82.4756756
  43.5390816  52.5320210  78.8257076  43.2936858  51.6282540  79.0237287
  43.7086730  52.5337360  77.8836554  51.2287526  43.4043886  88.2081832
  51.7469470  44.1404913  87.8828321  50.8742659  43.7107879  89.0428591
  42.8086463  48.2648567  76.3243238  42.1155708  48.3392922  75.6683274
  42.5638215  47.5008911  76.8464755  51.4800120  39.8244169  83.7282729
  51.7601874  39.1567358  84.3543155  52.2650727  40.0173264  83.2157392
  49.2833588  59.0003162  75.2907755  48.7107556  59.6193350  74.8378227
  49.8566382  59.5502524  75.8247677  55.3508978  48.2461802  87.4754304
  56.3026401  48.3459900  87.4966528  55.1812429  47.4540071  87.9852388
  53.3723358  45.3317386  87.6613705  52.7773290  45.6122398  86.9660193
  53.0873054  45.8211287  88.4330446  52.5030848  59.2840313  76.4216337
  53.4361521  59.2185874  76.6249213  52.4154061  60.1196579  75.9630870
  55.1318865  58.6006183  73.3820285  55.0532496  58.2666046  74.2756043
  55.9528532  59.0927951  73.3811757  57.8297056  51.4667922  86.5896603
  57.7973376  50.5283923  86.7756287  58.4397680  51.5451959  85.8562428
  49.6680387  50.3363975  72.6323807  50.6139492  50.2070183  72.7012225
  49.2894632  49.5978637  73.1093236  57.9791545  48.2578966  86.6354887
  57.4630593  47.4737422  86.4484815  58.8631493  47.9297682  86.8001406
  55.6402271  42.0019981  82.5950699  55.4427093  41.6935069  83.4794031
  56.2501977  42.7281620  82.7248629  47.8523304  48.2613952  72.5678693
  46.9454759  47.9647064  72.6441406  48.1299285  47.9643770  71.7012979
  38.7701244  49.5820315  83.0177739  38.4504029  48.7285623  82.7252113
  38.2234673  49.7968893  83.7735706  42.5481152  52.2982756  86.7347246
  42.7667162  53.2299864  86.7535279  42.9606926  51.9390730  87.5202049
  49.4685370  42.8050841  78.7222934  48.6586098  42.4597926  79.0978180
  50.1569787  42.4958385  79.3110545  51.3975918  41.8828888  80.3447231
  51.9506957  42.3024341  81.0037254  51.6346004  40.9564636  80.3870187
  46.6222089  45.1200887  72.7090672  47.4841253  45.4455785  72.9686489
  46.8072433  44.3332383  72.1963738  38.6389504  53.2023226  84.9870861
  37.9452976  52.7877179  84.4740815  39.3862495  53.2443763  84.3904280
  54.7754725  43.9929413  79.8525895  54.1953394  44.6514217  79.4703947
  54.5090658  43.1706758  79.4413312  53.2258292  43.3934471  82.0547215
  53.7258070  43.5051005  81.2461534  53.8693899  43.0895524  82.6948024
  40.5526247  53.1341480  82.8636875  40.5296935  53.2329167  81.9118759
  40.8626883  53.9806631  83.1854042  43.2113625  55.1917635  86.9783490
  44.1656878  55.1601578  86.9113421  43.0126148  54.7308259  87.7933716
  43.8013007  53.7618751  89.5454288  44.6205896  54.2562830  89.5689125
  44.0749815  52.8450719  89.5171855  53.5579603  46.1529504  78.9082243
  52.6705458  46.4379154  78.6902438  53.9733592  45.9923267  78.0609520
  56.9094139  46.1776025  82.6236582  57.6854529  46.6672477  82.8961199
  56.1842274  46.6034079  83.0808452  59.3466698  46.8903644  83.6810523
  59.9411189  46.6499380  82.9703831  59.4193282  46.1710774  84.3084059
  41.5663854  60.7337255  83.9953688  41.4318322  59.9737656  83.4291686
  41.1495916  61.4578155  83.5282477  52.7022817  55.9174178  73.0030263
  53.4058667  56.1224181  73.6187919  51.9785465  56.4850940  73.2679347
  53.5320627  51.6684040  79.1232533  53.4755828  52.1252591  78.2840166
  54.0848969  50.9074724  78.9455376  57.3425433  47.4573771  79.9482653
  57.0862367  47.0570407  80.7790860  56.7178301  48.1717565  79.8232792
  61.6537771  50.1969845  82.4553944  61.0937329  50.2663034  83.2285506
  61.0481274  50.0210829  81.7353440  44.7232980  61.6306572  84.2072130
  44.6065364  62.5752004  84.1050821  43.9025426  61.3280133  84.5957930
  54.6109514  56.3556707  75.0528723  55.4455118  55.9237906  74.8706198
  54.4493857  56.1838721  75.9805618  54.2655406  52.8588821  76.4185062
  54.2104210  52.6933092  75.4773507  53.6401462  53.5664854  76.5747252
  39.0547921  48.0956885  90.2446485  39.7006785  47.5855839  90.7333710
  38.8465072  48.8325567  90.8189910  47.5751532  42.3596930  75.9970381
  47.5630202  43.3038770  76.1538652  48.4674954  42.1767075  75.7029842
  47.5041096  61.0365820  84.0838137  46.5536727  61.0367682  83.9702510
  47.8073582  60.2898555  83.5674172  51.3903651  38.9539706  80.2516318
  50.6236047  38.3998193  80.3973000  51.8014356  39.0261575  81.1130469
  43.3945412  45.2424502  94.3421499  44.2576874  44.8861307  94.5524823
  42.8210823  44.9038397  95.0296903  55.4125497  69.4349368  76.7843915
  56.1856373  68.8878355  76.6456791  55.7650896  70.2993617  76.9958376
  57.7491775  65.5942034  74.4162365  58.0017296  65.0723555  73.6545828
  56.8116334  65.4308180  74.5189048  57.4688064  67.4970140  76.6186740
  57.3524322  66.8215043  77.2867824  57.5790323  67.0102514  75.8018893
  59.4525091  61.9870187  75.3194777  59.6199494  62.8550423  75.6865248
  59.2622261  62.1497469  74.3956067  59.4314312  64.4427844  76.3041444
  59.3113938  64.8884895  77.1426924  58.7366901  64.7913162  75.7454982
  53.9205888  64.3800828  80.8575620  53.1237051  64.4919523  81.3759116
  53.6931480  64.7187481  79.9916511  50.8837888  68.4177731  80.0224611
  51.7213110  68.8274740  79.8058319  51.0616155  67.4777174  79.9924805
  62.7802320  66.0852812  75.7108444  62.2648943  66.8557417  75.9496831
  62.5079628  65.4117948  76.3341505  60.3649431  60.9302513  80.7693682
  59.5091027  60.5409363  80.5899321  60.7776382  61.0094474  79.9093468
  55.7453782  60.7789794  81.5467790  56.3197534  60.5564975  80.8140983
  56.3324765  60.8478488  82.2996392  56.0723369  62.8094255  75.5663676
  55.2360682  63.1468941  75.8872950  55.9328139  62.6743235  74.6290813
  58.0476450  57.6531043  80.2742860  57.3940862  57.3380060  79.6499475
  58.0056924  57.0306783  81.0002683  59.1587655  67.9350338  72.1896152
  58.2514717  67.7039591  72.3887301  59.6558687  67.1387957  72.3770133
  60.3375888  68.0362933  76.7120142  59.4287108  67.7521965  76.8092612
  60.3670972  68.4562011  75.8523449  50.9064059  65.7568447  80.6935344
  50.7088459  65.1637807  79.9686411  50.3510723  65.4520657  81.4111283
  60.0351976  69.5771676  74.0508221  59.5971406  68.8607535  73.5913858
  60.7762417  69.8047791  73.4893312  53.4010284  65.2832481  78.3776296
  52.4707873  65.2216936  78.5946258  53.4967756  64.7608433  77.5812938
  53.3195833  61.8087293  80.9654538  53.5802651  62.7232627  80.8563698
  54.1413006  61.3411736  81.1151151  64.1563204  68.4356058  73.6440278
  63.5392374  67.7102886  73.5473331  63.6879692  69.1965418  73.3007352
  55.9461750  62.6541482  72.7661582  55.0691216  62.5330283  72.4023829
  56.4219503  61.8627560  72.5140471  50.6740443  64.2483337  78.2074488
  50.9693885  63.3394016  78.1541542  49.7728479  64.2271077  77.8855490
  52.4028285  61.9297435  78.3313813  52.0740991  61.0494814  78.1488919
  52.7567656  61.8745104  79.2190203  55.5170108  62.2170405  78.6989291
  55.8566181  62.7456326  77.9767899  55.9642229  62.5550811  79.4747858
  57.5038255  60.7145026  76.8982584  58.2246618  61.0926279  76.3946301
  56.8803559  61.4333903  77.0017562  61.6469378  61.4190175  77.8340916
  61.8632993  62.3014813  77.5329744  61.1663445  61.0276389  77.1046558
  57.6501878  60.2492817  79.7280120  57.7717790  59.3209463  79.9271008
  57.3603921  60.2631503  78.8158436  54.3784570  67.8612127  78.8257076
  54.1330612  66.9574457  79.0237287  54.5480485  67.8629278  77.8836554
  53.6480218  63.5940485  76.3243238  52.9549463  63.6684840  75.6683274
  53.4031970  62.8300828  76.8464755  60.5074141  65.6655893  72.6323807
  61.4533246  65.5362101  72.7012225  60.1288386  64.9270555  73.1093236
  58.6917059  63.5905869  72.5678693  57.7848514  63.2938982  72.6441406
  58.9693040  63.2935687  71.7012979  60.3079124  58.1342759  78.7222934
  59.4979853  57.7889844  79.0978180  60.9963541  57.8250303  79.3110545
  62.2369673  57.2120806  80.3447231  62.7900711  57.6316259  81.0037254
  62.4739759  56.2856554  80.3870187  57.4615843  60.4492804  72.7090672
  58.3235007  60.7747703  72.9686489  57.6466187  59.6624300  72.1963738
  64.3973358  61.4821421  78.9082243  63.5099213  61.7671072  78.6902438
  64.8127347  61.3215185  78.0609520  58.4145286  57.6888847  75.9970381
  58.4023956  58.6330687  76.1538652  59.3068708  57.5058993  75.7029842
  62.2297406  54.2831624  80.2516318  61.4629801  53.7290111  80.3973000
  62.6408111  54.3553493  81.1130469  28.9688608   3.3646600  63.1102087
  28.3176587   3.9500681  62.7236101  29.7632970   3.8952795  63.1697125
  22.8944235   0.4535738  63.5089221  23.6675111  -0.0935275  63.3702097
  23.2469634   1.3179987  63.7203683  25.2310513  -3.3871596  61.1407671
  25.4836033  -3.9090075  60.3791134  24.2935072  -3.5505451  61.2434355
  30.4463873   1.0537032  63.6471071  29.8109706   1.1271659  64.3591976
  30.1161279   1.6430631  62.9690151  24.6739942   8.2317856  66.6776882
  24.5963972   9.1825681  66.7565363  24.0701586   7.8863728  67.3351808
  32.6118116  -4.0664313  63.8567085  33.5235972  -3.8336926  63.6814782
  32.1027763  -3.4827269  63.2942164  35.0976931   1.8515943  68.6025030
  34.4127969   2.2314845  68.0522063  35.1820780   2.4611270  69.3356978
  26.9478311   3.5900009  65.3982422  26.8123986   4.4351544  65.8267270
  27.4888124   3.7919286  64.6348356  30.2621057  -2.8960818  62.4353750
  29.7467681  -2.1256214  62.6742138  29.9898366  -3.5695682  63.0586812
  35.2355332  -0.1428464  64.3706924  34.4584774  -0.4817304  63.9262086
  35.9146813  -0.1375841  63.6961889  28.4953792   1.1356497  65.9106486
  27.9675154   0.4009257  65.5979723  27.9941295   1.9131173  65.6646454
  26.6406393  -1.0463293  58.9141459  25.7333454  -1.2774039  59.1132608
  27.1377425  -1.8425673  59.1015440  29.5474472   7.6634214  61.8338145
  28.8736170   7.9665911  62.4423103  29.9340294   8.4663295  61.4843602
  27.8194626  -0.9450698  63.4365449  26.9105845  -1.2291665  63.5337918
  27.8489710  -0.5251619  62.5768756  33.0513894   2.6655892  67.2056616
  32.5976221   1.8246802  67.2621807  32.4207860   3.3017290  67.5431396
  31.4946833   4.5032388  68.1406434  31.7869807   5.0637445  67.4218800
  32.0045453   4.7960949  68.8959593  27.5170714   0.5958046  60.7753527
  27.0790144  -0.1206095  60.3159165  28.2581155   0.8234161  60.2138619
  35.6343829  -1.1284757  66.8329846  35.4961727  -0.9383161  65.9051035
  35.2780048  -0.3665374  67.2897897  27.7465687   7.8313887  64.0485224
  27.9217442   7.3601930  64.8630847  27.0598475   8.4579653  64.2766485
  31.6381942  -0.5457573  60.3685585  31.0211112  -1.2710744  60.2718638
  31.1698430   0.2151788  60.0252659  26.6144413   6.0254142  66.7369410
  25.8311935   6.5675822  66.8307634  27.3137159   6.5428122  67.1363651
  32.4619627   2.7781599  64.4878225  32.7379471   2.6638194  65.3972099
  31.5924125   2.3799084  64.4490398  29.4315856   5.9536135  65.3926087
  29.9603623   5.4428590  64.7796249  29.6944076   5.6378666  66.2571620
  32.5256040   5.9252934  66.0081070  32.6992917   5.3599356  65.2554922
  33.0184931   6.7253828  65.8260560  33.5131212   5.2419698  63.1077968
  34.2082117   5.8626391  63.3265283  33.8554362   4.3915049  63.3830346
  35.4122635   2.6919403  64.6365299  35.9373959   3.0306676  63.9114619
  35.3244988   1.7566419  64.4528433  24.1050675   2.8533319  64.5441314
  24.2538796   3.5368784  63.8907987  24.9117119   2.8338409  65.0590770
  27.6046081   5.3481450  62.0153062  27.0320048   5.9671637  61.5623533
  28.1778874   5.8980811  62.5492983  30.8243341   5.6318600  63.1461644
  31.7574014   5.5664161  63.3494519  30.7366553   6.4674867  62.6876176
  33.4531357   4.9484470  60.1065591  33.3744989   4.6144334  61.0001349
  34.2741024   5.4406238  60.1057064  27.9892879  -3.3157738  59.3569114
  28.9351984  -3.4451529  59.4257532  27.6107124  -4.0543076  59.8338542
  31.0235309   2.2652466  59.7275570  31.7271159   2.4702468  60.3433225
  30.2997958   2.8329227  59.9924653  32.9322006   2.7034995  61.7774030
  33.7667610   2.2716193  61.5951505  32.7706349   2.5317008  62.7050924
  32.5867899  -0.7932892  63.1430369  32.5316702  -0.9588621  62.2018813
  31.9613954  -0.0856859  63.2992559  41.5606281  13.2204646  71.8729207
  42.1984691  13.1011393  71.1692547  41.4427124  14.1685490  71.9317159
  38.3695988  13.1732074  71.8090731  38.0314499  13.0573139  70.9211266
  39.2385756  12.7723239  71.7891737  34.2282803  15.0267550  67.7987622
  33.6647669  14.9357487  67.0303910  34.1135198  14.2067455  68.2790115
  31.7747235  16.5218742  70.6371843  32.5668527  16.1809567  70.2218142
  32.0143886  16.6313717  71.5573996  33.7337989  15.7827655  63.5089221
  34.5068865  15.2356642  63.3702097  34.0863388  16.6471905  63.7203683
  35.5723032  17.1104037  76.7156121  35.2812898  18.0149668  76.6002787
  36.2080016  17.1520565  77.4300190  36.4979239  14.4880886  73.3057480
  37.0942811  14.2636908  72.5914443  36.5554210  13.7465631  73.9082928
  36.0704267  11.9420321  61.1407671  36.3229788  11.4201843  60.3791134
  35.1328826  11.7786467  61.2434355  41.1147550  10.9456100  68.9482415
  41.9010639  10.5275523  68.5972832  41.3786254  11.8502192  69.1164063
  41.2857627  16.3828950  63.6471071  40.6503460  16.4563577  64.3591976
  40.9555034  16.9722549  62.9690151  46.5155977  10.8831333  69.8515393
  47.2481149  10.3130550  70.0853223  45.7595333  10.4952933  70.2921899
  35.7900556  13.8448427  63.3432046  35.6736814  13.1693331  64.0113131
  35.9002816  13.3580801  62.5264199  38.1332097  13.3058574  67.0478736
  37.7690304  12.7789195  67.7591657  38.9899213  12.9157043  66.8745221
  37.7737584   8.3348474  62.0440084  37.9411986   9.2028710  62.4110555
  37.5834753   8.4975756  61.1201373  40.5312917  16.7965453  73.7105914
  40.2313640  17.6990492  73.6021722  40.1863976  16.5297636  74.5627067
  33.9825398  13.2479250  69.7442619  33.0575895  13.1155464  69.9520311
  34.2309812  14.0273469  70.2412561  43.9310061   9.3147993  71.3903352
  43.0226938   9.2463402  71.0962113  43.8797657   9.7919938  72.2185177
  37.7526805  10.7906132  63.0286751  37.6326430  11.2363182  63.8672231
  37.0579393  11.1391449  62.4700289  31.3434209  12.8912523  70.5786408
  31.4726591  13.1447002  71.4925820  30.6631661  13.4840231  70.2591063
  45.7971707   7.5164432  73.1681226  45.1546087   7.8096965  72.5221020
  45.2926636   7.4017352  73.9734422  41.7352638  15.6852233  77.4928377
  42.1435995  15.2434643  76.7483010  41.0129900  15.1104860  77.7462570
  42.0581453  16.2453423  71.2480666  41.4290316  16.4099137  70.5456734
  41.6707115  16.6595033  72.0191630  45.9370685  17.1807861  68.6025030
  45.2521723  17.5606762  68.0522063  46.0214534  17.7903188  69.3356978
  43.1921617  14.8267820  75.2020374  43.4038512  15.4699580  74.5254755
  43.1451365  13.9930137  74.7342304  40.7947846   7.4385641  72.1056946
  39.9332325   7.7366894  72.3973683  40.8210280   7.6556040  71.1737978
  37.6109415  15.9827831  68.5130751  38.0747761  16.2615534  67.7235374
  37.3466213  15.0811276  68.3303842  34.5033496  15.5299313  71.4510515
  35.0734853  15.9586581  70.8127999  35.0941608  15.2481898  72.1494700
  36.5478301  12.1050984  65.3220317  37.2502344  12.5572027  65.7894243
  36.2158930  11.4634803  65.9500210  30.2903635  10.3634536  70.6237450
  29.5002689  10.6192065  70.1477561  30.7814882  11.1782874  70.7289491
  44.3067445  17.7039776  73.3742731  45.1284888  17.3019963  73.0925413
  44.3029847  17.6008010  74.3258847  32.2418380  10.7279116  67.5820927
  31.4449544  10.8397810  68.1004423  32.0143973  11.0665768  66.7161817
  38.0724048  17.2523819  75.5303441  38.1368481  17.7144226  76.3661613
  37.3634972  16.6221184  75.6585751  52.3973438  14.0478524  69.7227702
  51.6437146  13.4785922  69.5671707  52.5320979  14.0141188  70.6698337
  37.7872066  18.9191926  65.3982422  37.6517740  19.7643462  65.8267270
  38.3281878  19.1211204  64.6348356  31.2401463  16.4367364  65.9710347
  31.7525984  17.2310615  66.1215912  31.8924176  15.7393655  65.9043948
  33.0496348  19.5533121  68.0533100  33.2262976  20.4751085  67.8654084
  33.8453181  19.2391540  68.4827480  39.4140542  19.5415493  79.5282764
  38.9704396  18.7551871  79.2103668  40.0757756  19.7294643  78.8626655
  34.1727663  21.0711294  74.0543442  34.7235088  20.9428358  73.2820436
  33.3339139  21.3706183  73.7038335  41.5121780  19.8218293  77.5564165
  41.4940255  20.6427174  77.0644434  42.4341700  19.6972368  77.7814306
  29.2050380  14.7656019  66.7469917  30.0425602  15.1753027  66.5303625
  29.3828648  13.8255461  66.7170111  41.1014812  12.4331099  62.4353750
  40.5861435  13.2035704  62.6742138  40.8292120  11.7596235  63.0586812
  38.6861923   7.2780800  67.4938989  37.8303519   6.8887650  67.3144627
  39.0988875   7.3572761  66.6338774  40.2161070   4.8127143  71.8930549
  39.7125865   4.7757278  71.0798354  40.5091676   5.7219886  71.9527205
  40.8901115  10.3058191  64.2613532  40.5851251  10.6204341  65.1123675
  41.8431557  10.3839611  64.3040865  39.3347547  16.4648415  65.9106486
  38.8068909  15.7301174  65.5979723  38.8335050  17.2423091  65.6646454
  44.3140393  14.6597435  71.0273532  43.6564067  15.3496697  71.1153660
  45.1180792  15.0493867  71.3707518  34.0666275   7.1268081  68.2713097
  34.6410026   6.9043262  67.5386290  34.6537257   7.1956775  69.0241698
  43.1245852  13.0141808  69.0777474  43.6377734  13.6471800  69.5799183
  43.7747076  12.4143003  68.7120834  34.3935862   9.1572542  62.2908982
  33.5573174   9.4947229  62.6118257  34.2540631   9.0221522  61.3536119
  36.3688942   4.0009330  66.9988166  35.7153355   3.6858347  66.3744781
  36.3269416   3.3785070  67.7247989  40.3861730  11.8882679  66.4538494
  41.1333549  12.4004076  66.1445616  40.6553320  11.5666732  67.3142888
  38.6588381  14.3841220  63.4365449  37.7499600  14.1000253  63.5337918
  38.6883464  14.8040298  62.5768756  43.8907648  17.9947809  67.2056616
  43.4369975  17.1538719  67.2621807  43.2601615  18.6309208  67.5431396
  42.8340568   8.9239795  68.4357284  42.0963324   8.4117182  68.7667526
  43.0867341   8.4840177  67.6240561  42.3340587  19.8324306  68.1406434
  42.6263562  20.3929363  67.4218800  42.8439208  20.1252867  68.8959593
  42.9352195   1.7016047  69.0299053  43.2411072   0.8413411  68.7424968
  43.6604800   2.2933668  68.8298047  29.2276551  12.1046734  67.4180651
  29.0300951  11.5116095  66.6931717  28.6723215  11.7998944  68.1356590
  37.2073275  11.9969840  69.5375244  37.2621884  11.0443677  69.4617721
  36.3964477  12.1529280  70.0216542  38.3564468  15.9249963  60.7753527
  37.9183898  15.2085822  60.3159165  39.0974909  16.1526078  60.2138619
  35.1465635  10.6146900  67.2965623  34.3333500  10.9141071  67.7030815
  35.6424629  10.2202589  68.0140105  37.2974212  20.6104657  69.2299888
  37.2550391  20.8365503  68.3008420  38.2136911  20.3768032  69.3785689
  40.7439846  11.0788725  76.1280517  41.0989234  11.3060198  76.9874983
  41.3911977  11.4107101  75.5057772  46.5006963  16.2683688  71.8441117
  46.9343469  16.1758977  72.6924171  47.2138543  16.2441188  71.2061133
  35.4140013  17.4867686  69.0261850  36.2080612  16.9918006  68.8244425
  34.7031706  16.9585549  68.6629556  40.2334858  19.8685782  73.3774218
  40.2871880  20.4376718  74.1451934  39.3649639  20.0387667  73.0128255
  31.7222777  11.6310768  65.1021603  30.7920365  11.5695223  65.3191565
  31.8180249  11.1086721  64.3058244  31.6408326   8.1565581  67.6899845
  31.9015143   9.0710914  67.5809005  32.4625498   7.6890023  67.8396457
  47.3622512  16.3107388  74.3774003  47.5558402  17.2153199  74.6233278
  47.2623131  15.8514807  75.2112588  42.4237621  16.4614131  79.9514883
  42.2723127  16.2324683  79.0344967  42.4142300  17.4184732  79.9646228
  39.1922957  14.0346044  74.9361150  40.1215017  14.1857203  74.7630117
  38.7713987  14.1230064  74.0809796  37.9911289  18.0596708  72.7059687
  37.8522375  17.6915492  73.5785626  37.2025885  18.5744348  72.5343645
  39.5416504  17.4378311  70.0948525  39.2066337  17.3979081  70.9906175
  39.0420450  16.7723027  69.6218935  42.4775696  14.7834345  60.3685585
  41.8604867  14.0581173  60.2718638  42.0092184  15.5443705  60.0252659
  36.1443049  12.5565900  75.1084786  36.8542668  11.9159092  75.0671404
  36.1012357  12.8078795  76.0310967  44.1329828  19.4933253  78.0291365
  44.0742374  18.8092474  77.3621948  44.5349346  20.2352243  77.5771991
  34.2674242   9.0019769  59.4906889  33.3903708   8.8808570  59.1269136
  34.7431995   8.2105848  59.2385778  44.1347235  17.4572837  76.2605345
  43.2474014  17.1198759  76.3831744  44.7045786  16.7255869  76.4974110
  25.7876382  13.7896929  69.5848396  26.4747422  13.4758659  68.9969412
  25.6324511  14.6938294  69.3115648  37.6648388  22.1174290  73.2266588
  37.5918560  22.9229261  73.7385893  37.2225781  22.3166256  72.4014609
  37.4538168  21.3546060  66.7369410  36.6705690  21.8967740  66.8307634
  38.1530913  21.8720039  67.1363651  40.7634818   7.1640689  69.3803615
  41.2603518   6.4110652  69.0604685  39.9921800   7.2005006  68.8146824
  48.6164575  12.8681055  71.0221907  48.6054452  13.7505770  70.6515840
  47.7481955  12.5152606  70.8276444  40.1247072  22.0161124  75.3824747
  40.8375044  22.6508589  75.3100648  39.6337100  22.1124990  74.5664749
  41.8464599  15.9212376  66.9542038  40.9120877  16.0413839  66.7846743
  42.0241267  15.0184843  66.6902048  37.3469787   9.3058072  69.1075300
  36.9767574   8.7529113  69.7956205  37.8428879   8.7016206  68.5550300
  35.1758985  19.7655567  76.2030318  35.8768445  20.3992050  76.3559712
  34.7054100  20.1070299  75.4425957  43.3013381  18.1073517  64.4878225
  43.5773225  17.9930112  65.3972099  42.4317880  17.7091002  64.4490398
  43.2053813   4.1310283  71.5282974  42.2916893   4.3614510  71.6965181
  43.6346914   4.2148727  72.3797006  42.9760271  12.3200175  74.0282868
  42.3231722  12.5676082  73.3735321  43.3540651  11.5064313  73.6945345
  39.9367445  22.3559868  68.1311038  40.1189840  21.5381524  68.5938791
  40.7600431  22.5727560  67.6935928  40.2709611  21.2828053  65.3926087
  40.7997377  20.7720508  64.7796249  40.5337830  20.9670583  66.2571620
  30.7726703  19.2991922  73.1361420  31.3580140  18.5535610  73.2689324
  30.5751542  19.6095879  74.0198084  37.7670627  24.3686913  74.7506521
  38.3188935  24.5318535  75.5155606  38.1076821  24.9591351  74.0786546
  42.6181502  19.1948171  80.6055175  43.1621406  19.8078129  80.1110130
  42.0368346  19.7527749  81.1222188  28.9952936  10.5961625  64.9319795
  29.2906377   9.6872303  64.8786848  28.0940972  10.5749364  64.6100797
  40.9039015  22.3168889  71.7370203  40.7790154  21.5158629  71.2281149
  41.5618106  22.8115082  71.2484173  32.5247183   8.6717621  70.9147343
  31.8033769   9.2853589  70.7754817  33.3140439   9.2075386  70.8363989
  42.9673923  20.1177909  73.3649753  42.0204258  19.9983260  73.2928080
  43.3156696  19.2300407  73.4476015  30.7240777   8.2775722  65.0559120
  30.3953484   7.3973101  64.8734226  31.0780148   8.2223391  65.9435509
  39.9720356  19.9130625  69.5654105  39.8245319  18.9847332  69.7461676
  40.7973850  19.9350716  69.0811181  33.8382601   8.5648692  65.4234598
  34.1778673   9.0934613  64.7013206  34.2854721   8.9029098  66.1993164
  43.5754478  20.7359184  70.6518978  44.5001026  20.5302045  70.5143429
  43.4069781  20.4875585  71.5608320  35.8250748   7.0623314  63.6227890
  36.5459110   7.4404567  63.1191607  35.2016052   7.7812191  63.7262868
  39.9681871   7.7668463  64.5586223  40.1845485   8.6493101  64.2575051
  39.4875938   7.3754676  63.8291865  34.7081092  10.7254176  71.1356967
  34.5625673  11.0394479  72.0281249  34.2306296  11.3439076  70.5827866
  36.5677475   7.7156724  71.1837857  36.5539044   6.8197817  70.8470155
  37.2849903   7.7227388  71.8176143  38.4203606   8.1494064  73.2290984
  38.1621383   9.0711135  73.2275315  37.8888646   7.7524499  73.9191448
  43.3649794  21.2544851  66.0081070  43.5386672  20.6891274  65.2554922
  43.8578686  22.0545746  65.8260560  35.9714371   6.5971104  66.4525427
  36.0930282   5.6687750  66.6516314  35.6816413   6.6109790  65.5403742
  38.8405561   4.2826015  69.5892147  38.8627258   4.3465348  68.6344126
  39.2573620   3.4430523  69.7832653  46.2516390  18.0211321  64.6365299
  46.7767714  18.3598594  63.9114619  46.1638742  17.0858336  64.4528433
  37.9136439  21.9345395  76.7655175  38.2223565  21.6894542  77.6377875
  38.7111921  22.1392033  76.2774046  30.4149390  20.2794845  68.9985180
  31.2407410  19.9798617  68.6183824  30.0643442  19.5102468  69.4474969
  35.3830923  19.6321314  71.0682854  34.7610932  18.9692019  70.7685081
  36.0535790  19.6582445  70.3856501  28.6157995  18.1981172  69.9574114
  27.7789903  17.7703346  69.7758115  28.5881640  18.3913615  70.8944905
  45.9410296  18.6544225  79.9416497  45.1505840  18.6368364  79.4020996
  45.7043651  19.1932518  80.6965533  46.0608171  15.5036691  77.2549225
  46.1106176  15.3386699  78.1964748  45.9522094  14.6363950  76.8647106
  47.5626368  17.9233633  77.4991247  47.2711176  18.2863613  78.3354708
  46.9498499  17.2100641  77.3204579  48.7622050  15.4886512  70.0193817
  49.5968942  15.9276317  70.1831377  48.8981179  15.0125166  69.2002063
  45.8113556  13.0466247  75.9671305  46.2867678  13.2393894  75.1590156
  44.8879121  13.1025433  75.7214688  32.6997063  14.2090415  65.5502383
  32.4543105  13.3052745  65.7482593  32.8692977  14.2107565  64.6081861
  31.9692710   9.9418772  63.0488544  31.2761955  10.0163127  62.3928580
  31.7244462   9.1779116  63.5710061  40.6406367   1.5014373  70.4528035
  40.9208120   0.8337562  71.0788462  41.4256974   1.6943469  69.9402699
  44.5115225   9.9232007  74.1999610  45.4632648  10.0230105  74.2211834
  44.3418675   9.1310276  74.7097695  42.5329605   7.0087591  74.3859011
  41.9379537   7.2892603  73.6905500  42.2479301   7.4981492  75.1575752
  41.6637095  20.9610517  63.1461644  42.5967768  20.8956079  63.3494519
  41.5760308  21.7966784  62.6876176  46.9903303  13.1438127  73.3141910
  46.9579623  12.2054128  73.5001594  47.6003926  13.2222164  72.5807735
  38.8286634  12.0134180  59.3569114  39.7745738  11.8840388  59.4257532
  38.4500879  11.2748842  59.8338542  47.1397791   9.9349171  73.3600193
  46.6236840   9.1507627  73.1730122  48.0237740   9.6067887  73.5246713
  44.8008518   3.6790186  69.3196006  44.6033339   3.3705274  70.2039338
  45.4108224   4.4051825  69.4493936  52.8079853  14.2054134  72.4547947
  53.5383241  13.9439422  73.0155650  52.1986798  13.4682856  72.4950015
  50.8895150  12.3461997  73.0522398  50.1628313  12.2117961  72.4438890
  50.4742437  12.6538825  73.8579116  37.0129551   9.9384156  59.2923999
  36.1061006   9.6417269  59.3686713  37.2905532   9.6413975  58.4258285
  27.9307491  11.2590520  69.7423046  27.6110276  10.4055828  69.4497420
  27.3840919  11.4739098  70.4981013  31.7087399  13.9752961  73.4592552
  31.9273409  14.9070069  73.4780586  32.1213173  13.6160935  74.2447356
  38.6291617   4.4821046  65.4468241  37.8192345   4.1368131  65.8223487
  39.3176034   4.1728590  66.0355852  40.5582165   3.5599093  67.0692537
  41.1113203   3.9794546  67.7282560  40.7952251   2.6334841  67.1115493
  35.7828335   6.7971092  59.4335978  36.6447499   7.1225990  59.6931796
  35.9678680   6.0102588  58.9209044  27.7995751  14.8793431  71.7116167
  27.1059223  14.4647384  71.1986122  28.5468742  14.9213968  71.1149586
  43.9360972   5.6699618  66.5771201  43.3559641   6.3284422  66.1949254
  43.6696905   4.8476963  66.1658619  42.3864538   5.0704676  68.7792522
  42.8864317   5.1821210  67.9706841  43.0300146   4.7665729  69.4193330
  29.7132494  14.8111685  69.5882182  29.6903182  14.9099372  68.6364065
  30.0233130  15.6576836  69.9099348  32.3719872  16.8687840  73.7028797
  33.3263125  16.8371783  73.6358728  32.1732395  16.4078464  74.5179022
  42.7185850   7.8299709  65.6327550  41.8311705   8.1149359  65.4147744
  43.1339839   7.6693472  64.7854827  46.0700386   7.8546230  69.3481889
  46.8460776   8.3442682  69.6206506  45.3448520   8.2804284  69.8053758
  48.5072945   8.5673849  70.4055830  49.1017436   8.3269585  69.6949138
  48.5799528   7.8480979  71.0329366  30.7270100  22.4107460  70.7198994
  30.5924568  21.6507861  70.1536992  30.3102163  23.1348360  70.2527783
  41.8629063  17.5944383  59.7275570  42.5664914  17.7994386  60.3433225
  41.1391712  18.1621145  59.9924653  42.6926874  13.3454244  65.8477840
  42.6362075  13.8022796  65.0085472  43.2455216  12.5844929  65.6700683
  50.8144017  11.8740050  69.1799251  50.2543575  11.9433239  69.9530813
  50.2087521  11.6981034  68.4598747  43.7715761  18.0326912  61.7774030
  44.6061365  17.6008111  61.5951505  43.6100104  17.8608926  62.7050924
  43.4261653  14.5359026  63.1430369  43.3710457  14.3703297  62.2018813
  42.8007708  15.2435059  63.2992559  36.7357779   4.0367135  62.7215687
  36.7236448   4.9808975  62.8783958  37.6281200   3.8537280  62.4275149
  34.9093740  23.9605039  74.1473365  35.8120987  23.9928649  74.4639860
  34.6831111  23.0305490  74.1619701  36.6647342  22.7136025  70.8083444
  35.7142973  22.7137887  70.6947816  36.9679829  21.9668760  70.2919479
  40.5509898   0.6309911  66.9761624  39.7842294   0.0768398  67.1218307
  40.9620603   0.7031780  67.8375776  54.8775152  19.9244825  74.3110002
  54.5458477  20.7940236  74.0871217  54.2820765  19.6081109  74.9904032
  48.8444681  26.0629556  79.3338249  48.0678015  26.6223477  79.3241114
  49.4835244  26.5486339  79.8553119  52.5746393  31.0144150  77.4928377
  52.9829749  30.5726561  76.7483010  51.8523654  30.4396778  77.7462570
  45.8352417  26.0254658  79.6971526  45.2051078  26.7070939  79.9306923
  45.7288505  25.9137740  78.7524664  45.1133160  20.3275424  82.0596777
  44.7200105  19.7741622  82.7344421  45.9299300  20.6386002  82.4503295
  48.0301121  21.7433303  79.6517034  48.7710834  22.3440456  79.5721496
[truncated: 1,189,500 more chars]
