# Supplementary material for: Exploring Aromatic Cage Flexibility Using Cosolvent Molecular Dynamics Simulations—An In-Silico Case Study of Tudor Domains
Source: J Chem Inf Model. 2024 May 21;64(11):4553–69. doi: 10.1021/acs.jcim.4c00298 (PMC11167732; doi:10.1021/acs.jcim.4c00298)
Supplement: Supplementary file 2 — ci4c00298_si_002.zip [file ci4c00298_si_002.zip › SPIN1/topologies_input-coordinates/02_TEA/z_solv.rst]

45510  0.0000000e+00
  40.7993811  36.5988157  67.3110851  41.2941108  35.9732717  68.0540772
  42.3629516  35.9348729  67.8438317  40.8802471  34.9656526  68.0150970
  41.0937889  36.5280811  69.4595830  40.4397500  37.5573903  69.6223730
  41.6596447  35.8322894  70.4624306  42.0715107  34.9448211  70.2117002
  41.6172186  36.2031707  71.8806393  40.5656620  36.3234222  72.1442800
  42.1973700  35.0585266  72.7445584  41.5621861  34.1785981  72.6330316
  43.1732521  34.7666853  72.3525614  42.3671910  35.3733966  74.2464505
  42.7074194  34.4595347  74.7332256  43.1760375  36.0891380  74.4003905
  41.0800558  35.8801070  74.9287763  40.6831732  36.7650085  74.4332487
  40.2996943  35.1231860  74.8592450  41.2847443  36.2073150  76.3498102
  41.3347337  37.1961222  76.5545134  41.4245754  35.3486047  77.3777076
  41.4402922  34.0170543  77.2071043  41.3331089  33.6290990  76.2819549
  41.5357564  33.3951196  77.9969472  41.5465894  35.8390955  78.6165201
  41.5358432  36.8358763  78.7755219  41.6483171  35.2178754  79.4068726
  42.3116358  37.5472338  72.1478564  41.6231239  38.5290758  72.4280664
  43.6538070  37.5635192  72.0494634  44.1570978  36.7204849  71.8142260
  44.4200073  38.8013394  72.0778926  44.0441362  39.4164494  72.8994743
  45.9199912  38.5411325  72.3624320  46.0289550  38.1490106  73.3744682
  46.3094407  37.7758451  71.6905144  46.7537752  39.8279920  72.1978752
  46.8813088  39.9717627  71.1234325  46.1967410  40.7013011  72.5488540
  48.1555261  39.8268332  72.8124001  48.1538311  39.4329405  73.8290710
  48.8039775  39.1835669  72.2161986  48.7237367  41.1816591  72.6886887
  48.3675857  41.7091646  71.9032663  49.6188969  41.8020345  73.4775180
  50.1856107  41.1961233  74.5321706  49.9458514  40.2414077  74.7518012
  50.8553700  41.6854591  75.1078988  49.9476031  43.0687542  73.1910525
  49.5358379  43.5384397  72.3970902  50.6222206  43.5660081  73.7548349
  44.1967359  39.5615625  70.7654412  44.4391675  39.0046270  69.6930873
  43.7813930  40.8305995  70.8961565  43.5890177  41.2058208  71.8121667
  43.7134425  41.7694033  69.7869251  43.2532064  41.2642346  68.9344925
  42.8283352  42.9756247  70.1750847  41.8649501  42.6115478  70.5365348
  43.2744941  43.5363686  70.9970176  42.5307273  43.9151877  68.9989062
  42.6373157  43.5297258  67.8368782  42.1481819  45.1571614  69.2982213
  42.0674202  45.4541626  70.2590089  41.9430915  45.8117899  68.5579589
  45.1405682  42.1880427  69.3988566  45.7707473  42.9649799  70.1166406
  45.6083718  41.6338755  68.2724120  45.0326806  40.9754693  67.7666079
  46.9059828  41.9369143  67.6798724  47.5699458  42.3302419  68.4496981
  47.5811561  40.6611551  67.0966199  48.5229391  40.9675007  66.6381418
  47.9684082  39.6881335  68.2265551  48.5785523  38.8663996  67.8530077
  48.5479542  40.1926801  68.9988519  47.0877354  39.2565332  68.7022037
  46.7522390  39.9536574  65.9964651  45.8495638  39.5280657  66.4358398
  46.4079813  40.6717846  65.2528268  47.5164190  38.8418848  65.2627726
  47.0702817  38.6482391  64.2868787  48.5604975  39.1078640  65.0989064
  47.4910932  37.9076392  65.8244387  46.8187081  43.0255151  66.5902483
  47.8573783  43.3673710  66.0332314  45.6204641  43.5814181  66.3190436
  44.7975561  43.2791624  66.8217145  45.4363594  44.7012591  65.3906430
  45.9231705  44.4404626  64.4512341  43.9379976  44.9966240  65.0918111
  43.4374279  45.2398582  66.0287168  43.7162983  46.1967424  64.1439893
  42.6664338  46.2942382  63.8692822  44.0087851  47.1428765  64.5991780
  44.2871378  46.0789270  63.2232793  43.2380509  43.7577002  64.5096399
  42.1937069  43.9633398  64.2783888  43.7257664  43.4286276  63.5920611
  43.2511466  42.9192877  65.2064570  46.0948798  45.9761780  65.9487681
  45.8238047  46.3595542  67.0867171  46.9698918  46.5778595  65.1315097
  47.1310441  46.1968766  64.2070185  47.7862225  47.7291463  65.5010956
  47.9252254  48.3481463  64.6240145  47.2841074  48.3522465  66.2422249
  49.1654871  47.3147838  66.0334130  50.0517645  48.1684299  66.0901740
  49.3639573  46.0393822  66.4146769  48.6140221  45.3656332  66.3294399
  50.6143863  45.5450882  66.9902877  51.0073836  46.3115519  67.6630154
  50.4334187  44.2496313  67.8128619  50.0401058  43.4345240  67.2083009
  51.3947094  43.9043554  68.1971257  49.3583700  44.5351276  69.2442236
  50.1791073  45.3889530  69.8668772  51.6563567  45.2747807  65.9010198
  51.3177113  44.8193730  64.8069727  52.9213343  45.4650991  66.2954368
  53.0955423  45.8508007  67.2123641  54.0713767  44.8433531  65.6540543
  53.9797681  44.9439493  64.5745455  55.3517217  45.5348011  66.1537515
  55.3676880  45.5375949  67.2448259  56.2139727  44.9467694  65.8429284
  55.5377823  46.9715927  65.6394751  54.6632593  47.5954263  65.8232958
  56.3309149  47.4085809  66.2479256  55.9699283  47.0417701  64.1621424
  55.3148483  46.3927129  63.5828671  55.8445136  48.0398933  63.7427401
  57.3313815  46.5116293  63.9571863  57.8725553  46.3783680  64.8003330
  57.8996298  46.1784584  62.7855255  57.2592706  46.3509067  61.6229690
  56.3266735  46.7336947  61.6183742  57.7145036  46.1267193  60.7416945
  59.1351784  45.6650554  62.7780330  59.6478981  45.5300108  63.6358829
  59.5714491  45.4223453  61.8928417  54.0974985  43.3550268  66.0228220
  53.8985794  43.0228842  67.1909082  54.3453526  42.4987612  65.0249064
  54.4990380  42.8453455  64.0864076  54.4236768  41.0502875  65.1906872
  54.5255191  40.8140680  66.2482502  53.1695438  40.3230165  64.6152890
  53.3475269  39.2522489  64.7376975  51.9188051  40.6197423  65.4626233
  51.0669232  40.0173174  65.1488917  52.1006783  40.3948822  66.5135529
  51.6262394  41.6681042  65.3945366  52.9066865  40.5567013  63.1030594
  52.4830268  41.5506313  62.9525256  53.8319557  40.5501594  62.5288328
  51.9864673  39.5020794  62.4736888  51.9785793  39.5927896  61.3876891
  52.3136258  38.4908297  62.7160570  50.9603221  39.6104634  62.8223378
  55.6656954  40.4884730  64.4925809  56.1736938  41.1007600  63.5520075
  56.0881951  39.3006321  64.9489107  55.6181459  38.8724517  65.7378938
  57.0534429  38.4586571  64.2580897  57.0489393  38.7581900  63.2144413
  58.4733039  38.6563815  64.8342544  59.1777767  38.2479915  64.1071226
  58.6892082  39.7221397  64.8894791  58.7527633  38.0175114  66.2160914
  58.1435497  38.5034001  66.9785027  58.4827761  36.9615591  66.2231393
  60.2268641  38.0957735  66.6227899  61.0599951  38.6533760  65.9111346
  60.5635828  37.5310603  67.7816491  59.8713668  37.0725674  68.3649211
  61.5214437  37.5554014  68.0979387  56.5940319  36.9971007  64.3049099
  55.8527079  36.6089511  65.2086647  57.0850756  36.2121303  63.3381361
  57.6783804  36.6092395  62.6202067  56.8649315  34.7732398  63.2499211
  57.0422801  34.3444941  64.2381197  55.4073242  34.4671652  62.8304389
  55.2304478  33.3939281  62.8672462  54.7183062  34.8936550  63.5541720
  54.9849236  34.9466885  61.4626509  55.2225983  34.2192504  60.3071572
  55.7015375  33.3287647  60.2454519  54.6984658  34.9078970  59.2920986
  54.7390430  34.5802592  58.2637713  54.1174083  36.0366673  59.6782408
  54.2932589  36.0665084  61.0622170  53.9103927  36.8819882  61.6574053
  57.8746630  34.1451995  62.2853680  58.3819873  34.8168223  61.3876176
  58.0792046  32.8334227  62.4546297  57.5902886  32.3562701  63.2027256
  58.7539205  31.9804713  61.4881953  59.6556733  32.4595477  61.1028997
  59.0556715  31.0608214  61.9889700  57.7689428  31.6382955  60.3613752
  56.5697908  31.4817153  60.5980570  58.3026868  31.5038507  59.1428273
  59.2874290  31.6983205  59.0118188  57.5790770  31.1296259  57.9372375
  56.5624545  30.8297362  58.1801179  57.4744542  32.3364513  56.9931743
  56.9276428  33.1389949  57.4904259  58.4635970  32.7390590  56.7830944
  56.7874873  32.0536600  55.6917345  57.3985113  31.7278866  54.5294822
  58.4693423  31.6737004  54.3954906  56.4471063  31.4841145  53.5624075
  56.6807017  31.2159946  52.6136073  55.1683888  31.6068006  54.0635939
  53.8946506  31.4485393  53.4964182  53.7948592  31.1752903  52.4569324
  52.7565232  31.6465666  54.2990166  51.7690553  31.5322574  53.8762274
  52.9054792  31.9833993  55.6576386  52.0289737  32.1266184  56.2728950
  54.1903334  32.1330024  56.2180712  54.2878761  32.3884353  57.2630824
  55.3553617  31.9582150  55.4329442  58.3003058  29.9508927  57.2798174
  59.4655503  30.0915083  56.9092684  57.5796370  28.8307386  57.1311693
  56.6201001  28.8107648  57.4533867  58.0870493  27.5802621  56.5767269
  59.0191018  27.7611930  56.0369379  58.3863477  26.6239456  57.7516963
  59.1950481  27.0531047  58.3406956  57.5189955  26.5840823  58.4130617
  58.7537132  25.1817692  57.3584588  57.9081897  24.7031199  56.8636549
  59.5644716  25.2017169  56.6317443  59.1479704  24.3370758  58.5834194
  60.0717604  24.7290329  59.0109864  58.3921715  24.4628977  59.3603800
  59.3037377  22.8339487  58.2939326  59.4513197  22.2949060  59.2296475
  58.3930080  22.4397220  57.8424642  60.4492480  22.5407268  57.4163376
  60.5070246  21.5460613  57.2532537  60.3249243  23.0196362  56.5341860
  61.3026664  22.8639577  57.8475822  57.0660154  27.0082743  55.5873747
  55.9077188  26.8283465  55.9590519  57.5334584  26.6926881  54.3702160
  58.5014636  26.8672740  54.1431267  56.7471068  26.0325097  53.3281134
  55.7354015  25.8249293  53.6833185  56.6264021  26.9399925  52.0870109
  57.6167336  27.1603325  51.6822644  56.0900729  26.4054360  51.3005115
  55.9036031  28.2611778  52.3952120  54.9970457  28.0506999  52.9574280
  56.5226085  28.8714963  53.0522558  55.5461865  29.0563579  51.1361751
  54.4190256  28.8526685  50.6325712  56.3921835  29.8770873  50.7176762
  57.4120909  24.6984028  52.9833136  58.5656631  24.6877743  52.5483674
  56.6636550  23.5997139  53.1890231  55.7292763  23.7082451  53.5555860
  57.1108093  22.2274218  52.9455451  56.2758414  21.5453978  53.1124786
  57.4173000  22.1166912  51.9044418  58.2544366  21.8569082  53.8988831
  58.1710828  22.1042529  55.1024535  59.3190557  21.2643012  53.3364169
  59.3080601  21.0773475  52.3443698  60.5654134  20.9206875  54.0333530
  60.3404933  20.7544134  55.0882643  61.1289714  19.5993492  53.4533518
  61.3048178  19.7011177  52.3816834  62.0966642  19.3768375  53.9046823
  60.2514733  18.3678784  53.7164539  59.3661697  18.3818692  54.5700391
  60.5119511  17.2802791  52.9898157  61.2512999  17.2856371  52.3017382
  59.9687046  16.4410529  53.1276617  61.6127566  22.0544513  53.9704483
  62.7439490  21.8343638  54.4025690  61.2299046  23.2451646  53.4702002
  60.2758830  23.3550257  53.1540177  62.0919965  24.4200934  53.3305269
  62.9781034  24.1386679  52.7596642  61.5557334  25.1725383  52.7518771
  62.5015686  25.0274158  54.6898952  61.9506536  24.6575119  55.7278011
  63.4692933  25.9709698  54.6948883  64.1552519  26.4785685  53.5034852
  63.4718532  26.7412404  52.6963107  64.8395176  25.7107258  53.1402194
  64.9354103  27.6971793  53.9838505  64.3014087  28.5836703  53.9279432
  65.8355406  27.8922322  53.4005926  65.2155066  27.3655803  55.4411199
  65.4626591  28.2525137  56.0263128  66.0674210  26.6872858  55.5055830
  63.9484583  26.6383304  55.9192705  64.2066046  25.8990995  56.6794457
  62.9226655  27.6241575  56.5088747  62.0400815  28.1011848  55.7927438
  63.0819570  27.9207346  57.8086863  63.8328447  27.4986905  58.3355900
  62.2919549  28.9329273  58.5048814  61.2722854  28.9093007  58.1270111
  62.2301058  28.6782025  60.0382802  63.2445174  28.7167514  60.4402270
  61.3936885  29.7372459  60.7879228  61.2999362  29.4887091  61.8452524
  61.8337708  30.7333386  60.7365410  60.3873640  29.7938694  60.3729063
  61.6781103  27.2792006  60.3700146  61.6918824  27.1000537  61.4449089
  60.6473470  27.1698811  60.0367274  62.2659803  26.4869825  59.9070206
  62.9168923  30.3232589  58.2621094  64.0671718  30.5429937  58.6435246
  62.1389965  31.2290999  57.6517060  61.2046950  30.9660772  57.3648458
  62.4952888  32.6372787  57.4675454  63.5590211  32.7938031  57.6551695
  62.1812654  33.1196265  56.0235707  62.4094906  34.1843028  55.9563495
  63.0192859  32.3944235  54.9627016  62.8175604  32.7862521  53.9648138
  64.0848269  32.5179200  55.1547849  62.8098881  31.3229423  54.9454231
  60.8172198  32.9749464  55.6721034  60.6128275  32.0377358  55.6208785
  61.6884409  33.4834823  58.4701126  60.4925977  33.2512190  58.6427389
  62.3633364  34.4368862  59.1326071  63.3439433  34.5871009  58.9457203
  61.7519178  35.3127760  60.1327058  60.9848667  34.7527802  60.6713359
  62.8116862  35.7433770  61.1660628  63.2856884  34.8514991  61.5790866
  63.6064008  36.3013352  60.6670505  62.2306457  36.5782834  62.3290711
  61.7400461  37.4776231  61.9565177  61.4651999  36.0053912  62.8542809
  63.3166949  37.0296761  63.3046093  64.2388940  37.7468716  62.9228114
  63.1999331  36.6359903  64.5735550  62.4192300  36.0666493  64.8652918
  63.8894052  36.9166564  65.2545512  61.1052474  36.5213140  59.4433885
  61.8131298  37.3320998  58.8446800  59.7741291  36.6102907  59.5526785
  59.2683684  35.9049744  60.0742118  58.9719703  37.7124215  59.0319609
  59.5261163  38.2840254  58.2837630  57.6955792  37.1547905  58.3666637
  57.1656894  36.5063931  59.0657048  57.0162293  37.9812954  58.1555302
  57.8513545  36.4081638  57.0672836  58.9786636  35.8294626  56.5900089
  59.9409150  35.8276809  57.0734281  58.7261334  35.2415649  55.3729309
  59.4384260  34.7377371  54.8601271  57.4121763  35.3945646  54.9970534
  56.6807625  34.9847778  53.8705297  57.1635254  34.4352908  53.0756455
  55.3071843  35.2735133  53.8016328  54.7300328  34.9478488  52.9492270
  54.6873994  35.9813655  54.8497668  53.6341671  36.2078579  54.7927143
  55.4357324  36.3996387  55.9683709  54.9457954  36.9394058  56.7630193
  56.8176896  36.1191125  56.0758346  58.6159598  38.6473236  60.1892801
  58.2418300  38.1592734  61.2530014  58.7265525  39.9606715  59.9475624
  59.0391373  40.2707499  59.0381889  58.3319599  41.0288102  60.8663477
  57.8022822  40.6096312  61.7201723  59.5768841  41.7891638  61.3633256
  60.1910862  42.1024399  60.5178802  59.2526131  42.7056015  61.8581489
  60.4211670  41.0000835  62.3716156  59.7916678  40.7134791  63.2106881
  60.7745619  40.0711605  61.9209614  61.6173648  41.8101384  62.8875804
  62.2923492  42.0134567  62.0536574  61.2690613  42.7800395  63.2456664
  62.3722793  41.0803795  64.0084239  61.7125302  40.9284123  64.8617363
  62.6972759  40.0964428  63.6699794  63.5506908  41.8377512  64.4636505
  63.2619001  42.7404963  64.8123929  64.0130583  41.3243105  65.1993814
  64.1888154  41.9622628  63.6909146  57.3963060  41.9841273  60.1239574
  57.6751909  42.3127482  58.9709069  56.3137470  42.4148545  60.7846229
  56.1444721  42.1230985  61.7397299  55.3193959  43.2735521  60.1534681
  55.8029970  44.0474479  59.5530246  54.6902569  42.6695353  59.4983217
  54.4318885  43.9495852  61.1929275  54.5639125  43.7262614  62.3952067
  53.5162074  44.7837509  60.6849930  53.4774891  44.9103671  59.6803212
  52.4806413  45.4784922  61.4418261  52.6019641  45.3263888  62.5148491
  52.4867916  46.9989269  61.1298172  52.3637425  47.1472878  60.0557879
  51.4018171  47.8151260  61.8565704  51.5319440  48.8811324  61.6784259
  50.3983633  47.5596326  61.5142640  51.4367215  47.6499321  62.9347418
  53.7513496  47.5387624  61.4552949  54.3841711  47.1845785  60.8263659
  51.1189677  44.9414485  60.9873725  50.8256520  44.9979534  59.7918329
  50.3042193  44.4554310  61.9378681  50.5949148  44.4459541  62.9073558
  48.9327719  44.0284936  61.6610802  48.9235539  43.4335595  60.7443914
  48.3289027  43.1676941  62.7979986  48.2946856  43.7888082  63.6898480
  46.8914255  42.6869842  62.5015745  46.5079748  42.0740727  63.3172619
  46.1879920  43.5069554  62.3679799  46.8622806  42.0842229  61.5935257
  49.2089749  41.9497135  63.1240206  48.7692107  41.3474016  63.9183900
  49.3321242  41.3098874  62.2485699  50.1987352  42.2510615  63.4643642
  48.0553606  45.2795832  61.4796359  47.9228727  46.0809759  62.4042195
  47.5062479  45.4212990  60.2708672  47.6450023  44.6979853  59.5757948
  46.6858787  46.5509399  59.8529775  47.0844888  47.4697936  60.2861978
  46.7104981  46.6508299  58.3113858  46.1534962  45.8083139  57.9007622
  46.1644983  47.5438812  58.0006166  48.1080839  46.6672696  57.6572670
  48.6291102  45.7578482  57.9564885  47.9690043  46.5774686  56.1291287
  48.8295665  46.0840882  55.6788628  47.0869753  46.0094546  55.8315539
  47.8653051  47.5653110  55.6848720  48.9735339  47.8628766  58.1066779
  49.3396788  48.4441090  57.2616146  48.4310370  48.5489350  58.7534908
  49.8471179  47.5184316  58.6611674  45.2311454  46.3902300  60.3089517
  44.5822018  47.3934580  60.5987527  44.7346208  45.1411158  60.3020983
  45.3361856  44.3601327  60.0788964  43.3081923  44.8513679  60.3517167
  42.8746585  45.4336849  61.1666182  42.6511750  45.2371850  58.9965848
  42.9616628  46.2385311  58.6978335  43.0481829  44.5856919  58.2174118
  41.1201770  45.2203000  58.9401841  40.4731825  45.5873465  59.9450621
  40.6220804  44.9450000  57.8304365  43.0826922  43.3594102  60.6588549
  43.9389370  42.5264174  60.3611072  41.8915924  43.0713749  61.2006871
  41.2551251  43.8374311  61.3792908  41.2941317  41.7486422  61.3367051
  41.9208786  40.9879077  60.8697905  41.1456290  41.4289425  62.8370824
  42.1314604  41.4891343  63.2970013  40.5432273  42.2031142  63.3156055
  40.5421313  40.0457344  63.1517264  39.5331467  39.9680923  62.7457465
  41.1372185  39.2689441  62.6686602  40.4760583  39.7585976  64.6569008
  40.7135893  40.6322417  65.4888787  40.1470217  38.5201628  65.0215830
  39.9970883  37.8063373  64.3174359  40.0713335  38.2824621  65.9986801
  39.9471071  41.8256961  60.6063917  39.0748607  42.5829786  61.0342928
  39.8293921  41.0862324  59.4911794  40.5841135  40.4650577  59.2336940
  38.7059553  41.1417296  58.5508806  38.6810835  42.1524459  58.1496590
  38.9847448  40.1836955  57.3546920  39.2364690  39.1989158  57.7492574
  37.7911904  39.9930126  56.3969034  38.0752914  39.3845575  55.5400662
  36.9613005  39.4768978  56.8731819  37.4237725  40.9508904  56.0256026
  40.2089364  40.6658265  56.5499743  40.3946725  40.0342406  55.6825861
  40.0672673  41.6838944  56.1846460  41.1177871  40.6544484  57.1537359
  37.3697271  40.7414817  59.2363132  37.2986891  39.6320737  59.7577109
  36.3496962  41.6356715  59.2634910  36.4048133  43.0237866  58.7981367
  36.2839445  43.0374610  57.7134871  37.3310611  43.5395122  59.0533369
  35.2370468  43.7177903  59.4853961  34.8726116  44.5896551  58.9429407
  35.5462571  44.0434364  60.4795357  34.2091925  42.6110043  59.6202340
  33.6606079  42.5167787  58.6808802  33.4827942  42.8166469  60.4066427
  35.0422816  41.3489147  59.8987481  35.2274318  41.2752071  60.9721761
  34.3019417  40.0781101  59.4338842  33.7307819  39.3852296  60.2747564
  34.3367790  39.7908253  58.1212407  34.8249126  40.4076148  57.4891574
  33.6682412  38.6365351  57.5053111  32.7324593  38.4593374  58.0386075
  33.3125025  38.9182800  56.0193919  32.7784495  38.0469029  55.6379810
  32.3254901  40.0920899  55.9119168  32.0188282  40.2510335  54.8819826
  31.4239420  39.9055560  56.4967290  32.7654405  41.0249738  56.2647684
  34.5211108  39.1289609  55.0843286  34.1869235  39.2549296  54.0543253
  35.0833841  40.0216821  55.3558348  35.2058969  38.2817546  55.0928371
  34.4711534  37.3176662  57.5946204  33.9473267  36.2731001  57.2047843
  35.6998907  37.3754539  58.1297187  36.0563511  38.2672003  58.4478843
  36.5557224  36.2237814  58.3938162  35.9445557  35.3976801  58.7593541
  37.2471539  35.7702779  57.0817419  36.4841178  35.6173483  56.3251566
  37.8883012  36.5628804  56.6929663  38.0491739  34.4621974  57.1394155
  38.8743381  34.2274004  56.2631829  37.8211314  33.5945564  58.1290602
  37.1068977  33.7669840  58.8203806  38.3405153  32.7277883  58.1492494
  37.5471129  36.6174113  59.5031049  38.6714436  36.9917502  59.1781680
  37.1234273  36.5701096  60.7894268  35.7643701  36.2629805  61.2402496
  35.6639645  35.1818489  61.3411809  34.9786779  36.6190236  60.5743261
  35.6520484  36.9482325  62.5939703  34.8837866  36.5154296  63.2360049
  35.4134986  38.0028027  62.4459039  37.0570016  36.8225406  63.1553795
  37.1726596  35.8396050  63.6145328  37.2614663  37.5699858  63.9231587
  37.9787385  36.9618971  61.9333133  38.2267181  38.0168378  61.7978572
  39.2935135  36.1788543  62.1229516  40.1521914  36.6425080  62.8695750
  39.4502533  35.0325282  61.4389231  38.7075230  34.7107217  60.8383322
  40.7045074  34.2798124  61.3801132  41.0984106  34.1662623  62.3926583
  40.4241928  32.8844830  60.7968760  39.9508793  32.9482225  59.8176311
  41.3526263  32.3289019  60.6632274  39.5979700  32.1612631  61.6833374
  38.7824670  32.6535345  61.8050452  41.7718456  34.9972774  60.5366666
  42.9481997  34.9170834  60.8808145  41.3291351  35.6775730  59.4666469
  40.3322147  35.7302176  59.3026975  42.1438950  36.4025866  58.4987767
  43.0562670  35.8301441  58.3232269  41.3422267  36.4651363  57.1770107
  41.1402060  35.4449510  56.8479898  40.3694670  36.9118114  57.3723819
  41.9781099  37.2396304  56.0070396  42.1608200  38.2676915  56.3190289
  43.3203385  36.6331599  55.5723963  43.4184117  36.5948116  54.4874760
  44.1363379  37.2456571  55.9519610  43.4640163  35.6210889  55.9517247
  40.9906377  37.3143452  54.8325757  41.3856273  37.9175697  54.0142394
  40.7641681  36.3197748  54.4502338  40.0436706  37.7588728  55.1417368
  42.5258573  37.7953469  59.0215316  41.6555976  38.5532712  59.4515869
  43.8262135  38.1018273  58.9202624  44.4710134  37.4129683  58.5545407
  44.4175389  39.3984354  59.2377396  43.6510712  40.0983141  59.5684828
  45.4776674  39.2289791  60.3427908  46.2457070  38.5248031  60.0183771
  45.9950593  40.1761034  60.5048623  44.9370975  38.7637825  61.6775995
  44.8551628  37.3847344  61.9574906  45.1720449  36.6602620  61.2215019
  44.3471118  36.9463095  63.1925958  44.2744020  35.8878042  63.3884322
  43.9325948  37.8836560  64.1589777  43.4492687  37.4545659  65.3596802
  43.1610873  38.1754850  65.9245034  44.0183790  39.2629714  63.8824199
  43.6994247  39.9868408  64.6172499  44.5160183  39.7024598  62.6403530
  44.5684599  40.7609299  62.4307253  45.0985581  39.9539776  57.9887950
  45.7084102  39.1850266  57.2465405  45.0378218  41.2831407  57.8251685
  44.5388543  41.8449425  58.5036751  45.8342755  42.0190286  56.8472669
  46.1340474  41.3560560  56.0391047  45.0156211  43.1780874  56.2375319
  44.8253148  43.9312773  57.0023452  45.6290015  43.6734789  55.4843381
  43.6704699  42.7655410  55.5938102  43.0179677  42.4227905  56.3979475
  42.9696355  43.9847581  54.9586890  41.9402923  44.0652652  55.3111662
  43.4686171  44.9203677  55.2140475  42.9382928  43.9300780  53.8703316
  43.8062635  41.5987835  54.5953984  43.1146776  41.6938246  53.7589170
  44.8116182  41.5312794  54.1780792  43.5862140  40.6463480  55.0797937
  47.0861190  42.5410041  57.5620727  46.9522664  43.1612477  58.6161597
  48.2695276  42.2604644  56.9976053  48.3007783  41.7225142  56.1394154
  49.5617344  42.6105195  57.5829771  49.4254010  43.3104053  58.4067362
  50.3481926  41.3602887  58.1000995  50.6743105  40.7815247  57.2346590
  51.6257629  41.7593436  58.8751521  52.1543286  40.8824821  59.2440587
  52.3372592  42.3102798  58.2628023  51.3820016  42.3655757  59.7455825
  49.4963087  40.4195799  58.9868316  50.1093629  40.0061195  59.7868310
  48.7051264  40.9709201  59.4960306  48.9149192  39.2260710  58.2181994
  48.2910566  38.6089519  58.8627539  48.3048136  39.5480284  57.3768293
  49.7061760  38.5901237  57.8228012  50.4286682  43.2862967  56.5059985
  50.5086863  42.7916872  55.3801066  51.0958415  44.3811359  56.9041629
  50.9725043  44.7135827  57.8518760  52.1611317  45.0251056  56.1457765
  52.0915619  44.7389974  55.0943203  52.0034392  46.5583609  56.2400645
  51.0439415  46.8378272  55.8083047  51.9495812  46.8565271  57.2884925
  53.1178000  47.3795304  55.5563059  52.8821140  48.4368074  55.6675240
  54.0595112  47.2388899  56.0865798  53.2960999  47.0577001  54.0594504
  53.6395504  46.0292783  53.9372686  52.3243671  47.0981645  53.5676792
  54.2715329  47.9977213  53.3310002  54.2225302  47.8131272  52.2572532
  53.9808259  49.0369712  53.4844051  55.6683453  47.8056448  53.7637284
  55.9382269  46.8479530  53.5792337  56.2711973  48.4278177  53.2447367
  55.7509673  47.9945615  54.7518013  53.5028069  44.5447967  56.7105916
  53.9211299  45.0283077  57.7631698  54.1400515  43.5979032  56.0067706
  53.7293101  43.2356425  55.1580229  55.4622155  43.0867120  56.3601865
  55.5316916  43.0185345  57.4425556  55.6480322  41.6695923  55.7926929
  55.4665301  41.6842675  54.7218850  56.6823899  41.3462911  55.9192061
  54.7713973  40.6241908  56.4553941  53.6121104  40.1482668  55.8100112
  53.3462200  40.5112252  54.8288381  52.7855737  39.2104378  56.4557324
  51.8904068  38.8510816  55.9720949  53.1079425  38.7528014  57.7467832
  52.2800990  37.8731755  58.3740467  52.6861403  37.4687217  59.1468886
  54.2770158  39.2091066  58.3857372  54.5343667  38.8573257  59.3737761
  55.1084436  40.1386182  57.7347342  56.0019432  40.4841855  58.2268030
  56.5797050  44.0156643  55.8753804  56.4458895  44.6724600  54.8408236
  57.6833633  43.9995279  56.6346583  57.6934490  43.4327149  57.4742816
  58.9564458  44.6364599  56.3031851  58.7463144  45.6787699  56.0545797
  59.9701718  44.6134288  57.4788866  60.2640936  43.5807662  57.6770529
  60.8741814  45.1502547  57.1889582  59.4904868  45.2092511  58.8146198
  58.5006124  45.9748106  58.8202838  60.1961730  44.9704697  59.8206473
  59.5665251  43.9514382  55.0715230  59.7020275  42.7274204  55.0596715
  59.8978816  44.7626720  54.0567892  59.7489236  45.7570496  54.1517931
  60.4810383  44.3058237  52.7968242  61.0811339  45.1180302  52.3866840
  61.1624722  43.4697860  52.9643139  59.4276163  43.8991573  51.7500188
  59.8163877  43.6796309  50.6037138  58.1282710  43.8144794  52.1008467
  57.8535387  44.0025361  53.0552721  57.0389777  43.5495388  51.1549077
  57.4234232  43.2454999  50.1802796  56.1030097  42.4299106  51.6697746
  55.6348775  42.7428729  52.6047301  55.2837776  42.3083874  50.9593699
  56.6878889  41.0418180  51.8907299  55.9242492  40.0897773  52.5996571
  54.9565122  40.3544000  52.9964302  56.4082405  38.8045756  52.7938712
  55.8242778  38.0923062  53.3561735  57.6330750  38.4318686  52.2576539
  58.0040471  37.4288683  52.4130605  58.3710762  39.3352901  51.5042313
  59.3122184  39.0305939  51.0705822  57.9025727  40.6261743  51.3000755
  58.4903771  41.2999612  50.6974204  56.2310038  44.8347195  50.9670414
  55.6554883  45.3329608  51.9337536  56.1701499  45.3252184  49.7202513
  56.6964405  44.8841500  48.9801096  55.3369050  46.4683741  49.3278483
  55.4452645  47.2374498  50.0965789  55.7734857  47.0916636  47.9819548
  55.5709384  46.3879518  47.1724535  55.1708943  47.9809894  47.7950423
  57.2498270  47.5212726  47.8919811  57.8339083  47.8872707  48.9362571
  57.7312971  47.6203742  46.7411794  53.8421127  46.1135291  49.2807312
  53.0176366  46.9946212  49.5130328  53.5269768  44.8374699  49.0092553
  54.2679337  44.1749894  48.8375800  52.1691545  44.3013440  48.9849951
  51.5096550  45.0493985  48.5496195  52.0830847  43.0375370  48.1179836
  52.7944965  42.2792442  48.4477264  51.0858595  42.6020321  48.1870300
  52.4107402  43.4644040  46.3847149  52.1986707  42.2463340  45.8797576
  51.6752258  43.9813020  50.4025065  52.4505341  43.4916394  51.2264395
  50.3726552  44.2128466  50.6282028  49.8056560  44.6095380  49.8900639
  49.6531825  43.7883069  51.8285503  50.2927349  43.9424496  52.7000455
  48.3411673  44.6002034  52.0237248  47.7562905  44.5233997  51.1056864
  47.4420731  44.0976135  53.1785612  46.6068860  44.7762162  53.3515640
  47.0077162  43.1194556  52.9695844  48.0015507  44.0226383  54.1114001
  48.6524672  46.0905487  52.2302487  47.7411552  46.6703820  52.3784809
  49.2873749  46.2385851  53.1045972  49.1659617  46.5171267  51.3687195
  49.2974630  42.2959525  51.7076877  48.7996823  41.8634313  50.6653821
  49.5715332  41.5507062  52.7868663  49.9600134  41.9908869  53.6115742
  49.3474936  40.1123763  52.8831113  49.1863302  39.6916233  51.8903272
  50.5980407  39.4459294  53.4945887  51.0546190  40.1019823  54.2353450
  50.3008115  38.5502323  54.0434670  51.6426457  39.0007620  52.4846998
  52.1556075  39.9063104  51.5310828  51.8369236  40.9359525  51.5237613
  53.0836933  39.4737326  50.5659464  53.4628278  40.1711331  49.8339727
  53.5207815  38.1361790  50.5623162  54.4170692  37.7161055  49.6250997
  54.6882461  36.8033332  49.7463182  53.0332022  37.2346489  51.5279988
  53.3619647  36.2057674  51.5281201  52.0929398  37.6634921  52.4831963
  51.7123560  36.9549488  53.2054367  48.1246990  39.8307896  53.7544399
  48.0524146  40.3337912  54.8716276  47.2332799  38.9739570  53.2433570
  47.3858724  38.6190716  52.3050581  46.1620392  38.3423686  53.9947222
  45.8284519  38.9578261  54.8259458  45.3036152  38.2007088  53.3389939
  46.6828949  36.9703921  54.4305292  46.9531035  36.1246369  53.5787601
  46.7868238  36.7431976  55.7480676  46.5413506  37.4772576  56.4014195
  47.1539546  35.4575694  56.3430839  46.9976004  34.6497220  55.6259892
  48.6315026  35.4748556  56.8046919  48.8093466  36.3895392  57.3707991
  48.8073646  34.6558954  57.5066817  49.6758183  35.3566133  55.6735228
  49.5002072  36.1619840  54.9600324  51.1044204  35.5539239  56.2213253
  51.7744678  34.7311443  55.9724875  51.5461303  36.4635772  55.8158819
  51.1190868  35.6448502  57.3068350  49.5436913  34.0240412  54.9117164
  50.4923197  33.6783520  54.5024094  49.1561575  33.2324614  55.5532373
  48.8562842  34.1243276  54.0753886  46.2435232  35.1772103  57.5414977
  45.9708458  36.0845689  58.3293768  45.8577880  33.8993718  57.6889090
  46.1304842  33.2109524  57.0019589  45.2029779  33.3759831  58.8846068
  44.6183294  34.1693538  59.3377878  44.2462780  32.2190947  58.5212733
  44.8081575  31.4088238  58.0537410  43.8347584  31.8129158  59.4470051
  43.0851927  32.6275202  57.5880575  42.5781622  33.4956116  58.0068110
  43.4811188  32.9420855  56.6213770  42.0239412  31.5395163  57.3456451
  42.1691435  30.4104473  57.8702977  41.0517402  31.8670501  56.6336922
  46.2743078  32.9475139  59.8972846  46.5269405  31.7537695  60.0399453
  46.9141561  33.9407938  60.5421554  46.6297334  34.8907587  60.3510494
  48.1136213  33.8065499  61.3805638  48.9334441  33.5505501  60.7096065
  48.4224551  35.1609209  62.0592529  47.5589970  35.4514279  62.6608330
  49.2437043  35.0333410  62.7644991  48.7885973  36.3251169  61.1110522
  48.0373623  36.3879069  60.3229428  48.7457497  37.6633762  61.8686690
  49.3512500  38.4299505  61.3854432  47.7297949  38.0497949  61.9180493
  49.1052524  37.5574400  62.8930309  50.1596283  36.1145810  60.4343960
  50.8551415  36.9282767  60.6390658  50.6499489  35.2011828  60.7672975
  50.0508820  36.0469826  59.3539629  48.0539248  32.6999843  62.4532548
  49.0585132  32.0237898  62.6673415  46.8866030  32.5347556  63.0957852
  46.1032177  33.1230740  62.8528900  46.6738225  31.5737786  64.1817911
  47.5590314  31.5784498  64.8220695  45.4562918  32.0086932  65.0315970
  44.5473733  31.9760951  64.4275393  45.3050065  31.3000276  65.8478487
  45.6073412  33.3998986  65.6591459  46.6050827  33.6896797  66.3140107
  44.6070025  34.2629362  65.4722729  43.7903868  34.0002973  64.9393662
  44.6614012  35.1942439  65.8604000  46.4735301  30.1293334  63.6846823
  46.8958907  29.2062793  64.3797525  45.8190685  29.9549777  62.5224155
  45.5402933  30.7625204  61.9827941  45.4038018  28.6500723  61.9953780
  45.3255564  27.9340164  62.8151735  44.0118799  28.7855622  61.3503316
  44.0178726  29.5705352  60.5919528  43.7739187  27.8610255  60.8226410
  42.8959916  29.0406535  62.3725800  42.9416968  28.2818955  63.1534553
  43.0535453  30.0011173  62.8648463  41.5078591  29.0217583  61.7208345
  41.4377815  29.8465071  61.0096169  41.3960701  28.1058619  61.1373414
  40.3792817  29.1212883  62.7561088  40.4418353  28.2929432  63.4628034
  40.4693034  30.0427235  63.3324951  39.0556991  29.0856452  62.1115618
  38.9597747  28.2328531  61.5781904  38.3326921  29.1302983  62.8151583
  38.9740201  29.8831250  61.4948313  46.3807325  28.0544470  60.9725037
  46.4567331  26.8300932  60.8721908  47.0781511  28.9153589  60.2162551
  46.9559598  29.9100166  60.3547270  47.9911208  28.5339528  59.1453692
  47.5069241  27.7459571  58.5640910  48.2285486  29.7421988  58.2024807
  47.2635685  30.2043414  57.9901139  48.7937648  30.5117706  58.7321701
  48.9131895  29.4724852  56.8535124  49.4644757  28.3691045  56.6446216
  48.9150303  30.4219168  56.0411417  49.2843409  27.9751299  59.7643382
  49.9848653  28.7098959  60.4576652  49.5616026  26.6849159  59.5040770
  48.9367422  26.1509664  58.9178745  50.7103549  25.9561267  60.0530063
  50.7313669  26.1630573  61.1254872  50.4849019  24.4379813  59.8860736
  51.2156028  23.9126886  60.5036703  49.5116446  24.1868156  60.3125744
  50.5693029  23.9019418  58.4347308  49.8116359  24.3891136  57.8213318
  51.5330553  24.1661603  57.9968598  50.3932469  22.3798170  58.2902727
  49.9497702  21.7204998  59.2573055  50.7132744  21.8884290  57.1848523
  52.0727948  26.4085363  59.4903259  53.0898662  26.1084470  60.1146578
  52.0759062  27.1403803  58.3591214  51.1990213  27.3463080  57.8981522
  53.2619242  27.8132072  57.8229085  54.0561683  27.0698226  57.7533850
  52.9852605  28.3689912  56.4094032  52.2023434  29.1249702  56.4633356
  53.8763187  28.8877762  56.0527755  52.6128754  27.2908339  55.3709486
  53.3533857  26.4937754  55.3149822  51.7034446  26.8077577  55.7306306
  52.3254800  27.8531919  53.9663097  53.0538094  28.6371589  53.7661519
  52.4554262  27.1004047  53.1892695  51.0413112  28.5674866  53.8854416
  50.5317888  28.6354541  54.7621356  50.4802453  29.1213282  52.7951400
  51.0612060  29.0690545  51.5874773  51.9720994  28.6405100  51.4795008
  50.6178760  29.4807800  50.7800137  49.3043832  29.7472022  52.9238917
  48.8876933  29.8411824  53.8436956  48.8418399  30.1539945  52.1240119
  53.7593819  28.9339088  58.7519107  54.9697443  29.1226426  58.8504160
  52.8271541  29.6093274  59.4470524  51.8527714  29.3646011  59.3328182
  53.1113440  30.5788422  60.5012682  53.9980281  31.1524469  60.2274999
  51.9303137  31.5742740  60.6894623  51.0219435  31.0079694  60.8937870
  52.1130654  32.5447012  61.8745538  51.3241706  33.2942337  61.9011054
  52.0850165  32.0304845  62.8344035  53.0606788  33.0706251  61.8057517
  51.6659362  32.3661654  59.3943432  50.8557542  33.0834343  59.5197680
  52.5503200  32.9210303  59.0809324  51.3780349  31.7061240  58.5758103
  53.3679961  29.8249447  61.8223637  52.5038605  29.0753520  62.2777079
  54.5605340  30.0385711  62.3954738  55.2125628  30.6785612  61.9613654
  55.0361790  29.3870854  63.6168551  54.1902662  28.9534202  64.1548291
  56.0018686  28.2453993  63.2270623  56.2453775  27.6498724  64.1069242
  55.5267765  27.5683479  62.5156708  57.2148970  28.7217435  62.6697085
  57.0186703  29.1102023  61.8130453  55.6873326  30.4256031  64.5381525
  56.2697015  31.3871306  64.0423095  55.5858683  30.2108437  65.8626892
  55.0976096  29.3903405  66.1893388  56.1323269  31.0842013  66.9130375
  55.7359475  30.7151055  67.8597126  57.6691741  30.9524378  66.9647006
  58.0845889  31.5119675  67.8051356  57.9670169  29.9113149  67.0912146
  58.1424436  31.3232308  66.0556953  55.6607534  32.5470210  66.7802450
  56.4834373  33.4638576  66.7607773  54.3338921  32.7188839  66.6385653
  53.7311420  31.9102170  66.6485738  53.6641302  34.0102860  66.5014901
  54.1855573  34.5698980  65.7248376  52.2095747  33.7730687  66.0303616
  52.2194481  33.1549742  65.1312828  51.6930665  33.1792494  66.7866755
  51.3806010  35.0496158  65.7516356  51.4218878  35.7032424  66.6235833
  51.9255532  35.8511320  64.5507073  51.1315098  36.2713314  63.9327861
  52.5449861  36.6838441  64.8867169  52.5317480  35.2289803  63.8948101
  49.8963348  34.6895040  65.5589800  49.3398544  35.4837369  65.0603303
  49.7743351  33.7777985  64.9734425  49.4128121  34.5266103  66.5222601
  53.7537462  34.7947644  67.8204502  53.1907179  34.3633780  68.8265729
  54.4896235  35.9118112  67.7786775  54.9269029  36.1826522  66.9066495
  54.7832765  36.7716796  68.9213587  54.1829967  36.4906763  69.7898397
  56.2814828  36.6574161  69.2703526  56.8686078  36.8855216  68.3787035
  56.5416435  37.4209086  70.0061248  56.6980705  35.2721451  69.8132412
  56.1692924  35.0815235  70.7476057  56.3821668  34.4898814  69.1256495
  58.2046233  35.0917072  70.0660983  58.9701734  36.0735582  69.9276943
  58.5757594  33.9460885  70.3998555  54.4618406  38.2200463  68.5569333
  54.6931373  38.6205088  67.4170799  54.0021765  38.9917411  69.5530342
  53.8468504  38.5928394  70.4673215  53.9379648  40.4460352  69.4685920
  53.7504745  40.7338066  68.4338060  52.7867679  41.0458558  70.3236727
  52.8756132  42.1325033  70.2707511  51.4114309  40.7152007  69.7163464
  50.6074034  41.1835547  70.2839346  51.3351314  41.0816592  68.6920454
  51.2279021  39.6413151  69.7023863  52.8232383  40.6823871  71.8215460
  51.9447151  41.0723415  72.3275476  52.8363287  39.6036287  71.9763199
  53.6879274  41.1070734  72.3291434  55.2866383  41.0429291  69.9125599
  55.8075053  40.6924418  70.9723803  55.8240246  41.9343140  69.0710761
  55.3119720  42.1780550  68.2331420  57.0029274  42.7513565  69.3502455
  57.7081976  42.1581472  69.9321542  57.6344897  43.1588601  67.9983805
  56.8488988  43.6000000  67.3924196  58.3707889  43.9490324  68.1311326
  58.2843210  42.0168424  67.1897638  57.5350988  41.2400953  67.0282583
  58.7070539  42.5285208  65.7938086  59.7008299  42.1949728  65.4993941
  58.0187761  42.1773154  65.0282856  58.7080935  43.6176204  65.7412912
  59.4589418  41.3698155  67.9536717  60.3329025  41.1952031  67.3273705
  59.7895246  41.9832709  68.7917501  59.1618469  40.4026408  68.3617205
  56.5929991  44.0036242  70.1600752  55.3991233  44.3107301  70.2193836
  57.5798458  44.7529041  70.7126795  58.9840786  44.3622470  70.8695496
  59.5116123  44.4895151  69.9255008  59.1119512  43.3331978  71.2039899
  59.5410340  45.3342083  71.8998698  60.6211691  45.4656219  71.8347560
  59.3048656  44.9759458  72.9030614  58.7577528  46.6040599  71.6223135
  59.2211158  47.1360787  70.7895256  58.7505713  47.2790102  72.4792239
  57.3489719  46.1125098  71.2474164  56.7410129  46.0128298  72.1483297
  56.6682182  47.0516432  70.2362474  57.0485015  47.0512668  69.0635742
  55.6493038  47.7871155  70.7116757  55.3962653  47.7039519  71.6855932
  54.8005400  48.6766030  69.9120176  54.2937113  48.0337390  69.1895355
  53.7274102  49.4048406  70.7617484  54.2307740  49.9941830  71.5312245
  53.1756945  50.1147429  70.1422531  52.6891254  48.5061977  71.4550634
  52.3789432  47.4199242  70.9154423  52.1047696  48.9935688  72.4475571
  55.5837204  49.7206206  69.1047470  56.5280874  50.3266543  69.6110908
  55.1152153  49.9242406  67.8663259  54.3263216  49.3798444  67.5487010
  55.5221832  51.0209844  66.9975887  56.6058249  51.1349137  67.0630314
  55.1512886  50.6693416  65.5421528  55.5893962  51.4316015  64.8970780
  55.6490437  49.7427379  65.2645067  53.6342830  50.5677423  65.2441767
  53.2316966  49.8128534  65.9211405  53.0912865  51.4817592  65.4832769
  53.2903460  50.1004918  63.8196788  53.5097925  49.0412194  63.6910740
  52.2141512  50.1950966  63.6764150  53.9241496  50.9312545  62.7769025
  54.7292579  50.5062749  62.3392931  53.6085337  52.1880520  62.4094142
  52.5542631  52.8437960  62.9170660  51.9597613  52.3898754  63.5959310
  52.3432390  53.7883680  62.6320262  54.3815355  52.8088287  61.5083269
  55.1886528  52.3424940  61.1197146  54.1850935  53.7597323  61.2353398
  54.8589581  52.3361459  67.4336790  53.8395543  52.3192734  68.1262966
  55.4350765  53.4488873  66.9635321  56.2657334  53.3849389  66.3924694
  54.8790887  54.7847155  67.1358156  54.0704424  54.7828829  67.8700389
  55.9657758  55.7853251  67.6198688  56.7803698  55.7942171  66.8929111
  55.4550632  57.2363017  67.7453337  56.2214593  57.8858980  68.1684090
  55.1836412  57.6621325  66.7793087  54.5806825  57.2927961  68.3932903
  56.5748945  55.3379231  68.9632525  57.3277902  56.0451036  69.3105994
  55.8093205  55.2611773  69.7362419  57.0629655  54.3663426  68.8834025
  54.3224015  55.2451226  65.7773390  55.0508453  55.2423929  64.7832931
  53.0371630  55.6297811  65.7715363  52.5083087  55.6043816  66.6321402
  52.3499272  56.2093462  64.6181754  52.8191682  55.8717850  63.6923119
  50.8884408  55.7319328  64.6279240  50.3459491  56.0970479  63.7545102
  50.8259729  54.6444476  64.6168492  50.3584090  56.0807117  65.5159902
  52.4092626  57.7423838  64.6748486  52.4996931  58.3162681  65.7610439
  52.3098458  58.3765594  63.4964757  52.2188257  57.8414306  62.6457622
  52.1551274  59.8247677  63.3673400  52.7479181  60.3344716  64.1305275
  52.6186079  60.3092329  61.9679096  52.0855368  59.7527913  61.1956028
  52.4284244  61.8132690  61.6979497  52.8744460  62.0989692  60.7447318
  51.3741659  62.0799439  61.6442610  52.8896172  62.4210527  62.4771481
  53.9945820  60.0205088  61.8150313  54.1263571  59.0758170  61.9164939
  50.6673896  60.1818718  63.5421054  49.8383282  59.6718835  62.7907945
  50.3534409  61.0256562  64.5378499  51.0832893  61.3910384  65.1336234
  48.9788982  61.4089871  64.8779967  48.3854232  60.4938673  64.9311299
  48.9732840  62.0489108  66.2828238  49.4055765  61.3617413  67.0117142
  49.5843904  62.9525017  66.2999559  47.6668345  62.3776063  66.7143177
  47.3311994  63.0960547  66.1743029  48.3248533  62.3251839  63.8258210
  47.1626802  62.1127891  63.4782535  49.0810986  63.3287504  63.3553102
  50.0368160  63.4200227  63.6708091  48.6254642  64.3584041  62.4252116
  47.6533562  64.0996846  62.0043620  48.5069332  65.7175487  63.1614550
  49.5068538  66.0264206  63.4762612  48.1758134  66.4890551  62.4640666
  47.6151810  65.7434893  64.4268432  47.6773486  64.8510519  65.0476191
  48.0735203  66.5173010  65.0436207  46.1645872  66.2201030  64.2365199
  45.6470214  66.0477296  65.1801734  46.1175183  67.2966263  64.0668641
  45.3873015  65.4013239  63.2857661  45.6274419  64.4198727  63.2764283
  44.3785226  65.8096341  62.4901757  43.9783982  67.0898707  62.4299120
  44.4376665  67.7877731  62.9965007  43.2192651  67.3657849  61.8246433
  43.7497681  64.9046814  61.7303084  44.0210593  63.9327173  61.7604373
  42.9914342  65.1834507  61.1229877  49.6435168  64.4347577  61.2811705
  50.7466910  64.9402147  61.4876717  49.2683531  63.9056564  60.1035012
  48.3506343  63.4997831  60.0054497  50.1045759  63.9112922  58.8994108
  51.0811520  63.5062132  59.1718132  49.4672071  63.0091373  57.7901554
  49.0929473  62.1188442  58.2970565  48.2550825  63.6425330  57.0667525
  47.7482048  62.9216818  56.4306821  47.5191111  64.0204825  57.7762998
  48.5555522  64.4659228  56.4185256  50.5130382  62.5142763  56.7642340
  50.9158035  63.3575568  56.2083812  51.3608302  62.0734566  57.2881345
  49.9647467  61.4848020  55.7630202  50.7739090  60.9543410  55.2625838
  49.3364897  60.7447295  56.2533017  49.3650321  61.9624053  54.9877742
  50.2946614  65.3529257  58.3641974  49.3500507  66.1440635  58.3938395
  51.5059793  65.6538947  57.8657812  52.2378599  64.9604720  57.8843746
  51.7906781  66.8719904  57.0973187  51.3154407  67.7126543  57.6072584
  53.3126944  67.1318704  57.0882083  53.5099939  68.1342847  56.7073821
  53.7121588  67.1030769  58.1019362  54.0304969  66.2176965  56.2785296
  54.0142468  65.3552926  56.6985503  51.1953378  66.7625966  55.6824601
  51.1250178  65.6567165  55.1461102  50.7494975  67.8979156  55.1156918
  50.8645727  68.7763076  55.6014933  50.0219637  67.9618707  53.8384015
  49.6630761  68.9884347  53.7604528  50.8971436  67.6839925  52.5844503
  51.2467505  66.6495187  52.5795479  50.2962759  67.8166427  51.6869872
  52.0971393  68.6256265  52.4296576  51.8417807  69.8237348  52.1730911
  53.2380807  68.1562744  52.6322960  48.7479802  67.0916458  53.8605083
  48.5481987  66.2569250  52.9770138  47.9215617  67.2882312  54.9038585
  48.1668604  67.9713430  55.6053368  46.6613535  66.5754263  55.1128427
  46.8839871  65.5079983  55.1174158  46.0868796  66.9407505  56.4886221
  45.1569448  66.4033871  56.6819297  46.7831896  66.6812418  57.2857323
  45.8741412  68.0076981  56.5632631  45.6286902  66.8238012  54.0030467
  44.9008935  65.8975137  53.6583810  45.6257392  68.0378813  53.4240002
  46.2547579  68.7519593  53.7614510  44.8000343  68.3954728  52.2704440
  43.7678928  68.1264111  52.5077746  44.8441106  69.9144210  52.0320585
  45.8766738  70.2616185  51.9664825  44.3775971  70.1613338  51.0773763
  44.1303270  70.6970821  53.1023485  44.7809681  71.2182117  54.2256245
  43.8198641  71.8008061  54.9309556  43.9944196  72.3045329  55.8704202
  42.6171202  71.6969129  54.3647345  41.7485746  72.0613377  54.7289557
  42.7852853  70.9940976  53.1852380  41.9631431  70.7607184  52.5261634
  45.1691395  67.6170351  50.9996549  44.2576500  67.1406604  50.3273424
  46.4766286  67.4509892  50.7276258  47.1650859  67.8614080  51.3411892
  46.9945022  66.6138196  49.6416488  46.5141102  66.9400595  48.7188351
  48.5163263  66.8301574  49.5036469  48.7137633  67.8843601  49.3036160
  48.9739643  66.6118687  50.4644843  49.2309317  65.9636366  48.4427313
  49.1042587  64.9151196  48.7108880  48.6484341  66.1584497  47.0321529
  49.4156906  66.0723497  46.2666765  47.8956074  65.4017252  46.8123027
  48.1776743  67.1345492  46.9164425  50.7466795  66.2105133  48.4818041
  51.2955555  65.3069315  48.2146764  51.0366746  66.9994609  47.7908335
  51.0866747  66.5151701  49.4723749  46.6664010  65.1264412  49.8494037
  46.2526397  64.4711219  48.8953349  46.8478600  64.6396069  51.0883209
  47.2136251  65.2502352  51.8079924  46.5581269  63.2689463  51.5007166
  47.1716243  62.6071950  50.8851623  46.9741098  63.0833384  52.9669556
  46.7978414  62.0621343  53.3000992  48.0350781  63.2967092  53.1049124
  46.4153711  63.7394900  53.6316233  45.0855347  62.8823917  51.2879986
  44.8309966  61.8047892  50.7548229  44.1610452  63.7896247  51.6493077
  44.4582323  64.6427331  52.1065264  42.7171757  63.6525531  51.4323182
  42.4440490  62.6402099  51.7347056  41.8663155  64.6279024  52.2884534
  42.0957241  65.6527167  51.9878534  40.8079873  64.4666454  52.0763672
  42.0403978  64.5547729  53.8189319  42.6370914  63.5761450  54.3252256
  41.4802871  65.4586608  54.4788225  42.3268911  63.7872986  49.9491791
  41.4700907  63.0275719  49.4965340  42.9692235  64.7188267  49.2175853
  43.6546621  65.3126423  49.6660260  42.7517432  64.9495265  47.7836949
  41.6836983  65.1262733  47.6409337  43.5336850  66.1898941  47.2579222
  44.5680528  66.1297651  47.5961319  43.5467964  66.4112027  45.7306866
  44.0036137  67.3689058  45.4803495  44.1222827  65.6460020  45.2093256
  42.5359853  66.4106036  45.3215391  42.9796796  67.3526616  47.8369046
  43.1897303  67.3516701  48.7770422  43.1418079  63.7352079  46.9214600
  42.4282258  63.4549907  45.9631616  44.2230321  63.0272976  47.2859929
  44.7684420  63.3289592  48.0833776  44.6951663  61.8206353  46.6052739
  44.8456594  62.0621963  45.5510774  46.0428826  61.3899148  47.2068380
  46.0053709  61.4348059  48.2956955  46.2305861  60.3451712  46.9574223
  47.2312917  62.1984396  46.6785849  47.4759006  61.8724620  45.6677026
  46.9659800  63.2521135  46.6055985  48.7270183  62.0810360  47.6904167
  48.8891974  60.2891617  47.8486898  49.7645379  60.1010903  48.4645162
  48.0318813  59.8522459  48.3586925  49.0126719  59.8119922  46.8785201
  43.7169929  60.6379617  46.6519196  43.7521725  59.8288149  45.7293326
  42.8809667  60.5389977  47.6979599  42.8806108  61.2515169  48.4143713
  41.9811875  59.4041850  47.9031418  42.5846265  58.4962620  47.8427580
  41.2947463  59.4491923  49.2989057  40.6473718  60.3260410  49.3306180
  40.3964041  58.2271320  49.5538245  39.9835904  58.2290464  50.5629361
  39.5568707  58.2188809  48.8673840  40.9438131  57.2987998  49.4100794
  42.2981404  59.6143091  50.4633544  42.6532052  60.6416277  50.4476513
  41.7853956  59.5137910  51.4196801  43.5188840  58.6810818  50.4298163
  43.9031481  58.5090887  51.4347782  43.2820176  57.7141707  49.9912616
  44.3278664  59.1175635  49.8433632  40.8971089  59.3282972  46.8046188
  40.1799223  60.3026914  46.5764232  40.8321751  58.1634439  46.1434724
  41.4864455  57.4287815  46.3810064  39.9243389  57.8655481  45.0386175
  39.7737325  56.7861572  45.0005781  38.9439701  58.3124840  45.2172545
  40.4613202  58.3350132  43.6752098  39.7943093  58.0847959  42.6715227
  41.6310235  59.0017501  43.6149420  42.1581114  59.1753456  44.4599544
  42.2109205  59.5135948  42.3710801  41.4012062  59.8847873  41.7436849
  43.1954972  60.6678897  42.6505258  44.0152915  60.3139145  43.2750999
  43.6633260  60.9655631  41.7107648  42.5714878  61.9173904  43.2853994
  42.0635593  61.6299411  44.2052486  43.3736757  62.5984690  43.5737127
  41.5922323  62.6521181  42.3560406  42.0767649  62.8353011  41.3950677
  40.7478916  61.9990035  42.1423675  41.0594447  63.9846780  42.9071065
  41.8812142  64.6293714  43.2216242  40.5243497  64.5136029  42.1173205
  40.1244757  63.7929471  44.0316491  40.6199731  63.3517755  44.7965276
  39.7681720  64.6867279  44.3357749  39.3595036  63.2030263  43.7389495
  42.9602944  58.4267238  41.5999885  43.6892345  57.6406989  42.2045215
  42.8391260  58.4976985  40.2659826  42.2288755  59.2074907  39.8755018
  43.7431847  57.8700198  39.3124354  43.8675269  56.8263724  39.5969214
  43.1171195  57.9362677  37.9111779  43.7543082  57.4449806  37.1774937
  42.1484664  57.4365520  37.8917731  42.9640527  58.9657415  37.5835987
  45.0972207  58.5972624  39.3389461  45.1246075  59.8264761  39.4097732
  46.1896613  57.8245346  39.3072091  46.0964816  56.8181219  39.2380996
  47.5516606  58.3391784  39.4240710  47.5657780  59.3898963  39.1351201
  48.1043882  58.1914803  40.8754529  49.1067486  58.6210504  40.8693542
  47.3239560  59.0314490  41.8996150  47.8279849  59.0345292  42.8668313
  47.2391495  60.0680002  41.5826395  46.3161826  58.6470264  42.0541502
  48.2495931  56.7376664  41.3766371  48.6190453  56.7227098  42.4023151
  47.2928754  56.2172276  41.3691109  48.9555132  56.1578133  40.7818848
  48.4989159  57.5928853  38.4748486  48.2255277  56.4502898  38.1153582
  49.6193564  58.2459288  38.1326595  49.7630830  59.1936565  38.4595093
  50.7462479  57.6410963  37.4263542  50.5272859  56.6006172  37.1770274
  51.0226281  58.3737515  36.0985981  51.3767357  59.3890742  36.2841689
  51.8294376  57.8607082  35.5751814  49.7675549  58.4227488  35.2115403
  49.1532772  57.5457395  35.4080466  49.1647575  59.2770340  35.5040912
  50.0593667  58.4990004  33.7118825  49.8988352  57.4467797  33.0552057
  50.3856490  59.6068087  33.2345498  51.9451927  57.6636634  38.3730955
  52.4209537  58.7434445  38.7313150  52.3572963  56.4599480  38.7950027
  51.9081044  55.6261018  38.4364832  53.3969294  56.2352385  39.7859486
  53.5797478  57.1686429  40.3196091  52.8894600  55.2031375  40.8102710
  51.8421399  55.4056557  41.0399227  52.9138288  54.1950399  40.3937360
  53.6249969  55.1996801  42.1280701  53.1347145  54.5093822  43.2389445
  54.0424427  54.6987044  44.1873234  53.9703188  54.2702248  45.1761998
  55.0518623  55.4685769  43.7938767  55.8511548  55.7447356  44.3559059
  54.8098988  55.8164733  42.4808684  55.4918839  56.4435029  41.9283006
  54.6777700  55.7643239  39.0876216  54.7058652  54.6724943  38.5189910
  55.7134044  56.6060998  39.1777529  55.5920930  57.4772231  39.6827250
  57.0567097  56.3591950  38.6809371  56.9722222  55.8298010  37.7301165
  57.7350538  57.7226094  38.4317472  56.9986234  58.4373656  38.0623858
  58.1003550  58.1403343  39.3648270  58.8920116  57.6606673  37.4305860
  59.5541564  58.5140738  37.5776050  59.4996788  56.7742692  37.6138019
  58.3421744  57.6465604  35.7035289  58.1453106  59.4249700  35.4252864
  57.7885058  59.6062367  34.4112697  57.4238476  59.8476901  36.1252892
  59.0975124  59.9397028  35.5551893  57.8608191  55.5152534  39.6869191
  57.8664122  55.8190177  40.8798470  58.5444303  54.4906072  39.1658921
  58.4563565  54.2986973  38.1744550  59.4646884  53.6106684  39.8819178
  59.6790102  53.9986528  40.8795401  58.8486992  52.1982580  39.9907216
  58.4884256  51.8716227  39.0133316  59.6215210  51.4799983  40.2709349
  57.7268429  52.0523814  41.0010079  56.3834061  52.2514167  40.6167836
  56.1355314  52.4539705  39.5841636  55.3744310  52.1701080  41.5659323
  54.3437264  52.2998741  41.2695108  55.6856459  51.9294907  42.8977666
  54.8930808  51.8760617  43.6283554  57.0068111  51.7826139  43.2981299
  57.2387229  51.6153821  44.3400529  58.0306575  51.8539021  42.3647112
  59.0571004  51.7480246  42.6839399  60.7887591  53.5248933  39.1129876
  60.7857773  53.6403344  37.8888347  61.8890424  53.2580689  39.8335599
  61.8272867  53.1754742  40.8379330  63.1649728  52.8689316  39.2300504
  63.3139223  53.4451077  38.3143145  64.3311311  53.1931890  40.1802677
  64.1392511  52.7471830  41.1585472  65.2439937  52.7239510  39.8068705
  64.5623860  54.7120223  40.3416448  64.6383526  55.1631937  39.3522115
  63.6939766  55.1667672  40.8208714  65.8127239  55.1073019  41.1466498
  66.4312327  54.2291167  41.7895026  66.1386575  56.3139541  41.0923097
  63.1562203  51.3787705  38.8526141  62.5873227  50.5644193  39.5809085
  63.7940292  51.0692526  37.7151272  64.2562524  51.8012691  37.1928318
  63.8377794  49.7368797  37.1030011  63.2625884  49.0285856  37.7010561
  63.2818450  49.7541426  35.6423793  64.0869797  49.8108904  34.9057085
  62.4087111  48.5243397  35.3392886  62.0766794  48.5258893  34.3002706
  62.9441883  47.5917546  35.5090743  61.5181744  48.5061707  35.9686879
  62.4491455  50.8717424  35.4047006  62.9778550  51.6715464  35.4851102
  65.2853726  49.2055041  37.0380713  66.2001472  49.9487615  37.3938828
  65.4486964  47.9505910  36.5627519  64.6129924  47.4255500  36.3498370
  66.6835713  47.2708345  36.1217597  66.5362147  46.2123411  36.3363005
  66.8345386  47.4336592  34.5795116  67.0247718  48.4825732  34.3459228
  67.7173220  46.8907482  34.2395586  65.6310430  46.9913343  33.7160812
  64.7633173  47.6133676  33.9326976  65.8613145  47.1852150  32.6665769
  65.2668702  45.5072175  33.8563291  66.0361927  44.6747574  33.3271116
  64.2200028  45.2299214  34.4824389  67.9532853  47.6769375  36.9089203
  68.0028355  47.4550586  38.1181273  68.9186221  48.3037388  36.2139419
  68.8105642  48.3910912  35.2138939  70.0273782  49.0702749  36.7863783
  70.1103379  48.8505571  37.8527248  71.3577033  48.6717891  36.0964985
  71.3859804  47.5872028  35.9785924  71.3767901  49.0526044  35.0727913
  72.6310762  49.1007935  36.8418962  72.9411907  48.4396166  37.8586077
  73.1972394  50.1511660  36.4677493  69.7446910  50.5889071  36.6595792
  70.4032698  51.3823264  37.3309434  68.7638816  50.9771624  35.8269955
  68.2157783  50.2825285  35.3390369  68.3798169  52.3665967  35.6242259
  68.2137736  52.8567870  36.5852114  69.1790923  52.8986209  35.1055254
  67.0899043  52.4335383  34.7987654  66.4746596  51.4121461  34.4835465
  66.7013964  53.6770206  34.4667239  67.2872296  54.4395866  34.7724583
  65.4872546  54.0983367  33.7554537  65.6651245  55.1567138  33.5545849
  65.3425238  53.4041786  32.3749989  64.7739694  54.0511835  31.7052904
  66.3163802  53.2615163  31.9046787  64.6601307  52.1664375  32.4270827
  65.1644540  51.5730197  32.9947679  64.2189342  54.0269478  34.6247051
  64.1627411  53.2828978  35.6051836  63.2270584  54.8410662  34.2375740
  63.3239127  55.3879746  33.3948483  61.9868803  55.0330403  34.9764070
  62.1031380  54.7031746  36.0077294  61.6292038  56.5377511  34.9823287
  61.2233528  56.8265839  34.0121299  60.8382190  56.6822892  35.7063209
  62.7688279  57.5226534  35.3048023  63.5665024  57.4183508  34.5677586
  62.3948835  58.5391726  35.1787455  63.3467847  57.3862064  36.7207455
  62.5955913  57.7164914  37.4408936  63.5456408  56.3386785  36.9464896
  64.6359957  58.2049574  36.8897868  65.4120210  57.8305167  36.2207039
  64.4583856  59.2481458  36.6248538  65.1420090  58.1599600  38.2728800
  64.4480820  58.5405267  38.9015606  65.3368101  57.2052749  38.5438651
  65.9903388  58.7029828  38.3485679  60.8697930  54.2201193  34.3006070
  60.6380784  54.4025494  33.1054327  60.1837613  53.3705757  35.0814950
  60.4279591  53.2914760  36.0607619  58.9771295  52.6468484  34.6747624
  58.8424461  52.7382741  33.5959330  59.0723938  51.1393204  35.0291211
  59.9867751  50.7481107  34.5865120  59.2077328  51.0211192  36.1060397
  57.9316681  50.2218515  34.5432078  57.1976256  50.6031027  33.6035072
  57.8848088  49.0782568  35.0469233  57.7883585  53.3211134  35.3770615
  57.8664964  53.5737057  36.5782150  56.7229517  53.6031281  34.6146935
  56.7064701  53.3094355  33.6474401  55.5631228  54.3532859  35.0824768
  55.7005386  54.6491686  36.1222981  55.4486209  55.6404588  34.2609848
  56.3903448  56.1837239  34.3265984  55.3275172  55.3990183  33.2033604
  54.2868947  56.5390120  34.7127617  53.3307971  56.1453539  34.3628434
  54.2278137  56.5558377  35.8038782  54.4787599  57.9570508  34.1926852
  54.9688993  58.7830843  34.9929584  54.1390870  58.1936000  33.0122464
  54.2955193  53.5048490  34.9877650  53.9302761  53.0735262  33.8925029
  53.6505658  53.2904974  36.1431028  54.0048902  53.6997753  36.9992335
  52.4530582  52.4705684  36.2732640  52.2180749  51.9756221  35.3302793
  52.6773671  51.3588076  37.3162915  53.1627035  51.7622160  38.2069970
  51.7106440  50.9815915  37.6508488  53.4362163  50.1454352  36.8573098
  54.3313749  50.0728190  35.8431383  54.6427728  50.8881097  35.2132412
  54.7893542  48.7823834  35.7129006  55.4977538  48.5296155  35.0332591
  54.2380454  47.9493449  36.6593885  54.3828249  46.5800758  36.9412784
  55.0261471  45.9612190  36.3346428  53.6927951  46.0304645  38.0375481
  53.8031192  44.9838101  38.2787623  52.8802495  46.8562859  38.8365223
  52.3843244  46.4464820  39.7019170  52.7247458  48.2211590  38.5277685
  52.1012261  48.8391900  39.1512023  53.3943779  48.8047819  37.4304280
  51.2403033  53.3300885  36.6337966  51.2374199  53.9975614  37.6681489
  50.2080134  53.2297741  35.7807330  50.3125722  52.6715466  34.9487110
  48.8668020  53.7499426  36.0099136  48.9663856  54.7906014  36.3172901
  48.0943461  53.6872739  34.6734505  48.6784656  54.1916314  33.9023286
  48.0330731  52.6494970  34.3582003  46.6751190  54.2949009  34.6635064
  46.1618768  54.1132022  33.7185509  46.0995198  53.7545702  35.4156722
  46.6708793  55.7865902  35.0297237  46.7951946  55.8589979  36.1082916
  47.5157919  56.3125286  34.5905102  45.3641335  56.4345400  34.8209430
  44.6015808  56.0225210  35.3401141  45.0861315  57.5072381  34.0530629
  46.0102672  58.1055382  33.2843476  46.9560379  57.7469058  33.2579914
  45.7749544  58.9083628  32.7195118  43.8397122  57.9984190  34.0604909
  43.1210572  57.5728851  34.6281527  43.6037504  58.8055943  33.5014561
  48.1757329  52.9327069  37.1135396  48.2058223  51.7009479  37.0698421
  47.5732461  53.6361229  38.0769499  47.5981449  54.6491943  38.0575756
  46.9126513  53.0144932  39.2107021  46.3614010  52.1267571  38.8987652
  47.6642565  52.7326980  39.9481403  45.9030662  53.9788357  39.8196122
  45.4960311  54.9552201  39.1910704  45.4824675  53.6555927  41.0506901
  45.8548269  52.8271086  41.4977132  44.4874371  54.3939379  41.8133157
  44.5390700  55.4416987  41.5226778  43.0839235  53.8429658  41.4884014
  42.9292223  53.9131306  40.4106939  43.0462126  52.7777581  41.7226586
  41.9149928  54.5609942  42.1876796  42.1562059  54.8058515  43.2203229
  41.7105776  55.5110442  41.6920612  40.3875511  53.5913612  42.2461592
  40.0584387  53.3889429  40.4760977  39.1334396  52.8312464  40.3311240
  39.9600956  54.3605084  39.9927592  40.8619723  52.8344573  39.9921880
  44.8083274  54.2793451  43.3047784  44.9281997  53.1624544  43.8097059
  44.8734398  55.4343343  43.9854099  44.7313863  56.3076949  43.4941227
  44.9687874  55.5279178  45.4413457  45.6709331  54.7754059  45.8062270
  45.4602981  56.9294072  45.8887880  44.7589920  57.6575686  45.4927884
  45.5200818  57.1119856  47.4215620  45.9306585  58.0862170  47.6889176
  44.5362877  57.0500082  47.8849647  46.1522842  56.3529112  47.8821454
  46.8262488  57.2695455  45.2755526  47.1802599  58.2488748  45.5991251
  47.5664748  56.5288558  45.5679072  46.7866233  57.2820986  44.1868702
  43.5719121  55.2758606  46.0364318  42.6201435  55.9652607  45.6726832
  43.4756896  54.2639003  46.9034126  44.3136581  53.7689320  47.1804904
  42.2141119  53.7126813  47.3932332  41.4341473  53.8498990  46.6419360
  42.4050894  52.2018457  47.6394206  43.1606987  52.0816016  48.4150842
  41.4903055  51.7679597  48.0469428  42.8430635  51.4009861  46.3934978
  43.6914346  51.9031647  45.9293944  43.3643702  50.0097272  46.7919285
  42.7512971  49.2110887  46.3888403  44.3822058  49.8538608  46.4353821
  43.3765263  49.8688854  47.8722182  41.7267167  51.3359073  45.3349740
  41.9121932  50.5577296  44.5978425  40.7536439  51.1445225  45.7852697
  41.6607467  52.2767028  44.7873147  41.7497505  54.3953636  48.6857051
  40.5624618  54.6882369  48.8174499  42.6931981  54.6134409  49.6139281
  43.6546876  54.3756166  49.4094278  42.4463666  55.0628619  50.9813925
  41.8770952  55.9915519  50.9655509  41.6480340  53.9907132  51.7553158
  41.4910399  54.2780664  52.7953153  40.6605536  53.8291837  51.3243266
  42.1693369  53.0320750  51.7551535  43.7794107  55.3288763  51.6850457
  44.8343645  54.9219529  51.1968573  43.6949313  55.9615938  52.8644192
  42.7930051  56.2711571  53.1977866  44.7679064  55.9465688  53.8540497
  45.7078835  56.1694299  53.3464485  44.4929889  57.0278383  54.9161822
  44.1090697  57.9244632  54.4293445  43.6880620  56.7014775  55.5770259
  45.7354080  57.3958443  55.7547199  45.3391470  57.8281311  56.6751092
  46.3146450  56.5318422  56.0832773  46.6362341  58.4542794  55.0825366
  47.6624633  58.4474801  55.4420702  46.7147258  58.1967319  54.0276043
  46.0052866  59.7887448  55.0555886  45.5200967  60.0099527  54.1977385
  45.9050665  60.6699475  56.0682128  46.4955689  60.4667385  57.2548125
  47.0558430  59.6368346  57.4036292  46.3892970  61.1310686  58.0062038
  45.1783001  61.7814506  55.8910897  44.6865010  61.9527295  55.0235748
  45.0798004  62.4552282  56.6357477  44.8208933  54.5501550  54.4937332
  43.7660895  54.0024701  54.8233757  46.0315020  54.0038800  54.6661836
  46.8657844  54.5153307  54.4054137  46.2370557  52.7142270  55.3218191
  45.6388255  51.9802605  54.7869005  47.7060858  52.3182087  55.1489778
  47.8855466  51.3268647  55.5657223  47.9871324  52.2853009  54.0956185
  48.3744823  53.0160498  55.6531612  45.8927641  52.8140222  56.8271686
  46.3653914  53.7541073  57.4708162  45.0977513  51.8581010  57.3698320
  44.3984987  50.8031402  56.6389055  45.1284498  50.0407559  56.3697463
  43.8963500  51.1580462  55.7392197  43.3755523  50.2539132  57.6192036
  43.0699567  49.2306110  57.4019481  42.4838797  50.8834695  57.6054638
  44.0757100  50.4056843  58.9540155  44.7157075  49.5351625  59.1022213
  43.3749488  50.4390752  59.7885290  44.9197605  51.6901110  58.8275989
  44.3628236  52.5506110  59.2031931  46.2500978  51.5188337  59.5772379
  47.1544987  50.8751932  59.0421893  46.3230666  52.0798093  60.7980380
  45.5217978  52.5969078  61.1299244  47.4260343  51.9699794  61.7678321
  47.0387864  52.3821634  62.6998249  47.8666409  50.4921944  62.0431907
  48.2198437  50.0464377  61.1136061  49.0506228  50.3478336  63.0232958
  49.3001231  49.2981556  63.1751241  49.9611931  50.8171524  62.6532003
  48.8188741  50.7807588  63.9969514  46.6779666  49.6323981  62.5131586
  46.9651708  48.5868404  62.6118132  46.2956515  49.9705274  63.4765930
  45.8504921  49.6517925  61.8045750  48.6666806  52.8092245  61.3864958
  49.1278217  53.6140461  62.1961581  49.1809700  52.5930347  60.1684685
  48.7139456  51.9287372  59.5637413  50.3557196  53.2420372  59.6000777
  51.0320484  53.5514726  60.3983496  51.1006758  52.2121811  58.7209131
  50.4803464  51.9214002  57.8714740  51.9884613  52.6803539  58.3067207
  51.5295747  50.9465914  59.4901969  52.1749303  51.2214030  60.3213146
  50.6561520  50.4656476  59.9302274  52.3691166  49.6614646  58.5246641
  53.8916714  50.5078134  58.0436977  54.5709136  49.8070441  57.5578516
  53.6591084  51.2989075  57.3359219  54.3909763  50.9373982  58.9104724
  49.8890349  54.4955596  58.8450982  49.6623122  54.4444629  57.6373810
  49.6913528  55.5847402  59.6061924  49.8894101  55.5198141  60.5950078
  48.9620769  56.7891371  59.1962121  48.0175040  56.4768096  58.7436609
  48.6810619  57.6476424  60.4533522  48.4602952  56.9912476  61.2967536
  49.5751936  58.2054759  60.7302659  47.4617827  58.5765250  60.3415425
  46.4846751  58.2675356  59.6640883  47.5103645  59.7217779  61.0231447
  48.3137745  59.9329629  61.6021286  46.7251042  60.3562374  61.0133234
  49.6308095  57.6512866  58.1039805  48.9443595  58.5027949  57.5447301
  50.9222560  57.4370026  57.8063445  51.4368526  56.7242899  58.3012273
  51.6280236  58.1193125  56.7112617  51.1369116  59.0659711  56.4945116
  53.0970356  58.4477287  57.0926809  53.5371153  59.0436958  56.2915554
  53.2092340  59.2687575  58.3850308  54.2411873  59.5661061  58.5734641
  52.6110795  60.1782181  58.3272845  52.8675154  58.7000891  59.2497791
  53.8982437  57.2875345  57.2198381  53.6882969  56.8618544  58.0541473
  51.6187385  57.3044326  55.3973704  52.0940527  57.8116954  54.3817593
  51.0697172  56.0797863  55.4362818  50.6558625  55.7505343  56.2985407
  50.9880837  55.1534062  54.3123864  51.6916331  55.4540935  53.5363713
  51.3808205  53.7411237  54.7859820  50.6923617  53.3971646  55.5549389
  51.2721209  53.0474669  53.9509953  52.7733160  53.5735457  55.3198348
  53.2493275  54.0857682  56.4786942  52.6666794  54.6749682  57.1700418
  54.5771576  53.7481657  56.6289430  55.1344317  54.0481024  57.4163645
  55.0323370  52.9945116  55.5684726  56.2811204  52.4339605  55.2485655
  57.1215944  52.5541282  55.9156465  56.4297396  51.7356725  54.0360771
  57.3864924  51.3124256  53.7691105  55.3306180  51.5981713  53.1656736
  55.4444540  51.0675608  52.2319205  54.0809414  52.1542378  53.5067725
  53.2485689  52.0484958  52.8297787  53.8971493  52.8711103  54.7094895
  49.5769210  55.1577927  53.7069720  48.6071254  55.5184859  54.3750295
  49.5130146  54.7594096  52.4293692  50.3654608  54.4882286  51.9556610
  48.3177866  54.7803263  51.5957532  47.4267174  54.9855431  52.1892570
  48.4714049  55.8623262  50.5059672  49.4014368  55.6897378  49.9647538
  47.6724515  55.7665996  49.7691749  48.4934616  57.2976120  50.9891423
  49.6671893  57.8293188  51.5632740  50.5680637  57.2364567  51.6165468
  49.6709397  59.1196005  52.0666158  50.5716380  59.5157905  52.5091111
  48.5204372  59.8926464  52.0069760  48.5459610  60.8996468  52.3926804
  47.3467832  59.3710366  51.4766513  46.4503998  59.9707852  51.4566411
  47.3151463  58.0716757  50.9873421  46.3957258  57.6661480  50.5918179
  48.1564438  53.4288984  50.9055002  49.1248053  52.9263293  50.3362768
  46.9161527  52.9219309  50.8871736  46.1725648  53.4263569  51.3520687
  46.4827255  51.8556756  49.9896629  47.2111275  51.0488724  50.0294642
  45.0989264  51.3379131  50.4355452  44.4099745  52.1771081  50.5404937
  44.6875528  50.7201191  49.6389159  45.0155096  50.4765108  51.6914802
  43.7507137  50.2635406  52.2803027  42.8753988  50.7463820  51.8709215
  43.6087471  49.3950567  53.3788154  42.6309298  49.2298154  53.8075936
  44.7346347  48.7309872  53.9021601  44.6007939  47.8616593  54.9451547
  43.6955742  47.7714195  55.2516775  46.0041023  48.9650730  53.3440508
  46.8713751  48.4653961  53.7463688  46.1445134  49.8297366  52.2425406
  47.1275231  49.9613562  51.8245619  46.4328012  52.3662534  48.5411344
  45.8947637  53.4428959  48.2871532  46.9958973  51.5639603  47.6314429
  47.4323174  50.7013246  47.9316194  47.0816517  51.8309980  46.1990536
  46.1640344  52.3395999  45.9045632  48.3022751  52.7402176  45.8283308
  48.0874668  53.7139592  46.2710470  49.6363800  52.2624088  46.4355893
  50.4038172  53.0253852  46.3179541  49.5620117  52.0672631  47.5055535
  49.9965612  51.3559103  45.9524992  48.4699880  52.9795830  44.3026085
  48.8747527  52.0871698  43.8248030  47.4942280  53.1393544  43.8500243
  49.3503111  54.1773411  43.9225429  49.4539428  54.2431900  42.8390498
  48.9096443  55.1114698  44.2650605  50.3542713  54.0997352  44.3371721
  47.1270797  50.4922740  45.4456941  47.6201118  49.5005640  45.9767493
  46.5821204  50.4886222  44.2248829  46.1815911  51.3390360  43.8539358
  46.5789831  49.3463620  43.3180523  47.3880285  48.6587739  43.5770735
  45.2130908  48.6084238  43.3933945  45.0025710  48.3692597  44.4363192
  44.0216627  49.4010900  42.8202266  43.0898387  48.8567282  42.9523749
  43.9160600  50.3658092  43.3148536  44.1227240  49.5864187  41.7499234
  45.2731616  47.3833319  42.6971170  45.9043417  46.8135161  43.1482076
  46.8515970  49.8516542  41.8883703  46.7132375  51.0505406  41.6448275
  47.2474553  48.9481119  40.9783277  47.3112591  47.9709037  41.2268978
  47.6370333  49.2904461  39.6072383  47.4738224  50.3463617  39.4143586
  49.1438719  49.0241946  39.4235305  49.3518045  47.9564387  39.5072096
  49.4605820  49.3171358  38.4207637  49.9918042  49.7728641  40.4363221
  50.4696645  49.1018920  41.5793046  50.2744745  48.0478649  41.7122242
  51.1754685  49.8089169  42.5684687  51.5359152  49.2998272  43.4479571
  51.4040829  51.1879182  42.4206953  52.0562484  51.8593554  43.4086559
  52.2357392  52.7843738  43.2061068  50.9498487  51.8597789  41.2686569
  51.1189779  52.9197536  41.1533571  50.2473943  51.1519392  40.2747899
  49.8808991  51.6747646  39.4032855  46.7878816  48.5205097  38.5921598
  46.2824778  47.4457102  38.9091962  46.6632890  49.0701954  37.3707331
  47.0937234  49.9629095  37.1668757  45.9762349  48.4016067  36.2581303
  45.0052349  48.0690355  36.6297488  45.7169607  49.4143991  35.1125128
  44.8916450  49.0355332  34.5080689  45.3538721  50.3481137  35.5460769
  46.9237274  49.7228793  34.1885359  47.7403042  50.1300704  34.7861008
  47.2879449  48.8008161  33.7365336  46.6577064  50.6772214  33.0154951
  45.5423516  51.2363522  32.9180141  47.6125711  50.8439458  32.2230922
  46.7507564  47.1528078  35.7817893  46.1257397  46.1726280  35.3797486
  48.0922154  47.2259230  35.8518685  48.5108993  48.0733582  36.2052299
  49.0286094  46.1888696  35.4203172  48.6179118  45.6878930  34.5418390
  50.3634811  46.8540960  35.0197171  50.8187496  47.3219375  35.8952798
  51.0646997  46.0873245  34.6859885  50.2137713  47.9095832  33.9079492
  49.7138546  47.4689478  33.0445670  49.5686389  48.7087926  34.2643076
  51.5546283  48.5217500  33.4767899  52.0863640  48.8914275  34.3547157
  52.1857181  47.7336193  33.0655582  51.4244835  49.6460414  32.4323138
  52.4154168  49.9078427  32.0601494  50.8426695  49.3059317  31.5750502
  50.8147287  50.8712690  32.9809689  51.3647931  51.1971619  33.7617351
  50.7917828  51.5814501  32.2632069  49.8663746  50.6733786  33.2739348
  49.2636067  45.1133628  36.4969961  49.7878732  44.0530029  36.1595551
  48.8663770  45.3890951  37.7508666  48.4260859  46.2762040  37.9506151
  48.9364506  44.4468159  38.8624248  48.7263233  43.4575390  38.4601853
  50.3521784  44.3661594  39.4872826  51.0930334  44.3014355  38.6905808
  50.5712011  45.3016216  40.0008677  50.6062096  43.1995578  40.4616803
  49.7122727  42.3435317  40.6554640  51.7368668  43.1646741  40.9899742
  47.8488794  44.8522316  39.8792198  48.1273280  45.6871300  40.7453520
  46.6191070  44.3024314  39.7288753  46.2202368  43.3706719  38.6693688
  46.7977157  42.4452670  38.6817687  46.3527555  43.8551422  37.6995583
  44.7464369  43.0786978  38.9118783  44.6494394  42.2097601  39.5642805
  44.1924132  42.8766391  37.9943517  44.2709305  44.3179013  39.6472847
  43.3288868  44.1602640  40.1712439  44.1018391  45.1238699  38.9313171
  45.4597874  44.6895117  40.5503910  45.4431862  45.7652959  40.7098206
  45.4367214  44.0163634  41.9387426  44.4394305  43.3945597  42.2973106
  46.5315038  44.1770931  42.7003912  47.3158165  44.6927989  42.3256832
  46.6462457  43.7877569  44.1045446  45.6946242  43.3942143  44.4490714
  47.7517230  42.7160057  44.3397346  47.7067328  42.4344453  45.3934996
  47.4539974  41.4177511  43.5714154  48.1926952  40.6461671  43.7885091
  46.4763138  41.0201519  43.8455625  47.4580523  41.5776580  42.4927763
  49.1926973  43.2000882  44.0939314  49.9051579  42.3777896  44.1590855
  49.2917940  43.6442640  43.1047476  49.5010746  43.9470261  44.8254485
  46.9414590  45.0281120  44.9653101  47.3122288  46.0783813  44.4418132
  46.7228389  44.8801476  46.2781867  46.3798095  43.9899147  46.6170115
  46.8522814  45.9287583  47.2788670  46.4661089  46.8514505  46.8420434
  45.9728079  45.5479009  48.4888872  44.9627219  45.3253749  48.1386967
  46.3524004  44.6182004  48.9143712  45.8827796  46.6030809  49.6110972
  46.8836252  46.7814047  50.0034040  45.3339590  47.9500451  49.1105882
  44.5618826  48.3398553  49.7723783  46.1261109  48.6977787  49.0559359
  44.8858318  47.8710860  48.1199972  45.0369843  46.0606213  50.7750790
  44.9902435  46.7720263  51.6000501  44.0170688  45.8520062  50.4516255
  45.4475897  45.1307028  51.1650645  48.3235218  46.1340321  47.6642855
  48.9245734  45.2528595  48.2786370  48.8414909  47.3148405  47.3110382
  48.2616331  47.9696123  46.8007659  50.1471949  47.8378854  47.6959473
  50.7772148  47.0387947  48.0785567  50.8241954  48.4620490  46.4590426
  50.1353272  49.1078615  45.9196765  51.6334435  49.1187859  46.7810550
  51.4329221  47.4807675  45.4789026  50.6432510  46.8693269  44.4838278
  49.5873002  47.0801263  44.4311730  51.2379027  46.0174335  43.5305697
  50.6311418  45.5648026  42.7609396  52.6274639  45.7819803  43.5716362
  53.2272461  44.9706700  42.6554010  52.6146602  44.4876364  42.0863420
  53.4148190  46.3878010  44.5677363  54.4802315  46.2094112  44.6038655
  52.8171884  47.2271021  45.5242441  53.4295558  47.6945845  46.2787084
  49.9884589  48.9011026  48.7918579  48.9157502  49.4899563  48.9409533
  51.0948518  49.1443077  49.5070846  51.9264436  48.5932880  49.3328050
  51.2507673  50.2113508  50.4862145  50.4349184  50.9190791  50.3885409
  51.2477300  49.6349447  51.9126817  51.6889398  48.6382619  51.9141638
  51.8823374  50.2376553  52.5613174  49.8516366  49.5868198  52.5340161
  49.4035737  50.5809107  52.5340561  49.2085246  48.9519742  51.9250794
  49.8239484  48.9547369  54.2277237  50.6822927  50.2735024  55.1176814
  50.6303988  50.0981365  56.1898058  51.7306944  50.3354961  54.8295724
  50.2063611  51.2262203  54.9060150  52.5554541  50.9646544  50.2232162
  53.6113224  50.3385299  50.1253585  52.4483508  52.3010422  50.1758606
  51.5366669  52.7284001  50.2677446  53.5661754  53.2352736  50.0484562
  54.4686573  52.7898623  50.4717638  53.8045020  53.5728250  48.5611165
  52.8846614  53.9665424  48.1292995  54.5438130  54.3710754  48.4728354
  54.2913158  52.4237606  47.7016211  53.4302765  51.8316991  46.7559126
  52.4234236  52.1952588  46.6352087  53.8774497  50.7620459  45.9622313
  53.2154089  50.3109453  45.2380191  55.1908827  50.2811148  46.1057971
  55.6184446  49.2496437  45.3230027  56.4701132  48.8908104  45.5979449
  56.0555358  50.8662768  47.0520853  57.0653194  50.4999470  47.1681268
  55.6073417  51.9372312  47.8486414  56.2738810  52.3842483  48.5703859
  53.2596581  54.5180312  50.8318182  52.0904432  54.8819491  50.9753954
  54.3260936  55.2090019  51.2689814  55.2530520  54.8443213  51.1016305
  54.2809312  56.5660009  51.8207622  53.3792166  56.6856833  52.4217173
  55.5079805  56.8047075  52.7273178  56.4263913  56.6300407  52.1630908
  55.5353274  57.8526277  53.0332335  55.4998121  55.9324005  53.9881278
  54.6029356  56.1234568  54.5786733  55.4693637  54.8873282  53.6888658
  56.7552348  56.1290459  54.8364871  57.8475179  55.7373651  54.4332703
  56.6025466  56.7070740  56.0282152  55.6871531  57.0068158  56.3407220
  57.4079305  56.8678623  56.6143602  54.2164345  57.5799168  50.6697189
  55.2187604  58.2242174  50.3629345  53.0428001  57.6542620  50.0216887
  52.2791602  57.0756857  50.3403618  52.8215225  58.3453503  48.7502788
  53.5611419  57.9607225  48.0523544  51.4230829  57.9893483  48.2112666
  50.6905160  58.1523721  48.9998159  51.1630772  58.6686137  47.4010447
  51.2780415  56.5566243  47.6662107  51.5266517  55.8643222  48.4699376
  49.8196074  56.2735846  47.2638373  49.4864539  55.3095399  47.6475761
  49.1289665  57.0307443  47.6380223  49.7046269  56.2481924  46.1812197
  52.2347183  56.2904962  46.4891048  51.8177833  55.5814930  45.7749131
  52.4708198  57.2034029  45.9413390  53.1786189  55.8776826  46.8403647
  53.0495343  59.8667630  48.7555892  53.2228252  60.4199112  47.6710836
  53.0992130  60.5167459  49.9337480  52.9589848  60.0112483  50.7962439
  53.5235220  61.9164476  50.0440291  52.9612801  62.4900942  49.3054097
  53.2307902  62.4889331  51.4459358  53.7840131  61.9142803  52.1908516
  53.6339352  63.5011800  51.4962186  51.7449296  62.5487803  51.8574729
  51.3684782  61.5290843  51.9212645  51.6358279  63.1637397  53.2584121
  50.6014499  63.3776284  53.5289076  52.0464393  62.4908905  54.0099932
  52.1929428  64.0982067  53.3189215  50.8480898  63.3073823  50.8589212
  50.1798752  64.0151547  51.3524711  51.4298528  63.8818612  50.1401008
  50.2206997  62.6139408  50.2998278  55.0127749  62.1079910  49.7053225
  55.3439281  63.1241463  49.1004085  55.8663272  61.1294407  50.0568758
  55.5168228  60.3078599  50.5320786  57.2951164  61.1048543  49.7204222
  57.7049667  62.0775072  50.0028437  58.1105141  60.0274044  50.4833805
  57.8159433  59.0358147  50.1332463  59.1681188  60.1425490  50.2391838
  57.9955808  60.0275957  52.0213458  57.5692736  61.0525607  52.6016060
  58.4596798  59.0269205  52.6105345  57.5103999  60.9599189  48.2077743
  58.2592911  61.7492111  47.6375316  56.7877996  60.0113815  47.5831819
  56.2158836  59.3842453  48.1331467  56.7389897  59.8005186  46.1318055
  57.7669138  59.6085495  45.8157044  55.8928567  58.5707928  45.7165234
  54.8466917  58.7399813  45.9787142  55.9180533  58.4498371  44.6305860
  56.3288169  57.2502327  46.3740557  55.9442584  57.0140430  47.5385316
  57.1413174  56.5414018  45.7412598  56.2677462  61.0517140  45.3654769
  56.8755241  61.3915655  44.3537141  55.2366346  61.7395650  45.8849102
  54.7810242  61.3889759  46.7172998  54.7021734  62.9873068  45.3352717
  54.4826184  62.8110259  44.2817184  53.3737489  63.3264829  46.0457123
  52.7116848  62.4619325  46.0035970  53.5473468  63.5117259  47.1060201
  52.6164905  64.5077993  45.4664917  51.6065990  64.2910007  44.5053968
  51.3662651  63.2873743  44.1844940  50.9109964  65.3829476  43.9530399
  50.1377008  65.2112100  43.2194112  51.2211287  66.6956208  44.3602633
  50.5276209  67.7499918  43.8427011  50.8142714  68.5969612  44.1907763
  52.2313111  66.9163421  45.3162077  52.4716064  67.9189131  45.6351396
  52.9221713  65.8234616  45.8732163  53.6907121  65.9993993  46.6122994
  55.7097866  64.1523343  45.3832457  55.8766373  64.8331625  44.3715438
  56.3699744  64.3417238  46.5403943  56.1694542  63.7349976  47.3243304
  57.4003566  65.3625045  46.7737447  56.9607755  66.3312880  46.5284103
  57.7863764  65.3669763  48.2671481  58.0212255  64.3461550  48.5742879
  58.7025287  65.9400453  48.4208062  56.7038922  65.9645960  49.1834557
  56.7078494  67.0510572  49.0830789  55.7153907  65.6458548  48.8559531
  56.9081028  65.5831281  50.6582592  57.0290316  64.5012385  50.7400462
  57.8413171  66.0217122  51.0145022  55.7415272  66.0507970  51.5422955
  55.7007748  67.1401466  51.5635234  54.7928160  65.7033842  51.1309377
  55.8518628  65.5421907  52.9205987  55.0670756  65.8810615  53.4607474
  55.8495393  64.5319221  52.9136767  56.7106906  65.8741616  53.3358950
  58.6515541  65.1887702  45.8935190  59.2354991  66.1927362  45.4875565
  59.0084894  63.9296436  45.5876543  58.4889955  63.1582323  45.9860419
  60.0924836  63.5578095  44.6737013  60.9164403  64.2588929  44.8194666
  60.6100721  62.1525117  45.0472507  59.7746659  61.4490055  45.0613073
  61.2874231  61.7888466  44.2728526  61.3207804  62.1237830  46.4191506
  62.1708902  62.8055422  46.3961569  60.6626906  62.5039255  47.2005843
  61.8466160  60.7354641  46.8088151  62.6228037  60.1639498  46.0098401
  61.4919880  60.2768944  47.9172531  59.7177775  63.6593172  43.1791360
  60.5935165  63.4563748  42.3391453  58.4531861  63.9942737  42.8636636
  57.7910918  64.1566926  43.6110759  57.9575839  64.1826314  41.4969545
  57.0663428  64.8101930  41.5395781  58.6934528  64.7172965  40.8943632
  57.5893366  62.8581646  40.8079802  57.3762762  62.8500778  39.5957369
  57.5216754  61.7550481  41.5694821  57.6982981  61.8420788  42.5615683
  57.2526730  60.3916188  41.1125280  57.4599083  60.3373564  40.0426200
  58.1717273  59.3699507  41.8380069  58.0288467  59.4739829  42.9145060
  57.8832895  58.3466792  41.6021339  59.6804536  59.5083381  41.5542751
  60.0516671  60.0181177  40.4723789  60.4512027  58.9601763  42.3710630
  55.7761409  59.9781914  41.2410260  55.4583949  58.8655407  40.8313589
  54.8905787  60.8475704  41.7578206  55.2010310  61.7523571  42.0815725
  53.4496441  60.5933173  41.7907448  53.2092354  59.7307369  41.1670104
  52.9834608  60.2780010  43.2295369  53.6854035  59.5965242  43.7131616
  53.0132073  61.1921637  43.8191146  51.5601507  59.6769854  43.2966095
  50.9008083  60.2694821  42.6614172  51.5383278  58.2312259  42.7546021
  50.9079367  57.5621207  43.3403618  51.1703247  58.2049712  41.7296545
  52.5363816  57.7951435  42.7397773  50.9762132  59.7813927  44.7189376
  50.6097273  58.8263847  45.0954449  51.7111502  60.1431185  45.4378319
  50.1360966  60.4763443  44.7412175  52.7209020  61.8031024  41.2018102
  52.8101137  62.8991514  41.7552321  52.0077499  61.5646909  40.0932583
  51.9919648  60.6312358  39.7045111  51.2297934  62.5664619  39.3726304
  51.3379907  63.5560537  39.8223585  51.7346634  62.6317756  37.9188043
  51.7417167  61.6300460  37.4824546  51.0325802  63.2220980  37.3292464
  53.1252256  63.2852210  37.7725441  53.1161346  64.3506442  38.0033337
  53.7505767  62.8347780  38.5439066  53.8500459  62.9879536  36.4471851
  54.6558549  63.7166885  36.3572831  54.3468544  62.0174928  36.4624581
  53.0242187  63.2639135  35.2526134  52.7041180  64.2164576  35.1628062
  52.6370976  62.3781665  34.3138538  53.0302156  61.1025708  34.3281353
  53.6891605  60.7587876  35.0158487  52.6726625  60.4448916  33.6441537
  51.8255631  62.7647951  33.3261110  51.5078125  63.7193622  33.2595284
  51.4902840  62.0802344  32.6611625  49.7550730  62.1593725  39.4307257
  49.4116090  61.0677867  38.9818686  48.9204358  63.0583007  39.9748423
  49.2884305  63.9357077  40.3126380  47.4717504  62.8932086  40.0839719
  47.2487225  61.8466486  40.2895434  46.8919984  63.7574607  41.2449395
  47.2349716  64.7824563  41.0906817  45.3467444  63.7969281  41.2925877
  44.9851047  64.3606846  42.1525530  44.9134380  64.2714649  40.4112102
  44.9369825  62.7916237  41.3609937  47.4517137  63.2852927  42.6101622
  47.0056069  62.3244808  42.8705798  48.5232646  63.1004150  42.5446192
  47.2205384  64.2811987  43.7567263  48.0137908  64.2033820  44.5008158
  47.2058752  65.3121670  43.4017934  46.2727496  64.0875502  44.2605065
  46.8061975  63.2834009  38.7530473  47.0368295  64.3867553  38.2566312
  46.0186587  62.3502270  38.1986187  45.8467104  61.4827787  38.6908518
  45.3834423  62.4663216  36.8870360  45.9421480  63.1958641  36.3048157
  45.4645592  61.0943410  36.1812298  44.9843087  60.3322689  36.7945564
  44.8939982  61.1093849  35.2527951  46.8942191  60.6524193  35.8541294
  47.5010585  60.6086306  36.7576722  46.8644006  59.6331891  35.4755655
  47.7158184  61.6883618  34.6095239  49.0090089  62.4379029  35.6273468
  49.5552664  63.1845839  35.0524283  48.5811968  62.9270769  36.4986100
  49.7093804  61.6739225  35.9633954  43.9141174  62.9163896  36.9994824
  43.3247316  62.7712230  38.0694992  43.3189930  63.3806177  35.8725959
  44.0013020  63.8260840  34.6561880  44.2186908  62.9644889  34.0244943
  44.9277910  64.3689017  34.8390351  42.9955868  64.7425771  33.9816218
  43.1643681  64.8602166  32.9117401  43.0430736  65.7310588  34.4412497
  41.6663047  64.0953178  34.3197244  41.4360215  63.3423805  33.5630017
  40.8591949  64.8244408  34.3083462  41.8518147  63.4583674  35.7115036
  41.4532734  64.1152133  36.4863180  41.1889808  62.0703597  35.7731472
  41.7499683  61.1214513  35.2205572  40.0196877  61.9846229  36.4304818
  39.6292548  62.8037038  36.8742146  39.2923869  60.7283861  36.6562153
  39.7830938  59.9324177  36.0936257  39.2695875  60.2238559  38.1384438
  38.2599169  60.1293514  38.5416352  39.6482817  59.1999346  38.1537051
  40.0918991  61.0331351  39.1456636  41.3161023  60.7964666  39.1956888
  39.5188760  61.9762098  39.7366218  37.8632371  60.8275716  36.0957743
  36.9603912  61.2577131  36.8090496  37.6086141  60.4022328  34.8530796
  36.6345033  60.2989645  34.6077861  38.4409716  60.6251355  33.6783352
  39.2648032  61.3099296  33.8759526  38.9748356  59.2918486  33.1032838
  38.3483934  58.4480544  33.3948783  38.9831554  59.3125382  32.0143803
  40.3070678  59.0609607  33.5129022  40.8654499  59.7425589  33.1314061
  37.4741631  61.3300864  32.7240886  36.5341721  60.6842392  32.2668847
  37.6479025  62.6515305  32.5386999  38.4414241  63.1001739  32.9729608
  36.6896059  63.5612524  31.8795166  35.7852751  63.5088432  32.4909903
  37.2522104  65.0006663  31.9298035  38.2555061  65.0397701  31.5021148
  36.6368149  65.6588192  31.3138967  37.2407610  65.5999653  33.3377264
  36.1873430  65.9782770  33.8432357  38.4074293  65.7048354  33.9731327
  39.2652785  65.4136489  33.5277898  38.4390264  66.1008669  34.9015241
  36.3237633  63.1830893  30.4305729  35.2450435  63.5498568  29.9680943
  37.2198759  62.4464177  29.7628498  38.0743177  62.1841999  30.2371504
  37.0840126  61.8790293  28.4213925  36.5477098  62.6177802  27.8231857
  38.4680004  61.6541056  27.7273263  38.4156800  60.8112196  27.0366000
  38.6673553  62.5198996  27.0928711  39.7034720  61.4008291  28.6236984
  40.8062139  61.7761115  28.1703130  39.5669636  60.7161442  29.6642704
  36.2387431  60.5862409  28.3782815  35.7480742  60.2364604  27.3052285
  36.1041271  59.8941157  29.5237680  36.4839858  60.2825384  30.3778829
  35.6537925  58.5041343  29.6137697  35.7088736  58.0645545  28.6151683
  36.6715770  57.7302169  30.4816737  36.7757326  58.1834711  31.4662865
  36.3549384  56.6998596  30.6494498  37.9324621  57.6709208  29.8438940
  38.2988753  58.5591264  29.7974373  34.2052663  58.1826844  30.0775628
  33.8935906  56.9923090  30.0280290  33.3020909  59.1307380  30.4571856
  33.4708093  60.5772623  30.6290794  33.8620217  61.0756042  29.7452116
  34.1371946  60.7618389  31.4695460  32.0833615  61.1344176  30.9311925
  31.5871400  61.4065948  30.0000933  32.1059840  62.0233274  31.5613232
  31.3546897  59.9656873  31.5652074  30.2717180  60.0483563  31.4670282
  31.5820415  59.9329158  32.6316174  31.9489124  58.7216996  30.8883891
  32.0732899  57.9727736  31.6736229  30.9921106  58.0654959  29.8556098
  30.1686700  57.2724934  30.3151383  31.1230278  58.2715644  28.5148561
  31.8143226  59.3661560  27.8162469  32.8631765  59.4963190  28.0588683
  31.2915402  60.2987250  28.0242149  31.7146354  59.0325800  26.3341624
  32.5369423  58.3719265  26.0548914  31.7554306  59.9106312  25.6886341
  30.4077548  58.2713880  26.2427147  30.3440331  57.6628458  25.3399600
  29.5767904  58.9776672  26.2151156  30.3444571  57.4639893  27.5484876
  29.2999486  57.4129728  27.8636215  30.8221647  56.0055688  27.3642328
  30.1060566  55.2393975  26.7220219  31.9836192  55.6366234  27.9353447
  32.5272097  56.3163814  28.4486083  32.4992179  54.2632961  27.9549167
  32.1700698  53.7443647  27.0530012  34.0364259  54.3108672  27.9272829
  34.3966339  54.9119856  27.0919818  34.4457501  54.7351849  28.8437944
  34.4582897  53.3118349  27.8126908  32.0058232  53.4427421  29.1650314
  32.1991230  52.2271251  29.1688606  31.3910031  54.1064723  30.1590674
  31.2519052  55.1030493  30.0670018  30.8896043  53.5154518  31.4047246
  31.3427871  52.5335481  31.5522998  31.3386727  54.4163753  32.5812366
  30.9159191  55.4146583  32.4527081  30.9387635  54.0376835  33.5219571
  32.8803368  54.5088769  32.6948593  33.2957151  53.5003810  32.7478212
  33.3007125  54.9587077  31.7953013  33.3741008  55.3341480  33.8912211
  34.1837879  54.7829807  34.6692818  32.9581006  56.5087955  34.0014623
  29.3628127  53.2735080  31.3414093  28.7690920  53.4061374  30.2697885
  28.7603655  52.8623881  32.4739338  29.2998229  52.7920452  33.3245186
  27.3383621  52.5046553  32.5958949  26.8096123  52.6936706  31.6592274
  27.2120787  51.0037099  32.9520765  27.7639079  50.8155955  33.8746184
  26.1737196  50.7687366  33.1905545  27.6928240  49.9959124  31.8866567
  28.6522523  50.3544061  31.5110232  27.9085252  49.0283061  32.3427478
  26.7312735  49.8314693  30.6936307  25.6907040  49.7776971  31.0152369
  26.8203940  50.7147387  30.0590767  27.1302020  48.7021868  29.8308421
  28.0414977  48.3178956  30.0365637  26.4378990  48.1522627  28.8125907
  25.2262131  48.5986415  28.4480867  24.8048657  49.3692339  28.9473098
  24.7248025  48.1706002  27.6835234  26.9785261  47.1275272  28.1416887
  27.8916192  46.7765161  28.3924680  26.4814776  46.6995197  27.3744851
  26.6564420  53.3394129  33.6960120  27.2990387  53.7201745  34.6754268
  25.3403337  53.5574087  33.5223148  24.8920337  53.1923973  32.6955623
  24.4449225  54.2392165  34.4624355  24.9609099  55.1409236  34.7878757
  23.1914332  54.6773404  33.6617547  23.5238457  55.3351675  32.8570073
  22.7558408  53.8050970  33.1703039  22.0855418  55.3955146  34.4769252
  21.7250269  54.7538737  35.2786283  22.5147306  56.2779628  34.9503522
  20.8654320  55.8796798  33.6763052  20.9672401  56.0122180  32.4353661
  19.8340024  56.1306832  34.3373334  24.0719628  53.3303352  35.6662490
  23.9509353  52.1205716  35.4670978  23.8324995  53.9200029  36.8681551
  24.3100720  55.2526196  37.2538134  23.6368464  56.0115940  36.8580150
  25.3202782  55.4657741  36.9052929  24.2762212  55.2698925  38.7759720
  24.1779098  56.2704072  39.1975065  25.1922251  54.8260565  39.1682365
  23.1045677  54.3633405  39.0905269  22.1704762  54.9148677  38.9697259
  23.1393686  53.9842485  40.1127647  23.2128388  53.2515099  38.0393937
  23.9542682  52.5413887  38.3879098  21.8733086  52.4902230  37.9019569
  21.4233508  51.9322534  38.9046503  21.2674245  52.4274770  36.7043420
  21.6784254  52.9072176  35.9173164  20.1825296  51.4937603  36.4066624
  19.4129606  51.5150840  37.1815029  19.7100806  51.7770158  35.4661215
  20.8097503  50.1003203  36.2638367  21.6720110  49.9091469  35.4081672
  20.3715124  49.1509694  37.1100681  19.6399984  49.3937950  37.7619991
  20.9107390  47.7897188  37.2657903  20.2126366  47.2882269  37.9346102
  20.9404966  46.9965900  35.9242665  21.7364610  47.3836930  35.2884041
  21.2442323  45.9669545  36.1231567  19.6301192  46.9614973  35.0970195
  19.1773219  47.9513209  35.0395671  19.8975612  46.7070164  34.0702360
  18.5579021  45.9589017  35.5564468  18.5903272  45.5189767  36.7285102
  17.7023160  45.6366059  34.7031164  22.2712326  47.7427613  38.0081367
  23.0921678  46.8762980  37.7046490  22.4771039  48.6436167  38.9869995
  21.7650262  49.3321288  39.1832380  23.6418945  48.6581903  39.8859225
  24.3925585  47.9577901  39.5146705  24.2902863  50.0748484  39.9223634
  23.4887002  50.8020555  39.8261571  25.0264780  50.4931598  41.2136916
  25.5513539  51.4407239  41.0790750  24.3303786  50.6368837  42.0402756
  25.7561939  49.7510698  41.5272965  25.1995809  50.2524524  38.6896992
  25.7367107  51.2005932  38.7097905  25.9464320  49.4620376  38.6249775
  24.6177756  50.2219497  37.7671017  23.2544696  48.1597076  41.2964455
  22.1055445  48.3090618  41.7113025  24.2314172  47.5286375  41.9714506
  25.1569890  47.5041612  41.5717183  24.0374508  46.6489720  43.1282127
  22.9847626  46.3760875  43.2152728  24.8883549  45.3476828  42.9326804
  25.9439947  45.6026107  43.0464582  24.5881052  44.2261037  43.9531721
  25.0279763  43.2784995  43.6432549  25.0064692  44.4370955  44.9360490
  23.5157949  44.0653458  44.0653038  24.7410861  44.7555851  41.5148729
  25.2995648  43.8246911  41.4113509  23.6971130  44.5428073  41.2849389
  25.1223375  45.4272173  40.7459193  24.4752519  47.3252084  44.4521552
  25.1729941  48.3404236  44.4331870  24.0585979  46.7176490  45.5781681
  23.4438218  45.9227241  45.4851594  24.4364913  47.0285356  46.9654868
  24.4426411  48.1155154  47.0611430  23.4236702  46.4725223  48.0192385
  23.5573820  45.3919451  48.0990580  23.6630350  46.8925919  48.9976673
  21.9072999  46.7064550  47.8277321  21.4704381  47.2304659  46.7793885
  21.1801856  46.3139512  48.7670274  25.8775538  46.5496985  47.2957001
  26.6341363  46.1959882  46.3891004  26.2410780  46.5457590  48.5946499
  25.5748163  46.8410387  49.2933217  27.5342319  46.0693933  49.0948806
  28.3057117  46.5598707  48.5051078  27.7432469  46.5293831  50.5512742
  27.6504866  47.6135191  50.6224822  26.9855509  46.0997385  51.2081542
  29.0271516  46.1618413  51.0243607  29.1462188  46.5319680  51.9030138
  27.6853879  44.5424741  48.9425312  26.8496762  43.7888251  49.4466773
  28.7620783  44.1308914  48.2565075  29.3854696  44.8228456  47.8621059
  29.0824562  42.7343909  47.9528740  28.1595706  42.1536434  47.9516125
  29.7090428  42.6558053  46.5392235  30.6291304  43.2420078  46.5279785
  30.0117859  41.6300255  46.3210368  28.7812136  43.1440380  45.4019308
  28.4528354  44.1591141  45.6283801  29.5512426  43.2358855  44.0702670
  28.9596688  42.9254019  43.2089992  29.8668897  44.2619288  43.8814813
  30.4468723  42.6157307  44.0849834  27.5102460  42.2762728  45.2775525
  27.2374159  42.0657853  44.2438660  27.6258332  41.3135193  45.7720708
  26.6590112  42.7791030  45.7372896  29.9947019  42.0717798  49.0042404
  30.3525602  40.9109621  48.8121319  30.3530388  42.7846162  50.0879082
  30.0039544  43.7270048  50.1958933  31.2113727  42.2876116  51.1693579
  32.1491341  41.9678866  50.7159173  31.5301517  43.4098338  52.2004856
  30.5873448  43.8398131  52.5417098  32.2935441  42.9460657  53.4603182
  32.6405215  43.7933284  54.0516106  31.6547946  42.3559052  54.1166037
  33.1669623  42.3464814  53.2011267  32.3174330  44.5437868  51.5306733
  32.5675173  45.3344300  52.2384043  33.2447694  44.1664503  51.1016916
  31.7417017  45.0013670  50.7281349  30.5975475  41.0737613  51.8993648
  29.4104326  41.0862630  52.2258934  31.4379111  40.0523627  52.1198796
  32.3979401  40.1317406  51.8064317  31.0858932  38.7973169  52.7785430
  31.9747602  38.4136933  53.2786224  30.3294305  38.9558822  53.5491449
  30.5963563  37.7279821  51.7939736  30.4019636  36.5898254  52.2195271
  30.4059376  38.0581562  50.5041613  30.5805464  39.0034312  50.1919225
  29.9972045  37.0965527  49.4821389  29.3430391  36.3490089  49.9363381
  29.1949369  37.7967936  48.3724473  29.7599450  38.6275456  47.9515401
  29.0363272  37.0997133  47.5473733  27.8170646  38.2566386  48.8660102
  27.2640329  37.3894125  49.2301089  27.9443167  38.9211792  49.7218068
  26.9962131  38.9675176  47.7814278  27.4618105  39.9270463  47.5619060
  27.0464686  38.3964418  46.8538440  25.5184486  39.1803780  48.1575469
  24.9945732  39.6642270  47.3323168  25.0300322  38.2194820  48.3219287
  25.3492904  40.0118484  49.3650767  25.8074855  39.5678094  50.1489636
  25.7600907  40.9221168  49.2130879  24.3663426  40.1192313  49.5688154
  31.2080989  36.3779297  48.8919510  32.2317175  37.0103439  48.6266315
  31.0209055  35.0737932  48.6375744  30.1475582  34.6349424  48.8881368
  31.9343196  34.2723453  47.8362598  32.9371545  34.4318703  48.2304765
  31.5961815  32.7760918  47.9561142  30.5565605  32.6002111  47.6758944
  32.2082447  32.2371359  47.2291677  31.8681443  32.2048072  49.3627908
  32.8714127  32.4925893  49.6817218  31.1776190  32.6428389  50.0849390
  31.7820137  30.6768379  49.4713609  31.9337151  30.1401818  50.5650326
  31.5518432  29.9596794  48.3687280  31.4367713  30.4138485  47.4742752
  31.5012083  28.9528812  48.4248216  31.8972236  34.7143304  46.3694152
  30.8275567  35.0287875  45.8454740  33.0792242  34.7122012  45.7497514
  33.9064610  34.4165000  46.2521545  33.2766940  35.0449223  44.3474846
  32.3193457  35.0806049  43.8229838  34.0059605  36.4061563  44.1740649
  34.2591082  36.5213634  43.1185496  33.0608825  37.5706311  44.4944254
  33.5735749  38.5304327  44.4296001  32.2261029  37.5978955  43.7939473
  32.6390370  37.4719648  45.4926305  35.3400911  36.5310561  44.9405790
  35.7926292  37.5054928  44.7625446  35.1925414  36.4386535  46.0163187
  36.0685176  35.7795112  44.6357101  34.1237349  33.9598998  43.6881594
  34.9161941  33.2935470  44.3567462  33.9455265  33.8316632  42.3690967
  33.2763398  34.4088407  41.8803060  34.7644005  32.9690834  41.5399603
  35.7595088  32.9980855  41.9727655  34.2068541  31.5216239  41.5486791
  34.9678851  30.8491659  41.1521138  34.0629260  31.2107556  42.5840498
  32.8911430  31.3113850  40.7539344  32.1059396  31.9394328  41.1762761
  33.0217812  31.6384652  39.7218117  32.3794219  29.8637332  40.7334470
  31.8092589  29.4844561  39.6858622  32.5522092  29.1479809  41.7445237
  34.8776238  33.5611876  40.1343888  34.0020795  34.3147396  39.7053685
  35.9421171  33.1569721  39.4309594  36.6247753  32.5407306  39.8521224
  36.1072904  33.4205003  38.0085362  35.1242076  33.3268526  37.5421252
  36.6055225  34.8685151  37.7586629  36.3600318  35.1206651  36.7253137
  36.0311684  35.5797584  38.3535447  38.0903306  35.1704244  37.9124577
  38.9724636  34.9061556  36.8443920  38.6007936  34.4515047  35.9393285
  40.3298992  35.2605760  36.9319685  40.9891401  35.0571364  36.1005373
  40.8091137  35.9100359  38.0827262  42.1155226  36.2954179  38.1496472
  42.5877706  36.1475228  37.3251086  39.9383829  36.1649167  39.1611773
  40.3099832  36.6550226  40.0487783  38.5825604  35.7878138  39.0816567
  37.9164074  35.9987076  39.9051724  36.9855233  32.3265795  37.3904042
  37.9194431  31.8411229  38.0329241  36.6601605  31.9785411  36.1356045
  35.8852738  32.4337282  35.6766609  37.3907497  31.0065233  35.3322970
  37.5993543  30.1307475  35.9509268  36.5075222  30.5577338  34.1601182
  37.0219668  29.8199745  33.5420470  35.5879292  30.0942108  34.5191684
  36.2290481  31.3937768  33.5179608  38.7125795  31.5955573  34.8220628
  38.7116567  32.6462864  34.1802681  39.8070553  30.8768322  35.0977564
  39.7137029  30.0221073  35.6344058  41.1477422  31.1466915  34.5835341
  41.3505436  32.2166479  34.6565545  42.1666761  30.3733237  35.4404664
  41.9036058  29.3183878  35.4199440  43.1621781  30.4537973  35.0034611
  42.2420854  30.8333267  36.8984512  42.6026064  31.8618385  36.9474537
  41.2305389  30.8364003  37.3016860  43.1116629  29.9247710  37.7830045
  43.0984543  30.3006027  38.8037615  42.6429741  28.9429482  37.8323780
  44.5735533  29.7903779  37.3271239  44.6334908  29.3346231  36.3386113
  45.0415756  30.7720307  37.2626332  45.3479826  28.9522632  38.2580116
  46.3012184  28.8783973  37.9328941  45.3334865  29.3651922  39.1797781
  44.9354677  28.0307508  38.2937780  41.2816477  30.7193311  33.1131081
  40.3759653  30.0947861  32.5575725  42.4489996  31.0371908  32.5309082
  43.1323517  31.5564556  33.0624381  42.8504664  30.7019358  31.1632129
  42.1568698  31.2151643  30.4950324  44.2837512  31.2445083  30.9456015
  44.4721529  32.1133298  31.5796955  45.0055208  30.5048528  31.2945891
  44.6201185  31.5613312  29.4715034  45.7017929  31.6599652  29.3706386
  44.3380985  30.7196825  28.8353444  43.9965829  32.8631472  28.9321961
  43.7861313  33.8064600  29.7290324  43.7517570  32.9024994  27.7063328
  42.7916825  29.1852596  30.8648829  42.3867791  28.8073683  29.7661380
  43.1675135  28.3591612  31.8585240  43.4552991  28.7566337  32.7405433
  43.1760160  26.8904019  31.8041562  43.4650102  26.6121137  30.7891926
  44.2492651  26.2729908  32.7520632  44.1826187  25.1840784  32.7276279
  45.2303397  26.5084166  32.3378972  44.2572553  26.7192065  34.2299118
  43.2286453  27.2309630  34.7182731  45.2750039  26.4424145  34.8995954
  41.7869418  26.2465204  32.0325341  41.6602277  25.0354169  31.8580581
  40.7824905  27.0507669  32.4221432  40.9690287  28.0381095  32.5361696
  39.4070161  26.6199878  32.6594312  38.7444120  27.4285960  32.3499906
  39.1504789  25.7539258  32.0465019  39.1275991  26.2971667  34.1366423
  37.9552250  26.1689958  34.4910266  40.1559498  26.1920043  35.0044290
  41.1030131  26.3352719  34.6783317  39.9848797  26.0182284  36.4519672
  39.2112737  25.2611690  36.5939527  41.2801331  25.4551347  37.0833308
  41.0407932  24.9819311  38.0354982  41.7081994  24.6732613  36.4545485
  42.2670361  26.4325788  37.3427678  42.6349125  26.7219041  36.4972077
  39.4992870  27.3214458  37.1116869  39.7529668  28.4060392  36.5898577
  38.7918524  27.1874195  38.2394391  38.6343405  26.2740299  38.6382806
  38.1735067  28.3141079  38.9298201  38.0252455  29.1478790  38.2406690
  36.7835456  27.8807277  39.4351554  36.8727462  27.0065788  40.0826475
  36.3621025  28.6753173  40.0549693  35.8004175  27.5868448  38.2885269
  35.6808983  28.4878459  37.6855965  36.2099177  26.8265828  37.6221514
  34.4303843  27.1215762  38.7938053  34.5456433  26.1664831  39.3090892
  34.0721782  27.8265350  39.5430812  33.4064335  26.9777786  37.6558879
  33.3307049  27.9123029  37.0996006  33.7255591  26.2064794  36.9540637
  32.0679754  26.6409493  38.1699054  31.7651419  27.3845391  38.7888336
  31.4167533  26.5599851  37.4020236  32.1041300  25.7712723  38.6820936
  39.0601198  28.7863969  40.0863046  39.3789504  27.9844641  40.9656304
  39.3619663  30.0980257  40.1101675  39.0607636  30.6920013  39.3489606
  39.7552283  30.7849758  41.3424830  40.4752536  30.1735777  41.8902091
  40.3799387  32.1698091  41.0788133  39.6435812  32.8399405  40.6298427
  40.6535914  32.6158301  42.0350640  41.6082610  32.1385573  40.1739808
  42.2778473  31.3891136  40.5972186  41.3372273  31.7966513  39.1847573
  42.3540813  33.4763508  40.0772261  42.8980448  33.5817963  39.1384535
  41.5993254  34.2572675  40.0954366  43.1747993  33.7669509  41.2622757
  43.3356935  32.9822749  41.8842996  43.7923666  34.9235986  41.5633682
  43.6851675  36.0191118  40.7992104  43.1232682  35.9972672  39.9573333
  44.1724569  36.8681170  41.0489145  44.5483678  34.9777246  42.6627105
  44.6282630  34.1544693  43.2511666  45.0567704  35.8158871  42.9036015
  38.4958948  30.9952334  42.1733746  37.5167878  31.4954877  41.6298554
  38.5581652  30.6330027  43.4544466  39.3989046  30.2120073  43.8252972
  37.4994018  30.8778501  44.4247448  36.6691992  31.4175958  43.9698027
  36.9665229  29.5422254  45.0017298  36.2558780  29.7601043  45.8010655
  36.2440704  28.6961310  43.9412391  35.8378212  27.7836201  44.3779616
  35.4127323  29.2466499  43.5008451  36.9144634  28.4048232  43.1312743
  37.9984807  28.7528111  45.5640983  38.2587719  29.1319685  46.4133363
  38.0856960  31.7482523  45.5469289  39.2918231  31.7088452  45.7976209
  37.2216154  32.5628358  46.1591121  36.2445778  32.5590597  45.8966216
  37.6337611  33.5655826  47.1285933  38.2733365  33.1335629  47.8994521
  38.1856487  34.3501105  46.6119407  36.3980322  34.1892893  47.7685722
  35.2764421  33.7100150  47.5986404  36.6292326  35.2852816  48.5039315
  37.5792872  35.6169794  48.6146878  35.5994377  36.0760278  49.1650999
  34.6598497  35.9602428  48.6229318  35.3914894  35.5571541  50.6078932
  34.8970556  34.5852047  50.5713033  36.3720882  35.3766870  51.0496482
  34.6111804  36.4966616  51.5498298  35.2378985  37.3402418  51.8438536
  33.7496849  36.9128566  51.0287289  33.9834253  35.7296106  53.0647292
  35.5259143  35.1330301  53.7969651  35.3036575  34.6344874  54.7395356
  36.0157939  34.4100830  53.1460738  36.2095089  35.9631494  53.9798814
  35.9606331  37.5613747  49.1028945  37.1229587  37.9188634  49.2961482
  34.9287656  38.3907666  48.8915285  34.0066003  38.0001714  48.7442854
  34.9827455  39.8441932  49.0000707  35.8613964  40.2137560  48.4714291
  33.7034190  40.5008945  48.4106109  32.8497143  40.2271296  49.0320666
  33.7974882  42.0309467  48.3860089  32.8974973  42.4789162  47.9638195
  33.9567905  42.4723492  49.3687864  34.6381922  42.3083896  47.7582716
  33.3872164  40.0114244  46.9903658  32.4917829  40.4938000  46.5973561
  34.2039589  40.2159898  46.3001407  33.1996892  38.9427043  46.9869095
  35.0631040  40.2220238  50.4928290  34.1585731  39.8647345  51.2477815
  36.1534927  40.8897661  50.8957914  36.8506707  41.1703338  50.2184506
  36.4586581  41.1573302  52.3036727  35.7875122  40.5787624  52.9376406
  37.9026975  40.7155282  52.6748804  38.0705844  41.0170413  53.7090612
  38.0247457  39.1800712  52.6489345  38.9820172  38.8472443  53.0494422
  37.2452954  38.7099323  53.2492817  37.9398509  38.7906464  51.6363605
  39.0202153  41.3876324  51.8395218  39.0266833  40.9756433  50.8306480
  38.8235272  42.4523991  51.7277958  40.4193738  41.2438300  52.4543766
  41.1281669  41.9051085  51.9560060  40.4181738  41.5043274  53.5128135
  40.7975382  40.2258922  52.3578662  36.2504321  42.6233558  52.7287196
  36.0202089  42.8445790  53.9176934  36.2950607  43.5803199  51.7841276
  36.4633460  43.3309664  50.8189448  36.0746330  45.0057930  52.0510113
  35.2772699  45.1029165  52.7903712  37.3567548  45.6892688  52.5792968
  38.2323636  45.3451370  52.0330858  37.3172056  46.7685542  52.4232361
  37.6019610  45.4870350  54.0445873  36.6892043  45.9164211  55.0141773
  37.2322104  45.5569919  56.1676508  36.7837943  45.7568227  57.1288083
  38.4021816  44.9410893  56.0149018  39.0251575  44.6471328  56.7608607
  38.6750565  44.8873942  54.6633360  39.5764925  44.4416299  54.2679521
  35.5842853  45.7428344  50.8079493  35.8972113  45.3427093  49.6893130
  34.8568745  46.8398981  51.0632428  34.6772075  47.0875378  52.0255070
  34.4409661  47.8386377  50.0885441  34.6170099  47.4903370  49.0686323
  32.9338159  48.1082500  50.2831426  32.3950115  47.1637429  50.2235926
  32.7588208  48.4817136  51.2941257  32.3236406  49.0841739  49.2595174
  32.8248540  50.0498021  49.3079849  32.4752864  48.7024213  48.2488634
  30.8343298  49.3267781  49.5199819  30.4490257  49.7286274  50.6152640
  29.9901208  49.1103367  48.5118211  30.3368070  48.8016036  47.6114775
  29.0016953  49.2673438  48.6348044  35.2660813  49.1025611  50.3570518
  35.3429745  49.5435661  51.5055355  35.8454973  49.6775683  49.2934876
  35.7221678  49.2777925  48.3714322  36.5685067  50.9477695  49.3521000
  37.2356923  50.9434253  50.2160893  37.4118211  51.1545903  48.0573876
  36.7416150  51.1085551  47.1991257  38.1376785  52.5125964  47.9892674
  38.7697949  52.5777367  47.1028259  37.4445988  53.3515546  47.9411965
  38.7761106  52.6567562  48.8610565  38.4353129  50.0180545  47.8722369
  39.0185895  50.1576412  46.9636281  39.1321071  49.9771619  48.7100625
  37.9545888  49.0433031  47.7927379  35.5459898  52.0955531  49.4977218
  34.6357809  52.1732976  48.6763007  35.6793459  52.9396251  50.5408822
  36.4284858  52.8123371  51.2057779  34.7316256  54.0331616  50.8165798
  33.7452383  53.5811259  50.9404374  35.0723564  54.7890761  52.1190336
  36.0938740  55.1694674  52.0602524  34.4308013  55.6711334  52.1661083
  34.9226322  53.9745550  53.4216855  33.9519672  53.4768286  53.4281457
  35.6736619  53.1829330  53.4407377  35.0248942  54.8079969  54.7167153
  34.8280627  56.0449131  54.6675555  35.2932107  54.1809494  55.7636611
  34.6153190  55.0594299  49.6766784  33.5012395  55.4515270  49.3307078
  35.7696054  55.4707946  49.1278716  36.6402377  55.0919522  49.4725205
  35.8795469  56.4957102  48.0898033  35.1976216  57.3088917  48.3450279
  37.3011878  57.0562094  48.1236100  37.4396380  57.8532580  47.3921976
  37.5039298  57.4760843  49.1089479  38.0471555  56.2847039  47.9254879
  35.5036991  56.0221752  46.6738612  35.2489197  56.8712706  45.8202866
  35.4361564  54.6993537  46.4586074  35.6509516  54.0706972  47.2197808
  34.8813609  54.0702589  45.2623989  34.1775678  54.7469765  44.7767926
  35.9830331  53.7422404  44.2267140  36.8490910  53.2718505  44.6970892
  35.5722762  52.9828206  43.5622313  36.4091653  54.9244429  43.3361930
  35.5886807  55.6315516  43.2100216  37.2032898  55.4757219  43.8428318
  36.9038754  54.4736981  41.9498756  37.5277998  55.2578414  41.5177661
  37.5500124  53.6066925  42.0844088  35.7636593  54.1035953  40.9805742
  35.1236633  53.3330013  41.4067571  35.1319030  54.9726214  40.7959699
  36.2659534  53.6040506  39.6872139  36.8115555  52.7670196  39.8340456
  35.4837931  53.3817239  39.0863827  36.8371501  54.3092575  39.2446244
  34.1087565  52.8115645  45.6912544  34.7007785  51.7343736  45.6867277
  32.8136941  52.9536666  46.0717559  32.1006482  54.2243832  46.2170344
  31.7224921  54.5296565  45.2405344  32.7109066  55.0327762  46.6174909
  30.9538956  53.9148217  47.1662926  30.1140856  54.6032105  47.0723407
  31.3127145  53.9574388  48.1948347  30.6042552  52.4798303  46.8157028
  29.9526455  52.4703773  45.9405317  30.0752667  51.9767409  47.6256573
  31.9566867  51.8213324  46.4934519  32.3858857  51.4272600  47.4145232
  31.7908081  50.6558050  45.4962227  31.4291512  49.5584517  45.9148670
  32.0734329  50.9081986  44.2078599  32.3492618  51.8408282  43.9369438
  32.1232846  49.9108515  43.1412125  31.2322292  49.2872754  43.2287291
  32.0442226  50.6702730  41.7999865  31.8632433  49.9781698  40.9838471
  31.2058108  51.3674304  41.7982201  33.2339222  51.3684553  41.4890969
  33.7135402  50.8581916  40.8270043  33.3515183  48.9795488  43.2287743
  33.2712208  47.8532968  42.7415817  34.4425673  49.4613868  43.8489858
  34.4018065  50.3800179  44.2706237  35.7181762  48.7667370  43.9996665
  35.8149386  48.0099174  43.2279716  36.9176028  49.7477459  43.8633750
  36.8195305  50.5260371  44.6210607  38.2926668  49.0841886  44.0746109
  39.1043907  49.7903169  43.8926874  38.4233789  48.7140862  45.0906663
  38.4265194  48.2425408  43.3937867  36.9096108  50.4462998  42.4914538
  37.7395734  51.1472972  42.3986820  36.9969294  49.7203979  41.6825849
  35.9927506  51.0105889  42.3254288  35.7804361  48.0708062  45.3681069
  35.4197527  48.6692843  46.3834893  36.2377178  46.8114423  45.3480874
  36.5236334  46.3954826  44.4698210  36.3103053  45.9382507  46.5124054
  36.1869634  46.5216294  47.4262052  35.2176790  44.8602717  46.4296273
  35.3536231  44.2601581  45.5296163  35.3581444  44.1867505  47.2685389
  33.7844754  45.3441659  46.4745455  33.1532196  45.7617115  45.2881253
  33.6970321  45.7476067  44.3540118  31.8223958  46.2069174  45.3142130
  31.3517748  46.5342947  44.3992245  31.1120176  46.2225843  46.5272663
  29.8189641  46.6482597  46.5443010  29.4903257  46.9073859  45.6793198
  31.7319465  45.7962627  47.7160708  31.1811998  45.8086486  48.6436297
  33.0694402  45.3588604  47.6912549  33.5379036  45.0309190  48.6060804
  37.6562179  45.2186311  46.5796961  38.2595684  44.9329594  45.5457948
  38.0373918  44.8679323  47.8143616  37.4473125  45.1281360  48.5952703
  39.1278398  43.9555736  48.1324320  39.9140856  44.0550659  47.3874475
  39.7083836  44.3047719  49.5145516  38.9023026  44.2746950  50.2450766
  40.4049597  43.5246416  49.8217769  40.4289376  45.6349943  49.6800912
  40.5580629  46.5695682  48.6271110  40.1710462  46.3691727  47.6404836
  41.1913442  47.7835649  48.8469559  41.2726355  48.4961988  48.0416177
  41.7114677  48.0846722  50.0972019  42.2018925  49.0333912  50.2548879
  41.6067651  47.1732827  51.1393187  42.0175435  47.4101652  52.1084795
  40.9715311  45.9550471  50.9415694  40.8874896  45.2555942  51.7622275
  38.5912589  42.5191609  48.1505538  37.5232509  42.2850501  48.7169132
  39.3503920  41.5903546  47.5559255  40.2072296  41.8718466  47.0931376
  39.0399784  40.1663675  47.5005631  38.2262462  39.9417021  48.1898232
  38.6202116  39.7059945  46.0682843  39.3897346  40.0484255  45.3726368
  38.5025747  38.1690921  45.9133462  38.1350378  37.8919321  44.9283772
  39.4585787  37.6619314  46.0322849  37.8110589  37.7492556  46.6418153
  37.2884426  40.3660125  45.6399263  36.4727081  39.9099618  46.1994449
  37.2772318  41.4204724  45.9121443  36.9902434  40.2821601  44.1360686
  36.0382520  39.7836778  43.9533180  36.9237702  41.2795793  43.6996545
  37.7602265  39.7366995  43.5926786  40.2747744  39.3688043  47.9400364
  41.3693215  39.5900604  47.4226609  40.0468609  38.4135787  48.8507512
  39.1085874  38.2864436  49.2071055  41.0043216  37.3825167  49.2233183
  42.0187151  37.6970223  48.9716400  40.9253141  37.1712950  50.7535445
  41.2023631  38.0962136  51.2594638  39.8876639  36.9830991  51.0354550
  41.7804887  36.0155855  51.3100344  41.5572649  35.9022029  52.3680464
  41.4803332  35.0721221  50.8550876  43.2953140  36.2267780  51.1475264
  43.5580962  36.2948857  50.0906608  43.5651713  37.1886263  51.5840880
  44.1377369  35.1315013  51.8231014  45.1780814  35.4398284  51.8380583
  43.8379504  34.9973065  52.8622986  44.0543739  33.8359003  51.1283189
  44.6514602  33.1609771  51.5846089  43.0996202  33.5037081  51.1427331
  44.3450077  33.9511310  50.1654145  40.6550650  36.1133073  48.4353796
  39.6657820  35.4595821  48.7677581  41.4729233  35.7831228  47.4216268
  42.2577216  36.3753887  47.1926249  41.4034716  34.4928492  46.7328521
  40.3635074  34.1880562  46.6454703  41.9661928  34.5953988  45.3046331
  42.9656445  35.0330940  45.3150427  42.0750010  33.5899636  44.9022717
  41.0868394  35.3475550  44.3239050  41.3238853  36.7076950  44.0440023
  42.1679922  37.2101362  44.4875330  40.4674318  37.4015386  43.2011083
  40.6549600  38.4422644  42.9887005  39.3522486  36.7690033  42.6610522
  38.6743818  37.3173742  42.0249901  39.0863369  35.4388724  42.9553848
  38.2099414  34.9583420  42.5443865  39.9367820  34.7277407  43.7904032
  39.7154304  33.6978219  44.0266058  42.1230180  33.4051837  47.5422233
  43.1303930  33.6875810  48.1871545  41.5882914  32.1775947  47.4880595
  40.7555609  32.0263215  46.9303334  42.0549531  31.0069688  48.2448196
  42.1627634  31.3275957  49.2841465  41.0210655  29.8498952  48.2103509
  40.9341347  29.4841817  47.1856267  41.3793603  29.0154136  48.8151023
  39.6050100  30.1963645  48.7120988  39.4701133  31.1131230  49.5516122
  38.6821548  29.4352162  48.3472530  43.4443432  30.4859136  47.8289655
  44.0630625  29.7681360  48.6132197  43.9122282  30.8558728  46.6262354
  43.3518312  31.4640729  46.0441205  45.1798750  30.4216241  46.0308090
  45.5035740  29.5106644  46.5361409  45.0197133  30.0493872  44.5259612
  45.9588357  29.6529421  44.1359018  44.3165644  29.2168580  44.4690243
  44.4845905  31.1218235  43.5552270  44.1102586  32.2270442  44.0042257
  44.4257370  30.8066303  42.3461217  46.3319250  31.4340194  46.2287245
  47.4287418  31.1572735  45.7420547  46.0920147  32.5784152  46.8976553
  45.1740318  32.7696107  47.2764569  47.0926172  33.6410907  47.0183338
  48.0638331  33.1596512  47.1536438  47.1385358  34.5087871  45.7277973
  47.0259009  33.8622540  44.8554760  46.2584381  35.1529706  45.7004171
  48.3921899  35.3728331  45.4932557  49.2929031  35.4157019  46.3603746
  48.4285799  36.0118169  44.4207668  46.8341549  34.4855892  48.2769522
  45.7036404  34.9096791  48.5159161  47.9114719  34.7501893  49.0330427
  48.8072023  34.3765452  48.7518697  47.9438540  35.6831022  50.1604917
  46.9958959  35.5583423  50.6796451  49.0180025  35.2904302  51.2021455
  49.3359930  36.1510629  51.7934411  48.5359487  34.6207602  51.9121499
  50.2581678  34.5783320  50.6865340  51.0767010  35.1608965  49.6954260
  50.8269446  36.1253407  49.2777178  52.2061596  34.4852031  49.2492460
  52.8267856  34.9265985  48.4827132  52.5409182  33.2482522  49.7853423
  53.4217896  32.7300690  49.4342144  51.7532280  32.6743677  50.7737358
  52.0231717  31.7146500  51.1839518  50.6210974  33.3294556  51.2345539
  50.0212040  32.8724995  52.0074918  47.9418032  37.1766433  49.7986081
  47.7057748  37.9842271  50.6919663  48.1267621  37.5380826  48.5176909
  48.3093396  36.8308727  47.8187190  47.8774062  38.8999694  48.0322542
  48.3864107  39.6105431  48.6879931  48.4237062  39.0745460  46.6028245
  48.0434736  38.2934193  45.9468318  48.0564488  40.0130369  46.1860910
  49.9269147  39.1259816  46.5088424  50.7178320  37.9887586  46.5026376
  50.3823445  37.0277449  46.5144162  51.9852053  38.3914057  46.4560502
  52.8329631  37.7234916  46.4353783  52.0762627  39.7206869  46.4360227
  52.9287445  40.2603982  46.3946773  50.7799675  40.2086655  46.4644064
  50.5689240  41.2661463  46.4451458  46.3742882  39.2172581  48.0515681
  45.5624339  38.3580189  47.7040995  46.0436696  40.4600498  48.4336536
  46.7618985  41.1109343  48.7169460  44.6789759  40.9759636  48.4118850
  43.9597565  40.1605352  48.5206415  44.4427239  42.0086575  49.5535624
  45.1533215  42.8234981  49.4260091  43.0362224  42.6479181  49.5233855
  42.8907220  43.3125148  50.3758612  42.8746625  43.2511856  48.6301651
  42.2523237  41.8897367  49.5540435  44.7458217  41.4140782  50.9477504
  45.8195275  41.2401184  51.0366488  44.5144092  42.1465824  51.7208932
  44.0247233  40.0895207  51.2480011  43.9469134  39.9176535  52.3197736
  43.0145941  40.0683354  50.8397166  44.5729715  39.2482653  50.8226962
  44.4503659  41.6587287  47.0578073  45.1073169  42.6536326  46.7719655
  43.5408554  41.0983447  46.2513400  43.0121178  40.2998042  46.5776751
  43.1722080  41.6051672  44.9302888  44.0680432  41.9821337  44.4430101
  42.6266025  40.4502924  44.0758318  41.8984317  39.8588057  44.6320869
  42.0948368  40.8438966  43.2072473  43.7464220  39.5667302  43.5686464
  44.3975246  38.6751606  44.4458397  44.0602631  38.5690715  45.4666604
  45.5117859  37.9415352  44.0086550  46.0116136  37.2789556  44.6971806
  45.9619288  38.0753776  42.6800397  47.0290537  37.3507775  42.2404659
  47.4979830  36.8833581  42.9448283  45.3012672  38.9473466  41.7947565
  45.6490604  39.0563728  40.7777382  44.1992778  39.6989747  42.2403264
  43.7205285  40.3952080  41.5673611  42.1644640  42.7431009  45.0494392
  41.3459647  42.7204625  45.9614152  42.2451611  43.7112420  44.1285989
  42.9448318  43.6608027  43.3981150  41.3834321  44.8847732  44.1182679
  40.6030101  44.7913238  44.8695426  42.1686812  46.1905303  44.4138613
  42.8774839  46.3707528  43.6048362  41.2240420  47.4049318  44.4822037
  41.7678083  48.3092181  44.7255544  40.7302315  47.5922889  43.5305197
  40.4556558  47.2661459  45.2433141  43.0005479  46.0933096  45.7074319
  43.5045797  47.0332942  45.9299065  42.3787159  45.8361137  46.5640930
  43.7792990  45.3345880  45.6261294  40.7269593  44.9885327  42.7320192
  41.4211751  45.2665641  41.7531923  39.4072540  44.7464955  42.6824617
  38.9023749  44.5511624  43.5377020  38.6083379  44.7623345  41.4551654
  39.1795867  45.1916055  40.6296249  38.1587112  43.3290445  41.0909063
  37.5662007  42.9236853  41.9126832  37.4842401  43.3698725  40.2339058
  39.2273499  42.3110751  40.7262068  40.4079843  42.6813157  40.0446650
  40.5970579  43.7103710  39.7786063  41.3573931  41.7054452  39.6891812
  42.2537892  41.9966507  39.1661291  41.1259104  40.3506306  39.9874331
  42.0345802  39.4036418  39.6172801  41.7415022  38.5075341  39.7938849
  39.9428913  39.9743276  40.6479140  39.7470235  38.9352683  40.8545188
  39.0013011  40.9509149  41.0201118  38.0872205  40.6474053  41.5069718
  37.3553664  45.6215426  41.6314604  36.7569018  45.6298397  42.7077584
  36.9440792  46.2533710  40.5218363  37.4994354  46.1804271  39.6814122
  35.6337807  46.8710970  40.3480827  35.3361406  47.3225798  41.2892430
  35.7077714  48.0129850  39.3013533  36.6143201  48.5928248  39.4850601
  35.8477718  47.5920696  38.3042881  34.5083064  48.9768075  39.2541626
  33.3620423  48.5183003  39.4368720  34.7474905  50.1594718  38.9221174
  34.6302844  45.7513393  40.0094151  34.7476589  45.1375560  38.9486394
  33.6895802  45.4984552  40.9369771  33.6559865  46.0681300  41.7716286
  32.6878710  44.4333015  40.8333760  33.0022198  43.7120176  40.0769565
  32.5618992  43.6944984  42.1853291  32.2368683  44.4018213  42.9474041
  31.7644026  42.9543563  42.1066405  33.8376259  42.9615822  42.6629527
  34.6098912  43.7149159  42.8213242  33.6022011  42.2833064  44.0272537
  34.4992815  42.3238186  44.6440483  32.8013742  42.7600965  44.5907691
  33.3348242  41.2315451  43.9178473  34.3725792  41.9549994  41.6242352
  34.7559889  41.0468038  42.0903883  33.6033440  41.6489033  40.9152900
  35.1923879  42.3915387  41.0537755  31.3099131  44.9388866  40.3729385
  30.5193037  44.1176578  39.9072842  31.0441797  46.2539092  40.4684920
  31.7536059  46.8835242  40.8191574  29.8355801  46.8831616  39.9273565
  29.0286724  46.1538836  39.8313647  29.3253236  48.0273096  40.8503205
  30.1273688  48.7478353  40.9673302  28.1103102  48.7968836  40.3011419
  27.8631012  49.6176023  40.9720514  28.2856224  49.2485545  39.3262414
  27.2383538  48.1482639  40.2165043  28.9879436  47.5078582  42.2599311
  28.6474760  48.3153971  42.9102946  28.2000547  46.7553270  42.2257420
  29.8552636  47.0568066  42.7386988  30.1865464  47.4037964  38.5178611
  30.4926875  48.5834980  38.3403345  30.2170743  46.4539059  37.5672288
  29.9574714  45.5157670  37.8387482  30.7258202  46.5753957  36.1989258
  31.8095740  46.6481232  36.3011436  30.3962080  45.2529525  35.4639707
  30.8814058  44.4295239  35.9887816  29.3248350  45.0626715  35.5431858
  30.7770133  45.1762970  33.9718993  30.4691312  44.2032007  33.5867536
  30.2026048  45.9084913  33.4038249  32.2782075  45.3655920  33.6975849
  32.6118589  46.3173634  34.1098819  32.8385563  44.5926037  34.2248650
  32.6006244  45.3145555  32.1964881  32.3764411  44.3262182  31.7930056
  31.9835595  46.0318981  31.6554664  34.0134089  45.6375259  31.9304555
  34.6075864  44.9707277  32.4032537  34.1882224  45.5948530  30.9366626
  34.2192714  46.5680585  32.2673275  30.2287157  47.8230275  35.4375482
  29.0193770  48.0223804  35.3199464  31.1841426  48.6164064  34.9290657
  32.1535037  48.3823236  35.0856873  30.8656977  49.8216634  34.1904518
  29.7834561  49.9249738  34.1118332  31.2758478  50.6867663  34.7114840
  31.2978985  49.7611846  33.1916301  37.7415680  31.4803049  94.3792121
  44.5837932  74.4301634  79.5086389  28.0501864  23.4610796  73.7687280
  72.7415680   0.4803049  57.3792121  71.5925124  46.6248378  88.0812413
  36.7926397  90.1271153  59.3719283  19.2724472  11.2868560  31.8475567
  37.6133584  51.7063529  86.7111685  16.2634012  46.7851744  10.0755315
  84.7352361  24.6096591  66.1377354  51.6624319  19.7947197  87.9098266
  68.7415680  72.4803049  76.3792121  25.7460710  74.9313486  11.4047967
  55.7415680  -1.5196951  43.3792121  -2.2584320  39.4803049  33.3792121
  91.7415680  53.4803049  27.3792121  41.7957208  13.4018886  14.9310843
   3.8007951  48.4679125  62.4509795  58.0841647  88.8558538  54.7253262
   2.3660852  69.8255355  32.7800568  77.3788610  12.7763814  38.8848827
  44.4676622   2.6375447  67.3037875  56.5629625  77.4901313  19.5045878
  21.2887646  38.5552612  84.5773521  84.8114625  46.9376065  68.3261049
  26.2463941  73.7135215  71.4306515  14.9522383  17.0172900  52.2830961
  33.1842712  87.0168580  32.3898882  49.7289380  31.1256750   7.3913808
  67.4023374  23.8379606  85.8819357  74.3138472  59.3894639  14.9310843
  52.2933359  46.9376067  94.8770436  12.9295611  75.0902745  36.0637038
  89.1195460  37.4139742  38.1359710  35.6769720  56.5031730   7.9679235
  40.1796722   5.1080769  31.4950091  76.4757892  76.8056841  48.4874291
  66.6637460   6.9203477  72.2310110   8.9134723  30.1087645  22.5516974
  32.7415680  17.4803049  88.3792121  35.7415680  15.4803049  80.3792121
  53.1528242  85.1472770  73.3161329  73.3828491  35.0409297  18.4346466
  61.7415680  63.4803049  88.3792121   6.0987489  59.4981801  18.0147587
   4.8628581  31.1045191  54.7561856  88.1182427  28.3295746  53.5990274
  76.3141279  75.5654514  30.5319564  22.3489468  82.0252051  55.6336908
  27.1516989  18.7268332  18.0512954  41.7989252  75.5763927  10.1344788
  59.8240764  13.2149302  24.4742733  55.0575695  88.1014570  38.0770280
  56.7415680  -3.5196951  58.3792121  89.4903474  55.4796821  45.9599179
  18.5594596  51.8500186  74.2114933   0.5322538  55.6577543  42.7181577
  27.8675933   6.7948949  44.2581626  80.3393523  33.9532166  78.2947252
  30.5922233  37.7733603   9.2762281  31.7415680  42.4803049  96.3792121
  76.9037008  59.8212139  75.6073996  24.0233078  83.1080268  35.1347324
  70.7415680   1.4803049  42.3792121  51.7415680  31.4803049  97.3792121
  50.0016030  27.6334262  91.1587269  37.4799739  82.4370163  75.9953490
  85.3196744  46.9831728  18.0654534  20.6346985  62.1534889   6.9387853
  27.2934333  11.7723884  65.8027679  67.0409989  80.0653177  63.1635101
  82.5542558  12.7682177  53.7018860   2.5635685  42.0952050  22.6771953
  58.3097405  55.3402692  12.4566878  10.1457355  60.1160850  57.3021609
  18.4169887  24.1208929  69.0730114  41.4596871  90.5057794  48.0804131
  85.8967884  65.5292456  32.3764496  10.5551307  22.4746727  38.1743379
  33.4042285  64.0897719  83.2903103  59.3480287  22.7205257  14.0973872
  75.9858190  17.7589634  72.8271798  38.8895624  84.7778463  20.6668498
  44.2181939   3.7909023  51.3524980  79.0409899  67.8287386  57.0878516
  16.2985444  70.5460602  19.6610200  78.7285258  28.1864271  31.0723051
  50.3213274  57.0889825  90.3849263  38.5937992  28.5409138   8.5282641
   2.5635683  42.0952052  49.2281343  67.0243956  83.8295416  41.6052937
  24.7415680  29.4803049  90.3792121  47.1582974  63.7971039   9.3491018
  50.6053695   9.7740216  75.6299352  48.7815270  92.7727500  63.1774095
  30.6948795   8.2005413  23.8597096  67.4437484  37.3520029  90.4746931
   0.9872654  56.8673967  30.7826089  71.8413181  46.4419478  11.9672831
  66.9790635  50.1667852  15.6828965  56.7415680  74.4803049  82.3792121
  19.0655516  33.3076540  14.3878831  89.1224996  45.0165985  50.6482848
  12.2426144  35.9941706  66.8744961  23.1819835  74.0931486  65.4358207
  63.1384381   6.1952246  34.8049443  60.2725499  13.2117222  35.0792034
  70.5924084  70.2147986  19.2855793  78.6053090  48.4014698  80.2780423
   9.7953227  69.8180851  46.7651936  77.1390364  10.7178091  62.0065235
  42.7415680  41.4803049  99.3792121  47.8833060  84.6956998  28.5856885
  41.9408394  87.2915291  35.4632954  87.8251643  40.9605238  27.4773792
  16.4540582  19.4369840  25.9763593  47.2067185   9.0300639  21.6453575
  23.6215613  11.8438061  55.5093048  28.3472546  52.7047055   6.2239556
  64.7415680  -0.5196951  64.3792121  26.8705754  49.7715177  88.2146012
   1.6349334  31.2236148  37.1055445  30.5383589  85.9264262  66.1377345
  71.7014320  55.8360438  63.6231213  83.6076055  21.1254141  44.6173889
  45.7162924  42.2113859   8.5760383  24.0375414  80.5343654  21.8515074
  62.7415680  52.4803049  92.3792121  61.7174597  13.6603217  80.3014066
  93.7415680  53.4803049  37.3792121  63.1553291  82.5996572  29.1707693
  17.6444404  61.7711399  65.0691604  40.7415680  20.4803049  94.3792121
  84.5752853  35.5366647  64.6893219  82.0644703  37.4532786  70.8091019
   9.4424112  48.1321872  15.4533967  28.9905327  86.3089862  48.2572717
  65.7415680  -3.5196951  50.3792121  83.6076055  67.1129894  44.6173886
  37.6133587   5.7187774  60.1602299  32.1308006  68.3862564   7.0746856
  45.4009753  66.1461173  85.6770906  18.4433294   9.9142176  42.5696813
  83.2110330  60.5139370  23.7680107  70.7415680  63.4803049  83.3792121
  48.9847011  20.8795260  11.1988036   2.1850285  51.6653298  53.0573098
   9.0161286  69.5173084  23.8597090  70.4755039  82.6000823  53.6256749
  31.6999108  57.8646500  72.2028576  45.3622482   3.4193587  36.6125715
  17.8032012  34.0951947  77.1094567  68.8370482  25.4741246  22.6245717
  59.3480287  68.7081010  14.0973868  63.7289349  79.6610173  72.0319161
  -2.2584320  48.4803049  29.3792121  13.9982206  25.8447898  61.0698015
  77.7415680   5.4803049  47.3792121  74.4786633  25.1384000  81.8307449
  58.5005622  34.8639446  13.1137648  40.8236016  90.0365332  67.8319193
  19.3334652  27.3319388  19.8008160  22.2637574  23.8515716  22.8631357
  25.5279674  70.3468311  48.1962958  24.7415680  22.4803049  83.3792121
  80.1793128  42.5285408  52.9401734  82.6898788  39.9960599  58.3230252
  33.8715098  73.2731441  79.3424043  35.4761748   8.6404292  69.8504226
  30.6203118   6.1952246  34.8049440  48.2203599  92.4212861  54.7561856
  59.0597350  38.7691152  94.5825945   1.4032392  66.6525539  40.3235568
  54.3284445   2.6211658  67.5501479  74.1986347  68.7840017  66.9717215
  45.7649982  52.6811941  10.8218759  82.7581785  34.9024833  21.1832039
   8.3049305  27.4593154  48.0834177  14.9663301  62.6875414  12.8479267
  11.9495358  48.6251200  67.3037869  46.4772036  77.8571428  16.2759968
  41.9605368  48.1321877  95.1062140  63.6195903  25.9747620  35.4632960
  80.5571049  76.6752307  38.3713785  44.7415680  14.4803049  86.3792121
  33.9213658  20.6649785  13.7726184  -2.2584320  45.4803049  40.3792121
  30.7415680  30.4803049  96.3792121  60.8620566  86.4944273  63.6231209
  22.9361783  43.9676283   6.7300623  51.7415680  -2.5196951  51.3792121
  92.7415680  43.4803049  42.3792121  85.8967882  19.5416705  58.9273888
  31.2108090  79.6610169  18.9300378  50.7415680  80.4803049  80.3792121
  26.7144767  44.7285946  76.6875911  77.5105616  69.5465941  23.8300755
  77.0522587  37.5215896  83.9323299  68.1950981  10.5155979  34.5188631
   2.7296814  33.0722777  27.1761637  57.7964076  88.8849973  46.1638703
  37.5538524  14.0702109  50.1366525  70.7415680  55.4803049  87.3792121
  16.9215333  69.2445265  54.6798766  82.5542558  58.7557931  53.7018857
  52.2239496  13.3876257  17.6571600   3.3947707  40.0373399  59.7546944
  61.1607029  26.4305989  90.3849266  66.6273804  61.7102375  14.0274732
  11.3151837  40.9688214  15.1532533  42.8457674  14.0489324  62.2540915
  43.7622876  14.3659979  62.5463536  42.7844377  12.5747587  62.2532041
  42.6449351  12.2061763  63.2640903  44.1613521  12.1031845  61.7760883
  44.9348175  12.5216084  62.4207406  44.3146132  12.3884393  60.7364928
  44.1757445  11.0153751  61.8529816  42.0179750  12.2134845  61.5757818
  41.8104693  14.5172856  63.1955713  41.7990771  13.8884891  64.0799690
  40.8388700  14.5692552  62.7174240  42.2495835  15.9174457  63.6295291
  43.2550717  15.8733685  64.0490057  42.2027354  16.6035097  62.7840993
  41.5513467  16.2527343  64.3982215  42.5277510  14.5472840  60.8995480
  42.4084972  13.7277220  60.1981482  43.7567403  15.3639546  60.4929826
  44.6390640  14.7234119  60.4721985  43.5716556  15.7552131  59.4915229
  43.8978183  16.1950086  61.1847574  41.6648638  15.2050605  60.9163044
  49.5714284  12.6212366  62.8870762  50.4879486  12.9383022  63.1793384
  49.5100987  11.1470629  62.8861888  49.3705961  10.7784805  63.8970751
  50.8870131  10.6754887  62.4090730  51.6604786  11.0939126  63.0537253
  51.0402742  10.9607435  61.3694775  50.9014055   9.5876793  62.4859663
  48.7436360  10.7857887  62.2087665  48.5361303  13.0895898  63.8285560
  48.5247381  12.4607934  64.7129537  47.5645310  13.1415594  63.3504087
  48.9752445  14.4897500  64.2625138  49.9807327  14.4456727  64.6819904
  48.9283964  15.1758140  63.4170840  48.2770077  14.8250385  65.0312062
  49.2534120  13.1195883  61.5325327  49.1341583  12.3000262  60.8311330
  50.4824013  13.9362589  61.1259673  51.3647250  13.2957161  61.1051833
  50.2973166  14.3275173  60.1245076  50.6234793  14.7673128  61.8177421
  48.3905248  13.7773647  61.5492891  43.5289119  13.7378431  54.2938053
  44.4454321  14.0549087  54.5860674  43.4675822  12.2636695  54.2929179
  43.3280796  11.8950871  55.3038041  44.8444966  11.7920952  53.8158021
  45.6179621  12.2105191  54.4604544  44.9977577  12.0773500  52.7762066
  44.8588890  10.7042858  53.8926954  42.7011196  11.9023953  53.6154956
  42.4936139  14.2061963  55.2352851  42.4822216  13.5773999  56.1196828
  41.5220145  14.2581660  54.7571378  42.9327280  15.6063565  55.6692429
  43.9382163  15.5622792  56.0887195  42.8858800  16.2924205  54.8238131
  42.2344912  15.9416450  56.4379353  43.2108956  14.2361948  52.9392618
  43.0916418  13.4166327  52.2378620  44.4398849  15.0528654  52.5326964
  45.3222085  14.4123227  52.5119123  44.2548002  15.4441239  51.5312367
  44.5809629  15.8839193  53.2244712  42.3480084  14.8939713  52.9560182
  50.2545730  12.3101473  54.9267900  51.1710932  12.6272129  55.2190522
  50.1932433  10.8359737  54.9259026  50.0537407  10.4673913  55.9367889
  51.5701577  10.3643994  54.4487868  52.3436231  10.7828234  55.0934391
  51.7234187  10.6496543  53.4091913  51.5845501   9.2765900  54.5256801
  49.4267806  10.4746995  54.2484803  49.2192749  12.7785006  55.8682698
  49.2078827  12.1497041  56.7526675  48.2476756  12.8304702  55.3901225
  49.6583890  14.1786607  56.3022276  50.6638773  14.1345834  56.7217042
  49.6115410  14.8647247  55.4567978  48.9601523  14.5139492  57.0709200
  49.9365566  12.8084990  53.5722465  49.8173028  11.9889370  52.8708468
  51.1655459  13.6251696  53.1656811  52.0478696  12.9846269  53.1448971
  50.9804612  14.0164281  52.1642215  51.3066239  14.4562236  53.8574559
  49.0736694  13.4662755  53.5890029  56.9802340  10.8824515  55.5597748
  57.8967542  11.1995171  55.8520369  56.9189043   9.4082779  55.5588873
  56.7794017   9.0396955  56.5697736  58.2958187   8.9367037  55.0817715
  59.0692842   9.3551276  55.7264238  58.4490798   9.2219585  54.0421761
  58.3102111   7.8488943  55.1586648  56.1524416   9.0470037  54.8814651
  55.9449359  11.3508048  56.5012545  55.9335437  10.7220083  57.3856522
  54.9733366  11.4027744  56.0231072  56.3840501  12.7509649  56.9352123
  57.3895383  12.7068877  57.3546889  56.3372020  13.4370289  56.0897826
  55.6858133  13.0862534  57.7039047  56.6622176  11.3808032  54.2052312
  56.5429638  10.5612412  53.5038315  57.8912069  12.1974738  53.7986658
  58.7735306  11.5569311  53.7778818  57.7061222  12.5887323  52.7972062
  58.0322849  13.0285278  54.4904406  55.7993304  12.0385797  54.2219876
  63.7058950   9.4547558  56.1927595  64.6224152   9.7718213  56.4850216
  63.6445653   7.9805821  56.1918720  63.5050627   7.6119997  57.2027583
  65.0214797   7.5090079  55.7147562  65.7949452   7.9274318  56.3594085
  65.1747408   7.7942627  54.6751608  65.0358721   6.4211985  55.7916495
  62.8781026   7.6193079  55.5144498  62.6705970   9.9231090  57.1342393
  62.6592047   9.2943125  58.0186369  61.6989976   9.9750786  56.6560919
  63.1097111  11.3232691  57.5681970  64.1151993  11.2791919  57.9876736
  63.0628630  12.0093331  56.7227673  62.4114743  11.6585577  58.3368894
  63.3878787   9.9531075  54.8382160  63.2686249   9.1335454  54.1368162
  64.6168680  10.7697781  54.4316506  65.4991916  10.1292353  54.4108665
  64.4317832  11.1610365  53.4301909  64.7579460  11.6008320  55.1234253
  62.5249915  10.6108839  54.8549723  50.9377175  11.9990581  46.9665038
  51.8542377  12.3161237  47.2587660  50.8763878  10.5248844  46.9656164
  50.7368852  10.1563020  47.9765027  52.2533022  10.0533102  46.4885006
  53.0267677  10.4717341  47.1331529  52.4065633  10.3385650  45.4489051
  52.2676946   8.9655008  46.5653939  50.1099252  10.1636102  46.2881941
  49.9024195  12.4674113  47.9079836  49.8910272  11.8386148  48.7923813
  48.9308201  12.5193809  47.4298363  50.3415336  13.8675715  48.3419414
  51.3470218  13.8234942  48.7614180  50.2946855  14.5536354  47.4965117
  49.6432968  14.2028600  49.1106338  50.6197012  12.4974098  45.6119603
  50.5004474  11.6778477  44.9105606  51.8486905  13.3140804  45.2053949
  52.7310141  12.6735376  45.1846109  51.6636057  13.7053388  44.2039353
  51.9897685  14.1451343  45.8971697  49.7568140  13.1551862  45.6287167
  57.6633785  10.5713623  47.5994886  58.5798987  10.8884279  47.8917507
  57.6020489   9.0971887  47.5986011  57.4625462   8.7286063  48.6094874
  58.9789632   8.6256144  47.1214853  59.7524287   9.0440383  47.7661376
  59.1322243   8.9108692  46.0818899  58.9933556   7.5378050  47.1983786
  56.8355862   8.7359145  46.9211789  56.6280805  11.0397155  48.5409683
  56.6166883  10.4109191  49.4253660  55.6564811  11.0916851  48.0628210
  57.0671946  12.4398757  48.9749261  58.0726829  12.3957984  49.3944027
  57.0203466  13.1259397  48.1294964  56.3689578  12.7751642  49.7436185
  57.3453622  11.0697140  46.2449450  57.2261084  10.2501519  45.5435453
  58.5743515  11.8863846  45.8383796  59.4566751  11.2458419  45.8175956
  58.3892668  12.2776431  44.8369200  58.7154295  12.7174385  46.5301544
  56.4824750  11.7274905  46.2617014  64.3890396   9.1436665  48.2324733
  65.3055598   9.4607321  48.5247354  64.3277099   7.6694929  48.2315858
  64.1882073   7.3009105  49.2424721  65.7046243   7.1979186  47.7544700
  66.4780897   7.6163425  48.3991223  65.8578854   7.4831734  46.7148746
  65.7190167   6.1101092  47.8313633  63.5612472   7.3082187  47.5541636
  63.3537415   9.6120198  49.1739531  63.3423493   8.9832233  50.0583507
  62.3821422   9.6639894  48.6958057  63.7928557  11.0121799  49.6079108
  64.7983439  10.9681026  50.0273874  63.7460076  11.6982439  48.7624811
  63.0946189  11.3474684  50.3766032  64.0710232   9.6420182  46.8779298
  63.9517694   8.8224562  46.1765300  65.3000125  10.4586888  46.4713644
  66.1823362   9.8181461  46.4505803  65.1149278  10.8499473  45.4699047
  65.4410905  11.2897428  47.1631391  63.2081360  10.2997947  46.8946861
  24.7182180  17.3987519  36.4742788  25.6347382  17.7158175  36.7665409
  24.6568883  15.9245783  36.4733913  24.5173857  15.5559959  37.4842776
  26.0338027  15.4530041  35.9962755  26.8072681  15.8714280  36.6409278
  26.1870637  15.7382589  34.9566800  26.0481951  14.3651947  36.0731688
  23.8904256  15.5633041  35.7959691  23.6829199  17.8671052  37.4157585
  23.6715277  17.2383087  38.3001562  22.7113206  17.9190748  36.9376112
  24.1220341  19.2672653  37.8497163  25.1275223  19.2231881  38.2691929
  24.0751860  19.9533293  37.0042866  23.4237973  19.6025538  38.6184087
  24.4002016  17.8971036  35.1197352  24.2809478  17.0775416  34.4183355
  25.6291909  18.7137742  34.7131698  26.5115146  18.0732315  34.6923858
  25.4441062  19.1050327  33.7117102  25.7702689  19.5448282  35.4049446
  23.5373144  18.5548801  35.1364916  31.4438790  15.9710562  37.1072635
  32.3603992  16.2881217  37.3995256  31.3825493  14.4968825  37.1063760
  31.2430467  14.1283001  38.1172623  32.7594637  14.0253083  36.6292602
  33.5329292  14.4437322  37.2739125  32.9127248  14.3105631  35.5896648
  32.7738561  12.9374989  36.7061535  30.6160866  14.1356083  36.4289538
  30.4085809  16.4394094  38.0487433  30.3971887  15.8106129  38.9331409
  29.4369816  16.4913790  37.5705959  30.8476951  17.8395695  38.4827010
  31.8531833  17.7954923  38.9021776  30.8008470  18.5256335  37.6372713
  30.1494583  18.1748581  39.2513934  31.1258626  16.4694078  35.7527199
  31.0066088  15.6498458  35.0513202  32.3548519  17.2860785  35.3461546
  33.2371756  16.6455357  35.3253705  32.1697672  17.6773369  34.3446949
  32.4959299  18.1171324  36.0379293  30.2629754  17.1271843  35.7694763
  38.1695400  14.5433604  37.7402482  39.0860602  14.8604260  38.0325103
  38.1082103  13.0691867  37.7393608  37.9687077  12.7006044  38.7502470
  39.4851247  12.5976125  37.2622450  40.2585902  13.0160364  37.9068973
  39.6383858  12.8828673  36.2226495  39.4995171  11.5098031  37.3391383
  37.3417477  12.7079125  37.0619385  37.1342420  15.0117136  38.6817280
  37.1228497  14.3829172  39.5661256  36.1626426  15.0636832  38.2035807
  37.5733561  16.4118738  39.1156858  38.5788443  16.3677965  39.5351624
  37.5265080  17.0979378  38.2702560  36.8751193  16.7471623  39.8843782
  37.8515237  15.0417121  36.3857047  37.7322699  14.2221500  35.6843049
  39.0805130  15.8583827  35.9791393  39.9628366  15.2178399  35.9583552
  38.8954282  16.2496411  34.9776796  39.2215910  16.6894366  36.6709140
  36.9886365  15.6994885  36.4024611  36.4186877  23.8704523  77.3808397
  37.3352079  24.1875179  77.6731018  36.3573580  22.3962787  77.3799523
  36.2178554  22.0276963  78.3908385  37.7342724  21.9247045  76.9028365
  38.5077379  22.3431284  77.5474888  37.8875335  22.2099593  75.8632410
  37.7486648  20.8368951  76.9797298  35.5908954  22.0350045  76.7025300
  35.3833897  24.3388056  78.3223195  35.3719975  23.7100091  79.2067172
  34.4117903  24.3907752  77.8441722  35.8225038  25.7389657  78.7562773
  36.8279921  25.6948885  79.1757539  35.7756558  26.4250297  77.9108475
  35.1242670  26.0742542  79.5249697  36.1006714  24.3688040  76.0262962
  35.9814176  23.5492420  75.3248964  37.3296607  25.1854746  75.6197308
  38.2119843  24.5449319  75.5989467  37.1445760  25.5767331  74.6182711
  37.4707387  26.0165286  76.3115056  35.2377842  25.0265805  76.0430526
  30.3761713  24.9870589  68.7875688  31.2926915  25.3041245  69.0798309
  30.3148416  23.5128852  68.7866814  30.1753390  23.1443029  69.7975676
  31.6917560  23.0413110  68.3095656  32.4652214  23.4597349  68.9542178
  31.8450171  23.3265658  67.2699701  31.7061484  21.9535016  68.3864589
  29.5483789  23.1516110  68.1092591  29.3408732  25.4554121  69.7290486
  29.3294810  24.8266157  70.6134462  28.3692739  25.5073817  69.2509012
  29.7799874  26.8555723  70.1630064  30.7854756  26.8114950  70.5824829
  29.7331393  27.5416363  69.3175766  29.0817506  27.1908608  70.9316987
  30.0581549  25.4854106  67.4330253  29.9389011  24.6658485  66.7316255
  31.2871442  26.3020812  67.0264599  32.1694679  25.6615384  67.0056758
  31.1020595  26.6933396  66.0250002  31.4282222  27.1331351  67.7182346
  29.1952677  26.1431870  67.4497817  37.1018323  23.5593631  69.4205535
  38.0183525  23.8764287  69.7128156  37.0405026  22.0851895  69.4196661
  36.9010000  21.7166071  70.4305523  38.4174170  21.6136152  68.9425503
  39.1908825  22.0320391  69.5872026  38.5706781  21.8988700  67.9029548
  38.4318094  20.5258058  69.0194436  36.2740399  21.7239153  68.7422438
  36.0665342  24.0277163  70.3620333  36.0551420  23.3989199  71.2464310
  35.0949349  24.0796859  69.8838860  36.5056484  25.4278765  70.7959911
  37.5111366  25.3837992  71.2154677  36.4588003  26.1139405  69.9505613
  35.8074116  25.7631650  71.5646835  36.7838159  24.0577148  68.0660100
  36.6645621  23.2381527  67.3646103  38.0128052  24.8743854  67.6594446
  38.8951289  24.2338427  67.6386605  37.8277205  25.2656439  66.6579849
  38.1538832  25.7054393  68.3512194  35.9209287  24.7154913  68.0827664
  43.8274933  22.1316673  70.0535382  44.7440135  22.4487329  70.3458004
  43.7661636  20.6574937  70.0526508  43.6266610  20.2889113  71.0635371
  45.1430780  20.1859194  69.5755350  45.9165435  20.6043434  70.2201873
  45.2963391  20.4711742  68.5359395  45.1574704  19.0981100  69.6524283
  42.9997010  20.2962195  69.3752285  42.7921953  22.6000206  70.9950180
  42.7808030  21.9712241  71.8794157  41.8205959  22.6519902  70.5168707
  43.2313094  24.0001807  71.4289758  44.2367976  23.9561034  71.8484524
  43.1844613  24.6862447  70.5835460  42.5330726  24.3354692  72.1976682
  43.5094770  22.6300190  68.6989947  43.3902232  21.8104570  67.9975950
  44.7384663  23.4466896  68.2924293  45.6207899  22.8061469  68.2716453
  44.5533816  23.8379481  67.2909697  44.8795443  24.2777436  68.9842041
  42.6465898  23.2877955  68.7157511  50.5531544  20.7039715  70.6865230
  51.4696745  21.0210371  70.9787851  50.4918247  19.2297979  70.6856355
  50.3523220  18.8612155  71.6965218  51.8687390  18.7582237  70.2085197
  52.6422045  19.1766476  70.8531720  52.0220001  19.0434785  69.1689243
  51.8831315  17.6704143  70.2854130  49.7253620  18.8685237  70.0082133
  49.5178563  21.1723248  71.6280027  49.5064641  20.5435283  72.5124004
  48.5462570  21.2242944  71.1498554  49.9569704  22.5724849  72.0619605
  50.9624587  22.5284077  72.4814371  49.9101224  23.2585489  71.2165308
  49.2587337  22.9077734  72.8306529  50.2351380  21.2023232  69.3319794
  50.1158842  20.3827612  68.6305797  51.4641273  22.0189938  68.9254140
  52.3464510  21.3784511  68.9046300  51.2790426  22.4102523  67.9239544
  51.6052053  22.8500478  69.6171888  49.3722508  21.8600997  69.3487358
  57.2788154  19.2762758  71.3195077  58.1953356  19.5933413  71.6117698
  57.2174857  17.8021021  71.3186202  57.0779831  17.4335197  72.3295065
  58.5944001  17.3305279  70.8415044  59.3678656  17.7489518  71.4861567
  58.7476612  17.6157827  69.8019090  58.6087925  16.2427185  70.9183977
  56.4510230  17.4408279  70.6411980  56.2435173  19.7446290  72.2609875
  56.2321251  19.1158325  73.1453851  55.2719180  19.7965986  71.7828401
  56.6826315  21.1447891  72.6949452  57.6881197  21.1007119  73.1144218
  56.6357834  21.8308531  71.8495155  55.9843947  21.4800777  73.4636376
  56.9607990  19.7746274  69.9649642  56.8415452  18.9550654  69.2635644
  58.1897883  20.5912980  69.5583988  59.0721120  19.9507553  69.5376147
  58.0047036  20.9825565  68.5569391  58.3308663  21.4223520  70.2501735
  56.0979118  20.4324039  69.9817205  31.0593158  24.6759696  60.8272826
  31.9758360  24.9930352  61.1195447  30.9979861  23.2017960  60.8263952
  30.8584835  22.8332136  61.8372814  32.3749005  22.7302217  60.3492794
  33.1483660  23.1486457  60.9939316  32.5281616  23.0154766  59.3096839
  32.3892929  21.6424123  60.4261727  30.2315235  22.8405218  60.1489729
  30.0240178  25.1443229  61.7687624  30.0126255  24.5155264  62.6531600
  29.0524184  25.1962925  61.2906151  30.4631319  26.5444830  62.2027202
  31.4686201  26.5004057  62.6221968  30.4162839  27.2305470  61.3572904
  29.7648951  26.8797715  62.9714126  30.7412995  25.1743213  59.4727391
  30.6220457  24.3547593  58.7713393  31.9702888  25.9909919  59.0661737
  32.8526124  25.3504492  59.0453896  31.7852041  26.3822504  58.0647140
  32.1113668  26.8220459  59.7579484  29.8784123  25.8320978  59.4894955
  37.7849769  23.2482738  61.4602673  38.7014970  23.5653394  61.7525294
  37.7236472  21.7741002  61.4593799  37.5841445  21.4055178  62.4702661
  39.1005616  21.3025260  60.9822641  39.8740270  21.7209499  61.6269164
  39.2538226  21.5877808  59.9426686  39.1149540  20.2147166  61.0591574
  36.9571845  21.4128260  60.7819576  36.7496788  23.7166271  62.4017471
  36.7382866  23.0878306  63.2861448  35.7780795  23.7685967  61.9235998
  37.1887929  25.1167872  62.8357049  38.1942812  25.0727100  63.2551815
  37.1419449  25.8028512  61.9902751  36.4905562  25.4520757  63.6043973
  37.4669605  23.7466255  60.1057238  37.3477067  22.9270635  59.4043241
  38.6959498  24.5632961  59.6991584  39.5782735  23.9227534  59.6783743
  38.5108651  24.9545546  58.6976987  38.8370278  25.3943501  60.3909332
  36.6040733  24.4044020  60.1224802  64.6876210  17.5374907  63.9922062
  65.6041412  17.8545563  64.2844683  64.6262913  16.0633171  63.9913188
  64.4867887  15.6947347  65.0022050  66.0032057  15.5917428  63.5142030
  66.7766711  16.0101668  64.1588553  66.1564668  15.8769977  62.4746075
  66.0175981  14.5039334  63.5910963  63.8598286  15.7020429  63.3138965
  63.6523229  18.0058440  64.9336860  63.6409307  17.3770475  65.8180837
  62.6807236  18.0578136  64.4555387  64.0914371  19.4060041  65.3676438
  65.0969253  19.3619268  65.7871204  64.0445890  20.0920681  64.5222140
  63.3932003  19.7412926  66.1363362  64.3696046  18.0358424  62.6376627
  64.2503508  17.2162804  61.9362629  65.5985939  18.8525130  62.2310973
  66.4809176  18.2119703  62.2103132  65.4135092  19.2437715  61.2296376
  65.7396719  19.6835670  62.9228720  63.5067174  18.6936189  62.6544191
  25.0167994  25.7925761  52.2340117  25.9333196  26.1096417  52.5262738
  24.9554697  24.3184025  52.2331242  24.8159671  23.9498201  53.2440105
  26.3323841  23.8468283  51.7560084  27.1058495  24.2652522  52.4006607
  26.4856451  24.1320831  50.7164130  26.3467765  22.7590189  51.8329017
  24.1890070  23.9571283  51.5557020  23.9815013  26.2609294  53.1754915
  23.9701091  25.6321329  54.0598891  23.0099020  26.3128990  52.6973441
  24.4206155  27.6610895  53.6094492  25.4261037  27.6170123  54.0289258
  24.3737674  28.3471535  52.7640195  23.7223787  27.9963780  54.3781416
  24.6987830  26.2909278  50.8794681  24.5795292  25.4713658  50.1780684
  25.9277723  27.1075984  50.4729028  26.8100960  26.4670557  50.4521187
  25.7426876  27.4988569  49.4714431  26.0688503  27.9386524  51.1646775
  23.8358958  26.9487043  50.8962245  31.7424604  24.3648804  52.8669964
  32.6589806  24.6819460  53.1592585  31.6811307  22.8907067  52.8661090
  31.5416281  22.5221243  53.8769952  33.0580451  22.4191325  52.3889932
  33.8315106  22.8375564  53.0336455  33.2113062  22.7043873  51.3493977
  33.0724375  21.3313231  52.4658865  30.9146680  22.5294325  52.1886867
  30.7071623  24.8332336  53.8084762  30.6957701  24.2044372  54.6928738
  29.7355630  24.8852032  53.3303289  31.1462765  26.2333938  54.2424340
  32.1517647  26.1893165  54.6619106  31.0994284  26.9194578  53.3970042
  30.4480397  26.5686823  55.0111264  31.4244440  24.8632321  51.5124529
  31.3051902  24.0436700  50.8110531  32.6534333  25.6799027  51.1058875
  33.5357570  25.0393599  51.0851034  32.4683486  26.0711611  50.1044278
  32.7945113  26.5109566  51.7976622  30.5615568  25.5210085  51.5292093
  38.4681214  22.9371846  53.4999811  39.3846416  23.2542502  53.7922432
  38.4067917  21.4630110  53.4990937  38.2672891  21.0944286  54.5099799
  39.7837061  20.9914367  53.0219779  40.5571716  21.4098606  53.6666302
  39.9369672  21.2766915  51.9823824  39.7980985  19.9036273  53.0988712
  37.6403290  21.1017368  52.8216714  37.4328234  23.4055378  54.4414609
  37.4214311  22.7767414  55.3258586  36.4612240  23.4575074  53.9633136
  37.8719375  24.8056980  54.8754187  38.8774257  24.7616207  55.2948953
  37.8250894  25.4917620  54.0299889  37.1737007  25.1409865  55.6441111
  38.1501051  23.4355363  52.1454376  38.0308513  22.6159742  51.4440379
  39.3790944  24.2522069  51.7388722  40.2614180  23.6116642  51.7180881
  39.1940096  24.6434654  50.7374125  39.5201724  25.0832608  52.4306470
  37.2872179  24.0933128  52.1621940  45.1937824  21.5094888  54.1329658
  46.1103026  21.8265544  54.4252280  45.1324527  20.0353152  54.1320784
  44.9929501  19.6667328  55.1429647  46.5093671  19.5637409  53.6549626
  47.2828326  19.9821648  54.2996149  46.6626282  19.8489957  52.6153671
  46.5237595  18.4759315  53.7318559  44.3659901  19.6740410  53.4546561
  44.1584844  21.9778421  55.0744456  44.1470922  21.3490456  55.9588433
  43.1868850  22.0298117  54.5962983  44.5975985  23.3780022  55.5084034
  45.6030868  23.3339249  55.9278800  44.5507505  24.0640662  54.6629737
  43.8993617  23.7132907  56.2770958  44.8757661  22.0078405  52.7784223
  44.7565123  21.1882785  52.0770226  46.1047554  22.8245111  52.3718569
  46.9870790  22.1839684  52.3510729  45.9196707  23.2157696  51.3703973
  46.2458334  23.6555651  53.0636317  44.0128789  22.6656170  52.7951787
  72.0964266  15.7987057  56.6649047  73.0129467  16.1157713  56.9571669
  72.0350969  14.3245321  56.6640173  71.8955942  13.9559497  57.6749036
  73.4120112  13.8529578  56.1869015  74.1854767  14.2713817  56.8315538
  73.5652723  14.1382126  55.1473060  73.4264037  12.7651484  56.2637948
  71.2686342  13.9632579  55.9865950  71.0611285  16.2670589  57.6063845
  71.0497363  15.6382625  58.4907822  70.0895292  16.3190285  57.1282372
  71.5002426  17.6672191  58.0403423  72.5057309  17.6231418  58.4598189
  71.4533946  18.3532831  57.1949125  70.8020059  18.0025076  58.8090347
  71.7784102  16.2970574  55.3103612  71.6591564  15.4774953  54.6089615
  73.0073995  17.1137280  54.9037958  73.8897232  16.4731853  54.8830118
  72.8223148  17.5049865  53.9023361  73.1484775  17.9447819  55.5955706
  70.9155230  16.9548339  55.3271176  25.6999439  25.4814869  44.2737255
  26.6164641  25.7985525  44.5659876  25.6386142  24.0073133  44.2728380
  25.4991116  23.6387309  45.2837243  27.0155286  23.5357390  43.7957222
  27.7889941  23.9541629  44.4403745  27.1687897  23.8209938  42.7561268
  27.0299210  22.4479296  43.8726155  24.8721516  23.6460391  43.5954158
  24.6646459  25.9498401  45.2152053  24.6532536  25.3210437  46.0996029
  23.6930465  26.0018097  44.7370579  25.1037600  27.3500003  45.6491630
  26.1092482  27.3059230  46.0686396  25.0569119  28.0360643  44.8037333
  24.4055232  27.6852888  46.4178554  25.3819276  25.9798386  42.9191819
  25.2626738  25.1602765  42.2177822  26.6109169  26.7965092  42.5126166
  27.4932405  26.1559665  42.4918325  26.4258321  27.1877677  41.5111569
  26.7519949  27.6275631  43.2043913  24.5190404  26.6376151  42.9359383
  39.1512660  22.6260953  45.5396949  40.0677862  22.9431609  45.8319570
  39.0899363  21.1519217  45.5388075  38.9504337  20.7833393  46.5496938
  40.4668507  20.6803475  45.0616917  41.2403161  21.0987714  45.7063440
  40.6201118  20.9656023  44.0220962  40.4812431  19.5925381  45.1385850
  38.3234736  20.7906475  44.8613852  38.1159679  23.0944486  46.4811747
  38.1045757  22.4656521  47.3655724  37.1443686  23.1464182  46.0030274
  38.5550821  24.4946087  46.9151325  39.5605703  24.4505315  47.3346091
  38.5082340  25.1806727  46.0697027  37.8568453  24.8298972  47.6838249
  38.8332496  23.1244470  44.1851514  38.7139958  22.3048850  43.4837517
  40.0622389  23.9411176  43.7785860  40.9445626  23.3005749  43.7578019
  39.8771542  24.3323761  42.7771263  40.2033169  24.7721716  44.4703608
  37.9703624  23.7822235  44.2019078  45.8769270  21.1983996  46.1726796
  46.7934472  21.5154651  46.4649418  45.8155973  19.7242259  46.1717922
  45.6760947  19.3556435  47.1826785  47.1925117  19.2526517  45.6946764
  47.9659772  19.6710756  46.3393287  47.3457728  19.5379065  44.6550809
  47.2069041  18.1648423  45.7715697  45.0491346  19.3629517  45.4943699
  44.8416289  21.6667528  47.1141594  44.8302367  21.0379563  47.9985571
  43.8700296  21.7187224  46.6360121  45.2807431  23.0669129  47.5481172
  46.2862313  23.0228357  47.9675938  45.2338950  23.7529769  46.7026875
  44.5825063  23.4022015  48.3168096  45.5589106  21.6967512  44.8181361
  45.4396569  20.8771892  44.1167364  46.7878999  22.5134218  44.4115707
  47.6702236  21.8728791  44.3907867  46.6028152  22.9046803  43.4101111
  46.9289779  23.3444758  45.1033455  44.6960234  22.3545277  44.8348925
  52.6025880  19.7707038  46.8056644  53.5191082  20.0877694  47.0979265
  52.5412583  18.2965301  46.8047769  52.4017557  17.9279478  47.8156632
  53.9181727  17.8249559  46.3276611  54.6916382  18.2433798  46.9723134
  54.0714338  18.1102107  45.2880657  53.9325651  16.7371465  46.4045544
  51.7747957  17.9352559  46.1273547  51.5672900  20.2390570  47.7471442
  51.5558977  19.6102606  48.6315418  50.5956906  20.2910266  47.2689968
  52.0064041  21.6392172  48.1811019  53.0118923  21.5951399  48.6005785
  51.9595561  22.3252812  47.3356722  51.3081673  21.9745057  48.9497943
  52.2845717  20.2690555  45.4511208  52.1653179  19.4494934  44.7497211
  53.5135610  21.0857261  45.0445554  54.3958846  20.4451833  45.0237714
  53.3284763  21.4769845  44.0430958  53.6546390  21.9167800  45.7363302
  51.4216845  20.9268319  45.4678772  59.3282491  18.3430080  47.4386491
  60.2447692  18.6600736  47.7309112  59.2669194  16.8688344  47.4377617
  59.1274167  16.5002520  48.4486479  60.6438338  16.3972601  46.9606459
  61.4172992  16.8156840  47.6052981  60.7970948  16.6825149  45.9210504
  60.6582262  15.3094507  47.0375392  58.5004567  16.5075602  46.7603394
  58.2929510  18.8113612  48.3801289  58.2815588  18.1825648  49.2645265
  57.3213517  18.8633308  47.9019815  58.7320651  20.2115214  48.8140866
  59.7375534  20.1674441  49.2335632  58.6852171  20.8975854  47.9686569
  58.0338284  20.5468099  49.5827790  59.0102327  18.8413597  46.0841056
  58.8909789  18.0217976  45.3827058  60.2392220  19.6580303  45.6775402
  61.1215457  19.0174876  45.6567561  60.0541373  20.0492888  44.6760805
  60.3803000  20.4890842  46.3693149  58.1473455  19.4991362  46.1008620
  66.0539101  16.9153122  48.0716338  66.9704303  17.2323778  48.3638959
  65.9925804  15.4411386  48.0707464  65.8530778  15.0725562  49.0816326
  67.3694948  14.9695643  47.5936306  68.1429603  15.3879883  48.2382829
  67.5227559  15.2548191  46.5540351  67.3838872  13.8817549  47.6705239
  65.2261177  15.0798644  47.3933241  65.0186120  17.3836655  49.0131136
  65.0072198  16.7548690  49.8975113  64.0470127  17.4356351  48.5349663
  65.4577262  18.7838256  49.4470714  66.4632144  18.7397483  49.8665480
  65.4108781  19.4698896  48.6016416  64.7594894  19.1191141  50.2157638
  65.7358937  17.4136639  46.7170903  65.6166399  16.5941019  46.0156905
  66.9648830  18.2303345  46.3105249  67.8472067  17.5897918  46.2897408
  66.7797983  18.6215930  45.3090652  67.1059610  19.0613885  47.0022997
  64.8730065  18.0714404  46.7338467  26.3830885  25.1703976  36.3134393
  27.2996087  25.4874632  36.6057014  26.3217588  23.6962240  36.3125518
  26.1822562  23.3276416  37.3234381  27.6986732  23.2246498  35.8354360
  28.4721386  23.6430737  36.4800883  27.8519343  23.5099046  34.7958406
  27.7130656  22.1368404  35.9123293  25.5552961  23.3349498  35.6351296
  25.3477904  25.6387509  37.2549191  25.3363982  25.0099544  38.1393167
  24.3761911  25.6907205  36.7767717  25.7869046  27.0389110  37.6888768
  26.7923928  26.9948338  38.1083534  25.7400565  27.7249750  36.8434471
  25.0886678  27.3741995  38.4575692  26.0650721  25.6687493  34.9588958
  25.9458183  24.8491873  34.2574960  27.2940614  26.4854199  34.5523304
  28.1763851  25.8448772  34.5315463  27.1089767  26.8766784  33.5508707
  27.4351394  27.3164739  35.2441051  25.2021849  26.3265258  34.9756521
  46.5600716  20.8873103  38.2123935  47.4765918  21.2043759  38.5046556
  46.4987419  19.4131367  38.2115060  46.3592393  19.0445543  39.2223923
  47.8756563  18.9415624  37.7343902  48.6491217  19.3599863  38.3790425
  48.0289173  19.2268172  36.6947947  47.8900487  17.8537530  37.8112835
  45.7322792  19.0518625  37.5340837  45.5247735  21.3556635  39.1538732
  45.5133813  20.7268671  40.0382709  44.5531742  21.4076332  38.6757259
  45.9638877  22.7558237  39.5878310  46.9693759  22.7117464  40.0073076
  45.9170396  23.4418877  38.7424013  45.2656509  23.0911122  40.3565234
  46.2420552  21.3856620  36.8578499  46.1228014  20.5660999  36.1564502
  47.4710445  22.2023326  36.4512845  48.3533682  21.5617899  36.4305005
  47.2859598  22.5935911  35.4498249  47.6121225  23.0333866  37.1430593
  45.3791680  22.0434385  36.8746063  27.0662330  24.8593084  28.3531531
  27.9827532  25.1763740  28.6454152  27.0049033  23.3851348  28.3522656
  26.8654007  23.0165524  29.3631519  28.3818177  22.9135605  27.8751498
  29.1552832  23.3319844  28.5198021  28.5350788  23.1988153  26.8355544
  28.3962101  21.8257511  27.9520431  26.2384407  23.0238606  27.6748434
  26.0309350  25.3276616  29.2946329  26.0195428  24.6988652  30.1790305
  25.0593356  25.3796312  28.8164855  26.4700491  26.7278218  29.7285906
  27.4755374  26.6837445  30.1480672  26.4232011  27.4138858  28.8831609
  25.7718123  27.0631103  30.4972830  26.7482167  25.3576601  26.9986096
  26.6289629  24.5380980  26.2972098  27.9772060  26.1743307  26.5920442
  28.8595296  25.5337880  26.5712601  27.7921213  26.5655892  25.5905845
  28.1182840  27.0053846  27.2838189  25.8853295  26.0154366  27.0153659
  33.7918941  23.4316126  28.9861378  34.7084143  23.7486782  29.2783999
  33.7305644  21.9574390  28.9852504  33.5910618  21.5888566  29.9961366
  35.1074788  21.4858647  28.5081346  35.8809442  21.9042887  29.1527869
  35.2607398  21.7711195  27.4685391  35.1218712  20.3980553  28.5850279
  32.9641017  21.5961648  28.3078281  32.7565960  23.8999659  29.9276176
  32.7452038  23.2711694  30.8120153  31.7849967  23.9519355  29.4494703
  33.1957102  25.3001260  30.3615754  34.2011984  25.2560487  30.7810520
  33.1488621  25.9861900  29.5161456  32.4974734  25.6354145  31.1302678
  33.4738777  23.9299643  27.6315943  33.3546239  23.1104023  26.9301945
  34.7028670  24.7466349  27.2250289  35.5851907  24.1060922  27.2042448
  34.5177823  25.1378934  26.2235692  34.8439450  25.5776889  27.9168036
  32.6109905  24.5877408  27.6483507  47.2432161  20.5762210  30.2521073
  48.1597363  20.8932866  30.5443694  47.1818864  19.1020474  30.2512198
  47.0423838  18.7334650  31.2621061  48.5588008  18.6304732  29.7741040
  49.3322663  19.0488971  30.4187563  48.7120619  18.9157280  28.7345085
  48.5731932  17.5426638  29.8509973  46.4154238  18.7407732  29.5737976
  46.2079181  21.0445743  31.1935870  46.1965258  20.4157778  32.0779847
  45.2363187  21.0965439  30.7154397  46.6470322  22.4447344  31.6275448
  47.6525204  22.4006572  32.0470214  46.6001841  23.1307984  30.7821151
  45.9487954  22.7800229  32.3962372  46.9251998  21.0745727  28.8975637
  46.8059460  20.2550107  28.1961640  48.1541891  21.8912433  28.4909983
  49.0365127  21.2507006  28.4702143  47.9691043  22.2825018  27.4895387
  48.2952671  22.7222973  29.1827731  46.0623126  21.7323492  28.9143201
  41.2006996  21.6928276  21.6588363  42.1172198  22.0098932  21.9510984
  41.1393700  20.2186539  21.6579489  40.9998673  19.8500716  22.6688352
  42.5162843  19.7470797  21.1808331  43.2897498  20.1655036  21.8254854
  42.6695454  20.0323345  20.1412376  42.5306767  18.6592703  21.2577264
  40.3729073  19.8573797  20.9805266  40.1654016  22.1611808  22.6003161
  40.1540094  21.5323844  23.4847138  39.1938022  22.2131504  22.1221688
  40.6045157  23.5613410  23.0342739  41.6100040  23.5172637  23.4537505
  40.5576677  24.2474050  22.1888441  39.9062790  23.8966295  23.8029663
  40.8826833  22.1911793  20.3042928  40.7634295  21.3716172  19.6028931
  42.1116726  23.0078499  19.8977274  42.9939962  22.3673071  19.8769433
  41.9265879  23.3991083  18.8962677  42.2527506  23.8389038  20.5895022
  40.0197961  22.8489557  20.3210492  37.4004137  31.9531873  85.1802864
  38.3169339  32.2702529  85.4725486  37.3390840  30.4790137  85.1793990
  37.1995814  30.1104313  86.1902853  38.7159984  30.0074394  84.7022832
  39.4894639  30.4258634  85.3469355  38.8692595  30.2926942  83.6626877
  38.7303908  28.9196300  84.7791765  36.5726213  30.1177395  84.5019767
  36.3651156  32.4215406  86.1217662  36.3537234  31.7927441  87.0061639
  35.3935163  32.4735102  85.6436189  36.8042298  33.8217007  86.5557240
  37.8097180  33.7776234  86.9752006  36.7573817  34.5077647  85.7102943
  36.1059930  34.1569892  87.3244164  37.0823973  32.4515390  83.8257429
  36.9631435  31.6319770  83.1243432  38.3113866  33.2682096  83.4191775
  39.1937103  32.6276669  83.3983935  38.1263019  33.6594681  82.4177179
  38.4524646  34.0992636  84.1109523  36.2195101  33.1093155  83.8424993
  44.1260747  30.5254915  85.8132712  45.0425949  30.8425571  86.1055333
  44.0647450  29.0513179  85.8123837  43.9252424  28.6827355  86.8232700
  45.4416594  28.5797436  85.3352679  46.2151249  28.9981676  85.9799202
  45.5949205  28.8649985  84.2956725  45.4560518  27.4919343  85.4121612
  43.2982824  28.6900437  85.1349615  43.0907767  30.9938448  86.7547509
  43.0793844  30.3650483  87.6391486  42.1191773  31.0458144  86.2766036
  43.5298908  32.3940049  87.1887087  44.5353790  32.3499277  87.6081853
  43.4830427  33.0800689  86.3432790  42.8316540  32.7292934  87.9574011
  43.8080584  31.0238432  84.4587276  43.6888046  30.2042812  83.7573279
  45.0370477  31.8405138  84.0521622  45.9193713  31.1999711  84.0313782
  44.8519629  32.2317723  83.0507026  45.1781257  32.6715678  84.7439370
  42.9451712  31.6816197  84.4754840  31.3578972  33.0697938  76.5870155
  32.2744174  33.3868594  76.8792776  31.2965675  31.5956202  76.5861281
  31.1570649  31.2270378  77.5970143  32.6734819  31.1240460  76.1090123
  33.4469474  31.5424699  76.7536646  32.8267430  31.4093008  75.0694168
  32.6878743  30.0362366  76.1859056  30.5301049  31.2343460  75.9087058
  30.3225992  33.5381471  77.5284953  30.3112069  32.9093506  78.4128930
  29.3509998  33.5901167  77.0503480  30.7617133  34.9383072  77.9624531
  31.7672015  34.8942300  78.3819297  30.7148652  35.6243712  77.1170233
  30.0634765  35.2735957  78.7311455  31.0398809  33.5681455  75.2324720
  30.9206271  32.7485835  74.5310723  32.2688702  34.3848161  74.8259066
  33.1511938  33.7442734  74.8051225  32.0837855  34.7760746  73.8244469
  32.4099482  35.2158701  75.5176814  30.1769937  34.2259220  75.2492284
  51.5348803  28.7867065  78.4859697  52.4514005  29.1037721  78.7782318
  51.4735506  27.3125329  78.4850823  51.3340480  26.9439505  79.4959685
  52.8504650  26.8409586  78.0079664  53.6239305  27.2593825  78.6526187
  53.0037261  27.1262134  76.9683710  52.8648574  25.7531492  78.0848598
  50.7070879  26.9512587  77.8076600  50.4995823  29.2550597  79.4274495
  50.4881900  28.6262633  80.3118471  49.5279829  29.3070293  78.9493021
  50.9386964  30.6552199  79.8614072  51.9441846  30.6111426  80.2808838
  50.8918483  31.3412839  79.0159775  50.2404596  30.9905084  80.6300996
  51.2168639  29.2850582  77.1314262  51.0976102  28.4654961  76.4300264
  52.4458532  30.1017288  76.7248608  53.3281769  29.4611861  76.7040767
  52.2607685  30.4929873  75.7234011  52.5869312  30.9327827  77.4166355
  50.3539767  29.9428347  77.1481826  58.2605413  27.3590107  79.1189544
  59.1770615  27.6760763  79.4112165  58.1992116  25.8848371  79.1180670
  58.0597090  25.5162547  80.1289532  59.5761260  25.4132628  78.6409512
  60.3495915  25.8316868  79.2856035  59.7293871  25.6985176  77.6013557
  59.5905184  24.3254534  78.7178445  57.4327490  25.5235629  78.4406447
  57.2252433  27.8273640  80.0604342  57.2138511  27.1985675  80.9448319
  56.2536439  27.8793336  79.5822869  57.6643574  29.2275241  80.4943920
  58.6698457  29.1834468  80.9138686  57.6175094  29.9135881  79.6489622
  56.9661206  29.5628126  81.2630844  57.9425250  27.8573624  77.7644109
  57.8232712  27.0378004  77.0630111  59.1715143  28.6740330  77.3578455
  60.0538379  28.0334903  77.3370614  58.9864296  29.0652915  76.3563858
  59.3125923  29.5050870  78.0496202  57.0796378  28.5151389  77.7811673
  25.3153808  34.1864004  67.9937446  26.2319009  34.5034660  68.2860067
  25.2540511  32.7122267  67.9928572  25.1145484  32.3436443  69.0037434
  26.6309654  32.2406525  67.5157414  27.4044309  32.6590764  68.1603937
  26.7842265  32.5259073  66.4761459  26.6453579  31.1528431  67.5926347
  24.4875884  32.3509525  67.3154349  24.2800827  34.6547536  68.9352244
  24.2686905  34.0259571  69.8196220  23.3084834  34.7067232  68.4570771
  24.7191968  36.0549138  69.3691822  25.7246851  36.0108365  69.7886588
  24.6723488  36.7409777  68.5237524  24.0209601  36.3902023  70.1378746
  24.9973644  34.6847521  66.6392011  24.8781106  33.8651900  65.9378013
  26.2263537  35.5014227  66.2326357  27.1086774  34.8608799  66.2118516
  26.0412690  35.8926811  65.2311760  26.3674317  36.3324766  66.9244104
  24.1344772  35.3425285  66.6559575  32.0410418  32.7587046  68.6267293
  32.9575620  33.0757702  68.9189914  31.9797121  31.2845310  68.6258419
  31.8402095  30.9159486  69.6367281  33.3566265  30.8129567  68.1487261
  34.1300920  31.2313806  68.7933784  33.5098876  31.0982115  67.1091306
  33.3710189  29.7251473  68.2256194  31.2132494  30.9232568  67.9484196
  31.0057437  33.2270578  69.5682091  30.9943515  32.5982614  70.4526068
  30.0341444  33.2790274  69.0900618  31.4448579  34.6272180  70.0021669
  32.4503461  34.5831407  70.4216435  31.3980098  35.3132820  69.1567371
  30.7466211  34.9625065  70.7708593  31.7230254  33.2570563  67.2721858
  31.6037716  32.4374942  66.5707861  32.9520147  34.0737269  66.8656204
  33.8343384  33.4331842  66.8448363  32.7669300  34.4649854  65.8641607
  33.0930927  34.9047808  67.5573952  30.8601382  33.9148328  67.2889422
  65.6693469  25.6202257  71.7916529  66.5858671  25.9372913  72.0839151
  65.6080172  24.1460521  71.7907655  65.4685146  23.7774697  72.8016518
  66.9849316  23.6744778  71.3136497  67.7583971  24.0929017  71.9583020
  67.1381927  23.9597326  70.2740542  66.9993240  22.5866684  71.3905430
  64.8415546  23.7847778  71.1133432  64.6340489  26.0885789  72.7331327
  64.6226566  25.4597825  73.6175304  63.6624495  26.1405485  72.2549854
  65.0731630  27.4887391  73.1670905  66.0786512  27.4446618  73.5865671
  65.0263149  28.1748031  72.3216607  64.3749262  27.8240276  73.9357829
  65.3513306  26.1185774  70.4371094  65.2320768  25.2990153  69.7357097
  66.5803199  26.9352480  70.0305440  67.4626435  26.2947052  70.0097600
  66.3952351  27.3265064  69.0290843  66.7213979  27.7663019  70.7223188
  64.4884434  26.7763539  70.4538658  25.9985253  33.8753111  60.0334584
  26.9150455  34.1923767  60.3257205  25.9371956  32.4011375  60.0325710
  25.7976930  32.0325551  61.0434572  27.3141100  31.9295632  59.5554552
  28.0875755  32.3479872  60.2001075  27.4673711  32.2148180  58.5158597
  27.3285024  30.8417538  59.6323485  25.1707329  32.0398633  59.3551487
  24.9632273  34.3436644  60.9749382  24.9518350  33.7148679  61.8593358
  23.9916279  34.3956340  60.4967909  25.4023414  35.7438245  61.4088960
  26.4078296  35.6997472  61.8283726  25.3554933  36.4298885  60.5634662
  24.7041046  36.0791130  62.1775884  25.6805090  34.3736628  58.6789149
  25.5612552  33.5541008  57.9775151  26.9094983  35.1903334  58.2723495
  27.7918219  34.5497907  58.2515654  26.7244135  35.5815919  57.2708898
  27.0505762  36.0213874  58.9641242  24.8176217  35.0314393  58.6956713
  66.3524915  25.3091364  63.8313667  67.2690117  25.6262020  64.1236289
  66.2911618  23.8349628  63.8304793  66.1516592  23.4663804  64.8413656
  67.6680762  23.3633885  63.3533635  68.4415416  23.7818125  63.9980158
  67.8213373  23.6486434  62.3137680  67.6824686  22.2755792  63.4302568
  65.5246991  23.4736886  63.1530570  65.3171934  25.7774897  64.7728465
  65.3058012  25.1486932  65.6572442  64.3455941  25.8294593  64.2946992
  65.7563076  27.1776498  65.2068043  66.7617958  27.1335725  65.6262809
  65.7094595  27.8637138  64.3613745  65.0580708  27.5129383  65.9754967
  66.0344751  25.8074881  62.4768232  65.9152213  24.9879261  61.7754235
  67.2634644  26.6241587  62.0702578  68.1457881  25.9836160  62.0494738
  67.0783797  27.0154172  61.0687981  67.4045424  27.4552127  62.7620326
  65.1715879  26.4652646  62.4935796  73.0781525  23.8814406  64.4643515
  73.9946727  24.1985062  64.7566136  73.0168228  22.4072670  64.4634640
  72.8773202  22.0386846  65.4743503  74.3937372  21.9356928  63.9863482
  75.1672027  22.3541167  64.6310005  74.5469983  22.2209476  62.9467528
  74.4081296  20.8478834  64.0632415  72.2503601  22.0459928  63.7860418
  72.0428545  24.3497939  65.4058312  72.0314622  23.7209974  66.2902289
  71.0712551  24.4017635  64.9276839  72.4819686  25.7499540  65.8397890
  73.4874568  25.7058768  66.2592656  72.4351205  26.4360180  64.9943593
  71.7837318  26.0852425  66.6084814  72.7601361  24.3797923  63.1098079
  72.6408824  23.5602303  62.4084082  73.9891254  25.1964629  62.7032425
  74.8714491  24.5559202  62.6824585  73.8040407  25.5877214  61.7017829
  74.1302034  26.0275169  63.3950173  71.8972489  25.0375688  63.1265643
  13.2303478  36.4196134  50.8072028  14.1468680  36.7366790  51.0994649
  13.1690181  34.9454398  50.8063153  13.0295155  34.5768574  51.8172016
  14.5459325  34.4738655  50.3291995  15.3193980  34.8922895  50.9738518
  14.6991936  34.7591204  49.2896041  14.5603249  33.3860561  50.4060928
  12.4025554  34.5841656  50.1288931  12.1950498  36.8879667  51.7486825
  12.1836575  36.2591702  52.6330802  11.2234504  36.9399363  51.2705352
  12.6341639  38.2881268  52.1826403  13.6396521  38.2440495  52.6021169
  12.5873158  38.9741908  51.3372106  11.9359271  38.6234153  52.9513327
  12.9123315  36.9179651  49.4526592  12.7930777  36.0984031  48.7512595
  14.1413208  37.7346357  49.0460938  15.0236444  37.0940930  49.0253098
  13.9562360  38.1258942  48.0446342  14.2823988  38.5656897  49.7378686
  12.0494443  37.5757416  49.4694156  19.9560088  34.9919176  51.4401875
  20.8725290  35.3089832  51.7324496  19.8946791  33.5177440  51.4393000
  19.7551765  33.1491616  52.4501863  21.2715935  33.0461698  50.9621842
  22.0450590  33.4645937  51.6068365  21.4248546  33.3314246  49.9225888
  21.2859859  31.9583604  51.0390775  19.1282165  33.1564698  50.7618778
  18.9207108  35.4602709  52.3816673  18.9093186  34.8314744  53.2660649
  17.9491114  35.5122405  51.9035199  19.3598249  36.8604310  52.8156250
  20.3653132  36.8163538  53.2351016  19.3129769  37.5464950  51.9701953
  18.6615881  37.1957195  53.5843174  19.6379925  35.4902693  50.0856440
  19.5187387  34.6707073  49.3842442  20.8669818  36.3069399  49.6790786
  21.7493054  35.6663972  49.6582945  20.6818971  36.6981984  48.6776189
  21.0080598  37.1379939  50.3708533  18.7751053  36.1480458  50.1024003
  73.7612971  23.5703514  56.5040653  74.6778173  23.8874170  56.7963274
  73.6999674  22.0961778  56.5031778  73.5604648  21.7275954  57.5140641
  75.0768818  21.6246035  56.0260620  75.8503472  22.0430274  56.6707143
  75.2301428  21.9098583  54.9864666  75.0912742  20.5367941  56.1029553
  72.9335047  21.7349036  55.8257556  72.7259990  24.0387046  57.4455450
  72.7146068  23.4099082  58.3299427  71.7543997  24.0906742  56.9673977
  73.1651132  25.4388648  57.8795028  74.1706014  25.3947875  58.2989794
  73.1182651  26.1249288  57.0340731  72.4668764  25.7741533  58.6481952
  73.4432807  24.0687031  55.1495217  73.3240269  23.2491410  54.4481220
  74.6722700  24.8853737  54.7429563  75.5545937  24.2448310  54.7221723
  74.4871853  25.2766322  53.7414967  74.8133480  25.7164276  55.4347311
  72.5803935  24.7264796  55.1662781  13.9134924  36.1085242  42.8469166
  14.8300126  36.4255898  43.1391787  13.8521627  34.6343505  42.8460291
  13.7126601  34.2657681  43.8569154  15.2290771  34.1627763  42.3689133
  16.0025425  34.5812002  43.0135656  15.3823382  34.4480311  41.3293179
  15.2434695  33.0749669  42.4458066  13.0857000  34.2730763  42.1686069
  12.8781943  36.5768774  43.7883963  12.8668021  35.9480809  44.6727940
  11.9065950  36.6288470  43.3102490  13.3173085  37.9770376  44.2223541
  14.3227967  37.9329603  44.6418307  13.2704604  38.6631015  43.3769244
  12.6190717  38.3123261  44.9910465  13.5954760  36.6068759  41.4923730
  13.4762222  35.7873138  40.7909733  14.8244653  37.4235465  41.0858076
  15.7067890  36.7830037  41.0650236  14.6393806  37.8148049  40.0843480
  14.9655433  38.2546004  41.7775824  12.7325888  37.2646523  41.5091294
  20.6391534  34.6808284  43.4799013  21.5556736  34.9978940  43.7721634
  20.5778237  33.2066548  43.4790138  20.4383211  32.8380724  44.4899001
  21.9547381  32.7350805  43.0018980  22.7282036  33.1535044  43.6465503
  22.1079992  33.0203353  41.9623026  21.9691305  31.6472711  43.0787913
  19.8113610  32.8453806  42.8015916  19.6038553  35.1491816  44.4213811
  19.5924631  34.5203852  45.3057787  18.6322560  35.2011512  43.9432337
  20.0429695  36.5493418  44.8553388  21.0484577  36.5052645  45.2748154
  19.9961214  37.2354058  44.0099091  19.3447327  36.8846303  45.6240312
  20.3211370  35.1791801  42.1253578  20.2018833  34.3596180  41.4239580
  21.5501263  35.9958507  41.7187924  22.4324500  35.3553080  41.6980083
  21.3650416  36.3871092  40.7173327  21.6912043  36.8269046  42.4105671
  19.4582498  35.8369566  42.1421141  60.9931196  26.1146537  47.2778096
  61.9096398  26.4317193  47.5700717  60.9317899  24.6404801  47.2769222
  60.7922873  24.2718977  48.2878084  62.3087043  24.1689058  46.7998064
  63.0821697  24.5873297  47.4444587  62.4619654  24.4541606  45.7602109
  62.3230967  23.0810964  46.8766997  60.1653272  24.2792059  46.5994999
  59.9578215  26.5830069  48.2192894  59.9464293  25.9542105  49.1036871
  58.9862222  26.6349766  47.7411421  60.3969357  27.9831671  48.6532472
  61.4024239  27.9390898  49.0727238  60.3500876  28.6692311  47.8078174
  59.6986989  28.3184556  49.4219396  60.6751032  26.6130054  45.9232661
  60.5558494  25.7934433  45.2218664  61.9040925  27.4296760  45.5167007
  62.7864162  26.7891333  45.4959166  61.7190078  27.8209345  44.5152410
  62.0451705  28.2607300  46.2084755  59.8122160  27.2707819  45.9400225
  67.7187806  24.6869579  47.9107943  68.6353008  25.0040235  48.2030565
  67.6574509  23.2127843  47.9099069  67.5179483  22.8442019  48.9207932
  69.0343653  22.7412100  47.4327911  69.8078308  23.1596340  48.0774434
  69.1876264  23.0264649  46.3931956  69.0487577  21.6534006  47.5096844
  66.8909882  22.8515101  47.2324846  66.6834825  25.1553112  48.8522741
  66.6720903  24.5265147  49.7366718  65.7118832  25.2072808  48.3741268
  67.1225967  26.5554713  49.2862319  68.1280849  26.5113940  49.7057085
  67.0757486  27.2415353  48.4408022  66.4243599  26.8907598  50.0549243
  67.4007642  25.1853096  46.5562508  67.2815104  24.3657476  45.8548511
  68.6297535  26.0019802  46.1496854  69.5120772  25.3614375  46.1289014
  68.4446688  26.3932387  45.1482258  68.7708315  26.8330342  46.8414602
  66.5378770  25.8430861  46.5730072  74.4444416  23.2592621  48.5437791
  75.3609618  23.5763277  48.8360412  74.3831119  21.7850885  48.5428916
  74.2436093  21.4165061  49.5537779  75.7600263  21.3135143  48.0657758
  76.5334918  21.7319382  48.7104281  75.9132874  21.5987691  47.0261804
  75.7744187  20.2257049  48.1426691  73.6166493  21.4238143  47.8654694
  73.4091436  23.7276154  49.4852588  73.3977513  23.0988189  50.3696565
  72.4375442  23.7795850  49.0071115  73.8482577  25.1277755  49.9192166
  74.8537459  25.0836983  50.3386932  73.8014096  25.8138395  49.0737869
  73.1500209  25.4630640  50.6879090  74.1264253  23.7576138  47.1892355
  74.0071715  22.9380518  46.4878358  75.3554146  24.5742844  46.7826701
  76.2377382  23.9337417  46.7618861  75.1703299  24.9655429  45.7812105
  75.4964926  25.4053384  47.4744449  73.2635381  24.4153903  47.2059919
  14.5966369  35.7974349  34.8866304  15.5131571  36.1145005  35.1788925
  14.5353072  34.3232613  34.8857429  14.3958046  33.9546789  35.8966292
  15.9122216  33.8516870  34.4086271  16.6856871  34.2701110  35.0532794
  16.0654827  34.1369418  33.3690317  15.9266140  32.7638776  34.4855204
  13.7688446  33.9619871  34.2083207  13.5613389  36.2657882  35.8281101
  13.5499467  35.6369917  36.7125078  12.5897395  36.3177578  35.3499628
  14.0004530  37.6659483  36.2620679  15.0059413  37.6218710  36.6815445
  13.9536050  38.3520123  35.4166382  13.3022162  38.0012368  37.0307603
  14.2786206  36.2957866  33.5320868  14.1593668  35.4762246  32.8306871
  15.5076099  37.1124572  33.1255214  16.3899335  36.4719145  33.1047374
  15.3225252  37.5037157  32.1240618  15.6486879  37.9435112  33.8172962
  13.4157334  36.9535631  33.5488432  21.3222980  34.3697391  35.5196151
  22.2388182  34.6868047  35.8118772  21.2609683  32.8955655  35.5187277
  21.1214657  32.5269831  36.5296139  22.6378827  32.4239913  35.0416118
  23.4113481  32.8424152  35.6862641  22.7911437  32.7092461  34.0020164
  22.6522751  31.3361819  35.1185052  20.4945056  32.5342913  34.8413054
  20.2869999  34.8380924  36.4610949  20.2756077  34.2092959  37.3454925
  19.3154006  34.8900620  35.9829475  20.7261141  36.2382525  36.8950526
  21.7316023  36.1941753  37.3145292  20.6792660  36.9243165  36.0496229
  20.0278773  36.5735410  37.6637450  21.0042816  34.8680908  34.1650716
  20.8850278  34.0485288  33.4636718  22.2332709  35.6847614  33.7585062
  23.1155946  35.0442187  33.7377221  22.0481862  36.0760199  32.7570465
  22.3743489  36.5158154  34.4502809  20.1413944  35.5258673  34.1818280
  28.0479590  32.9420434  36.1525998  28.9644792  33.2591089  36.4448619
  27.9866293  31.4678697  36.1517124  27.8471267  31.0992873  37.1625986
  29.3635437  30.9962955  35.6745966  30.1370092  31.4147194  36.3192489
  29.5168048  31.2815503  34.6350011  29.3779361  29.9084861  35.7514899
  27.2201666  31.1065955  35.4742901  27.0126609  33.4103966  37.0940796
  27.0012687  32.7816001  37.9784773  26.0410616  33.4623662  36.6159323
  27.4517751  34.8105567  37.5280374  28.4572633  34.7664795  37.9475140
  27.4049270  35.4966207  36.6826076  26.7535383  35.1458453  38.2967298
  27.7299426  33.4403950  34.7980563  27.6106888  32.6208330  34.0966565
  28.9589319  34.2570656  34.3914909  29.8412556  33.6165229  34.3707068
  28.7738472  34.6483241  33.3900312  29.1000099  35.0881196  35.0832656
  26.8670554  34.0981715  34.8148127  54.9506031  27.2312602  38.6845387
  55.8671233  27.5483258  38.9768008  54.8892734  25.7570866  38.6836513
  54.7497708  25.3885042  39.6945375  56.2661878  25.2855123  38.2065355
  57.0396533  25.7039363  38.8511878  56.4194489  25.5707672  37.1669400
  56.2805802  24.1977030  38.2834288  54.1228107  25.3958124  38.0062290
  53.9153050  27.6996135  39.6260185  53.9039128  27.0708170  40.5104161
  52.9437057  27.7515831  39.1478712  54.3544192  29.0997736  40.0599763
  55.3599074  29.0556963  40.4794529  54.3075711  29.7858376  39.2145465
  53.6561824  29.4350621  40.8286687  54.6325867  27.7296119  37.3299952
  54.5133330  26.9100499  36.6285954  55.8615760  28.5462825  36.9234298
  56.7438997  27.9057398  36.9026457  55.6764913  28.9375410  35.9219701
  56.0026540  29.3773365  37.6152045  53.7696995  28.3873884  37.3467516
  28.7311035  32.6309541  28.1923136  29.6476237  32.9480197  28.4845757
  28.6697739  31.1567805  28.1914262  28.5302712  30.7881981  29.2023124
  30.0466882  30.6852062  27.7143104  30.8201537  31.1036301  28.3589627
  30.1999493  30.9704610  26.6747149  30.0610806  29.5973968  27.7912037
  27.9033112  30.7955063  27.5140039  27.6958055  33.0993073  29.1337934
  27.6844133  32.4705109  30.0181911  26.7242061  33.1512769  28.6556461
  28.1349196  34.4994675  29.5677512  29.1404079  34.4553902  29.9872278
  28.0880716  35.1855315  28.7223214  27.4366828  34.8347560  30.3364436
  28.4130872  33.1293058  26.8377701  28.2938334  32.3097437  26.1363703
  29.6420765  33.9459764  26.4312047  30.5244001  33.3054337  26.4104206
  29.4569918  34.3372349  25.4297450  29.7831545  34.7770303  27.1229795
  27.5502000  33.7870823  26.8545265  35.4567646  31.2032583  28.8252983
  36.3732848  31.5203239  29.1175605  35.3954349  29.7290847  28.8244109
  35.2559323  29.3605023  29.8352972  36.7723493  29.2575104  28.3472951
  37.5458147  29.6759344  28.9919474  36.9256104  29.5427653  27.3076996
  36.7867417  28.1697010  28.4241884  34.6289722  29.3678105  28.1469886
  34.4214665  31.6716116  29.7667781  34.4100743  31.0428151  30.6511758
  33.4498672  31.7235812  29.2886308  34.8605807  33.0717717  30.2007359
  35.8660689  33.0276944  30.6202125  34.8137326  33.7578357  29.3553061
  34.1623439  33.4070602  30.9694283  35.1387482  31.7016100  27.4707548
  35.0194944  30.8820480  26.7693551  36.3677375  32.5182806  27.0641894
  37.2500612  31.8777379  27.0434054  36.1826528  32.9095391  26.0627297
  36.5088155  33.3493346  27.7559642  34.2758610  32.3593865  27.4875112
  55.6337477  26.9201710  30.7242525  56.5502678  27.2372366  31.0165146
  55.5724180  25.4459973  30.7233651  55.4329153  25.0774150  31.7342513
  56.9493324  24.9744231  30.2462493  57.7227978  25.3928470  30.8909016
  57.1025934  25.2596779  29.2066538  56.9637248  23.8866137  30.3231426
  54.8059553  25.0847231  30.0459428  54.5984496  27.3885242  31.6657323
  54.5870574  26.7597278  32.5501299  53.6268503  27.4404938  31.1875850
  55.0375637  28.7886844  32.0996901  56.0430520  28.7446071  32.5191667
  54.9907157  29.4747484  31.2542603  54.3393270  29.1239729  32.8683825
  55.3157313  27.4185227  29.3697090  55.1964775  26.5989606  28.6683092
  56.5447206  28.2351933  28.9631436  57.4270443  27.5946505  28.9423595
  56.3596359  28.6264517  27.9616839  56.6857986  29.0662472  29.6549183
  54.4528441  28.0762991  29.3864654  36.1399091  30.8921691  20.8650121
  37.0564293  31.2092347  21.1572743  36.0785794  29.4179954  20.8641247
  35.9390768  29.0494130  21.8750110  37.4554938  28.9464212  20.3870089
  38.2289593  29.3648451  21.0316612  37.6087549  29.2316760  19.3474134
  37.4698862  27.8586118  20.4639022  35.3121168  29.0567212  20.1867024
  35.1046111  31.3605223  21.8064919  35.0932188  30.7317258  22.6908896
  34.1330117  31.4124919  21.3283446  35.5437252  32.7606825  22.2404497
  36.5492135  32.7166052  22.6599263  35.4968772  33.4467464  21.3950199
  34.8454884  33.0959710  23.0091421  35.8218928  31.3905208  19.5104686
  35.7026390  30.5709587  18.8090689  37.0508821  32.2071914  19.1039032
  37.9332057  31.5666486  19.0831192  36.8657974  32.5984498  18.1024435
  37.1919601  33.0382453  19.7956780  34.9590056  32.0482972  19.5272250
  42.8655702  29.4644733  21.4979969  43.7820904  29.7815389  21.7902590
  42.8042405  27.9902997  21.4971094  42.6647379  27.6217173  22.5079957
  44.1811549  27.5187254  21.0199936  44.9546203  27.9371493  21.6646459
  44.3344159  27.8039802  19.9803982  44.1955473  26.4309160  21.0968869
  42.0377778  27.6290254  20.8196872  41.8302721  29.9328265  22.4394766
  41.8188799  29.3040301  23.3238743  40.8586728  29.9847961  21.9613293
  42.2693863  31.3329867  22.8734344  43.2748745  31.2889094  23.2929110
  42.2225382  32.0190507  22.0280047  41.5711495  31.6682752  23.6421268
  42.5475538  29.9628250  20.1434533  42.4283000  29.1432629  19.4420536
  43.7765431  30.7794956  19.7368879  44.6588668  30.1389529  19.7161039
  43.5914584  31.1707541  18.7354283  43.9176211  31.6105495  20.4286627
  41.6846666  30.6206015  20.1602097  49.5912312  28.0367775  22.1309816
  50.5077514  28.3538431  22.4232437  49.5299015  26.5626039  22.1300941
  49.3903989  26.1940215  23.1409804  50.9068159  26.0910296  21.6529783
  51.6802814  26.5094535  22.2976306  51.0600770  26.3762844  20.6133829
  50.9212083  25.0032202  21.7298716  48.7634388  26.2013297  21.4526719
  48.5559331  28.5051307  23.0724614  48.5445409  27.8763343  23.9568590
  47.5843338  28.5571004  22.5943140  48.9950473  29.9052909  23.5064191
  50.0005355  29.8612136  23.9258957  48.9481992  30.5913549  22.6609894
  48.2968105  30.2405794  24.2751115  49.2732148  28.5351292  20.7764380
  49.1539610  27.7155671  20.0750383  50.5022041  29.3517998  20.3698727
  51.3845278  28.7112571  20.3490886  50.3171194  29.7430583  19.3684130
  50.6432821  30.1828538  21.0616474  48.4103276  29.1929057  20.7931944
  39.0652842  39.7248330  85.0194470  39.9818044  40.0418986  85.3117091
  39.0039545  38.2506594  85.0185595  38.8644519  37.8820770  86.0294458
  40.3808689  37.7790851  84.5414437  41.1543344  38.1975091  85.1860960
  40.5341300  38.0643400  83.5018483  40.3952613  36.6912757  84.6183370
  38.2374918  37.8893852  84.3411373  38.0299862  40.1931863  85.9609268
  38.0185939  39.5643898  86.8453244  37.0583868  40.2451559  85.4827794
  38.4691003  41.5933464  86.3948845  39.4745885  41.5492691  86.8143611
  38.4222522  42.2794104  85.5494548  37.7708635  41.9286349  87.1635769
  38.7472678  40.2231847  83.6649034  38.6280141  39.4036227  82.9635037
  39.9762571  41.0398553  83.2583380  40.8585808  40.3993126  83.2375540
  39.7911724  41.4311138  82.2568784  40.1173351  41.8709093  83.9501128
  37.8843806  40.8809612  83.6816598  45.7909452  38.2971372  85.6524317
  46.7074654  38.6142028  85.9446938  45.7296155  36.8229636  85.6515443
  45.5901129  36.4543812  86.6624305  47.1065299  36.3513894  85.1744284
  47.8799954  36.7698133  85.8190807  47.2597910  36.6366442  84.1348330
  47.1209223  35.2635800  85.2513218  44.9631529  36.4616894  84.9741220
  44.7556472  38.7654905  86.5939115  44.7442549  38.1366940  87.4783091
  43.7840478  38.8174601  86.1157641  45.1947613  40.1656506  87.0278692
  46.2002496  40.1215734  87.4473458  45.1479133  40.8517146  86.1824395
  44.4965245  40.5009391  87.7965616  45.4729289  38.7954889  84.2978882
  45.3536751  37.9759269  83.5964884  46.7019182  39.6121595  83.8913228
  47.5842418  38.9716168  83.8705387  46.5168335  40.0034180  82.8898631
  46.8429962  40.4432135  84.5830975  44.6100417  39.4532654  84.3146446
  52.5166063  36.8694415  86.2854164  53.4331265  37.1865070  86.5776785
  52.4552766  35.3952678  86.2845290  52.3157740  35.0266854  87.2954152
  53.8321910  34.9236936  85.8074132  54.6056564  35.3421175  86.4520655
  53.9854520  35.2089484  84.7678177  53.8465834  33.8358842  85.8843065
  51.6888139  35.0339936  85.6071067  51.4813082  37.3377947  87.2268962
  51.4699160  36.7089982  88.1112939  50.5097089  37.3897643  86.7487489
  51.9204224  38.7379548  87.6608540  52.9259106  38.6938776  88.0803306
  51.8735743  39.4240188  86.8154242  51.2221856  39.0732434  88.4295464
  52.1985899  37.3677931  84.9308729  52.0793361  36.5482311  84.2294731
  53.4275792  38.1844638  84.5243075  54.3099029  37.5439210  84.5035234
  53.2424945  38.5757222  83.5228478  53.5686572  39.0155177  85.2160823
  51.3357027  38.0255696  84.9476293  33.0227677  40.8414395  76.4261761
  33.9392879  41.1585051  76.7184382  32.9614380  39.3672659  76.4252886
  32.8219354  38.9986835  77.4361749  34.3383524  38.8956917  75.9481728
  35.1118179  39.3141156  76.5928251  34.4916135  39.1809465  74.9085773
  34.3527448  37.8078823  76.0250661  32.1949754  39.0059917  75.7478663
  31.9874697  41.3097928  77.3676558  31.9760775  40.6809963  78.2520535
  31.0158703  41.3617624  76.8895085  32.4265838  42.7099529  77.8016136
  33.4320721  42.6658757  78.2210902  32.3797358  43.3960169  76.9561839
  31.7283470  43.0452414  78.5703060  32.7047514  41.3397912  75.0716325
  32.5854976  40.5202292  74.3702328  33.9337407  42.1564618  74.6650671
  34.8160643  41.5159191  74.6442831  33.7486560  42.5477203  73.6636075
  34.0748187  42.9875158  75.3568419  31.8418642  41.9975677  75.0883889
  53.1997508  36.5583522  78.3251302  54.1162710  36.8754178  78.6173923
  53.1384211  35.0841786  78.3242428  52.9989185  34.7155962  79.3351290
  54.5153355  34.6126043  77.8471270  55.2888010  35.0310282  78.4917793
  54.6685966  34.8978591  76.8075315  54.5297279  33.5247949  77.9240203
  52.3719585  34.7229044  77.6468205  52.1644528  37.0267055  79.2666100
  52.1530605  36.3979090  80.1510077  51.1928534  37.0786751  78.7884627
  52.6035669  38.4268656  79.7005678  53.6090551  38.3827883  80.1200444
  52.5567188  39.1129296  78.8551380  51.9053301  38.7621541  80.4692602
  52.8817345  37.0567039  76.9705867  52.7624807  36.2371418  76.2691869
  54.1107238  37.8733745  76.5640213  54.9930474  37.2328318  76.5432372
  53.9256390  38.2646330  75.5625616  54.2518018  38.7044285  77.2557961
  52.0188473  37.7144804  76.9873431  59.9254118  35.1306564  78.9581149
  60.8419320  35.4477220  79.2503771  59.8640822  33.6564828  78.9572275
  59.7245795  33.2879004  79.9681138  61.2409965  33.1849085  78.4801117
  62.0144620  33.6033325  79.1247640  61.3942576  33.4701634  77.4405162
  61.2553889  32.0970991  78.5570050  59.0976195  33.2952086  78.2798052
  58.8901138  35.5990097  79.8995947  58.8787216  34.9702132  80.7839924
  57.9185144  35.6509793  79.4214474  59.3292279  36.9991698  80.3335525
  60.3347162  36.9550925  80.7530291  59.2823799  37.6852338  79.4881227
  58.6309911  37.3344583  81.1022449  59.6073955  35.6290081  77.6035714
  59.4881417  34.8094461  76.9021717  60.8363848  36.4456787  77.1970060
  61.7187084  35.8051360  77.1762220  60.6513001  36.8369372  76.1955463
  60.9774628  37.2767327  77.8887808  58.7445083  36.2867846  77.6203278
  26.9802513  41.9580461  67.8329051  27.8967715  42.2751117  68.1251672
  26.9189216  40.4838724  67.8320177  26.7794190  40.1152900  68.8429040
  28.2958360  40.0122982  67.3549019  29.0693014  40.4307221  67.9995542
  28.4490970  40.2975530  66.3153064  28.3102284  38.9244888  67.4317952
  26.1524589  40.1225982  67.1545954  25.9449532  42.4263993  68.7743849
  25.9335610  41.7976029  69.6587826  24.9733539  42.4783689  68.2962376
  26.3840674  43.8265595  69.2083427  27.3895556  43.7824822  69.6278193
  26.3372193  44.5126235  68.3629129  25.6858306  44.1618480  69.9770351
  26.6622349  42.4563978  66.4783616  26.5429811  41.6368357  65.7769619
  27.8912242  43.2730684  66.0717962  28.7735479  42.6325256  66.0510121
  27.7061395  43.6643268  65.0703365  28.0323022  44.1041223  66.7635710
  25.7993477  43.1141742  66.4951180  33.7059123  40.5303503  68.4658899
  34.6224325  40.8474159  68.7581520  33.6445826  39.0561767  68.4650024
  33.5050800  38.6875943  69.4758887  35.0214970  38.5846024  67.9878866
  35.7949625  39.0030263  68.6325389  35.1747581  38.8698572  66.9482911
  35.0358894  37.4967930  68.0647799  32.8781199  38.6949025  67.7875802
  32.6706142  40.9987035  69.4073696  32.6592220  40.3699071  70.2917673
  31.6990149  41.0506731  68.9292223  33.1097284  42.3988637  69.8413274
  34.1152166  42.3547864  70.2608040  33.0628803  43.0849277  68.9958977
  32.4114916  42.7341522  70.6100198  33.3878959  41.0287020  67.1113463
  33.2686421  40.2091399  66.4099466  34.6168852  41.8453726  66.7047809
  35.4992089  41.2048299  66.6839969  34.4318005  42.2366311  65.7033213
  34.7579632  42.6764265  67.3965557  32.5250087  41.6864785  67.1281027
  67.3342174  33.3918714  71.6308135  68.2507376  33.7089370  71.9230756
  67.2728877  31.9176978  71.6299260  67.1333851  31.5491154  72.6408123
  68.6498021  31.4461235  71.1528102  69.4232676  31.8645474  71.7974625
  68.8030632  31.7313783  70.1132148  68.6641945  30.3583141  71.2297035
  66.5064251  31.5564236  70.9525038  66.2989194  33.8602246  72.5722932
  66.2875271  33.2314282  73.4566909  65.3273200  33.9121942  72.0941459
  66.7380335  35.2603848  73.0062510  67.7435218  35.2163075  73.4257276
  66.6911855  35.9464488  72.1608213  66.0397967  35.5956733  73.7749434
  67.0162011  33.8902231  70.2762699  66.8969473  33.0706610  69.5748702
  68.2451904  34.7068937  69.8697045  69.1275140  34.0663510  69.8489205
  68.0601057  35.0981522  68.8682449  68.3862684  35.5379476  70.5614793
  66.1533139  34.5479996  70.2930263  20.9377348  43.0746526  59.2396342
  21.8542550  43.3917182  59.5318963  20.8764051  41.6004790  59.2387468
  20.7369025  41.2318966  60.2496330  22.2533195  41.1289047  58.7616310
  23.0267850  41.5473286  59.4062833  22.4065806  41.4141595  57.7220355
  22.2677119  40.0410953  58.8385243  20.1099424  41.2392048  58.5613245
  19.9024367  43.5430058  60.1811140  19.8910445  42.9142094  61.0655117
  18.9308374  43.5949754  59.7029667  20.3415509  44.9431660  60.6150718
  21.3470391  44.8990887  61.0345484  20.2947028  45.6292300  59.7696420
  19.6433141  45.2784545  61.3837642  20.6197184  43.5730043  57.8850907
  20.5004646  42.7534422  57.1836909  21.8487077  44.3896749  57.4785253
  22.7310314  43.7491322  57.4577412  21.6636230  44.7809334  56.4770656
  21.9897857  45.2207288  58.1703000  19.7568312  44.2307808  57.9018471
  27.6633958  41.6469568  59.8726189  28.5799160  41.9640224  60.1648810
  27.6020661  40.1727832  59.8717315  27.4625635  39.8042008  60.8826178
  28.9789805  39.7012089  59.3946157  29.7524460  40.1196329  60.0392680
  29.1322416  39.9864638  58.3550202  28.9933729  38.6133995  59.4715090
  26.8356035  39.8115090  59.1943092  26.6280978  42.1153101  60.8140987
  26.6167055  41.4865136  61.6984964  25.6564984  42.1672797  60.3359514
  27.0672119  43.5154702  61.2480565  28.0727001  43.4713929  61.6675331
  27.0203638  44.2015342  60.4026267  26.3689751  43.8507587  62.0167489
  27.3453795  42.1453085  58.5180754  27.2261257  41.3257465  57.8166757
  28.5743688  42.9619791  58.1115100  29.4566924  42.3214364  58.0907259
  28.3892841  43.3532376  57.1100503  28.7154468  43.7930331  58.8032848
  26.4824923  42.8030850  58.5348318  68.0173620  33.0807821  63.6705273
  68.9338822  33.3978477  63.9627894  67.9560323  31.6066085  63.6696398
  67.8165297  31.2380261  64.6805261  69.3329467  31.1350343  63.1925240
  70.1064122  31.5534582  63.8371763  69.4862078  31.4202891  62.1529286
  69.3473391  30.0472249  63.2694173  67.1895696  31.2453343  62.9922176
  66.9820639  33.5491354  64.6120070  66.9706717  32.9203389  65.4964047
  66.0104646  33.6011050  64.1338597  67.4211781  34.9492955  65.0459648
  68.4266663  34.9052183  65.4654414  67.3743300  35.6353595  64.2005351
  66.7229413  35.2845840  65.8146572  67.6993456  33.5791338  62.3159837
  67.5800918  32.7595718  61.6145840  68.9283349  34.3958044  61.9094183
  69.8106586  33.7552617  61.8886343  68.7432502  34.7870629  60.9079587
  69.0694129  35.2268584  62.6011931  66.8364584  34.2369103  62.3327401
  14.8952183  44.1912591  50.6463633  15.8117385  44.5083247  50.9386254
  14.8338886  42.7170855  50.6454759  14.6943860  42.3485031  51.6563621
  16.2108030  42.2455112  50.1683600  16.9842685  42.6639352  50.8130123
  16.3640641  42.5307661  49.1287646  16.2251954  41.1577019  50.2452534
  14.0674260  42.3558113  49.9680536  13.8599203  44.6596124  51.5878431
  13.8485280  44.0308159  52.4722407  12.8883209  44.7115820  51.1096957
  14.2990344  46.0597725  52.0218008  15.3045226  46.0156952  52.4412774
  14.2521864  46.7458365  51.1763711  13.6007976  46.3950610  52.7904932
  14.5772020  44.6896108  49.2918198  14.4579482  43.8700488  48.5904200
  15.8061913  45.5062814  48.8852544  16.6885149  44.8657387  48.8644703
  15.6211066  45.8975399  47.8837947  15.9472693  46.3373354  49.5770291
  13.7143148  45.3473873  49.3085762  68.7005065  32.7696929  55.7102411
  69.6170267  33.0867585  56.0025032  68.6391769  31.2955193  55.7093536
  68.4996742  30.9269369  56.7202399  70.0160912  30.8239450  55.2322378
  70.7895567  31.2423689  55.8768901  70.1693523  31.1091998  54.1926424
  70.0304836  29.7361356  55.3091311  67.8727142  30.9342450  55.0319314
  67.6652085  33.2380461  56.6517208  67.6538163  32.6092497  57.5361185
  66.6936091  33.2900157  56.1735735  68.1043226  34.6382063  57.0856786
  69.1098109  34.5941290  57.5051552  68.0574746  35.3242703  56.2402489
  67.4060859  34.9734948  57.8543710  68.3824902  33.2680446  54.3556975
  68.2632364  32.4484825  53.6542978  69.6114795  34.0847152  53.9491321
  70.4938031  33.4441724  53.9283481  69.4263948  34.4759737  52.9476725
  69.7525575  34.9157691  54.6409069  67.5196030  33.9258211  54.3724539
  75.4261676  31.3419971  56.3432258  76.3426878  31.6590627  56.6354879
  75.3648379  29.8678235  56.3423384  75.2253353  29.4992411  57.3532246
  76.7417523  29.3962492  55.8652225  77.5152177  29.8146731  56.5098748
  76.8950134  29.6815040  54.8256271  76.7561447  28.3084398  55.9421159
  74.5983752  29.5065493  55.6649161  74.3908695  31.8103503  57.2847056
  74.3794773  31.1815539  58.1691032  73.4192702  31.8623200  56.8065582
  74.8299837  33.2105105  57.7186633  75.8354719  33.1664332  58.1381399
  74.7831356  33.8965745  56.8732336  74.1317469  33.5457990  58.4873557
  75.1081512  31.8403488  54.9886823  74.9888974  31.0207867  54.2872825
  76.3371405  32.6570194  54.5821169  77.2194642  32.0164767  54.5613328
  76.1520558  33.0482779  53.5806572  76.4782185  33.4880733  55.2738916
  74.2452640  32.4981253  55.0054387   8.8527019  45.3078657  42.0530924
   9.7692221  45.6249312  42.3453545   8.7913722  43.8336920  42.0522049
   8.6518695  43.4651096  43.0630912  10.1682866  43.3621178  41.5750891
  10.9417520  43.7805417  42.2197414  10.3215476  43.6473726  40.5354937
  10.1826790  42.2743084  41.6519824   8.0249095  43.4724178  41.3747827
   7.8174038  45.7762189  42.9945722   7.8060116  45.1474224  43.8789698
   6.8458045  45.8281885  42.5164248   8.2565179  47.1763790  43.4285299
   9.2620062  47.1323018  43.8480065   8.2096699  47.8624430  42.5831002
   7.5582812  47.5116676  44.1972223   8.5346855  45.8062173  40.6985488
   8.4154317  44.9866553  39.9971491   9.7636748  46.6228879  40.2919834
  10.6459985  45.9823452  40.2711994   9.5785901  47.0141464  39.2905238
   9.9047528  47.4539419  40.9837582   7.6717983  46.4639938  40.7153052
  15.5783629  43.8801699  42.6860771  16.4948831  44.1972355  42.9783392
  15.5170332  42.4059962  42.6851897  15.3775306  42.0374139  43.6960759
  16.8939476  41.9344220  42.2080739  17.6674131  42.3528459  42.8527261
  17.0472087  42.2196768  41.1684784  16.9083400  40.8466126  42.2849672
  14.7505705  42.0447220  42.0077674  14.5430648  44.3485231  43.6275569
  14.5316726  43.7197267  44.5119545  13.5714655  44.4004927  43.1494095
  14.9821790  45.7486833  44.0615146  15.9876672  45.7046060  44.4809912
  14.9353309  46.4347473  43.2160849  14.2839422  46.0839718  44.8302070
  15.2603465  44.3785216  41.3315336  15.1410927  43.5589595  40.6301338
  16.4893358  45.1951922  40.9249682  17.3716595  44.5546494  40.9041841
  16.3042511  45.5864506  39.9235085  16.6304138  46.0262461  41.6167429
  14.3974593  45.0362980  41.3482900  62.6579901  33.8862994  47.1169701
  63.5745103  34.2033650  47.4092323  62.5966604  32.4121258  47.1160827
  62.4571578  32.0435434  48.1269690  63.9735748  31.9405515  46.6389669
  64.7470402  32.3589755  47.2836192  64.1268359  32.2258063  45.5993714
  63.9879672  30.8527421  46.7158602  61.8301977  32.0508516  46.4386604
  61.6226920  34.3546527  48.0584499  61.6112998  33.7258562  48.9428476
  60.6510927  34.4066223  47.5803026  62.0618062  35.7548128  48.4924077
  63.0672944  35.7107355  48.9118843  62.0149581  36.4408768  47.6469780
  61.3635694  36.0901013  49.2611001  62.3399737  34.3846511  45.7624266
  62.2207199  33.5650891  45.0610269  63.5689630  35.2013217  45.3558612
  64.4512867  34.5607790  45.3350772  63.3838783  35.5925802  44.3544016
  63.7100410  36.0323757  46.0476360  61.4770865  35.0424276  45.7791830
  69.3836511  32.4586036  47.7499549  70.3001713  32.7756692  48.0422170
  69.3223214  30.9844300  47.7490674  69.1828188  30.6158476  48.7599537
  70.6992358  30.5128557  47.2719516  71.4727013  30.9312797  47.9166039
  70.8524969  30.7981106  46.2323562  70.7136282  29.4250464  47.3488449
  68.5558587  30.6231558  47.0716452  68.3483531  32.9269569  48.6914347
  68.3369608  32.2981604  49.5758323  67.3767537  32.9789265  48.2132873
  68.7874672  34.3271170  49.1253924  69.7929554  34.2830397  49.5448690
  68.7406191  35.0131810  48.2799627  68.0892304  34.6624055  49.8940848
  69.0656347  32.9569553  46.3954113  68.9463810  32.1373933  45.6940116
  70.2946240  33.7736259  45.9888459  71.1769477  33.1330832  45.9680619
  70.1095393  34.1648844  44.9873863  70.4357020  34.6046799  46.6806207
  68.2027475  33.6147318  46.4121677   9.5358464  44.9967764  34.0928062
  10.4523666  45.3138420  34.3850683   9.4745167  43.5226028  34.0919187
   9.3350141  43.1540204  35.1028050  10.8514311  43.0510285  33.6148029
  11.6248966  43.4694524  34.2594552  11.0046922  43.3362833  32.5752075
  10.8658235  41.9632191  33.6916962   8.7080540  43.1613286  33.4144965
   8.5005484  45.4651296  35.0342860   8.4891561  44.8363332  35.9186836
   7.5289490  45.5170993  34.5561386   8.9396625  46.8652898  35.4682437
   9.9451507  46.8212125  35.8877203   8.8928144  47.5513538  34.6228140
   8.2414257  47.2005783  36.2369361   9.2178301  45.4951281  32.7382626
   9.0985763  44.6755660  32.0368629  10.4468194  46.3117987  32.3316972
  11.3291430  45.6712560  32.3109132  10.2617346  46.7030572  31.3302376
  10.5878974  47.1428526  33.0234720   8.3549429  46.1529046  32.7550190
  56.6154736  35.0029059  38.5236992  57.5319938  35.3199715  38.8159613
  56.5541439  33.5287323  38.5228118  56.4146413  33.1601499  39.5336981
  57.9310583  33.0571581  38.0456960  58.7045238  33.4755820  38.6903483
  58.0843194  33.3424129  37.0061005  57.9454507  31.9693487  38.1225893
  55.7876812  33.1674581  37.8453895  55.5801756  35.4712592  39.4651790
  55.5687833  34.8424627  40.3495767  54.6085762  35.5232288  38.9870317
  56.0192897  36.8714193  39.8991368  57.0247779  36.8273421  40.3186134
  55.9724416  37.5574833  39.0537070  55.3210529  37.2067078  40.6678292
  56.2974572  35.5012576  37.1691557  56.1782035  34.6816956  36.4677560
  57.5264466  36.3179282  36.7625903  58.4087702  35.6773855  36.7418062
  57.3413618  36.7091867  35.7611306  57.6675245  37.1489822  37.4543651
  55.4345700  36.1590341  37.1859121  10.2189910  44.6856871  26.1325200
  11.1355112  45.0027527  26.4247821  10.1576613  43.2115135  26.1316325
  10.0181587  42.8429311  27.1425188  11.5345757  42.7399393  25.6545167
  12.3080411  43.1583632  26.2991690  11.6878368  43.0251941  24.6149213
  11.5489681  41.6521299  25.7314100   9.3911986  42.8502393  25.4542103
   9.1836929  45.1540404  27.0739998   9.1723007  44.5252439  27.9583974
   8.2120936  45.2060100  26.5958524   9.6228071  46.5542005  27.5079575
  10.6282953  46.5101233  27.9274341   9.5759590  47.2402645  26.6625278
   8.9245703  46.8894890  28.2766499   9.9009746  45.1840388  24.7779764
   9.7817208  44.3644768  24.0765767  11.1299639  46.0007094  24.3714110
  12.0122876  45.3601667  24.3506270  10.9448792  46.3919679  23.3699514
  11.2710419  46.8317634  25.0631858   9.0380874  45.8418153  24.7947328
  16.9446520  43.2579914  26.7655047  17.8611722  43.5750570  27.0577668
  16.8833223  41.7838177  26.7646173  16.7438197  41.4152353  27.7755035
  18.2602367  41.3122435  26.2875015  19.0337022  41.7306674  26.9321537
  18.4134978  41.5974983  25.2479060  18.2746291  40.2244341  26.3643948
  16.1168596  41.4225435  26.0871950  15.9093539  43.7263446  27.7069845
  15.8979617  43.0975481  28.5913821  14.9377546  43.7783142  27.2288371
  16.3484681  45.1265048  28.1409423  17.3539563  45.0824275  28.5604189
  16.3016200  45.8125687  27.2955125  15.6502313  45.4617933  28.9096346
  16.6266356  43.7563431  25.4109612  16.5073819  42.9367810  24.7095614
  17.8556249  44.5730137  25.0043958  18.7379486  43.9324709  24.9836117
  17.6705402  44.9642721  24.0029361  17.9967029  45.4040676  25.6961705
  15.7637484  44.4141195  25.4277176  23.6703130  41.8302956  27.3984894
  24.5868332  42.1473612  27.6907515  23.6089833  40.3561220  27.3976020
  23.4694807  39.9875396  28.4084882  24.9858977  39.8845477  26.9204862
  25.7593632  40.3029716  27.5651385  25.1391588  40.1698025  25.8808907
  25.0002901  38.7967383  26.9973795  22.8425207  39.9948478  26.7201797
  22.6350150  42.2986488  28.3399692  22.6236227  41.6698524  29.2243669
  21.6634156  42.3506184  27.8618219  23.0741291  43.6988090  28.7739270
  24.0796173  43.6547317  29.1934036  23.0272811  44.3848730  27.9284972
  22.3758923  44.0340975  29.5426194  23.3522967  42.3286473  26.0439459
  23.2330429  41.5090852  25.3425462  24.5812860  43.1453179  25.6373805
  25.4636096  42.5047752  25.6165964  24.3962013  43.5365764  24.6359208
  24.7223640  43.9763718  26.3291553  22.4894095  42.9864238  26.0607023
  30.3959741  40.4025998  28.0314741  31.3124943  40.7196654  28.3237363
  30.3346444  38.9284262  28.0305867  30.1951417  38.5598438  29.0414730
  31.7115588  38.4568519  27.5534709  32.4850242  38.8752758  28.1981232
  31.8648198  38.7421067  26.5138754  31.7259512  37.3690425  27.6303642
  29.5681817  38.5671520  27.3531644  29.3606760  40.8709531  28.9729539
  29.3492838  40.2421566  29.8573516  28.3890767  40.9229227  28.4948066
  29.7997901  42.2711132  29.4069117  30.8052784  42.2270359  29.8263883
  29.7529421  42.9571772  28.5614820  29.1015534  42.6064017  30.1756041
  30.0779577  40.9009515  26.6769306  29.9587039  40.0813895  25.9755309
  31.3069470  41.7176221  26.2703652  32.1892707  41.0770794  26.2495812
  31.1218623  42.1088806  25.2689056  31.4480250  42.5486761  26.9621400
  29.2150705  41.5587280  26.6936870  37.1216351  38.9749040  28.6644589
  38.0381553  39.2919696  28.9567210  37.0603054  37.5007304  28.6635714
  36.9208028  37.1321480  29.6744577  38.4372198  37.0291561  28.1864556
  39.2106853  37.4475801  28.8311079  38.5904809  37.3144110  27.1468602
  38.4516122  35.9413468  28.2633489  36.2938427  37.1394562  27.9861492
  36.0863370  39.4432573  29.6059386  36.0749448  38.8144608  30.4903363
  35.1147377  39.4952269  29.1277913  36.5254512  40.8434174  30.0398964
  37.5309394  40.7993401  30.4593730  36.4786031  41.5294814  29.1944667
  35.8272144  41.1787059  30.8085888  36.8036187  39.4732557  27.3099153
  36.6843649  38.6536937  26.6085156  38.0326080  40.2899263  26.9033499
  38.9149317  39.6493836  26.8825659  37.8475233  40.6811848  25.9018903
  38.1736860  41.1209803  27.5951247  35.9407315  40.1310322  27.3266717
  50.5729571  36.1195125  29.9304283  51.4894773  36.4365781  30.2226904
  50.5116274  34.6453388  29.9295409  50.3721248  34.2767564  30.9404271
  51.8885418  34.1737646  29.4524251  52.6620073  34.5921885  30.0970774
  52.0418029  34.4590194  28.4128296  51.9029342  33.0859552  29.5293184
  49.7451648  34.2840646  29.2521186  49.5376591  36.5878657  30.8719081
  49.5262669  35.9590692  31.7563058  48.5660597  36.6398353  30.3937608
  49.9767732  37.9880259  31.3058659  50.9822615  37.9439486  31.7253425
  49.9299252  38.6740898  30.4604361  49.2785364  38.3233144  32.0745583
  50.2549408  36.6178642  28.5758848  50.1356870  35.7983021  27.8744850
  51.4839301  37.4345348  28.1693194  52.3662537  36.7939920  28.1485353
  51.2988454  37.8257932  27.1678597  51.6250081  38.2655887  28.8610941
  49.3920536  37.2756406  28.5926412  57.2986182  34.6918167  30.5634130
  58.2151384  35.0088823  30.8556751  57.2372885  33.2176431  30.5625256
  57.0977859  32.8490607  31.5734119  58.6142029  32.7460688  30.0854098
  59.3876683  33.1644927  30.7300621  58.7674640  33.0313236  29.0458143
  58.6285953  31.6582594  30.1623031  56.4708258  32.8563688  29.8851033
  56.2633201  35.1601699  31.5048928  56.2519279  34.5313735  32.3892905
  55.2917208  35.2121395  31.0267455  56.7024343  36.5603301  31.9388506
  57.7079225  36.5162528  32.3583272  56.6555862  37.2463941  31.0934208
  56.0041975  36.8956186  32.7075430  56.9806018  35.1901684  29.2088695
  56.8613480  34.3706063  28.5074698  58.2095911  36.0068390  28.8023041
  59.0919148  35.3662963  28.7815200  58.0245064  36.3980975  27.8008444
  58.3506691  36.8378929  29.4940789  56.1177146  35.8479449  29.2256259
  24.3534576  41.5192063  19.4382032  25.2699778  41.8362719  19.7304653
  24.2921279  40.0450327  19.4373158  24.1526253  39.6764503  20.4482020
  25.6690423  39.5734585  18.9602000  26.4425078  39.9918824  19.6048523
  25.8223034  39.8587133  17.9206045  25.6834347  38.4856491  19.0370933
  23.5256652  39.6837585  18.7598935  23.3181595  41.9875596  20.3796830
  23.3067673  41.3587631  21.2640807  22.3465602  42.0395292  19.9015357
  23.7572737  43.3877197  20.8136408  24.7627619  43.3436425  21.2331174
  23.7104256  44.0737837  19.9682110  23.0590369  43.7230082  21.5823332
  24.0354412  42.0175580  18.0836597  23.9161874  41.1979960  17.3822600
  25.2644305  42.8342286  17.6770943  26.1467542  42.1936859  17.6563102
  25.0793458  43.2254871  16.6756346  25.4055085  43.6652826  18.3688691
  23.1725540  42.6753345  18.1004161  31.0791186  40.0915106  20.0711879
  31.9956388  40.4085761  20.3634501  31.0177889  38.6173369  20.0703005
  30.8782863  38.2487545  21.0811868  32.3947033  38.1457627  19.5931847
  33.1681688  38.5641866  20.2378370  32.5479644  38.4310175  18.5535892
  32.4090957  37.0579533  19.6700780  30.2513262  38.2560627  19.3928782
  30.0438206  40.5598638  21.0126677  30.0324283  39.9310673  21.8970654
  29.0722212  40.6118334  20.5345204  30.4829347  41.9600239  21.4466255
  31.4884229  41.9159467  21.8661021  30.4360866  42.6460879  20.6011958
  29.7846979  42.2953125  22.2153179  30.7611023  40.5898622  18.7166444
  30.6418485  39.7703002  18.0152447  31.9900916  41.4065328  18.3100790
  32.8724152  40.7659901  18.2892950  31.8050068  41.7977913  17.3086194
  32.1311696  42.2375868  19.0018538  29.8982151  41.2476387  18.7334008
  37.8047796  38.6638148  20.7041727  38.7212998  38.9808804  20.9964348
  37.7434499  37.1896411  20.7032852  37.6039473  36.8210587  21.7141715
  39.1203643  36.7180669  20.2261694  39.8938298  37.1364908  20.8708217
  39.2736254  37.0033217  19.1865740  39.1347567  35.6302575  20.3030627
  36.9769873  36.8283669  20.0258630  36.7694816  39.1321680  21.6456524
  36.7580894  38.5033716  22.5300501  35.7978822  39.1841376  21.1675051
  37.2085957  40.5323282  22.0796102  38.2140840  40.4882509  22.4990868
  37.1617477  41.2183922  21.2341805  36.5103589  40.8676167  22.8483026
  37.4867633  39.1621665  19.3496291  37.3675095  38.3426044  18.6482294
  38.7157526  39.9788371  18.9430637  39.5980762  39.3382943  18.9222797
  38.5306679  40.3700955  17.9416041  38.8568306  40.8098910  19.6348385
  36.6238761  39.8199429  19.3663855  44.5304407  37.2361190  21.3371574
  45.4469609  37.5531846  21.6294195  44.4691110  35.7619454  21.3362699
  44.3296084  35.3933630  22.3471562  45.8460254  35.2903711  20.8591541
  46.6194908  35.7087950  21.5038064  45.9992865  35.5756259  19.8195587
  45.8604178  34.2025617  20.9360475  43.7026483  35.4006712  20.6588477
  43.4951426  37.7044722  22.2786372  43.4837504  37.0756758  23.1630348
  42.5235433  37.7564418  21.8004898  43.9342568  39.1046324  22.7125949
  44.9397450  39.0605551  23.1320715  43.8874087  39.7906964  21.8671652
  43.2360200  39.4399209  23.4812873  44.2124243  37.7344707  19.9826139
  44.0931705  36.9149086  19.2812141  45.4414136  38.5511413  19.5760485
  46.3237373  37.9105986  19.5552644  45.2563289  38.9423998  18.5745888
  45.5824916  39.3821952  20.2678232  43.3495371  38.3922472  19.9993703
  51.2561017  35.8084232  21.9701421  52.1726219  36.1254888  22.2624042
  51.1947720  34.3342496  21.9692547  51.0552694  33.9656672  22.9801409
  52.5716864  33.8626753  21.4921389  53.3451519  34.2810993  22.1367912
  52.7249475  34.1479301  20.4525434  52.5860788  32.7748659  21.5690322
  50.4283093  33.9729754  21.2918324  50.2208036  36.2767765  22.9116219
  50.2094114  35.6479800  23.7960196  49.2492043  36.3287461  22.4334746
  50.6599178  37.6769366  23.3455797  51.6654060  37.6328593  23.7650563
  50.6130697  38.3630006  22.5001499  49.9616810  38.0122251  24.1142721
  50.9380853  36.3067749  20.6155986  50.8188316  35.4872129  19.9141988
  52.1670746  37.1234455  20.2090332  53.0493983  36.4829028  20.1882491
  51.9819899  37.5147040  19.2075735  52.3081526  37.9544995  20.9008079
  50.0751981  36.9645514  20.6323550  34.6876382  48.6130853  76.2653366
  35.6041584  48.9301508  76.5575987  34.6263086  47.1389116  76.2644491
  34.4868059  46.7703292  77.2753354  36.0032229  46.6673374  75.7873333
  36.7766884  47.0857613  76.4319856  36.1564840  46.9525922  74.7477379
  36.0176153  45.5795280  75.8642266  33.8598459  46.7776374  75.5870269
  33.6523402  49.0814385  77.2068164  33.6409480  48.4526420  78.0912140
  32.6807408  49.1334081  76.7286690  34.0914543  50.4815986  77.6407741
  35.0969426  50.4375214  78.0602507  34.0446063  51.1676626  76.7953444
  33.3932175  50.8168872  78.4094665  34.3696219  49.1114369  74.9107930
  34.2503681  48.2918749  74.2093933  35.5986112  49.9281075  74.5042277
  36.4809348  49.2875648  74.4834436  35.4135265  50.3193660  73.5027680
  35.7396892  50.7591615  75.1960024  33.5067347  49.7692134  74.9275494
  41.4132993  47.1853895  76.8983213  42.3298195  47.5024551  77.1905834
  41.3519696  45.7112158  76.8974339  41.2124670  45.3426334  77.9083201
  42.7288840  45.2396416  76.4203181  43.5023494  45.6580655  77.0649704
  42.8821451  45.5248964  75.3807226  42.7432764  44.1518322  76.4972114
  40.5855069  45.3499416  76.2200116  40.3780012  47.6537427  77.8398011
  40.3666090  47.0249463  78.7241987  39.4064019  47.7057123  77.3616538
  40.8171154  49.0539029  78.2737589  41.8226036  49.0098256  78.6932355
  40.7702673  49.7399669  77.4283291  40.1188786  49.3891914  79.0424513
  41.0952829  47.6837412  75.5437778  40.9760291  46.8641791  74.8423780
  42.3242722  48.5004118  75.1372124  43.2065959  47.8598690  75.1164283
  42.1391875  48.8916702  74.1357527  42.4653502  49.3314657  75.8289871
  40.2323957  48.3415176  75.5605342  54.8646213  44.3299979  78.1642907
  55.7811415  44.6470635  78.4565529  54.8032916  42.8558243  78.1634033
  54.6637890  42.4872419  79.1742896  56.1802060  42.3842500  77.6862875
  56.9536715  42.8026740  78.3309398  56.3334671  42.6695048  76.6466920
  56.1945984  41.2964406  77.7631808  54.0368290  42.4945501  77.4859810
  53.8293233  44.7983512  79.1057705  53.8179310  44.1695547  79.9901682
  52.8577239  44.8503208  78.6276232  54.2684374  46.1985113  79.5397283
  55.2739256  46.1544340  79.9592049  54.2215894  46.8845753  78.6942986
  53.5702006  46.5337998  80.3084207  54.5466050  44.8283496  76.8097472
  54.4273512  44.0087876  76.1083475  55.7755943  45.6450202  76.4031818
  56.6579179  45.0044775  76.3823978  55.5905096  46.0362787  75.4017222
  55.9166723  46.4760742  77.0949566  53.6837178  45.4861261  76.8265036
  61.5902824  42.9023021  78.7972755  62.5068025  43.2193677  79.0895376
  61.5289527  41.4281285  78.7963880  61.3894500  41.0595461  79.8072743
  62.9058671  40.9565543  78.3192722  63.6793325  41.3749782  78.9639245
  63.0591281  41.2418091  77.2796768  62.9202595  39.8687449  78.3961655
  60.7624900  41.0668543  78.1189658  60.5549843  43.3706554  79.7387552
  60.5435921  42.7418589  80.6231529  59.5833850  43.4226250  79.2606079
  60.9940984  44.7708155  80.1727130  61.9995867  44.7267383  80.5921896
  60.9472504  45.4568795  79.3272833  60.2958617  45.1061040  80.9414054
  61.2722660  43.4006538  77.4427319  61.1530122  42.5810918  76.7413322
  62.5012553  44.2173244  77.0361665  63.3835790  43.5767817  77.0153825
  62.3161706  44.6085829  76.0347069  62.6423333  45.0483784  77.7279413
  60.4093788  44.0584303  77.4594883  68.3159434  41.4746063  79.4302602
  69.2324636  41.7916719  79.7225223  68.2546137  40.0004327  79.4293727
  68.1151111  39.6318503  80.4402590  69.6315281  39.5288585  78.9522569
  70.4049936  39.9472824  79.5969092  69.7847892  39.8141133  77.9126615
  69.6459205  38.4410491  79.0291503  67.4881510  39.6391585  78.7519505
  67.2806453  41.9429596  80.3717400  67.2692531  41.3141631  81.2561376
  66.3090460  41.9949292  79.8935926  67.7197595  43.3431197  80.8056977
  68.7252477  43.2990425  81.2251743  67.6729114  44.0291837  79.9602680
  67.0215227  43.6784082  81.5743901  67.9979270  41.9729580  78.0757167
  67.8786732  41.1533960  77.3743169  69.2269163  42.7896286  77.6691513
  70.1092400  42.1490859  77.6483672  69.0418316  43.1808871  76.6676916
  69.3679943  43.6206826  78.3609260  67.1350398  42.6307345  78.0924731
  35.3707828  48.3019960  68.3050504  36.2873030  48.6190616  68.5973125
  35.3094531  46.8278224  68.3041629  35.1699505  46.4592400  69.3150492
  36.6863675  46.3562481  67.8270471  37.4598330  46.7746720  68.4716994
  36.8396286  46.6415029  66.7874517  36.7007599  45.2684387  67.9039404
  34.5429904  46.4665482  67.6267407  34.3354848  48.7703492  69.2465302
  34.3240925  48.1415528  70.1309278  33.3638854  48.8223188  68.7683828
  34.7745989  50.1705094  69.6804879  35.7800871  50.1264321  70.0999645
  34.7277508  50.8565734  68.8350582  34.0763621  50.5057979  70.4491803
  35.0527664  48.8003477  66.9505068  34.9335127  47.9807856  66.2491071
  36.2817557  49.6170183  66.5439415  37.1640794  48.9764756  66.5231574
  36.0966710  50.0082768  65.5424818  36.4228337  50.4480722  67.2357162
  34.1898792  49.4581242  66.9672632  68.9990879  41.1635171  71.4699740
  69.9156081  41.4805827  71.7622361  68.9377582  39.6893435  71.4690866
  68.7982556  39.3207611  72.4799728  70.3146726  39.2177692  70.9919707
  71.0881381  39.6361931  71.6366230  70.4679337  39.5030240  69.9523753
  70.3290650  38.1299598  71.0688641  68.1712956  39.3280693  70.7916643
  67.9637899  41.6318703  72.4114538  67.9523977  41.0030739  73.2958514
  66.9921905  41.6838399  71.9333064  68.4029040  43.0320305  72.8454115
  69.4083923  42.9879532  73.2648881  68.3560560  43.7180945  71.9999818
  67.7046672  43.3673190  73.6141039  68.6810716  41.6618688  70.1154305
  68.5618178  40.8423067  69.4140307  69.9100609  42.4785394  69.7088651
  70.7923845  41.8379967  69.6880810  69.7249762  42.8697979  68.7074054
  70.0511389  43.3095933  70.4006398  67.8181844  42.3196453  70.1321869
  22.6026053  50.8462983  59.0787947  23.5191255  51.1633639  59.3710569
  22.5412756  49.3721247  59.0779073  22.4017730  49.0035423  60.0887936
  23.9181900  48.9005504  58.6007915  24.6916555  49.3189743  59.2454438
  24.0714511  49.1858052  57.5611960  23.9325824  47.8127410  58.6776848
  21.7748129  49.0108505  58.4004850  21.5673073  51.3146516  60.0202745
  21.5559150  50.6858551  60.9046722  20.5957079  51.3666212  59.5421272
  22.0064214  52.7148117  60.4542323  23.0119096  52.6707344  60.8737089
  21.9595733  53.4008757  59.6088025  21.3081846  53.0501002  61.2229247
  22.2845889  51.3446500  57.7242512  22.1653352  50.5250880  57.0228515
  23.5135783  52.1613206  57.3176858  24.3959019  51.5207779  57.2969018
  23.3284935  52.5525791  56.3162261  23.6546562  52.9923746  58.0094606
  21.4217017  52.0024265  57.7410076  29.3282663  49.4186025  59.7117795
  30.2447865  49.7356681  60.0040416  29.2669366  47.9444289  59.7108920
  29.1274340  47.5758465  60.7217783  30.6438510  47.4728546  59.2337762
  31.4173165  47.8912786  59.8784285  30.7971121  47.7581095  58.1941808
  30.6582434  46.3850453  59.3106695  28.5004740  47.5831547  59.0334698
  28.2929683  49.8869558  60.6532592  28.2815761  49.2581593  61.5376569
  27.3213689  49.9389254  60.1751119  28.7320824  51.2871159  61.0872170
  29.7375707  51.2430386  61.5066936  28.6852344  51.9731799  60.2417873
  28.0338456  51.6224044  61.8559094  29.0102500  49.9169542  58.3572359
  28.8909962  49.0973922  57.6558362  30.2392393  50.7336248  57.9506705
  31.1215629  50.0930821  57.9298865  30.0541546  51.1248833  56.9492109
  30.3803173  51.5646788  58.6424453  28.1473628  50.5747307  58.3739923
  69.6822325  40.8524278  63.5096878  70.5987527  41.1694934  63.8019499
  69.6209028  39.3782542  63.5088004  69.4814002  39.0096718  64.5196866
  70.9978172  38.9066800  63.0316846  71.7712827  39.3251039  63.6763368
  71.1510783  39.1919348  61.9920891  71.0122096  37.8188706  63.1085779
  68.8544401  39.0169800  62.8313781  68.6469344  41.3207811  64.4511676
  68.6355422  40.6919846  65.3355652  67.6753351  41.3727507  63.9730202
  69.0860486  42.7209412  64.8851253  70.0915368  42.6768640  65.3046019
  69.0392005  43.4070052  64.0396956  68.3878118  43.0562297  65.6538177
  69.3642161  41.3507795  62.1551443  69.2449624  40.5312175  61.4537445
  70.5932054  42.1674501  61.7485789  71.4755291  41.5269074  61.7277948
  70.4081207  42.5587086  60.7471192  70.7342834  42.9985041  62.4403536
  68.5013289  42.0085560  62.1719007  16.5600888  51.9629048  50.4855238
  17.4766090  52.2799704  50.7777859  16.4987591  50.4887312  50.4846364
  16.3592565  50.1201488  51.4955226  17.8756735  50.0171570  50.0075206
  18.6491390  50.4355809  50.6521729  18.0289346  50.3024118  48.9679251
  17.8900659  48.9293476  50.0844139  15.7322965  50.1274570  49.8072141
  15.5247908  52.4312581  51.4270036  15.5133986  51.8024616  52.3114013
  14.5531914  52.4832277  50.9488563  15.9639049  53.8314182  51.8609614
  16.9693932  53.7873410  52.2804380  15.9170569  54.5174822  51.0155316
  15.2656681  54.1667067  52.6296538  16.2420725  52.4612565  49.1309803
  16.1228187  51.6416945  48.4295805  17.4710618  53.2779271  48.7244149
  18.3533854  52.6373844  48.7036308  17.2859771  53.6691856  47.7229552
  17.6121398  54.1089811  49.4161897  15.3791853  53.1190330  49.1477367
  70.3653771  40.5413386  55.5494016  71.2818973  40.8584042  55.8416637
  70.3040474  39.0671650  55.5485142  70.1645448  38.6985826  56.5594004
  71.6809618  38.5955907  55.0713984  72.4544272  39.0140146  55.7160506
  71.8342228  38.8808455  54.0318029  71.6953542  37.5077813  55.1482917
  69.5375847  38.7058908  54.8710919  69.3300790  41.0096918  56.4908814
  69.3186868  40.3808954  57.3752790  68.3584797  41.0616614  56.0127340
  69.7691932  42.4098520  56.9248392  70.7746814  42.3657747  57.3443157
  69.7223451  43.0959160  56.0794094  69.0709564  42.7451405  57.6935315
  70.0473607  41.0396903  54.1948581  69.9281069  40.2201282  53.4934583
  71.2763500  41.8563609  53.7882927  72.1586737  41.2158182  53.7675086
  71.0912653  42.2476194  52.7868330  71.4174280  42.6874148  54.4800674
  69.1844735  41.6974668  54.2116145  10.5175724  53.0795114  41.8922529
  11.4340926  53.3965770  42.1845150  10.4562427  51.6053377  41.8913655
  10.3167401  51.2367553  42.9022517  11.8331571  51.1337635  41.4142497
  12.6066225  51.5521874  42.0589019  11.9864182  51.4190183  40.3746542
  11.8475495  50.0459541  41.4911430   9.6897800  51.2440635  41.2139432
   9.4822743  53.5478646  42.8337327   9.4708821  52.9190681  43.7181303
   8.5106750  53.5998342  42.3555854   9.9213885  54.9480248  43.2676905
  10.9268767  54.9039475  43.6871671   9.8745404  55.6340887  42.4222607
   9.2231517  55.2833133  44.0363829  10.1995560  53.5778631  40.5377094
  10.0803022  52.7583010  39.8363096  11.4285453  54.3945337  40.1311440
  12.3108690  53.7539909  40.1103599  11.2434606  54.7857921  39.1296843
  11.5696233  55.2255876  40.8229187   9.3366688  54.2356395  40.5544658
  64.3228606  41.6579451  46.9561307  65.2393808  41.9750107  47.2483928
  64.2615309  40.1837715  46.9552432  64.1220283  39.8151891  47.9661295
  65.6384453  39.7121972  46.4781274  66.4119108  40.1306212  47.1227797
  65.7917064  39.9974520  45.4385320  65.6528377  38.6243878  46.5550207
  63.4950682  39.8224973  46.2778210  63.2875625  42.1262984  47.8976105
  63.2761703  41.4975019  48.7820081  62.3159632  42.1782680  47.4194631
  63.7266767  43.5264585  48.3315682  64.7321649  43.4823812  48.7510448
  63.6798286  44.2125225  47.4861385  63.0284399  43.8617470  49.1002606
  64.0048442  42.1562968  45.6015871  63.8855904  41.3367348  44.9001874
  65.2338335  42.9729674  45.1950217  66.1161572  42.3324247  45.1742377
  65.0487488  43.3642259  44.1935621  65.3749115  43.8040214  45.8867965
  63.1419570  42.8140733  45.6183435  71.0485216  40.2302493  47.5891154
  71.9650418  40.5473149  47.8813775  70.9871919  38.7560757  47.5882280
  70.8476893  38.3874933  48.5991142  72.3641063  38.2845015  47.1111122
  73.1375718  38.7029254  47.7557644  72.5173674  38.5697563  46.0715167
  72.3784987  37.1966921  47.1880055  70.2207293  38.3948015  46.9108057
  70.0132236  40.6986026  48.5305952  70.0018313  40.0698061  49.4149928
  69.0416242  40.7505722  48.0524479  70.4523377  42.0987627  48.9645530
  71.4578259  42.0546855  49.3840296  70.4054896  42.7848267  48.1191232
  69.7541009  42.4340512  49.7332454  70.7305053  40.7286010  46.2345719
  70.6112515  39.9090390  45.5331721  71.9594946  41.5452716  45.8280065
  72.8418182  40.9047289  45.8072224  71.7744098  41.9365301  44.8265468
  72.1005726  42.3763256  46.5197812  69.8676181  41.3863775  46.2513283
  11.2007169  52.7684221  33.9319667  12.1172371  53.0854877  34.2242288
  11.1393872  51.2942485  33.9310793  10.9998846  50.9256661  34.9419655
  12.5163016  50.8226742  33.4539635  13.2897671  51.2410981  34.0986158
  12.6695627  51.1079290  32.4143680  12.5306940  49.7348648  33.5308568
  10.3729246  50.9329743  33.2536570  10.1654189  53.2367754  34.8734465
  10.1540266  52.6079789  35.7578441   9.1938195  53.2887450  34.3952992
  10.6045330  54.6369355  35.3074043  11.6100212  54.5928582  35.7268809
  10.5576850  55.3229995  34.4619745   9.9062962  54.9722240  36.0760967
  10.8827006  53.2667738  32.5774232  10.7634468  52.4472118  31.8760234
  12.1116899  54.0834444  32.1708578  12.9940135  53.4429017  32.1500737
  11.9266052  54.4747029  31.1693981  12.2527679  54.9144984  32.8626325
  10.0198134  53.9245503  32.5941796  58.2803441  42.7745516  38.3628598
  59.1968643  43.0916172  38.6551219  58.2190144  41.3003780  38.3619723
  58.0795118  40.9317956  39.3728586  59.5959288  40.8288038  37.8848565
  60.3693943  41.2472277  38.5295088  59.7491899  41.1140586  36.8452610
  59.6103212  39.7409944  37.9617498  57.4525518  40.9391038  37.6845501
  57.2450461  43.2429049  39.3043395  57.2336538  42.6141084  40.1887372
  56.2734467  43.2948745  38.8261922  57.6841602  44.6430650  39.7382973
  58.6896484  44.5989878  40.1577739  57.6373121  45.3291290  38.8928676
  56.9859234  44.9783535  40.5069897  57.9623278  43.2729033  37.0083162
  57.8430740  42.4533413  36.3069165  59.1913171  44.0895739  36.6017508
  60.0736407  43.4490312  36.5809668  59.0062323  44.4808324  35.6002912
  59.3323951  44.9206279  37.2935256  57.0994406  43.9306798  37.0250726
  65.0060051  41.3468559  38.9958445  65.9225253  41.6639215  39.2881066
  64.9446755  39.8726822  38.9949570  64.8051728  39.5040998  40.0058433
  66.3215898  39.4011080  38.5178412  67.0950553  39.8195319  39.1624935
  66.4748509  39.6863628  37.4782458  66.3359822  38.3132986  38.5947345
  64.1782128  39.5114080  38.3175348  63.9707071  41.8152091  39.9373243
  63.9593149  41.1864126  40.8217219  62.9991077  41.8671787  39.4591769
  64.4098212  43.2153693  40.3712820  65.4153095  43.1712920  40.7907586
  64.3629732  43.9014332  39.5258523  63.7115845  43.5506578  41.1399744
  64.6879888  41.8452076  37.6413009  64.5687350  41.0256455  36.9399012
  65.9169781  42.6618782  37.2347356  66.7993017  42.0213354  37.2139515
  65.7318934  43.0531366  36.2332759  66.0580561  43.4929321  37.9265103
  63.8251016  42.5029840  37.6580573  71.7316662  39.9191601  39.6288292
  72.6481864  40.2362257  39.9210913  71.6703365  38.4449865  39.6279418
  71.5308339  38.0764041  40.6388280  73.0472509  37.9734122  39.1508260
  73.8207163  38.3918361  39.7954783  73.2005120  38.2586670  38.1112305
  73.0616433  36.8856028  39.2277193  70.9038738  38.0837122  38.9505195
  70.6963681  40.3875133  40.5703090  70.6849759  39.7587169  41.4547066
  69.7247688  40.4394829  40.0921617  71.1354823  41.7876735  41.0042668
  72.1409705  41.7435962  41.4237434  71.0886342  42.4737375  40.1588370
  70.4372455  42.1229620  41.7729592  71.4136498  40.4175118  38.2742857
  71.2943960  39.5979497  37.5728859  72.6426391  41.2341824  37.8677203
  73.5249628  40.5936396  37.8469362  72.4575544  41.6254409  36.8662606
  72.7837171  42.0652363  38.5594950  70.5507626  41.0752883  38.2910421
  11.8838615  52.4573329  25.9716805  12.8003817  52.7743984  26.2639426
  11.8225318  50.9831592  25.9707931  11.6830292  50.6145768  26.9816793
  13.1994462  50.5115850  25.4936773  13.9729117  50.9300089  26.1383296
  13.3527073  50.7968398  24.4540818  13.2138386  49.4237756  25.5705706
  11.0560691  50.6218850  25.2933708  10.8485634  52.9256861  26.9131603
  10.8371712  52.2968896  27.7975579   9.8769641  52.9776557  26.4350130
  11.2876776  54.3258462  27.3471181  12.2931658  54.2817690  27.7665947
  11.2408295  55.0119102  26.5016883  10.5894408  54.6611348  28.1158105
  11.5658451  52.9556845  24.6171370  11.4465913  52.1361225  23.9157372
  12.7948344  53.7723551  24.2105716  13.6771581  53.1318124  24.1897875
  12.6097497  54.1636136  23.2091119  12.9359124  54.6034091  24.9023463
  10.7029579  53.6134610  24.6338934  18.6095225  51.0296371  26.6046652
  19.5260427  51.3467027  26.8969273  18.5481928  49.5554634  26.6037778
  18.4086902  49.1868811  27.6146641  19.9251072  49.0838892  26.1266620
  20.6985727  49.5023131  26.7713143  20.0783683  49.3691440  25.0870665
  19.9394996  47.9960798  26.2035553  17.7817301  49.1941892  25.9263555
  17.5742245  51.4979903  27.5461450  17.5628322  50.8691939  28.4305427
  16.6026251  51.5499599  27.0679977  18.0133386  52.8981505  27.9801028
  19.0188268  52.8540732  28.3995794  17.9664905  53.5842145  27.1346730
  17.3151018  53.2334390  28.7487952  18.2915062  51.5279888  25.2501217
  18.1722524  50.7084267  24.5487220  19.5204955  52.3446594  24.8435563
  20.4028191  51.7041166  24.8227722  19.3354107  52.7359178  23.8420966
  19.6615735  53.1757133  25.5353311  17.4286189  52.1857652  25.2668781
  38.7865056  46.7465497  28.5036194  39.7030258  47.0636153  28.7958815
  38.7251759  45.2723761  28.5027320  38.5856733  44.9037937  29.5136182
  40.1020903  44.8008019  28.0256161  40.8755558  45.2192258  28.6702684
  40.2553514  45.0860567  26.9860207  40.1164827  43.7129925  28.1025095
  37.9587132  44.9111019  27.8253097  37.7512075  47.2149030  29.4450992
  37.7398153  46.5861065  30.3294968  36.7796082  47.2668726  28.9669518
  38.1903217  48.6150631  29.8790569  39.1958099  48.5709859  30.2985335
  38.1434736  49.3011271  29.0336272  37.4920849  48.9503516  30.6477493
  38.4684892  47.2449014  27.1490759  38.3492354  46.4253394  26.4476761
  39.6974785  48.0615720  26.7425105  40.5798022  47.4210293  26.7217264
  39.5123938  48.4528305  25.7410508  39.8385565  48.8926260  27.4342852
  37.6056020  47.9026779  27.1658323  45.5121666  45.3188540  29.1366041
  46.4286868  45.6359195  29.4288662  45.4508369  43.8446803  29.1357167
  45.3113343  43.4760979  30.1466029  46.8277513  43.3731061  28.6586009
  47.6012168  43.7915300  29.3032532  46.9810124  43.6583609  27.6190054
  46.8421437  42.2852967  28.7354942  44.6843743  43.4834061  28.4582944
  44.4768686  45.7872072  30.0780839  44.4654763  45.1584107  30.9624816
  43.5052692  45.8391768  29.5999366  44.9159827  47.1873673  30.5120417
  45.9214709  47.1432901  30.9315183  44.8691346  47.8734313  29.6666119
  44.2177459  47.5226559  31.2807341  45.1941503  45.8172056  27.7820606
  45.0748965  44.9976436  27.0806608  46.4231396  46.6338762  27.3754952
  47.3054632  45.9933335  27.3547111  46.2380549  47.0251347  26.3740355
  46.5642176  47.4649302  28.0672700  44.3312631  46.4749821  27.7988170
  58.9634887  42.4634624  30.4025736  59.8800089  42.7805280  30.6948357
  58.9021590  40.9892888  30.4016861  58.7626564  40.6207064  31.4125724
  60.2790734  40.5177145  29.9245703  61.0525389  40.9361384  30.5692226
  60.4323345  40.8029693  28.8849749  60.2934658  39.4299051  30.0014636
  58.1356963  40.6280146  29.7242639  57.9281906  42.9318156  31.3440533
  57.9167984  42.3030192  32.2284510  56.9565913  42.9837852  30.8659060
  58.3673048  44.3319758  31.7780111  59.3727930  44.2878985  32.1974877
  58.3204567  45.0180398  30.9325814  57.6690680  44.6672643  32.5467035
  58.6454723  42.9618141  29.0480300  58.5262185  42.1422520  28.3466303
  59.8744616  43.7784847  28.6414646  60.7567853  43.1379420  28.6206806
  59.6893769  44.1697432  27.6400050  60.0155396  44.6095386  29.3332394
  57.7825851  43.6195906  29.0647864  72.4148107  39.6080708  31.6685430
  73.3313309  39.9251364  31.9608051  72.3534810  38.1338972  31.6676556
  72.2139784  37.7653148  32.6785418  73.7303954  37.6623229  31.1905398
  74.5038609  38.0807469  31.8351921  73.8836565  37.9475778  30.1509443
  73.7447878  36.5745136  31.2674331  71.5870184  37.7726230  30.9902333
  71.3795127  40.0764241  32.6100228  71.3681205  39.4476276  33.4944204
  70.4079133  40.1283937  32.1318755  71.8186268  41.4765842  33.0439806
  72.8241151  41.4325069  33.4634572  71.7717788  42.1626482  32.1985508
  71.1203900  41.8118727  33.8126730  72.0967944  40.1064225  30.3139995
  71.9775406  39.2868605  29.6125997  73.3257837  40.9230931  29.9074341
  74.2081073  40.2825504  29.8866500  73.1406990  41.3143516  28.9059744
  73.4668617  41.7541471  30.5992088  71.2339072  40.7641990  30.3307559
  19.2926671  50.7185478  18.6443790  20.2091873  51.0356134  18.9366411
  19.2313374  49.2443742  18.6434916  19.0918348  48.8757918  19.6543779
  20.6082518  48.7727999  18.1663758  21.3817172  49.1912239  18.8110281
  20.7615129  49.0580548  17.1267803  20.6226442  47.6849905  18.2432691
  18.4648747  48.8831000  17.9660693  18.2573690  51.1869011  19.5858588
  18.2459768  50.5581046  20.4702565  17.2857697  51.2388707  19.1077115
  18.6964832  52.5870612  20.0198166  19.7019714  52.5429839  20.4392932
  18.6496351  53.2731252  19.1743868  17.9982464  52.9223497  20.7885090
  18.9746507  51.2168995  17.2898355  18.8553969  50.3973375  16.5884358
  20.2036400  52.0335701  16.8832701  21.0859637  51.3930274  16.8624860
  20.0185553  52.4248286  15.8818104  20.3447180  52.8646241  17.5750449
  18.1117635  51.8746760  17.3065919  26.0183281  49.2908520  19.2773638
  26.9348483  49.6079176  19.5696259  25.9569984  47.8166784  19.2764763
  25.8174958  47.4480960  20.2873626  27.3339128  47.3451042  18.7993605
  28.1073783  47.7635281  19.4440128  27.4871739  47.6303590  17.7597650
  27.3483052  46.2572948  18.8762538  25.1905357  47.4554042  18.5990540
  24.9830300  49.7592053  20.2188435  24.9716378  49.1304088  21.1032412
  24.0114307  49.8111749  19.7406962  25.4221442  51.1593654  20.6528013
  26.4276324  51.1152882  21.0722779  25.3752961  51.8454294  19.8073716
  24.7239074  51.4946539  21.4214937  25.7003117  49.7892037  17.9228202
  25.5810580  48.9696417  17.2214205  26.9293010  50.6058743  17.5162548
  27.8116247  49.9653316  17.4954708  26.7442163  50.9971328  16.5147952
  27.0703790  51.4369283  18.2080296  24.8374245  50.4469802  17.9395766
  32.7439891  47.8631563  19.9103485  33.6605093  48.1802219  20.2026106
  32.6826594  46.3889826  19.9094610  32.5431568  46.0204002  20.9203473
  34.0595738  45.9174084  19.4323452  34.8330393  46.3358323  20.0769975
  34.2128349  46.2026632  18.3927498  34.0739662  44.8295990  19.5092385
  31.9161968  46.0277084  19.2320388  31.7086911  48.3315095  20.8518283
  31.6972988  47.7027130  21.7362259  30.7370917  48.3834791  20.3736809
  32.1478052  49.7316696  21.2857860  33.1532934  49.6875924  21.7052626
  32.1009572  50.4177336  20.4403563  31.4495684  50.0669582  22.0544784
  32.4259728  48.3615080  18.5558049  32.3067190  47.5419459  17.8544052
  33.6549621  49.1781786  18.1492395  34.5372857  48.5376358  18.1284555
  33.4698774  49.5694370  17.1477799  33.7960401  50.0092325  18.8410143
  31.5630856  49.0192844  18.5725613  39.4696502  46.4354605  20.5433332
  40.3861703  46.7525261  20.8355953  39.4083205  44.9612869  20.5424458
  39.2688178  44.5927045  21.5533320  40.7852348  44.4897126  20.0653300
  41.5587003  44.9081365  20.7099822  40.9384959  44.7749674  19.0257345
  40.7996273  43.4019032  20.1422233  38.6418578  44.6000126  19.8650235
  38.4343521  46.9038137  21.4848130  38.4229599  46.2750173  22.3692106
  37.4627528  46.9557833  21.0066656  38.8734662  48.3039739  21.9187707
  39.8789545  48.2598966  22.3382473  38.8266182  48.9900379  21.0733410
  38.1752295  48.6392624  22.6874631  39.1516338  46.9338122  19.1887897
  39.0323800  46.1142501  18.4873899  40.3806231  47.7504828  18.7822243
  41.2629468  47.1099400  18.7614402  40.1955384  48.1417412  17.7807646
  40.5217011  48.5815367  19.4739990  38.2887466  47.5915886  19.2055461
  66.3722943  40.7246774  23.0752721  67.2888145  41.0417429  23.3675342
  66.3109646  39.2505037  23.0743846  66.1714620  38.8819213  24.0852709
  67.6878790  38.7789295  22.5972688  68.4613444  39.1973534  23.2419211
  67.8411400  39.0641843  21.5576734  67.7022714  37.6911201  22.6741621
  65.5445019  38.8892295  22.3969624  65.3369962  41.1930306  24.0167519
  65.3256040  40.5642341  24.9011495  64.3653969  41.2450002  23.5386045
  65.7761104  42.5931907  24.4507096  66.7815986  42.5491135  24.8701862
  65.7292623  43.2792547  23.6052799  65.0778736  42.9284793  25.2194020
  66.0542779  41.2230290  21.7207285  65.9350241  40.4034670  21.0193288
  67.2832672  42.0396997  21.3141632  68.1655909  41.3991569  21.2933791
  67.0981825  42.4309581  20.3127035  67.4243452  42.8707536  22.0059379
  65.1913907  41.8808055  21.7374849  49.8038308  53.5293394  77.3704666
  50.7203510  53.8464050  77.6627287  49.7425011  52.0551658  77.3695791
  49.6029985  51.6865834  78.3804654  51.1194155  51.5835915  76.8924633
  51.8928810  52.0020154  77.5371156  51.2726766  51.8688463  75.8528678
  51.1338079  50.4957821  76.9693566  48.9760384  51.6938916  76.6921568
  48.7685328  53.9976926  78.3119463  48.7571405  53.3688962  79.1963440
  47.7969334  54.0496622  77.8337990  49.2076469  55.3978528  78.7459041
  50.2131351  55.3537755  79.1653807  49.1607988  56.0839168  77.9004744
  48.5094101  55.7331413  79.5145965  49.4858145  54.0276911  76.0159230
  49.3665607  53.2081290  75.3145233  50.7148038  54.8443617  75.6093576
  51.5971274  54.2038190  75.5885736  50.5297190  55.2356202  74.6078980
  50.8558817  55.6754156  76.3011324  48.6229272  54.6854676  76.0326794
  56.5294918  52.1016436  78.0034513  57.4460120  52.4187092  78.2957134
  56.4681621  50.6274700  78.0025638  56.3286595  50.2588876  79.0134501
  57.8450765  50.1558957  77.5254480  58.6185420  50.5743197  78.1701003
  57.9983376  50.4411506  76.4858526  57.8594689  49.0680863  77.6023413
  55.7016995  50.2661958  77.3251416  55.4941938  52.5699969  78.9449311
  55.4828016  51.9412004  79.8293287  54.5225944  52.6219665  78.4667837
  55.9333079  53.9701570  79.3788888  56.9387962  53.9260797  79.7983654
  55.8864599  54.6562210  78.5334591  55.2350711  54.3054455  80.1475812
  56.2114755  52.5999953  76.6489077  56.0922217  51.7804333  75.9475080
  57.4404648  53.4166659  76.2423423  58.3227884  52.7761232  76.2215583
  57.2553801  53.8079244  75.2408827  57.5815428  54.2477199  76.9341171
  55.3485883  53.2577718  76.6656641  63.2551529  50.6739478  78.6364360
  64.1716731  50.9910134  78.9286981  63.1938232  49.1997742  78.6355486
  63.0543206  48.8311918  79.6464348  64.5707376  48.7282000  78.1584328
  65.3442030  49.1466239  78.8030850  64.7239987  49.0134548  77.1188373
  64.5851300  47.6403906  78.2353261  62.4273605  48.8385000  77.9581263
  62.2198548  51.1423011  79.5779158  62.2084626  50.5135046  80.4623134
  61.2482555  51.1942707  79.0997684  62.6589690  52.5424612  80.0118735
  63.6644572  52.4983840  80.4313501  62.6121209  53.2285252  79.1664438
  61.9607322  52.8777497  80.7805659  62.9371365  51.1722995  77.2818925
  62.8178827  50.3527375  76.5804927  64.1661258  51.9889701  76.8753271
  65.0484495  51.3484274  76.8545430  63.9810411  52.3802286  75.8738674
  64.3072038  52.8200241  77.5671018  62.0742493  51.8300760  77.2986489
  37.0356533  56.0736417  68.1442109  37.9521735  56.3907073  68.4364730
  36.9743236  54.5994681  68.1433235  36.8348210  54.2308857  69.1542097
  38.3512380  54.1278938  67.6662077  39.1247035  54.5463177  68.3108600
  38.5044991  54.4131486  66.6266122  38.3656304  53.0400844  67.7431010
  36.2078609  54.2381939  67.4659012  36.0003553  56.5419950  69.0856907
  35.9889630  55.9131985  69.9700883  35.0287559  56.5939646  68.6075434
  36.4394694  57.9421551  69.5196485  37.4449576  57.8980778  69.9391251
  36.3926213  58.6282191  68.6742187  35.7412326  58.2774436  70.2883409
  36.7176370  56.5719934  66.7896674  36.5983832  55.7524314  66.0882676
  37.9466263  57.3886640  66.3831020  38.8289499  56.7481213  66.3623179
  37.7615415  57.7799225  65.3816423  38.0877043  58.2197180  67.0748767
  35.8547498  57.2297699  66.8064238  43.7613143  54.6459459  68.7771956
  44.6778345  54.9630115  69.0694577  43.6999846  53.1717723  68.7763082
  43.5604820  52.8031899  69.7871945  45.0768990  52.7001980  68.2991924
  45.8503645  53.1186220  68.9438447  45.2301601  52.9854529  67.2595969
  45.0912914  51.6123887  68.3760857  42.9335220  52.8104981  68.0988859
  42.7260163  55.1142992  69.7186754  42.7146241  54.4855027  70.6030731
  41.7544169  55.1662688  69.2405281  43.1651304  56.5144593  70.1526332
  44.1706187  56.4703820  70.5721098  43.1182824  57.2005233  69.3072034
  42.4668936  56.8497478  70.9213256  43.4432980  55.1442976  67.4226521
  43.3240442  54.3247356  66.7212524  44.6722873  55.9609682  67.0160867
  45.5546109  55.3204255  66.9953026  44.4872026  56.3522267  66.0146270
  44.8133653  56.7920222  67.7078615  42.5804108  55.8020741  67.4394085
  63.9382974  50.3628586  70.6761498  64.8548176  50.6799242  70.9684119
  63.8769677  48.8886850  70.6752624  63.7374651  48.5201026  71.6861486
  65.2538821  48.4171107  70.1981466  66.0273476  48.8355346  70.8427988
  65.4071432  48.7023655  69.1585511  65.2682745  47.3293013  70.2750399
  63.1105051  48.5274108  69.9978401  62.9029994  50.8312118  71.6176296
  62.8916071  50.2024154  72.5020272  61.9314000  50.8831814  71.1394822
  63.3421135  52.2313720  72.0515874  64.3476017  52.1872947  72.4710639
  63.2952655  52.9174360  71.2061576  62.6438767  52.5666605  72.8202797
  63.6202811  50.8612103  69.3216063  63.5010273  50.0416482  68.6202065
  64.8492704  51.6778809  68.9150409  65.7315940  51.0373382  68.8942568
  64.6641857  52.0691394  67.9135812  64.9903484  52.5089348  69.6068156
  62.7573939  51.5189868  69.3383627  70.6639585  48.9351628  71.3091345
  71.5804786  49.2522284  71.6013966  70.6026288  47.4609892  71.3082471
  70.4631261  47.0924068  72.3191333  71.9795431  46.9894149  70.8311313
  72.7530086  47.4078388  71.4757836  72.1328042  47.2746697  69.7915358
  71.9939356  45.9016055  70.9080246  69.8361661  47.0997150  70.6308248
  69.6286604  49.4035161  72.2506143  69.6172682  48.7747196  73.1350120
  68.6570611  49.4554857  71.7724670  70.0677745  50.8036762  72.6845721
  71.0732628  50.7595989  73.1040487  70.0209265  51.4897402  71.8391423
  69.3695378  51.1389647  73.4532645  70.3459421  49.4335145  69.9545910
  70.2266883  48.6139525  69.2531913  71.5749314  50.2501851  69.5480256
  72.4572551  49.6096424  69.5272415  71.3898467  50.6414436  68.5465659
  71.7160094  51.0812391  70.2398004  69.4830549  50.0912910  69.9713474
  30.9931368  57.1902482  59.5509400  31.9096570  57.5073138  59.8432021
  30.9318072  55.7160746  59.5500525  30.7923045  55.3474922  60.5609388
  32.3087215  55.2445004  59.0729367  33.0821870  55.6629243  59.7175890
  32.4619826  55.5297552  58.0333413  32.3231139  54.1566910  59.1498300
  30.1653445  55.3548004  58.8726303  29.9578388  57.6586015  60.4924198
  29.9464466  57.0298050  61.3768174  28.9862394  57.7105711  60.0142724
  30.3969529  59.0587616  60.9263775  31.4024412  59.0146844  61.3458541
  30.3501049  59.7448256  60.0809478  29.6987161  59.3940501  61.6950699
  30.6751205  57.6885999  58.1963965  30.5558667  56.8690379  57.4949967
  31.9041098  58.5052705  57.7898311  32.7864334  57.8647278  57.7690470
  31.7190251  58.8965290  56.7883714  32.0451878  59.3363245  58.4816058
  29.8122333  58.3463764  58.2131529  37.7187979  55.7625525  60.1839247
  38.6353181  56.0796180  60.4761868  37.6574682  54.2883788  60.1830373
  37.5179656  53.9197964  61.1939235  39.0343826  53.8168046  59.7059215
  39.8078480  54.2352285  60.3505738  39.1876437  54.1020594  58.6663260
  39.0487750  52.7289952  59.7828148  36.8910055  53.9271046  59.5056150
  36.6834998  56.2309057  61.1254045  36.6721076  55.6021092  62.0098022
  35.7119005  56.2828753  60.6472572  37.1226140  57.6310658  61.5593623
  38.1281022  57.5869886  61.9788389  37.0757659  58.3171298  60.7139325
  36.4243772  57.9663544  62.3280547  37.4007815  56.2609041  58.8293812
  37.2815277  55.4413421  58.1279814  38.6297708  57.0775747  58.4228158
  39.5120945  56.4370320  58.4020317  38.4446861  57.4688332  57.4213561
  38.7708488  57.9086287  59.1145905  36.5378943  56.9186806  58.8461376
  64.6214420  50.0517693  62.7158636  65.5379622  50.3688349  63.0081257
  64.5601123  48.5775957  62.7149762  64.4206097  48.2090133  63.7258624
  65.9370267  48.1060215  62.2378604  66.7104922  48.5244454  62.8825126
  66.0902878  48.3912763  61.1982649  65.9514191  47.0182121  62.3147537
  63.7936496  48.2163215  62.0375539  63.5861439  50.5201226  63.6573434
  63.5747517  49.8913261  64.5417410  62.6145446  50.5720922  63.1791961
  64.0252581  51.9202827  64.0913012  65.0307463  51.8762055  64.5107778
  63.9784100  52.6063467  63.2458714  63.3270213  52.2555712  64.8599936
  64.3034256  50.5501210  61.3613201  64.1841718  49.7305590  60.6599203
  65.5324149  51.3667916  60.9547547  66.4147386  50.7262489  60.9339706
  65.3473302  51.7580501  59.9532950  65.6734929  52.1978456  61.6465294
  63.4405384  51.2078975  61.3780765  71.3471030  48.6240735  63.3488483
  72.2636232  48.9411391  63.6411104  71.2857733  47.1498999  63.3479609
  71.1462707  46.7813175  64.3588471  72.6626877  46.6783257  62.8708451
  73.4361532  47.0967496  63.5154974  72.8159488  46.9635805  61.8312496
  72.6770801  45.5905163  62.9477384  70.5193106  46.7886257  62.6705386
  70.3118050  49.0924268  64.2903281  70.3004127  48.4636303  65.1747258
  69.3402056  49.1443964  63.8121808  70.7509191  50.4925869  64.7242859
  71.7564073  50.4485097  65.1437625  70.7040710  51.1786509  63.8788561
  70.0526823  50.8278754  65.4929783  71.0290867  49.1224252  61.9943048
  70.9098329  48.3028632  61.2929051  72.2580760  49.9390958  61.5877394
  73.1403996  49.2985531  61.5669553  72.0729912  50.3303543  60.5862797
  72.3991539  50.7701498  62.2795142  70.1661994  49.7802017  62.0110612
  24.9506204  58.3068548  50.9576691  25.8671406  58.6239204  51.2499312
  24.8892907  56.8326811  50.9567816  24.7497881  56.4640987  51.9676679
  26.2662051  56.3611069  50.4796658  27.0396705  56.7795308  51.1243181
  26.4194662  56.6463617  49.4400704  26.2805975  55.2732975  50.5565591
  24.1228280  56.4714069  50.2793594  23.9153223  58.7752080  51.8991489
  23.9039301  58.1464115  52.7835465  22.9437230  58.8271776  51.4210015
  24.3544365  60.1753681  52.3331066  25.3599247  60.1312909  52.7525832
  24.3075884  60.8614321  51.4876769  23.6561997  60.5106567  53.1017990
  24.6326040  58.8052065  49.6031255  24.5133502  57.9856444  48.9017258
  25.8615933  59.6218771  49.1965601  26.7439170  58.9813343  49.1757761
  25.6765086  60.0131355  48.1951005  26.0026713  60.4529310  49.8883349
  23.7697168  59.4629829  49.6198819  65.3045865  49.7406801  54.7555774
  66.2211067  50.0577457  55.0478395  65.2432568  48.2665065  54.7546900
  65.1037542  47.8979241  55.7655762  66.6201712  47.7949322  54.2775742
  67.3936367  48.2133561  54.9222265  66.7734323  48.0801870  53.2379787
  66.6345636  46.7071228  54.3544675  64.4767942  47.9052322  54.0772677
  64.2692885  50.2090333  55.6970572  64.2578963  49.5802369  56.5814548
  63.2976891  50.2610029  55.2189099  64.7084026  51.6091935  56.1310150
  65.7138909  51.5651162  56.5504916  64.6615546  52.2952575  55.2855852
  64.0101658  51.9444820  56.8997074  64.9865702  50.2390318  53.4010339
  64.8673164  49.4194697  52.6996341  66.2155595  51.0557024  52.9944685
  67.0978831  50.4151596  52.9736844  66.0304748  51.4469608  51.9930088
  66.3566375  51.8867563  53.6862432  64.1236830  50.8968082  53.4177903
  72.0302476  48.3129843  55.3885621  72.9467678  48.6300499  55.6808242
  71.9689179  46.8388107  55.3876747  71.8294153  46.4702283  56.3985609
  73.3458323  46.3672364  54.9105589  74.1192977  46.7856603  55.5552112
  73.4990934  46.6524912  53.8709634  73.3602247  45.2794270  54.9874522
  71.2024552  46.4775365  54.7102524  70.9949495  48.7813375  56.3300419
  70.9835573  48.1525411  57.2144396  70.0233502  48.8333071  55.8518946
  71.4340637  50.1814977  56.7639997  72.4395519  50.1374204  57.1834763
  71.3872156  50.8675617  55.9185699  70.7358269  50.5167862  57.5326921
  71.7122312  48.8113360  54.0340186  71.5929774  47.9917739  53.3326189
  72.9412205  49.6280066  53.6274532  73.8235442  48.9874639  53.6066691
  72.7561358  50.0192651  52.6259935  73.0822985  50.4590605  54.3192280
  70.8493440  49.4691125  54.0507750  18.9081039  59.4234613  42.3643981
  19.8246241  59.7405269  42.6566603  18.8467742  57.9492877  42.3635107
  18.7072716  57.5807053  43.3743970  20.2236886  57.4777134  41.8863949
  20.9971541  57.8961373  42.5310472  20.3769497  57.7629682  40.8467994
  20.2380810  56.3899040  41.9632882  18.0803115  57.5880135  41.6860884
  17.8728059  59.8918145  43.3058779  17.8614136  59.2630181  44.1902756
  16.9012065  59.9437841  42.8277306  18.3119200  61.2919747  43.7398357
  19.3174082  61.2478974  44.1593123  18.2650719  61.9780387  42.8944060
  17.6136832  61.6272632  44.5085281  18.5900875  59.9218130  41.0098546
  18.4708338  59.1022509  40.3084549  19.8190769  60.7384836  40.6032892
  20.7014005  60.0979409  40.5825052  19.6339921  61.1297421  39.6018296
  19.9601548  61.5695375  41.2950640  17.7272003  60.5795895  41.0266110
  65.9877311  49.4295908  46.7952912  66.9042513  49.7466564  47.0875533
  65.9264014  47.9554172  46.7944038  65.7868988  47.5868348  47.8052900
  67.3033158  47.4838429  46.3172880  68.0767813  47.9022669  46.9619403
  67.4565769  47.7690978  45.2776925  67.3177082  46.3960335  46.3941813
  65.1599387  47.5941430  46.1169815  64.9524330  49.8979441  47.7367710
  64.9410408  49.2691476  48.6211686  63.9808337  49.9499137  47.2586237
  65.3915472  51.2981042  48.1707288  66.3970354  51.2540269  48.5902054
  65.3446991  51.9841682  47.3252990  64.6933104  51.6333927  48.9394212
  65.6697147  49.9279425  45.4407477  65.5504610  49.1083805  44.7393479
  66.8987040  50.7446131  45.0341823  67.7810277  50.1040704  45.0133982
  66.7136193  51.1358716  44.0327226  67.0397820  51.5756671  45.7259570
  64.8068275  50.5857190  45.4575041  72.7133921  48.0018950  47.4282759
  73.6299123  48.3189606  47.7205380  72.6520624  46.5277214  47.4273885
  72.5125598  46.1591390  48.4382748  74.0289768  46.0561472  46.9502727
  74.8024423  46.4745711  47.5949250  74.1822379  46.3414020  45.9106772
  74.0433692  44.9683378  47.0271660  71.8855998  46.1664472  46.7499662
  71.6780941  48.4702483  48.3697557  71.6667018  47.8414518  49.2541534
  70.7064947  48.5222179  47.8916084  72.1172082  49.8704084  48.8037135
  73.1226964  49.8263312  49.2231901  72.0703602  50.5564724  47.9582837
  71.4189714  50.2056969  49.5724059  72.3953758  48.5002467  46.0737324
  72.2761220  47.6806847  45.3723327  73.6243651  49.3169173  45.6671670
  74.5066887  48.6763746  45.6463829  73.4392804  49.7081758  44.6657073
  73.7654431  50.1479713  46.3589418  71.5324886  49.1580232  46.0904888
  12.8655874  60.5400678  33.7711272  13.7821076  60.8571334  34.0633893
  12.8042577  59.0658942  33.7702398  12.6647551  58.6973118  34.7811261
  14.1811721  58.5943199  33.2931240  14.9546376  59.0127439  33.9377763
  14.3344332  58.8795747  32.2535285  14.1955645  57.5065105  33.3700173
  12.0377951  58.7046200  33.0928175  11.8302894  61.0084211  34.7126070
  11.8188972  60.3796246  35.5970047  10.8586900  61.0603907  34.2344597
  12.2694035  62.4085812  35.1465648  13.2748918  62.3645039  35.5660414
  12.2225555  63.0946452  34.3011350  11.5711667  62.7438697  35.9152572
  12.5475711  61.0384195  32.4165837  12.4283173  60.2188575  31.7151840
  13.7765604  61.8550901  32.0100183  14.6588840  61.2145474  31.9892342
  13.5914757  62.2463486  31.0085586  13.9176384  62.6861441  32.7017931
  11.6846839  61.6961960  32.4333401  80.1221977  46.2631100  40.1009745
  81.0387179  46.5801756  40.3932366  80.0608680  44.7889364  40.1000870
  79.9213654  44.4203540  41.1109733  81.4377824  44.3173621  39.6229712
  82.2112479  44.7357861  40.2676235  81.5910435  44.6026169  38.5833757
  81.4521748  43.2295527  39.6998645  79.2944053  44.4276622  39.4226647
  79.0868997  46.7314633  41.0424542  79.0755074  46.1026668  41.9268519
  78.1153003  46.7834329  40.5643069  79.5260138  48.1316234  41.4764120
  80.5315020  48.0875461  41.8958886  79.4791657  48.8176874  40.6309823
  78.8277770  48.4669119  42.2451044  79.8041814  46.7614617  38.7464309
  79.6849276  45.9418997  38.0450312  81.0331707  47.5781323  38.3398655
  81.9154943  46.9375896  38.3190815  80.8480859  47.9693908  37.3384059
  81.1742487  48.4091863  39.0316403  78.9412942  47.4192382  38.7631873
  13.5487320  60.2289786  25.8108410  14.4652522  60.5460442  26.1031031
  13.4874023  58.7548049  25.8099536  13.3478997  58.3862225  26.8208399
  14.8643167  58.2832307  25.3328378  15.6377822  58.7016546  25.9774901
  15.0175778  58.5684855  24.2932423  14.8787091  57.1954213  25.4097311
  12.7209396  58.3935307  25.1325313  12.5134339  60.6973318  26.7523208
  12.5020417  60.0685353  27.6367185  11.5418346  60.7493014  26.2741735
  12.9525481  62.0974920  27.1862786  13.9580363  62.0534147  27.6057552
  12.9057000  62.7835559  26.3408488  12.2543113  62.4327805  27.9549710
  13.2307156  60.7273303  24.4562975  13.1114618  59.9077682  23.7548978
  14.4597049  61.5440009  24.0497321  15.3420286  60.9034581  24.0289480
  14.2746202  61.9352593  23.0482724  14.6007829  62.3750548  24.7415069
  12.3678284  61.3851067  24.4730539  20.2743930  58.8012828  26.4438258
  21.1909132  59.1183484  26.7360879  20.2130633  57.3271092  26.4429383
  20.0735607  56.9585268  27.4538246  21.5899777  56.8555349  25.9658225
  22.3634432  57.2739588  26.6104748  21.7432388  57.1407897  24.9262270
  21.6043701  55.7677255  26.0427158  19.4466007  56.9658349  25.7655161
  19.2390950  59.2696360  27.3853055  19.2277027  58.6408396  28.2697032
  18.2674956  59.3216056  26.9071582  19.6782091  60.6697962  27.8192633
  20.6836973  60.6257189  28.2387399  19.6313610  61.3558602  26.9738336
  18.9799723  61.0050847  28.5879557  19.9563767  59.2996345  25.0892822
  19.8371229  58.4800724  24.3878825  21.1853660  60.1163051  24.6827168
  22.0676896  59.4757623  24.6619328  21.0002813  60.5075636  23.6812572
  21.3264440  60.9473590  25.3744916  19.0934895  59.9574110  25.1060386
  80.8053423  45.9520208  32.1406883  81.7218625  46.2690863  32.4329504
  80.7440126  44.4778471  32.1398008  80.6045100  44.1092647  33.1506871
  82.1209270  44.0062729  31.6626850  82.8943924  44.4246968  32.3073373
  82.2741881  44.2915277  30.6230895  82.1353194  42.9184635  31.7395783
  79.9775499  44.1165729  31.4623786  79.7700442  46.4203740  33.0821680
  79.7586520  45.7915775  33.9665657  78.7984449  46.4723436  32.6040207
  80.2091584  47.8205341  33.5161258  81.2146466  47.7764569  33.9356024
  80.1623103  48.5065981  32.6706961  79.5109216  48.1558227  34.2848182
  80.4873259  46.4503724  30.7861447  80.3680721  45.6308104  30.0847450
  81.7163152  47.2670431  30.3795793  82.5986389  46.6265003  30.3587953
  81.5312305  47.6583015  29.3781197  81.8573932  48.0980970  31.0713541
  79.6244387  47.1081489  30.8029011  20.9575376  58.4901935  18.4835396
  21.8740578  58.8072591  18.7758017  20.8962079  57.0160199  18.4826521
  20.7567053  56.6474375  19.4935384  22.2731223  56.5444456  18.0055363
  23.0465878  56.9628696  18.6501886  22.4263834  56.8297005  16.9659408
  22.2875147  55.4566363  18.0824296  20.1297452  56.6547457  17.8052299
  19.9222395  58.9585468  19.4250193  19.9108473  58.3297503  20.3094170
  18.9506402  59.0105164  18.9468720  20.3613537  60.3587069  19.8589771
  21.3668419  60.3146296  20.2784537  20.3145056  61.0447709  19.0135474
  19.6631169  60.6939954  20.6276695  20.6395212  58.9885452  17.1289960
  20.5202674  58.1689832  16.4275963  21.8685105  59.8052158  16.7224306
  22.7508342  59.1646731  16.7016466  21.6834258  60.1964743  15.7209710
  22.0095885  60.6362698  17.4142054  19.7766340  59.6463217  17.1457524
  27.6831986  57.0624977  19.1165243  28.5997188  57.3795633  19.4087864
  27.6218689  55.5883241  19.1156368  27.4823663  55.2197417  20.1265231
  28.9987833  55.1167499  18.6385210  29.7722488  55.5351738  19.2831733
  29.1520444  55.4020047  17.5989256  29.0131757  54.0289405  18.7154143
  26.8554062  55.2270499  18.4382146  26.6479006  57.5308510  20.0580041
  26.6365083  56.9020545  20.9424017  25.6763012  57.5828206  19.5798567
  27.0870147  58.9310111  20.4919618  28.0925029  58.8869339  20.9114384
  27.0401666  59.6170751  19.6465321  26.3887779  59.2662996  21.2606542
  27.3651823  57.5608494  17.7619807  27.2459285  56.7412874  17.0605810
  28.5941716  58.3775200  17.3554154  29.4764952  57.7369773  17.3346313
  28.4090868  58.7687785  16.3539557  28.7352495  59.2085740  18.0471901
  26.5022950  58.2186259  17.7787371  34.4088596  55.6348020  19.7495090
  35.3253798  55.9518676  20.0417711  34.3475299  54.1606283  19.7486216
  34.2080273  53.7920459  20.7595078  35.7244443  53.6890541  19.2715058
  36.4979098  54.1074780  19.9161581  35.8777054  53.9743089  18.2319103
  35.7388367  52.6012447  19.3483991  33.5810673  53.7993541  19.0711993
  33.3735616  56.1031552  20.6909888  33.3621694  55.4743587  21.5753864
  32.4019622  56.1551248  20.2128415  33.8126757  57.5033154  21.1249466
  34.8181640  57.4592381  21.5444232  33.7658277  58.1893793  20.2795168
  33.1144389  57.8386039  21.8936390  34.0908433  56.1331537  18.3949655
  33.9715895  55.3135916  17.6935657  35.3198326  56.9498243  17.9884001
  36.2021562  56.3092815  17.9676160  35.1347479  57.3410827  16.9869404
  35.4609106  57.7808782  18.6801748  33.2279561  56.7909301  18.4117219
  41.1345207  54.2071062  20.3824937  42.0510409  54.5241718  20.6747558
  41.0731910  52.7329326  20.3816063  40.9336884  52.3643502  21.3924925
  42.4501054  52.2613583  19.9044905  43.2235708  52.6797822  20.5491428
  42.6033665  52.5466131  18.8648950  42.4644978  51.1735489  19.9813838
  40.3067283  52.3716584  19.7041840  40.0992226  54.6754594  21.3239735
  40.0878304  54.0466630  22.2083712  39.1276233  54.7274290  20.8458262
  40.5383368  56.0756196  21.7579313  41.5438250  56.0315423  22.1774079
  40.4914887  56.7616836  20.9125015  39.8401000  56.4109081  22.5266237
  40.8165043  54.7054579  19.0279502  40.6972505  53.8858958  18.3265505
  42.0454936  55.5221285  18.6213848  42.9278173  54.8815858  18.6006007
  41.8604089  55.9133870  17.6199251  42.1865716  56.3531824  19.3131596
  39.9536171  55.3632344  19.0447066  61.3115037  49.9240188  22.2814479
  62.2280239  50.2410844  22.5737100  61.2501741  48.4498452  22.2805604
  61.1106714  48.0812628  23.2914467  62.6270884  47.9782710  21.8034446
  63.4005539  48.3966949  22.4480969  62.7803495  48.2635258  20.7638492
  62.6414808  46.8904616  21.8803380  60.4837114  48.0885710  21.6031382
  60.2762057  50.3923721  23.2229277  60.2648135  49.7635756  24.1073253
  59.3046063  50.4443417  22.7447803  60.7153198  51.7925322  23.6568854
  61.7208081  51.7484550  24.0763620  60.6684718  52.4785962  22.8114557
  60.0170831  52.1278207  24.4255778  60.9934874  50.4223705  20.9269044
  60.8742336  49.6028085  20.2255046  62.2224767  51.2390411  20.5203390
  63.1048004  50.5984984  20.4995549  62.0373920  51.6302996  19.5188793
  62.3635547  52.0700951  21.2121137  60.1306002  51.0801470  20.9436608
  68.0371648  48.4963231  22.9144326  68.9536850  48.8133887  23.2066947
  67.9758351  47.0221494  22.9135452  67.8363325  46.6535670  23.9244314
  69.3527495  46.5505752  22.4364294  70.1262149  46.9689991  23.0810817
  69.5060106  46.8358300  21.3968339  69.3671419  45.4627658  22.5133227
  67.2093724  46.6608752  22.2361229  67.0018667  48.9646763  23.8559124
  66.9904745  48.3358798  24.7403101  66.0302674  49.0166459  23.3777651
  67.4409809  50.3648365  24.2898702  68.4464691  50.3207592  24.7093468
  67.3941328  51.0509004  23.4444404  66.7427441  50.7001250  25.0585626
  67.7191484  48.9946748  21.5598891  67.5998946  48.1751127  20.8584893
  68.9481377  49.8113454  21.1533237  69.8304614  49.1708026  21.1325396
  68.7630530  50.2026038  20.1518640  69.0892157  50.6423993  21.8450984
  66.8562612  49.6524512  21.5766455  44.7430403  62.7286809  76.5766424
  45.6595605  63.0457465  76.8689045  44.6817106  61.2545073  76.5757549
  44.5422080  60.8859249  77.5866412  46.0586250  60.7829330  76.0986391
  46.8320905  61.2013569  76.7432914  46.2118861  61.0681878  75.0590436
  46.0730174  59.6951236  76.1755324  43.9152479  60.8932331  75.8983327
  43.7077422  63.1970341  77.5181221  43.6963500  62.5682377  78.4025198
  42.7361429  63.2490037  77.0399748  44.1468564  64.5971943  77.9520799
  45.1523446  64.5531170  78.3715565  44.1000083  65.2832583  77.1066502
  43.4486196  64.9324828  78.7207723  44.4250239  63.2270326  75.2220988
  44.3057701  62.4074705  74.5206991  45.6540132  64.0437032  74.8155334
  46.5363369  63.4031605  74.7947494  45.4689285  64.4349617  73.8140738
  45.7950912  64.8747571  75.5073082  43.5621367  63.8848091  75.2388552
  51.4687013  61.3009851  77.2096271  52.3852215  61.6180507  77.5018892
  51.4073716  59.8268115  77.2087396  51.2678690  59.4582291  78.2196259
  52.7842860  59.3552372  76.7316238  53.5577515  59.7736611  77.3762761
  52.9375471  59.6404920  75.6920284  52.7986784  58.2674278  76.8085171
  50.6409090  59.4655373  76.5313174  50.4334033  61.7693384  78.1511069
  50.4220110  61.1405419  79.0355045  49.4618039  61.8213080  77.6729595
  50.8725174  63.1694985  78.5850646  51.8780056  63.1254212  79.0045412
  50.8256693  63.8555625  77.7396349  50.1742806  63.5047870  79.3537570
  51.1506850  61.7993368  75.8550835  51.0314312  60.9797748  75.1536838
  52.3796743  62.6160074  75.4485182  53.2619979  61.9754647  75.4277341
  52.1945896  63.0072659  74.4470585  52.5207523  63.4470614  76.1402929
  50.2877978  62.4571133  75.8718399  58.1943624  59.8732893  77.8426118
  59.1108825  60.1903549  78.1348739  58.1330327  58.3991157  77.8417244
  57.9935300  58.0305333  78.8526106  59.5099470  57.9275414  77.3646086
  60.2834125  58.3459654  78.0092609  59.6632081  58.2127963  76.3250131
  59.5243394  56.8397321  77.4415019  57.3665700  58.0378415  77.1643021
  57.1590643  60.3416426  78.7840916  57.1476721  59.7128461  79.6684892
  56.1874650  60.3936122  78.3059443  57.5981784  61.7418027  79.2180494
  58.6036667  61.6977254  79.6375260  57.5513304  62.4278667  78.3726196
  56.8999417  62.0770912  79.9867418  57.8763460  60.3716410  76.4880683
  57.7570922  59.5520790  75.7866685  59.1053353  61.1883116  76.0815029
  59.9876590  60.5477689  76.0607188  58.9202506  61.5795701  75.0800432
  59.2464133  62.0193656  76.7732776  57.0134588  61.0294175  76.5048247
  38.7005238  63.8452874  67.9833714  39.6170440  64.1623530  68.2756336
  38.6391941  62.3711138  67.9824840  38.4996915  62.0025314  68.9933703
  40.0161085  61.8995395  67.5053682  40.7895740  62.3179635  68.1500205
  40.1693696  62.1847943  66.4657727  40.0305009  60.8117301  67.5822615
  37.8727315  62.0098396  67.3050617  37.6652258  64.3136407  68.9248512
  37.6538335  63.6848442  69.8092489  36.6936264  64.3656103  68.4467039
  38.1043399  65.7138008  69.3588090  39.1098281  65.6697235  69.7782856
  38.0574919  66.3998648  68.5133792  37.4061031  66.0490893  70.1275014
  38.3825075  64.3436391  66.6288279  38.2632537  63.5240771  65.9274282
  39.6114968  65.1603097  66.2222625  40.4938204  64.5197670  66.2014785
  39.4264121  65.5515682  65.2208028  39.7525748  65.9913637  66.9140373
  37.5196203  65.0014156  66.6455843  65.6031679  58.1345043  70.5153103
  66.5196881  58.4515699  70.8075724  65.5418382  56.6603307  70.5144229
  65.4023356  56.2917483  71.5253091  66.9187526  56.1887564  70.0373071
  67.6922181  56.6071803  70.6819594  67.0720137  56.4740112  68.9977116
  66.9331450  55.1009470  70.1142004  64.7753756  56.2990565  69.8370006
  64.5678699  58.6028575  71.4567901  64.5564777  57.9740611  72.3411878
  63.5962705  58.6548271  70.9786428  65.0069840  60.0030177  71.8907479
  66.0124723  59.9589404  72.3102245  64.9601360  60.6890817  71.0453181
  64.3087472  60.3383062  72.6594403  65.2851516  58.6328560  69.1607668
  65.1658978  57.8132939  68.4593671  66.5141409  59.4495266  68.7542014
  67.3964645  58.8089839  68.7334173  66.3290562  59.8407851  67.7527417
  66.6552189  60.2805805  69.4459762  64.4222644  59.2906325  69.1775232
  32.6580074  64.9618939  59.3901005  33.5745276  65.2789595  59.6823626
  32.5966777  63.4877203  59.3892131  32.4571750  63.1191379  60.4000993
  33.9735921  63.0161461  58.9120973  34.7470575  63.4345700  59.5567496
  34.1268531  63.3014009  57.8725018  33.9879845  61.9283367  58.9889906
  31.8302150  63.1264461  58.7117908  31.6227093  65.4302472  60.3315803
  31.6113171  64.8014507  61.2159780  30.6511100  65.4822168  59.8534330
  32.0618234  66.8304073  60.7655381  33.0673117  66.7863301  61.1850147
  32.0149754  67.5164713  59.9201083  31.3635867  67.1656958  61.5342305
  32.3399910  65.4602456  58.0355570  32.2207372  64.6406836  57.3341572
  33.5689803  66.2769162  57.6289916  34.4513040  65.6363735  57.6082075
  33.3838956  66.6681747  56.6275319  33.7100583  67.1079702  58.3207664
  31.4771038  66.1180221  58.0523134  59.5606515  59.2511108  61.9220394
  60.4771717  59.5681764  62.2143015  59.4993218  57.7769372  61.9211520
  59.3598192  57.4083548  62.9320382  60.8762362  57.3053629  61.4440362
  61.6497016  57.7237869  62.0886885  61.0294973  57.5906178  60.4044407
  60.8906286  56.2175535  61.5209295  58.7328591  57.4156630  61.2437297
  58.5253534  59.7194641  62.8635192  58.5139612  59.0906676  63.7479168
  57.5537541  59.7714337  62.3853719  58.9644676  61.1196242  63.2974770
  59.9699558  61.0755469  63.7169536  58.9176195  61.8056882  62.4520472
  58.2662308  61.4549127  64.0661694  59.2426351  59.7494625  60.5674959
  59.1233813  58.9299005  59.8660961  60.4716244  60.5661331  60.1609305
  61.3539481  59.9255904  60.1401464  60.2865397  60.9573916  59.1594708
  60.6127024  61.3971871  60.8527052  58.3797479  60.4072390  60.5842523
  66.2863125  57.8234150  62.5550241  67.2028327  58.1404806  62.8472862
  66.2249828  56.3492414  62.5541367  66.0854802  55.9806590  63.5650230
  67.6018972  55.8776672  62.0770209  68.3753627  56.2960911  62.7216732
  67.7551583  56.1629220  61.0374254  67.6162896  54.7898578  62.1539142
  65.4585201  55.9879672  61.8767144  65.2510144  58.2917683  63.4965039
  65.2396222  57.6629718  64.3809016  64.2794151  58.3437379  63.0183566
  65.6901286  59.6919284  63.9304617  66.6956168  59.6478512  64.3499383
  65.6432805  60.3779924  63.0850319  64.9918918  60.0272169  64.6991541
  65.9682961  58.3217667  61.2004806  65.8490423  57.5022047  60.4990809
  67.1972854  59.1384373  60.7939152  68.0796091  58.4978946  60.7731311
  67.0122007  59.5296958  59.7924555  67.3383634  59.9694913  61.4856900
  65.1054089  58.9795432  61.2172370  33.3411519  64.6508047  51.4298143
  34.2576721  64.9678703  51.7220764  33.2798222  63.1766311  51.4289269
  33.1403196  62.8080487  52.4398131  34.6567366  62.7050568  50.9518111
  35.4302021  63.1234807  51.5964634  34.8099977  62.9903116  49.9122156
  34.6711290  61.6172474  51.0287044  32.5133595  62.8153569  50.7515046
  32.3058539  65.1191579  52.3712941  32.2944616  64.4903615  53.2556918
  31.3342545  65.1711275  51.8931468  32.7449680  66.5193181  52.8052519
  33.7504562  66.4752408  53.2247285  32.6981199  67.2053821  51.9598221
  32.0467312  66.8546066  53.5739443  33.0231356  65.1491564  50.0752708
  32.9038818  64.3295943  49.3738710  34.2521249  65.9658270  49.6687054
  35.1344485  65.3252843  49.6479213  34.0670401  66.3570855  48.6672457
  34.3932029  66.7968809  50.3604802  32.1602484  65.8069329  50.0920272
  66.9694571  57.5123258  54.5947379  67.8859772  57.8293914  54.8870000
  66.9081274  56.0381522  54.5938505  66.7686247  55.6695698  55.6047368
  68.2850417  55.5665779  54.1167347  69.0585072  55.9850018  54.7613870
  68.4383028  55.8518327  53.0771392  68.2994342  54.4787685  54.1936280
  66.1416647  55.6768780  53.9164282  65.9341590  57.9806790  55.5362177
  65.9227668  57.3518826  56.4206154  64.9625597  58.0326486  55.0580704
  66.3732731  59.3808392  55.9701755  67.3787614  59.3367619  56.3896521
  66.3264251  60.0669032  55.1247457  65.6750364  59.7161277  56.7388679
  66.6514407  58.0106775  53.2401944  66.5321869  57.1911154  52.5387947
  67.8804300  58.8273481  52.8336290  68.7627537  58.1868054  52.8128449
  67.6953453  59.2186066  51.8321693  68.0215080  59.6584020  53.5254038
  65.7885535  58.6684540  53.2569508  27.2986354  65.7674112  42.8365434
  28.2151556  66.0844768  43.1288055  27.2373058  64.2932376  42.8356560
  27.0978031  63.9246552  43.8465422  28.6142201  63.8216633  42.3585402
  29.3876856  64.2400873  43.0031924  28.7674812  64.1069181  41.3189447
  28.6286125  62.7338539  42.4354335  26.4708431  63.9319634  42.1582337
  26.2633374  66.2357645  43.7780232  26.2519452  65.6069680  44.6624208
  25.2917380  66.2877341  43.2998759  26.7024515  67.6359246  44.2119810
  27.7079398  67.5918473  44.6314576  26.6556035  68.3219886  43.3665512
  26.0042147  67.9712131  44.9806734  26.9806191  66.2657629  41.4819999
  26.8613653  65.4462009  40.7806001  28.2096084  67.0824335  41.0754345
  29.0919320  66.4418908  41.0546504  28.0245237  67.4736920  40.0739748
  28.3506864  67.9134875  41.7672092  26.1177319  66.9235394  41.4987563
  34.0242965  64.3397154  43.4695281  34.9408167  64.6567810  43.7617902
  33.9629668  62.8655418  43.4686407  33.8234642  62.4969594  44.4795269
  35.3398812  62.3939676  42.9915249  36.1133466  62.8123915  43.6361772
  35.4931423  62.6792224  41.9519294  35.3542736  61.3061582  43.0684182
  33.1965041  62.5042676  42.7912184  32.9889984  64.8080687  44.4110079
  32.9776062  64.1792722  45.2954056  32.0173991  64.8600383  43.9328606
  33.4281126  66.2082288  44.8449657  34.4336008  66.1641516  45.2644423
  33.3812645  66.8942928  43.9995359  32.7298758  66.5435173  45.6136581
  33.7062801  64.8380671  42.1149846  33.5870263  64.0185051  41.4135849
  34.9352694  65.6547377  41.7084192  35.8175931  65.0141950  41.6876351
  34.7501847  66.0459962  40.7069595  35.0763474  66.4857917  42.4001940
  32.8433929  65.4958436  42.1317410  67.6526016  57.2012365  46.6344517
  68.5691218  57.5183021  46.9267138  67.5912719  55.7270629  46.6335643
  67.4517693  55.3584805  47.6444506  68.9681863  55.2554887  46.1564485
  69.7416518  55.6739126  46.8011008  69.1214474  55.5407435  45.1168530
  68.9825787  54.1676793  46.2333418  66.8248092  55.3657887  45.9561420
  66.6173036  57.6695898  47.5759315  66.6059113  57.0407933  48.4603292
  65.6457042  57.7215594  47.0977842  67.0564177  59.0697499  48.0098893
  68.0619059  59.0256727  48.4293659  67.0095696  59.7558139  47.1644595
  66.3581809  59.4050384  48.7785817  67.3345853  57.6995882  45.2799082
  67.2153315  56.8800262  44.5785085  68.5635746  58.5162588  44.8733428
  69.4458982  57.8757161  44.8525587  68.3784898  58.9075173  43.8718831
  68.7046526  59.3473128  45.5651176  66.4716980  58.3573647  45.2966646
  74.3782626  55.7735408  47.2674365  75.2947828  56.0906063  47.5596986
  74.3169329  54.2993671  47.2665490  74.1774303  53.9307847  48.2774353
  75.6938473  53.8277929  46.7894332  76.4673128  54.2462168  47.4340855
  75.8471084  54.1130477  45.7498377  75.7082397  52.7399835  46.8663265
  73.5504703  53.9380929  46.5891268  73.3429646  56.2418940  48.2089162
  73.3315724  55.6130975  49.0933139  72.3713652  56.2938636  47.7307689
  73.7820787  57.6420541  48.6428740  74.7875670  57.5979769  49.0623506
  73.7352307  58.3281181  47.7974443  73.0838419  57.9773427  49.4115664
  74.0602463  56.2718924  45.9128929  73.9409925  55.4523304  45.2114932
  75.2892356  57.0885630  45.5063275  76.1715592  56.4480203  45.4855435
  75.1041509  57.4798215  44.5048679  75.4303136  57.9196170  46.1981023
  73.1973591  56.9296689  45.9296493  21.2561190  66.8840177  34.2432725
  22.1726392  67.2010833  34.5355346  21.1947893  65.4098441  34.2423850
  21.0552867  65.0412617  35.2532713  22.5717037  64.9382699  33.7652692
  23.3451691  65.3566938  34.4099215  22.7249648  65.2235247  32.7256738
  22.5860961  63.8504605  33.8421625  20.4283266  65.0485699  33.5649628
  20.2208209  67.3523710  35.1847523  20.2094287  66.7235745  36.0691499
  19.2492216  67.4043406  34.7066049  20.6599351  68.7525311  35.6187100
  21.6654233  68.7084539  36.0381866  20.6130870  69.4385951  34.7732803
  19.9616983  69.0878196  36.3874024  20.9381026  67.3823694  32.8887289
  20.8188488  66.5628074  32.1873292  22.1670919  68.1990400  32.4821636
  23.0494156  67.5584973  32.4613795  21.9820072  68.5902985  31.4807039
  22.3081699  69.0300940  33.1739383  20.0752154  68.0401459  32.9054853
  27.9817800  65.4563220  34.8762572  28.8983002  65.7733876  35.1685193
  27.9204503  63.9821483  34.8753698  27.7809477  63.6135659  35.8862560
  29.2973647  63.5105741  34.3982540  30.0708302  63.9289980  35.0429063
  29.4506258  63.7958289  33.3586585  29.3117571  62.4227647  34.4751473
  27.1539876  63.6208741  34.1979475  26.9464820  65.9246752  35.8177370
  26.9350897  65.2958787  36.7021346  25.9748826  65.9766448  35.3395897
  27.3855961  67.3248354  36.2516948  28.3910843  67.2807581  36.6711714
  27.3387480  68.0108993  35.4062650  26.6873593  67.6601239  37.0203872
  27.6637636  65.9546737  33.5217137  27.5445099  65.1351116  32.8203139
  28.8927529  66.7713443  33.1151483  29.7750766  66.1308015  33.0943642
  28.7076682  67.1626027  32.1136886  29.0338309  67.6023982  33.8069230
  26.8008764  66.6124501  33.5384701  75.0614072  55.4624515  39.3071503
  75.9779274  55.7795171  39.5994124  75.0000775  53.9882779  39.3062628
  74.8605749  53.6196955  40.3171491  76.3769919  53.5167036  38.8291470
  77.1504574  53.9351275  39.4737993  76.5302530  53.8019584  37.7895515
  76.3913843  52.4288942  38.9060403  74.2336148  53.6270037  38.6288406
  74.0261091  55.9308047  40.2486300  74.0147169  55.3020083  41.1330277
  73.0545098  55.9827743  39.7704827  74.4652233  57.3309649  40.6825878
  75.4707115  57.2868876  41.1020644  74.4183752  58.0170289  39.8371581
  73.7669865  57.6662534  41.4512802  74.7433908  55.9608032  37.9526067
  74.6241371  55.1412411  37.2512070  75.9723801  56.7774738  37.5460413
  76.8547038  56.1369311  37.5252573  75.7872954  57.1687323  36.5445817
  76.1134581  57.6085277  38.2378161  73.8805036  56.6185797  37.9693631
  81.7870682  54.0347557  39.9401350  82.7035884  54.3518213  40.2323971
  81.7257385  52.5605821  39.9392475  81.5862359  52.1919997  40.9501338
  83.1026529  52.0890078  39.4621317  83.8761184  52.5074318  40.1067840
  83.2559140  52.3742627  38.4225363  83.1170453  51.0011984  39.5390250
  80.9592759  52.1993079  39.2618253  80.7517702  54.5031090  40.8816148
  80.7403779  53.8743125  41.7660124  79.7801708  54.5550786  40.4034674
  81.1908843  55.9032691  41.3155725  82.1963725  55.8591918  41.7350491
  81.1440363  56.5893331  40.4701428  80.4926475  56.2385576  42.0842649
  81.4690519  54.5331074  38.5855914  81.3497981  53.7135454  37.8841917
  82.6980412  55.3497780  38.1790261  83.5803648  54.7092353  38.1582420
  82.5129565  55.7410365  37.1775664  82.8391192  56.1808320  38.8708008
  80.6061647  55.1908839  38.6023478  21.9392635  66.5729285  26.2829863
  22.8557837  66.8899941  26.5752484  21.8779338  65.0987549  26.2820988
  21.7384312  64.7301725  27.2929851  23.2548482  64.6271806  25.8049830
  24.0283137  65.0456045  26.4496353  23.4081093  64.9124354  24.7653876
  23.2692406  63.5393712  25.8818763  21.1114712  64.7374807  25.6046766
  20.9039655  67.0412817  27.2244661  20.8925733  66.4124853  28.1088637
  19.9323661  67.0932513  26.7463187  21.3430796  68.4414419  27.6584238
  22.3485679  68.3973646  28.0779004  21.2962316  69.1275059  26.8129941
  20.6448428  68.7767304  28.4271162  21.6212472  67.0712802  24.9284427
  21.5019934  66.2517181  24.2270430  22.8502365  67.8879508  24.5218774
  23.7325601  67.2474081  24.5010933  22.6651518  68.2792093  23.5204177
  22.9913145  68.7190047  25.2136521  20.7583600  67.7290567  24.9451991
  48.8419076  60.8621454  28.8149252  49.7584278  61.1792110  29.1071873
  48.7805780  59.3879717  28.8140377  48.6410753  59.0193893  29.8249240
  50.1574923  58.9163975  28.3369219  50.9309578  59.3348214  28.9815742
  50.3107534  59.2016523  27.2973265  50.1718847  57.8285881  28.4138152
  48.0141153  59.0266975  28.1366155  47.8066096  61.3304986  29.7564050
  47.7952174  60.7017021  30.6408026  46.8350102  61.3824682  29.2782576
  48.2457237  62.7306588  30.1903627  49.2512120  62.6865815  30.6098393
  48.1988757  63.4167227  29.3449330  47.5474869  63.0659473  30.9590551
  48.5238913  61.3604971  27.4603816  48.4046375  60.5409350  26.7589819
  49.7528806  62.1771677  27.0538162  50.6352042  61.5366249  27.0330322
  49.5677959  62.5684261  26.0523566  49.8939586  63.0082216  27.7455910
  47.6610041  62.0182735  27.4771380  69.0188907  56.5790580  30.7138793
  69.9354109  56.8961236  31.0061415  68.9575610  55.1048844  30.7129919
  68.8180584  54.7363020  31.7238782  70.3344754  54.6333101  30.2358761
  71.1079409  55.0517341  30.8805284  70.4877365  54.9185650  29.1962806
  70.3488678  53.5455008  30.3127694  68.1910984  54.7436102  30.0355696
  67.9835927  57.0474113  31.6553591  67.9722004  56.4186148  32.5397568
  67.0119933  57.0993809  31.1772118  68.4227068  58.4475714  32.0893169
  69.4281950  58.4034941  32.5087935  68.3758588  59.1336354  31.2438871
  67.7244700  58.7828599  32.8580093  68.7008744  57.0774097  29.3593358
  68.5816206  56.2578477  28.6579361  69.9298637  57.8940803  28.9527704
  70.8121873  57.2535376  28.9319864  69.7447790  58.2853388  27.9513107
  70.0709417  58.7251343  29.6445452  67.8379872  57.7351862  29.3760922
  75.7445518  55.1513622  31.3468641  76.6610720  55.4684278  31.6391262
  75.6832221  53.6771886  31.3459766  75.5437194  53.3086062  32.3568629
  77.0601365  53.2056144  30.8688608  77.8336019  53.6240383  31.5135131
  77.2133975  53.4908692  29.8292654  77.0745289  52.1178050  30.9457541
  74.9167594  53.3159144  30.6685544  74.7092537  55.6197155  32.2883438
  74.6978615  54.9909190  33.1727415  73.7376544  55.6716851  31.8101965
  75.1483678  57.0198756  32.7223016  76.1538561  56.9757984  33.1417782
  75.1015198  57.7059396  31.8768719  74.4501311  57.3551641  33.4909940
  75.4265354  55.6497139  29.9923205  75.3072816  54.8301519  29.2909208
  76.6555247  56.4663845  29.5857551  77.5378484  55.8258418  29.5649711
  76.4704400  56.8576430  28.5842955  76.7966027  57.2974385  30.2775299
  74.5636482  56.3074904  30.0090769  82.4702128  53.7236665  31.9798488
  83.3867330  54.0407321  32.2721109  82.4088831  52.2494928  31.9789613
  82.2693805  51.8809104  32.9898476  83.7857975  51.7779186  31.5018455
  84.5592630  52.1963425  32.1464978  83.9390586  52.0631734  30.4622501
  83.8001899  50.6901092  31.5787388  81.6424204  51.8882186  31.3015391
  81.4349147  54.1920197  32.9213286  81.4235225  53.5632232  33.8057262
  80.4633154  54.2439893  32.4431812  81.8740289  55.5921799  33.3552863
  82.8795171  55.5481026  33.7747629  81.8271808  56.2782438  32.5098566
  81.1757921  55.9274684  34.1239787  82.1521964  54.2220182  30.6253052
  82.0329426  53.4024561  29.9239055  83.3811857  55.0386888  30.2187399
  84.2635094  54.3981460  30.1979558  83.1961010  55.4299472  29.2172802
  83.5222637  55.8697427  30.9105146  81.2893092  54.8797946  30.6420616
  29.3480691  64.8341435  18.9556848  30.2645893  65.1512090  19.2479469
  29.2867394  63.3599698  18.9547974  29.1472368  62.9913874  19.9656836
  30.6636538  62.8883956  18.4776816  31.4371193  63.3068195  19.1223339
  30.8169149  63.1736504  17.4380861  30.6780462  61.8005862  18.5545749
  28.5202768  62.9986956  18.2773751  28.3127711  65.3024967  19.8971646
  28.3013788  64.6737002  20.7815622  27.3411717  65.3544663  19.4190173
  28.7518852  66.7026568  20.3311224  29.7573734  66.6585796  20.7505990
  28.7050371  67.3887208  19.4856926  28.0536484  67.0379454  21.0998148
  29.0300528  65.3324951  17.6011413  28.9107990  64.5129331  16.8997415
  30.2590421  66.1491658  17.1945759  31.1413657  65.5086230  17.1737918
  30.0739573  66.5404242  16.1931162  30.4001201  66.9802197  17.8863506
  28.1671656  65.9902716  17.6178977  36.0737301  63.4064477  19.5886695
  36.9902503  63.7235133  19.8809316  36.0124005  61.9322740  19.5877821
  35.8728978  61.5636917  20.5986684  37.3893148  61.4606998  19.1106663
  38.1627803  61.8791237  19.7553186  37.5425759  61.7459546  18.0710708
  37.4037072  60.3728904  19.1875596  35.2459378  61.5709998  18.9103598
  35.0384321  63.8748009  20.5301493  35.0270399  63.2460045  21.4145470
  34.0668327  63.9267705  20.0520020  35.4775462  65.2749611  20.9641071
  36.4830345  65.2308838  21.3835837  35.4306982  65.9610251  20.1186773
  34.7793095  65.6102496  21.7327995  35.7557138  63.9047994  18.2341260
  35.6364600  63.0852373  17.5327263  36.9847031  64.7214700  17.8275606
  37.8670268  64.0809272  17.8067765  36.7996184  65.1127284  16.8261009
  37.1257811  65.5525239  18.5193354  34.8928266  64.5625758  18.2508824
  42.7993912  61.9787519  20.2216543  43.7159114  62.2958175  20.5139164
  42.7380615  60.5045783  20.2207668  42.5985589  60.1359959  21.2316531
  44.1149759  60.0330040  19.7436510  44.8884413  60.4514279  20.3883033
  44.2682370  60.3182588  18.7040555  44.1293683  58.9451946  19.8205443
  41.9715988  60.1433041  19.5433445  41.7640931  62.4471051  21.1631340
  41.7527009  61.8183087  22.0475317  40.7924938  62.4990747  20.6849867
  42.2032073  63.8472653  21.5970918  43.2086955  63.8031880  22.0165684
  42.1563592  64.5333293  20.7516621  41.5049705  64.1825538  22.3657842
  42.4813748  62.4771036  18.8671107  42.3621210  61.6575415  18.1657110
  43.7103641  63.2937742  18.4605453  44.5926878  62.6532315  18.4397613
  43.5252794  63.6850327  17.4590857  43.8514421  64.1248281  19.1523201
  41.6184876  63.1348801  18.8838671  49.5250522  60.5510561  20.8546390
  50.4415724  60.8681217  21.1469011  49.4637225  59.0768825  20.8537515
  49.3242199  58.7083001  21.8646378  50.8406369  58.6053082  20.3766357
  51.6141024  59.0237322  21.0212880  50.9938980  58.8905630  19.3370403
  50.8550293  57.5174988  20.4535290  48.6972598  58.7156083  20.1763293
  48.4897542  61.0194094  21.7961188  48.4783619  60.3906129  22.6805164
  47.5181548  61.0713790  21.3179714  48.9288683  62.4195695  22.2300765
  49.9343565  62.3754922  22.6495531  48.8820202  63.1056335  21.3846468
  48.2306315  62.7548580  22.9987689  49.2070358  61.0494078  19.5000954
  49.0877821  60.2298458  18.7986957  50.4360251  61.8660784  19.0935300
  51.3183488  61.2255357  19.0727460  50.2509404  62.2573369  18.0920704
  50.5771031  62.6971324  19.7853048  48.3441486  61.7071843  19.5168518
  62.9763743  57.6956646  22.1206084  63.8928945  58.0127301  22.4128705
  62.9150446  56.2214909  22.1197210  62.7755420  55.8529085  23.1306072
  64.2919590  55.7499167  21.6426052  65.0654244  56.1683406  22.2872575
  64.4452200  56.0351715  20.6030097  64.3063514  54.6621073  21.7194985
  62.1485819  55.8602167  21.4422987  61.9410762  58.1640178  23.0620882
  61.9296840  57.5352213  23.9464859  60.9694769  58.2159874  22.5839409
  62.3801904  59.5641779  23.4960460  63.3856786  59.5201007  23.9155226
  62.3333423  60.2502419  22.6506162  61.6819536  59.8994665  24.2647384
  62.6583579  58.1940162  20.7660649  62.5391041  57.3744542  20.0646651
  63.8873472  59.0106868  20.3594995  64.7696709  58.3701441  20.3387154
  63.7022625  59.4019453  19.3580398  64.0284252  59.8417408  21.0512743
  61.7954707  58.8517927  20.7828213  69.7020353  56.2679688  22.7535931
  70.6185555  56.5850344  23.0458553  69.6407056  54.7937951  22.7527057
  69.5012030  54.4252127  23.7635920  71.0176200  54.3222209  22.2755899
  71.7910855  54.7406448  22.9202422  71.1708811  54.6074757  21.2359944
  71.0320124  53.2344115  22.3524832  68.8742429  54.4325209  22.0752834
  68.6667372  56.7363220  23.6950729  68.6553450  56.1075256  24.5794706
  67.6951379  56.7882916  23.2169256  69.1058514  58.1364822  24.1290307
  70.1113396  58.0924049  24.5485073  69.0590033  58.8225462  23.2836009
  68.4076146  58.4717707  24.8977231  69.3840189  56.7663205  21.3990496
  69.2647651  55.9467584  20.6976499  70.6130082  57.5829911  20.9924842
  71.4953319  56.9424483  20.9717002  70.4279235  57.9742495  19.9910245
  70.7540862  58.4140450  21.6842590  68.5211317  57.4240969  21.4158060
  40.3653943  71.6169331  67.8225320  41.2819145  71.9339987  68.1147941
  40.3040646  70.1427595  67.8216445  40.1645620  69.7741771  68.8325308
  41.6809790  69.6711852  67.3445287  42.4544445  70.0896092  67.9891810
  41.8342401  69.9564401  66.3049333  41.6953714  68.5833758  67.4214220
  39.5376020  69.7814853  67.1442223  39.3300963  72.0852864  68.7640117
  39.3187041  71.4564899  69.6484094  38.3584969  72.1372560  68.2858644
  39.7692104  73.4854465  69.1979695  40.7746987  73.4413692  69.6174461
  39.7223624  74.1715105  68.3525398  39.0709736  73.8207350  69.9666619
  40.0473780  72.1152848  66.4679884  39.9281242  71.2957228  65.7665887
  41.2763673  72.9319554  66.0614230  42.1586909  72.2914127  66.0406390
  41.0912826  73.3232139  65.0599634  41.4174453  73.7630094  66.7531978
  39.1844908  72.7730613  66.4847448  53.8167164  68.7615416  69.0885014
  54.7332366  69.0786072  69.3807635  53.7553867  67.2873679  69.0876140
  53.6158841  66.9187855  70.0985002  55.1323011  66.8157937  68.6104982
  55.9057666  67.2342176  69.2551505  55.2855622  67.1010485  67.5709027
  55.1466935  65.7279843  68.6873915  52.9889240  66.9260937  68.4101917
  52.7814183  69.2298948  70.0299812  52.7700261  68.6010983  70.9143788
  51.8098190  69.2818644  69.5518339  53.2205325  70.6300549  70.4639390
  54.2260207  70.5859777  70.8834156  53.1736844  71.3161189  69.6185092
  52.5222957  70.9653435  71.2326314  53.4987000  69.2598933  67.7339579
  53.3794462  68.4403312  67.0325581  54.7276893  70.0765639  67.3273925
  55.6100130  69.4360211  67.3066084  54.5426046  70.4678223  66.3259328
  54.8687673  70.9076178  68.0191672  52.6358128  69.9176697  67.7507143
  60.5423774  67.3338458  69.7214861  61.4588976  67.6509114  70.0137482
  60.4810477  65.8596722  69.7205987  60.3415451  65.4910898  70.7314850
  61.8579621  65.3880979  69.2434829  62.6314276  65.8065218  69.8881352
  62.0112232  65.6733527  68.2038874  61.8723545  64.3002885  69.3203762
  59.7145851  65.4983979  69.0431764  59.5070794  67.8021990  70.6629659
  59.4956871  67.1734026  71.5473636  58.5354800  67.8541686  70.1848186
  59.9461935  69.2023592  71.0969237  60.9516817  69.1582819  71.5164003
  59.8993454  69.8884232  70.2514939  59.2479567  69.5376477  71.8656161
  60.2243611  67.8321975  68.3669426  60.1051073  67.0126354  67.6655429
  61.4533504  68.6488681  67.9603772  62.3356740  68.0083253  67.9395931
  61.2682656  69.0401265  66.9589175  61.5944284  69.4799220  68.6521520
  59.3614739  68.4899740  68.3836990  34.3228779  72.7335396  59.2292610
  35.2393981  73.0506052  59.5215232  34.2615482  71.2593660  59.2283736
  34.1220456  70.8907836  60.2392599  35.6384626  70.7877918  58.7512578
  36.4119280  71.2062157  59.3959101  35.7917237  71.0730466  57.7116623
  35.6528550  69.6999824  58.8281511  33.4950855  70.8980918  58.5509513
  33.2875798  73.2018929  60.1707408  33.2761876  72.5730964  61.0551385
  32.3159805  73.2538625  59.6925935  33.7266940  74.6020530  60.6046986
  34.7321822  74.5579758  61.0241752  33.6798459  75.2881170  59.7592689
  33.0284572  74.9373415  61.3733910  34.0048615  73.2318913  57.8747175
  33.8856077  72.4123293  57.1733178  35.2338508  74.0485619  57.4681521
  36.1161745  73.4080192  57.4473681  35.0487661  74.4398204  56.4666925
  35.3749288  74.8796159  58.1599269  33.1419743  73.8896678  57.8914739
  61.2255220  67.0227565  61.7611999  62.1420422  67.3398221  62.0534620
  61.1641923  65.5485829  61.7603125  61.0246897  65.1800005  62.7711988
  62.5411067  65.0770086  61.2831967  63.3145722  65.4954326  61.9278490
  62.6943678  65.3622635  60.2436012  62.5554991  63.9891993  61.3600900
  60.3977296  65.1873087  61.0828902  60.1902239  67.4911098  62.7026797
  60.1788317  66.8623133  63.5870774  59.2186246  67.5430794  62.2245324
  60.6293381  68.8912699  63.1366375  61.6348263  68.8471926  63.5561141
  60.5824900  69.5773339  62.2912077  59.9311013  69.2265584  63.9053299
  60.9075056  67.5211082  60.4066564  60.7882518  66.7015462  59.7052567
  62.1364949  68.3377788  60.0000910  63.0188186  67.6972361  59.9793069
  61.9514102  68.7290373  58.9986313  62.2775729  69.1688328  60.6918658
  60.0446184  68.1788847  60.4234128  35.0060224  72.4224504  51.2689748
  35.9225426  72.7395160  51.5612370  34.9446927  70.9482768  51.2680874
  34.8051901  70.5796944  52.2789737  36.3216071  70.4767025  50.7909716
  37.0950726  70.8951264  51.4356239  36.4748682  70.7619573  49.7513761
  36.3359995  69.3888931  50.8678649  34.1782301  70.5870026  50.5906651
  33.9707244  72.8908036  52.2104546  33.9593321  72.2620072  53.0948523
  32.9991250  72.9427732  51.7323073  34.4098385  74.2909638  52.6444124
  35.4153267  74.2468865  53.0638890  34.3629905  74.9770278  51.7989827
  33.7116017  74.6262523  53.4131048  34.6880061  72.9208021  49.9144313
  34.5687523  72.1012400  49.2130316  35.9169954  73.7374727  49.5078659
  36.7993190  73.0969300  49.4870819  35.7319107  74.1287312  48.5064063
  36.0580734  74.5685266  50.1996407  33.8251189  73.5785786  49.9311877
  61.9086665  66.7116673  53.8009137  62.8251867  67.0287329  54.0931759
  61.8473368  65.2374936  53.8000263  61.7078342  64.8689112  54.8109126
  63.2242512  64.7659194  53.3229105  63.9977167  65.1843433  53.9675628
  63.3775123  65.0511742  52.2833150  63.2386436  63.6781100  53.3998038
  61.0808742  64.8762194  53.1226040  60.8733685  67.1800205  54.7423935
  60.8619763  66.5512241  55.6267912  59.9017691  67.2319901  54.2642462
  61.3124826  68.5801807  55.1763513  62.3179709  68.5361034  55.5958279
  61.2656346  69.2662447  54.3309215  60.6142458  68.9154692  55.9450437
  61.5906502  67.2100190  52.4463702  61.4713964  66.3904569  51.7449705
  62.8196395  68.0266896  52.0398048  63.7019631  67.3861468  52.0190208
  62.6345548  68.4179480  51.0383451  62.9607175  68.8577435  52.7315796
  60.7277630  67.8677954  52.4631266  68.6343276  65.2839715  54.4338985
  69.5508478  65.6010371  54.7261606  68.5729979  63.8097979  54.4330110
  68.4334953  63.4412155  55.4438973  69.9499123  63.3382236  53.9558952
  70.7233777  63.7566475  54.6005475  70.1031733  63.6234784  52.9162998
  69.9643047  62.2504142  54.0327885  67.8065352  63.4485237  53.7555888
  67.5990295  65.7523247  55.3753782  67.5876373  65.1235283  56.2597759
  66.6274302  65.8042943  54.8972309  68.0381437  67.1524849  55.8093360
  69.0436319  67.1084076  56.2288126  67.9912956  67.8385489  54.9639063
  67.3399069  67.4877734  56.5780284  68.3163112  65.7823232  53.0793549
  68.1970574  64.9627611  52.3779552  69.5453005  66.5989938  52.6727895
  70.4276242  65.9584511  52.6520055  69.3602158  66.9902523  51.6713299
  69.6863785  67.4300477  53.3645643  67.4534240  66.4400997  53.0961113
  35.6891670  72.1113611  43.3086886  36.6056872  72.4284267  43.6009508
  35.6278373  70.6371875  43.3078012  35.4883347  70.2686051  44.3186875
  37.0047517  70.1656133  42.8306854  37.7782172  70.5840372  43.4753377
  37.1580128  70.4508681  41.7910899  37.0191441  69.0778039  42.9075787
  34.8613746  70.2759133  42.6303789  34.6538689  72.5797144  44.2501684
  34.6424767  71.9509179  45.1345661  33.6822696  72.6316840  43.7720211
  35.0929831  73.9798745  44.6841262  36.0984713  73.9357973  45.1036028
  35.0461350  74.6659385  43.8386965  34.3947463  74.3151630  45.4528186
  35.3711506  72.6097128  41.9541451  35.2518968  71.7901508  41.2527454
  36.6001399  73.4263834  41.5475797  37.4824636  72.7858407  41.5267957
  36.4150552  73.8176419  40.5461201  36.7412179  74.2574374  42.2393545
  34.5082634  73.2674893  41.9709015  69.3174721  64.9728822  46.4736123
  70.2339923  65.2899478  46.7658744  69.2561424  63.4987086  46.4727248
  69.1166398  63.1301262  47.4836111  70.6330568  63.0271344  45.9956090
  71.4065223  63.4455583  46.6402613  70.7863179  63.3123892  44.9560136
  70.6474492  61.9393250  46.0725023  68.4896798  63.1374344  45.7953026
  68.2821741  65.4412355  47.4150920  68.2707818  64.8124390  48.2994897
  67.3105747  65.4932051  46.9369447  68.7212882  66.8413956  47.8490498
  69.7267764  66.7973184  48.2685264  68.6744401  67.5274596  47.0036201
  68.0230514  67.1766841  48.6177422  68.9994558  65.4712339  45.1190687
  68.8802020  64.6516719  44.4176690  70.2284451  66.2879045  44.7125033
  71.1107687  65.6473618  44.6917193  70.0433604  66.6791630  43.7110437
  70.3695231  67.1189585  45.4042781  68.1365686  66.1290104  45.1358251
  29.6466505  73.2279677  34.7154177  30.5631707  73.5450333  35.0076798
  29.5853208  71.7537940  34.7145303  29.4458182  71.3852116  35.7254166
  30.9622352  71.2822198  34.2374145  31.7357007  71.7006437  34.8820668
  31.1154963  71.5674746  33.1978190  30.9766276  70.1944104  34.3143078
  28.8188582  71.3925198  34.0371080  28.6113525  73.6963209  35.6568975
  28.5999602  73.0675245  36.5412952  27.6397531  73.7482905  35.1787502
  29.0504666  75.0964811  36.0908553  30.0559548  75.0524038  36.5103319
  29.0036185  75.7825451  35.2454255  28.3522298  75.4317696  36.8595477
  29.3286342  73.7263194  33.3608742  29.2093804  72.9067573  32.6594745
  30.5576235  74.5429900  32.9543088  31.4399471  73.9024472  32.9335247
  30.3725387  74.9342484  31.9528491  30.6987015  75.3740439  33.6460836
  28.4657470  74.3840958  33.3776306  36.3723115  71.8002719  35.3484025
  37.2888317  72.1173375  35.6406646  36.3109818  70.3260983  35.3475150
  36.1714792  69.9575159  36.3584013  37.6878962  69.8545240  34.8703992
  38.4613617  70.2729479  35.5150515  37.8411573  70.1397788  33.8308037
  37.7022886  68.7667146  34.9472925  35.5445192  69.9648241  34.6700928
  35.3370135  72.2686251  36.2898822  35.3256213  71.6398287  37.1742799
  34.3654141  72.3205947  35.8117349  35.7761276  73.6687853  36.7238400
  36.7816159  73.6247080  37.1433166  35.7292796  74.3548493  35.8784103
  35.0778908  74.0040738  37.4925324  36.0542952  72.2986236  33.9938589
  35.9350414  71.4790615  33.2924592  37.2832845  73.1152942  33.5872935
  38.1656081  72.4747515  33.5665095  37.0981998  73.5065527  32.5858339
  37.4243625  73.9463481  34.2790683  35.1914080  72.9564001  34.0106153
  63.2749557  66.0894888  37.8803413  64.1914758  66.4065544  38.1726035
  63.2136260  64.6153151  37.8794539  63.0741233  64.2467327  38.8903402
  64.5905403  64.1437409  37.4023381  65.3640058  64.5621648  38.0469904
  64.7438014  64.4289957  36.3627426  64.6049328  63.0559315  37.4792314
  62.4471633  64.2540409  37.2020316  62.2396576  66.5578420  38.8218211
  62.2282654  65.9290455  39.7062188  61.2680583  66.6098116  38.3436738
  62.6787717  67.9580022  39.2557789  63.6842600  67.9139249  39.6752555
  62.6319237  68.6440661  38.4103491  61.9805350  68.2932907  40.0244713
  62.9569393  66.5878405  36.5257978  62.8376855  65.7682784  35.8243981
  64.1859286  67.4045111  36.1192324  65.0682523  66.7639683  36.0984484
  64.0008439  67.7957695  35.1177728  64.3270066  68.2355650  36.8110072
  62.0940521  67.2456169  36.5425542  70.0006167  64.6617930  38.5133261
  70.9171369  64.9788586  38.8055882  69.9392870  63.1876194  38.5124386
  69.7997844  62.8190370  39.5233249  71.3162014  62.7160451  38.0353228
  72.0896669  63.1344690  38.6799751  71.4694625  63.0012999  36.9957274
  71.3305938  61.6282357  38.1122161  69.1728243  62.8263452  37.8350164
  68.9653186  65.1301462  39.4548058  68.9539264  64.5013498  40.3392035
  67.9937193  65.1821158  38.9766585  69.4044328  66.5303064  39.8887636
  70.4099210  66.4862291  40.3082402  69.3575847  67.2163704  39.0433339
  68.7061960  66.8655949  40.6574560  69.6826003  65.1601447  37.1587825
  69.5633465  64.3405826  36.4573828  70.9115896  65.9768153  36.7522171
  71.7939133  65.3362726  36.7314331  70.7265049  66.3680738  35.7507575
  71.0526676  66.8078692  37.4439919  68.8197131  65.8179212  37.1755389
  76.7262777  63.2340972  39.1463108  77.6427979  63.5511628  39.4385729
  76.6649480  61.7599236  39.1454233  76.5254454  61.3913412  40.1563096
  78.0418624  61.2883493  38.6683075  78.8153279  61.7067732  39.3129598
  78.1951235  61.5736041  37.6287121  78.0562548  60.2005399  38.7452008
  75.8984853  61.3986494  38.4680011  75.6909797  63.7024505  40.0877906
  75.6795874  63.0736540  40.9721882  74.7193803  63.7544201  39.6096432
  76.1300938  65.1026106  40.5217483  77.1355820  65.0585333  40.9412249
  76.0832457  65.7886746  39.6763186  75.4318570  65.4378991  41.2904407
  76.4082614  63.7324489  37.7917673  76.2890076  62.9128869  37.0903675
  77.6372507  64.5491195  37.3852019  78.5195743  63.9085768  37.3644178
  77.4521659  64.9403780  36.3837422  77.7783286  65.3801735  38.0769766
  75.5453741  64.3902254  37.8085236  30.3297951  72.9168784  26.7551315
  31.2463153  73.2339440  27.0473936  30.2684654  71.4427048  26.7542441
  30.1289628  71.0741224  27.7651304  31.6453798  70.9711305  26.2771283
  32.4188452  71.3895545  26.9217806  31.7986409  71.2563854  25.2375328
  31.6597722  69.8833211  26.3540216  29.5020027  71.0814306  26.0768218
  29.2944970  73.3852317  27.6966113  29.2831048  72.7564352  28.5810090
  28.3228977  73.4372013  27.2184640  29.7336112  74.7853918  28.1305691
  30.7390994  74.7413145  28.5500457  29.6867631  75.4714558  27.2851393
  29.0353744  75.1206803  28.8992615  30.0117787  73.4152301  25.4005880
  29.8925249  72.5956681  24.6991883  31.2407680  74.2319007  24.9940226
  32.1230917  73.5913580  24.9732385  31.0556833  74.6231592  23.9925629
  31.3818460  75.0629547  25.6857974  29.1488915  74.0730066  25.4173444
  37.0554561  71.4891826  27.3881163  37.9719763  71.8062482  27.6803784
  36.9941264  70.0150090  27.3872288  36.8546238  69.6464266  28.3981151
  38.3710408  69.5434348  26.9101130  39.1445063  69.9618587  27.5547653
  38.5243019  69.8286896  25.8705175  38.3854332  68.4556254  26.9870063
  36.2276637  69.6537348  26.7098066  36.0201580  71.9575359  28.3295960
  36.0087658  71.3287394  29.2139937  35.0485587  72.0095055  27.8514487
  36.4592722  73.3576960  28.7635538  37.4647604  73.3136188  29.1830304
  36.4124241  74.0437600  27.9181241  35.7610354  73.6929845  29.5322462
  36.7374397  71.9875343  26.0335727  36.6181860  71.1679723  25.3321730
  37.9664290  72.8042049  25.6270073  38.8487527  72.1636622  25.6062233
  37.7813443  73.1954634  24.6255477  38.1075070  73.6352589  26.3187821
  35.8745525  72.6453108  26.0503291  43.7811171  70.0614869  28.0211010
  44.6976373  70.3785524  28.3133631  43.7197874  68.5873132  28.0202135
  43.5802848  68.2187308  29.0310998  45.0967018  68.1157390  27.5430977
  45.8701673  68.5341629  28.1877500  45.2499629  68.4009938  26.5035023
  45.1110942  67.0279296  27.6199910  42.9533248  68.2260390  27.3427913
  42.7458191  70.5298401  28.9625808  42.7344268  69.9010436  29.8469784
  41.7742197  70.5818097  28.4844334  43.1849332  71.9300002  29.3965385
  44.1904214  71.8859230  29.8160151  43.1380852  72.6160642  28.5511088
  42.4866964  72.2652888  30.1652309  43.4631008  70.5598385  26.6665574
  43.3438470  69.7402765  25.9651577  44.6920901  71.3765092  26.2599920
  45.5744137  70.7359664  26.2392080  44.5070054  71.7677676  25.2585324
  44.8331681  72.2075631  26.9517668  42.6002136  71.2176150  26.6833138
  50.5067782  68.6337911  28.6540857  51.4232984  68.9508567  28.9463478
  50.4454485  67.1596174  28.6531983  50.3059458  66.7910351  29.6640845
  51.8223629  66.6880432  28.1760825  52.5958283  67.1064671  28.8207347
  51.9756239  66.9732980  27.1364870  51.8367553  65.6002338  28.2529758
  49.6789858  66.7983432  27.9757760  49.4714801  69.1021443  29.5955655
  49.4600879  68.4733479  30.4799631  48.4998808  69.1541139  29.1174181
  49.9105942  70.5023045  30.0295233  50.9160825  70.4582272  30.4489999
  49.8637462  71.1883685  29.1840935  49.2123575  70.8375930  30.7982156
  50.1887618  69.1321428  27.2995422  50.0695080  68.3125807  26.5981424
  51.4177511  69.9488134  26.8929768  52.3000748  69.3082706  26.8721927
  51.2326664  70.3400718  25.8915171  51.5588291  70.7798673  27.5847515
  49.3258746  69.7899192  27.3162986  57.2324392  67.2060953  29.2870704
  58.1489594  67.5231609  29.5793325  57.1711095  65.7319217  29.2861830
  57.0316069  65.3633393  30.2970692  58.5480239  65.2603474  28.8090672
  59.3214894  65.6787713  29.4537195  58.7012850  65.5456022  27.7694717
  58.5624163  64.1725380  28.8859605  56.4046468  65.3706475  28.6087607
  56.1971411  67.6744485  30.2285502  56.1857489  67.0456521  31.1129479
  55.2255418  67.7264181  29.7504029  56.6362553  69.0746087  30.6625080
  57.6417435  69.0305314  31.0819846  56.5894072  69.7606727  29.8170782
  55.9380185  69.4098972  31.4312004  56.9144228  67.7044470  27.9325269
  56.7951690  66.8848849  27.2311272  58.1434121  68.5211176  27.5259615
  59.0257358  67.8805749  27.5051774  57.9583274  68.9123761  26.5245018
  58.2844901  69.3521715  28.2177363  56.0515356  68.3622235  27.9492833
  63.9581002  65.7783995  29.9200551  64.8746204  66.0954651  30.2123173
  63.8967705  64.3042259  29.9191677  63.7572679  63.9356435  30.9300540
  65.2736849  63.8326516  29.4420519  66.0471504  64.2510756  30.0867042
  65.4269460  64.1179064  28.4024564  65.2880773  62.7448422  29.5189452
  63.1303078  63.9429517  29.2417454  62.9228022  66.2467528  30.8615349
  62.9114099  65.6179563  31.7459326  61.9512028  66.2987224  30.3833876
  63.3619163  67.6469129  31.2954927  64.3674045  67.6028356  31.7149693
  63.3150682  68.3329769  30.4500630  62.6636795  67.9822014  32.0641851
  63.6400839  66.2767512  28.5655116  63.5208301  65.4571892  27.8641119
  64.8690732  67.0934218  28.1589462  65.7513968  66.4528791  28.1381622
  64.6839884  67.4846803  27.1574866  65.0101512  67.9244758  28.8507210
  62.7771966  66.9345277  28.5822680  70.6837612  64.3507037  30.5530399
  71.6002814  64.6677693  30.8453020  70.6224315  62.8765301  30.5521524
  70.4829289  62.5079477  31.5630387  71.9993459  62.4049559  30.0750366
  72.7728114  62.8233798  30.7196889  72.1526070  62.6902107  29.0354412
  72.0137383  61.3171465  30.1519299  69.8559689  62.5152559  29.8747302
  69.6484632  64.8190570  31.4945196  69.6370710  64.1902605  32.3789173
  68.6768638  64.8710266  31.0163723  70.0875773  66.2192171  31.9284774
  71.0930656  66.1751399  32.3479540  70.0407293  66.9052811  31.0830477
  69.3893405  66.5545056  32.6971698  70.3657449  64.8490554  29.1984963
  70.2464911  64.0294934  28.4970966  71.5947342  65.6657260  28.7919309
  72.4770578  65.0251833  28.7711469  71.4096495  66.0569845  27.7904713
  71.7358122  66.4967800  29.4837057  69.5028577  65.5068319  29.2152527
  42.7134094  79.0774896  59.7014063  43.6299296  79.3945552  59.9936684
  42.6520797  77.6033159  59.7005189  42.5125771  77.2347336  60.7114051
  44.0289941  77.1317417  59.2234031  44.8024596  77.5501656  59.8680553
  44.1822552  77.4169965  58.1838076  44.0433865  76.0439323  59.3002964
  41.8856170  77.2420417  59.0230966  41.6781114  79.5458428  60.6428861
  41.6667191  78.9170464  61.5272837  40.7065120  79.5978124  60.1647387
  42.1172255  80.9460030  61.0768438  43.1227137  80.9019257  61.4963204
  42.0703774  81.6320670  60.2314141  41.4189887  81.2812915  61.8455362
  42.3953930  79.5758413  58.3468628  42.2761393  78.7562792  57.6454630
  43.6243824  80.3925119  57.9402974  44.5067060  79.7519691  57.9195133
  43.4392976  80.7837703  56.9388377  43.7654603  81.2235658  58.6320721
  41.5325058  80.2336177  58.3636192  49.4390704  77.6497938  60.3343910
  50.3555906  77.9668594  60.6266531  49.3777407  76.1756202  60.3335036
  49.2382381  75.8070378  61.3443898  50.7546551  75.7040459  59.8563878
  51.5281206  76.1224698  60.5010401  50.9079162  75.9893007  58.8167923
  50.7690475  74.6162365  59.9332811  48.6112781  75.8143460  59.6560813
  48.4037724  78.1181470  61.2758708  48.3923802  77.4893506  62.1602685
  47.4321730  78.1701166  60.7977235  48.8428865  79.5183072  61.7098286
  49.8483748  79.4742299  62.1293052  48.7960385  80.2043712  60.8643988
  48.1446497  79.8535957  62.4785210  49.1210541  78.1481455  58.9798475
  49.0018003  77.3285834  58.2784477  50.3500434  78.9648161  58.5732821
  51.2323670  78.3242734  58.5524980  50.1649587  79.3560746  57.5718224
  50.4911214  79.7958700  59.2650569  48.2581669  78.8059220  58.9966039
  56.1647315  76.2220980  60.9673757  57.0812517  76.5391636  61.2596379
  56.1034018  74.7479244  60.9664883  55.9638992  74.3793420  61.9773746
  57.4803162  74.2763501  60.4893725  58.2537816  74.6947741  61.1340248
  57.6335772  74.5616049  59.4497770  57.4947086  73.1885407  60.5662658
  55.3369391  74.3866502  60.2890660  55.1294334  76.6904513  61.9088555
  55.1180412  76.0616548  62.7932532  54.1578341  76.7424209  61.4307082
  55.5685476  78.0906114  62.3428133  56.5740358  78.0465341  62.7622899
  55.5216995  78.7766754  61.4973835  54.8703108  78.4258999  63.1115057
  55.8467151  76.7204497  59.6128322  55.7274613  75.9008877  58.9114325
  57.0757044  77.5371203  59.2062668  57.9580281  76.8965776  59.1854828
  56.8906197  77.9283788  58.2048071  57.2167824  78.3681743  59.8980416
  54.9838279  77.3782262  59.6295886  36.6708929  80.1940961  51.1081354
  37.5874131  80.5111617  51.4003975  36.6095632  78.7199225  51.1072479
  36.4700606  78.3513401  52.1181342  37.9864776  78.2483482  50.6301321
  38.7599431  78.6667721  51.2747844  38.1397387  78.5336030  49.5905367
  38.0008700  77.1605388  50.7070254  35.8431006  78.3586483  50.4298257
  35.6355949  80.6624494  52.0496152  35.6242027  80.0336529  52.9340128
  34.6639955  80.7144190  51.5714678  36.0747090  82.0626095  52.4835729
  37.0801973  82.0185322  52.9030495  36.0278610  82.7486735  51.6381432
  35.3764722  82.3978980  53.2522653  36.3528766  80.6924478  49.7535918
  36.2336228  79.8728858  49.0521921  37.5818659  81.5091184  49.3470264
  38.4641895  80.8685757  49.3262424  37.3967812  81.9003769  48.3455668
  37.7229439  82.3401724  50.0388012  35.4899894  81.3502243  49.7703482
  43.3965540  78.7664003  51.7411201  44.3130742  79.0834659  52.0333822
  43.3352243  77.2922267  51.7402327  43.1957217  76.9236443  52.7511189
  44.7121387  76.8206524  51.2631169  45.4856041  77.2390764  51.9077691
  44.8653998  77.1059073  50.2235214  44.7265311  75.7328430  51.3400102
  42.5687616  76.9309525  51.0628104  42.3612559  79.2347536  52.6825999
  42.3498637  78.6059571  53.5669975  41.3896566  79.2867232  52.2044525
  42.8003701  80.6349137  53.1165577  43.8058583  80.5908364  53.5360342
  42.7535220  81.3209777  52.2711279  42.1021333  80.9702022  53.8852500
  43.0785376  79.2647520  50.3865766  42.9592838  78.4451900  49.6851768
  44.3075269  80.0814226  49.9800112  45.1898506  79.4408799  49.9592271
  44.1224422  80.4726811  48.9785515  44.4486049  80.9124766  50.6717859
  42.2156504  79.9225285  50.4033330  50.1222150  77.3387045  52.3741048
  51.0387352  77.6557701  52.6663669  50.0608853  75.8645309  52.3732174
  49.9213827  75.4959485  53.3841036  51.4377997  75.3929567  51.8961016
  52.2112652  75.8113806  52.5407539  51.5910608  75.6782115  50.8565061
  51.4521921  74.3051473  51.9729949  49.2944226  75.5032567  51.6957951
  49.0869169  77.8070578  53.3155846  49.0755247  77.1782613  54.1999823
  48.1153176  77.8590274  52.8374373  49.5260311  79.2072179  53.7495424
  50.5315193  79.1631407  54.1690190  49.4791830  79.8932819  52.9041126
  48.8277943  79.5425064  54.5182348  49.8041986  77.8370562  51.0195613
  49.6849448  77.0174942  50.3181615  51.0331879  78.6537268  50.6129959
  51.9155116  78.0131841  50.5922118  50.8481032  79.0449853  49.6115362
  51.1742659  79.4847808  51.3047707  48.9413114  78.4948327  51.0363177
  56.8478760  75.9110088  53.0070895  57.7643962  76.2280744  53.2993517
  56.7865463  74.4368351  53.0062021  56.6470437  74.0682527  54.0170884
  58.1634607  73.9652609  52.5290863  58.9369262  74.3836848  53.1737386
  58.3167218  74.2505157  51.4894908  58.1778531  72.8774515  52.6059796
  56.0200837  74.0755609  52.3287798  55.8125780  76.3793620  53.9485693
  55.8011857  75.7505655  54.8329670  54.8409786  76.4313316  53.4704220
  56.2516921  77.7795221  54.3825271  57.2571803  77.7354449  54.8020037
  56.2048440  78.4655861  53.5370973  55.5534553  78.1148107  55.1512195
  56.5298597  76.4093605  51.6525460  56.4106059  75.5897984  50.9511463
  57.7588490  77.2260311  51.2459806  58.6411726  76.5854883  51.2251966
  57.5737642  77.6172895  50.2445210  57.8999270  78.0570850  51.9377554
  55.6669725  77.0671369  51.6693024  63.5735370  74.4833130  53.6400743
  64.4900572  74.8003786  53.9323364  63.5122074  73.0091394  53.6391868
  63.3727047  72.6405570  54.6500731  64.8891217  72.5375651  53.1620710
  65.6625872  72.9559890  53.8067233  65.0423828  72.8228199  52.1224756
  64.9035141  71.4497557  53.2389643  62.7457447  72.6478651  52.9617646
  62.5382390  74.9516662  54.5815540  62.5268468  74.3228698  55.4659517
  61.5666396  75.0036358  54.1034067  62.9773531  76.3518264  55.0155118
  63.9828414  76.3077491  55.4349884  62.9305051  77.0378904  54.1700821
  62.2791164  76.6871149  55.7842042  63.2555207  74.9816647  52.2855307
  63.1362669  74.1621026  51.5841310  64.4845100  75.7983353  51.8789653
  65.3668337  75.1577925  51.8581813  64.2994253  76.1895938  50.8775057
  64.6255880  76.6293892  52.5707401  62.3926335  75.6394412  52.3022871
  44.0796985  78.4553111  43.7808339  44.9962187  78.7723767  44.0730960
  44.0183688  76.9811374  43.7799465  43.8788662  76.6125550  44.7908327
  45.3952832  76.5095632  43.3028307  46.1687487  76.9279871  43.9474829
  45.5485443  76.7948180  42.2632352  45.4096756  75.4217538  43.3797240
  43.2519062  76.6198632  43.1025242  43.0444005  78.9236643  44.7223137
  43.0330082  78.2948679  45.6067113  42.0728011  78.9756339  44.2441664
  43.4835146  80.3238245  45.1562715  44.4890028  80.2797472  45.5757481
  43.4366665  81.0098885  44.3108417  42.7852778  80.6591130  45.9249639
  43.7616822  78.9536628  42.4262904  43.6424284  78.1341007  41.7248906
  44.9906715  79.7703334  42.0197250  45.8729951  79.1297906  41.9989409
  44.8055868  80.1615918  41.0182653  45.1317495  80.6013873  42.7114997
  42.8987950  79.6114392  42.4430468  50.8053596  77.0276153  44.4138186
  51.7218797  77.3446809  44.7060807  50.7440299  75.5534417  44.4129312
  50.6045272  75.1848593  45.4238174  52.1209442  75.0818674  43.9358154
  52.8944097  75.5002913  44.5804677  52.2742053  75.3671222  42.8962199
  52.1353367  73.9940580  44.0127087  49.9775672  75.1921675  43.7355089
  49.7700615  77.4959685  45.3552984  49.7586693  76.8671721  46.2396961
  48.7984622  77.5479381  44.8771511  50.2091756  78.8961287  45.7892562
  51.2146639  78.8520514  46.2087328  50.1623276  79.5821927  44.9438264
  49.5109389  79.2314172  46.5579486  50.4873432  77.5259670  43.0592751
  50.3680894  76.7064049  42.3578754  51.7163325  78.3426376  42.6527097
  52.5986562  77.7020949  42.6319256  51.5312478  78.7338961  41.6512500
  51.8574105  79.1736915  43.3444845  49.6244560  78.1837435  43.0760315
  57.5310206  75.5999195  45.0468033  58.4475408  75.9169851  45.3390655
  57.4696909  74.1257459  45.0459159  57.3301883  73.7571635  46.0568022
  58.8466053  73.6541716  44.5688001  59.6200708  74.0725955  45.2134524
  58.9998664  73.9394264  43.5292046  58.8609977  72.5663622  44.6456934
  56.7032282  73.7644717  44.3684936  56.4957225  76.0682728  45.9882831
  56.4843303  75.4394763  46.8726808  55.5241232  76.1202424  45.5101358
  56.9348367  77.4684329  46.4222409  57.9403249  77.4243556  46.8417175
  56.8879886  78.1544969  45.5768112  56.2365999  77.8037214  47.1909333
  57.2130042  76.0982712  43.6922598  57.0937504  75.2787092  42.9908601
  58.4419935  76.9149418  43.2856944  59.3243172  76.2743991  43.2649104
  58.2569088  77.3062003  42.2842348  58.5830715  77.7459958  43.9774692
  56.3501170  76.7560477  43.7090162  64.2566816  74.1722237  45.6797881
  65.1732018  74.4892893  45.9720502  64.1953519  72.6980501  45.6789006
  64.0558493  72.3294677  46.6897869  65.5722663  72.2264758  45.2017848
  66.3457318  72.6448998  45.8464371  65.7255274  72.5117307  44.1621894
  65.5866587  71.1386665  45.2786781  63.4288892  72.3367759  45.0014784
  63.2213836  74.6405770  46.6212678  63.2099913  74.0117805  47.5056655
  62.2497842  74.6925466  46.1431205  63.6604977  76.0407371  47.0552256
  64.6659859  75.9966598  47.4747022  63.6136496  76.7268011  46.2097959
  62.9622609  76.3760256  47.8239180  63.9386652  74.6705754  44.3252445
  63.8194115  73.8510134  43.6238448  65.1676546  75.4872460  43.9186791
  66.0499782  74.8467033  43.8978951  64.9825698  75.8785045  42.9172195
  65.3087325  76.3183000  44.6104539  63.0757780  75.3283519  44.3420009
  52.0571587  35.5366648  91.2402605  51.4059567  36.1220729  90.8536619
  52.8515950  36.0672843  91.2997643  45.9827214  32.6255786  91.6389740
  46.7558090  32.0784773  91.5002616  46.3352613  33.4900035  91.8504201
  48.3193492  28.7848452  89.2708190  48.5719013  28.2629973  88.5091653
  47.3818051  28.6214597  89.3734873  53.5346852  33.2257080  91.7771590
  52.8992685  33.2991707  92.4892494  53.2044259  33.8150679  91.0990669
  48.0389781  30.6876558  91.4732565  47.9226039  30.0121461  92.1413649
  48.1492041  30.2008932  90.6564718  50.0226809  25.1776604  90.1740602
  50.1901211  26.0456841  90.5411073  49.8323978  25.3403886  89.2501892
  47.7622922  40.4037904  94.8077400  47.6846951  41.3545729  94.8865881
  47.1584565  40.0583776  95.4652327  55.7001096  28.1055735  91.9867603
  56.6118952  28.3383122  91.8115301  55.1910743  28.6892779  91.4242682
  58.1859910  34.0235991  96.7325548  57.5010948  34.4034893  96.1822582
  58.2703759  34.6331318  97.4657496  50.0361291  35.7620057  93.5282940
  49.9006965  36.6071592  93.9567788  50.5771103  35.9639334  92.7648874
  53.3504037  29.2759230  90.5654269  52.8350660  30.0463834  90.8042656
  53.0781345  28.6024366  91.1887330  58.3238311  32.0291584  92.5007442
  57.5467754  31.6902744  92.0562604  59.0029792  32.0344207  91.8262407
  53.1390340  27.1486322  92.3914050  52.8340476  27.4632471  93.2424193
  54.0920782  27.2267742  92.4341383  51.5836772  33.3076545  94.0407004
  51.0558134  32.5729305  93.7280241  51.0824275  34.0851221  93.7946972
  49.7289372  31.1256755  87.0441977  48.8216434  30.8946009  87.2433126
  50.2260404  30.3294375  87.2315958  50.9077606  31.2269350  91.5665967
  49.9988825  30.9428383  91.6638437  50.9372689  31.6468429  90.7069274
  56.1396873  34.8375940  95.3357135  55.6859200  33.9966850  95.3922325
  55.5090840  35.4737338  95.6731915  54.5829812  36.6752436  96.2706953
  54.8752787  37.2357493  95.5519318  55.0928433  36.9680997  97.0260112
  50.6053693  32.7678094  88.9054046  50.1673123  32.0513953  88.4459683
  51.3464134  32.9954209  88.3439137  49.5463437  37.4532787  97.3600406
  49.5039616  37.6793634  96.4308938  50.4626136  37.2196162  97.5086207
  58.7226808  31.0435291  94.9630364  58.5844707  31.2336887  94.0351553
  58.3663027  31.8054674  95.4198415  50.8348666  40.0033935  92.1785742
  51.0100422  39.5321978  92.9931365  50.1481454  40.6299701  92.4067003
  54.7264921  31.6262476  88.4986103  54.1094092  30.9009304  88.4019156
  54.2581409  32.3871836  88.1553177  49.7027393  38.1974190  94.8669928
  48.9194915  38.7395870  94.9608152  50.4020138  38.7148170  95.2664169
  54.0953824  32.7640507  95.0842557  53.1610102  32.8841969  94.9147261
  54.2730492  31.8612974  94.8202567  55.5502606  34.9501647  92.6178743
  55.8262450  34.8358242  93.5272617  54.6807105  34.5519132  92.5790916
  52.1856670  39.1987998  96.2611557  52.3679065  38.3809654  96.7239309
  53.0089656  39.4155691  95.8236447  52.5198836  38.1256183  93.5226605
  53.0486602  37.6148638  92.9096767  52.7827055  37.8098714  94.3872138
  45.8754584  39.1771300  96.2824381  45.2064959  39.6617428  95.7988421
  45.7367453  39.4240521  97.1967760  53.1528239  39.1597019  99.8670722
  53.0279379  38.3586759  99.3581667  53.8107331  39.6543213  99.3784691
  55.8243703  37.5787314  98.7819497  56.7490250  37.3730176  98.6443948
  55.6559006  37.3303715  99.6908838  55.6139019  38.0972982  94.1381588
  55.7875897  37.5319404  93.3855440  56.1067910  38.8973877  93.9561078
  61.4678410  30.8609405  95.7571888  61.9109556  30.1116730  95.3591011
  60.5904921  30.8519541  95.3745620  56.6014192  37.4139746  91.2378486
  57.2965096  38.0346439  91.4565801  56.9437342  36.5635097  91.5130864
  58.5005615  34.8639452  92.7665817  59.0256939  35.2026724  92.0415137
  58.4127967  33.9286467  92.5828952  50.1846276  40.9311435  97.1261070
  49.7451266  40.4387814  97.8193927  50.9354393  40.3884402  96.8853145
  47.1933655  35.0253367  92.6741832  47.3421775  35.7088832  92.0208505
  48.0000098  35.0058457  93.1891288  53.9126320  37.8038648  91.2762162
  54.8456993  37.7384210  91.4795038  53.8249533  38.6394915  90.8176695
  51.0775859  28.8562310  87.4869632  52.0234963  28.7268519  87.5558050
  50.6990104  28.1176972  87.9639061  49.2618776  26.7812287  87.4224518
  48.3550231  26.4845400  87.4987231  49.5394757  26.4842105  86.5558804
  48.0317560  23.6399222  87.5636497  48.8936724  23.9654120  87.8232314
  48.2167905  22.8530718  87.0509563  54.9416099  30.1882375  93.9778358
  54.8851300  30.6450926  93.1385991  55.4944441  29.4273059  93.8001201
  56.0204986  34.8755043  89.9074548  56.8550590  34.4436241  89.7252023
  55.8589329  34.7037056  90.8351443  55.6750878  31.3787156  91.2730887
  55.6199682  31.2131428  90.3319332  55.0496933  32.0863189  91.4293077
  56.8220969  47.9547703  91.6389740  57.5951845  47.4076690  91.5002616
  57.1746368  48.8191953  91.8504201  59.1587247  44.1140369  89.2708190
  59.4112767  43.5921891  88.5091653  58.2211806  43.9506515  89.3734873
  58.8783535  46.0168475  91.4732565  58.7619793  45.3413379  92.1413649
  58.9885795  45.5300849  90.6564718  60.8620563  40.5068522  90.1740602
  61.0294966  41.3748759  90.5411073  60.6717732  40.6695804  89.2501892
  60.8409784  42.9626180  91.1587269  60.7209409  43.4083230  91.9972749
  60.1462372  43.3111497  90.6000807  66.5394850  43.4347653  91.9867603
  67.4512706  43.6675040  91.8115301  66.0304497  44.0184697  91.4242682
  59.6361281  44.2771032  93.4520835  60.3385324  44.7292075  93.9194761
  59.3041909  43.6354851  94.0800728  55.3301360  42.8999164  95.7121445
  54.5332523  43.0117858  96.2304941  55.1026952  43.2385816  94.8462336
  54.3284443  48.6087412  94.1010865  54.8408963  49.4030663  94.2516430
  54.9807155  47.9113703  94.0344467  64.1897791  44.6051147  90.5654269
  63.6744415  45.3755752  90.8042656  63.9175100  43.9316283  91.1887330
  61.7744902  39.4500848  95.6239507  60.9186499  39.0607699  95.4445146
  62.1871854  39.5292809  94.7639293  63.9784095  42.4778239  92.3914050
  63.6734230  42.7924389  93.2424193  64.9314537  42.5559659  92.4341383
  57.1549254  39.2988129  96.4013615  57.7293006  39.0763311  95.6686808
  57.7420236  39.3676824  97.1542217  57.4818841  41.3292590  90.4209501
  56.6456153  41.6667277  90.7418775  57.3423611  41.1941570  89.4836638
  59.4571922  36.1729378  95.1288685  58.8036334  35.8578395  94.5045300
  59.4152396  35.5505118  95.8548508  60.5683127  46.4548673  87.0441977
  59.6610188  46.2237926  87.2433126  61.0654159  45.6586292  87.2315958
  61.7471360  46.5561268  91.5665967  60.8382579  46.2720301  91.6638437
  61.7766444  46.9760346  90.7069274  52.3159530  44.2766782  95.5481169
  52.1183930  43.6836143  94.8232236  51.7606194  43.9718992  96.2657108
  61.4447448  48.0970012  88.9054046  61.0066878  47.3805870  88.4459683
  62.1857889  48.3246126  88.3439137  58.2348614  42.7866948  95.4266141
  57.4216480  43.0861119  95.8331333  58.7307608  42.3922637  96.1440623
  54.8105756  43.8030816  93.2322121  53.8803344  43.7415271  93.4492083
  54.9063228  43.2806769  92.4358763  54.7291305  40.3285629  95.8200363
  54.9898122  41.2430962  95.7109523  55.5508478  39.8610071  95.9696976
  65.5658675  46.9554393  88.4986103  64.9487846  46.2301221  88.4019156
  65.0975164  47.7163753  88.1553177  57.3557221  41.1739818  87.6207407
  56.4786688  41.0528618  87.2569654  57.8314974  40.3825896  87.3686296
  48.8759362  45.9616977  97.7148915  49.5630401  45.6478707  97.1269930
  48.7207490  46.8658342  97.4416166  52.0835915  42.7681673  93.0620313
  52.3789356  41.8592351  93.0087367  51.1823951  42.7469412  92.7401315
  53.8123757  40.4495770  93.1859638  53.4836463  39.5693149  93.0034744
  54.1663127  40.3943439  94.0736028  56.9265580  40.7368740  93.5535116
  57.2661652  41.2654661  92.8313724  57.3737700  41.0749146  94.3293683
  58.9133727  39.2343362  91.7528409  59.6342090  39.6124615  91.2492126
  58.2899031  39.9532239  91.8563387  63.0564850  39.9388511  92.6886741
  63.2728464  40.8213149  92.3875569  62.5758917  39.5474724  91.9592383
  61.9288541  36.4546063  97.7192665  61.9510237  36.5185396  96.7644645
  62.3456600  35.6150571  97.9133171  55.7880042  46.3810463  93.6802901
  55.5426084  45.4772793  93.8783112  55.9575957  46.3827613  92.7382379
  55.0575690  42.1138820  91.1789063  54.3644935  42.1883175  90.5229099
  54.8127442  41.3499164  91.7010580  61.9169613  44.1854228  87.4869632
  62.8628718  44.0560436  87.5558050  61.5383858  43.4468890  87.9639061
  60.1012530  42.1104205  87.4224518  59.1943986  41.8137317  87.4987231
  60.3788511  41.8134023  86.5558804  51.0190471  43.4310568  97.8723564
  50.6993255  42.5775876  97.5797938  50.4723899  43.6459146  98.6281531
  61.7174596  36.6541094  93.5768759  60.9075324  36.3088179  93.9524005
  62.4059013  36.3448638  94.1656370  63.6465144  35.7319141  95.1993056
  64.1996183  36.1514594  95.8583079  63.8835231  34.8054889  95.2416012
  58.8711315  38.9691140  87.5636497  59.7330479  39.2946038  87.8232314
  59.0561659  38.1822636  87.0509563  67.0243951  37.8419666  94.7071720
  66.4442620  38.5004470  94.3249772  66.7579884  37.0197011  94.2959137
  65.8068829  40.0019757  93.7628068  64.9194684  40.2869407  93.5448263
  66.2222819  39.8413520  92.9155345  64.9512043  49.7664431  87.8576088
  65.6547893  49.9714434  88.4733744  64.2274692  50.3341193  88.1225172
  59.8240758  36.2087183  90.8516206  59.8119428  37.1529023  91.0084477
  60.7164180  36.0257328  90.5575667  63.6392877  32.8029959  95.1062143
  62.8725273  32.2488446  95.2518825  64.0503582  32.8751828  95.9676294
  52.0571588  12.5428771  77.9647912  51.4059568  13.1282851  77.5781926
  52.8515951  13.0734966  78.0242950  45.9827216   9.6317908  78.3635046
  46.7558092   9.0846895  78.2247922  46.3352614  10.4962158  78.5749508
  48.3193493   5.7910574  75.9953496  48.5719014   5.2692096  75.2336959
  47.3818052   5.6276720  76.0980180  53.5346854  10.2319203  78.5016896
  52.8992686  10.3053829  79.2137801  53.2044260  10.8212802  77.8235976
  48.0389782   7.6938680  78.1977871  47.9226040   7.0183584  78.8658956
  48.1492042   7.2071054  77.3810024  50.0226810   2.1838727  76.8985909
  50.1901212   3.0518963  77.2656380  49.8323979   2.3466009  75.9747198
  50.0016031   4.6396385  77.8832576  49.8815656   5.0853435  78.7218056
  49.3068619   4.9881702  77.3246114  47.7622923  17.4100026  81.5322707
  47.6846953  18.3607851  81.6111188  47.1584567  17.0645899  82.1897633
  55.7001097   5.1117858  78.7112910  56.6118953   5.3445244  78.5360607
  55.1910744   5.6954902  78.1487988  58.1859911  11.0298114  83.4570855
  57.5010949  11.4097015  82.9067888  58.2703761  11.6393441  84.1902803
  50.0361292  12.7682179  80.2528247  49.9006967  13.6133715  80.6813095
  50.5771104  12.9701457  79.4894181  53.3504038   6.2821352  77.2899575
  52.8350662   7.0525957  77.5287963  53.0781347   5.6086488  77.9132637
  58.3238312   9.0353707  79.2252749  57.5467755   8.6964866  78.7807911
  59.0029793   9.0406330  78.5507714  53.1390341   4.1548444  79.1159357
  52.8340477   4.4694594  79.9669500  54.0920783   4.2329864  79.1586690
  51.5836773  10.3138668  80.7652311  51.0558135   9.5791427  80.4525548
  51.0824276  11.0913344  80.5192279  49.7289373   8.1318878  73.7687284
  48.8216435   7.9008131  73.9678433  50.2260405   7.3356497  73.9561265
  52.6357452  16.8416385  76.6883970  51.9619151  17.1448082  77.2968928
  53.0223274  17.6445465  76.3389427  50.9077607   8.2331473  78.2911274
  49.9988826   7.9490506  78.3883743  50.9372691   8.6530551  77.4314581
  56.1396874  11.8438062  82.0602441  55.6859201  11.0028972  82.1167632
  55.5090841  12.4799461  82.3977221  54.5829813  13.6814559  82.9952259
  54.8752788  14.2419616  82.2764625  55.0928434  13.9743120  83.7505418
  49.5463439  14.4594910  84.0845713  49.5039617  14.6855756  83.1554245
  50.4626138  14.2258285  84.2331514  58.7226809   8.0497413  81.6875671
  58.5844708   8.2399009  80.7596860  58.3663028   8.8116796  82.1443722
  50.8348667  17.0096058  78.9031049  51.0100423  16.5384101  79.7176672
  50.1481455  17.6361824  79.1312310  54.7264922   8.6324598  75.2231410
  54.1094093   7.9071426  75.1264463  54.2581411   9.3933958  74.8798484
  46.5163468   2.8510022  74.3452714  45.6392934   2.7298823  73.9814961
  46.9921221   2.0596101  74.0931603  49.7027394  15.2036313  81.5915235
  48.9194916  15.7457993  81.6853459  50.4020139  15.7210292  81.9909476
  54.0953825   9.7702629  81.8087863  53.1610104   9.8904092  81.6392568
  54.2730493   8.8675096  81.5447873  55.5502607  11.9563770  79.3424050
  55.8262451  11.8420365  80.2517924  54.6807106  11.5581255  79.3036223
  52.1856671  16.2050121  82.9856863  52.3679066  15.3871777  83.4484616
  53.0089657  16.4217813  82.5481753  52.5198837  15.1318306  80.2471912
  53.0486603  14.6210761  79.6342074  52.7827057  14.8160836  81.1117445
  45.8754585  16.1833423  83.0069688  45.2064960  16.6679550  82.5233728
  45.7367455  16.4302643  83.9213066  53.1528241  16.1659142  86.5916028
  53.0279380  15.3648882  86.0826974  53.8107332  16.6605335  86.1029998
  55.8243704  14.5849437  85.5064803  56.7490252  14.3792298  85.3689254
  55.6559008  14.3365838  86.4154145  55.6139020  15.1035104  80.8626895
  55.7875898  14.5381527  80.1100747  56.1067912  15.9035999  80.6806385
  61.4678412   7.8671527  82.4817194  61.9109558   7.1178852  82.0836318
  60.5904922   7.8581664  82.0990926  56.6014193  14.4201869  77.9623793
  57.2965098  15.0408561  78.1811108  56.9437343  13.5697220  78.2376171
  58.5005616  11.8701574  79.4911124  59.0256940  12.2088847  78.7660444
  58.4127969  10.9348589  79.3074258  50.1846277  17.9373557  83.8506377
  49.7451267  17.4449936  84.5439234  50.9354394  17.3946525  83.6098452
  47.1933656  12.0315490  79.3987139  47.3421776  12.7150954  78.7453812
  48.0000099  12.0120580  79.9136595  50.6929061  14.5263620  76.8698887
  50.1203029  15.1453807  76.4169358  51.2661855  15.0762982  77.4038808
  53.9126321  14.8100770  78.0007469  54.8456994  14.7446332  78.2040344
  53.8249534  15.6457037  77.5422001  56.5414338  14.1266641  74.9611416
  56.4627969  13.7926504  75.8547174  57.3624005  14.6188409  74.9602889
  51.0775860   5.8624433  74.2114939  52.0234965   5.7330641  74.2803357
  50.6990105   5.1239095  74.6884367  49.2618777   3.7874409  74.1469824
  48.3550232   3.4907522  74.2232538  49.5394758   3.4904228  73.2804110
  48.0317562   0.6461345  74.2881803  48.8936726   0.9716243  74.5477621
  48.2167906  -0.1407159  73.7754869  54.1118290  11.4434636  74.5821395
  54.8154140  11.6484639  75.1979050  53.3880938  12.0111398  74.8470478
  54.9416100   7.1944497  80.7023665  54.8851301   7.6513049  79.8631297
  55.4944442   6.4335182  80.5246508  56.0204987  11.8817165  76.6319855
  56.8550591  11.4498364  76.4497330  55.8589330  11.7099179  77.5596749
  55.6750879   8.3849279  77.9976194  55.6199683   8.2193550  77.0564638
  55.0496935   9.0925312  78.1538384  64.6489262  22.3986816  86.7275031
  65.2867672  22.2793564  86.0238372  64.5310105  23.3467660  86.7862984
  61.4578968  22.3514245  86.6636556  61.1197480  22.2355309  85.7757091
  62.3268737  21.9505410  86.6437562  57.3165784  24.2049721  82.6533447
  56.7530649  24.1139658  81.8849735  57.2018179  23.3849625  83.1335940
  54.8630216  25.7000913  85.4917668  55.6551508  25.3591737  85.0763967
  55.1026866  25.8095888  86.4119821  58.6606013  26.2886208  91.5701946
  58.3695879  27.1931839  91.4548612  59.2962997  26.3302736  92.2846015
  59.5862219  23.6663057  88.1603305  60.1825792  23.4419079  87.4460268
  59.6437191  22.9247802  88.7628753  59.1587248  21.1202492  75.9953496
  59.4112769  20.5984013  75.2336959  58.2211807  20.9568637  76.0980180
  64.2030531  20.1238270  83.8028240  64.9893620  19.7057694  83.4518657
  64.4669235  21.0284363  83.9709888  64.3740608  25.5611121  78.5016896
  63.7386441  25.6345747  79.2137801  64.0438014  26.1504719  77.8235976
  61.2215078  22.4840745  81.9024561  60.8573285  21.9571366  82.6137482
  62.0782193  22.0939214  81.7291046  60.8620564  17.5130645  76.8985909
  61.0294967  18.3810881  77.2656380  60.6717734  17.6757926  75.9747198
  63.6195898  25.9747624  88.5651739  63.3196621  26.8772662  88.4567547
  63.2746957  25.7079807  89.4172892  57.0708379  22.4261420  84.5988444
  56.1458876  22.2937635  84.8066136  57.3192792  23.2055640  85.0958386
  60.8409785  19.9688302  77.8832576  60.7209411  20.4145353  78.7218056
  60.1462374  20.3173620  77.3246114  54.4317190  22.0694694  85.4332233
  54.5609571  22.3229173  86.3471645  53.7514641  22.6622402  85.1136888
  66.5394852  20.4409775  78.7112910  67.4512708  20.6737162  78.5360607
  66.0304499  21.0246820  78.1487988  61.1766689  19.8007010  89.7207759
  62.0227884  20.2246424  89.8642408  61.1165327  19.1440634  90.4146323
  65.1464434  25.4235594  86.1026491  64.5173296  25.5881308  85.4002559
  64.7590096  25.8377203  86.8737455  69.0253666  26.3590032  83.4570855
  68.3404704  26.7388933  82.9067888  69.1097515  26.9685358  84.1902803
  63.8830826  16.6167811  86.9602771  63.0215305  16.9149065  87.2519508
  63.9093261  16.8338210  86.0283803  60.6992396  25.1610002  83.3676576
  61.1630741  25.4397705  82.5781199  60.4349194  24.2593447  83.1849667
  57.5916477  24.7081483  86.3056340  58.1617834  25.1368752  85.6673824
  58.1824589  24.4264068  87.0040525  59.6361282  21.2833154  80.1766142
  60.3385325  21.7354198  80.6440068  59.3041910  20.6416973  80.8046035
  53.3786616  19.5416707  85.4783275  52.5885670  19.7974236  85.0023386
  53.8697863  20.3565045  85.5835316  67.3950425  26.8821946  88.2288556
  68.2167869  26.4802133  87.9471238  67.3912828  26.7790180  89.1804672
  55.3301361  19.9061286  82.4366752  54.5332524  20.0179980  82.9550248
  55.1026953  20.2447938  81.5707642  62.5023523  28.7197663  94.3828589
  62.0587377  27.9334042  94.0649493  63.1640736  28.9076814  93.7172480
  57.2610644  30.2493465  88.9089267  57.8118069  30.1210528  88.1366261
  56.4222120  30.5488354  88.5584160  64.6004761  29.0000463  92.4109990
  64.5823236  29.8209344  91.9190259  65.5224681  28.8754539  92.6360131
  61.0577815  26.5144593  93.2533499  61.5906152  25.7532881  93.0232806
  60.5291896  26.2218245  93.9957653  52.2933361  23.9438189  81.6015742
  53.1308583  24.3535198  81.3849450  52.4711628  23.0037631  81.5715936
  64.1897793  21.6113270  77.2899575  63.6744416  22.3817875  77.5287963
  63.9175101  20.9378406  77.9132637  61.7744904  16.4562971  82.3484814
  60.9186500  16.0669821  82.1690452  62.1871855  16.5354932  81.4884599
  59.5486936  14.0748044  85.7542555  60.4139933  13.8790852  85.3948445
  59.6164445  13.8458395  86.6811912  69.1632067  24.3645625  79.2252749
  68.3861510  24.0256784  78.7807911  69.8423548  24.3698248  78.5507714
  63.9784096  19.4840362  79.1159357  63.6734231  19.7986511  79.9669500
  64.9314538  19.5621782  79.1586690  57.1549255  16.3050252  83.1258922
  57.7293007  16.0825433  82.3932115  57.7420238  16.3738946  83.8787523
  66.2128833  22.1923979  83.9323299  66.7260714  22.8253970  84.4345008
  66.8630056  21.5925174  83.5666659  57.4818842  18.3354713  77.1454807
  56.6456155  18.6729399  77.4664082  57.3423612  18.2003692  76.2081944
  59.4571923  13.1791501  81.8533991  58.8036335  12.8640518  81.2290606
  59.4152397  12.5567241  82.5793814  60.5683128  23.4610796  73.7687284
  59.6610190  23.2300049  73.9678433  61.0654160  22.6648415  73.9561265
  62.6909663  19.6673434  86.1781639  61.7732225  19.8888381  86.0203327
  63.1069807  19.7419745  85.3193346  63.4744711  21.0664850  81.3084319
  64.2216530  21.5786247  80.9991441  63.7436301  20.7448902  82.1688713
  66.9790629  27.1729980  82.0602441  66.5252956  26.3320890  82.1167632
  66.3484595  27.8091378  82.3977221  65.9223548  18.1021966  83.2903109
  65.1846305  17.5899352  83.6213351  66.1750322  17.6622348  82.4786386
  65.4223568  29.0106477  82.9952259  65.7146542  29.5711534  82.2764625
  65.9322189  29.3035038  83.7505418  52.3159532  21.2828905  82.2726476
  52.1183932  20.6898265  81.5477542  51.7606196  20.9781115  82.9902415
  60.2956255  21.1752011  84.3921069  60.3504865  20.2225847  84.3163546
  59.4847457  21.3311450  84.8762367  58.2348615  19.7929071  82.1511448
  57.4216481  20.0923241  82.5576640  58.7307609  19.3984760  82.8685930
  60.3857193  29.7886828  84.0845713  60.3433372  30.0147674  83.1554245
  61.3019892  29.5550202  84.2331514  69.5620564  23.3789331  81.6875671
  69.4238462  23.5690927  80.7596860  69.2056783  24.1408714  82.1443722
  57.7262690  17.3647426  87.7672683  58.3662069  17.2236185  87.0695646
  56.8940221  17.0781940  87.3911285  58.5022994  26.6649857  83.8807675
  59.2963592  26.1700177  83.6790250  57.7914686  26.1367720  83.5175381
  63.3217838  29.0467952  88.2320043  63.3754861  29.6158889  88.9997759
  62.4532620  29.2169837  87.8674080  54.8105757  20.8092939  79.9567428
  53.8803345  20.7477394  80.1737390  54.9063229  20.2868891  79.1604069
  54.7291306  17.3347751  82.5445670  54.9898124  18.2493085  82.4354830
  55.5508479  16.8672194  82.6942282  62.2805938  23.2128214  89.7906975
  63.2097998  23.3639374  89.6175942  61.8596968  23.3012235  88.9355621
  61.0794270  27.2378879  87.5605512  60.9405356  26.8697663  88.4331450
  60.2908866  27.7526518  87.3889470  62.6299485  26.6160481  84.9494350
  62.2949318  26.5761251  85.8452000  62.1303431  25.9505197  84.4764760
  56.6043729  22.0228111  90.4746931  56.4663527  21.2908350  91.0758470
  57.5148652  21.9337012  90.1931119  59.2326030  21.7348071  89.9630611
  59.9425648  21.0941263  89.9217229  59.1895338  21.9860966  90.8856792
  48.8759363  22.9679100  84.4394221  49.5630403  22.6540830  83.8515237
  48.7207491  23.8720464  84.1661473  60.7531369  31.2956460  88.0812413
  60.6801541  32.1011432  88.5931718  60.3108762  31.4948426  87.2560434
  63.8517799  16.3422860  84.2349440  64.3486498  15.5892822  83.9150510
  63.0804780  16.3787177  83.6692649  63.2130053  31.1943294  90.2370572
  63.9258025  31.8290759  90.1646473  62.7220081  31.2907160  89.4210574
  64.9347579  25.0994547  81.8087863  64.0003858  25.2196010  81.6392568
  65.1124248  24.1967014  81.5447873  60.4352768  18.4840243  83.9621125
  60.0650555  17.9311283  84.6502030  60.9311860  17.8798376  83.4096125
  68.3220131  20.9411866  82.3437898  68.7880583  21.7739858  82.2698200
  68.7727631  20.4756848  83.0483156  58.2641966  28.9437738  91.0576143
  58.9651426  29.5774221  91.2105537  57.7937081  29.2852469  90.2971782
  66.3896362  27.2855688  79.3424050  66.6656206  27.1712282  80.2517924
  65.5200861  26.8873173  79.3036223  63.0250426  31.5342039  82.9856863
  63.2072820  30.7163694  83.4484616  63.8483412  31.7509731  82.5481753
  53.8609684  28.4774093  87.9907245  54.4463121  27.7317781  88.1235149
  53.6634523  28.7878050  88.8743909  60.8553608  33.5469084  89.6052346
  61.4071916  33.7100705  90.3701431  61.1959801  34.1373522  88.9332371
  52.0835916  19.7743795  79.7865620  52.3789358  18.8654474  79.7332673
  51.1823952  19.7531535  79.4646622  63.9921995  31.4951059  86.5916028
  63.8673135  30.6940799  86.0826974  64.6501086  31.9897253  86.1029998
  55.6130163  17.8499792  85.7693168  54.8916749  18.4635760  85.6300642
  56.4023419  18.3857557  85.6909814  66.0556904  29.2960079  88.2195578
  65.1087239  29.1765431  88.1473905  66.4039677  28.4082578  88.3021840
  53.8123758  17.4557893  79.9104945  53.4836464  16.5755272  79.7280051
  54.1663129  17.4005562  80.7981334  63.0603337  29.0912796  84.4199930
  62.9128299  28.1629503  84.6007500  63.8856830  29.1132886  83.9357006
  56.9265581  17.7430863  80.2780423  57.2661654  18.2716784  79.5559031
  57.3737702  18.0811269  81.0538989  66.6637459  29.9141354  85.5064803
  67.5884006  29.7084216  85.3689254  66.4952762  29.6657756  86.4154145
  58.9133728  16.2405484  78.4773715  59.6342091  16.6186737  77.9737432
  58.2899032  16.9594361  78.5808693  63.0564851  16.9450633  79.4132048
  63.2728466  17.8275271  79.1120876  62.5758918  16.5536847  78.6837690
  57.7964073  19.9036347  85.9902792  57.6508653  20.2176650  86.8827074
  57.3189276  20.5221247  85.4373691  59.6560455  16.8938895  86.0383682
  59.6422024  15.9979988  85.7015980  60.3732884  16.9009558  86.6721968
  61.5086586  17.3276235  88.0836809  61.2504364  18.2493305  88.0821140
  60.9771627  16.9306669  88.7737273  66.4532775  30.4327022  80.8626895
  66.6269653  29.8673444  80.1100747  66.9461666  31.2327917  80.6806385
  52.2709735  22.4441691  88.9290453  51.7263203  23.2201499  89.0610728
  53.1489085  22.7912495  88.7709575  59.0597351  15.7753275  81.3071252
  59.1813263  14.8469921  81.5062139  58.7699394  15.7891961  80.3949567
  61.9288542  13.4608185  84.4437972  61.9510239  13.5247518  83.4889951
  62.3456601  12.6212694  84.6378478  72.3072166  23.1963445  82.4817194
  72.7503312  22.4470770  82.0836318  71.4298676  23.1873581  82.0990926
  67.4407947  29.7493786  77.9623793  68.1358852  30.3700479  78.1811108
  67.7831098  28.8989138  78.2376171  69.3399371  27.1993492  79.4911124
  69.8650695  27.5380765  78.7660444  69.2521723  26.2640507  79.3074258
  61.0019419  31.1127565  91.6201000  61.3106546  30.8676712  92.4923700
  61.7994901  31.3174204  91.1319871  61.0240031  33.2665475  83.8506377
  60.5845022  32.7741854  84.5439234  61.7748148  32.7238443  83.6098452
  53.5032370  29.4577016  83.8531005  54.3290390  29.1580788  83.4729648
  53.1526422  28.6884638  84.3020794  58.4713903  28.8103484  85.9228679
  57.8493913  28.1474189  85.6230906  59.1418770  28.8364616  85.2402326
  51.7040975  27.3763342  84.8119939  50.8672884  26.9485517  84.6303940
  51.6764621  27.5695786  85.7490730  55.7880043  23.3872585  80.4048208
  55.5426085  22.4834915  80.6028418  55.9575958  23.3889736  79.4627686
  55.0575691  19.1200943  77.9034369  54.3644936  19.1945298  77.2474405
  54.8127443  18.3561286  78.4255886  64.7520076  30.1392688  78.0007469
  65.6850749  30.0738250  78.2040344  64.6643289  30.9748955  77.5422001
  61.9169614  21.1916351  74.2114939  62.8628719  21.0622559  74.2803357
  61.5383859  20.4531013  74.6884367  51.0190472  20.4372691  84.5968871
  50.6993256  19.5837999  84.3043245  50.4723900  20.6521269  85.3526838
  54.7970380  23.1535132  88.3138377  55.0156389  24.0852239  88.3326411
  55.2096153  22.7943106  89.0993181  63.6465146  12.7381264  81.9238362
  64.1996184  13.1576717  82.5828385  63.8835232  11.8117012  81.9661318
  58.8711316  15.9753262  74.2881803  59.7330480  16.3008161  74.5477621
  59.0561660  15.1884758  73.7754869  50.8878732  24.0575602  86.5661992
  50.1942203  23.6429555  86.0531947  51.6351723  24.0996139  85.9695411
  67.0243953  14.8481789  81.4317026  66.4442622  15.5066593  81.0495079
  66.7579885  14.0259133  81.0204444  52.8015474  23.9893856  84.4428007
  52.7786163  24.0881543  83.4909890  53.1116111  24.8359007  84.7645173
  55.4602852  26.0470011  88.5574622  56.4146106  26.0153953  88.4904553
  55.2615376  25.5860635  89.3724847  56.0502234  24.6171127  91.1245419
  56.8695123  25.1115206  91.1480256  56.3239042  23.7003095  91.0962987
  65.8068831  17.0081879  80.4873375  64.9194686  17.2931530  80.2693569
  66.2222820  16.8475643  79.6400652  65.7809854  22.5236415  80.7023665
  65.7245056  22.9804967  79.8631297  66.3338197  21.7627100  80.5246508
  69.5914660  18.3126147  81.5273784  69.3351595  17.9122783  82.3581992
  68.9667528  19.0269941  81.4023924  56.9722207  32.4858947  85.7863262
  56.8554591  33.4304380  85.6841952  56.1514653  32.1832509  86.1749061
  66.5144634  23.7141196  77.9976194  66.4593438  23.5485468  77.0564638
  65.8890689  24.4217229  78.1538384  59.8240759  13.2149305  77.5761512
  59.8119429  14.1591145  77.7329783  60.7164181  13.0319451  77.2820974
  57.9976721  33.1387209  89.0019190  58.9003968  33.1710820  89.3185685
  57.7714091  32.2087660  89.0165526  59.7530323  31.8918196  85.6629269
  58.8025954  31.8920057  85.5493641  60.0562809  31.1450930  85.1465304
  63.6392879   9.8092082  81.8307449  62.8725274   9.2550569  81.9764132
  64.0503584   9.8813951  82.6921601  75.4883017  37.7278734  86.7275031
  76.1261427  37.6085482  86.0238372  75.3703860  38.6759578  86.7862984
  72.2972723  37.6806162  86.6636556  71.9591234  37.5647227  85.7757091
  73.1662491  37.2797327  86.6437562  65.7023971  41.0292830  85.4917668
  66.4945262  40.6883655  85.0763967  65.9420621  41.1387805  86.4119821
  73.7359097  43.2012606  77.9647912  73.0847077  43.7866687  77.5781926
  74.5303460  43.7318801  78.0242950  69.4999767  41.6178126  91.5701946
  69.2089633  42.5223757  91.4548612  70.1356751  41.6594653  92.2846015
  70.4255974  38.9954974  88.1603305  71.0219546  38.7710997  87.4460268
  70.4830945  38.2539720  88.7628753  69.9981002  36.4494410  75.9953496
  70.2506523  35.9275931  75.2336959  69.0605561  36.2860555  76.0980180
  75.0424285  35.4530188  83.8028240  75.8287374  35.0349611  83.4518657
  75.3062989  36.3576280  83.9709888  75.2134362  40.8903038  78.5016896
  74.5780195  40.9637665  79.2137801  74.8831769  41.4796637  77.8235976
  72.0608832  37.8132663  81.9024561  71.6967039  37.2863284  82.6137482
  72.9175948  37.4231132  81.7291046  71.7014319  32.8422562  76.8985909
  71.8688721  33.7102799  77.2656380  71.5111488  33.0049844  75.9747198
  74.4589652  41.3039541  88.5651739  74.1590375  42.2064580  88.4567547
  74.1140712  41.0371725  89.4172892  67.9102134  37.7553338  84.5988444
  66.9852630  37.6229552  84.8066136  68.1586547  38.5347557  85.0958386
  71.6803540  35.2980220  77.8832576  71.5603165  35.7437271  78.7218056
  70.9856128  35.6465538  77.3246114  65.2710945  37.3986612  85.4332233
  65.4003326  37.6521091  86.3471645  64.5908396  37.9914320  85.1136888
  69.4410432  48.0683862  81.5322707  69.3634462  49.0191687  81.6111188
  68.8372076  47.7229734  82.1897633  77.3788606  35.7701693  78.7112910
  78.2906462  36.0029080  78.5360607  76.8698253  36.3538737  78.1487988
  70.1874034  38.0497180  93.7502041  70.9288718  38.5882224  93.4736865
  69.4811019  38.6763469  93.9073593  72.0160444  35.1298928  89.7207759
  72.8621639  35.5538341  89.8642408  71.9559081  34.4732552  90.4146323
  75.9858188  40.7527512  86.1026491  75.3567051  40.9173226  85.4002559
  75.5983850  41.1669121  86.8737455  79.8647420  41.6881949  83.4570855
  79.1798458  42.0680851  82.9067888  79.9491270  42.2977276  84.1902803
  74.7224581  31.9459729  86.9602771  73.8609060  32.2440983  87.2519508
  74.7487015  32.1630128  86.0283803  71.5386150  40.4901920  83.3676576
  72.0024496  40.7689623  82.5781199  71.2742948  39.5885364  83.1849667
  68.4310231  40.0373401  86.3056340  69.0011588  40.4660670  85.6673824
  69.0218343  39.7555986  87.0040525  64.2180370  34.8708625  85.4783275
  63.4279424  35.1266153  85.0023386  64.7091618  35.6856963  85.5835316
  78.2344180  42.2113864  88.2288556  79.0561623  41.8094051  87.9471238
  78.2306583  42.1082098  89.1804672  66.1695116  35.2353204  82.4366752
  65.3726279  35.3471898  82.9550248  65.9420708  35.5739856  81.5707642
  72.0000783  41.7597907  90.3849266  72.0645216  42.2218314  91.2207438
  71.2911707  41.1295272  90.5131576  62.5018073  35.1239115  87.9098266
  62.7526112  36.0086125  88.1755842  63.0377622  34.9443717  87.1373358
  66.2625440  36.1071841  92.7841088  66.1478955  35.2057098  93.0848187
  65.4069957  36.3535538  92.4325905  68.1004398  45.5785383  88.9089267
  68.6511824  45.4502446  88.1366261  67.2615874  45.8780272  88.5584160
  63.1327115  39.2730107  81.6015742  63.9702337  39.6827115  81.3849450
  63.3105383  38.3329549  81.5715936  75.0291547  36.9405188  77.2899575
  74.5138171  37.7109792  77.5287963  74.7568856  36.2670324  77.9132637
  72.6138658  31.7854888  82.3484814  71.7580255  31.3961739  82.1690452
  73.0265610  31.8646849  81.4884599  70.3880691  29.4039961  85.7542555
  71.2533687  29.2082770  85.3948445  70.4558200  29.1750313  86.6811912
  80.0025821  39.6937542  79.2252749  79.2255264  39.3548702  78.7807911
  80.6817302  39.6990165  78.5507714  74.8177850  34.8132280  79.1159357
  74.5127986  35.1278429  79.9669500  75.7708292  34.8913700  79.1586690
  73.2624282  40.9722503  80.7652311  72.7345644  40.2375263  80.4525548
  72.7611785  41.7497179  80.5192279  78.2417128  39.1671524  85.8819357
  77.5840803  39.8570785  85.9699485  79.0457527  39.5567955  86.2253343
  67.9943010  31.6342169  83.1258922  68.5686762  31.4117351  82.3932115
  68.5813992  31.7030864  83.8787523  68.3212597  33.6646630  77.1454807
  67.4849909  34.0021317  77.4664082  68.1817367  33.5295610  76.2081944
  70.2965677  28.5083418  81.8533991  69.6430090  28.1932435  81.2290606
  70.2546152  27.8859159  82.5793814  74.3144961  47.5000220  76.6883970
  73.6406660  47.8031917  77.2968928  74.7010783  48.3029301  76.3389427
  73.5303418  34.9965352  86.1781639  72.6125979  35.2180299  86.0203327
  73.9463561  35.0711662  85.3193346  74.3138466  36.3956767  81.3084319
  75.0610285  36.9078165  80.9991441  74.5830055  36.0740820  82.1688713
  77.8184383  42.5021898  82.0602441  77.3646710  41.6612808  82.1167632
  77.1878350  43.1383296  82.3977221  76.7617303  33.4313884  83.2903109
  76.0240060  32.9191270  83.6213351  77.0144076  32.9914265  82.4786386
  76.2617322  44.3398394  82.9952259  76.5540297  44.9003451  82.2764625
  76.7715943  44.6326955  83.7505418  71.1350010  36.5043929  84.3921069
  71.1898620  35.5517765  84.3163546  70.3241212  36.6603368  84.8762367
  72.2841204  40.4324052  75.6299352  71.8460634  39.7159911  75.1704990
  73.0251644  40.6600167  75.0684444  69.0742370  35.1220988  82.1511448
  68.2610235  35.4215159  82.5576640  69.5701364  34.7276677  82.8685930
  71.2250948  45.1178745  84.0845713  71.1827126  45.3439592  83.1554245
  72.1413646  44.8842120  84.2331514  80.4014318  38.7081249  81.6875671
  80.2632217  38.8982845  80.7596860  80.0450537  39.4700632  82.1443722
  68.5656445  32.6939344  87.7672683  69.2055824  32.5528103  87.0695646
  67.7333975  32.4073857  87.3911285  74.1611593  44.3759870  88.2320043
  74.2148615  44.9450806  88.9997759  73.2926374  44.5461755  87.8674080
  65.6499512  36.1384856  79.9567428  64.7197100  36.0769312  80.1737390
  65.7456984  35.6160809  79.1604069  65.5685061  32.6639669  82.5445670
  65.8291878  33.5785002  82.4354830  66.3902233  32.1964112  82.6942282
  67.0409986  34.0777426  89.7144494  67.7133040  33.8694788  89.0657143
  66.2139773  33.8799512  89.2749726  73.1199693  38.5420132  89.7906975
  74.0491753  38.6931292  89.6175942  72.6990723  38.6304153  88.9355621
  71.9188024  42.5670796  87.5605512  71.7799110  42.1989581  88.4331450
  71.1302621  43.0818436  87.3889470  72.5136176  47.6679893  78.9031049
  72.6887932  47.1967936  79.7176672  71.8268964  48.2945659  79.1312310
  73.4693240  41.9452399  84.9494350  73.1343072  41.9053169  85.8452000
  72.9697185  41.2797115  84.4764760  76.4052431  39.2908433  75.2231410
  75.7881602  38.5655262  75.1264463  75.9368920  40.0517794  74.8798484
  70.0719784  37.0639988  89.9630611  70.7819403  36.4233181  89.9217229
  70.0289092  37.3152883  90.8856792  68.7848718  34.0505206  91.7826250
  68.2486075  33.5995945  92.4347847  68.1965427  34.1851115  91.0396715
  67.0797262  50.8169256  85.6770909  67.3193860  51.4487780  86.3549928
  66.2366458  50.4657296  85.9636268  59.7153117  38.2971017  84.4394221
  60.4024157  37.9832748  83.8515237  59.5601246  39.2012382  84.1661473
  64.5187839  33.1861214  88.8679245  64.4346028  32.5786884  88.1329655
  63.6970546  33.6770232  88.8688741  71.3814903  45.8620148  81.5915235
  70.5982425  46.4041828  81.6853459  72.0807648  46.3794128  81.9909476
  74.6911553  31.6714778  84.2349440  75.1880253  30.9184740  83.9150510
  73.9198535  31.7079094  83.6692649  75.7741334  40.4286465  81.8087863
  74.8397613  40.5487927  81.6392568  75.9518002  39.5258932  81.5447873
  71.2746522  33.8132161  83.9621125  70.9044310  33.2603201  84.6502030
  71.7705614  33.2090294  83.4096125  79.1613885  36.2703784  82.3437898
  79.6274338  37.1031776  82.2698200  79.6121386  35.8048766  83.0483156
  77.2290116  42.6147605  79.3424050  77.5049960  42.5004200  80.2517924
  76.3594615  42.2165090  79.3036223  73.8644180  46.8633956  82.9856863
  74.0466575  46.0455612  83.4484616  74.6877166  47.0801648  82.5481753
  74.1986346  45.7902141  80.2471912  74.7274112  45.2794596  79.6342074
  74.4614566  45.4744672  81.1117445  64.7003439  43.8066011  87.9907245
  65.2856875  43.0609699  88.1235149  64.5028277  44.1169967  88.8743909
  67.5542094  46.8417258  83.0069688  66.8852469  47.3263386  82.5233728
  67.4154964  47.0886478  83.9213066  59.2921093  36.3771611  86.7111688
  59.3305193  35.8435202  87.5048806  58.7861386  35.8506816  86.0922666
  66.6711856  31.2236151  90.2074231  66.7353182  32.0850982  89.7951628
  66.6078976  30.6110153  89.4746589  74.8315750  46.8242977  86.5916028
  74.7066889  46.0232717  86.0826974  75.4894841  47.3189170  86.1029998
  66.4523918  33.1791710  85.7693168  65.7310504  33.7927677  85.6300642
  67.2417174  33.7149474  85.6909814  76.8950658  44.6251997  88.2195578
  75.9480994  44.5057348  88.1473905  77.2433431  43.7374495  88.3021840
  73.8997091  44.4204713  84.4199930  73.7522054  43.4921421  84.6007500
  74.7250585  44.4424804  83.9357006  67.7659336  33.0722780  80.2780423
  68.1055408  33.6008702  79.5559031  68.2131456  33.4103187  81.0538989
  77.5031213  45.2433272  85.5064803  78.4277761  45.0376133  85.3689254
  77.3346517  44.9949673  86.4154145  70.4602777  31.4559831  89.7283491
  70.1199597  30.6567644  90.1304171  69.7541783  31.7561542  89.1560324
  69.7527483  31.5697402  78.4773715  70.4735845  31.9478655  77.9737432
  69.1292787  32.2886279  78.5808693  73.8958606  32.2742551  79.4132048
  74.1122220  33.1567189  79.1120876  73.4152673  31.8828764  78.6837690
  68.6357827  35.2328264  85.9902792  68.4902408  35.5468567  86.8827074
  68.1583031  35.8513165  85.4373691  70.4954210  32.2230812  86.0383682
  70.4815779  31.3271906  85.7015980  71.2126638  32.2301476  86.6721968
  72.3480341  32.6568152  88.0836809  72.0898119  33.5785223  88.0821140
  71.8165381  32.2598587  88.7737273  77.2926529  45.7618940  80.8626895
  77.4663407  45.1965362  80.1100747  77.7855421  46.5619834  80.6806385
  63.1103489  37.7733609  88.9290453  62.5656957  38.5493417  89.0610728
  63.9882839  38.1204413  88.7709575  69.8991106  31.1045193  81.3071252
  70.0207017  30.1761839  81.5062139  69.6093148  31.1183878  80.3949567
  72.7682296  28.7900103  84.4437972  72.7903993  28.8539436  83.4889951
  73.1850355  27.9504612  84.6378478  83.1465921  38.5255363  82.4817194
  83.5897067  37.7762688  82.0836318  82.2692431  38.5165499  82.0990926
  78.2801702  45.0785704  77.9623793  78.9752607  45.6992397  78.1811108
  78.6224852  44.2281055  78.2376171  63.8969511  36.9003505  91.8220610
  63.1551247  37.0486140  92.4085241  63.5762255  37.1611771  90.9587360
  80.1793125  42.5285410  79.4911124  80.7044449  42.8672682  78.7660444
  80.0915478  41.5932425  79.3074258  71.8633786  48.5957393  83.8506377
  71.4238776  48.1033771  84.5439234  72.6141903  48.0530360  83.6098452
  64.3426125  44.7868934  83.8531005  65.1684145  44.4872706  83.4729648
  63.9920177  44.0176556  84.3020794  69.3107658  44.1395402  85.9228679
  68.6887667  43.4766107  85.6230906  69.9812525  44.1656534  85.2402326
  62.5434730  42.7055260  84.8119939  61.7066638  42.2777434  84.6303940
  62.5158375  42.8987703  85.7490730  65.8969445  34.4492860  77.9034369
  65.2038690  34.5237215  77.2474405  65.6521197  33.6853204  78.4255886
  72.3716570  45.1847456  76.8698887  71.7990537  45.8037643  76.4169358
  72.9449364  45.7346817  77.4038808  75.5913830  45.4684606  78.0007469
  76.5244503  45.4030167  78.2040344  75.5037043  46.3040873  77.5422001
  78.2201847  44.7850476  74.9611416  78.1415478  44.4510340  75.8547174
  79.0411514  45.2772244  74.9602889  72.7563369  36.5208268  74.2114939
  73.7022474  36.3914477  74.2803357  72.3777614  35.7822930  74.6884367
  70.9406286  34.4458245  74.1469824  70.0337741  34.1491358  74.2232538
  71.2182267  34.1488063  73.2804110  61.8584226  35.7664608  84.5968871
  61.5387011  34.9129916  84.3043245  61.3117655  35.9813186  85.3526838
  65.6364134  38.4827049  88.3138377  65.8550144  39.4144157  88.3326411
  66.0489908  38.1235024  89.0993181  72.5568352  28.9895135  80.3014066
  71.7469080  28.6442219  80.6769312  73.2452769  28.6802678  80.8901677
  74.4858900  28.0673181  81.9238362  75.0389939  28.4868635  82.5828385
  74.7228986  27.1408929  81.9661318  61.7272486  39.3867520  86.5661992
  61.0335958  38.9721472  86.0531947  62.4745477  39.4288056  85.9695411
  77.8637707  30.1773706  81.4317026  77.2836376  30.8358511  81.0495079
  77.5973640  29.3551051  81.0204444  63.6409229  39.3185773  84.4428007
  63.6179917  39.4173461  83.4909890  63.9509865  40.1650924  84.7645173
  66.2996607  41.3761929  88.5574622  67.2539860  41.3445871  88.4904553
  66.1009130  40.9152552  89.3724847  66.8895989  39.9463045  91.1245419
  67.7088878  40.4407123  91.1480256  67.1632797  39.0295013  91.0962987
  76.6462585  32.3373797  80.4873375  75.7588440  32.6223447  80.2693569
  77.0616574  32.1767560  79.6400652  64.6546836  46.9181548  85.5744819
  64.5201304  46.1581949  85.0082817  64.2378898  47.6422448  85.1073608
  75.7905799  42.1018472  74.5821395  76.4941649  42.3068474  75.1979050
  75.0668447  42.6695233  74.8470478  76.6203609  37.8528333  80.7023665
  76.5638810  38.3096884  79.8631297  77.1731951  37.0919017  80.5246508
  80.4308415  33.6418065  81.5273784  80.1745349  33.2414700  82.3581992
  79.8061283  34.3561859  81.4023924  67.8115962  47.8150865  85.7863262
  67.6948346  48.7596297  85.6841952  66.9908408  47.5124427  86.1749061
  77.6992496  42.5401001  76.6319855  78.5338100  42.1082199  76.4497330
  77.5376839  42.3683014  77.5596749  77.3538388  39.0433114  77.9976194
  77.2987192  38.8777385  77.0564638  76.7284444  39.7509147  78.1538384
  62.1430903  34.2801178  91.8237616  62.7889767  33.7700132  92.3124841
  61.9348054  35.0169860  92.3981042  70.6634514  28.5441223  77.5761512
  70.6513184  29.4883063  77.7329783  71.5557936  28.3611368  77.2820974
  70.5924078  47.2210113  85.6629269  69.6419709  47.2211975  85.5493641
  70.8956564  46.4742848  85.1465304  78.5008479  55.6193661  78.3635046
  79.2739355  55.0722648  78.2247922  78.8533878  56.4837911  78.5749508
  80.8374757  51.7786327  75.9953496  81.0900277  51.2567849  75.2336959
  79.8999316  51.6152473  76.0980180  80.5571046  53.6814433  78.1977871
  80.4407304  53.0059337  78.8658956  80.6673305  53.1946807  77.3810024
  82.5408073  48.1714480  76.8985909  82.7082476  49.0394716  77.2656380
  82.3505243  48.3341762  75.9747198  82.5197294  50.6272138  77.8832576
  82.3996920  51.0729188  78.7218056  81.8249883  50.9757455  77.3246114
  88.2182360  51.0993611  78.7112910  89.1300217  51.3320998  78.5360607
  87.7092008  51.6830655  78.1487988  81.3148791  51.9416990  80.1766142
  82.0172834  52.3938033  80.6440068  80.9829419  51.3000809  80.8046035
  77.0088870  50.5645122  82.4366752  76.2120033  50.6763816  82.9550248
  76.7814462  50.9031774  81.5707642  76.0071953  56.2733370  80.8256172
  76.5196473  57.0676621  80.9761737  76.6594666  55.5759661  80.7589773
  73.9720870  54.6022025  81.6015742  74.8096092  55.0119033  81.3849450
  74.1499137  53.6621467  81.5715936  85.8685302  52.2697105  77.2899575
  85.3531925  53.0401710  77.5287963  85.5962610  51.5962241  77.9132637
  83.4532413  47.1146806  82.3484814  82.5974009  46.7253656  82.1690452
  83.8659364  47.1938767  81.4884599  85.6571605  50.1424197  79.1159357
  85.3521740  50.4570347  79.9669500  86.6102047  50.2205617  79.1586690
  78.8336764  46.9634087  83.1258922  79.4080516  46.7409268  82.3932115
  79.4207747  47.0322781  83.8787523  79.1606351  48.9938548  77.1454807
  78.3243664  49.3313235  77.4664082  79.0211121  48.8587528  76.2081944
  81.1359432  43.8375336  81.8533991  80.4823844  43.5224353  81.2290606
  81.0939906  43.2151076  82.5793814  82.2470637  54.1194631  73.7687284
  81.3397699  53.8883884  73.9678433  82.7441669  53.3232250  73.9561265
  83.4258870  54.2207226  78.2911274  82.5170090  53.9366259  78.3883743
  83.4553954  54.6406304  77.4314581  73.9947041  51.9412740  82.2726476
  73.7971440  51.3482101  81.5477542  73.4393705  51.6364950  82.9902415
  83.1234958  55.7615969  75.6299352  82.6854388  55.0451828  75.1704990
  83.8645399  55.9892084  75.0684444  79.9136124  50.4512906  82.1511448
  79.1003990  50.7507077  82.5576640  80.4095118  50.0568595  82.8685930
  76.4893266  51.4676774  79.9567428  75.5590854  51.4061229  80.1737390
  76.5850738  50.9452727  79.1604069  76.4078815  47.9931587  82.5445670
  76.6685633  48.9076920  82.4354830  77.2295988  47.5256029  82.6942282
  87.2446186  54.6200351  75.2231410  86.6275356  53.8947179  75.1264463
  86.7762674  55.3809711  74.8798484  79.0344732  48.8385775  74.3452714
  78.1574198  48.7174576  73.9814961  79.5102485  48.0471854  74.0931603
  70.5546872  53.6262935  84.4394221  71.2417912  53.3124665  83.8515237
  70.3995000  54.5304300  84.1661473  73.7623425  50.4327631  79.7865620
  74.0576867  49.5238309  79.7332673  72.8611461  50.4115370  79.4646622
  75.4911267  48.1141728  79.9104945  75.1623973  47.2339107  79.7280051
  75.8450638  48.0589397  80.7981334  80.5921237  46.8989320  78.4773715
  81.3129600  47.2770573  77.9737432  79.9686541  47.6178197  78.5808693
  84.7352360  47.6034469  79.4132048  84.9515975  48.4859107  79.1120876
  84.2546427  47.2120682  78.6837690  80.7384860  46.4337110  81.3071252
  80.8600772  45.5053756  81.5062139  80.4486903  46.4475796  80.3949567
  83.6076051  44.1192021  84.4437972  83.6297748  44.1831354  83.4889951
  84.0244110  43.2796529  84.6378478  77.4667552  54.0456421  80.4048208
  77.2213594  53.1418751  80.6028418  77.6363467  54.0473571  79.4627686
  76.7363200  49.7784778  77.9034369  76.0432445  49.8529133  77.2474405
  76.4914952  49.0145122  78.4255886  83.5957123  51.8500186  74.2114939
  84.5416228  51.7206394  74.2803357  83.2171368  51.1114848  74.6884367
  81.7800041  49.7750162  74.1469824  80.8731496  49.4783275  74.2232538
  82.0576022  49.4779981  73.2804110  72.6977981  51.0956526  84.5968871
  72.3780765  50.2421834  84.3043245  72.1511409  51.3105104  85.3526838
  83.3962106  44.3187052  80.3014066  82.5862835  43.9734137  80.6769312
  84.0846523  44.0094596  80.8901677  85.3252655  43.3965099  81.9238362
  85.8783693  43.8160552  82.5828385  85.5622741  42.4700847  81.9661318
  80.5498825  46.6337098  74.2881803  81.4117989  46.9591996  74.5477621
  80.7349169  45.8468594  73.7754869  88.7031462  45.5065624  81.4317026
  88.1230131  46.1650428  81.0495079  88.4367394  44.6842969  81.0204444
  87.4856340  47.6665715  80.4873375  86.5982195  47.9515365  80.2693569
  87.9010329  47.5059478  79.6400652  86.6299553  57.4310389  74.5821395
  87.3335403  57.6360392  75.1979050  85.9062202  57.9987151  74.8470478
  81.5028268  43.8733141  77.5761512  81.4906938  44.8174981  77.7329783
  82.3951690  43.6903286  77.2820974  85.3180388  40.4675917  81.8307449
  84.5512783  39.9134404  81.9764132  85.7291093  40.5397786  82.6921601
  54.8630217   2.7063035  72.2162974  55.6551509   2.3653860  71.8009274
  55.1026867   2.8158010  73.1365128  62.8965344   4.8782811  64.6893219
  62.2453324   5.4636892  64.3027232  63.6909707   5.4089006  64.7488256
  58.6606014   3.2948331  78.2947252  58.3695880   4.1993962  78.1793919
  59.2962998   3.3364858  79.0091322  58.6016679   9.7454067  68.2568014
  58.5240708  10.6961892  68.3356494  57.9978322   9.3999939  68.9142940
  60.8755048   5.1036220  66.9773553  60.7400722   5.9487755  67.4058401
  61.4164860   5.3055497  66.2139487  56.1379330   5.7377414  69.6324232
  56.3145958   6.6595379  69.4445216  56.9336163   5.4235833  70.0618611
  62.5023524   5.7259786  81.1073896  62.0587378   4.9396165  80.7894800
  63.1640738   5.9138937  80.4417786  57.2610645   7.2555588  75.6334574
  57.8118070   7.1272651  74.8611568  56.4222121   7.5550477  75.2829467
  64.6004762   6.0062586  79.1355297  64.5823237   6.8271467  78.6435566
  65.5224682   5.8816661  79.3605438  63.4751208   9.1770425  63.4129276
  62.8012907   9.4802122  64.0214234  63.8617030   9.9799506  63.0634733
  65.4223569   6.0168599  69.7197566  65.7146544   6.5773656  69.0009932
  65.9322190   6.3097160  70.4750725  60.3857194   6.7948950  70.8091019
  60.3433373   7.0209797  69.8799551  61.3019893   6.5612325  70.9576820
  58.5022995   3.6711979  70.6052982  59.2963594   3.1762300  70.4035557
  57.7914688   3.1429842  70.2420687  63.3217840   6.0530075  74.9565350
  63.3754862   6.6221011  75.7243065  62.4532621   6.2231960  74.5919387
  61.0794271   4.2441001  74.2850819  60.9405357   3.8759786  75.1576757
  60.2908867   4.7588641  74.1134777  61.6742423   9.3450098  65.6276356
  61.8494179   8.8738141  66.4421978  60.9875211   9.9715864  65.8557616
  56.2403508  12.4939461  72.4016216  56.4800107  13.1257985  73.0795234
  55.3972705  12.1427501  72.6881575  48.8759364  -0.0258778  71.1639528
  49.5630404  -0.3397048  70.5760543  48.7207493   0.8782587  70.8906779
  60.7531370   8.3018583  74.8057720  60.6801542   9.1073555  75.3177024
  60.3108763   8.5010549  73.9805741  60.5421150   7.5390353  68.3160541
  59.7588672   8.0812033  68.4098766  61.2413895   8.0564333  68.7154782
  63.2130054   8.2005417  76.9615878  63.9258026   8.8352882  76.8891780
  62.7220082   8.2969283  76.1455880  58.2641967   5.9499861  77.7821449
  58.9651427   6.5836343  77.9350843  57.7937082   6.2914592  77.0217088
  63.0250427   8.5404161  69.7102170  63.2072822   7.7225817  70.1729922
  63.8483413   8.7571853  69.2727060  63.3592593   7.4672346  66.9717218
  63.8880359   6.9564801  66.3587380  63.6220812   7.1514876  67.8362751
  53.8609685   5.4836216  74.7152552  54.4463122   4.7379903  74.8480456
  53.6634524   5.7940172  75.5989216  56.7148341   8.5187463  69.7314994
  56.0458716   9.0033591  69.2479034  56.5761210   8.7656683  70.6458373
  60.8553609  10.5531206  76.3297653  61.4071917  10.7162828  77.0946738
  61.1959803  11.1435644  75.6577677  63.9921996   8.5013182  73.3161335
  63.8673136   7.7002922  72.8072280  64.6501088   8.9959375  72.8275305
  66.0556905   6.3022202  74.9440885  65.1087240   6.1827553  74.8719212
  66.4039678   5.4144700  75.0267146  63.0603338   6.0974918  71.1445237
  62.9128301   5.1691626  71.3252807  63.8856832   6.1195009  70.6602312
  66.4532776   7.4389144  67.5872201  66.6269654   6.8735567  66.8346054
  66.9461667   8.2390039  67.4051691  67.4407949   6.7555909  64.6869100
  68.1358853   7.3762602  64.9056414  67.7831099   5.9051260  64.9621477
  61.0019421   8.1189688  78.3446307  61.3106547   7.8738835  79.2169007
  61.7994903   8.3236327  77.8565177  61.0240033  10.2727598  70.5751684
  60.5845023   9.7803976  71.2684540  61.7748150   9.7300565  70.3343759
  53.5032372   6.4639139  70.5776312  54.3290391   6.1642910  70.1974955
  53.1526424   5.6946761  71.0266100  58.4713905   5.8165607  72.6473985
  57.8493914   5.1536312  72.3476213  59.1418772   5.8426739  71.9647633
  51.7040977   4.3825465  71.5365245  50.8672885   3.9547639  71.3549246
  51.6764622   4.5757908  72.4736036  58.0327412   4.3669530  66.1232446
  58.1815532   5.0504995  65.4699118  58.8393855   4.3474620  66.6381901
  61.5322817   6.8617661  63.5944193  60.9596784   7.4807848  63.1414665
  62.1055611   7.4117022  64.1284115  64.7520077   7.1454811  64.7252775
  65.6850750   7.0800372  64.9285651  64.6643290   7.9811078  64.2667308
  67.3808094   6.4620681  61.6856723  67.3021725   6.1280545  62.5792481
  68.2017760   6.9542449  61.6848195  50.8878733   1.0637725  73.2907299
  50.1942205   0.6491677  72.7777253  51.6351724   1.1058261  72.6940718
  52.8015476   0.9955978  71.1673314  52.7786164   1.0943666  70.2155197
  53.1116112   1.8421129  71.4890480  55.4602854   3.0532133  75.2819928
  56.4146107   3.0216076  75.2149860  55.2615377   2.5922757  76.0970154
  53.8153082   8.5951753  72.2990126  53.6807550   7.8352154  71.7328124
  53.3985145   9.3192653  71.8318915  56.9722208   9.4921070  72.5108569
  56.8554592  10.4366502  72.4087259  56.1514655   9.1894631  72.8994368
  57.9976722  10.1449332  75.7264497  58.9003969  10.1772942  76.0430992
  57.7714092   9.2149783  75.7410833  59.7530324   8.8980318  72.3874576
  58.8025955   8.8982180  72.2738948  60.0562811   8.1513053  71.8710610
  75.4883018  14.7340857  73.4520338  76.1261428  14.6147604  72.7483678
  75.3703861  15.6821701  73.5108290  72.2972724  14.6868285  73.3881863
  71.9591236  14.5709350  72.5002398  73.1662492  14.2859450  73.3682869
  68.1559540  16.5403761  69.3778754  67.5924405  16.4493698  68.6095042
  68.0411935  15.7203666  69.8581246  65.7023972  18.0354953  72.2162974
  66.4945264  17.6945778  71.8009274  65.9420622  18.1449928  73.1365128
  69.4999768  18.6240248  78.2947252  69.2089634  19.5285879  78.1793919
  70.1356753  18.6656776  79.0091322  70.4255975  16.0017097  74.8848612
  71.0219547  15.7773119  74.1705575  70.4830947  15.2601842  75.4874060
  69.9981004  13.4556532  62.7198803  70.2506524  12.9338054  61.9582266
  69.0605563  13.2922678  62.8225487  75.0424286  12.4592311  70.5273546
  75.8287376  12.0411734  70.1763963  75.3062991  13.3638403  70.6955195
  72.0608833  14.8194785  68.6269867  71.6967040  14.2925406  69.3382789
  72.9175949  14.4293254  68.4536353  71.7014320   9.8484685  63.6231216
  71.8688723  10.7164921  63.9901687  71.5111489  10.0111967  62.6992505
  74.4589653  18.3101664  75.2897046  74.1590376  19.2126703  75.1812853
  74.1140713  18.0433847  76.1418199  67.9102135  14.7615461  71.3233750
  66.9852631  14.6291675  71.5311442  68.1586548  15.5409680  71.8203693
  71.6803541  12.3042343  64.6077882  71.5603166  12.7499393  65.4463363
  70.9856129  12.6527660  64.0491421  65.2710946  14.4048734  72.1577540
  65.4003327  14.6583213  73.0716951  64.5908397  14.9976442  71.8382195
  77.3788607  12.7763816  65.4358217  78.2906463  13.0091202  65.2605914
  76.8698254  13.3600860  64.8733295  70.1874035  15.0559303  80.4747348
  70.9288720  15.5944347  80.1982171  69.4811021  15.6825592  80.6318899
  72.0160445  12.1361050  76.4453066  72.8621640  12.5600464  76.5887715
  71.9559083  11.4794675  77.1391629  79.8647421  18.6944072  70.1816162
  79.1798460  19.0742973  69.6313195  79.9491271  19.3039399  70.9148110
  74.7224582   8.9521852  73.6848077  73.8609061   9.2503105  73.9764815
  74.7487017   9.1692251  72.7529110  71.5386151  17.4964042  70.0921883
  72.0024497  17.7751745  69.3026506  71.2742950  16.5947487  69.9094974
  68.4310233  17.0435524  73.0301646  69.0011590  17.4722792  72.3919131
  69.0218344  16.7618108  73.7285832  70.4755038  13.6187195  66.9011448
  71.1779081  14.0708238  67.3685375  70.1435666  12.9771013  67.5291341
  64.2180371  11.8770747  72.2028582  63.4279425  12.1328276  71.7268692
  64.7091619  12.6919085  72.3080622  78.2344181  19.2175986  74.9533863
  79.0561625  18.8156174  74.6716544  78.2306584  19.1144221  75.9049978
  66.1695117  12.2415327  69.1612058  65.3726280  12.3534021  69.6795554
  65.9420709  12.5801979  68.2952949  72.0000784  18.7660030  77.1094573
  72.0645217  19.2280437  77.9452745  71.2911708  18.1357395  77.2376883
  62.5018074  12.1301238  74.6343573  62.7526113  13.0148248  74.9001149
  63.0377623  11.9505839  73.8618664  66.2625441  13.1133963  79.5086395
  66.1478956  12.2119221  79.8093494  65.4069959  13.3597660  79.1571211
  73.3417279  21.0551704  81.1073896  72.8981133  20.2688082  80.7894800
  74.0034492  21.2430854  80.4417786  68.1004400  22.5847505  75.6334574
  68.6511825  22.4564569  74.8611568  67.2615876  22.8842394  75.2829467
  75.4398517  21.3354504  79.1355297  75.4216992  22.1563385  78.6435566
  76.3618437  21.2108579  79.3605438  71.8971571  18.8498633  79.9778805
  72.4299908  18.0886921  79.7478113  71.3685652  18.5572285  80.7202960
  75.0291548  13.9467310  64.0144882  74.5138172  14.7171915  64.2533269
  74.7568857  13.2732446  64.6377943  72.6138659   8.7917011  69.0730120
  71.7580256   8.4023861  68.8935759  73.0265611   8.8708972  68.2129906
  80.0025823  16.6999665  65.9498055  79.2255265  16.3610824  65.5053218
  80.6817304  16.7052288  65.2753021  74.8177852  11.8194402  65.8404663
  74.5127987  12.1340551  66.6914806  75.7708294  11.8975822  65.8831996
  73.2624283  17.9784626  67.4897617  72.7345645  17.2437385  67.1770855
  72.7611786  18.7559302  67.2437586  78.2417129  16.1733646  72.6064663
  77.5840804  16.8632907  72.6944792  79.0457529  16.5630078  72.9498650
  67.9943011   8.6404292  69.8504229  68.5686763   8.4179473  69.1177422
  68.5813993   8.7092986  70.6032830  77.0522588  14.5278019  70.6568605
  77.5654470  15.1608011  71.1590315  77.7023812  13.9279214  70.2911965
  68.3212598  10.6708753  63.8700114  67.4849910  11.0083439  64.1909389
  68.1817368  10.5357733  62.9327251  73.5303419  12.0027474  72.9026946
  72.6125980  12.2242421  72.7448634  73.9463563  12.0773785  72.0438653
  74.3138467  13.4018890  68.0329626  75.0610286  13.9140287  67.7236748
  74.5830056  13.0802943  68.8934020  72.5865117  15.8977431  65.0156580
  71.6776336  15.6136464  65.1129050  72.6160201  16.3176509  64.1559887
  77.8184384  19.5084020  68.7847748  77.3646712  18.6674930  68.8412938
  77.1878351  20.1445419  69.1222528  76.7617304  10.4376006  70.0148415
  76.0240061   9.9253392  70.3458658  77.0144078   9.9976388  69.2031692
  76.2617324  21.3460517  69.7197566  76.5540298  21.9065574  69.0009932
  76.7715944  21.6389078  70.4750725  63.1553287  13.6182945  68.9971783
  62.9577687  13.0252306  68.2722849  62.5999951  13.3135155  69.7147721
  71.1350011  13.5106051  71.1166376  71.1898621  12.5579888  71.0408852
  70.3241213  13.6665490  71.6007674  72.2841205  17.4386174  62.3544659
  71.8460635  16.7222033  61.8950296  73.0251646  17.6662289  61.7929750
  69.0742371  12.1283111  68.8756755  68.2610237  12.4277282  69.2821947
  69.5701365  11.7338800  69.5931237  71.2250949  22.1240868  70.8091019
  71.1827128  22.3501714  69.8799551  72.1413648  21.8904243  70.9576820
  80.4014320  15.7143371  68.4120977  80.2632218  15.9044967  67.4842167
  80.0450538  16.4762754  68.8689029  68.5656446   9.7001467  74.4917989
  69.2055825   9.5590226  73.7940953  67.7333976   9.4135980  74.1156591
  69.3416750  19.0003897  70.6052982  70.1357348  18.5054217  70.4035557
  68.6308442  18.4721760  70.2420687  74.1611594  21.3821993  74.9565350
  74.2148616  21.9512929  75.7243065  73.2926376  21.5523878  74.5919387
  65.6499513  13.1446979  66.6812735  64.7197101  13.0831434  66.8982697
  65.7456985  12.6222932  65.8849376  65.5685062   9.6701792  69.2690976
  65.8291879  10.5847125  69.1600137  66.3902235   9.2026234  69.4187589
  67.0409988  11.0839549  76.4389801  67.7133041  10.8756911  75.7902450
  66.2139774  10.8861635  75.9995033  73.1199694  15.5482255  76.5152281
  74.0491754  15.6993414  76.3421249  72.6990724  15.6366275  75.6600928
  71.9188026  19.5732919  74.2850819  71.7799111  19.2051703  75.1576757
  71.1302622  20.0880558  74.1134777  73.4693241  18.9514522  71.6739657
  73.1343073  18.9115292  72.5697307  72.9697186  18.2859238  71.2010067
  67.4437485  14.3582152  77.1992238  67.3057283  13.6262391  77.8003777
  68.3542408  14.2691052  76.9176426  76.4052432  16.2970556  61.9476716
  75.7881603  15.5717384  61.8509769  75.9368921  17.0579916  61.6043791
  70.0719785  14.0702111  76.6875918  70.7819404  13.4295303  76.6462536
  70.0289094  14.3215006  77.6102098  68.7848719  11.0567329  78.5071557
  68.2486076  10.6058067  79.1593153  68.1965428  11.1913238  77.7642021
  68.1950978  10.5155980  61.0698021  67.3180445  10.3944781  60.7060267
  68.6708731   9.7242059  60.8176909  64.5187841  10.1923337  75.5924552
  64.4346029   9.5849006  74.8574962  63.6970547  10.6832355  75.5934048
  71.5925125  23.6310501  74.8057720  71.5195296  24.4365472  75.3177024
  71.1502518  23.8302467  73.9805741  74.0523808  23.5297335  76.9615878
  74.7651781  24.1644800  76.8891780  73.5613837  23.6261201  76.1455880
  75.7741335  17.4348587  68.5333170  74.8397614  17.5550050  68.3637874
  75.9518004  16.5321054  68.2693180  71.2746523  10.8194283  70.6866431
  70.9044311  10.2665324  71.3747337  71.7705616  10.2152417  70.1341431
  79.1613887  13.2765907  69.0683204  79.6274339  14.1093898  68.9943507
  79.6121387  12.8110888  69.7728463  69.1035722  21.2791778  77.7821449
  69.8045181  21.9128261  77.9350843  68.6330837  21.6206510  77.0217088
  77.2290118  19.6209728  66.0669356  77.5049962  19.5066323  66.9763230
  76.3594616  19.2227213  66.0281529  73.8644182  23.8696079  69.7102170
  74.0466576  23.0517735  70.1729922  74.6877168  24.0863771  69.2727060
  64.7003440  20.8128133  74.7152552  65.2856877  20.0671821  74.8480456
  64.5028278  21.1232090  75.5989216  59.2921095  13.3833733  73.4356995
  59.3305194  12.8497324  74.2294113  58.7861387  12.8568939  72.8167972
  71.6947364  25.8823124  76.3297653  72.2465672  26.0454746  77.0946738
  72.0353557  26.4727562  75.6577677  66.6711857   8.2298274  76.9319537
  66.7353183   9.0913105  76.5196935  66.6078977   7.6172276  76.1991896
  62.9229672  12.1097836  66.5110926  63.2183113  11.2008514  66.4577980
  62.0217708  12.0885575  66.1891929  74.8315751  23.8305100  73.3161335
  74.7066890  23.0294840  72.8072280  75.4894842  24.3251293  72.8275305
  66.4523919  10.1853832  72.4938475  65.7310505  10.7989800  72.3545948
  67.2417175  10.7211597  72.4155121  76.8950659  21.6314120  74.9440885
  75.9480995  21.5119471  74.8719212  77.2433432  20.7436618  75.0267146
  64.6517514   9.7911933  66.6350252  64.3230220   8.9109312  66.4525357
  65.0056884   9.7359602  67.5226641  73.8997093  21.4266836  71.1445237
  73.7522055  20.4983543  71.3252807  74.7250586  21.4486927  70.6602312
  67.7659337  10.0784903  67.0025729  68.1055409  10.6070824  66.2804338
  68.2131457  10.4165309  67.7784296  77.5031215  22.2495395  72.2310110
  78.4277762  22.0438256  72.0934561  77.3346518  22.0011796  73.1399451
  70.4602778   8.4621954  76.4528797  70.1199598   7.6629767  76.8549477
  69.7541784   8.7623665  75.8805630  69.7527484   8.5759525  65.2019022
  70.4735847   8.9540777  64.6982739  69.1292788   9.2948401  65.3054000
  73.8958607   9.2804674  66.1377354  74.1122221  10.1629312  65.8366182
  73.4152674   8.8890887  65.4082996  68.6357828  12.2390387  72.7148099
  68.4902409  12.5530690  73.6072380  68.1583032  12.8575287  72.1618998
  70.4954211   9.2292935  72.7628988  70.4815780   8.3334028  72.4261286
  71.2126639   9.2363599  73.3967275  72.3480342   9.6630275  74.8082116
  72.0898120  10.5847346  74.8066446  71.8165382   9.2660710  75.4982580
  77.2926531  22.7681062  67.5872201  77.4663408  22.2027485  66.8346054
  77.7855422  23.5681957  67.4051691  63.1103491  14.7795731  75.6535760
  62.5656959  15.5555539  75.7856034  63.9882840  15.1266536  75.4954882
  69.8991107   8.1107315  68.0316559  70.0207018   7.1823961  68.2307446
  69.6093150   8.1246001  67.1194874  83.1465922  15.5317485  69.2062501
  83.5897068  14.7824810  68.8081624  82.2692432  15.5227621  68.8236233
  63.8969512  13.9065628  78.5465917  63.1551248  14.0548263  79.1330547
  63.5762257  14.1673893  77.6832666  80.1793126  19.5347532  66.2156430
  80.7044450  19.8734805  65.4905750  80.0915479  18.5994547  66.0319565
  71.8413175  23.4481606  78.3446307  72.1500301  23.2030753  79.2169007
  72.6388657  23.6528244  77.8565177  71.8633787  25.6019515  70.5751684
  71.4238777  25.1095894  71.2684540  72.6141904  25.0592483  70.3343759
  62.5434731  19.7117383  71.5365245  61.7066639  19.2839557  71.3549246
  62.5158377  19.9049826  72.4736036  68.8721166  19.6961448  66.1232446
  69.0209287  20.3796912  65.4699118  69.6787610  19.6766538  66.6381901
  78.2201848  21.7912599  61.6856723  78.1415480  21.4572462  62.5792481
  79.0411515  22.2834367  61.6848195  72.7563370  13.5270391  60.9360246
  73.7022475  13.3976599  61.0048664  72.3777615  12.7885053  61.4129674
  70.9406287  11.4520367  60.8715131  70.0337743  11.1553480  60.9477844
  71.2182268  11.1550185  60.0049417  61.8584228  12.7726731  71.3214177
  61.5387012  11.9192039  71.0288551  61.3117656  12.9875309  72.0772145
  65.6364135  15.4889172  75.0383684  65.8550145  16.4206280  75.0571718
  66.0489909  15.1297146  75.8238488  69.7105072   8.3107303  61.0127110
  70.5724236   8.6362201  61.2722927  69.8955416   7.5238799  60.5000176
  61.7272488  16.3929642  73.2907299  61.0335959  15.9783595  72.7777253
  62.4745479  16.4350179  72.6940718  63.6409230  16.3247896  71.1673314
  63.6179918  16.4235583  70.2155197  63.9509867  17.1713047  71.4890480
  66.2996608  18.3824051  75.2819928  67.2539862  18.3507993  75.2149860
  66.1009132  17.9214675  76.0970154  66.8895990  16.9525167  77.8490726
  67.7088879  17.4469246  77.8725563  67.1632798  16.0357135  77.8208293
  76.6462586   9.3435919  67.2118681  75.7588441   9.6285570  66.9938876
  77.0616576   9.1829683  66.3645958  75.7905800  19.1080594  61.3066701
  76.4941650  19.3130597  61.9224357  75.0668449  19.6757356  61.5715785
  76.6203610  14.8590455  67.4268971  76.5638812  15.3159007  66.5876604
  77.1731953  14.0981140  67.2491814  80.4308416  10.6480187  68.2519091
  80.1745350  10.2476823  69.0827299  79.8061284  11.3623981  68.1269230
  77.6992497  19.5463123  63.3565161  78.5338101  19.1144322  63.1742636
  77.5376840  19.3745137  64.2842056  77.3538389  16.0495237  64.7221501
  77.2987193  15.8839508  63.7809945  76.7284445  16.7571270  64.8783690
  62.1430904  11.2863301  78.5482923  62.7889768  10.7762255  79.0370148
  61.9348056  12.0231983  79.1226348  68.8370477  25.4741249  75.7264497
  69.7397724  25.5064860  76.0430992  68.6107847  24.5441700  75.7410833
  86.3276772  30.0632774  73.4520338  86.9655182  29.9439522  72.7483678
  86.2097615  31.0113618  73.5108290  83.1366479  30.0160203  73.3881863
  82.7984990  29.9001267  72.5002398  84.0056247  29.6151368  73.3682869
  78.9953294  31.8695679  69.3778754  78.4318160  31.7785616  68.6095042
  78.8805689  31.0495583  69.8581246  76.5417726  33.3646871  72.2162974
  77.3339018  33.0237695  71.8009274  76.7814376  33.4741846  73.1365128
  78.5008480  32.6255784  65.0880353  79.2739356  32.0784771  64.9493229
  78.8533879  33.4900033  65.2994814  81.2649730  31.3309015  74.8848612
  81.8613302  31.1065037  74.1705575  81.3224701  30.5893760  75.4874060
  80.8374758  28.7848450  62.7198803  81.0900279  28.2629971  61.9582266
  79.8999317  28.6214595  62.8225487  85.8818041  27.7884228  70.5273546
  86.6681130  27.3703651  70.1763963  86.1456745  28.6930320  70.6955195
  86.0528118  33.2257079  65.2262203  85.4173951  33.2991705  65.9383108
  85.7225525  33.8150677  64.5481282  80.5571047  30.6876556  64.9223178
  80.4407305  30.0121459  65.5904262  80.6673307  30.2008930  64.1055331
  82.9002588  30.1486703  68.6269867  82.5360795  29.6217324  69.3382789
  83.7569704  29.7585172  68.4536353  82.5408075  25.1776603  63.6231216
  82.7082477  26.0456839  63.9901687  82.3505244  25.3403884  62.6992505
  85.2983408  33.6393582  75.2897046  84.9984131  34.5418620  75.1812853
  84.9534467  33.3725765  76.1418199  78.7495889  30.0907378  71.3233750
  77.8246386  29.9583593  71.5311442  78.9980303  30.8701598  71.8203693
  82.5197296  27.6334260  64.6077882  82.3996921  28.0791311  65.4463363
  81.8249884  27.9819578  64.0491421  76.1104700  29.7340652  72.1577540
  76.2397082  29.9875131  73.0716951  75.4302152  30.3268360  71.8382195
  80.2804188  40.4037902  68.2568014  80.2028217  41.3545727  68.3356494
  79.6765831  40.0583774  68.9142940  88.2182362  28.1055733  65.4358217
  89.1300218  28.3383120  65.2605914  87.7092009  28.6892778  64.8733295
  81.0267790  30.3851221  80.4747348  81.7682474  30.9236265  80.1982171
  80.3204775  31.0117509  80.6318899  82.8554199  27.4652968  76.4453066
  83.7015395  27.8892382  76.5887715  82.7952837  26.8086592  77.1391629
  86.8251944  33.0881552  72.8271798  86.1960807  33.2527266  72.1247866
  86.4377606  33.5023161  73.5982762  85.5618337  24.2813769  73.6848077
  84.7002816  24.5795023  73.9764815  85.5880771  24.4984168  72.7529110
  82.3779906  32.8255960  70.0921883  82.8418251  33.1043663  69.3026506
  82.1136704  31.9239404  69.9094974  79.2703987  32.3727441  73.0301646
  79.8405344  32.8014710  72.3919131  79.8612099  32.0910026  73.7285832
  81.3148792  28.9479112  66.9011448  82.0172835  29.4000156  67.3685375
  80.9829420  28.3062931  67.5291341  75.0574126  27.2062665  72.2028582
  74.2673180  27.4620193  71.7268692  75.5485373  28.0211003  72.3080622
  89.0737936  34.5467904  74.9533863  89.8955379  34.1448091  74.6716544
  89.0700338  34.4436138  75.9049978  77.0088871  27.5707244  69.1612058
  76.2120035  27.6825938  69.6795554  76.7814464  27.9093896  68.2952949
  82.8394539  34.0951947  77.1094573  82.9038971  34.5572355  77.9452745
  82.1305463  33.4649312  77.2376883  73.3411829  27.4593155  74.6343573
  73.5919867  28.3440165  74.9001149  73.8771377  27.2797757  73.8618664
  82.5542557  35.7620055  66.9773553  82.4188231  36.6071591  67.4058401
  83.0952369  35.9639333  66.2139487  76.0071954  33.2795493  67.5501479
  76.5196475  34.0738743  67.7007043  76.6594667  32.5821783  67.4835080
  77.8166839  36.3961249  69.6324232  77.9933467  37.3179214  69.4445216
  78.6123672  36.0819668  70.0618611  77.1019195  28.4425881  79.5086395
  76.9872710  27.5411138  79.8093494  76.2463713  28.6889578  79.1571211
  84.1811033  36.3843621  81.1073896  83.7374887  35.5980000  80.7894800
  84.8428247  36.5722772  80.4417786  78.9398154  37.9139423  75.6334574
  79.4905579  37.7856486  74.8611568  78.1009630  38.2134312  75.2829467
  86.2792271  36.6646421  79.1355297  86.2610746  37.4855302  78.6435566
  87.2012191  36.5400497  79.3605438  82.7365325  34.1790551  79.9778805
  83.2693662  33.4178839  79.7478113  82.2079406  33.8864203  80.7202960
  73.9720871  31.6084147  68.3261049  74.8096093  32.0181156  68.1094757
  74.1499138  30.6683589  68.2961243  85.8685303  29.2759228  64.0144882
  85.3531926  30.0463833  64.2533269  85.5962611  28.6024364  64.6377943
  83.4532414  24.1208929  69.0730120  82.5974010  23.7315779  68.8935759
  83.8659366  24.2000889  68.2129906  81.2274446  21.7394002  72.4787862
  82.0927443  21.5436810  72.1193751  81.2951955  21.5104353  73.4057219
  85.6571606  27.1486320  65.8404663  85.3521742  27.4632469  66.6914806
  86.6102048  27.2267740  65.8831996  84.1018038  33.3076543  67.4897617
  83.5739399  32.5729303  67.1770855  83.6005541  34.0851220  67.2437586
  89.0810884  31.5025564  72.6064663  88.4234558  32.1924825  72.6944792
  89.8851283  31.8921996  72.9498650  78.8336766  23.9696210  69.8504229
  79.4080517  23.7471391  69.1177422  79.4207748  24.0384904  70.6032830
  87.8916343  29.8569936  70.6568605  88.4048224  30.4899928  71.1590315
  88.5417567  29.2571132  70.2911965  79.1606353  26.0000671  63.8700114
  78.3243665  26.3375357  64.1909389  79.0211122  25.8649650  62.9327251
  81.1359433  20.8437458  68.5779298  80.4823846  20.5286476  67.9535913
  81.0939907  20.2213199  69.3039121  82.2470638  31.1256754  60.4932590
  81.3397700  30.8946007  60.6923739  82.7441670  30.3294373  60.6806572
  85.1538717  39.8354261  63.4129276  84.4800416  40.1385957  64.0214234
  85.5404539  40.6383341  63.0634733  84.3697174  27.3319392  72.9026946
  83.4519735  27.5534339  72.7448634  84.7857317  27.4065702  72.0438653
  85.1532221  28.7310808  68.0329626  85.9004040  29.2432205  67.7236748
  85.4223811  28.4094860  68.8934020  83.4258872  31.2269348  65.0156580
  82.5170091  30.9428381  65.1129050  83.4553955  31.6468427  64.1559887
  88.6578139  34.8375938  68.7847748  88.2040466  33.9966848  68.8412938
  88.0272106  35.4737336  69.1222528  87.6011059  25.7667924  70.0148415
  86.8633815  25.2545310  70.3458658  87.8537832  25.3268306  69.2031692
  87.1011078  36.6752435  69.7197566  87.3934053  37.2357492  69.0009932
  87.6109699  36.9680996  70.4750725  73.9947042  28.9474863  68.9971783
  73.7971442  28.3544223  68.2722849  73.4393706  28.6427073  69.7147721
  81.9743766  28.8397969  71.1166376  82.0292375  27.8871805  71.0408852
  81.1634968  28.9957408  71.6007674  83.1234959  32.7678092  62.3544659
  82.6854389  32.0513951  61.8950296  83.8645400  32.9954207  61.7929750
  79.9136125  27.4575029  68.8756755  79.1003991  27.7569199  69.2821947
  80.4095120  27.0630718  69.5931237  79.4050200  25.0293384  74.4917989
  80.0449580  24.8882143  73.7940953  78.5727731  24.7427898  74.1156591
  80.1810504  34.3295815  70.6052982  80.9751103  33.8346135  70.4035557
  79.4702197  33.8013678  70.2420687  85.0005349  36.7113910  74.9565350
  85.0542371  37.2804847  75.7243065  84.1320130  36.8815795  74.5919387
  76.4893268  28.4738896  66.6812735  75.5590856  28.4123352  66.8982697
  76.5850740  27.9514849  65.8849376  76.4078817  24.9993709  69.2690976
  76.6685634  25.9139043  69.1600137  77.2295989  24.5318152  69.4187589
  77.8803742  26.4131466  76.4389801  78.5526795  26.2048829  75.7902450
  77.0533529  26.2153552  75.9995033  83.9593448  30.8774172  76.5152281
  84.8885508  31.0285332  76.3421249  83.5384478  30.9658193  75.6600928
  82.7581780  34.9024837  74.2850819  82.6192866  34.5343621  75.1576757
  81.9696376  35.4172476  74.1134777  83.3529932  40.0033933  65.6276356
  83.5281688  39.5321976  66.4421978  82.6662720  40.6299699  65.8557616
  84.3086995  34.2806439  71.6739657  83.9736828  34.2407209  72.5697307
  83.8090941  33.6151155  71.2010067  78.2831239  29.6874069  77.1992238
  78.1451037  28.9554308  77.8003777  79.1936163  29.5982970  76.9176426
  87.2446187  31.6262474  61.9476716  86.6275358  30.9009302  61.8509769
  86.7762675  32.3871834  61.6043791  80.9113540  29.3994029  76.6875918
  81.6213158  28.7587221  76.6462536  80.8682848  29.6506924  77.6102098
  79.6242474  26.3859247  78.5071557  79.0879831  25.9349985  79.1593153
  79.0359182  26.5205155  77.7642021  77.9191017  43.1523296  72.4016216
  78.1587616  43.7841820  73.0795234  77.0760214  42.8011336  72.6881575
  79.0344733  25.8447898  61.0698021  78.1574199  25.7236699  60.7060267
  79.5102486  25.0533976  60.8176909  75.3581595  25.5215254  75.5924552
  75.2739784  24.9140924  74.8574962  74.5364302  26.0124273  75.5934048
  82.4318879  38.9602418  74.8057720  82.3589051  39.7657390  75.3177024
  81.9896272  39.1594384  73.9805741  82.2208659  38.1974188  68.3160541
  81.4376181  38.7395869  68.4098766  82.9201404  38.7148168  68.7154782
  85.5305309  24.0068818  70.9594747  86.0274009  23.2538780  70.6395817
  84.7592291  24.0433135  70.3937956  84.8917563  38.8589252  76.9615878
  85.6045535  39.4936717  76.8891780  84.4007591  38.9553118  76.1455880
  86.6135090  32.7640505  68.5333170  85.6791368  32.8841968  68.3637874
  86.7911758  31.8612972  68.2693180  82.1140278  26.1486201  70.6866431
  81.7438065  25.5957241  71.3747337  82.6099370  25.5444334  70.1341431
  79.9429476  36.6083696  77.7821449  80.6438936  37.2420179  77.9350843
  79.4724591  36.9498427  77.0217088  88.0683872  34.9501646  66.0669356
  88.3443716  34.8358240  66.9763230  87.1988371  34.5519131  66.0281529
  84.7037936  39.1987997  69.7102170  84.8860331  38.3809652  70.1729922
  85.5270922  39.4155689  69.2727060  85.0380102  38.1256182  66.9717218
  85.5667868  37.6148636  66.3587380  85.3008321  37.8098712  67.8362751
  75.5397194  36.1420051  74.7152552  76.1250631  35.3963739  74.8480456
  75.3422033  36.4524008  75.5989216  78.3935850  39.1771298  69.7314994
  77.7246225  39.6617426  69.2479034  78.2548719  39.4240519  70.6458373
  82.5341118  41.2115042  76.3297653  83.0859426  41.3746663  77.0946738
  82.8747312  41.8019480  75.6577677  77.5105611  23.5590192  76.9319537
  77.5746938  24.4205023  76.5196935  77.4472732  22.9464193  76.1991896
  85.6709505  39.1597017  73.3161335  85.5460645  38.3586757  72.8072280
  86.3288597  39.6543211  72.8275305  77.2917674  25.5145750  72.4938475
  76.5704259  26.1281718  72.3545948  78.0810929  26.0503515  72.4155121
  87.7344414  36.9606037  74.9440885  86.7874749  36.8411389  74.8719212
  88.0827187  36.0728535  75.0267146  84.7390847  36.7558754  71.1445237
  84.5915810  35.8275461  71.3252807  85.5644341  36.7778844  70.6602312
  78.6053091  25.4076821  67.0025729  78.9449164  25.9362742  66.2804338
  79.0525212  25.7457227  67.7784296  88.3424969  37.5787312  72.2310110
  89.2671516  37.3730174  72.0934561  88.1740272  37.3303714  73.1399451
  81.2996532  23.7913871  76.4528797  80.9593353  22.9921685  76.8549477
  80.5935539  24.0915582  75.8805630  80.5921239  23.9051442  65.2019022
  81.3129601  24.2832695  64.6982739  79.9686543  24.6240319  65.3054000
  79.4751583  27.5682305  72.7148099  79.3296164  27.8822608  73.6072380
  78.9976786  28.1867205  72.1618998  81.3347966  24.5584853  72.7628988
  81.3209534  23.6625946  72.4261286  82.0520394  24.5655516  73.3967275
  83.1874096  24.9922193  74.8082116  82.9291874  25.9139263  74.8066446
  82.6559137  24.5952627  75.4982580  88.1320285  38.0972980  67.5872201
  88.3057163  37.5319402  66.8346054  88.6249176  38.8973875  67.4051691
  73.9497245  30.1087649  75.6535760  73.4050713  30.8847457  75.7856034
  74.8276595  30.4558453  75.4954882  80.7384862  23.4399233  68.0316559
  80.8600773  22.5115879  68.2307446  80.4486904  23.4537919  67.1194874
  83.6076052  21.1254143  71.1683278  83.6297749  21.1893476  70.2135258
  84.0244111  20.2858652  71.3623785  89.1195458  37.4139744  64.6869100
  89.8146362  38.0346437  64.9056414  89.4618608  36.5635095  64.9621477
  74.7363267  29.2357545  78.5465917  73.9945003  29.3840181  79.1330547
  74.4156011  29.4965811  77.6832666  82.6806930  38.7773523  78.3446307
  82.9894056  38.5322670  79.2169007  83.4782412  38.9820162  77.8565177
  82.7027542  40.9311433  70.5751684  82.2632532  40.4387812  71.2684540
  83.4535659  40.3884401  70.3343759  75.1819881  37.1222974  70.5776312
  76.0077900  36.8226746  70.1974955  74.8313933  36.3530596  71.0266100
  80.1501414  36.4749442  72.6473985  79.5281423  35.8120147  72.3476213
  80.8206281  36.5010574  71.9647633  73.3828486  35.0409300  71.5365245
  72.5460394  34.6131475  71.3549246  73.3552131  35.2341744  72.4736036
  79.7114921  35.0253365  66.1232446  79.8603041  35.7088830  65.4699118
  80.5181364  35.0058456  66.6381901  77.4667554  31.0518543  67.1293515
  77.2213596  30.1480873  67.3273725  77.6363468  31.0535694  66.1872993
  83.2110326  37.5201496  63.5944193  82.6384293  38.1391683  63.1414665
  83.7843120  38.0700858  64.1284115  86.4307586  37.8038646  64.7252775
  87.3638259  37.7384208  64.9285651  86.3430799  38.6394913  64.2667308
  89.0595603  37.1204516  61.6856723  88.9809234  36.7864380  62.5792481
  89.8805269  37.6126284  61.6848195  83.5957125  28.8562309  60.9360246
  84.5416229  28.7268517  61.0048664  83.2171370  28.1176971  61.4129674
  81.7800042  26.7812285  60.8715131  80.8731497  26.4845398  60.9477844
  82.0576023  26.4842103  60.0049417  72.6977982  28.1018648  71.3214177
  72.3780767  27.2483957  71.0288551  72.1511410  28.3167227  72.0772145
  76.4757890  30.8181089  75.0383684  76.6943900  31.7498197  75.0571718
  76.8883664  30.4589064  75.8238488  83.3962108  21.3249175  67.0259372
  82.5862836  20.9796260  67.4014618  84.0846524  21.0156719  67.6146984
  85.3252656  20.4027222  68.6483669  85.8783694  20.8222675  69.3073692
  85.5622742  19.4762970  68.6906625  80.5498826  23.6399220  61.0127110
  81.4117990  23.9654119  61.2722927  80.7349171  22.8530716  60.5000176
  72.5666242  31.7221560  73.2907299  71.8729714  31.3075513  72.7777253
  73.3139233  31.7642096  72.6940718  88.7031463  22.5127747  68.1562333
  88.1230132  23.1712551  67.7740385  88.4367396  21.6905091  67.7449751
  74.4802985  31.6539814  71.1673314  74.4573673  31.7527501  70.2155197
  74.7903621  32.5004965  71.4890480  77.1390363  33.7115969  75.2819928
  78.0933616  33.6799911  75.2149860  76.9402886  33.2506593  76.0970154
  77.7289745  32.2817085  77.8490726  78.5482634  32.7761163  77.8725563
  78.0026552  31.3649053  77.8208293  87.4856341  24.6727837  67.2118681
  86.5982196  24.9577488  66.9938876  87.9010330  24.5121601  66.3645958
  75.4940591  39.2535588  72.2990126  75.3595059  38.4935989  71.7328124
  75.0772654  39.9776488  71.8318915  86.6299554  34.4372512  61.3066701
  87.3335405  34.6422514  61.9224357  85.9062203  35.0049274  61.5715785
  87.4597365  30.1882373  67.4268971  87.4032566  30.6450924  66.5876604
  88.0125707  29.4273058  67.2491814  78.6509717  40.1504905  72.5108569
  78.5342101  41.0950338  72.4087259  77.8302164  39.8478467  72.8994368
  88.5386252  34.8755041  63.3565161  89.3731856  34.4436239  63.1742636
  88.3770595  34.7037055  64.2842056  88.1932144  31.3787154  64.7221501
  88.1380948  31.2131426  63.7809945  87.5678199  32.0863187  64.8783690
  72.9824659  26.6155219  78.5482923  73.6283523  26.1054173  79.0370148
  72.7741810  27.3523900  79.1226348  81.5028269  20.8795263  64.3006819
  81.4906939  21.8237103  64.4575090  82.3951691  20.6965409  64.0066280
  79.6764231  40.8033167  75.7264497  80.5791478  40.8356777  76.0430992
  79.4501601  39.8733618  75.7410833  81.4317833  39.5564154  72.3874576
  80.4813464  39.5566015  72.2738948  81.7350320  38.8096888  71.8710610
  85.3180389  17.4738040  68.5552756  84.5512785  16.9196527  68.7009438
  85.7291094  17.5459909  69.4166907  89.8347049  47.1987597  69.3778754
  89.2711914  47.1077534  68.6095042  89.7199444  46.3787501  69.8581246
  87.3811481  48.6938788  72.2162974  88.1732773  48.3529613  71.8009274
  87.6208131  48.8033763  73.1365128  89.3402235  47.9547701  65.0880353
  90.1133111  47.4076689  64.9493229  89.6927634  48.8191951  65.2994814
  89.5889644  45.4199296  71.3233750  88.6640140  45.2875510  71.5311442
  89.8374057  46.1993515  71.8203693  86.9498455  45.0632570  72.1577540
  87.0790836  45.3167049  73.0716951  86.2695906  45.6560278  71.8382195
  85.8967880  42.5354583  72.2028582  85.1066934  42.7912111  71.7268692
  86.3879128  43.3502920  72.3080622  87.8482626  42.8999162  69.1612058
  87.0513789  43.0117856  69.6795554  87.6208218  43.2385814  68.2952949
  84.1805583  42.7885073  74.6343573  84.4313622  43.6732083  74.9001149
  84.7165132  42.6089675  73.8618664  86.8465708  48.6087411  67.5501479
  87.3590229  49.4030661  67.7007043  87.4988421  47.9113701  67.4835080
  88.6560593  51.7253167  69.6324232  88.8327222  52.6471132  69.4445216
  89.4517427  51.4111586  70.0618611  87.9412950  43.7717799  79.5086395
  87.8266465  42.8703056  79.8093494  87.0857467  44.0181496  79.1571211
  89.7791909  53.2431341  75.6334574  90.3299334  53.1148404  74.8611568
  88.9403385  53.5426230  75.2829467  89.6730520  39.2988127  69.8504229
  90.2474272  39.0763309  69.1177422  90.2601502  39.3676822  70.6032830
  90.0000107  41.3292588  63.8700114  89.1637419  41.6667275  64.1909389
  89.8604877  41.1941568  62.9327251  84.8340796  44.2766780  68.9971783
  84.6365196  43.6836141  68.2722849  84.2787460  43.9718990  69.7147721
  87.3287022  43.8030814  66.6812735  86.3984610  43.7415270  66.8982697
  87.4244494  43.2806767  65.8849376  87.2472571  40.3285627  69.2690976
  87.5079388  41.2430960  69.1600137  88.0689743  39.8610070  69.4187589
  88.7197497  41.7423384  76.4389801  89.3920550  41.5340746  75.7902450
  87.8927283  41.5445470  75.9995033  89.1224994  45.0165987  77.1992238
  88.9844792  44.2846226  77.8003777  90.0329917  44.9274887  76.9176426
  88.7584772  58.4815214  72.4016216  88.9981370  59.1133738  73.0795234
  87.9153968  58.1303254  72.6881575  89.8738487  41.1739816  61.0698021
  88.9967954  41.0528617  60.7060267  90.3496240  40.3825894  60.8176909
  81.3940627  45.9616975  71.1639528  82.0811667  45.6478705  70.5760543
[truncated: 1,261,222 more chars]
