# Supplementary material for: Exploring Aromatic Cage Flexibility Using Cosolvent Molecular Dynamics Simulations—An In-Silico Case Study of Tudor Domains
Source: J Chem Inf Model. 2024 May 21;64(11):4553–69. doi: 10.1021/acs.jcim.4c00298 (PMC11167732; doi:10.1021/acs.jcim.4c00298)
Supplement: Supplementary file 2 — ci4c00298_si_002.zip [file ci4c00298_si_002.zip › SPIN1/topologies_input-coordinates/05_ACN/z_solv.rst]

41581  0.0000000e+00
  49.4178665  22.1698220  52.9588521  50.1230238  21.7708939  53.6880363
  50.4712065  22.5756666  54.3354990  50.9734760  21.3297884  53.1681749
  49.4706288  20.6981234  54.5522892  48.2922176  20.3972428  54.3663779
  50.2513112  20.1295504  55.4889224  51.2294472  20.3801420  55.4654036
  49.8191617  19.1037789  56.4437568  49.3949868  18.2866064  55.8589127
  51.0403280  18.5526518  57.2171609  51.7092488  18.0592119  56.5105968
  51.6134211  19.3842312  57.6309471  50.7179546  17.5806958  58.3725997
  51.6674659  17.2201449  58.7679228  50.2534575  18.1124103  59.2043077
  49.8378251  16.3843407  57.9564895  48.9004680  16.7106824  57.5081852
  50.3459684  15.7968362  57.1927115  49.5171675  15.4979342  59.0877552
  48.5744322  15.5864666  59.4420915  50.3325313  14.6147818  59.6949889
  51.6206857  14.4662801  59.3471605  52.0044314  15.0214570  58.5972159
  52.2075129  13.7885389  59.8119924  49.8403931  13.8519652  60.6778601
  48.8749564  13.9399240  60.9592216  50.4282807  13.1778168  61.1477878
  48.7151084  19.6152324  57.3816307  47.5670844  19.1935996  57.2372466
  49.0829562  20.5136283  58.3138018  50.0436202  20.8178842  58.3762351
  48.1118828  21.2278088  59.1305225  47.3788139  20.5055431  59.4987320
  48.7717378  21.8711707  60.3752308  49.1320148  21.0821698  61.0366899
  49.6457076  22.4552650  60.0857145  47.7815715  22.7842205  61.1263584
  47.7288958  23.7115049  60.5530078  46.7714360  22.3655349  61.1046612
  48.1503910  23.1722965  62.5602054  48.4809089  22.3117808  63.1424809
  48.9771070  23.8833472  62.5340389  47.0182479  23.9067011  63.1540259
  46.4480990  24.4013948  62.4815659  46.6405018  23.9869973  64.4421599
  47.3329344  23.3989370  65.4297363  48.1700379  22.8786836  65.2157314
  47.0268467  23.4754827  66.3888719  45.5325953  24.6799793  64.7371314
  45.0025385  25.1346946  64.0071966  45.2208376  24.7703034  65.6936196
  47.3803309  22.2553937  58.2591908  48.0314345  23.0997074  57.6410553
  46.0410671  22.1766172  58.2739538  45.5853614  21.4426443  58.7940403
  45.1729663  23.1829494  57.6822946  45.5660236  23.4417102  56.6962911
  43.7494973  22.6075393  57.5042715  43.8098447  21.6649751  56.9572433
  43.3006052  22.3754282  58.4705454  42.8188840  23.5247224  56.6996107
  43.2714188  24.3914348  55.9551157  41.5071117  23.3317257  56.8425609
  41.1558267  22.6149165  57.4595118  40.8557391  23.9118084  56.3348141
  45.1924876  24.4408896  58.5653287  44.5931489  24.4472805  59.6408393
  45.9070425  25.4646775  58.0794391  46.3985034  25.3557736  57.2034464
  46.0101072  26.7742118  58.7128643  45.7855140  26.6786279  59.7752233
  47.4498465  27.3549092  58.5964790  47.4431516  28.3456832  59.0540018
  48.4399438  26.5204705  59.4312894  49.4166850  26.9999453  59.4873303
  48.0848300  26.3954920  60.4536189  48.5831306  25.5268582  59.0066283
  47.9440000  27.5333348  57.1397795  48.0768741  26.5552063  56.6765192
  47.1926422  28.0447061  56.5387980  49.2586062  28.3184512  57.0226601
  49.3627751  28.7472371  56.0255656  49.3060165  29.1386158  57.7387463
  50.1210155  27.6731369  57.1922023  44.9921156  27.7862092  58.1476181
  44.9832508  28.9188985  58.6197465  44.1335036  27.3809889  57.1900425
  44.1678248  26.4300646  56.8497793  43.0508725  28.2178054  56.6632465
  43.4811355  29.1742222  56.3672234  42.3584390  27.5939244  55.4170775
  41.9412343  26.6272100  55.6980195  41.1891566  28.4399302  54.8649416
  40.8118560  28.0288637  53.9290711  40.3443380  28.4766098  55.5525834
  41.5052826  29.4643681  54.6699130  43.3745710  27.3416987  54.2911828
  42.8932181  26.9243025  53.4077244  43.8695161  28.2672736  53.9971648
  44.1498253  26.6376579  54.5944456  41.9896509  28.4708229  57.7496911
  41.4937722  27.5215117  58.3565680  41.6974943  29.7579310  57.9811547
  42.1502926  30.4780423  57.4314134  40.8079096  30.2242000  59.0393055
  40.2940808  31.1109825  58.6909512  40.0352147  29.4878106  59.2636252
  41.5700772  30.5717655  60.3260564  40.9997380  31.2546230  61.1780188
  42.8308193  30.1267634  60.4806672  43.2685734  29.5877988  59.7448042
  43.6312252  30.3453610  61.6851557  42.9770129  30.2389047  62.5541490
  44.7838926  29.3281273  61.8406533  45.4815134  29.3719541  61.0063911
  45.3686090  29.5480494  62.7354689  44.1414022  27.6430349  62.0242384
  43.5265364  27.8549199  63.1935842  44.2341950  31.7529995  61.7010962
  44.6249377  32.2808134  60.6581443  44.3909734  32.2665687  62.9273185
  44.0286870  31.7581118  63.7211007  45.3407547  33.3231078  63.2469709
  45.2678070  34.1110362  62.5001788  45.0168684  33.8742864  64.6463925
  44.9688595  33.0537042  65.3640597  45.8379869  34.5105578  64.9731832
  43.7161256  34.6904104  64.7204111  42.8630372  34.1511089  64.3091410
  43.4935379  34.8060814  65.7821573  43.8383791  36.0946978  64.0981426
  44.3018225  35.9952715  63.1176838  42.8657010  36.5533964  63.9210267
  44.7401375  36.9678306  64.8734374  44.9821160  36.6274866  65.7938375
  45.2733542  38.1352206  64.4739646  44.9804116  38.6667045  63.2810499
  44.3505086  38.1832775  62.6599173  45.3640234  39.5674751  63.0061021
  46.1145052  38.7846739  65.2869187  46.3494870  38.4153637  66.1954442
  46.5106908  39.6728366  64.9919475  46.7574350  32.7362760  63.2261834
  46.9661802  31.6533176  63.7720219  47.6934947  33.4624628  62.6041681
  47.4476522  34.3460624  62.1759939  49.0959990  33.0707330  62.4982265
  49.3027959  32.2764328  63.2130224  49.4650706  32.5854708  61.0625515
  50.5357674  32.3693573  61.0729616  48.7888923  31.2402611  60.7407398
  49.1399551  30.8284619  59.7951065  49.0077041  30.5023613  61.5125678
  47.7048318  31.3401587  60.6765035  49.2360093  33.6271228  59.9342638
  48.1708587  33.6979501  59.7095802  49.5297554  34.6282787  60.2461968
  50.0155014  33.3161444  58.6494205  49.9759617  34.1580230  57.9585059
  51.0658063  33.1126784  58.8588538  49.6059900  32.4471880  58.1361056
  50.0169128  34.2396245  62.8604536  49.6166015  35.3987304  62.7427237
  51.2535772  33.8932550  63.2456785  51.4951125  32.9126051  63.3279312
  52.3644693  34.8269154  63.3554783  52.1238516  35.6837785  62.7335211
  52.5495798  35.2982902  64.8151378  53.1730300  36.1940852  64.7897173
  51.5867819  35.6186660  65.2099600  53.1775434  34.2784382  65.7955917
  52.5051167  33.4307333  65.9287789  54.1128303  33.8797184  65.4028590
  53.5001811  34.8861693  67.1634622  53.2336132  36.0577319  67.4239685
  54.0834382  34.0871539  68.0559982  54.3006884  33.1208897  67.8352702
  54.3161153  34.4367012  68.9734987  53.6331159  34.1944485  62.7724520
  53.7544563  32.9693269  62.7357435  54.5681000  35.0609061  62.3637837
  54.3878931  36.0560193  62.4128156  55.8887521  34.6823518  61.8746768
  56.3045200  33.9453594  62.5644531  55.7896507  34.0451537  60.4681123
  56.7664305  33.6769127  60.1602524  55.1533758  33.1653037  60.5061535
  55.2733764  34.9325140  59.3611970  56.0903143  35.8003575  58.6538915
  57.0816450  35.9473141  58.8016154  55.3288167  36.4021736  57.7388878
  55.7011976  37.1392437  57.0428202  54.0655030  35.9972918  57.7699565
  54.0233400  35.0571662  58.8002915  53.1066384  34.5463865  59.0544671
  56.8197108  35.8979329  61.8804545  56.3603960  37.0368491  61.8010124
  58.1267068  35.6102283  61.8956985  58.4117092  34.6385981  61.9284006
  59.1786759  36.5739285  61.6103809  58.9918209  37.5218774  62.1179271
  60.1222300  36.1779578  61.9852114  59.2799240  36.7563475  60.0893743
  59.0805743  35.8096572  59.3261324  59.6151162  37.9813539  59.6712565
  59.7127941  38.7247775  60.3513148  59.8244691  38.3765006  58.2866510
  59.8136954  37.5055982  57.6356065  58.6816443  39.2926172  57.8247951
  57.7355228  38.7534708  57.8919765  58.5847340  40.1439711  58.4959395
  58.8181079  39.8029249  56.4224386  59.3558839  40.9908817  56.0620711
  59.7162732  41.7353818  56.7573466  59.3650213  41.0934375  54.6875789
  59.7312361  41.9007316  54.1968245  58.8635243  39.9571077  54.0887355
  58.6814461  39.5766905  52.7503505  58.9625873  40.2482719  51.9534238
  58.1336821  38.3129959  52.4644425  57.9837201  38.0070082  51.4393606
  57.7909169  37.4421556  53.5159401  57.3780974  36.4691073  53.2921747
  57.9847382  37.8326262  54.8565676  57.7197815  37.1516092  55.6520692
  58.5170304  39.1044759  55.1780160  61.1876272  39.0628060  58.1745399
  61.3988160  40.0872792  58.8231754  62.0642973  38.4934499  57.3357980
  61.7977954  37.6575492  56.8306437  63.4311271  38.9551890  57.1186845
  63.5455745  39.9748146  57.4929779  64.3783266  38.0363354  57.9206790
  64.1685251  38.1746368  58.9799004  64.1414193  36.9941601  57.6992322
  65.8819424  38.2482817  57.6683214  66.1244670  38.0050421  56.6334966
  66.1249394  39.3013441  57.8019365  66.7467097  37.3735121  58.5937562
  66.6124253  37.6970187  59.6267825  66.3772551  36.3472900  58.5605506
  68.2442464  37.3639931  58.2405562  68.7596963  36.6249282  58.8537481
  68.3854848  37.0661770  57.2013141  68.8887384  38.6687222  58.4656295
  69.8656136  38.6130610  58.2168109  68.4350298  39.3681954  57.8930147
  68.8002720  38.9315713  59.4361227  63.7361268  38.9611771  55.6168732
  63.5645182  37.9315854  54.9667497  64.2261097  40.1054387  55.1167182
  64.3425041  40.9075096  55.7185641  64.6842872  40.2758923  53.7378850
  64.5813181  39.3424172  53.1803641  63.8373278  41.3436519  53.0160962
  63.9242986  42.3045595  53.5281692  64.2340487  41.4993567  52.0109347
  62.3531774  40.9531596  52.9279462  62.2732167  39.9256379  52.5814794
  61.9131164  40.9629413  53.9247479  61.5478134  41.8656769  51.9984662
  61.4477473  41.5165628  50.8010924  61.0193524  42.8787551  52.5072398
  66.1661673  40.6561428  53.7571949  66.5219278  41.6898129  54.3272655
  66.9982421  39.8045952  53.1310094  66.6136812  38.9780883  52.6971772
  68.4505802  39.9663478  53.0475576  68.8607357  39.1815983  52.4102700
  68.6907788  40.9225156  52.5805010  69.0849670  39.8588056  54.4403982
  68.7694421  38.9447729  55.2030890  69.9791027  40.8093612  54.7533364
  70.2004581  41.5177267  54.0689022  70.6284315  40.9656667  56.0614414
  70.6760658  39.9888953  56.5459234  72.0801829  41.4658422  55.8560733
  72.0812690  42.4114427  55.3123909  72.5460077  41.6651541  56.8219522
  73.0004305  40.4630184  55.1466828  72.6980698  39.2751350  55.0462980
  74.1493320  40.9402773  54.6660861  74.3843820  41.9171341  54.7691307
  74.7938180  40.3218893  54.1963487  69.8406196  41.8986481  57.0075931
  70.3511626  42.2129969  58.0824390  68.6144033  42.3033071  56.6238396
  68.2542095  41.9850533  55.7343605  67.7383476  43.1904876  57.3910463
  68.2842829  44.1056964  57.6247503  66.8923569  43.4663333  56.7611289
  67.2099427  42.5368010  58.6864050  67.3614332  41.3297810  58.8806690
  66.5788128  43.3282886  59.5819676  66.3405208  44.7644929  59.4141243
  65.9327380  45.0185485  58.4359985  67.2860804  45.2930761  59.5417199
  65.3711512  45.1388597  60.5297326  64.3452393  44.9858821  60.1905384
  65.4650390  46.1751437  60.8549566  65.7014142  44.1284157  61.6169195
  64.8945846  44.0255860  62.3439945  66.5889633  44.4530370  62.1617815
  66.0186934  42.8329064  60.8527719  66.7652046  42.2517701  61.3968028
  64.7574875  41.9704607  60.6596759  64.0839059  42.0798638  59.6331908
  64.4589008  41.1420155  61.6732669  65.0512559  41.1081636  62.4903045
  63.2341366  40.3481411  61.7284126  62.9861363  40.0078877  60.7255201
  63.3907121  39.0874512  62.6262807  63.6218291  39.4093841  63.6436410
  62.1055077  38.2346514  62.6904142  62.2688926  37.3183749  63.2580838
  61.2776308  38.7580985  63.1690957  61.7860746  37.9481994  61.6883954
  64.5602616  38.1949704  62.1706655  64.6867122  37.3460142  62.8422045
  64.3892055  37.7954497  61.1723534  65.5065169  38.7353433  62.1579311
  62.0894263  41.2155549  62.2938670  62.1862264  41.6753195  63.4323530
  61.0296740  41.4011504  61.4934038  61.0310149  40.9919529  60.5676908
  59.7893336  42.0636709  61.9013857  59.9311193  42.6044776  62.8387511
  59.3044328  43.0758726  60.8259081  58.3517438  43.4967937  61.1504845
  60.2844126  44.2388896  60.6242347  59.8975795  44.9603833  59.9032563
  60.4581535  44.7702608  61.5596404  61.2527982  43.8923516  60.2576848
  59.0739893  42.4789447  59.5627157  59.9166775  42.1903620  59.2030484
  58.7048728  40.9902729  62.1110680  58.5819047  40.0780162  61.2947019
  57.9515905  41.1042606  63.2169317  58.0930597  41.8781407  63.8495272
  56.8939754  40.1585528  63.5751217  57.1893978  39.1586135  63.2511896
  56.7333824  40.1121309  65.1075733  57.7029678  39.8942262  65.5582780
  56.4459135  41.0983571  65.4771967  55.7161741  39.0520473  65.5858777
  54.7329037  39.2306054  65.1504555  56.0250204  38.0605197  65.2520439
  55.5457195  39.0702117  67.1042809  55.1363061  40.0794957  67.6737690
  55.8320263  37.9473186  67.7645719  56.1438270  37.1250466  67.2691870
  55.7266482  37.9105989  68.7672923  55.5848273  40.5498909  62.8773460
  55.0351301  41.6136873  63.1656050  55.1187380  39.6727180  61.9800918
  55.6279655  38.8139881  61.8111765  53.8599485  39.8176480  61.2563913
  53.5028628  40.8496362  61.2895443  54.0642891  39.4239489  59.7778809
  54.5040543  38.4276044  59.7165211  53.0901441  39.3485092  59.2935727
  54.8830627  40.3471899  58.9133916  55.7776824  41.2741711  59.3303731
  56.0289962  41.4934673  60.3542752  56.3253146  41.9196317  58.2467894
  57.0326330  42.6363316  58.3478484  55.8248844  41.4362854  57.0605676
  56.0624986  41.7587570  55.7146484  56.7616470  42.5401862  55.4550394
  55.4011465  41.0345590  54.7081780  55.5891865  41.2607042  53.6693053
  54.4999926  40.0108088  55.0597888  53.9881912  39.4598272  54.2862704
  54.2593855  39.7065404  56.4146906  53.5675360  38.9188055  56.6670220
  54.9134753  40.4082612  57.4538265  52.8107183  38.9209994  61.9161719
  53.1241550  37.7767615  62.2357749  51.5945038  39.4567421  62.0874697
  51.4271765  40.4073362  61.7888220  50.4176057  38.7470069  62.5894426
  50.6307178  37.6824948  62.6711931  50.0178157  39.2935229  63.9738014
  49.9296647  40.3803817  63.9401687  49.0255026  38.9168135  64.2253264
  50.9662540  38.8707179  65.1024335  51.0248195  37.7851367  65.1256228
  51.9767362  39.2288801  64.8986672  50.5042138  39.3837576  66.4723266
  50.5380626  40.4751883  66.4705244  49.4601315  39.1080679  66.6276853
  51.3654347  38.8334706  67.6187196  51.2857961  37.7476885  67.6539341
  52.4154885  39.0769273  67.4561931  50.9516295  39.3705055  68.9263341
  49.9891277  39.1237617  69.1071043  51.5405610  38.9815864  69.6478648
  51.0477904  40.3757726  68.9220770  49.2719307  38.9474480  61.5962285
  49.0884515  40.0670452  61.1185973  48.5233611  37.8761295  61.3032112
  48.7115056  36.9822178  61.7408509  47.4486151  37.9350975  60.3204113
  46.8710209  38.8552209  60.4347570  47.8796898  37.9190434  59.3185202
  46.5027566  36.7475179  60.4624406  46.6991077  35.8642325  61.2955265
  45.4681011  36.7553972  59.6128949  45.3817355  37.5242705  58.9584708
  44.4754223  35.6966571  59.4662077  44.6064114  34.9206791  60.2211467
  43.0344941  36.2669232  59.5535656  42.9066497  37.0418034  58.7959988
  41.9128551  35.2271804  59.3736159  40.9362607  35.6729374  59.5541760
  41.8899892  34.8195928  58.3623199  42.0317526  34.3916564  60.0655147
  42.8593874  36.9083438  60.8003143  43.4061795  37.6973028  60.7955246
  44.6263251  35.0947374  58.0647727  44.5439757  35.8382712  57.0855290
  44.8185786  33.7679935  57.9856587  44.8654509  33.2051884  58.8256309
  44.8530997  33.0486138  56.7124516  45.4624512  33.6124226  56.0017053
  45.4555038  31.6276511  56.8396975  44.8099368  31.0618878  57.5071584
  45.5238045  30.8712563  55.4948957  45.9655846  29.8832126  55.6238961
  44.5455784  30.7206383  55.0416773  46.1346352  31.4146184  54.7735313
  46.8561955  31.6535351  57.4734851  47.2728926  30.6496175  57.5490359
  47.5440534  32.2570909  56.8789022  46.8313458  32.0641710  58.4819645
  43.4148291  32.9214097  56.1802911  42.5672732  32.3096792  56.8299623
  43.1792093  33.5371830  55.0192413  43.9432334  33.9948401  54.5371852
  41.8842203  33.5986274  54.3536935  41.0965096  33.7109679  55.1005224
  41.8658738  34.8093203  53.3940190  42.5346821  34.5995210  52.5589288
  40.8701647  34.9056203  52.9563846  42.2746051  36.1648323  54.0079522
  43.2794766  36.0585294  54.4165867  42.3911906  37.2242423  52.9003998
  43.1275049  37.9861531  53.1535089  42.7000300  36.7891649  51.9493521
  41.4356305  37.7129117  52.7213545  41.3527741  36.6099024  55.1623308
  40.9378053  37.6028933  54.9956120  40.5126578  35.9342917  55.3075915
  41.9041547  36.6467832  56.1024740  41.6066478  32.3278993  53.5424027
  40.4488651  31.9277606  53.4374872  42.6636999  31.7595902  52.9369808
  43.5921027  32.1281388  53.0914938  42.5363287  30.7877136  51.8597870
  41.8187071  30.0282155  52.1748917  42.0430245  31.5018370  50.5699856
  41.1848227  32.1356422  50.7938819  42.8149872  32.1968474  50.2380172
  41.6295074  30.6058440  49.3979697  41.0492152  29.5246936  49.6377189
  41.8033632  31.0871649  48.2606332  43.8882593  30.0933149  51.6123680
  44.9418124  30.6629710  51.8973309  43.8032074  28.8907120  51.0277506
  42.8812906  28.5315777  50.8157980  44.8957771  28.1360081  50.4262564
  45.8230200  28.7099272  50.4456340  45.0916552  26.8334747  51.2265261
  45.2913158  27.0984791  52.2642738  44.1578800  26.2684939  51.2351742
  46.2323098  25.9259631  50.7247248  46.0403695  25.6019606  49.7014559
  47.1667365  26.4893688  50.7072396  46.4200400  24.6771768  51.5951576
  45.6119550  24.3776481  52.4721657  47.4971770  23.9305430  51.3557984
  48.1710137  24.2208028  50.6561246  47.6589438  23.0887495  51.8869897
  44.4749742  27.8859639  48.9722369  43.4835052  27.1910331  48.7454102
  45.2012521  28.5034194  48.0258590  46.0213319  29.0262102  48.3013946
  44.8738266  28.5452237  46.5974343  43.9166389  29.0542224  46.5087940
  45.9251948  29.4192961  45.8510816  46.9218845  29.0595623  46.1080625
  45.8146664  29.3783334  44.3134221  46.5170578  30.0728256  43.8557893
  46.0531467  28.3969833  43.9109149  44.8100263  29.6438522  43.9808744
  45.8456114  30.8843086  46.3265505  46.5428763  31.5217412  45.7850135
  44.8467624  31.2962098  46.1761008  46.0855460  30.9772560  47.3869557
  44.8487632  27.1203250  45.9773074  45.8679501  26.4398626  46.0542299
  43.7026847  26.6699096  45.4077401  42.4093786  27.3582521  45.4074244
  42.4116949  28.1134182  44.6194016  42.1650640  27.8413040  46.3540004
  41.3832583  26.2715766  45.1178411  40.4696984  26.6506598  44.6607601
  41.1131091  25.7737992  46.0501539  42.1474362  25.3015538  44.2376543
  42.1257435  25.6614317  43.2070107  41.7093652  24.3033634  44.2472389
  43.5792989  25.3253754  44.7977255  43.6531702  24.6050394  45.6148057
  44.6092165  24.9522382  43.7118229  45.0734752  23.8130436  43.7033020
  44.9542969  25.9110601  42.8352620  44.5299708  26.8240646  42.9031080
  45.8997413  25.7220393  41.7266124  45.7809602  24.7058875  41.3460620
  45.5972008  26.6973080  40.5556272  46.2988098  26.4730375  39.7509953
  44.1986572  26.4300980  39.9757579  44.0068154  27.0615155  39.1128687
  44.0961349  25.3936070  39.6520842  43.4128460  26.6319357  40.7038343
  45.7792817  28.1933512  40.8845121  45.6112688  28.8008730  39.9950488
  45.0702088  28.5231798  41.6429622  46.7840541  28.4219491  41.2379786
  47.3861336  25.8592382  42.1314254  48.2569686  25.6101684  41.2965029
  47.6532474  26.2148598  43.3969879  46.8848664  26.3832107  44.0331904
  48.9863856  26.2874389  43.9852224  49.5887170  25.4569918  43.6148977
  49.6761023  27.6109889  43.5635728  49.6417626  27.6879660  42.4814784
  49.1153968  28.4702025  43.9347819  51.1533502  27.7740695  43.9492935
  51.6513470  28.8946980  43.9492377  51.8751510  26.6933819  44.2580312
  51.4766856  25.7678555  44.2089272  52.8514334  26.8078076  44.4930494
  48.8384443  26.1334194  45.5092671  48.8120383  27.1487181  46.2008625
  48.7053849  24.8847188  46.0185932  48.5953640  23.6446905  45.2473401
  49.5983707  23.2726226  45.0360178  48.0627762  23.7488779  44.3023384
  47.8451880  22.6933347  46.1676140  48.0136657  21.6414184  45.9334339
  46.7740831  22.8884847  46.0927883  48.3366685  23.0968808  47.5461892
  49.2902229  22.6052335  47.7446280  47.6431068  22.7987458  48.3336234
  48.5192071  24.6208201  47.4640088  47.5845414  25.1036696  47.7572637
  49.6320979  25.1102158  48.4125433  49.3961537  25.1664670  49.6170827
  50.8060365  25.4789466  47.8717735  50.9321261  25.4129962  46.8739414
  51.8841284  26.1271431  48.6206074  52.0578997  25.5720841  49.5452771
  53.1686627  26.0982520  47.7751354  53.0186787  26.5686634  46.8039367
  53.9692795  26.6470415  48.2714860  53.5878946  24.7619556  47.6017526
  52.8803738  24.2775551  47.1693646  51.5365244  27.5767340  48.9990604
  51.9297879  28.0159314  50.0766166  50.8085287  28.2683421  48.1071874
  50.4840949  27.7955668  47.2736844  50.3880602  29.6600230  48.2197999
  51.2022132  30.2272643  48.6740280  50.1621526  30.1904407  46.7840865
  51.0977083  30.0969221  46.2310631  49.4505573  29.5440077  46.2744724
  49.6529973  31.6374643  46.6430026  48.7052205  31.7338605  47.1722067
  50.6329607  32.6572668  47.2413116  50.7469564  33.5351385  46.6053185
  50.2591079  32.9991867  48.2048477  51.6259910  32.2372276  47.4034196
  49.3562428  31.9448226  45.1673616  48.9271241  32.9398373  45.0433707
  50.2627863  31.8825171  44.5665780  48.6487900  31.2270218  44.7499835
  49.1374505  29.7965176  49.1008751  48.1458290  29.1012987  48.8770306
  49.2155514  30.7343317  50.0545610  50.0743961  31.2577606  50.1661581
  48.1255670  31.1342637  50.9397947  47.2234082  30.5655300  50.7176564
  48.5367901  30.9036609  52.4065748  49.4432215  31.4676049  52.6331633
  47.7679135  31.3011826  53.0712637  48.7689509  29.4562327  52.7825945
  50.0544687  28.8947134  52.6448769  50.8717661  29.4921001  52.2679045
  50.2747121  27.5488744  52.9855044  51.2595223  27.1263425  52.8602534
  49.2153424  26.7624267  53.4790353  49.4351935  25.4599118  53.8174573
  48.6372235  25.0096462  54.1043417  47.9305032  27.3238168  53.6218049
  47.1132514  26.7259163  53.9963828  47.7066189  28.6688272  53.2691750
  46.7167497  29.0894727  53.3705127  47.8425682  32.6216436  50.7400712
  48.7854916  33.3931576  50.5674191  46.5592578  32.9966689  50.8380884
  45.8490498  32.2966349  51.0127828  46.1236588  34.3871584  50.9327106
  46.8804914  35.0423614  50.5079337  44.8097284  34.6021194  50.1499158
  43.9993349  34.0663183  50.6445171  44.5426242  35.6576132  50.2093904
  44.8546457  34.1813666  48.6616439  44.9621127  33.0961936  48.6347286
  43.5174960  34.5006510  47.9608399  43.1336190  33.6207952  47.4424179
  42.7501937  34.8133894  48.6700633  43.6107579  35.2985467  47.2238470
  46.0566088  34.7723096  47.8983223  45.8084810  35.0074225  46.8638275
  46.4242149  35.6897056  48.3595168  46.8849982  34.0629507  47.8704818
  45.9442918  34.7204438  52.4183978  45.2640163  33.9700675  53.1168809
  46.5730283  35.8125968  52.8762997  47.1365305  36.3689029  52.2439661
  46.5757085  36.2319261  54.2759971  45.8289387  35.6726750  54.8386508
  47.9721421  36.0481065  54.9580475  48.6583392  36.7812418  54.5314866
  47.9150723  36.3246365  56.4787090  48.8876897  36.1769119  56.9440613
  47.6160128  37.3448209  56.7121983  47.2255799  35.6439548  56.9745503
  48.5925194  34.6488820  54.7251623  49.1252575  34.3246995  55.6184034
  47.8175639  33.8970109  54.5723132  49.6071256  34.6209121  53.5749166
  49.9928752  33.6154210  53.4146799  49.1647900  34.9586097  52.6399896
  50.4579763  35.2678587  53.7855564  46.2221347  37.7279246  54.3474523
  46.7701047  38.5272745  53.5862410  45.3432199  38.0690976  55.3031917
  44.9465464  37.3439033  55.8868323  45.0615771  39.4367592  55.7213651
  45.3641201  40.1331378  54.9366470  43.5435438  39.6002787  55.9525909
  43.0245636  39.4033885  55.0160826  43.1947354  38.8334118  56.6463148
  43.1025498  40.9794132  56.4884613  42.0178158  40.9794323  56.5838772
  43.4789817  41.1204409  57.5014768  43.5296536  42.1586968  55.5924620
  44.6176656  42.2391030  55.5750656  43.2389776  41.9483365  54.5633862
  42.9375886  43.5127051  56.0189239  43.1496837  44.2605833  55.2540038
  41.8526665  43.4430835  56.0975424  43.4962601  43.9949189  57.2958687
  44.4985715  44.0931376  57.1970099  43.0940000  44.8930417  57.5226820
  43.2934290  43.3337616  58.0310792  45.8748383  39.7223464  56.9889814
  45.4815573  39.2808691  58.0693174  46.9942490  40.4428333  56.8281384
  47.2641747  40.7599371  55.9078671  47.8412501  40.8708182  57.9388837
  47.8767536  40.0742032  58.6772210  49.2775560  41.1099855  57.4442836
  49.2611614  41.8177852  56.6205490  49.8736199  41.5755956  58.2306296
  50.0014977  39.8436115  57.0286741  50.1596989  39.5239598  55.6649424
  49.7816496  40.1872802  54.9019078  50.7954827  38.3243919  55.2955403
  50.9091711  38.0681254  54.2535382  51.2660462  37.4390976  56.2829556
  51.8465325  36.2653785  55.9115460  52.3134315  35.8373617  56.6358001
  51.1297009  37.7653801  57.6460985  51.4943149  37.0940318  58.4093469
  50.5035093  38.9701594  58.0141475  50.4021779  39.2160035  59.0577866
  47.2887713  42.1236607  58.6258516  46.6688895  42.9718831  57.9809793
  47.5811649  42.2161496  59.9299900  48.0887927  41.4602619  60.3741676
  47.3454340  43.3841017  60.7765210  46.2986936  43.6705291  60.6554263
  47.6000201  43.1030192  62.2820520  48.6634781  42.9082801  62.4343203
  47.3541089  43.9922090  62.8637247  46.8326353  41.9215935  62.9022447
  45.8193107  41.4781609  62.3170048  47.2147350  41.5348788  64.0298761
  48.2303543  44.5466325  60.3033602  49.4420378  44.3736670  60.1668792
  47.5929207  45.6973408  60.0442640  46.5936865  45.7490851  60.1815760
  48.2528911  46.9143362  59.5755901  47.6627856  47.7689826  59.9062925
  49.2387526  47.0222253  60.0314419  48.3929556  46.9800546  58.0436175
  48.7654423  48.0430735  57.5490525  48.0912039  45.9007777  57.2935133
  47.7898357  45.0467501  57.7424957  48.0807276  45.8984213  55.8267350
  48.5251327  46.8097708  55.4241382  48.8657955  44.6923319  55.2577816
  48.3910233  43.7620019  55.5745030  48.7833851  44.7066020  54.1698529
  50.3509452  44.5811005  55.5734778  51.0152185  43.3687460  55.2887979
  50.4702884  42.5326176  54.8790305  52.3745117  43.2385039  55.5318391
  52.8664595  42.2994472  55.3301366  53.1019713  44.3145124  56.0213974
  54.1607143  44.2058249  56.2085636  52.4790796  45.5345740  56.2492515
  53.0565846  46.3738712  56.6080107  51.1191684  45.6830783  56.0123022
  50.6670234  46.6468896  56.1835589  46.6296890  45.8259020  55.3481612
  45.9456079  44.8458640  55.6406566  46.1994520  46.8443576  54.5889363
  46.8045005  47.6341396  54.4171989  44.8867132  46.8814494  53.9328700
  44.1452460  46.5285577  54.6538831  44.4742093  48.3079896  53.5023523
  45.1283120  48.6485307  52.6975483  43.4604340  48.2745848  53.1022313
  44.4834983  49.3713458  54.6165472  44.2500017  49.0120342  55.7921290
  44.5770467  50.5633427  54.2472624  44.8068361  45.9273995  52.7303945
  43.7191525  45.4373981  52.4356216  45.9530100  45.6656044  52.0830262
  46.8048640  46.1057002  52.3961245  46.0844697  44.7386094  50.9627139
  45.2013458  44.8291048  50.3334447  47.3107832  45.0729501  50.1020767
  48.2232003  45.0924013  50.6995395  47.4433767  44.3169508  49.3276259
  47.0734365  46.6854760  49.3038155  48.2038096  46.6770032  48.5925948
  46.1869310  43.2880885  51.4538574  46.8374066  43.0283171  52.4683219
  45.5869725  42.3705420  50.6796480  45.0804805  42.6721205  49.8573237
  45.7358042  40.9250187  50.8440274  45.7288672  40.6853541  51.9092991
  44.5784662  40.1504846  50.1516990  44.5288587  40.4757265  49.1112516
  44.7534507  38.6130067  50.1391959  43.8594819  38.1178217  49.7602759
  45.5776518  38.2952207  49.4997941  44.9406490  38.2281449  51.1420235
  43.2288421  40.5057552  50.7943392  42.4091543  39.9615647  50.3246184
  43.2263145  40.2597592  51.8568775  43.0044227  41.5678491  50.6970228
  47.0708988  40.4769394  50.2235329  47.3924161  40.8730821  49.1006087
  47.8130982  39.6612832  50.9844390  47.4633204  39.3657433  51.8872848
  49.1236873  39.1399892  50.6118014  49.5267088  39.7066040  49.7720703
  50.0874491  39.2941048  51.8073496  49.5538795  39.1507980  52.7466875
  50.8367333  38.5007608  51.7747263  50.8550918  40.6050749  51.8438335
  50.1757677  41.8405829  51.7762189  49.0994947  41.8741979  51.7284436
  50.8964036  43.0490116  51.7578064  50.3686215  43.9889399  51.6955409
  52.3016562  43.0294661  51.8284614  53.0000567  44.1999107  51.8069185
  53.9457259  44.0758123  51.9150544  52.9837454  41.8011446  51.9234020
  54.0624641  41.7793349  51.9741196  52.2637041  40.5920386  51.9256842
  52.8021989  39.6562274  51.9785004  49.0084559  37.6684809  50.2179537
  48.4550256  36.8822998  50.9808286  49.6011499  37.3277954  49.0678914
  50.0271549  38.0588384  48.5077764  49.8695693  35.9645240  48.6430947
  49.1476658  35.2608219  49.0488773  49.7928910  35.9088553  47.5577559
  51.3113850  35.6540396  49.0533447  52.2370091  36.2848542  48.5443084
  51.4982477  34.6649744  49.9394364  50.6957001  34.1762203  50.3175988
  52.8066458  34.1580063  50.3550646  53.5693551  34.4338662  49.6246780
  53.1861772  34.7128355  51.7495716  52.3340595  34.5882029  52.4182375
  53.9885121  34.1084976  52.1802076  53.6460107  36.1867115  51.7686144
  52.8572937  36.7970217  51.3281863  53.8352813  36.6849369  53.2163267
  54.8242413  37.1058045  53.3970989  53.1068656  37.4603266  53.4511508
  53.7027089  35.8868627  53.9459267  54.9204068  36.3979189  50.9290543
  55.5381940  37.2143837  51.3014159  55.5401941  35.5013745  50.9090101
  54.6684256  36.6366022  49.8987312  52.7634919  32.6284862  50.4039318
  51.7810593  32.0581464  50.8813674  53.8723026  32.0041606  49.9748056
  54.6403373  32.5450057  49.6035992  54.1343235  30.5802989  50.1655094
  53.1883216  30.0496167  50.1744986  54.9893573  30.0223042  49.0065288
  55.9457802  30.5463506  48.9682588  55.2200893  28.9780245  49.2245921
  54.3127939  30.1120575  47.6208780  53.3186807  29.6711749  47.6790029
  54.1673161  31.1581797  47.3476662  55.0667774  29.4130013  46.4756268
  56.1657102  28.8579094  46.7109154  54.5109502  29.4321377  45.3575839
  54.8011213  30.3708611  51.5323915  56.0098094  30.1583262  51.5880961
  54.0005384  30.4854858  52.6084014  53.0186829  30.6627624  52.4522485
  54.4295417  30.5506913  54.0124567  54.9369705  31.5071368  54.1371847
  53.1879468  30.5154509  54.9330643  52.6383011  29.5926490  54.7376693
  53.5098589  30.4524575  55.9725370  52.2190787  31.7130898  54.8087558
  51.9828032  31.8679473  53.7553774  50.8900209  31.3994105  55.5172526
  50.3485057  32.3031484  55.7961669  50.2306375  30.8247390  54.8700369
  51.0462436  30.8159837  56.4255420  52.8388354  33.0204456  55.3460058
  52.2461595  33.4654783  56.1450115  53.8373094  32.8688742  55.7529575
  52.9222593  33.7622258  54.5544670  55.4240242  29.4579183  54.4546882
  56.3458334  29.7623128  55.2095935  55.2234098  28.2197164  53.9757354
  54.4495778  28.0533874  53.3493748  56.0345549  27.0547761  54.3405897
  56.2507674  27.1089417  55.4101182  55.2352241  25.7578629  54.0707964
  55.0374229  25.6555870  53.0019207  55.8342835  24.8905077  54.3539639
  53.9161198  25.6731462  54.8485321  53.8902400  25.8466228  56.0640753
  52.8152298  25.3910391  54.1493256  52.8606705  25.2412035  53.1516711
  51.9204581  25.3301352  54.6147397  57.3848128  26.9985528  53.6007934
  58.3568073  26.5275552  54.1897993  57.4201912  27.4461828  52.3327399
  56.5923227  27.8615242  51.9288127  58.5774085  27.3116081  51.4407025
  59.2040103  26.4845759  51.7788016  58.0840391  26.9818388  50.0195312
  57.3681935  27.7328655  49.6805902  58.9268695  27.0383568  49.3293909
  57.4778407  25.5767927  49.9027450  58.1821356  24.8458864  50.2993727
  56.5794994  25.5059033  50.5172348  57.1337827  25.2210448  48.4511567
  56.3561904  25.8982867  48.0938815  58.0065071  25.3990091  47.8198819
  56.6724691  23.7646768  48.3042965  57.4515897  23.0855051  48.6524099
  55.7886159  23.5800252  48.9159135  56.3623560  23.4392577  46.9019719
  57.1768022  23.6023924  46.3266411  56.0832894  22.4713832  46.8304051
  55.6033019  24.0315542  46.5920951  59.4707091  28.5585792  51.3905826
  60.6699553  28.4165616  51.1528418  58.8772219  29.7468055  51.5786386
  57.8832912  29.7818578  51.7639011  59.5493864  31.0376056  51.4902582
  60.1943039  31.0140438  50.6088989  58.5017238  32.1620952  51.2824237
  57.7961291  31.8342856  50.5178722  57.8996928  32.2704557  52.1869112
  59.0150966  33.5493504  50.8662925  60.2375788  33.8065458  50.9325404
  58.1429568  34.3745343  50.5201511  60.4217268  31.2353652  52.7423514
  59.8837764  31.2942341  53.8461910  61.7482136  31.3238659  52.5377485
  62.1102069  31.2730757  51.5967026  62.7458291  31.4499445  53.6059042
  62.5044854  30.6907626  54.3534823  64.1445220  31.1109528  53.0471522
  64.8259700  30.9733649  53.8885678  64.0909163  30.1372404  52.5560031
  64.7482951  32.1518754  52.0710394  64.0955700  32.2615466  51.2052588
  64.7872291  33.1312640  52.5502504  66.1637218  31.8250835  51.5626079
  66.6261073  30.6750701  51.7363655  66.7754356  32.7561625  50.9927553
  62.7227033  32.8086537  54.3345334  63.2689041  32.8895959  55.4342566
  62.0739843  33.8303643  53.7425030  61.6501303  33.6902806  52.8344554
  61.7886281  35.1088184  54.3989981  62.7283856  35.4861703  54.8024079
  61.2425156  36.1365236  53.3845923  60.2946003  35.7806896  52.9818382
  61.0132817  37.0646957  53.9101914  62.2179263  36.4666790  52.2360918
  63.1933245  36.7892694  52.5984781  62.4076162  35.5326812  51.7055602
  61.6620793  37.4824977  51.2207104  61.1256481  38.2494558  51.7767211
  62.4556030  37.9908234  50.6736352  60.6187375  36.9140912  50.3522647
  60.3697002  35.9498511  50.5548639  59.9794224  37.5214880  49.3360766
  60.2487104  38.7848240  48.9752954  60.9214725  39.3308264  49.4990401
  59.7658967  39.2180011  48.2024399  59.0418121  36.8404778  48.6667044
  58.7920905  35.9057448  48.9707032  58.5579543  37.2550746  47.8836175
  60.8127642  34.9476301  55.5772124  60.9691576  35.6528523  56.5714477
  59.8705961  33.9948232  55.4634622  59.8352027  33.4336291  54.6231227
  58.9736677  33.5752848  56.5365889  58.6868842  34.4495388  57.1227759
  57.6777638  32.9257871  55.9709743  57.9546012  32.0927508  55.3252208
  56.7453419  32.3448046  57.0538491  55.8031667  32.0047771  56.6277668
  57.1863116  31.4854356  57.5573842  56.5120877  33.0898686  57.8086823
  56.9034686  33.9219105  55.0863692  55.9816822  33.4865996  54.7024220
  56.6358034  34.8208965  55.6417208  57.4920383  34.2266331  54.2207666
  59.7081883  32.5628774  57.4393822  60.1616800  31.5260453  56.9543228
  59.8140166  32.9011455  58.7319042  59.4046910  33.7685193  59.0532985
  60.5167907  32.1206153  59.7513771  60.6689237  31.1003255  59.3923307
  61.9012471  32.7604571  60.0000230  62.5004577  32.1103127  60.6374905
  62.4483694  32.8655478  59.0620452  61.8127575  34.0290109  60.6260629
  61.4242549  34.6455811  59.9998170  59.6634249  32.0414110  61.0229126
  58.9291461  32.9827976  61.3130418  59.7800601  30.9242301  61.7639371
  60.4135063  30.1996955  61.4604285  59.0494993  30.6470584  63.0105560
  59.2480155  29.6040995  63.2602958  59.6073228  31.5180782  64.1560199
  59.1500684  31.2528320  65.1112879  60.6832678  31.3784733  64.2632850
  59.4271693  32.5796883  63.9878212  57.5207087  30.7765303  62.8496427
  56.8753454  31.4922614  63.6171141  56.9878618  30.1110207  61.8088055
  57.5921040  29.5602506  61.2181332  55.5675654  30.0856001  61.4664581
  55.2140323  31.1166766  61.4547720  55.4057040  29.5044940  60.0416484
  56.0418344  30.0615445  59.3520733  55.7943333  28.4845125  60.0374236
  53.9611595  29.4864752  59.4871896  53.3066658  28.9890274  60.2037150
  53.4018510  30.9073702  59.2638929  52.8032364  30.9837760  58.3557511
  52.7634726  31.2100127  60.0950905  54.1991303  31.6426365  59.1718319
  53.8959495  28.6485556  58.1974294  53.0005538  28.8601633  57.6120947
  54.7618685  28.8227458  57.5580649  53.8715146  27.5843185  58.4320339
  54.7809125  29.3055459  62.5321906  54.9893487  28.1020320  62.6854437
  53.9202123  30.0285415  63.2585009  53.8239844  31.0183830  63.0688830
  53.1269806  29.5236928  64.3752986  53.1870856  28.4347766  64.4401593
  53.6435430  30.1484509  65.6876688  53.6314701  31.2355327  65.5882024
  52.9517920  29.9121880  66.4986098  55.0637665  29.6898418  66.0875336
  55.0544444  28.6139815  66.2647839  55.7555649  29.8512973  65.2629967
  55.6504870  30.3786004  67.3315460  54.9321268  31.1640711  67.9920369
  56.8377898  30.1033347  67.6074426  51.6650110  29.9181651  64.1729882
  51.3986522  31.0141799  63.6821333  50.7502681  29.0456708  64.6213409
  51.0468851  28.1681909  65.0228598  49.3424557  29.3853352  64.7913919
  49.0610374  30.1211172  64.0376178  48.4035962  28.1605997  64.6049300
  47.3898470  28.4902353  64.8397702  48.3598578  27.7114022  63.1331832
  47.6581277  26.8892650  62.9930508  48.0339552  28.5241473  62.4831532
  49.3376998  27.3776204  62.7874626  48.6937558  26.9635065  65.5322051
  48.0489296  26.1258037  65.2824887  49.7240741  26.6202818  65.4400807
  48.5077667  27.1970382  66.5793785  49.1310114  30.0002450  66.1876323
  49.5655100  29.4354924  67.1924350  48.4670331  31.1622119  66.2079223
  48.1271744  31.5402745  65.3331047  48.0042308  31.8465362  67.4132523
  48.7452079  31.7059005  68.2000785  47.8538234  33.3500621  67.0827127
  47.2369832  33.4270526  66.1924731  47.2984892  33.8696938  67.8609921
  49.1685476  34.1158407  66.8269209  49.7086822  33.6131164  66.0230074
  48.8613692  35.5479044  66.3329128  49.4750215  36.3070766  66.8152128
  49.0385382  35.6344689  65.2632330  47.8204602  35.8241215  66.5035281
  50.0853003  34.1116853  68.0684846  50.5279876  35.0847998  68.2773534
  49.5525286  33.8080743  68.9695743  50.9095470  33.4102148  67.9315450
  46.6515429  31.2502401  67.8679019  46.0174700  30.5421583  67.0806645
  46.1869554  31.5943359  69.0952627  46.9506079  32.2482154  70.1622058
  47.0207279  33.3169867  69.9659198  47.9574950  31.8490341  70.2804283
  46.1294413  32.0140384  71.4220925  46.3114650  32.7519140  72.2035066
  46.3602302  31.0282546  71.8288943  44.7041603  32.0215943  70.9009332
  44.3632376  33.0539820  70.8048477  44.0162356  31.5106015  71.5758784
  44.7945353  31.3401488  69.5245984  44.6772422  30.2610641  69.6386754
  43.7486159  31.8975055  68.5431372  43.9099158  33.0228254  68.0662563
  42.7344637  31.0720609  68.2344713  42.6982202  30.1577730  68.6613485
  41.6790173  31.3549578  67.2561855  42.1849262  31.4565021  66.2939615
  40.6393920  30.2097666  67.1480369  40.1816439  30.0587386  68.1280625
  39.8316693  30.4980768  66.4723243  41.1756661  28.8530707  66.6601164
  42.1536302  28.8395689  65.8785807  40.4983275  27.8456461  66.9607057
  40.9366190  32.6740418  67.5089546  40.5994127  32.9964317  68.6481853
  40.6657949  33.3750321  66.3999406  40.9792155  33.0172301  65.5092380
  39.7694583  34.5225031  66.3445767  39.9632623  35.1593096  67.2097122
  40.0681736  35.3282878  65.0635657  39.4909230  36.2520924  65.1132327
  41.1092902  35.6433826  65.0788512  39.7508178  34.6064971  63.7298785
  40.3295780  33.6817011  63.7284788  38.7107492  34.2903973  63.6538567
  40.1665093  35.3801813  62.4671737  41.2493644  35.3830511  62.3481332
  39.7785404  34.8522996  61.5962598  39.5970387  36.7412370  62.4173071
  40.2515743  37.4744277  62.6503813  38.3204185  37.1001585  62.1814742
  37.3712091  36.2113277  61.8525694  37.6073006  35.2329449  61.7667679
  36.4195359  36.5038154  61.6889719  37.9849914  38.3929210  62.2868676
  38.6774836  39.0810782  62.5453638  37.0308178  38.6865075  62.1430322
  38.3020588  34.0697040  66.3820382  37.9987621  32.9158117  66.0726326
  37.4199446  35.0204120  66.7124515  37.7418411  35.9489414  66.9457081
  35.9750704  34.8385051  66.6625574  35.7149684  33.7849329  66.5387484
  35.3009738  35.3501667  67.9664793  35.5556588  36.4033661  68.1007055
  33.7606836  35.2564829  67.9413536  33.3352886  35.5429882  68.9032709
  33.3201346  35.9184877  67.1957852  33.4300720  34.2410691  67.7240708
  35.8403029  34.6024075  69.2017340  35.3593768  34.9507948  70.1154858
  35.6623751  33.5294203  69.1208257  36.9127478  34.7512196  69.3293076
  35.4387728  35.6326026  65.4587601  35.6924702  36.8340675  65.3544295
  34.7075654  34.9350697  64.5763671  34.5432712  33.9510771  64.7367948
  34.0108582  35.5189778  63.4309063  34.5090994  36.4377399  63.1162796
  34.0552353  34.5154538  62.2668912  33.5920994  34.9281964  61.3693352
  35.0801581  34.2504894  62.0100330  33.5308075  33.5907666  62.5142189
  32.5560289  35.8436803  63.7982986  31.9820350  35.1958385  64.6747533
  31.9741041  36.8175514  63.0816651  32.5000384  37.2940781  62.3642556
  30.5486106  37.1346460  63.1547420  30.1927107  37.0258119  64.1819442
  30.2791722  38.5883626  62.6835339  30.6971355  38.7305150  61.6858619
  28.7966023  39.0031166  62.6497888  28.6923131  40.0633455  62.4169316
  28.2458536  38.4576383  61.8852050  28.3088323  38.8229109  63.6083587
  30.9513203  39.4829264  63.5484099  31.8891184  39.2818078  63.5346937
  29.7783831  36.1699280  62.2341451  30.0673025  36.1253168  61.0398108
  28.8357208  35.4023173  62.8035347  28.6644586  35.4734929  63.7968787
  28.0647678  34.3864727  62.0784820  28.7716646  33.7854988  61.5026285
  27.3858204  33.4515784  63.1022378  28.1330439  33.0119161  63.7645928
  26.6917394  34.0073168  63.7343986  26.6822737  32.3959458  62.4763785
  25.9237412  32.7575785  62.0134690  27.0502412  34.9864143  61.0859747
  26.9415035  34.4951939  59.9619464  26.3236160  36.0238239  61.5289535
  26.4915890  36.3871421  62.4568818  25.2508165  36.6765462  60.7833479
  25.2434800  36.3472270  59.7438581  23.8813531  36.3374268  61.4259568
  23.8533292  36.7753460  62.4268502  23.0804428  36.8331478  60.8745800
  23.5469101  34.8345681  61.5892522  24.3912612  34.2067306  61.8695439
  22.9066617  34.8122296  62.4717809  22.6893302  34.1964371  60.4824769
  22.6652636  33.1242994  60.6774399  21.6522397  34.5297545  60.5394305
  23.2978698  34.2685523  59.1397245  24.3065494  34.2100665  59.1276535
  22.6581335  34.3465127  57.9556739  21.3211587  34.4249016  57.8603288
  20.7562033  34.4249334  58.6968952  20.8700804  34.4817878  56.9591882
  23.3824643  34.3453506  56.8300570  24.3890458  34.2778901  56.8683155
  22.9289696  34.4049053  55.9287153  25.5173562  38.1862745  60.8110576
  25.3350604  38.8122786  61.8550931  25.9722229  38.7395234  59.6732470
  26.1065041  38.1657630  58.8551256  26.2579300  40.1686062  59.5144148
  26.9093768  40.4701214  60.3370318  26.9931076  40.4288737  58.1570848
  27.7173817  39.6216092  58.0413608  26.0769774  40.3763215  56.9114156
  26.6536544  40.3951567  55.9904239  25.4746058  39.4680912  56.8964746
  25.4024330  41.2316661  56.8686806  27.8094465  41.7420536  58.1748124
  27.1405056  42.5938434  58.2711779  28.4472907  41.7656270  59.0580701
  28.6868402  41.9469158  56.9293880  29.4464650  42.7076139  57.1051074
  29.1962130  41.0296349  56.6431622  28.0952743  42.2742706  56.0740181
  24.9546404  41.0041816  59.5787814  23.9284910  40.5756725  59.0473078
  25.0310243  42.1888688  60.2088399  25.9012738  42.4718218  60.6324358
  23.9793027  43.2115278  60.1505716  23.0162824  42.7146893  60.2860281
  24.1604325  44.2044886  61.3190642  23.2729979  44.8318842  61.4063832
  24.2545041  43.6702601  62.2644718  25.2760712  45.0618854  61.1554955
  26.0786729  44.5455300  61.2536258  23.9806639  43.9016962  58.7751125
  25.0449905  44.0279950  58.1694356  22.7927819  44.3065534  58.2914018
  21.9613854  44.1968839  58.8549357  22.5844276  44.8486924  56.9395365
  21.5029789  44.9108691  56.8157911  23.1550817  46.2782197  56.7242334
  24.2452739  46.2717602  56.7860744  22.8993155  46.6233305  55.7244533
  22.5986716  47.3328772  57.6879399  21.3902353  47.6314392  57.5574003
  23.3613011  47.7740318  58.5750024  23.0575826  43.8653330  55.8486916
  23.8413822  44.2355766  54.9735847  22.5882130  42.6083992  55.9487040
  21.9708549  42.3717872  56.7114417  22.9058774  41.5251849  55.0183137
  23.9913636  41.4268120  54.9861984  22.3307687  40.2054942  55.5511527
  22.5742886  39.3739348  54.8877425  22.7396257  39.9676752  56.5329139
  21.2449182  40.2494803  55.6417056  22.4270040  41.7932509  53.5835482
  23.1248478  41.4107592  52.6490938  21.2892605  42.4950591  53.4342193
  20.7672008  42.7767980  54.2512393  20.7661663  42.9465088  52.1446776
  20.7217244  42.0770209  51.4843355  19.3340077  43.4835525  52.3074037
  19.2958514  44.2393949  53.0937111  19.0093006  43.9790343  51.3913895
  18.3336178  42.4016866  52.6178103  17.9666547  42.0564287  53.9227219
  17.1048145  41.0581421  53.7768309  16.6285022  40.5582640  54.6075248
  16.8906409  40.7321292  52.5017472  16.2795714  40.0029765  52.1629782
  17.6654553  41.5811152  51.7321199  17.6870616  41.5303197  50.6542906
  21.6743490  43.9714186  51.4505070  21.9041772  43.8235592  50.2525643
  22.2150503  44.9414242  52.2106585  21.9881337  44.9835074  53.1933155
  23.2130734  45.9037638  51.7350070  22.8069790  46.3836562  50.8441734
  23.4417599  46.9853497  52.8118866  22.4964806  47.4863418  53.0258749
  23.7362516  46.4859499  53.7306713  24.5223100  48.0424384  52.4924558
  25.4790093  47.5340231  52.3759123  24.2356036  48.8029964  51.1861872
  24.5697060  49.8360643  51.2427244  24.7581994  48.3468355  50.3456369
  23.1726494  48.8146724  50.9458416  24.7119292  48.9920616  53.6850272
  25.7449388  49.3353556  53.7492318  24.0693830  49.8661097  53.6004676
  24.4707474  48.5112685  54.6338751  24.5361867  45.2233646  51.3483092
  25.0908866  45.5554416  50.3028802  24.9973243  44.2853758  52.1923354
  24.4826040  44.0928226  53.0423732  26.2100809  43.4978130  51.9881489
  27.0455245  44.1982503  51.9201592  26.4384093  42.5951314  53.2089606
  27.3519650  42.0128334  53.1028563  26.5272118  43.1843718  54.1228111
  25.6215490  41.8895314  53.3481543  26.1744215  42.6765843  50.6891058
  27.1594933  42.6940428  49.9545163  25.0275575  42.0328893  50.4086481
  24.2731129  42.0507718  51.0836714  24.7611424  41.2864269  49.1747725
  25.6402645  40.6702977  48.9788029  23.5471933  40.3255971  49.2814054
  22.6436957  40.9163551  49.4485282  23.4125857  39.8056979  48.3313377
  23.5965078  39.2505442  50.3858719  24.6796000  39.0177946  50.9713869
  22.5420913  38.6013328  50.5673200  24.5895794  42.2066763  47.9525257
  25.0963293  41.8636398  46.8840176  23.9117464  43.3577487  48.1289898
  23.5157850  43.5634129  49.0369869  23.6947789  44.3668145  47.0843495
  23.2303776  43.8612972  46.2351594  22.7510248  45.5132317  47.5549213
  23.0852434  45.8745517  48.5273738  22.6124271  46.7322253  46.6187359
  21.8351492  47.4091122  46.9739954  23.5319634  47.3153283  46.5641657
  22.3462912  46.4261849  45.6064850  21.4539634  44.9853668  47.7370239
  21.4712756  44.3974834  48.4999619  25.0078884  44.9990954  46.5882313
  25.1186961  45.2323709  45.3884975  25.9748540  45.2288697  47.4911424
  25.8033653  45.0200442  48.4664770  27.2955076  45.7747045  47.1745017
  27.1546846  46.7217491  46.6495203  28.0612791  46.0467215  48.4796223
  27.9579335  45.2042639  49.1641789  29.1267684  46.1253494  48.2617225
  27.6462054  47.3499276  49.1684240  28.0738064  48.1987150  48.6348555
  26.5649737  47.4713553  49.1221724  28.1347985  47.4676875  50.9068700
  29.8903767  47.0586210  50.7938393  30.2896104  47.0836875  51.8041948
  30.0436824  46.0519642  50.4076679  30.4267916  47.7696963  50.1687018
  28.1504588  44.8857819  46.2598481  28.9778790  45.4348686  45.5380430
  27.9614561  43.5569989  46.2991889  27.2458771  43.1653038  46.8953857
  28.7854383  42.6055828  45.5539623  29.8285696  42.8238185  45.7913633
  28.4847385  41.1329823  45.9569654  27.4602881  40.9030199  45.6627180
  29.3904573  40.1256925  45.2286284  29.2259702  39.1053975  45.5760002
  29.1926801  40.1338120  44.1623718  30.4411332  40.3687708  45.3668784
  28.5566336  40.8948566  47.4827869  27.6732010  41.3459485  47.9274936
  28.4644959  39.8315565  47.7029537  29.7970800  41.4642880  48.1893940
  30.0244775  40.8964737  49.0910958  30.6767520  41.4444246  47.5497569
  29.6340355  42.4995468  48.4903124  28.6022494  42.7635114  44.0277780
  27.4764896  42.7099416  43.5321278  29.7303069  42.9753865  43.3343739
  30.6081591  43.0352657  43.8343849  29.8099022  43.1977817  41.8929101
  30.8034150  42.9012597  41.5549439  29.0966730  42.5595011  41.3668988
  29.5739445  44.6657214  41.4965468  29.6712281  44.9685040  40.3075310
  29.2680766  45.5704212  42.4475143  29.2119551  45.2864282  43.4161222
  28.9981660  46.9827019  42.1681051  28.4425190  47.0461487  41.2330774
  28.1573202  47.6210529  43.2929893  28.6994441  47.5696368  44.2368706
  28.0471005  48.6869455  43.0872015  26.7548305  47.0266182  43.4756751
  26.8448409  45.9536046  43.6408442  26.3155300  47.4444310  44.3828385
  25.8167594  47.2950981  42.2880660  25.8219323  48.3625840  42.0594966
  26.2139528  46.8007385  41.4032090  24.3642649  46.8381843  42.4995877
  23.9641613  47.2401322  43.4313661  23.7424309  47.2271904  41.6922174
  24.2326315  45.3691042  42.4991355  24.7603357  44.9938589  43.2775366
  23.2616955  45.1131564  42.5994499  24.5952906  44.9970858  41.6337207
  30.2864388  47.7926421  42.0205172  31.2178261  47.6075279  42.8033960
  30.2451544  48.7499247  41.0817964  29.4105488  48.8280390  40.5108168
  31.1454274  49.8926463  41.0165962  32.1675878  49.5261946  41.0971824
  30.9691881  50.5916798  39.6600710  31.6533741  51.4334292  39.5651362
  31.1754176  49.9066084  38.8375580  29.9544672  50.9703365  39.5277287
  30.8296632  50.8569551  42.1713254  29.6562981  51.0856398  42.4673842
  31.8800068  51.3813520  42.8142314  32.8212235  51.1593607  42.5123110
  31.7660811  52.2357283  43.9934766  30.7764431  52.6916954  44.0137381
  31.9973715  51.4361000  45.3129201  31.8690393  52.1460129  46.1307516
  30.9253571  50.3610445  45.5549342  31.0205347  49.9330120  46.5535789
  29.9226432  50.7748572  45.4812595  31.0021191  49.5445445  44.8375053
  33.4085554  50.8286362  45.4722717  33.4803484  50.2699653  46.4057954
  33.6374696  50.1373271  44.6623879  34.1906671  51.5874082  45.5014148
  32.7920120  53.3758874  43.9408268  33.8261056  53.2354961  43.2924134
  32.4982343  54.4622359  44.6705442  31.6157492  54.5061223  45.1654886
  33.4282378  55.5577345  44.9342682  34.3748158  55.3887832  44.4164357
  32.8648764  56.8962516  44.4174490  31.9834742  57.1908777  44.9893183
  33.6081967  57.6767814  44.5798318  32.5040801  56.8156853  42.9248620
  33.1620357  56.1010567  42.4334380  31.5019217  56.4094252  42.8279851
  32.5819100  58.1525581  42.1855003  33.5748443  58.3269920  41.4453536
  31.6343106  58.9550456  42.3255551  33.7018853  55.5740381  46.4373145
  32.7851794  55.8254403  47.2228362  34.9523982  55.2440993  46.7896266
  35.6409587  55.0623557  46.0695831  35.4159917  55.0759243  48.1571438
  34.5488219  54.9830909  48.8120168  36.2149026  53.7625489  48.2508480
  35.7146465  52.9916450  47.6625590  37.2067936  53.8765964  47.8109601
  36.3656957  53.2075347  49.6461407  36.8379817  51.9126789  49.8724690
  36.8695416  51.7859009  51.1923809  37.2145855  50.8960461  51.6981240
  36.4348104  52.8687345  51.8287079  36.3701932  52.9887326  52.8349057
  36.0931076  53.7961330  50.8660344  35.7100704  54.7692201  51.1305814
  36.2607744  56.2883632  48.5649524  37.3408993  56.5024079  48.0138289
  35.7424557  57.0344819  49.5467374  34.8504055  56.7642304  49.9464618
  36.3810186  58.1800700  50.1729341  36.9078750  58.7380675  49.3967143
  35.2774735  59.0791754  50.7687046  34.4015201  59.0651956  50.1189784
  34.9377184  58.6820840  51.7202622  35.7092243  60.5350321  50.9656425
  35.0717085  61.0121754  51.7101295  36.7217962  60.5749864  51.3676759
  35.6463882  61.5113745  49.4398466  33.8993993  61.9877057  49.4471480
  33.6712822  62.5811969  48.5616381  33.2586598  61.1052920  49.4451455
  33.6690875  62.5818222  50.3317355  37.3707890  57.7226134  51.2600942
  37.0268015  56.8832283  52.0922517  38.5694456  58.3153947  51.2371655
  38.7737594  58.9751361  50.4951876  39.6397487  58.1419323  52.2160537
  39.2829149  57.5970193  53.0920990  40.8142615  57.3772365  51.5664814
  41.0701758  57.8308489  50.6070427  41.7079193  57.4805837  52.1848382
  40.5911416  55.8909202  51.3625173  40.0386568  55.4058794  50.1577094
  39.8217478  56.0846892  49.3447262  39.7883308  54.0490509  50.0097967
  39.3865096  53.6732071  49.0800987  40.0459291  53.1728267  51.0559364
  39.8399745  52.1206857  50.9320171  40.5414088  53.6432530  52.2644644
  40.7195394  52.9552470  53.0782643  40.8048171  54.9950193  52.4316704
  41.1815024  55.3560575  53.3774302  40.1309125  59.5178611  52.6822640
  40.0753710  60.4733012  51.9102956  40.6643365  59.5835386  53.9119746
  40.6801648  58.7630351  54.5001280  41.4250406  60.7384563  54.3927495
  40.9568207  61.6514905  54.0187501  41.4001854  60.7973425  55.9302461
  41.7286948  59.8386073  56.3372821  42.1246213  61.5378846  56.2762490
  40.0027252  61.1442585  56.4898267  39.6370477  62.0417936  55.9908119
  39.2998938  60.3471406  56.2424058  39.9402158  61.3805243  58.0090024
  40.9269830  61.0788281  58.7177280  38.8784812  61.8820371  58.4407427
  42.8677189  60.6982167  53.8634337  43.4541550  59.6198655  53.7610790
  43.3963499  61.8871919  53.5419292  42.8492796  62.7256804  53.6831458
  44.7133761  62.0918931  52.9292553  45.2023581  61.1318264  52.7578972
  44.6065885  62.8683846  51.5770591  44.8131898  63.9335543  51.7069647
  45.5523335  62.2997887  50.5051883  45.5045623  62.8885795  49.5882099
  46.5893937  62.2958791  50.8365019  45.2895522  61.2724874  50.2499879
  43.3114242  62.7824466  51.0166370  42.6906392  63.2172071  51.6093387
  45.6342428  62.9107409  53.8585533  45.1640664  63.3593781  54.9042611
  46.9045572  63.1010564  53.4372561  47.1814314  62.6390995  52.5832429
  47.9247241  64.0442585  53.9383434  48.8875921  63.5618822  53.7699740
  47.8817760  65.3462514  53.0834738  46.9410633  65.8672557  53.2694504
  48.6667867  66.0270111  53.4150630  48.0052600  65.1729210  51.5523719
  47.1543178  64.6124060  51.1669936  47.9324362  66.1548152  51.0805093
  49.3181469  64.5226029  51.0959636  50.3572206  65.2155556  51.1670988
  49.2596782  63.3462511  50.6745186  47.8581294  64.3082924  55.4623402
  48.0294933  63.3696599  56.2391737  47.5618197  65.5628880  55.8443616
  47.4932884  66.2773869  55.1342927  47.1142118  65.9700879  57.1779420
  47.2994639  65.1611325  57.8875376  47.9031774  67.2219912  57.6413655
  48.9558240  67.0944511  57.3831068  47.5904226  68.0956614  57.0649578
  47.8175788  67.5250200  59.1453560  48.4922514  66.7971425  59.9082710
  46.9880320  68.3830434  59.5187953  45.5849979  66.2224598  57.1710559
  44.9800046  66.2851179  58.2406480  44.9740657  66.3413421  55.9800254
  45.5072150  66.2278646  55.1291954  43.5434991  66.5616925  55.8248681
  42.9830076  65.8344228  56.4150190  43.2830678  67.5600892  56.1802843
  43.1528576  66.4168130  54.3496901  43.9722667  66.0600815  53.4997241
  41.8667963  66.7013287  54.0803663  41.2875297  66.9913286  54.8540143
  41.1527621  66.5924286  52.8013632  40.1979963  67.0830082  53.0011183
  41.8401154  67.4051835  51.6720126  41.0902020  67.7078428  50.9396150
  42.2732675  68.3274440  52.0615827  42.8310979  66.6809012  50.9693426
  43.5161877  66.4282935  51.5983055  40.8233550  65.1401587  52.4118327
  41.4756678  64.1981699  52.8648793  39.7808777  65.0051523  51.5802731
  39.3226589  65.8244272  51.2094631  39.2130132  63.7263673  51.1765294
  39.5148131  62.9406013  51.8675008  37.6699036  63.8288391  51.1973714
  37.3228644  64.3822649  50.3240394  37.2749996  62.8255101  51.1074010
  37.0331856  64.4924984  52.4330540  37.3920198  65.5185574  52.5270641
  35.9593085  64.5799421  52.2651924  37.2624371  63.7377058  53.7503539
  36.7009567  62.8017925  53.7220876  38.3120382  63.4606723  53.8473535
  36.8341735  64.5736588  54.9663991  37.4426436  65.4763003  55.0377810
  35.7965195  64.8925784  54.8589678  36.9569834  63.8197152  56.2263625
  36.3676690  62.9993226  56.1907320  37.9144087  63.5258329  56.3669824
  36.6727119  64.3977843  57.0043675  39.7074375  63.3827640  49.7612869
  39.5217997  64.1908911  48.8514061  40.2921210  62.1851882  49.5997088
  40.3921322  61.5714695  50.3985830  40.6635042  61.6012591  48.3088664
  40.5871509  62.3603717  47.5289374  42.1187645  61.0634867  48.3263118
  42.7720222  61.8745454  48.6432963  42.2210471  60.3004379  49.1004802
  42.6980210  60.5382136  46.9967757  42.1683672  60.8879100  45.9177079
  43.7576009  59.8785934  47.0737539  39.6496804  60.4860280  48.0097762
  39.3748342  59.6736274  48.8913332  39.1134571  60.4767734  46.7816850
  39.4344106  61.1398161  46.0892478  38.0457953  59.5742423  46.3665983
  37.7535737  58.9302864  47.1958059  36.8175913  60.4083562  45.9917076
  36.5599174  61.0512050  46.8323238  37.0630640  61.0876123  45.1732436
  35.6079289  59.5489561  45.5926383  35.7311742  59.1462089  44.5855945
  35.5252830  58.6855303  46.2574500  34.3270594  60.3689869  45.6636916
  33.6373675  60.2376249  46.6981355  34.0584085  61.1116462  44.6936128
  38.5052101  58.6884602  45.2090310  38.8654198  59.2061605  44.1501276
  38.4757308  57.3682059  45.4387623  38.1444857  57.0211843  46.3308759
  38.9173480  56.3601535  44.4837467  39.3683458  56.8276962  43.6077252
  39.9983519  55.4623482  45.1158932  39.7081425  55.1677614  46.1261621
  40.0715756  54.5353836  44.5465524  41.3962597  56.0130164  45.1534085
  41.7649147  57.3165382  45.1462999  41.1003792  58.1628473  45.1219816
  43.1366995  57.4163690  45.1593772  43.6099682  58.3120581  45.1966823
  43.7360414  56.1785487  45.2075883  45.0761096  55.7561234  45.2406809
  45.8784642  56.4772671  45.2085431  45.3578553  54.3807959  45.3361515
  46.3809159  54.0380850  45.3778332  44.3006166  53.4545607  45.4061911
  44.5137466  52.4038845  45.5221404  42.9629600  53.8899426  45.3469774
  42.1662205  53.1679245  45.4044668  42.6429132  55.2609817  45.2420919
  37.7348482  55.5306262  43.9806447  37.0471967  54.8855055  44.7720787
  37.5784754  55.5279721  42.6468743  38.1809107  56.1047472  42.0818848
  36.6908813  54.6465992  41.9003454  35.7077732  54.6984511  42.3674406
  36.5938803  55.1789696  40.4533065  36.3107418  56.2321809  40.4812265
  37.5854034  55.1571416  40.0099969  35.6113770  54.4509673  39.5108549
  35.6837378  54.8177806  38.4863624  35.9322574  53.4096162  39.4702512
  34.1640786  54.4921447  40.0235945  34.0805273  53.7623365  40.8263429
  33.9187335  55.4565692  40.4630124  33.1837785  53.9930102  39.0433448
  33.3395650  53.0426478  38.7378504  32.1124767  54.6400176  38.5420466
  31.8352128  55.9194347  38.8405926  32.4471026  56.4397062  39.4559805
  31.0252884  56.3795096  38.4516291  31.2895531  53.9791655  37.7168519
  31.4684691  53.0157675  37.4726445  30.4750115  54.4353672  37.3319726
  37.2284417  53.2071439  41.9497239  38.4192346  52.9923597  41.7132390
  36.3402928  52.2575254  42.2585287  35.3774585  52.5066314  42.4539903
  36.6976470  50.8560555  42.3865254  37.4069023  50.5648304  41.6110244
  37.1461977  50.6926408  43.3664396  35.4607225  49.9841606  42.2138775
  34.4389138  50.4253900  41.6891943  35.5954718  48.7197290  42.6381385
  36.4740600  48.4275499  43.0475052  34.5721911  47.6907731  42.5333373
  33.5960561  48.1703037  42.5797030  34.7187098  46.9616258  41.1820910
  34.6570259  47.7030561  40.3841027  35.7180692  46.5297646  41.1063100
  33.6686906  45.8702826  40.9039119  33.4549976  45.2841661  41.7957043
  32.7232534  46.3283651  40.6100974  34.1638762  44.6828803  39.6305098
  34.3457701  45.7860817  38.2049336  34.6256198  45.2107675  37.3226844
  33.4091043  46.3042661  38.0015394  35.1260717  46.5255579  38.3826782
  34.7044698  46.7261505  43.7134088  35.7854821  46.1732410  43.9194896
  33.5850246  46.4974114  44.4176955  32.7304828  46.9737036  44.1584560
  33.4557652  45.4670915  45.4469336  34.3584214  45.4553716  46.0613401
  32.2311619  45.7297544  46.3619827  31.3534974  45.7604189  45.7235239
  32.0030741  44.6384405  47.4312418  31.1732546  44.8963897  48.0900595
  31.7635229  43.6711112  46.9915565  32.8878989  44.5096877  48.0545547
  32.3189178  47.1048244  47.0395182  31.4656743  47.2865065  47.6937934
  33.2243107  47.1741602  47.6374174  32.3454317  47.9124511  46.3087699
  33.2757055  44.1060047  44.7512740  32.3629924  43.9507141  43.9411576
  34.1786187  43.1680469  45.0512090  34.8768505  43.3618812  45.7575075
  34.3282323  41.9050697  44.3315915  34.0108452  42.0304404  43.2946881
  35.8186277  41.5074347  44.3492835  36.1117606  41.3522999  45.3871006
  35.9574856  40.5443730  43.8549237  36.7666047  42.5506290  43.7179308
  36.5461402  43.5309825  44.1393704  38.2287318  42.2647142  44.1007440
  38.8393199  42.0244132  43.2372629  38.6817566  43.1243377  44.5939224
  38.3177748  41.4189476  44.7817434  36.5621203  42.6607205  42.1957600
  37.3938296  43.1670840  41.7108057  36.4501962  41.6819304  41.7313163
  35.6670178  43.2410114  41.9689717  33.4839190  40.7847411  44.9514051
  32.8620351  40.0224385  44.2132038  33.4989309  40.7013547  46.2900874
  34.0076353  41.3930323  46.8245450  32.9361275  39.6063460  47.0756270
  31.8862259  39.4715273  46.8181073  33.7027268  38.2973170  46.7848288
  33.3355445  37.4715238  47.3947966  33.5983835  37.9873522  45.7456006
  34.7685129  38.4085416  46.9909189  33.0254648  39.9423632  48.5662675
  33.7355520  40.8706116  48.9548202  32.3414537  39.1294319  49.3845960
  31.7749384  38.3915173  48.9909256  32.6135966  39.0279848  50.8151612
  32.6886326  40.0370080  51.2239702  31.4513581  38.2850296  51.5007765
  30.5060307  38.6152086  51.0698718  31.5066291  37.2194146  51.2715544
  31.4112154  38.4850203  53.0306690  30.8430616  37.6355016  53.4134617
  32.3876605  38.4017618  53.5098223  30.6820481  39.7762136  53.4604806
  30.9618929  40.1278577  54.4506777  30.9991871  40.5718692  52.7883727
  29.2264159  39.6999494  53.2260930  28.9166434  40.1047160  52.3540529
  28.3074730  39.0581454  53.9714799  28.6147161  38.4712389  55.1373052
  29.5613440  38.5206587  55.4926182  27.9138102  37.9777753  55.6687574
  27.0452945  38.9894858  53.5274167  26.7819406  39.3867750  52.6348972
  26.3378378  38.5079417  54.0620327  33.9374142  38.2711227  51.0065792
  34.1493404  37.2572176  50.3370139  34.7948026  38.7611885  51.9112613
  34.5521874  39.5800861  52.4554621  36.0586675  38.1084753  52.2458145
  36.6174982  37.9916306  51.3201906  36.8608136  39.0518817  53.1465365
  37.8423768  38.6296907  53.3631778  37.0198164  40.0186735  52.6672999
  36.3578144  39.2271843  54.0974296  35.7970679  36.7732887  52.9829817
  35.0002990  36.7751822  53.9245628  36.4637963  35.6675522  52.5668880
  37.3106416  35.5688331  51.3797665  38.2595713  36.0548367  51.6030105
  36.8698792  36.0240213  50.4931560  37.5033186  34.0785300  51.1540979
  38.4075115  33.8359444  50.5961343  36.6489290  33.6804476  50.6034993
  37.4946017  33.5225238  52.5632676  38.5026882  33.6123259  52.9695522
  37.2266276  32.4660994  52.5906799  36.5079230  34.4122722  53.3461896
  35.5089646  33.9721287  53.3380803  37.0134188  34.6170224  54.7827283
  37.9099665  35.4377801  54.9853366  36.4407153  33.8532085  55.7308686
  35.7038226  33.2228064  55.4495264  36.8130769  33.7646835  57.1530539
  36.2662010  32.9074855  57.5462525  38.3409519  33.5044812  57.3804255
  38.9102757  34.3317848  56.9573201  38.7688051  33.4501261  58.8627366
  39.8381421  33.2598591  58.9490092  38.5930952  34.3897748  59.3848050
  38.2440559  32.6606802  59.4017640  38.8077427  32.2344114  56.6441545
  39.8862062  32.1085652  56.7247108  38.3317842  31.3402625  57.0474699
  38.5878913  32.2727415  55.5776756  36.3766043  34.9945578  57.9812169
  35.6986217  34.8337416  58.9963128  36.7846097  36.1896003  57.5337495
  37.3169163  36.2211451  56.6730797  36.5203710  37.4805231  58.1566503
  36.3783573  37.3526826  59.2308467  37.7577001  38.3824039  57.9465989
  37.8999872  38.5874578  56.8842354  37.5786695  39.3414686  58.4230933
  39.0563765  37.7847862  58.5243201  38.9372946  37.6055197  59.5903619
  39.2505196  36.8120553  58.0727627  40.5689633  38.7550078  58.2806279
  40.2098309  40.2345143  59.2542256  41.0953003  40.8678921  59.3114136
  39.4184528  40.8025918  58.7726962  39.8995758  39.9723483  60.2642542
  35.2219357  38.0415531  57.5579700  35.2620512  38.8117675  56.5999743
  34.0876751  37.5767575  58.1075834  34.1606410  36.9306454  58.8811550
  32.7464117  37.7039982  57.5285140  32.7996663  37.4040476  56.4788652
  31.7870017  36.7606176  58.2939991  32.3151160  35.8414461  58.5531073
  31.4922785  37.2166215  59.2387370  30.5577714  36.3018350  57.4937008
  30.6089148  36.1540124  56.2752219  29.4429441  36.0601518  58.1845665
  29.4409743  36.1556983  59.1926121  28.6137223  35.7251538  57.7161259
  32.1589866  39.1308458  57.4783849  31.1747800  39.3215960  56.7684605
  32.7425509  40.1001181  58.2010902  33.5481783  39.8834261  58.7682649
  32.3380395  41.5128603  58.1428583  31.3021654  41.5826843  57.8166321
  32.4206915  42.1908462  59.5374327  32.0104718  43.1987294  59.4565606
  31.6066068  41.4527599  60.6095052  31.6044418  42.0039984  61.5502402
  30.5688903  41.3280506  60.2999344  32.0155339  40.4624171  60.8093675
  33.7528279  42.3325032  59.9951442  34.0633361  41.4767726  60.2995498
  33.1762736  42.3315526  57.1341301  32.8707984  43.5051207  56.9240641
  34.1929671  41.7016122  56.5240428  34.3522260  40.7208859  56.7137413
  35.1089369  42.3072905  55.5637627  35.0549044  43.3931323  55.6387436
  36.5514746  41.8810399  55.8961367  36.6515544  40.8004322  55.8196575
  37.2236040  42.3004972  55.1461530  37.0808328  42.2889014  57.2398457
  36.6714731  41.8079352  58.4369297  35.9107979  41.0529275  58.5631581
  37.3630178  42.4316590  59.4530092  37.1969868  42.2372961  60.4303555
  38.2621477  43.3543384  58.9631031  39.1664849  44.2396069  59.5750605
  39.2581709  44.2710149  60.6504401  39.9329495  45.1027576  58.7704954
  40.6208463  45.7990053  59.2263706  39.7941324  45.0644374  57.3691252
  40.3773708  45.7303304  56.7504003  38.8928722  44.1615139  56.7693676
  38.7901035  44.1457251  55.6962715  38.0991148  43.2883378  57.5450780
  34.7339510  41.9072246  54.1294479  34.0839904  40.8840150  53.9115092
  35.1560078  42.7550053  53.1817148  35.6781845  43.5778756  53.4552453
  34.8365750  42.6642244  51.7626854  34.3612294  41.7122563  51.5256872
  33.8929313  43.8220800  51.3742746  34.3456239  44.7650853  51.6800007
  33.7927329  43.8744149  50.2891136  32.5017622  43.7780485  51.9715182
  32.2974405  44.1728522  53.3103082  33.1174611  44.5543856  53.9001357
  31.0391279  44.0709124  53.8799148  30.8935858  44.3698588  54.9063039
  29.9762599  43.5807048  53.1350518  29.0009156  43.5203795  53.5917064
  30.1689262  43.1547677  51.8265250  29.3420553  42.7521353  51.2628108
  31.4274239  43.2270206  51.2436649  31.5744820  42.8788447  50.2320457
  36.1175216  42.7990114  50.9442440  36.8985115  43.7153853  51.1984657
  36.2539545  41.9456052  49.9201552  35.5394152  41.2464025  49.7650897
  37.1942871  42.1337041  48.8198469  38.1712295  42.3738549  49.2333636
  37.2793401  40.8367609  47.9876851  36.2758856  40.5174786  47.7029834
  37.7915647  41.0585111  47.0528221  38.0238335  39.6429740  48.5767077
  37.8438979  38.3758004  47.9820050  37.1527853  38.2572875  47.1602854
  38.5858367  37.2646030  48.4246293  38.4485045  36.3049571  47.9476582
  39.5161491  37.4101979  49.4714444  40.2637269  36.3460635  49.8840308
  40.0806088  35.5400988  49.3957577  39.6757672  38.6614025  50.0934085
  40.3810640  38.7767400  50.9014633  38.9371870  39.7731060  49.6469811
  39.1077089  40.7204266  50.1284828  36.7571114  43.3168198  47.9420476
  35.5851349  43.4144484  47.5813679  37.7264308  44.1800748  47.6203323
  38.6625392  44.0314785  47.9757604  37.5601924  45.3811052  46.8077483
  36.8272033  45.1548232  46.0338326  37.0505302  46.6058006  47.6410565
  36.0365939  46.3480420  47.9505830  37.8573196  46.8549799  48.9309793
  37.3482745  47.5784411  49.5653356  37.9744396  45.9524721  49.5311447
  38.8497118  47.2468411  48.7154600  36.9382122  47.9219946  46.8235787
  37.9294542  48.3401142  46.6470873  36.5302862  47.7051376  45.8391822
  36.0564095  49.0083288  47.4531381  36.0720650  49.9110485  46.8416768
  35.0212377  48.6803326  47.5234225  36.3952985  49.2890926  48.4492314
  38.8902296  45.6930181  46.1038255  39.9554579  45.3752534  46.6262270
  38.7956273  46.2890551  44.9108610  37.8845967  46.5108309  44.5339421
  39.9307064  46.7306774  44.1085673  40.8061696  46.8789278  44.7457563
  40.2487192  45.6792427  43.0089111  40.3708120  44.7046303  43.4826558
  39.1789531  45.5593702  41.9054741  39.4314393  44.7717205  41.1998201
  38.2021249  45.3268399  42.3276439  39.0787920  46.4763195  41.3229959
  41.4713983  45.9812083  42.3739831  42.1750158  45.8999995  43.0258178
  39.5888023  48.0953367  43.4805264  38.4120599  48.4556238  43.4450894
  40.6079381  48.8347912  43.0159414  41.5509829  48.4730808  43.0409648
  40.4525323  50.1910317  42.4817967  39.4034571  50.4666266  42.4339769
  41.1415042  51.1938815  43.4277413  42.2195405  51.0262111  43.4358300
  40.9960291  52.2144152  43.0685631  40.6172584  51.1025122  44.8497329
  41.3429116  50.3788272  45.8165164  42.2917228  49.9303564  45.5608383
  40.8195204  50.2096171  47.1103165  41.3689389  49.6498924  47.8502096
  39.5694270  50.7601153  47.4419250  39.0650471  50.5513558  48.6886143
  38.2386033  51.0153580  48.8635273  38.8500068  51.5053228  46.4869284
  37.8873335  51.9257405  46.7358342  39.3753393  51.6799845  45.1924131
  38.8106865  52.2329048  44.4557779  40.9969168  50.2787973  41.0534453
  41.8696342  49.4961025  40.6834559  40.4908106  51.2518012  40.2745480
  39.7662345  51.8631146  40.6281797  40.9883039  51.5347883  38.9220105
  41.0158471  50.5866431  38.3818189  39.9969478  52.4679555  38.1791626
  40.1545715  52.3421450  37.1070784  38.9799179  52.1179234  38.3656076
  40.0842886  53.9755856  38.5321528  39.8973700  54.1074236  39.5986265
  41.0913149  54.3428700  38.3368033  39.1482887  54.9128728  37.7556490
  38.3020518  54.4266836  36.9722914  39.2943294  56.1357471  37.9808524
  42.4253761  52.1005881  38.9532665  43.2065013  51.8129233  38.0476577
  42.7308713  52.8825369  40.0044553  42.0209112  53.0525109  40.7011421
  44.0087021  53.5589177  40.2240170  44.4129192  53.8686843  39.2586014
  43.7664626  54.8233832  41.0768569  43.4067141  54.5358979  42.0671539
  44.7144333  55.3400598  41.2362868  42.7635844  55.8069401  40.4449194
  43.0841007  56.0637581  39.4345636  41.7993330  55.3143091  40.3476726
  42.5752737  57.0868579  41.2725023  42.3310706  56.8230530  42.3025168
  43.5274509  57.6150970  41.3259623  41.5089158  58.0460022  40.7114123
  41.5548390  58.9914321  41.2527518  41.7097031  58.2698741  39.6632478
  40.1376483  57.5206874  40.8443626  39.9450139  57.3326033  41.8169310
  39.4834441  58.2069240  40.4962790  40.0461240  56.6754101  40.2952773
  45.0564473  52.6498559  40.8926072  46.2359491  52.9977520  40.8638179
  44.6228010  51.5119080  41.4609702  43.6393124  51.2827005  41.4304396
  45.4947251  50.5043490  42.0550536  46.4017194  50.4683257  41.4544850
  45.9431956  50.8758979  43.4910424  46.2507870  51.9212414  43.5118658
  45.0851933  50.8209160  44.1601006  47.0882763  50.0366545  44.0905443
  47.6472887  49.1577930  43.3944382  47.4168084  50.3174946  45.2618225
  44.7527266  49.1532723  41.9838159  43.9917615  48.8443480  42.9059177
  44.9392034  48.3975689  40.8741480  45.7678157  48.7592448  39.7198434
  46.8170442  48.9024093  39.9818235  45.3853014  49.6835864  39.2815735
  45.6203914  47.6110451  38.7318912  46.3958401  46.8669703  38.9192996
  45.6994942  47.9276514  37.6911567  44.2651058  47.0285405  39.0874800
  44.1262401  46.0199057  38.6999221  43.4777699  47.6448495  38.6503846
  44.2034366  47.1474154  40.6201710  43.1606242  47.2485608  40.9122617
  44.7785316  45.9303730  41.3746606  45.0763974  44.9135409  40.7524640
  44.8988334  46.0538924  42.7068623  44.6432367  46.9299567  43.1412431
  45.2401607  44.9703954  43.6266041  45.3328372  44.0415322  43.0718229
  46.5685235  45.2347876  44.3957556  46.7774830  44.3438715  44.9910079
  47.7635769  45.3572133  43.4359226  48.7015798  45.4762499  43.9782573
  47.8559969  44.4651509  42.8156080  47.6607669  46.2157503  42.7715482
  46.5227472  46.4069978  45.3932474  47.5088785  46.6147499  45.8084631
  46.1702924  47.3169599  44.9101929  45.8606673  46.1998502  46.2340031
  44.0956557  44.7635052  44.6335072  43.2178612  45.6158816  44.7658567
  44.1157403  43.5980821  45.2928391  44.8564521  42.9379130  45.0915713
  43.1017733  43.1418887  46.2316998  42.1285466  43.4382401  45.8363384
  43.1631300  41.6007026  46.2921622  43.1071614  41.2021991  45.2770330
  44.1417323  41.3074515  46.6740147  42.0753497  40.9193000  47.1484856
  42.1691410  41.2705222  48.1757354  40.6525612  41.2565657  46.6710438
  40.0308118  40.3652152  46.6007441  40.1622232  41.9438615  47.3615437
  40.6469441  41.7201371  45.6844370  42.3031694  39.3987934  47.1738563
  41.5706025  38.8958436  47.8057157  42.2298744  38.9769317  46.1713442
  43.2923587  39.1514761  47.5556582  43.3028698  43.7915531  47.6074649
  44.2888725  43.5002518  48.2842944  42.3337739  44.6324326  47.9831761
  41.5659436  44.8084433  47.3469404  42.1836591  45.2500958  49.2956363
  43.1097739  45.1707369  49.8594398  41.8332210  46.7406950  49.1135643
  41.0445259  46.8703298  48.3762150  41.4176993  47.1318909  50.0431801
  42.9901532  47.6467606  48.7465645  43.3985435  47.7899134  47.4047975
  42.9008110  47.2305272  46.6291749  44.4262910  48.6948960  47.0689769
  44.7238521  48.8124480  46.0379565  45.0423707  49.4615789  48.0792482
  46.0309879  50.3502785  47.7787501  46.3468748  50.3049445  46.8673933
  44.6386648  49.3150147  49.4189133  45.1087680  49.8997772  50.1969157
  43.6219939  48.4030134  49.7522752  43.3124776  48.3036491  50.7804174
  41.0699793  44.5484868  50.0856428  40.1960387  43.9069922  49.4987915
  41.1166500  44.7322936  51.4118554  41.8874089  45.2538526  51.8111648
  40.0934796  44.3126723  52.3598145  39.1894263  44.0417430  51.8256666
  40.5797877  43.0997640  53.1718611  41.6593399  43.1525775  53.3126546
  40.1518061  43.1238348  54.1733437  40.2033368  41.7632779  52.5319090
  39.1242639  41.7045580  52.3865455  40.6578964  41.6968265  51.5437866
  40.7238283  40.3197417  53.4880642  39.6618537  40.4516001  54.9450286
  39.7662672  39.5654555  55.5669149  39.9116237  41.3249019  55.5458239
  38.6242273  40.5281369  54.6344507  39.7520341  45.4729551  53.2957636
  40.6545932  46.0570782  53.8963077  38.4433980  45.7326678  53.4360020
  37.7722847  45.1981815  52.9010474  37.8696294  46.7146670  54.3552513
  38.5319099  46.8472669  55.2130716  37.6814113  48.0660066  53.6331882
  37.0641527  47.9181007  52.7473543  37.1292836  48.7575601  54.2723179
  38.9591844  48.7694210  53.2226116  39.3265996  48.8355701  51.8635971
  38.6994596  48.3910469  51.1088836  40.5140803  49.4818228  51.4811063
  40.7924921  49.5313456  50.4388457  41.3392061  50.0708372  52.4553966
  42.4840652  50.7050772  52.0725832  43.0558149  50.9383551  52.8131085
  40.9793961  50.0049618  53.8161678  41.6102309  50.4542269  54.5695165
  39.7902491  49.3561775  54.2000053  39.5171329  49.3103988  55.2432339
  36.5181321  46.2082978  54.8749834  35.8327342  45.4633932  54.1710936
  36.1371629  46.6763195  56.0756728  36.7559772  47.2911690  56.5848672
  34.7988971  46.5220402  56.6528995  34.4021667  45.5393918  56.3968388
  34.8752055  46.6328713  58.1911997  35.3276598  47.5858544  58.4730639
  33.8648103  46.6432768  58.6052797  35.6511715  45.4789826  58.8369904
  35.1878904  44.5226566  58.5911346  36.6576581  45.4622312  58.4254506
  35.7784535  45.6423699  60.3507846  36.4805933  46.5320073  60.8247307
  35.1270243  44.7665304  61.1164159  34.5670705  44.0341510  60.6974610
  35.1735760  44.8469276  62.1211204  33.8617072  47.5785733  56.0508205
  33.5413405  48.5639102  56.7144268  33.4886973  47.3712028  54.7777341
  33.8129347  46.5368431  54.3106549  32.8220802  48.3537947  53.9214719
  33.4313502  49.2539572  53.9453753  32.7929863  47.8329742  52.4720567
  32.3939142  46.8201663  52.4704875  32.1056966  48.4381179  51.8830762
  34.1498029  47.8495552  51.7443241  34.8466639  47.2395765  52.3182376
  34.0276138  47.2038052  50.3525185  34.8397908  46.4994973  50.1737785
  33.0899921  46.6607006  50.2252672  34.0689344  47.9525702  49.5628543
  34.7286980  49.2728872  51.6411758  35.3229855  49.4087274  50.7384246
  33.9456130  50.0317634  51.6325259  35.3747281  49.4927114  52.4891554
  31.4283618  48.8181446  54.3782456  30.9967898  49.8695995  53.9088384
  30.7657413  48.0918309  55.2982492  31.1711298  47.2399597  55.6575076
  29.5392782  48.5698286  55.9452974  28.8645886  48.9129569  55.1592936
  28.8440182  47.4471690  56.7421807  29.5168379  47.0935180  57.5253957
  27.9855888  47.8741197  57.2622866  28.3483438  46.2389768  55.9204116
  29.2162372  45.7398453  55.4924000  27.6642760  45.2384222  56.8604386
  27.1549129  44.4467785  56.3102536  28.3906195  44.7713319  57.5241055
  26.9233830  45.7348207  57.4864841  27.4138264  46.6156651  54.7534981
  26.5244081  45.9846719  54.7107573  27.0604414  47.6427732  54.8266072
  27.9266961  46.5081836  53.7982613  29.7916950  49.7790058  56.8636988
  28.9391229  50.6618065  56.9077297  30.9543048  49.8210364  57.5391793
  31.6211747  49.0678993  57.4341317  31.3966477  50.9448087  58.3738725
  30.5674474  51.1904989  59.0415971  32.6244598  50.6288195  59.2685821
  33.5074477  50.5010266  58.6388065  32.8238919  51.4857979  59.9145177
  32.5215718  49.3873639  60.1778397  31.3925529  48.9067290  60.4294336
  33.5845660  49.0057114  60.7147444  31.6654101  52.1969775  57.5281201
  31.1465870  53.2594981  57.8610911  32.3988285  52.0260339  56.4123846
  32.8131645  51.1221480  56.2275470  32.6533994  53.0559426  55.3985696
  33.1420196  53.8831175  55.9186004  33.6118190  52.5893012  54.2741570
  33.1423399  51.7871122  53.7015209  33.7844409  53.4055579  53.5681459
  34.9702678  52.0692143  54.7745722  35.0348186  50.8963532  55.1987246
  35.9077998  52.8941704  54.8338185  31.3564251  53.6223275  54.7887452
  31.2485925  54.8376744  54.6478165  30.3824507  52.7456172  54.4905942
  30.5517301  51.7575145  54.6261061  29.0610381  53.1076082  53.9734461
  29.2160899  53.7377143  53.0969878  28.3285019  51.8283778  53.5136218
  28.9719268  51.2689807  52.8349252  28.1515780  51.1669908  54.3621318
  27.0091848  52.0624214  52.8001295  26.9756889  52.1305281  51.3912912
  27.8841891  52.0110031  50.8182762  25.7581891  52.3624469  50.7240454
  25.7379262  52.4116047  49.6456837  24.5693171  52.5257228  51.4623193
  23.3868254  52.7242942  50.8120848  22.6402740  52.8175334  51.4076093
  24.5993716  52.4625648  52.8687772  23.6919619  52.5833390  53.4402921
  25.8162145  52.2240043  53.5353477  25.8308611  52.1686963  54.6145046
  28.2269859  53.9386381  54.9677405  27.6679239  54.9583316  54.5645263
  28.1790524  53.5016562  56.2395338  28.6680060  52.6508848  56.4844695
  27.4811819  54.1742144  57.3435154  26.4399625  54.3020740  57.0410653
  27.5176705  53.2736569  58.5952941  28.5481250  52.9623995  58.7765322
  27.2201958  53.8402780  59.4794905  26.5975239  52.0437932  58.4988240
  25.5621531  52.3576708  58.6401645  26.6388090  51.6203845  57.4963223
  26.9533456  50.9628493  59.5318856  28.0204462  50.7404116  59.4717545
  26.7803011  51.3565182  60.5344994  26.1354522  49.6780809  59.3280388
  25.0791351  49.8726583  59.5154630  26.2192762  49.3366406  58.2953936
  26.5910036  48.5857794  60.2054921  26.0200332  47.7682846  60.0376228
  27.5587275  48.3710978  60.0102532  26.4964181  48.8659696  61.1713120
  28.0411387  55.5713584  57.6674181  27.2625337  56.4544367  58.0247584
  29.3624156  55.7499875  57.4980817  29.9367247  54.9623561  57.2270322
  30.0665277  57.0278208  57.6394408  29.6207160  57.5718212  58.4742974
  31.5421940  56.7555468  58.0007920  31.9797940  56.0823106  57.2603318
  32.1172890  57.6804446  57.9331245  31.7077211  56.1386961  59.4079654
  31.2955195  56.8230170  60.1494543  31.1219541  55.2237712  59.4975111
  33.1687103  55.8628601  59.7890116  33.9720003  56.8218946  59.7396665
  33.4573617  54.7028575  60.1574630  29.9317345  57.9590994  56.4151104
  30.4118317  59.0899138  56.4818517  29.2681280  57.4992671  55.3384996
  28.8914123  56.5607094  55.3623486  29.0101379  58.2781037  54.1236545
  28.1552069  57.8369283  53.6094385  28.7331056  59.3022258  54.3784346
  30.2067725  58.2913498  53.1580488  30.2097392  59.0826611  52.2152808
  31.2099162  57.4314527  53.3938637  31.1310721  56.8026252  54.1821306
  32.4613085  57.3201980  52.6443648  32.6206893  58.2498819  52.0958399
  33.6666483  57.1081429  53.6019527  33.4774462  56.2235197  54.2116513
  34.5765067  56.8902244  53.0446501  33.9729875  58.2758506  54.5603498
  33.6387360  59.4368489  54.2309067  34.6785576  58.0060813  55.5558765
  32.4347003  56.2308862  51.5579611  33.4298677  56.1080876  50.8499051
  31.3279974  55.4843691  51.3997274  30.5338754  55.6231797  52.0079518
  31.1632810  54.5240226  50.3076541  31.9504396  54.6655924  49.5652086
  31.2680757  53.0752667  50.8339607  32.0971830  52.9883561  51.5382722
  30.3735702  52.8421733  51.4081622  31.4390519  52.0246712  49.7121112
  30.7141592  52.2337899  48.9246762  32.8430107  52.1113856  49.0750479
  33.2794169  51.1354378  48.8622461  32.8110831  52.6614710  48.1353567
  33.5433502  52.6380617  49.7220687  31.1091619  50.6073090  50.2192184
  31.9035987  49.8901003  50.0128405  30.9372161  50.5870359  51.2952345
  30.2050202  50.2274365  49.7422753  29.8251799  54.7890430  49.6143011
  28.7748278  54.6591570  50.2431479  29.9029132  55.1460544  48.3255756
  30.8106733  55.2305552  47.8879191  28.7562562  55.4363084  47.4717627
  27.8180113  55.3739639  48.0276975  28.9026299  56.8660690  46.9175702
  29.8844351  56.9860064  46.4532572  28.1656683  57.0138526  46.1276160
  28.6757851  57.9683075  47.9738171  27.6417618  58.0174535  48.3156553
  29.2487410  57.6654469  48.8507208  29.2258268  59.3561680  47.5975110
  28.7591600  60.0745428  48.2717697  30.2953205  59.4381162  47.7932499
  28.7827929  59.8211216  46.2660887  27.7837651  59.9000132  46.1495150
  29.5651167  60.1079697  45.2071422  30.8977666  60.0613236  45.2684479
  31.3818247  59.8657628  46.1360818  31.4582606  60.2215351  44.4387517
  29.0106250  60.4480771  44.0407067  28.0092613  60.5111546  43.9412635
  29.6022971  60.6015859  43.2347592  28.7273022  54.4030917  46.3423726
  29.6968136  54.2989847  45.5939012  27.6054151  53.6732689  46.2449972
  26.8531345  53.8306144  46.8997378  27.3495931  52.6694375  45.2131389
  28.2800705  52.1502454  44.9852343  26.3047220  51.6180431  45.6965683
  25.4264305  52.1667661  46.0423269  25.8284288  50.6462892  44.5918163
  25.1468329  49.8923770  44.9857559  25.2916343  51.1554679  43.7903460
  26.6729158  50.1264070  44.1448428  26.8528360  50.8181137  46.9047657
  27.6356564  50.1394204  46.5633633  27.3355336  51.4826543  47.6203675
  25.7808886  50.0191144  47.6613427  26.0454372  49.9201997  48.7145302
  24.8050630  50.5034777  47.6139665  25.6758293  49.0145479  47.2497521
  26.8485805  53.3608570  43.9334918  25.8791141  54.1184812  43.9896292
  27.5457371  53.1001301  42.8179578  28.3059127  52.4325713  42.8466651
  27.3150534  53.7360611  41.5219625  26.8003327  54.6785938  41.6953399
  28.6848623  54.0263671  40.8689548  29.2514844  53.1010367  40.7676282
  28.5517612  54.3881401  39.8495621  29.5269246  55.0532732  41.6322450
  29.6989499  54.7264023  42.6570004  30.5124490  55.1028913  41.1747413
  28.8230888  56.7271463  41.6292003  28.4234954  56.9041444  43.3839407
  27.8885040  57.8372187  43.5560383  27.7941666  56.0850697  43.7222836
  29.3379572  56.9108183  43.9762498  26.4637912  52.8501618  40.5920937
  26.3876039  51.6437984  40.8207150  25.9024006  53.4452300  39.5102949
  25.7237571  54.8848078  39.3119611  26.6395930  55.3123231  38.9031625
  25.4568553  55.4289701  40.2170119  24.5924045  54.9823966  38.3035070
  24.5762061  55.9257532  37.7587238  23.6376295  54.8751841  38.8207297
  24.8218605  53.7728291  37.4177613  25.5128901  54.0455830  36.6173506
  23.8958319  53.4461456  36.9498672  25.4210040  52.6884265  38.3355125
  24.6436783  51.9969566  38.6645307  26.5610613  51.9363080  37.6253710
  27.6539636  52.4945987  37.5055123  26.2830430  50.7028223  37.1694051
  25.3676729  50.3035444  37.3207480  27.2711367  49.8148567  36.5423158
  28.1981014  50.3709109  36.3926289  27.6804448  48.5629566  37.3892426
  27.4675060  47.6186390  36.8854072  28.7678169  48.5611930  37.4876076
  27.0911419  48.4732897  38.8000236  27.6612885  49.1318689  39.6935527
  25.9986788  47.8771640  38.9346920  26.7981791  49.3900578  35.1415096
  26.0985090  48.3883337  35.0153170  27.1906227  50.0889126  34.0702365
  27.0257443  49.6582960  33.1718438  27.2657076  51.5402824  33.9681723
  26.8331008  52.0411933  34.8334085  28.7202983  52.0159635  33.7418050
  29.3386483  51.2286710  33.3090697  28.7525628  52.8548086  33.0478987
  29.2989815  52.4679295  34.9487812  28.8209418  53.2470259  35.2427078
  26.3608207  51.8288792  32.7681087  26.7351681  51.4631266  31.6564316
  25.1521043  52.3620507  33.0240420  24.9264151  52.6131398  33.9756505
  24.0399257  52.4754278  32.0593382  23.8068784  51.4459447  31.7759397
  22.8171973  53.0921914  32.7773234  23.0825415  54.0392875  33.2502404
  22.0409186  53.3276723  32.0471467  22.1753885  52.1425870  33.7911627
  21.4923601  51.1958965  33.4095892  22.3752799  52.3940824  35.0844714
  22.9168561  53.1943235  35.3765916  21.9623057  51.7920075  35.7821161
  24.3651833  53.2736178  30.7812982  23.7302902  53.0461734  29.7530857
  25.3545959  54.1702306  30.8745992  25.8254427  54.2742744  31.7641317
  25.9211978  54.9861248  29.8007393  25.0892111  55.2738782  29.1555873
  26.5591948  56.3115428  30.3336255  27.3836481  56.6232965  29.6906764
  25.8148391  57.1038002  30.2329389  27.1097765  56.3288525  31.7795100
  27.0822383  57.4289906  32.3722773  27.6797824  55.3048741  32.2231084
  26.9232887  54.2229316  28.9057583  27.1689345  54.6647333  27.7837002
  27.4961659  53.1185991  29.4171870  27.1922064  52.7842005  30.3229813
  28.6968177  52.4742735  28.8821825  29.1792013  53.1733510  28.1951122
  29.6861271  52.2676567  30.0512280  29.2362393  51.6794690  30.8495928
  30.5763743  51.7235664  29.7326834  30.1280868  53.5108313  30.5604416
  29.3825647  53.9621854  30.9676298  28.5746656  51.1666126  28.0504591
  29.6295740  50.7564391  27.5651602  27.3938677  50.5308210  27.8052438
  26.0475584  50.8158825  28.3118374  25.7208676  51.8358097  28.1230633
  26.0204525  50.6228242  29.3825922  25.1081364  49.8587202  27.5851790
  24.7497552  50.3235580  26.6671644  24.2339649  49.5849279  28.1756017
  25.9933420  48.6779069  27.2373874  25.6128374  48.1089679  26.3883729
  26.0402234  47.9975518  28.0888051  27.3840549  49.2872815  27.0065861
  28.1009423  48.6032439  27.4660608  27.7898718  49.3473656  25.5084510
  28.2962587  48.3228175  25.0480735  27.6906212  50.4930100  24.7771014
  26.8688544  51.6841460  25.0416166  27.0291872  52.1682763  25.9985979
  25.8181383  51.4081178  24.9638918  27.2280496  52.6798158  23.9473563
  28.1060367  53.2519467  24.2514103  26.4276856  53.3862928  23.7245272
  27.5926254  51.7864254  22.7791736  28.1989910  52.3033820  22.0345753
  26.6824919  51.4525812  22.2788747  28.2887752  50.5786555  23.4254007
  28.0283513  49.6895250  22.8470096  29.8295650  50.6953395  23.3867162
  30.3908736  50.5812281  22.2985180  30.4849425  50.8901229  24.5459425
  29.9636176  50.9783539  25.4070097  31.9455817  50.8931310  24.6829727
  32.3910994  51.2666822  23.7593638  32.3352865  51.8635545  25.8109991
  31.8991403  52.8497854  25.6499210  32.0024007  51.5074011  26.7856410
  33.4169299  51.9924410  25.8620066  32.5372702  49.4926184  24.9467798
  33.7565064  49.3448368  24.8647573  31.6822680  48.5035571  25.2588344
  30.6922555  48.7042690  25.2829182  32.0501284  47.1207373  25.5826493
  33.1122260  47.0728005  25.8295074  31.2598924  46.6939486  26.8439519
  30.1898215  46.7495123  26.6349786  31.4668791  45.6512924  27.0854359
  31.6013494  47.5692352  28.0749984  32.6825761  47.5645067  28.2277549
  31.3300940  48.6084342  27.8885741  30.8953183  47.1382694  29.3680357
  31.6165315  46.9211313  30.3667647  29.6472505  47.0542664  29.3514142
  31.8537718  46.1838971  24.3671607  31.6079990  46.6660046  23.2600771
  32.0258843  44.8644208  24.5767637  32.2067484  44.5309735  25.5124763
  31.9616027  43.8254467  23.5368879  31.6739793  44.2566644  22.5756527
  33.3479188  43.1523654  23.3928768  33.6418406  42.7461996  24.3622195
  33.2690045  42.2855789  22.7350564  34.4980197  44.0394581  22.8711244
  34.4425530  44.9891993  23.4050122  35.4652719  43.6145758  23.1444486
  34.4385989  44.3250559  21.3579043  34.1816320  43.4328063  20.7860951
  33.6463780  45.0538259  21.1788897  35.6727528  44.9815677  20.8838966
  36.2888944  45.2984822  21.6190126  36.0507469  45.2151609  19.6106759
  35.2975503  44.8490922  18.5623494  34.4173795  44.3781796  18.7176254
  35.6010628  45.0324634  17.6171276  37.2159642  45.8347149  19.3850849
  37.7986652  46.1256113  20.1568859  37.5207966  46.0227690  18.4413891
  30.9189267  42.7515997  23.8998928  30.6907679  42.4806260  25.0795876
  30.3463728  42.1270223  22.8549435  30.6073251  42.4038353  21.9205964
  29.3972871  41.0115177  22.9279889  28.6640712  41.2739388  23.6887515
  28.6601218  40.9503091  21.5652274  28.1603923  41.9085573  21.4139539
  29.3953874  40.8698054  20.7621231  27.6224680  39.8092472  21.4086220
  28.0988920  38.8396508  21.5401706  26.8764391  39.9017729  22.1972480
  26.8506067  39.7783434  20.0792044  26.8090362  40.8142824  19.3770911
  26.2886725  38.6991073  19.7906087  30.1079052  39.6702720  23.2602736
  31.2420553  39.4863182  22.8156371  29.4203570  38.7361876  23.9704798
  28.2606361  39.0224911  24.8223909  27.3613651  39.0768222  24.2105977
  28.3575355  39.9511653  25.3841674  28.1649955  37.8463023  25.7845987
  27.1592648  37.6816352  26.1716083  28.8310025  38.0111455  26.6326473
  28.6884937  36.6948762  24.9516998  27.9017872  36.3355370  24.2859145
  29.0148794  35.8556180  25.5673378  29.8324620  37.3210386  24.1442172
  30.7063376  37.3549504  24.7850326  30.1900110  36.4427061  22.9221375
  30.5518240  35.2834977  23.1331191  30.1337726  36.9710754  21.6880479
  29.8260696  37.9253147  21.5730339  30.7357634  36.3330400  20.5184519
  30.4626505  35.2774160  20.4541366  30.3739100  36.8219874  19.6139899
  32.2546094  36.5235668  20.6292957  32.7203399  37.6606336  20.6781343
  33.0019095  35.4060157  20.6745626  32.5329074  34.5151588  20.6003868
  34.4514285  35.3223812  20.9193443  34.7043115  34.2780683  20.7415196
  35.2811058  36.1906743  19.9257007  35.1639586  37.2449281  20.1758094
  36.3444011  36.0020340  20.0862622  34.9825395  36.0125821  18.4151381
  33.9088450  35.9938319  18.2283079  35.3488038  36.9028940  17.9015574
  35.6195269  34.7907946  17.7314689  35.9966894  33.8228220  18.4308225
  35.7257659  34.8482757  16.4866861  34.8466457  35.5779998  22.3967368
  35.9225636  36.1232164  22.6456092  33.9968374  35.1531516  23.3503750
  33.1270713  34.7176225  23.0793874  34.2706855  35.1832786  24.7957510
  35.1707324  35.7730957  24.9799151  33.0946166  35.8580726  25.5639793
  32.1758584  35.5989526  25.0449743  32.8426548  35.4148521  27.0215670
  32.0890225  36.0429927  27.5000770  32.4706354  34.3911811  27.0679472
  33.7454512  35.4612805  27.6251678  33.2374765  37.3907556  25.4729019
  32.4796844  37.9086844  26.0605956  34.2086988  37.7253247  25.8355613
  33.1445777  37.7313615  24.4404430  34.5745233  33.7645447  25.3277612
  34.0880622  32.7790211  24.7740999  35.4242343  33.7107880  26.3686307
  35.7272802  34.5753579  26.7902349  36.1595447  32.5210434  26.8083572
  36.1198289  31.7526194  26.0349586  37.6556535  32.9082931  27.0678182
  37.7042351  33.5216818  27.9698732  38.5989874  31.7050714  27.2955716
  39.6453579  32.0048388  27.2432519  38.4700364  31.2577528  28.2798839
  38.4451436  30.9298206  26.5448491  38.2461998  33.7700216  25.9315414
  39.3006187  33.9886751  26.1035022  38.1658290  33.2613399  24.9709127
  37.7453964  34.7338321  25.8421137  35.5746934  31.9264886  28.1145893
  34.7997617  32.5867924  28.8083802  35.9877946  30.6829810  28.4206455
  36.5801792  30.2062926  27.7570532  35.7332205  29.9245324  29.6551716
  34.6890171  30.0905669  29.9249582  35.9319038  28.3830062  29.4832070
  37.0014459  28.1701600  29.4315044  35.5522727  27.8749498  30.3713714
  35.2883489  27.6530981  28.2816042  34.7107703  28.2979648  27.3788251
  35.4162503  26.4086485  28.2775664  36.5838497  30.4498223  30.8449143
  37.1778154  31.5259584  30.7522497  36.6309291  29.6817946  31.9527740
  36.1279528  28.8065504  31.9668932  37.4296622  29.9877791  33.1434885
  37.2044407  31.0143355  33.4246260  36.9813763  29.1058088  34.3256594
  35.9130876  29.2294228  34.5059507  37.1491327  28.0497244  34.1094823
  37.6744600  29.4503553  35.5123487  37.3132776  28.9339925  36.2376891
  38.9424308  29.8658555  32.8710793  39.4056054  28.8083438  32.4378330
  39.6721570  30.9570423  33.1469451  39.2031387  31.7879219  33.4825504
  41.1146451  31.0819234  32.9263057  41.4106148  30.3934658  32.1342103
  41.4314376  32.5243170  32.4611851  41.1300220  33.2217700  33.2441468
  42.5098099  32.6535418  32.3521109  40.7535824  32.9292519  31.1310675
  39.6778513  32.7757584  31.2245194  40.9438173  34.4337026  30.8569367
  41.1136433  34.6610701  29.8045085  40.0583836  34.9922544  31.1603587
  41.7902708  34.8354922  31.4128527  41.2319234  32.0598270  29.9482170
  41.4038032  32.6348576  29.0387962  42.1645034  31.5455689  30.1732420
  40.4887551  31.2984454  29.7098979  41.9591190  30.6951880  34.1567188
  43.1812582  30.8090119  34.0799999  41.3277359  30.2429936  35.2556968
  40.3212207  30.1513474  35.2436496  41.9969256  29.8362351  36.4966709
  42.5887811  30.6852889  36.8373228  40.9644901  29.4884433  37.6090309
  40.2706877  28.7456184  37.2127351  41.5668769  28.8950213  38.9013186
  40.8259675  28.8399486  39.6987484  41.9220550  27.8773331  38.7426990
  42.3998600  29.4962942  39.2675850  40.1307924  30.7248013  37.9705236
  39.4114607  30.5096113  38.7609648  40.7737918  31.5363969  38.3084958
  39.5664315  31.0832617  37.1115027  42.9534080  28.6427166  36.2874369
  42.5913344  27.6715289  35.6228195  44.1593381  28.7672178  36.8604335
  44.3686559  29.6095903  37.3827368  45.2324745  27.7790613  36.7910147
  45.8281975  27.8582414  37.6999567  44.8317475  26.7643592  36.7593345
  46.1638922  27.9985186  35.5923490  47.1801761  27.3094725  35.5106938
  45.8526654  28.9359069  34.6794794  45.0104433  29.4848459  34.7836620
  46.7053780  29.2565547  33.5365270  47.2162431  28.3493097  33.2064143
  45.8585626  29.7630353  32.3567952  45.2412712  30.6084582  32.6580553
  46.5194277  30.1437125  31.5756633  45.0063439  28.6448690  31.7427746
  45.6645620  27.8421370  31.4068233  44.3664019  28.2145989  32.5144850
  44.1429407  29.1231751  30.5675201  43.3649849  29.7823523  30.9495361
  44.7467205  29.7367748  29.8981843  43.5045492  27.9800012  29.7574753
  42.9306948  28.3931045  28.9270556  44.2798910  27.3485814  29.3226796
  42.6048933  27.1368885  30.5685649  43.1239447  26.7237584  31.3311272
  41.8555833  27.7005026  30.9444901  42.2151572  26.4044658  29.9933348
  47.7628320  30.2903242  33.9161555  47.4579730  31.2545189  34.6200919
  48.9712534  30.0875937  33.3692194  49.1337381  29.2683093  32.8031109
  50.0337236  31.0825048  33.3768346  50.1460029  31.4294213  34.4032728
  51.3665226  30.4609974  32.9242283  51.2543220  30.0012524  31.9412153
  52.0889840  31.2719548  32.8061453  51.9264728  29.4322680  33.9278421
  51.9194144  29.8645290  34.9299317  51.2787850  28.5552009  33.9659038
  53.3613317  28.9664466  33.6484023  53.8684425  28.1101178  34.3672002
  54.0339101  29.5104471  32.6311531  53.6070823  30.2195889  32.0527996
  54.9817894  29.2190111  32.4415672  49.6667338  32.2725691  32.4838479
  49.0873294  32.0861485  31.4128096  50.0308145  33.4661220  32.9571234
  50.5247810  33.5249010  33.8384356  49.8318032  34.7266674  32.2589331
  49.5512657  34.5489865  31.2184437  48.7412640  35.5987049  32.9409426
  48.7505609  36.5821341  32.4673927  47.3439621  35.0292624  32.6669212
  46.5719755  35.5994556  33.1838268  47.1141367  35.0586593  31.6017517
  47.2738021  33.9899992  32.9817411  48.9632560  35.8569873  34.4466178
  48.1654326  36.4798155  34.8485842  48.9609988  34.9275989  35.0156143
  49.9029999  36.3716002  34.6476778  51.1407753  35.5115537  32.2561824
  51.9724983  35.3423481  33.1498446  51.2735922  36.3795178  31.2476553
  50.5539117  36.4678124  30.5447150  52.3692184  37.3246388  31.1559194
  52.6026235  37.6092131  32.1771645  53.5983891  36.6642872  30.4783146
  54.4757445  37.2857598  30.6590114  53.8083375  35.7205984  30.9830128
  53.4646613  36.4202972  28.9520444  52.6218584  35.7548202  28.7618218
  53.2352775  37.3569002  28.4426498  54.7082891  35.8101417  28.2894175
  54.9585910  36.1776036  27.1195065  55.3967407  34.9908563  28.9369041
  51.8980241  38.5923422  30.4418171  50.9483423  38.5472039  29.6578884
  52.6180421  39.6909272  30.6987878  53.3820477  39.6539163  31.3606638
  52.4771350  40.9321258  29.9507317  52.3106053  40.6665078  28.9045596
  51.2417008  41.7400207  30.4286723  50.9779739  42.4315704  29.6262615
  50.3708292  41.0899457  30.5215114  51.3646101  42.5952769  31.6828202
  51.9156954  43.8904291  31.5953740  52.2877559  44.2543056  30.6503074
  51.9553489  44.7296622  32.7223302  52.3744038  45.7215905  32.6343800
  51.4157594  44.2865090  33.9422263  51.4122811  45.1169979  35.0238815
  51.7250002  46.0014570  34.8124724  50.8764149  42.9883825  34.0430631
  50.4711587  42.6454319  34.9834238  50.8585839  42.1390930  32.9182634
  50.4307961  41.1505829  32.9973789  53.8015589  41.7027708  29.9960167
  54.5010746  41.6789663  31.0113083  54.1005112  42.3843503  28.8790606
  53.4665172  42.3589531  28.0944074  55.2748966  43.2321941  28.7182442
  56.1447263  42.6990543  29.1085777  55.5091054  43.4882552  27.2232241
  56.3895293  44.1136560  27.0661205  55.6772185  42.5527599  26.6884264
  54.6586959  43.9880348  26.7585673  55.1069922  44.5557060  29.4763064
  54.1292146  45.2712062  29.2573465  56.0921204  44.8588947  30.3295642
  56.8602668  44.2082760  30.4474988  56.2355634  46.1279222  31.0392706
  55.2642302  46.4276487  31.4366910  57.2251718  45.9304822  32.2021763
  58.1626972  45.5572048  31.7969268  57.4490995  46.8888612  32.6710472
  56.7390773  44.9656825  33.2865575  55.8530862  45.3710872  33.7773526
  56.4321052  44.0412931  32.7996217  57.8147940  44.6267216  34.3315513
  57.4043058  43.9225614  35.0519864  58.6210119  44.0904147  33.8330831
  58.3771577  45.8379162  35.0929754  58.8759510  46.5287782  34.4129924
  57.5716051  46.3852920  35.5811462  59.3563948  45.4207787  36.1107279
  59.7111695  46.2347399  36.5917871  58.9145174  44.7992457  36.7731591
  60.1213040  44.9421975  35.6562975  56.7500467  47.2371293  30.1077736
  57.1181606  46.9718313  28.9618913  56.8016591  48.4624191  30.6543108
  56.4727495  48.5874032  31.6005282  57.2987373  49.6767666  30.0043605
  56.6416365  49.8729358  29.1554311  57.1934555  50.8354610  31.0253345
  56.3851593  50.6555804  31.7371781  58.0900592  50.8506149  31.6463870
  57.0521767  52.2321259  30.3804681  57.2676784  52.9910785  31.1337755
  57.8080967  52.3622653  29.6031299  55.6533271  52.5435298  29.8142339
  54.6536025  52.0121597  30.3502130  55.6024899  53.3360697  28.8480429
  58.7490831  49.5399812  29.4842166  59.0470545  50.0476633  28.4037255
  59.6013962  48.8341456  30.2499636  59.2614936  48.4242053  31.1073890
  61.0136809  48.5630342  29.9462657  61.4083033  49.4523608  29.4518121
  61.8650280  48.3632266  31.2373400  62.8907489  48.1055759  30.9684872
  61.9353599  49.3289159  31.7392997  61.3722018  47.3391299  32.2821163
  60.5690911  46.4495202  31.9327771  61.8941982  47.3909863  33.4160178
  61.2280304  47.4012342  28.9459946  62.3607316  47.1947244  28.5128530
  60.1559809  46.6648601  28.6054171  59.2573452  46.9055517  29.0018582
  60.1695632  45.5506794  27.6608417  59.2217861  45.5564672  27.1220189
  60.9550105  45.6734141  26.9128004  60.3325272  44.1851375  28.3487210
  60.1081390  43.1713114  27.6866910  60.6840080  44.1297251  29.6506460
  60.8290222  44.9876305  30.1671373  60.7361002  42.8852114  30.4273713
  61.2366215  42.1407170  29.8053010  61.6125408  43.0738500  31.6881819
  61.9549044  42.1001245  32.0381447  62.5113366  43.6450967  31.4520098
  60.9427286  43.6906053  32.7687588  60.8079839  44.6218891  32.5483766
  59.3200844  42.3680335  30.7385501  58.3762636  43.1550336  30.7917955
  59.1972542  41.0479931  30.9192654  60.0097942  40.4504410  30.8896800
  57.9115098  40.3881792  31.1190424  57.1021892  41.0028047  30.7198924
  57.9112500  39.0604463  30.3365468  58.7444889  38.4327330  30.6575264
  57.0025490  38.5028266  30.5741995  57.9676498  39.2695273  28.8131397
  57.0980845  39.8505901  28.5035671  58.8422122  39.8627370  28.5429769
  58.0035755  37.9471140  28.0393799  58.9277739  37.4184977  28.2790197
  57.1927019  37.3101420  28.3907253  57.9042358  38.1570873  26.5194944
  57.0127813  38.7366309  26.2787371  58.7654767  38.7196963  26.1575049
  57.8256039  36.8750908  25.7987725  56.9993017  36.3795729  26.1140384
  57.7543915  37.0445459  24.8055445  58.6457609  36.3189835  25.9938853
  57.6564560  40.1512221  32.6108182  58.4747410  39.5028522  33.2650270
  56.4837571  40.6011699  33.0949412  55.8643232  41.1253681  32.4912161
  55.8802497  40.0515048  34.3110021  56.6443833  39.9419814  35.0832407
  54.7416986  40.9335059  34.8617502  53.9121628  40.9705463  34.1522634
  54.3478944  40.4689002  35.7657944  55.1597905  42.3662361  35.1794880
  56.0476480  42.2908461  35.8081114  55.4560747  42.8800745  34.2755478
  54.0928845  43.1849294  35.9189160  54.1883133  44.2549990  35.7341094
  53.1306562  42.8788987  35.5185649  53.9920193  42.8466604  37.3464205
  54.7609289  42.3014952  37.7207064  53.0443061  43.2448268  38.2142819
  51.9991980  43.9982789  37.8459927  51.8999360  44.2914433  36.8820598
  51.3118392  44.2894472  38.5267069  53.1556786  42.8811427  39.4942628
  53.9402193  42.3037141  39.7797187  52.4850733  43.1895756  40.1828669
  55.2852518  38.6948627  33.9560236  54.5542757  38.6188661  32.9740783
  55.5914129  37.6789102  34.7624601  56.2152610  37.8190230  35.5452704
  55.0135326  36.3461103  34.6524255  54.2827115  36.3021640  33.8452680
  56.1165471  35.2922393  34.3813538  55.6706084  34.2964747  34.4132367
  56.7717556  35.4755172  33.0031067  57.5114929  34.6973509  32.8141968
  56.0296261  35.4221281  32.2065300  57.2771761  36.4389030  32.9208400
  57.1386645  35.3236185  35.3604664  56.8100464  34.9178855  36.1729366
  54.2937699  36.0379263  35.9743946  54.6606257  36.5753090  37.0211890
  53.2412813  35.2200334  35.8834609  52.9810263  34.8222470  34.9904035
  52.3525078  34.9503845  37.0026705  52.9118493  34.6605823  37.8932168
  51.7801786  35.8507109  37.2236809  51.3767185  33.8429921  36.6191000
  51.5270552  33.1835509  35.5899833  50.3582001  33.6612757  37.4705725
  50.3035452  34.2290692  38.3069440  49.2795264  32.6996846  37.2842754
  49.1499504  32.5135443  36.2171578  49.6521039  31.3616065  37.9660804
  50.4455186  30.8771758  37.3948458  50.0817219  31.5851901  38.9431826
  48.4884998  30.3707792  38.1736564  47.8436822  30.7121987  38.9851340
  47.8702546  30.3313756  37.2774649  48.9770617  28.6676407  38.5451270
  49.9507887  28.9232507  40.0477478  50.3226945  27.9617891  40.3994004
  50.8115826  29.5618438  39.8540296  49.3400038  29.3811218  40.8269486
  47.9610552  33.2890142  37.7891628  47.9378525  33.9292358  38.8406969
  46.8846221  32.9990213  37.0445065  47.0052552  32.4633128  36.1941548
  45.5021967  33.2637288  37.4265716  45.4203054  34.2830449  37.8038706
  44.5386417  33.0731555  36.2221467  44.5315409  32.0191162  35.9412256
  43.1001927  33.4803288  36.5621299  42.4361131  33.3489524  35.7073536
  42.6773159  32.9246646  37.3978796  43.1003855  34.5320056  36.8300625
  44.9832611  33.8557375  34.9785470  44.2861666  33.7123650  34.1524432
  45.0493757  34.9246011  35.1747237  45.9545445  33.5126308  34.6376258
  45.0946507  32.2576949  38.5217168  45.1471362  31.0528697  38.2738731
  44.7442648  32.7613716  39.7136671  44.7032050  33.7638206  39.8439594
  44.5097296  31.9334620  40.8995865  44.8456717  30.9154869  40.7047468
  45.3238388  32.4373610  42.1249624  45.0350830  31.8175337  42.9741150
  46.8307958  32.1995421  41.9111408  47.4017064  32.4073307  42.8158142
  47.0337951  31.1644627  41.6347497  47.2262363  32.8345981  41.1208904
  45.0334991  33.9016351  42.5372709  45.4761882  34.5848061  41.8127664
  43.9627833  34.0968881  42.5188087  45.5382561  34.2570205  43.9427216
  45.1274943  35.2126176  44.2685421  45.2399535  33.5065520  44.6748155
  46.6248509  34.3413507  43.9695586  43.0267406  31.7996682  41.2946772
  42.6954445  30.8013785  41.9344127  42.1655039  32.7533178  40.8961175
  42.4960444  33.5372497  40.3499777  40.7251528  32.7237519  41.1723489
  40.3731799  31.6945662  41.0787230  40.4081014  33.2525192  42.5900740
  41.0100332  34.1289762  42.8202156  39.3698663  33.5806741  42.6618950
  40.6041861  32.2426352  43.6808472  39.8907333  31.0394890  43.7128796
  40.3357730  30.4150027  44.7929270  39.9737761  29.4522907  45.1200003
  41.2632613  31.1128469  45.4442947  41.6867579  30.8617321  46.3323015
  41.4534977  32.2972580  44.7623458  42.1532186  33.0526417  45.0900760
  39.9372363  33.5303186  40.1439950  40.4600984  34.4868655  39.5774236
  38.6689593  33.1288220  39.9762927  38.3369806  32.3397890  40.5118066
  37.6390363  33.8330924  39.2254534  38.0690810  34.6420412  38.6311567
  36.9462585  32.8224852  38.2869476  37.7018983  32.3343703  37.6731868
  36.4928060  32.0264203  38.8809565  35.8855822  33.4404032  37.3565213
  35.0995961  33.9185626  37.9392661  36.3403697  34.2201604  36.7439039
  35.2207124  32.3846898  36.4687362  34.6768291  31.4020858  36.9669985
  35.2358041  32.5899344  35.1520848  35.6706528  33.4206276  34.7687031
  34.8006592  31.9264015  34.5298840  36.6486179  34.4060719  40.2458357
  36.1952846  33.6737790  41.1276798  36.3098118  35.6944105  40.0944451
  36.7001840  36.2348102  39.3323463  35.2941367  36.3662229  40.9047914
  35.4472106  36.1148732  41.9559929  35.3932054  37.9121727  40.7302675
  35.2872917  38.1464177  39.6711072  34.2999866  38.7012354  41.4772233
  34.4565362  39.7765852  41.3839065  33.3025835  38.4959167  41.0905035
  34.3022858  38.4585031  42.5399884  36.7796990  38.4325890  41.1549230
  36.8521350  39.5110882  41.0250825  36.9773496  38.2113472  42.2042715
  37.5816297  37.9886062  40.5655654  33.8989460  35.8789397  40.4574079
  33.6049767  35.9652836  39.2677089  33.0801375  35.3485408  41.3883508
  33.3832533  35.2722889  42.3484578  31.7521045  34.7961539  41.0702281
  31.9010946  34.0014565  40.3361334  31.0644778  34.1758991  42.3056808
  30.9910854  34.9269992  43.0944223  30.0359777  33.9389189  42.0266436
  31.7431928  32.9161670  42.8846327  31.9457666  32.2105986  42.0777244
  32.7129249  33.1892271  43.3043133  30.9142856  32.1726546  43.9534110
  29.6757134  32.3574089  44.0075025  31.5430720  31.4035992  44.7113421
  30.7879409  35.8152224  40.4393423  30.1134706  35.4829256  39.4650335
  30.7447401  37.0273253  41.0153001  31.3378332  37.2147727  41.8111701
  29.8411015  38.1067633  40.6173355  28.8576931  37.6716992  40.4301106
  29.7038696  39.0707471  41.7955831  29.0126201  39.8847677  41.5743060
  29.3137691  38.5350138  42.6610896  30.6628168  39.5104619  42.0748896
  30.2534142  38.8530776  39.3353830  29.4068452  39.5311669  38.7540218
  31.5117359  38.6896054  38.8987408  32.1400065  38.1051441  39.4320438
  32.0125471  39.1256054  37.5973704  31.1875683  39.2118654  36.8895186
  32.6852260  40.5164248  37.6813091  33.3590075  40.5855242  38.5379419
  33.3272977  40.6072761  36.8058281  31.7134069  41.7106793  37.6420290
  30.8099402  41.4584873  37.0859138  31.3862338  41.9292164  38.6600782
  32.3483279  42.9711899  37.0273963  31.7928447  43.8510544  37.3562702
  33.3554031  43.0759162  37.4300413  32.4253098  42.9327690  35.4881720
  32.9635427  42.0505307  35.1461150  31.4226461  42.8753982  35.0641729
  33.1048871  44.1165623  34.9301102  34.0542924  44.1569890  35.2719543
  33.1245309  44.0482258  33.9215735  32.6106339  44.9551217  35.1984383
  32.9809258  38.0547385  37.0676226  34.1804787  38.1868452  37.3010143
  32.4617218  37.0045346  36.3823050  31.0361278  36.7331622  36.1866022
  30.6814424  37.3118621  35.3327575  30.4155181  36.9758579  37.0481255
  30.9656130  35.2427074  35.8941421  30.0731559  34.9501224  35.3410586
  30.9791044  34.6878131  36.8324258  32.2579512  34.9857057  35.1403689
  32.1230066  35.2521022  34.0908776  32.5536668  33.9368744  35.1785672
  33.2855153  35.9148912  35.8091457  33.7422338  35.3903788  36.6482952
  34.4010694  36.3209068  34.8236883  35.3313434  35.5437663  34.6214857
  34.2978699  37.5293509  34.2470856  33.4944566  38.1059199  34.4504824
  35.3163515  38.1564041  33.4077866  35.6582925  37.4105158  32.6886114
  34.6275993  39.2938280  32.6243672  35.2769712  39.6551117  31.8333967
  33.7229237  38.9337874  32.1335527  34.3086937  40.4084143  33.4339922
  34.9633036  41.0952753  33.2652412  36.5515367  38.6386003  34.1985801
  37.6303216  38.7169598  33.6134894  36.3695515  38.9370145  35.4966742
  35.4585281  38.7897139  35.9109953  37.3884632  39.4512733  36.4075956
  38.1762373  39.9343837  35.8386771  36.7933172  40.5000103  37.3902094
  35.9852386  40.0314134  37.9531205  37.8077501  41.0356348  38.4196570
  37.3686191  41.8228147  39.0345723  38.1528843  40.2616222  39.1039207
  38.6831300  41.4538491  37.9210430  36.1843584  41.6910616  36.6281235
  35.7512211  42.4203776  37.3132019  36.9415380  42.2034017  36.0339740
  35.3923541  41.3794514  35.9482359  38.0103899  38.2965927  37.2080611
  37.2886937  37.4324128  37.7096761  39.3471695  38.3187785  37.2976883
  39.8665984  39.0723386  36.8635652  40.1511921  37.2875190  37.9406662
  39.5156173  36.6424294  38.5493352  40.8794189  36.4498900  36.8772817
  41.5339578  37.0885572  36.2837162  41.5261420  35.7511116  37.3974662
  40.0090269  35.6448024  35.9368053  39.4848867  36.2530394  34.7810606
  39.6946160  37.2936083  34.5767835  38.6813336  35.5164684  33.8968963
  38.2765505  35.9966166  33.0185612  38.4103361  34.1620467  34.1585893
  37.6365755  33.4512197  33.2928546  37.3349965  33.9652575  32.5390925
  38.9395788  33.5431760  35.3058552  38.7298380  32.5029910  35.5004446
  39.7374794  34.2845410  36.1972353  40.1422012  33.8030770  37.0737635
  41.2176897  37.9028336  38.8450067  41.7090097  38.9970275  38.5694412
  41.6049621  37.1195375  39.8594767  41.1533499  36.2206161  39.9765431
  42.7725618  37.3461069  40.7009168  42.9332507  38.4153150  40.8194753
  42.5387318  36.7237052  42.0891404  42.3065875  35.6684072  41.9595528
  43.4689138  36.7465184  42.6569872  41.4599652  37.3255674  42.9780260
  40.6489918  38.4085394  42.5677057  40.7768113  38.8801566  41.6061375
  39.6544736  38.8905873  43.4053980  39.0313505  39.7077297  43.0782575
  39.4556900  38.3213043  44.6546821  38.6778716  38.7060366  45.2968883
  40.2518395  37.2665407  45.0803823  40.0965642  36.8306344  46.0550619
  41.2488588  36.7655553  44.2547365  41.8578753  35.9379167  44.5922128
  43.9966372  36.6937916  40.0469648  43.8935477  35.5593711  39.5793380
  45.1281432  37.4094942  40.0502493  45.1214764  38.3462808  40.4375057
  46.4075266  36.9539976  39.5184015  46.3615662  35.8833600  39.3200664
  46.7955731  37.6887704  38.1958665  46.7164969  38.7627391  38.3794100
  48.2421330  37.4024519  37.7211043  48.4489344  37.8681013  36.7606519
  48.9925986  37.7861928  38.4101953  48.4159068  36.3343981  37.6019918
  45.8066739  37.3441853  37.0574190  45.9877937  36.3210814  36.7304326
  44.7806649  37.3581137  37.4224196  45.8715232  38.2891835  35.8489841
  46.0887369  37.7389585  34.9334292  44.9169388  38.7966933  35.7043348
  46.6364210  39.0554149  35.9651504  47.5003371  37.2011235  40.5665709
  47.6209999  38.3116710  41.0830879  48.3097054  36.1616806  40.8079899
  48.1503323  35.2895914  40.3205786  49.5510115  36.2398267  41.5640841
  49.5475523  37.1192294  42.2105274  49.6612015  34.9804810  42.4553505
  48.8300360  34.9645052  43.1603992  49.5356803  34.0911690  41.8348849
  50.9846661  34.8291054  43.2313633  50.9819559  33.8624500  43.7290017
  51.8247493  34.7881343  42.5387055  51.2174263  35.9239660  44.2862613
  51.2746369  36.9041212  43.8101512  50.3520116  35.9644064  44.9480641
  52.4739426  35.6871798  45.1411344  52.4715512  36.3780355  45.9779849
  52.4704173  34.6835789  45.5660861  53.7236188  35.8851305  44.3878888
  54.5180890  35.7563978  44.9981993  53.7717030  35.2190319  43.6288667
  53.7392467  36.8209347  44.0019390  50.7045796  36.3519965  40.5588883
  51.0364907  35.3530969  39.9197111  51.2981982  37.5522610  40.4466783
  50.9627210  38.3342158  40.9899376  52.5464229  37.7552872  39.7086028
  52.5488435  37.1205856  38.8258752  52.6722806  39.2089420  39.2207214
  52.5345874  39.9062632  40.0485938  53.6848143  39.3643557  38.8529496
  51.7480627  39.5813445  38.0770577  50.5244589  40.2335407  38.3259568
  50.2610785  40.5201099  39.3310398  49.6562870  40.5023473  37.2774233
  48.7216893  41.0037968  37.4735596  49.9721984  40.0955471  35.9850965
  49.2843975  40.2844665  35.1751407  51.1582374  39.4212184  35.7297906
  51.3900197  39.0948874  34.7259564  52.0416384  39.1509994  36.7655538
  52.9552439  38.6131031  36.5618048  53.7548404  37.3431849  40.5605089
  53.7392098  37.5285146  41.7753742  54.7826414  36.7922249  39.9002748
  54.7179526  36.6755366  38.8954956  56.0015554  36.2477564  40.5156011
  55.6772870  35.5914433  41.3272218  56.8199506  35.3921105  39.5120920
  57.1926504  36.0403051  38.7169180  57.6931097  34.9699192  40.0118985
  56.0652164  34.2198598  38.8539053  55.1103200  33.6964005  39.4683883
  56.5506676  33.7692963  37.7930327  56.9121295  37.3005370  41.1769224
  57.7387906  36.9259791  42.0072301  56.7446719  38.5823723  40.8147040
  56.0302442  38.8149114  40.1377043  57.5458948  39.7163153  41.2861359
  58.4871105  39.3321618  41.6817722  57.9261008  40.6840141  40.1251960
  58.5889604  41.4690340  40.4934718  58.5279191  40.1177325  39.4125216
  56.7917188  41.3283782  39.3025337  55.6064681  40.9968217  39.5227334
  57.1323589  42.1450744  38.4183857  56.8920305  40.4883736  42.4556321
  57.4891292  41.4691988  42.9004897  55.6971485  40.0799141  42.9247639
  55.2374469  39.2719841  42.5264391  54.9558719  40.8291509  43.9417208
  55.6852380  41.2152806  44.6574595  54.1963404  42.0277432  43.3037721
  54.8239092  42.4834231  42.5355603  53.3318259  41.6502844  42.7556540
  53.7330701  43.1591328  44.2410939  53.9066964  43.0582756  45.4758808
  53.1800460  44.1363699  43.6942586  54.0161837  39.8953920  44.7222216
  53.2796973  39.1145010  44.1198796  54.0322770  40.0349432  46.0573488
  54.6560626  40.7154611  46.4681869  53.0959791  39.3978839  46.9847200
  52.9241590  38.3964076  46.5958330  53.7279472  39.1758438  48.3791172
  52.9660418  39.1059526  49.1576108  54.2011019  38.1957717  48.3562457
  54.7840070  40.1721105  48.8298273  54.5021636  41.5529805  48.9035527
  53.5265726  41.9271427  48.6292609  55.4889101  42.4366131  49.3240759
  55.2762012  43.4950119  49.3701826  56.7442157  41.9652705  49.6867795
  57.5055022  42.6587215  50.0143576  57.0265741  40.6071875  49.6357365
  58.0036782  40.2520861  49.9210007  56.0581493  39.7063173  49.2188441
  56.2913300  38.6523401  49.1893009  51.6807836  39.9953060  47.0287377
  50.7994871  39.3454419  47.5827983  51.4451782  41.1620031  46.4051152
  52.2063227  41.6528851  45.9559651  50.0919549  41.6739625  46.1617071
  49.5248282  41.6392242  47.0950637  50.1442135  43.1340880  45.6743750
  50.8153158  43.2324254  44.8228978  49.1602710  43.4301119  45.3089479
  50.5236463  44.1351064  46.7350855  51.8369576  44.3770115  47.1032709
  52.6625621  43.9552108  46.6829148  51.8110987  45.2738337  48.0859058
  52.6914165  45.6629982  48.5745997  50.5639741  45.6322540  48.3890495
  50.2893941  46.3012734  49.0938486  49.7290794  44.9242803  47.5399123
  48.6570681  45.0387677  47.5692438  49.3626379  40.8096247  45.1217908
  49.9726291  40.3924199  44.1358979  48.0609622  40.5854911  45.3568091
  47.6271182  40.9493053  46.1929769  47.1822781  39.8799702  44.4298871
  47.7556038  39.1813813  43.8156401  46.0738695  39.0895486  45.1864339
  45.4995314  39.7970585  45.7820425  45.0655714  38.3915723  44.2462346
  44.3487164  37.7972175  44.8140685  44.4826919  39.1036277  43.6621930
  45.5693470  37.7253320  43.5443727  46.6655026  38.0843120  46.2006442
  47.1312920  38.6349111  47.0197229  45.8629439  37.5125807  46.6663554
  47.7174101  37.1286060  45.6135303  47.8111699  36.2276541  46.2166751
  47.4711535  36.8178718  44.5984894  48.6977454  37.6054631  45.5866783
  46.5253425  40.9192403  43.5132027  45.7705470  41.7534765  44.0004990
  46.8423574  40.8565872  42.2142781  47.4433437  40.1123141  41.8847360
  46.3129664  41.7470968  41.1824430  46.2269432  42.7470113  41.6005771
  47.3045763  41.8147072  40.0104120  47.6403467  40.8182853  39.7207387
  46.8169494  42.2364870  39.1292425  48.4905728  42.6939470  40.3454711
  49.4886634  42.2307982  41.2272915  49.4484650  41.2243785  41.6179045
  50.5262200  43.0857646  41.6315487  51.2707930  42.7234202  42.3223630
  50.5857561  44.4015578  41.1306446  51.6014647  45.2315001  41.5001820
  52.1495831  44.8804343  42.2148994  49.6041178  44.8607882  40.2328564
  49.6443017  45.8713812  39.8530408  48.5523926  44.0108269  39.8464654
  47.7808124  44.3814776  39.1875982  44.9325944  41.2868680  40.7270304
  44.6815275  40.0874030  40.7069501  44.0697465  42.2468808  40.3725946
  44.3489969  43.2197244  40.4084364  42.7024058  41.9821638  39.9481381
  42.5372834  40.9130302  39.8390842  41.6594082  42.5192100  40.9643715
  41.7237990  43.6073427  40.9993565  40.2259012  42.1527674  40.5370978
  39.5018070  42.4952344  41.2658220  39.9504178  42.6164074  39.5916874
  40.1071704  41.0736889  40.4348210  41.9283527  42.0212139  42.3977060
  41.1597863  42.3630277  43.0902252  41.9600996  40.9332830  42.4434396
  42.8789701  42.3947541  42.7791718  42.4809510  42.6593051  38.5858439
  42.4552569  43.8890016  38.5185723  42.3425256  41.8384770  37.5324021
  42.3480803  40.8364569  37.6752969  42.1578390  42.2885256  36.1510545
  41.9455020  43.3590762  36.1202249  43.4209404  41.9812203  35.3148086
  43.6045333  40.9057196  35.3319536  43.2305304  42.2306886  34.2695633
  44.7147697  42.6916051  35.6789724  44.7244776  44.0119968  36.1809152
  43.8039498  44.5527254  36.3413276  45.9438814  44.6516316  36.4707265
  45.9418290  45.6605817  36.8501015  47.1631149  43.9900115  36.2388006
  48.3440112  44.6221779  36.4944009  49.1118662  44.1147971  36.2241115
  47.1595049  42.6828913  35.7203446  48.0904163  42.1811270  35.5146004
  45.9408583  42.0354589  35.4472552  45.9513608  41.0406069  35.0291009
  40.9726991  41.5746740  35.4990459  40.7466089  40.3911768  35.7537295
  40.3018272  42.3051566  34.5957430  40.5669173  43.2686979  34.4495603
  39.3478852  41.7706380  33.6298536  38.7882339  40.9697008  34.1026104
  38.3224059  42.8600121  33.2215875  38.0143591  43.3993464  34.1193730
  38.8108114  43.6138347  32.6018129  37.0623380  42.3716796  32.4842563
  37.1697001  41.4330924  31.6687438  36.0117812  43.0265025  32.6678190
  40.1529999  41.1733019  32.4591539  40.8227381  41.9201031  31.7453677
  40.0873437  39.8375064  32.3156765  39.4938560  39.3045579  32.9369970
  40.8299024  39.0740518  31.3084772  41.6443625  39.6861402  30.9170200
  41.4405169  37.8076622  31.9510372  40.6361602  37.1817210  32.3356370
  41.9281625  37.2202932  31.1718052  42.4811951  38.0647223  33.0662404
  41.9701451  38.5788460  33.8807905  43.0023430  36.7351562  33.6471525
  43.1886364  36.8222119  34.7169871  42.2936189  35.9199008  33.5083332
  43.9396705  36.4276269  33.1818518  43.6442177  38.9648578  32.6020720
  44.6014336  38.6476177  33.0170628  43.7527193  38.9686343  31.5175287
  43.4834442  39.9945626  32.9213478  39.9774086  38.6922749  30.0862302
  40.5623745  38.3862787  29.0467614  38.6379284  38.7416214  30.1975254
  38.2189023  39.0441473  31.0667562  37.7184378  38.5515152  29.0715167
  38.1938063  37.9739247  28.2761708  36.4358575  37.7843797  29.5048639
  35.9665426  38.3410995  30.3085625  35.3804637  37.6268340  28.3951692
  34.4935856  37.1423933  28.7996138  35.0416938  38.5740999  27.9791232
  35.7596586  37.0183053  27.5741435  36.7739596  36.3923775  30.0693760
  35.8743179  35.8637612  30.3890940  37.2741567  35.7743081  29.3236990
  37.4291835  36.4600395  30.9359863  37.3830324  39.9519855  28.5173495
  36.3471613  40.5293937  28.8497723  38.3452844  40.4891445  27.7476371
  39.1585307  39.9208368  27.5556008  38.4350165  41.8682917  27.2621105
  38.6666527  42.4682471  28.1433926  39.6427207  41.9405960  26.2957350
  40.5447710  41.6592023  26.8397947  39.5189350  41.1846002  25.5189021
  39.8918504  43.2929821  25.5984887  40.7549584  43.1877217  24.9396945
  39.0540111  43.5330900  24.9434045  40.1468519  44.4599282  26.5669287
  39.3102135  44.5556404  27.2583449  41.0216749  44.2334749  27.1776084
  40.3553593  45.7890597  25.8254551  41.2575413  45.7455994  25.2138623
  39.5184714  45.9792932  25.1535296  40.4569292  46.9246043  26.7588709
  41.2420384  46.7832798  27.3792224  40.5925736  47.7790208  26.2377394
  39.6080070  46.9950977  27.3030352  37.1339290  42.4143366  26.6356919
  36.6068229  41.8082313  25.7024891  36.6666835  43.5568795  27.1621161
  37.1575292  43.9791520  27.9365465  35.4556047  44.1855657  26.6746288
  35.0546336  43.6066408  25.8426620  34.7186464  44.2264534  27.4767020
  35.6812134  45.1971996  26.3372898  39.5398524  54.6025072  59.2458227
  45.3103302  56.0715058  51.0083588  44.3979445  62.7999780  63.4044660
  34.9860312  62.8155819  37.9790029  32.6181424  62.5329732  57.8545622
  57.6642960  26.9400898  40.6156701  31.0510393  29.9872190  24.1104457
  49.1453438  61.0435892  46.3524585  54.3573154  56.5339029  44.0112665
  21.2118550  38.8961481  17.5525531  33.4747600  53.1270423  64.0409149
  67.0965803  25.4261451  48.1767783  65.8057501  25.9500770  48.6553009
  65.1103819  25.1236117  48.6448442  65.5142882  26.7336407  47.9700105
  65.9726546  26.3271741  49.6545874  68.0907788  25.0237796  47.8085023
  71.4577057  29.8946557  55.0679407  70.1668755  30.4185876  55.5464632
  69.4715073  29.5921224  55.5360065  69.8754136  31.2021513  54.8611729
  70.3337800  30.7956848  56.5457498  72.4519042  29.4922902  54.6996647
  73.6382684  32.1289110  58.5135219  72.3474382  32.6528429  58.9920444
  71.6520700  31.8263777  58.9815877  72.0559763  33.4364067  58.3067541
  72.5143427  33.0299401  59.9913309  74.6324669  31.7265455  58.1452458
  67.5935470  29.1551052  45.4442593  66.3027168  29.6790371  45.9227818
  65.6073486  28.8525719  45.9123251  66.0112549  30.4626009  45.2374915
  66.4696213  30.0561343  46.9220684  68.5877456  28.7527397  45.0759833
  71.9546724  33.6236159  52.3354217  70.6638422  34.1475477  52.8139442
  69.9684740  33.3210825  52.8034875  70.3723803  34.9311115  52.1286539
  70.8307467  34.5246449  53.8132307  72.9488710  33.2212504  51.9671456
  76.3157978  38.0921265  59.2265840  75.0249676  38.6160584  59.7051065
  74.3295994  37.7895932  59.6946498  74.7335057  39.3996221  59.0198162
  75.1918721  38.9931556  60.7043931  77.3099964  37.6897610  58.8583080
  70.2710765  35.1183207  46.1573214  68.9802463  35.6422526  46.6358439
  68.2848781  34.8157874  46.6253872  68.6887844  36.4258163  45.9505536
  69.1471507  36.0193498  47.6351305  71.2652750  34.7159552  45.7890454
  72.4516392  37.3525760  49.6029026  71.1608090  37.8765079  50.0814251
  70.4654408  37.0500427  50.0709684  70.8693471  38.6600717  49.3961348
  71.3277134  38.2536051  51.0807117  73.4458377  36.9502105  49.2346266
  72.9486059  41.0815362  46.8703836  71.6577757  41.6054681  47.3489061
  70.9624075  40.7790029  47.3384494  71.3663138  42.3890318  46.6636158
  71.8246802  41.9825652  48.3481926  73.9428044  40.6791707  46.5021075
  75.1291686  43.3157915  50.3159647  73.8383384  43.8397234  50.7944872
  73.1429702  43.0132582  50.7840306  73.5468765  44.6232871  50.1091969
  74.0052429  44.2168206  51.7937738  76.1233671  42.9134260  49.9476887
  77.3097313  45.5500468  53.7615459  76.0189011  46.0739787  54.2400684
  75.3235329  45.2475135  54.2296117  75.7274392  46.8575425  53.5547781
  76.1858056  46.4510759  55.2393550  78.3039298  45.1476813  53.3932699
  60.3621965  31.4049644  23.4643774  59.0713663  31.9288963  23.9428999
  58.3759981  31.1024311  23.9324433  58.7799044  32.7124601  23.2576096
  59.2382707  32.3059935  24.9421865  61.3563950  31.0025989  23.0961014
  62.5427592  33.6392197  26.9099586  61.2519290  34.1631516  27.3884811
  60.5565608  33.3366864  27.3780244  60.9604671  34.9467154  26.7031908
  61.4188334  34.5402488  28.3877677  63.5369577  33.2368542  26.5416826
  64.7233218  35.8734751  30.3555398  63.4324917  36.3974070  30.8340623
  62.7371235  35.5709417  30.8236056  63.1410298  37.1809707  30.1487720
  63.5993961  36.7745041  31.8333489  65.7175204  35.4711096  29.9872638
  66.9038845  38.1077304  33.8011210  65.6130544  38.6316623  34.2796435
  64.9176862  37.8051971  34.2691868  65.3215925  39.4152260  33.5943532
  65.7799588  39.0087594  35.2789300  67.8980831  37.7053649  33.4328449
  60.8591632  35.1339246  20.7318584  59.5683330  35.6578565  21.2103809
  58.8729648  34.8313913  21.1999242  59.2768711  36.4414202  20.5250906
  59.7352375  36.0349537  22.2096675  61.8533617  34.7315591  20.3635823
  63.0397259  37.3681799  24.1774396  61.7488957  37.8921118  24.6559621
  61.0535275  37.0656466  24.6455054  61.4574338  38.6756756  23.9706718
  61.9158002  38.2692090  25.6552486  64.0339244  36.9658144  23.8091635
  65.2202886  39.6024352  27.6230207  63.9294584  40.1263671  28.1015433
  63.2340902  39.2999019  28.0910866  63.6379965  40.9099309  27.4162529
  64.0963629  40.5034643  29.1008298  66.2144871  39.2000697  27.2547447
  67.4008513  41.8366905  31.0686019  66.1100211  42.3606224  31.5471244
  65.4146529  41.5341572  31.5366677  65.8185592  43.1441862  30.8618341
  66.2769256  42.7377196  32.5464110  68.3950498  41.4343250  30.7003259
  65.7172553  43.3313954  24.8905017  64.4264251  43.8553273  25.3690242
  63.7310570  43.0288621  25.3585675  64.1349633  44.6388910  24.6837339
  64.5933296  44.2324244  26.3683108  66.7114539  42.9290299  24.5222257
  67.8978180  45.5656507  28.3360829  66.6069878  46.0895826  28.8146054
  65.9116197  45.2631174  28.8041487  66.3155260  46.8731463  28.1293151
  66.7738923  46.4666798  29.8138919  68.8920166  45.1632852  27.9678068
  57.3600250  10.5295443  57.7238465  56.0691948  11.0534762  58.2023691
  55.3738267  10.2270110  58.1919124  55.7777330  11.8370399  57.5170787
  56.2360993  11.4305734  59.2016556  58.3542236  10.1271788  57.3555705
  56.1733958  15.7532093  48.8132273  54.8825656  16.2771412  49.2917498
  54.1871975  15.4506760  49.2812931  54.5911038  17.0607049  48.6064595
  55.0494701  16.6542384  50.2910363  57.1675944  15.3508438  48.4449512
  58.3539585  17.9874646  52.2588085  57.0631283  18.5113965  52.7373310
  56.3677601  17.6849313  52.7268743  56.7716664  19.2949602  52.0520407
  57.2300328  18.8884937  53.7366175  59.3481571  17.5850991  51.8905324
  60.5345212  20.2217199  55.7043896  59.2436910  20.7456518  56.1829121
  58.5483228  19.9191866  56.1724554  58.9522291  21.5292156  55.4976218
  59.4105955  21.1227490  57.1821987  61.5287198  19.8193544  55.3361136
  54.4897999  17.2479141  42.6351270  53.1989697  17.7718460  43.1136496
  52.5036015  16.9453808  43.1031929  52.9075078  18.5554098  42.4283592
  53.3658742  18.1489432  44.1129361  55.4839984  16.8455486  42.2668510
  63.2120507  26.1849354  56.4174518  61.9212205  26.7088673  56.8959743
  61.2258523  25.8824021  56.8855176  61.6297586  27.4924310  56.2106840
  62.0881249  27.0859645  57.8952608  64.2062492  25.7825699  56.0491757
  65.3926133  28.4191907  59.8630329  64.1017832  28.9431226  60.3415554
  63.4064150  28.1166574  60.3310988  63.8103213  29.7266864  59.6562651
  64.2686876  29.3202198  61.3408420  66.3868119  28.0168252  59.4947569
  67.5731760  30.6534460  63.3086141  66.2823459  31.1773779  63.7871366
  65.5869777  30.3509127  63.7766799  65.9908840  31.9609417  63.1018463
  66.4492503  31.5544751  64.7864232  68.5673746  30.2510805  62.9403381
  54.9867666  20.9768743  39.9026080  53.6959364  21.5008062  40.3811305
  53.0005682  20.6743410  40.3706738  53.4044745  22.2843699  39.6958402
  53.8628409  21.8779034  41.3804171  55.9809652  20.5745088  39.5343320
  70.2507055  36.6166615  64.0216762  68.9598753  37.1405934  64.5001988
  68.2645071  36.3141282  64.4897421  68.6684134  37.9241572  63.8149085
  69.1267798  37.5176906  65.4994853  71.2449040  36.2142960  63.6534002
  53.3031707  22.4715791  33.7245078  52.0123405  22.9955110  34.2030303
  51.3169723  22.1690458  34.1925736  51.7208786  23.7790748  33.5177400
  52.1792449  23.3726082  35.2023168  54.2973692  22.0692136  33.3562317
  55.4837333  24.7058344  37.1700889  54.1929032  25.2297663  37.6486115
  53.4975350  24.4033011  37.6381548  53.9014413  26.0133301  36.9633211
  54.3598076  25.6068635  38.6478980  56.4779319  24.3034689  36.8018129
  72.9282349  42.5798770  64.7347384  71.6374047  43.1038089  65.2132609
  70.9420365  42.2773437  65.2028042  71.3459428  43.8873726  64.5279706
  71.8043092  43.4809061  66.2125474  73.9224335  42.1775115  64.3664623
  62.5223882  35.1375606  44.7743134  61.2315580  35.6614924  45.2528359
  60.5361898  34.8350272  45.2423793  60.9400961  36.4450562  44.5675456
  61.3984625  36.0385896  46.2521225  63.5165867  34.7351951  44.4060374
  73.4252017  46.3088372  62.0022193  72.1343715  46.8327690  62.4807418
  71.4390033  46.0063038  62.4702851  71.8429096  47.6163328  61.7954515
  72.3012759  47.2098662  63.4800284  74.4194002  45.9064717  61.6339433
  54.2971041  29.9294994  28.2594697  53.0062739  30.4534313  28.7379922
  52.3109058  29.6269661  28.7275355  52.7148121  31.2369951  28.0527019
  53.1731784  30.8305285  29.7372787  55.2913027  29.5271339  27.8911936
  65.1999176  41.1007760  45.4873756  63.9090874  41.6247079  45.9658981
  63.2137192  40.7982427  45.9554414  63.6176255  42.4082717  45.2806078
  64.0759919  42.0018051  46.9651846  66.1941162  40.6984105  45.1190995
  67.3804803  43.3350314  48.9329567  66.0896501  43.8589632  49.4114793
  65.3942819  43.0324980  49.4010226  65.7981882  44.6425270  48.7261889
  66.2565546  44.2360604  50.4107658  68.3746789  42.9326659  48.5646807
  69.5610430  45.5692867  52.3785379  68.2702128  46.0932186  52.8570604
  67.5748446  45.2667533  52.8466037  67.9787509  46.8767823  52.1717701
  68.4371173  46.4703157  53.8563470  70.5552416  45.1669212  52.0102619
  71.7416057  47.8035420  55.8241191  70.4507755  48.3274739  56.3026416
  69.7554073  47.5010087  56.2921849  70.1593136  49.1110376  55.6173513
  70.6176800  48.7045711  57.3019282  72.7358042  47.4011765  55.4558431
  63.5163217  42.5954809  39.3092753  62.2254915  43.1194128  39.7877979
  61.5301233  42.2929476  39.7773412  61.9340296  43.9029765  39.1025075
  62.3923959  43.4965099  40.7870844  64.5105202  42.1931154  38.9409993
  55.2910376  37.3874198  22.7944316  54.0002074  37.9113517  23.2729541
  53.3048392  37.0848864  23.2624974  53.7087455  38.6949154  22.5876638
  54.1671119  38.2884488  24.2722406  56.2852362  36.9850543  22.4261555
  55.7880044  41.1163799  20.0619125  54.4971742  41.6403118  20.5404350
  53.8018060  40.8138466  20.5299783  54.2057123  42.4238756  19.8551447
  54.6640786  42.0174090  21.5397216  56.7822029  40.7140144  19.6936365
  58.4655338  47.0795954  20.7749747  57.1747036  47.6035273  21.2534972
  56.4793354  46.7770621  21.2430405  56.8832417  48.3870910  20.5682069
  57.3416081  47.9806245  22.2527837  59.4597323  46.6772299  20.4066986
  65.0072219  53.7823614  31.1117182  63.7163917  54.3062932  31.5902407
  63.0210235  53.4798280  31.5797840  63.4249298  55.0898570  30.9049504
  63.8832962  54.6833904  32.5895273  66.0014204  53.3799959  30.7434422
  49.1143700   6.8198240  59.0733576  47.8235398   7.3437559  59.5518801
  47.1281716   6.5172907  59.5414234  47.5320779   8.1273196  58.8665898
  47.9904443   7.7208531  60.5511667  50.1085686   6.4174585  58.7050816
  51.2949327   9.0540793  62.5189388  50.0041025   9.5780112  62.9974613
  49.3087343   8.7515460  62.9870046  49.7126406  10.3615749  62.3121710
  50.1710070   9.9551084  63.9967478  52.2891313   8.6517138  62.1506627
  53.4754954  11.2883346  65.9645200  52.1846652  11.8122665  66.4430425
  51.4892970  10.9858013  66.4325858  51.8932033  12.5958303  65.7577522
  52.3515697  12.1893637  67.4423290  54.4696940  10.8859691  65.5962439
  49.6113368  10.5487841  56.3408386  48.3205066  11.0727160  56.8193611
  47.6251384  10.2462508  56.8089044  48.0290447  11.8562798  56.1340708
  48.4874111  11.4498132  57.8186476  50.6055353  10.1464186  55.9725625
  53.9724622  15.0172948  63.2320009  52.6816320  15.5412267  63.7105234
  51.9862638  14.7147615  63.7000667  52.3901701  16.3247904  63.0252331
  52.8485364  15.9183238  64.7098100  54.9666607  14.6149293  62.8637249
  58.8305543  23.2147656  67.3906442  57.5397241  23.7386975  67.8691667
  56.8443559  22.9122323  67.8587100  57.2482622  24.5222612  67.1838764
  57.7066286  24.1157946  68.8684533  59.8247528  22.8124001  67.0223682
  48.4247075  15.7724491  47.4302193  47.1338774  16.2963810  47.9087418
  46.4385092  15.4699158  47.8982851  46.8424155  17.0799448  47.2234515
  47.3007818  16.6734782  48.9080283  49.4189061  15.3700836  47.0619432
  46.7411116  17.2671540  41.2521191  45.4502814  17.7910859  41.7306416
  44.7549132  16.9646207  41.7201849  45.1588195  18.5746496  41.0453513
  45.6171859  18.1681831  42.7299281  47.7353101  16.8647885  40.8838430
  64.1856132  35.1411965  68.8167685  62.8947830  35.6651284  69.2952910
  62.1994148  34.8386632  69.2848343  62.6033211  36.4486922  68.6100007
  63.0616874  36.0422256  70.2945775  65.1798117  34.7388310  68.4484924
  47.2380783  20.9961141  38.5196000  45.9472481  21.5200460  38.9981225
  45.2518800  20.6935808  38.9876658  45.6557863  22.3036098  38.3128322
  46.1141526  21.8971432  39.9974091  48.2322769  20.5937486  38.1513240
  43.3739197  20.2565637  28.8959186  42.0830895  20.7804956  29.3744411
  41.3877213  19.9540303  29.3639844  41.7916276  21.5640593  28.6891508
  42.2499940  21.1575927  30.3737277  44.3681182  19.8541982  28.5276426
  45.5544824  22.4908190  32.3414998  44.2636522  23.0147509  32.8200223
  43.5682840  22.1882857  32.8095656  43.9721903  23.7983146  32.1347320
  44.4305567  23.3918481  33.8193088  46.5486809  22.0884535  31.9732237
  67.3601093  44.8333722  66.7973116  66.0692791  45.3573041  67.2758341
  65.3739110  44.5308388  67.2653774  65.7778173  46.1408678  66.5905438
  66.2361836  45.7344012  68.2751206  68.3543079  44.4310067  66.4290355
  43.8708864  23.9855238  26.1633995  42.5800562  24.5094557  26.6419221
  41.8846880  23.6829905  26.6314654  42.2885943  25.2930195  25.9566317
  42.7469607  24.8865529  27.6412086  44.8650850  23.5831583  25.7951235
  67.8570761  48.5623323  64.0647925  66.5662459  49.0862642  64.5433150
  65.8708777  48.2597990  64.5328583  66.2747840  49.8698280  63.8580247
  66.7331504  49.4633614  65.5426016  68.8512746  48.1599668  63.6965165
  44.3678532  27.7144840  23.4308805  43.0770230  28.2384159  23.9094030
  42.3816548  27.4119507  23.8989463  42.7855611  29.0219796  23.2241127
  43.2439274  28.6155131  24.9086896  45.3620517  27.3121185  23.0626045
  63.9929174  47.8227819  54.4411111  62.7020872  48.3467137  54.9196336
  62.0067190  47.5202485  54.9091769  62.4106253  49.1302775  54.2343433
  62.8689917  48.7238109  55.9189202  64.9871160  47.4204164  54.0728351
  66.1734801  50.0570372  57.8866923  64.8826499  50.5809691  58.3652148
  64.1872817  49.7545038  58.3547581  64.5911880  51.3645328  57.6799245
  65.0495544  50.9580662  59.3645014  67.1676787  49.6546717  57.5184162
  68.3540428  52.2912925  61.3322735  67.0632126  52.8152244  61.8107960
  66.3678444  51.9887592  61.8003393  66.7717507  53.5987881  61.1255057
  67.2301171  53.1923216  62.8100825  69.3482414  51.8889270  60.9639974
  47.0453826  33.6776995  24.1439426  45.7545524  34.2016314  24.6224651
  45.0591842  33.3751661  24.6120084  45.4630905  34.9851951  23.9371748
  45.9214569  34.5787285  25.6217517  48.0395811  33.2753340  23.7756666
  60.1287588  47.0832314  44.8174297  58.8379286  47.6071633  45.2959522
  58.1425604  46.7806980  45.2854955  58.5464667  48.3907270  44.6106619
  59.0048331  47.9842604  46.2952388  61.1229573  46.6808659  44.4491537
  49.7229120  39.6409149  24.8570048  48.4320818  40.1648468  25.3355273
  47.7367137  39.3383816  25.3250706  48.1406200  40.9484106  24.6502370
  48.5989863  40.5419440  26.3348138  50.7171106  39.2385494  24.4887287
  50.2198788  43.3698751  22.1244857  48.9290486  43.8938070  22.6030082
  48.2336804  43.0673418  22.5925515  48.6375867  44.6773707  21.9177179
  49.0959531  44.2709042  23.6022948  51.2140773  42.9675096  21.7562097
  58.9421295  52.3068964  35.9068104  57.6512994  52.8308283  36.3853329
  56.9559312  52.0043631  36.3748762  57.3598375  53.6143920  35.7000426
  57.8182038  53.2079254  37.3846195  59.9363281  51.9045309  35.5385344
  59.4390963  56.0358565  33.1742914  58.1482661  56.5597884  33.6528139
  57.4528979  55.7333232  33.6423572  57.8568042  57.3433522  32.9675236
  58.3151706  56.9368856  34.6521004  60.4332948  55.6334910  32.8060153
  55.5749376  55.2963061  23.5506100  54.2841074  55.8202379  24.0291325
  53.5887393  54.9937727  24.0186758  53.9926456  56.6038017  23.3438422
  54.4510119  56.1973351  25.0284190  56.5691362  54.8939406  23.1823339
  57.7555003  57.5305614  26.9961912  56.4646701  58.0544933  27.4747137
  55.7693020  57.2280281  27.4642570  56.1732083  58.8380570  26.7894234
  56.6315746  58.4315904  28.4740002  58.7496989  57.1281959  26.6279151
  45.7268071  11.3075745  64.5815120  44.4359769  11.8315064  65.0600345
  43.7406088  11.0050412  65.0495778  44.1445151  12.6150701  64.3747442
  44.6028814  12.2086035  66.0593210  46.7210057  10.9052090  64.2132359
  44.0432112  12.8022793  58.4034117  42.7523810  13.3262112  58.8819342
  42.0570128  12.4997460  58.8714776  42.4609191  14.1097750  58.1966439
  42.9192855  13.7033084  59.8812208  45.0374097  12.3999138  58.0351357
  48.4043366  17.2707900  65.2945741  47.1135064  17.7947218  65.7730966
  46.4181382  16.9682566  65.7626399  46.8220445  18.5782856  65.0878063
  47.2804109  18.1718190  66.7723832  49.3985351  16.8684245  64.9262981
  50.5848993  19.5050453  68.7401553  49.2940691  20.0289772  69.2186778
  48.5987009  19.2025120  69.2082211  49.0026072  20.8125409  68.5333875
  49.4609736  20.4060743  70.2179643  51.5790978  19.1026798  68.3718792
  44.5401779  16.5312395  55.6708927  43.2493477  17.0551714  56.1494152
  42.5539795  16.2287062  56.1389585  42.9578858  17.8387351  55.4641249
  43.4162522  17.4322685  57.1487018  45.5343765  16.1288740  55.3026166
  53.2624287  25.4682608  69.4532174  51.9715985  25.9921926  69.9317399
  51.2762303  25.1657274  69.9212832  51.6801366  26.7757564  69.2464496
  52.1385030  26.3692898  70.9310265  54.2566272  25.0658953  69.0849414
  55.4429914  27.7025161  72.8987986  54.1521612  28.2264480  73.3773211
  53.4567930  27.3999827  73.3668644  53.8606993  29.0100117  72.6920308
  54.3190657  28.6035451  74.3766076  56.4371899  27.3001506  72.5305225
  58.1205208  33.6657316  73.6118607  56.8296906  34.1896634  74.0903832
  56.1343225  33.3631982  74.0799265  56.5382288  34.9732272  73.4050929
  56.9965951  34.5667606  75.0896698  59.1147194  33.2633660  73.2435847
  41.1729860  19.5206492  43.3146922  39.8821558  20.0445810  43.7932147
  39.1867876  19.2181158  43.7827581  39.5906939  20.8281448  43.1079244
  40.0490603  20.4216782  44.7925013  42.1671846  19.1182837  42.9464162
  35.6252314  20.2758035  27.5129106  34.3344012  20.7997354  27.9914331
  33.6390330  19.9732702  27.9809764  34.0429393  21.5832992  27.3061428
  34.5013057  21.1768326  28.9907197  36.6194299  19.8734380  27.1446346
  37.8057941  22.5100588  30.9584918  36.5149639  23.0339907  31.4370143
  35.8195957  22.2075255  31.4265576  36.2235020  23.8175545  30.7517240
  36.6818684  23.4110879  32.4363008  38.7999926  22.1076933  30.5902157
  60.1083878  48.5815722  62.6817845  58.8175576  49.1055041  63.1603070
  58.1221894  48.2790389  63.1498503  58.5260957  49.8890678  62.4750167
  58.9844621  49.4826013  64.1595936  61.1025863  48.1792067  62.3135085
  36.6191649  27.7337238  22.0478725  35.3283347  28.2576557  22.5263950
  34.6329665  27.4311905  22.5159383  35.0368728  29.0412195  21.8411047
  35.4952392  28.6347529  23.5256816  37.6133634  27.3313583  21.6795965
  56.2442291  47.8420217  53.0581031  54.9533989  48.3659536  53.5366256
  54.2580308  47.5394884  53.5261689  54.6619371  49.1495174  52.8513353
  55.1203034  48.7430508  54.5359122  57.2384277  47.4396562  52.6898271
  58.4247918  50.0762770  56.5036843  57.1339616  50.6002089  56.9822068
  56.4385935  49.7737437  56.9717501  56.8424998  51.3837727  56.2969165
  57.3008661  50.9773061  57.9814934  59.4189904  49.6739115  56.1354083
  34.9355689  29.2284287  15.8697723  33.6447387  29.7523606  16.3482948
  32.9493705  28.9258954  16.3378381  33.3532768  30.5359243  15.6630045
  33.8116432  30.1294578  17.3475813  35.9297675  28.8260632  15.5014962
  54.5606332  49.3367266  46.8800029  53.2698030  49.8606584  47.3585254
  52.5744348  49.0341932  47.3480687  52.9783411  50.6442222  46.6732351
  53.4367075  50.2377556  48.3578120  55.5548317  48.9343611  46.5117268
  46.3353491  44.1286654  30.3651591  45.0445189  44.6525973  30.8436816
  44.3491508  43.8261321  30.8332249  44.7530571  45.4361611  30.1583913
  45.2114234  45.0296945  31.8429682  47.3295477  43.7262999  29.9968831
  52.8770372  50.8314314  40.7019027  51.5862070  51.3553633  41.1804252
  50.8908388  50.5288981  41.1699685  51.2947451  52.1389270  40.4951349
  51.7531115  51.7324605  42.1797117  53.8712358  50.4290659  40.3336266
  35.9295024  36.6863490  10.4047342  34.6386722  37.2102809  10.8832567
  33.9433040  36.3838157  10.8728000  34.3472103  37.9938447  10.1979664
  34.8055767  37.5873781  11.8825432  36.9237009  36.2839835  10.0364581
  38.1100651  38.9206043  13.8503154  36.8192349  39.4445362  14.3288379
  36.1238667  38.6180710  14.3183812  36.5277730  40.2281000  13.6435476
  36.9861394  39.8216334  15.3281244  39.1042636  38.5182388  13.4820393
  40.2906278  41.1548596  17.2958965  38.9997976  41.6787915  17.7744191
  38.3044294  40.8523263  17.7639624  38.7083357  42.4623553  17.0891287
  39.1667021  42.0558887  18.7737056  41.2848263  40.7524941  16.9276205
  42.4711905  43.3891150  20.7414777  41.1803603  43.9130468  21.2200002
  40.4849921  43.0865816  21.2095435  40.8888984  44.6966106  20.5347099
  41.3472648  44.2901440  22.2192868  43.4653890  42.9867495  20.3732017
  46.8323159  47.8576256  27.6326401  45.5414857  48.3815575  28.1111626
  44.8461175  47.5550923  28.1007059  45.2500238  49.1651212  27.4258723
  45.7083902  48.7586547  29.1104491  47.8265144  47.4552601  27.2643640
  49.0128786  50.0918809  31.0782213  47.7220484  50.6158128  31.5567438
  47.0266802  49.7893476  31.5462871  47.4305865  51.3993766  30.8714535
  47.8889529  50.9929100  32.5560303  50.0070771  49.6895154  30.7099452
  51.1934413  52.3261362  34.5238024  49.9026111  52.8500681  35.0023249
  49.2072429  52.0236029  34.9918683  49.6111492  53.6336319  34.3170346
  50.0695156  53.2271653  36.0016115  52.1876398  51.9237707  34.1555264
  40.7875945  44.8838198  14.5633775  39.4967643  45.4077517  15.0419000
  38.8013962  44.5812865  15.0314433  39.2053025  46.1913154  14.3566097
  39.6636688  45.7848489  16.0411866  41.7817931  44.4814543  14.1951014
  42.9681572  47.1180751  18.0089587  41.6773270  47.6420070  18.4874812
  40.9819588  46.8155418  18.4770245  41.3858651  48.4255708  17.8021909
  41.8442315  48.0191042  19.4867677  43.9623558  46.7157096  17.6406826
  45.1487199  49.3523304  21.4545399  43.8578897  49.8762623  21.9330624
  43.1625215  49.0497971  21.9226057  43.5664278  50.6598261  21.2477721
  44.0247942  50.2533595  22.9323489  46.1429185  48.9499649  21.0862638
  49.5098453  53.8208411  28.3457022  48.2190151  54.3447730  28.8242247
  47.5236469  53.5183078  28.8137680  47.9275532  55.1283367  28.1389344
  48.3859196  54.7218701  29.8235113  50.5040439  53.4184756  27.9774262
  51.6904080  56.0550964  31.7912834  50.3995778  56.5790283  32.2698059
  49.7042096  55.7525631  32.2593492  50.1081159  57.3625920  31.5845156
  50.5664823  56.9561255  33.2690925  52.6846066  55.6527309  31.4230073
  42.8362110  19.5242851  67.3571473  41.5453808  20.0482170  67.8356698
  40.8500126  19.2217518  67.8252131  41.2539189  20.8317808  67.1503795
  41.7122853  20.4253142  68.8349563  43.8304095  19.1219196  66.9888712
  45.0167737  21.7585405  70.8027285  43.7259435  22.2824723  71.2812510
  43.0305753  21.4560071  71.2707943  43.4344816  23.0660361  70.5959607
  43.8928480  22.6595695  72.2805375  46.0109722  21.3561750  70.4344524
  38.9720523  18.7847347  57.7334659  37.6812221  19.3086665  58.2119884
  36.9858540  18.4822013  58.2015317  37.3897603  20.0922303  57.5266981
  37.8481266  19.6857637  59.2112749  39.9662509  18.3823692  57.3651898
  49.8748658  29.9560112  74.9613718  48.5840356  30.4799431  75.4398943
  47.8886674  29.6534779  75.4294376  48.2925737  31.2635069  74.7546040
  48.7509401  30.8570403  76.4391808  50.8690644  29.5536457  74.5930957
  37.7854231  24.0083997  48.8228466  36.4945929  24.5323315  49.3013691
  35.7992247  23.7058663  49.2909124  36.2031310  25.3158953  48.6160788
  36.6614974  24.9094287  50.3006557  38.7796217  23.6060342  48.4545706
  53.0493620  39.6481869  72.9419149  51.7585318  40.1721188  73.4204374
  51.0631636  39.3456536  73.4099807  51.4670699  40.9556825  72.7351471
  51.9254363  40.5492160  74.4197239  54.0435605  39.2458214  72.5736388
  36.1018272  25.5031045  42.6447464  34.8109970  26.0270364  43.1232689
  34.1156288  25.2005712  43.1128122  34.5195351  26.8106001  42.4379786
  34.9779014  26.4041336  44.1225554  37.0960257  25.1007390  42.2764703
  53.5463287  43.3771470  70.2093958  52.2554985  43.9010789  70.6879183
  51.5601303  43.0746137  70.6774616  51.9640366  44.6846427  70.0026280
  52.4224030  44.2781761  71.6872049  54.5405273  42.9747815  69.8411198
  32.2376685  24.7635540  33.0210650  30.9468383  25.2874859  33.4995875
  30.2514701  24.4610207  33.4891308  30.6553764  26.0710497  32.8142972
  31.1137428  25.6645831  34.4988740  33.2318671  24.3611885  32.6527889
  30.5540725  26.2582589  26.8429647  29.2632424  26.7821907  27.3214873
  28.5678742  25.9557255  27.3110306  28.9717805  27.5657545  26.6361969
  29.4301468  27.1592879  28.3207738  31.5482711  25.8558934  26.4746887
  52.8566662  52.3297722  58.5662575  51.5658361  52.8537041  59.0447800
  50.8704679  52.0272389  59.0343233  51.2743742  53.6372679  58.3594897
  51.7327405  53.2308013  60.0440665  53.8508648  51.9274067  58.1979814
  29.3674433  31.4819239  17.9323455  28.0766131  32.0058558  18.4108680
  27.3812450  31.1793905  18.4004113  27.7851513  32.7894195  17.7255777
  28.2435176  32.3829529  19.4101545  30.3616419  31.0795584  17.5640694
  29.8644101  35.2108840  15.1998264  28.5735799  35.7348159  15.6783489
  27.8782117  34.9083507  15.6678922  28.2821180  36.5183797  14.9930586
  28.7404844  36.1119131  16.6776355  30.8586086  34.8085185  14.8315504
  51.6700370  57.5534372  49.6556382  50.3792068  58.0773691  50.1341607
  49.6838387  57.2509039  50.1237040  50.0877450  58.8609329  49.4488704
  50.5461113  58.4544663  51.1334473  52.6642356  57.1510717  49.2873622
  53.8505997  59.7876925  53.1012194  52.5597695  60.3116244  53.5797419
  51.8644013  59.4851592  53.5692852  52.2683076  61.0951882  52.8944516
  52.7266740  60.6887216  54.5790284  54.8447983  59.3853270  52.7329433
  30.3613768  38.9398442  12.4673074  29.0705466  39.4637761  12.9458299
  28.3751784  38.6373109  12.9353732  28.7790847  40.2473398  12.2605396
  29.2374511  39.8408732  13.9451164  31.3555754  38.5374787  12.0990313
  32.5419395  41.1740995  15.9128886  31.2511093  41.6980314  16.3914111
  30.5557411  40.8715662  16.3809544  30.9596474  42.4815951  15.7061208
  31.4180138  42.0751286  17.3906976  33.5361381  40.7717340  15.5446125
  41.2641903  50.1111208  29.6952133  39.9733601  50.6350527  30.1737358
  39.2779919  49.8085874  30.1632791  39.6818982  51.4186164  29.4884455
  40.1402646  51.0121498  31.1730223  42.2583888  49.7087553  29.3269372
  43.4447530  52.3453761  33.1407944  42.1539228  52.8693080  33.6193170
  41.4585546  52.0428428  33.6088603  41.8624609  53.6528717  32.9340266
  42.3208273  53.2464052  34.6186035  44.4389515  51.9430106  32.7725184
  49.9864411  59.0481420  43.4775380  48.6956109  59.5720739  43.9560605
  48.0002427  58.7456087  43.9456038  48.4041490  60.3556377  43.2707702
  48.8625154  59.9491711  44.9553470  50.9806396  58.6457765  43.1092619
  56.5281292  65.7509080  53.8142815  55.2372990  66.2748399  54.2928040
  54.5419308  65.4483747  54.2823473  54.9458371  67.0584037  53.6075137
  55.4042034  66.6519371  55.2920906  57.5223277  65.3485425  53.4460055
  33.0389062  44.9030597  13.1803695  31.7480761  45.4269915  13.6588920
  31.0527079  44.6005263  13.6484353  31.4566142  46.2105553  12.9736017
  31.9149805  45.8040887  14.6581786  34.0331048  44.5006942  12.8120935
  39.5805943  51.6058256  23.5171130  38.2897641  52.1297575  23.9956355
  37.5943960  51.3032923  23.9851789  37.9983023  52.9133213  23.3103452
  38.4566686  52.5068547  24.9949221  40.5747929  51.2034601  23.1488370
  41.7611570  53.8400809  26.9626942  40.4703268  54.3640128  27.4412167
  39.7749587  53.5375476  27.4307600  40.1788650  55.1475766  26.7559264
  40.6372313  54.7411100  28.4405033  42.7553556  53.4377154  26.5944182
  46.1222824  58.3085916  33.8538566  44.8314522  58.8325235  34.3323791
  44.1360840  58.0060582  34.3219224  44.5399903  59.6160872  33.6470888
  44.9983567  59.2096206  35.3316656  47.1164810  57.9062261  33.4855805
  48.3028451  60.5428469  37.2994378  47.0120149  61.0667788  37.7779603
  46.3166467  60.2403136  37.7675036  46.7205530  61.8503425  37.0926700
  47.1789194  61.4438760  38.7772468  49.2970437  60.1404814  36.9311617
  54.8445332  67.2456128  47.6361813  53.5537030  67.7695447  48.1147038
  52.8583348  66.9430795  48.1042471  53.2622411  68.5531085  47.4294135
  53.7206075  68.1466419  49.1139904  55.8387318  66.8432473  47.2679052
  44.3067402  32.2095064  77.0239450  43.0159100  32.7334383  77.5024675
  42.3205418  31.9069731  77.4920108  42.7244481  33.5170021  76.8171772
  43.1828145  33.1105355  78.5017540  45.3009388  31.8071409  76.6556689
  36.0814562  27.0014453  60.5091012  34.7906260  27.5253772  60.9876237
  34.0952578  26.6989120  60.9771670  34.4991641  28.3089410  60.3023334
  34.9575305  27.9024744  61.9869103  37.0756547  26.5990798  60.1408251
  34.3978602  28.4961502  54.3310010  33.1070300  29.0200820  54.8095235
  32.4116618  28.1936168  54.7990668  32.8155681  29.8036458  54.1242332
  33.2739345  29.3971792  55.8088100  35.3920588  28.0937847  53.9627249
  45.3006737  39.6674267  71.5589069  44.0098435  40.1913586  72.0374294
  43.3144753  39.3648934  72.0269727  43.7183816  40.9749224  71.3521391
  44.1767480  40.5684558  73.0367159  46.2948722  39.2650612  71.1906308
  30.5337016  27.7565997  44.7073196  29.2428714  28.2805316  45.1858421
  28.5475032  27.4540664  45.1753854  28.9514095  29.0640953  44.5005518
  29.4097759  28.6576287  46.1851286  31.5279001  27.3542342  44.3390435
  32.7142643  29.9908550  48.1529007  31.4234341  30.5147869  48.6314233
  30.7280659  29.6883217  48.6209666  31.1319722  31.2983506  47.9461329
  31.5903386  30.8918841  49.6307098  33.7084628  29.5884895  47.7846247
  45.7976404  43.3963869  68.8263878  44.5068102  43.9203188  69.3049103
  43.8114421  43.0938536  69.2944536  44.2153484  44.7038826  68.6196200
  44.6737147  44.2974160  70.3041969  46.7918390  42.9940214  68.4581118
  28.8501056  29.2513045  38.5292193  27.5592754  29.7752364  39.0077418
  26.8639072  28.9487712  38.9972852  27.2678135  30.5588002  38.3224515
  27.7261799  30.1523336  40.0070284  29.8443042  28.8489390  38.1609433
  46.2946072  47.1253471  66.0938688  45.0037770  47.6492790  66.5723913
  44.3084088  46.8228137  66.5619346  44.7123151  48.4328427  65.8871010
  45.1706815  48.0263761  67.5716778  47.2888057  46.7229816  65.7255927
  27.1665097  30.7460094  32.3511191  25.8756795  31.2699412  32.8296416
  25.1803113  30.4434760  32.8191849  25.5842176  32.0535050  32.1443513
  26.0425839  31.6470384  33.8289282  28.1607082  30.3436439  31.9828431
  46.7915739  50.8543072  63.3613497  45.5007437  51.3782391  63.8398722
  44.8053755  50.5517739  63.8294155  45.2092818  52.1618029  63.1545819
  45.6676482  51.7553363  64.8391588  47.7857725  50.4519417  62.9930737
  25.4829137  32.2407142  26.1730189  24.1920835  32.7646461  26.6515414
  23.4967153  31.9381809  26.6410847  23.9006216  33.5482098  25.9662511
  24.3589880  33.1417433  27.6508279  26.4771123  31.8383487  25.8047428
  27.6634764  34.4749695  29.6186001  26.3726462  34.9989014  30.0971226
  25.6772780  34.1724362  30.0866659  26.0811843  35.7824652  29.4118323
  26.5395507  35.3759986  31.0964091  28.6576749  34.0726040  29.2503240
  23.7993177  33.7354190  19.9949187  22.5084876  34.2593509  20.4734412
  21.8131194  33.4328857  20.4629845  22.2170257  35.0429147  19.7881509
  22.6753920  34.6364481  21.4727277  24.7935163  33.3330535  19.6266426
  30.3410058  40.4381850  30.3316622  29.0501756  40.9621169  30.8101847
  28.3548075  40.1356517  30.7997280  28.7587138  41.7456806  30.1248944
  29.2170801  41.3392141  31.8094713  31.3352044  40.0358195  29.9633861
  47.7855074  58.3122275  57.8963116  46.4946772  58.8361594  58.3748341
  45.7993090  58.0096942  58.3643774  46.2032153  59.6197232  57.6895438
  46.6615817  59.2132566  59.3741207  48.7797059  57.9098620  57.5280356
  49.9660701  60.5464829  61.3418928  48.6752399  61.0704148  61.8204153
  47.9798717  60.2439495  61.8099586  48.3837780  61.8539785  61.1351250
  48.8421444  61.4475119  62.8197019  50.9602686  60.1441174  60.9736168
  35.1990980  48.6356558  34.4903055  33.9082678  49.1595877  34.9688280
  33.2128996  48.3331225  34.9583713  33.6168059  49.9431514  34.2835377
  34.0751723  49.5366849  35.9681146  36.1932965  48.2332903  34.1220295
  52.6435995  66.5096983  62.0549549  51.3527693  67.0336302  62.5334774
  50.6574012  66.2071650  62.5230207  51.0613075  67.8171940  61.8481871
  51.5196738  67.4107274  63.5327640  53.6377981  66.1073328  61.6866789
  24.7932512  41.1933394  14.5298806  23.5024210  41.7172712  15.0084031
  22.8070529  40.8908060  14.9979464  23.2109592  42.5008350  14.3231128
  23.6693255  42.0943684  16.0076896  25.7874498  40.7909739  14.1616045
  35.6960647  52.3646160  31.7577865  34.4052345  52.8885478  32.2363090
  33.7098663  52.0620826  32.2258523  34.1137726  53.6721116  31.5510187
  34.5721390  53.2656450  33.2355955  36.6902633  51.9622505  31.3895104
  53.1405663  70.2386585  59.3224359  51.8497361  70.7625904  59.8009584
  51.1543679  69.9361252  59.7905017  51.5582742  71.5461541  59.1156681
  52.0166406  71.1396876  60.8002449  54.1347648  69.8362930  58.9541598
  36.1930314  56.0935761  29.0252674  34.9022013  56.6175080  29.5037899
  34.2068331  55.7910428  29.4933332  34.6107394  57.4010718  28.8184996
  35.0691057  56.9946052  30.5030765  37.1872300  55.6912106  28.6569914
  38.3735941  58.3278314  32.4708486  37.0827639  58.8517633  32.9493711
  36.3873958  58.0252981  32.9389144  36.7913021  59.6353271  32.2640808
  37.2496684  59.2288605  33.9486576  39.3677927  57.9254659  32.1025725
  40.5541568  60.5620867  35.9164298  39.2633266  61.0860186  36.3949523
  38.5679585  60.2595534  36.3844956  38.9718648  61.8695824  35.7096620
  39.4302311  61.4631158  37.3942388  41.5483554  60.1597212  35.5481537
  42.7347195  62.7963421  39.3620109  41.4438893  63.3202740  39.8405335
  40.7485212  62.4938087  39.8300768  41.1524275  64.1038377  39.1552431
  41.6107938  63.6973711  40.8398200  43.7289181  62.3939766  38.9937349
  44.9152822  65.0305974  42.8075921  43.6244520  65.5545293  43.2861146
  42.9290839  64.7280641  43.2756579  43.3329902  66.3380930  42.6008243
  43.7913565  65.9316265  44.2854012  45.9094808  64.6282319  42.4393161
  47.0958449  67.2648527  46.2531733  45.8050147  67.7887846  46.7316958
  45.1096465  66.9623194  46.7212391  45.5135528  68.5723484  46.0464055
  45.9719192  68.1658818  47.7309824  48.0900435  66.8624872  45.8848973
  49.2764076  69.4991080  49.6987545  47.9855774  70.0230399  50.1772770
  47.2902092  69.1965747  50.1668203  47.6941155  70.8066037  49.4919867
  48.1524819  70.4001371  51.1765635  50.2706062  69.0967425  49.3304784
  51.4569703  71.7333633  53.1443357  50.1661401  72.2572952  53.6228582
  49.4707719  71.4308300  53.6124015  49.8746782  73.0408590  52.9375679
  50.3330446  72.6343924  54.6221447  52.4511689  71.3309978  52.7760596
  30.1483101  53.1197703  15.9560048  28.8574799  53.6437022  16.4345273
  28.1621117  52.8172370  16.4240706  28.5660180  54.4272660  15.7492370
  29.0243844  54.0207994  17.4338139  31.1425086  52.7174048  15.5877288
  32.3288728  55.3540256  19.4015860  31.0380426  55.8779575  19.8801085
  30.3426744  55.0514923  19.8696518  30.7465807  56.6615213  19.1948182
  31.2049471  56.2550547  20.8793951  33.3230713  54.9516601  19.0333100
  34.5094355  57.5882810  22.8471672  33.2186053  58.1122128  23.3256897
  32.5232371  57.2857476  23.3152330  32.9271434  58.8957766  22.6403994
  33.3855098  58.4893100  24.3249762  35.5036340  57.1859155  22.4788911
  32.1969265  27.7602356  68.7497746  30.9060964  28.2841675  69.2282971
  30.2107282  27.4577023  69.2178404  30.6146345  29.0677313  68.5430068
  31.0730008  28.6612647  70.2275837  33.1911251  27.3578701  68.3814986
  34.3774892  29.9944910  72.1953558  33.0866590  30.5184229  72.6738783
  32.3912909  29.6919576  72.6634216  32.7951972  31.3019866  71.9885880
  33.2535635  30.8955200  73.6731648  35.3716878  29.5921255  71.8270797
  36.5580519  32.2287463  75.6409370  35.2672217  32.7526782  76.1194595
  34.5718536  31.9262130  76.1090028  34.9757599  33.5362419  75.4341692
  35.4341262  33.1297754  77.1187460  37.5522505  31.8263808  75.2726609
  28.3327679  27.0206852  59.1260932  27.0419377  27.5446171  59.6046157
  26.3465695  26.7181518  59.5941590  26.7504758  28.3281808  58.9193254
  27.2088422  27.9217142  60.6039023  29.3269664  26.6183197  58.7578172
  28.8297346  30.7496453  56.3935742  27.5389044  31.2735772  56.8720967
  26.8435363  30.4471120  56.8616400  27.2474426  32.0571410  56.1868064
  27.7058089  31.6506744  57.8713832  29.8239332  30.3472798  56.0252981
  37.5519854  39.6866666  70.1758989  36.2611552  40.2105985  70.6544214
  35.5657870  39.3841333  70.6439647  35.9696933  40.9941623  69.9691311
  36.4280597  40.5876957  71.6537079  38.5461840  39.2843011  69.8076228
  27.1461387  32.2443502  50.2154739  25.8553085  32.7682821  50.6939964
  25.1599403  31.9418168  50.6835397  25.5638466  33.5518458  50.0087061
  26.0222130  33.1453792  51.6932830  28.1403372  31.8419847  49.8471979
  38.0489522  43.4156268  67.4433798  36.7581220  43.9395587  67.9219023
  36.0627538  43.1130934  67.9114456  36.4666601  44.7231224  67.2366120
  36.9250264  44.3166558  68.9211889  39.0431507  43.0132613  67.0751038
  27.6431054  35.9733103  47.4829549  26.3522752  36.4972422  47.9614774
  25.6569070  35.6707770  47.9510207  26.0608133  37.2808060  47.2761871
  26.5191797  36.8743394  48.9607639  28.6373040  35.5709448  47.1146788
  38.5459189  47.1445869  64.7108608  37.2550887  47.6685188  65.1893833
  36.5597205  46.8420536  65.1789266  36.9636268  48.4520826  64.5040930
  37.4219932  48.0456160  66.1886698  39.5401174  46.7422214  64.3425847
  39.0428856  50.8735471  61.9783417  37.7520554  51.3974790  62.4568642
  37.0566873  50.5710138  62.4464075  37.4605936  52.1810427  61.7715739
  37.9189599  51.7745762  63.4561508  40.0370842  50.4711816  61.6100657
  41.7204151  56.8367626  62.6914039  40.4295849  57.3606945  63.1699264
  39.7342167  56.5342292  63.1594697  40.1381230  58.1442582  62.4846361
  40.5964894  57.7377916  64.1692129  42.7146136  56.4343971  62.3231278
  24.7728802  42.6916802  32.3942354  23.4820501  43.2156121  32.8727579
  22.7866819  42.3891468  32.8623012  23.1905882  43.9991758  32.1874676
  23.6489545  43.5927092  33.8720444  25.7670788  42.2893147  32.0259593
  23.0892843  44.1863850  26.2161351  21.7984541  44.7103169  26.6946577
  21.1030859  43.8838517  26.6842010  21.5069922  45.4938807  26.0093674
  21.9653586  45.0874141  27.6939442  24.0834828  43.7840195  25.8478591
  47.0754739  68.7631935  64.1175281  45.7846437  69.2871254  64.5960506
  45.0892756  68.4606602  64.5855939  45.4931819  70.0706892  63.9107603
  45.9515482  69.6642226  65.5953372  48.0696725  68.3608280  63.7492521
  23.5862510  47.9153452  23.4836161  22.2954208  48.4392771  23.9621386
  21.6000527  47.6128118  23.9516819  22.0039590  49.2228408  23.2768483
  22.4623253  48.8163742  24.9614252  24.5804496  47.5129797  23.1153401
  47.5724407  72.4921537  61.3850091  46.2816105  73.0160856  61.8635316
  45.5862423  72.1896204  61.8530749  45.9901486  73.7996493  61.1782413
  46.4485150  73.3931827  62.8628181  48.5666392  72.0897882  61.0167330
  32.8054686  60.5813266  34.5334218  31.5146384  61.1052585  35.0119443
  30.8192702  60.2787933  35.0014876  31.2231765  61.8888223  34.3266540
  31.6815428  61.4823557  36.0112308  33.7996671  60.1789611  34.1651457
  37.1665939  65.0498372  41.4245841  35.8757638  65.5737691  41.9031066
  35.1803956  64.7473039  41.8926499  35.5843019  66.3573329  41.2178163
  36.0426682  65.9508663  42.9023932  38.1607925  64.6474717  41.0563081
  39.3471566  67.2840926  44.8701653  38.0563264  67.8080245  45.3486878
  37.3609583  66.9815592  45.3382311  37.7648646  68.5915882  44.6633975
  38.2232309  68.1851216  46.3479744  40.3413552  66.8817271  44.5018893
  43.7082820  71.7526032  51.7613277  42.4174518  72.2765351  52.2398502
  41.7220837  71.4500699  52.2293935  42.1259900  73.0600988  51.5545599
  42.5843563  72.6536323  53.2391367  44.7024806  71.3502377  51.3930516
  24.5801845  55.3732655  18.0185780  23.2893543  55.8971974  18.4971005
  22.5939861  55.0707322  18.4866438  22.9978924  56.6807611  17.8118102
  23.4562588  56.2742946  19.4963871  25.5743831  54.9709000  17.6503020
  26.7607472  57.6075208  21.4641592  25.4699170  58.1314527  21.9426817
  24.7745488  57.3049875  21.9322250  25.1784551  58.9150165  21.2573914
  25.6368215  58.5085499  22.9419682  27.7549458  57.2051553  21.0958831
  28.9413099  59.8417761  24.9097404  27.6504797  60.3657080  25.3882629
  26.9551115  59.5392428  25.3778062  27.3590178  61.1492718  24.7029726
  27.8173842  60.7428052  26.3875494  29.9355085  59.4394106  24.5414643
  31.1218726  62.0760314  28.3553215  29.8310424  62.5999633  28.8338441
  29.1356742  61.7734981  28.8233874  29.5395805  63.3835271  28.1485537
  29.9979469  62.9770605  29.8331306  32.1160711  61.6736659  27.9870455
  22.7646423  29.2741803  61.1886664  21.4738121  29.7981122  61.6671889
  20.7784439  28.9716470  61.6567322  21.1823502  30.5816760  60.9818986
  21.6407166  30.1752094  62.6664754  23.7588409  28.8718148  60.8203903
  27.1257677  33.7426910  68.0798287  25.8349375  34.2666229  68.5583513
  25.1395693  33.4401577  68.5478946  25.5434756  35.0501866  67.8730609
  26.0018420  34.6437201  69.5576378  28.1199662  33.3403255  67.7115527
  29.3063304  35.9769463  71.5254099  28.0155002  36.5008782  72.0039324
  27.3201320  35.6744130  71.9934757  27.7240383  37.2844420  71.3186421
  28.1824047  36.8779754  73.0032190  30.3005289  35.5745808  71.1571339
  21.0810464  30.7688852  55.0105662  19.7902162  31.2928171  55.4890887
  19.0948480  30.4663519  55.4786320  19.4987543  32.0763808  54.8037984
  19.9571206  31.6699143  56.4883752  22.0752449  30.3665197  54.6422901
  29.8032971  39.7059065  68.7928909  28.5124669  40.2298384  69.2714134
  27.8170988  39.4033731  69.2609567  28.2210051  41.0134021  68.5861231
  28.6793714  40.6069355  70.2706999  30.7974957  39.3035410  68.4246148
  21.5780131  34.4978453  52.2780471  20.2871829  35.0217772  52.7565696
  19.5918147  34.1953120  52.7461129  19.9957210  35.8053410  52.0712793
  20.4540874  35.3988744  53.7558562  22.5722116  34.0954798  51.9097711
  30.3002639  43.4348666  66.0603718  29.0094337  43.9587985  66.5388943
  28.3140655  43.1323333  66.5284376  28.7179718  44.7423623  65.8536040
  29.1763382  44.3358957  67.5381809  31.2944624  43.0325011  65.6920958
  19.8944171  35.9925502  46.0999469  18.6035869  36.5164821  46.5784694
  17.9082188  35.6900169  46.5680127  18.3121251  37.3000458  45.8931791
  18.7704914  36.8935793  47.5777559  20.8886157  35.5901847  45.7316708
  20.3913839  39.7215104  43.3674278  19.1005537  40.2454422  43.8459503
  18.4051855  39.4189770  43.8354937  18.8090918  41.0290060  43.1606600
  19.2674582  40.6225394  44.8452369  21.3855824  39.3191448  42.9991518
  20.8883506  43.4504705  40.6349088  19.5975204  43.9744024  41.1134313
  18.9021522  43.1479372  41.1029746  19.3060585  44.7579662  40.4281410
  19.7644249  44.3514996  42.1127179  21.8825492  43.0481050  40.2666327
  36.1522895  59.0902577  64.7539770  34.8614593  59.6141896  65.2324996
  34.1660911  58.7877244  65.2220429  34.5699974  60.3977534  64.5472092
  35.0283638  59.9912868  66.2317861  37.1464880  58.6878922  64.3857010
  21.3853174  47.1794307  37.9023897  20.0944872  47.7033626  38.3809123
  19.3991190  46.8768973  38.3704556  19.8030253  48.4869263  37.6956219
  20.2613916  48.0804597  39.3801988  22.3795159  46.7770652  37.5341137
  37.1462230  66.5481781  59.2889389  35.8553928  67.0721099  59.7674615
  35.1600246  66.2456447  59.7570048  35.5639309  67.8556737  59.0821711
  36.0222973  67.4492071  60.7667480  38.1404215  66.1458126  58.9206629
  37.6431897  70.2771382  56.5564199  36.3523595  70.8010701  57.0349424
  35.6569913  69.9746049  57.0244857  36.0608976  71.5846339  56.3496521
  36.5192640  71.1781673  58.0342290  38.6373883  69.8747727  56.1881439
  20.6956549  56.1320558  26.2592514  19.4048247  56.6559877  26.7377739
  18.7094565  55.8295225  26.7273172  19.1133628  57.4395515  26.0524836
  19.5717292  57.0330849  27.7370605  21.6898534  55.7296903  25.8909754
  29.4179057  65.0690771  40.0415761  28.1270755  65.5930090  40.5200986
  27.4317073  64.7665438  40.5096420  27.8356136  66.3765728  39.8348083
  28.2939800  65.9701062  41.5193852  30.4121042  64.6667116  39.6733001
  19.3770794  33.7619308  66.6968208  18.0862492  34.2858627  67.1753433
  17.3908810  33.4593975  67.1648866  17.7947873  35.0694265  66.4900530
  18.2531537  34.6629599  68.1746298  20.3712780  33.3595653  66.3285447
  15.5129208  33.0223804  57.0731393  14.2220906  33.5463123  57.5516619
  13.5267224  32.7198470  57.5412052  13.9306287  34.3298760  56.8663715
  14.3889951  33.9234094  58.5509484  16.5071193  32.6200149  56.7048633
  13.8293248  34.5170852  50.8950391  12.5384946  35.0410171  51.3735616
  11.8431264  34.2145519  51.3631049  12.2470327  35.8245809  50.6882713
  12.7053991  35.4181143  52.3728482  14.8235234  34.1147197  50.5267631
  16.0098875  36.7513405  54.3406203  14.7190573  37.2752724  54.8191428
  14.0236891  36.4488072  54.8086861  14.4275954  38.0588362  54.1338525
  14.8859618  37.6523696  55.8184294  17.0040861  36.3489750  53.9723443
  14.3262915  38.2460454  48.1625201  13.0354614  38.7699773  48.6410426
  12.3400932  37.9435120  48.6305859  12.7439995  39.5535410  47.9557523
  13.2023658  39.1470744  49.6403291  15.3204901  37.8436799  47.7942440
  25.2291050  49.4173220  65.3904260  23.9382748  49.9412539  65.8689485
  23.2429067  49.1147886  65.8584918  23.6468130  50.7248176  65.1836582
  24.1051793  50.3183510  66.8682350  26.2233036  49.0149565  65.0221499
  14.8232583  41.9750055  45.4300010  13.5324281  42.4989374  45.9085235
  12.8370599  41.6724722  45.8980668  13.2409662  43.2825012  45.2232332
  13.6993326  42.8760346  46.9078101  15.8174568  41.5726400  45.0617250
  17.5007877  47.9382210  46.1430632  16.2099575  48.4621529  46.6215857
  15.5145894  47.6356877  46.6111290  15.9184957  49.2457167  45.9362954
  16.3768620  48.8392501  47.6208722  18.4949863  47.5358555  45.7747871
  28.4036012  59.1094976  63.3709691  27.1127710  59.6334295  63.8494916
  26.4174028  58.8069643  63.8390349  26.8213091  60.4169932  63.1642013
  27.2796755  60.0105267  64.8487781  29.3977998  58.7071321  63.0026930
  20.1783172  53.9014365  46.8561253  18.8874870  54.4253684  47.3346478
  18.1921188  53.5989032  47.3241911  18.5960251  55.2089321  46.6493575
  19.0543915  54.8024656  48.3339343  21.1725157  53.4990710  46.4878492
  28.9005679  62.8384578  60.6384500  27.6097377  63.3623896  61.1169725
  26.9143696  62.5359244  61.1065158  27.3182759  64.1459534  60.4316822
  27.7766422  63.7394868  62.1162591  29.8947665  62.4360923  60.2701740
  18.4947212  55.3961413  40.6780251  17.2038910  55.9200732  41.1565476
  16.5085228  55.0936080  41.1460909  16.9124291  56.7036370  40.4712573
  17.3707955  56.2971704  42.1558341  19.4889198  54.9937758  40.3097490
  22.8558466  59.8646520  47.5691874  21.5650164  60.3885839  48.0477099
  20.8696482  59.5621186  48.0372532  21.2735545  61.1721476  47.3624196
  21.7319209  60.7656810  49.0469965  23.8500451  59.4622865  47.2009114
  25.0364093  62.0989073  51.0147686  23.7455791  62.6228392  51.4932911
  23.0502109  61.7963740  51.4828344  23.4541172  63.4064029  50.8080008
  23.9124836  62.9999364  52.4925777  26.0306078  61.6965418  50.6464926
  27.2169720  64.3331626  54.4603498  25.9261418  64.8570945  54.9388723
  25.2307736  64.0306293  54.9284156  25.6346799  65.6406582  54.2535820
  26.0930463  65.2341917  55.9381588  28.2111705  63.9307971  54.0920737
  23.3528133  63.5936121  44.8366684  22.0619831  64.1175440  45.3151909
  21.3666150  63.2910788  45.3047342  21.7705213  64.9011078  44.6299006
  22.2288876  64.4946412  46.3144774  24.3470119  63.1912466  44.4683923
  50.1741231  33.5890466  89.4008447  49.5229210  34.1744546  89.0142461
  50.9685593  34.1196660  89.4603485  46.4363136  26.8372269  87.4314031
  46.6888656  26.3153790  86.6697494  45.4987695  26.6738414  87.5340715
  51.6516496  31.2780898  89.9377431  51.0162329  31.3515524  90.6498336
  51.3213902  31.8674496  89.2596511  45.8792565  38.4561721  92.9683242
  45.8016595  39.4069546  93.0471723  45.2754209  38.1107593  93.6258168
  53.8170739  26.1579552  90.1473445  54.7288595  26.3906939  89.9721143
  53.3080386  26.7416596  89.5848524  48.1530934  33.8143874  91.6888782
  48.0176609  34.6595410  92.1173630  48.6940747  34.0163151  90.9254716
  51.4673680  27.3283047  88.7260110  50.9520304  28.0987651  88.9648498
  51.1950989  26.6548183  89.3493172  56.4407955  30.0815401  90.6613284
  55.6637397  29.7426561  90.2168446  57.1199435  30.0868025  89.9868249
  47.8459016  29.1780572  85.2047819  46.9386077  28.9469826  85.4038968
  48.3430048  28.3818192  85.3921800  50.7527094  37.8878080  88.1244505
  50.0788793  38.1909776  88.7329463  51.1392916  38.6907160  87.7749962
  49.0247249  29.2793167  89.7271809  48.1158468  28.9952200  89.8244279
  49.0542333  29.6992246  88.8675116  54.2566516  32.8899757  93.4962976
  53.8028844  32.0490667  93.5528167  53.6260483  33.5261155  93.8337756
  52.6999456  34.7276254  94.4312794  52.9922430  35.2881311  93.7125160
  53.2098076  35.0204815  95.1865954  48.7223337  30.8201911  87.0659887
  48.2842767  30.1037770  86.6065525  49.4633778  31.0478026  86.5044979
  56.8396452  29.0959108  93.1236206  56.7014350  29.2860704  92.1957395
  56.4832670  29.8578491  93.5804257  48.9518310  38.0557752  90.3391584
  49.1270065  37.5845795  91.1537207  48.2651098  38.6823518  90.5672845
  52.8434564  29.6786293  86.6591945  52.2263735  28.9533121  86.5624998
  52.3751053  30.4395653  86.3159019  47.8197036  36.2498007  93.0275770
  47.0364558  36.7919688  93.1213994  48.5189782  36.7671987  93.4270011
  53.6672250  33.0025465  90.7784585  53.9432094  32.8882059  91.6878459
  52.7976748  32.6042949  90.7396758  50.3026314  37.2511815  94.4217398
  50.4848708  36.4333471  94.8845151  51.1259300  37.4679508  93.9842288
  50.6368479  36.1780001  91.6832447  51.1656246  35.6672455  91.0702609
  50.8996699  35.8622531  92.5477980  53.7308663  36.1496799  92.2987430
  53.9045540  35.5843221  91.5461282  54.2237554  36.9497694  92.1166920
  54.7183835  35.4663563  89.3984328  55.4134740  36.0870256  89.6171643
  55.0606985  34.6158914  89.6736706  56.6175258  32.9163269  90.9271659
  57.1426582  33.2550541  90.2020979  56.5297611  31.9810284  90.7434793
  45.3103298  33.0777184  90.8347674  45.4591418  33.7612649  90.1814347
  46.1169742  33.0582274  91.3497130  48.8098704  35.5725315  88.3059422
  48.2372671  36.1915502  87.8529893  49.3831497  36.1224677  88.8399344
  52.0295963  35.8562465  89.4368004  52.9626637  35.7908027  89.6400879
  51.9419176  36.6918732  88.9782537  54.6583980  35.1728335  86.3971951
  54.5797612  34.8388199  87.2907709  55.4793647  35.6650103  86.3963424
  49.1945502  26.9086128  85.6475474  50.1404607  26.7792336  85.7163892
  48.8159747  26.1700789  86.1244902  47.3788419  24.8336104  85.5830359
  46.4719875  24.5369217  85.6593073  47.6564400  24.5365922  84.7164646
  52.2287932  32.4896331  86.0181930  52.9323782  32.6946333  86.6339585
  51.5050581  33.0573093  86.2831013  54.1374629  32.9278860  88.0680390
  54.9720233  32.4960058  87.8857865  53.9758972  32.7560874  88.9957284
  53.7920521  29.4310973  89.4336729  53.7369325  29.2655245  88.4925173
  53.1666577  30.1387006  89.5898919  57.2756890  42.1664187  87.4314031
  57.5282411  41.6445708  86.6697494  56.3381449  42.0030332  87.5340715
  56.9953179  44.0692292  89.6338406  56.8789437  43.3937196  90.3019491
  57.1055439  43.5824666  88.8170559  58.9790207  38.5592339  88.3346444
  59.1464609  39.4272576  88.7016915  58.7887376  38.7219621  87.4107733
  58.9579428  41.0149997  89.3193111  58.8379053  41.4607048  90.1578591
  58.2632016  41.3635314  88.7606649  62.3067435  42.6574964  88.7260110
  61.7914058  43.4279569  88.9648498  62.0344743  41.9840101  89.3493172
  55.5988485  39.3816407  88.5815342  54.7625797  39.7191094  88.9024617
  55.4593254  39.2465387  87.6442479  57.5741565  34.2253195  93.2894527
  56.9205978  33.9102212  92.6651141  57.5322039  33.6028936  94.0154350
  58.6852770  44.5072490  85.2047819  57.7779832  44.2761744  85.4038968
  59.1823802  43.7110109  85.3921800  50.4329174  42.3290599  93.7087011
  50.2353574  41.7359960  92.9838078  49.8775838  42.0242809  94.4262950
  59.5617091  46.1493829  87.0659887  59.1236521  45.4329688  86.6065525
  60.3027532  46.3769943  86.5044979  52.9275400  41.8554633  91.3927963
  51.9972988  41.7939089  91.6097925  53.0232872  41.3330586  90.5964604
  52.8460949  38.3809446  93.9806205  53.1067766  39.2954779  93.8715365
  53.6678121  37.9133888  94.1302818  63.6828319  45.0078210  86.6591945
  63.0657490  44.2825038  86.5624998  63.2144807  45.7687571  86.3159019
  55.4726865  39.2263635  85.7813249  54.5956331  39.1052435  85.4175496
  55.9484618  38.4349713  85.5292138  50.2005559  40.8205490  91.2226155
  50.4959000  39.9116168  91.1693209  49.2993594  40.7993229  90.9007157
  51.9293400  38.5019588  91.3465480  51.6006106  37.6216966  91.1640586
  52.2832771  38.4467256  92.2341869  55.0435223  38.7892557  91.7140958
  55.3831296  39.3178479  90.9919566  55.4907344  39.1272963  92.4899524
  57.0303371  37.2867179  89.9134250  57.7511733  37.6648432  89.4097967
  56.4068675  38.0056056  90.0169228  61.1734493  37.9912328  90.8492583
  61.3898108  38.8736966  90.5481411  60.6928561  37.5998541  90.1198225
  57.1766994  36.8214969  92.7431787  57.2982905  35.8931616  92.9422675
  56.8869036  36.8353655  91.8310102  53.9049686  44.4334280  91.8408743
  53.6595728  43.5296610  92.0388953  54.0745600  44.4351430  90.8988221
  53.1745333  40.1662637  89.3394905  52.4814578  40.2406992  88.6834941
  52.9297085  39.4022981  89.8616421  60.0339257  42.2378045  85.6475474
  60.9798361  42.1084253  85.7163892  59.6553502  41.4992707  86.1244902
  58.2182174  40.1628022  85.5830359  57.3113629  39.8661134  85.6593073
  58.4958155  39.8657840  84.7164646  59.8344239  34.7064911  91.7374601
  59.0244968  34.3611996  92.1129847  60.5228656  34.3972455  92.3262212
  56.9880958  37.0214957  85.7242339  57.8500122  37.3469855  85.9838156
  57.1731303  36.2346453  85.2115404  57.9410401  34.2611000  89.0122048
  57.9289071  35.2052840  89.1690318  58.8333823  34.0781145  88.7181509
  50.1741232  10.5952588  76.1253754  49.5229212  11.1806669  75.7387768
  50.9685595  11.1258783  76.1848791  46.4363137   3.8434391  74.1559338
  46.6888657   3.3215913  73.3942801  45.4987696   3.6800537  74.2586022
  51.6516497   8.2843020  76.6622738  51.0162330   8.3577647  77.3743643
  51.3213903   8.8736619  75.9841817  45.8792566  15.4623843  79.6928549
  45.8016596  16.4131669  79.7717029  45.2754210  15.1169716  80.3503475
  53.8170740   3.1641675  76.8718752  54.7288597   3.3969062  76.6966449
  53.3080388   3.7478719  76.3093830  48.1530935  10.8205996  78.4134089
  48.0176610  11.6657532  78.8418936  48.6940748  11.0225274  77.6500022
  51.4673682   4.3345169  75.4505417  50.9520305   5.1049774  75.6893805
  51.1950990   3.6610306  76.0738479  56.4407956   7.0877524  77.3858591
  55.6637399   6.7488684  76.9413753  57.1199437   7.0930147  76.7113556
  47.8459017   6.1842695  71.9293125  46.9386079   5.9531949  72.1284274
  48.3430049   5.3880314  72.1167107  50.7527096  14.8940202  74.8489811
  50.0788794  15.1971899  75.4574769  51.1392918  15.6969283  74.4995269
  49.0247250   6.2855290  76.4517115  48.1158470   6.0014323  76.5489585
  49.0542334   6.7054368  75.5920422  54.2566518   9.8961879  80.2208283
  53.8028845   9.0552789  80.2773473  53.6260484  10.5323278  80.5583063
  52.6999457  11.7338376  81.1558101  52.9922431  12.2943433  80.4370467
  53.2098077  12.0266937  81.9111260  48.7223338   7.8264034  73.7905194
  48.2842768   7.1099893  73.3310831  49.4633779   8.0540148  73.2290285
  56.8396453   6.1021231  79.8481513  56.7014351   6.2922827  78.9202702
  56.4832672   6.8640613  80.3049564  48.9518311  15.0619875  77.0636891
  49.1270067  14.5907918  77.8782513  48.2651099  15.6885641  77.2918151
  52.8434566   6.6848415  73.3837252  52.2263736   5.9595243  73.2870304
  52.3751054   7.4457776  73.0404326  47.8197038  13.2560130  79.7521076
  47.0364560  13.7981810  79.8459301  48.5189783  13.7734110  80.1515318
  53.6672251  10.0087587  77.5029891  53.9432095   9.8944182  78.4123765
  52.7976750   9.6105072  77.4642064  50.3026315  14.2573938  81.1462705
  50.4848709  13.4395594  81.6090457  51.1259301  14.4741630  80.7087595
  50.6368480  13.1842123  78.4077753  51.1656247  12.6734578  77.7947916
  50.8996700  12.8684653  79.2723286  53.7308664  13.1558921  79.0232736
  53.9045541  12.5905344  78.2706589  54.2237555  13.9559816  78.8412226
  54.7183836  12.4725686  76.1229635  55.4134741  13.0932378  76.3416949
  55.0606987  11.6221037  76.3982013  56.6175260   9.9225391  77.6516965
  57.1426584  10.2612664  76.9266285  56.5297612   8.9872407  77.4680100
  45.3103299  10.0839307  77.5592981  45.4591420  10.7674771  76.9059654
  46.1169743  10.0644397  78.0742437  48.8098705  12.5787437  75.0304728
  48.2372672  13.1977625  74.5775200  49.3831499  13.1286799  75.5644650
  52.0295965  12.8624588  76.1613311  52.9626638  12.7970149  76.3646186
  51.9419177  13.6980854  75.7027843  54.6583981  12.1790458  73.1217258
  54.5797613  11.8450322  74.0153016  55.4793648  12.6712226  73.1208730
  49.1945503   3.9148250  72.3720781  50.1404608   3.7854458  72.4409199
  48.8159748   3.1762912  72.8490209  47.3788421   1.8398227  72.3075666
  46.4719876   1.5431339  72.3838380  47.6564402   1.5428045  71.4409952
  52.2287933   9.4958453  72.7427236  52.9323783   9.7008456  73.3584892
  51.5050582  10.0635215  73.0076320  54.1374631   9.9340983  74.7925696
  54.9720234   9.5022181  74.6103171  53.9758973   9.7622996  75.7202591
  53.7920523   6.4373096  76.1582036  53.7369327   6.2717367  75.2170480
  53.1666578   7.1449129  76.3144225  62.7658906  20.4510634  84.8880873
  63.4037316  20.3317381  84.1844213  62.6479749  21.3991478  84.9468825
  59.5748612  20.4038062  84.8242398  59.2367123  20.2879126  83.9362933
  60.4438380  20.0029227  84.8043404  55.4335428  22.2573538  80.8139289
  54.8700293  22.1663475  80.0455577  55.3187823  21.4373443  81.2941781
  52.9799860  23.7524730  83.6523509  53.7721151  23.4115554  83.2369809
  53.2196510  23.8619705  84.5725663  61.0134986  25.9244506  76.1253754
  60.3622966  26.5098586  75.7387768  61.8079349  26.4550701  76.1848791
  54.9390613  23.0133643  76.5240888  55.7121489  22.4662630  76.3853764
  55.2916012  23.8777892  76.7355350  56.7775656  24.3410025  89.7307787
  56.4865522  25.2455656  89.6154454  57.4132640  24.3826553  90.4451857
  57.7031863  21.7186874  86.3209147  58.2995435  21.4942896  85.6066110
  57.7606834  20.9771619  86.9234595  57.2756891  19.1726309  74.1559338
  57.5282412  18.6507830  73.3942801  56.3381450  19.0092455  74.2586022
  62.3200174  18.1762087  81.9634081  63.1063263  17.7581511  81.6124498
  62.5838878  19.0808180  82.1315730  62.4910251  23.6134938  76.6622738
  61.8556084  23.6869564  77.3743643  62.1607658  24.2028537  75.9841817
  56.9953180  21.0754415  76.3583713  56.8789438  20.3999318  77.0264797
  57.1055440  20.5886789  75.5415866  59.3384721  20.5364562  80.0630402
  58.9742928  20.0095183  80.7743324  60.1951837  20.1463031  79.8896888
  58.9790208  15.5654462  75.0591751  59.1464610  16.4334698  75.4262222
  58.7887377  15.7281744  74.1353040  61.7365541  24.0271441  86.7257581
  61.4366264  24.9296480  86.6173388  61.3916601  23.7603624  87.5778734
  55.1878023  20.4785238  82.7594286  54.2628519  20.3461452  82.9671977
  55.4362436  21.2579457  83.2564228  58.9579429  18.0212119  76.0438418
  58.8379054  18.4669170  76.8823898  58.2632017  18.3697437  75.4851956
  52.5486834  20.1218511  83.5938075  52.6779215  20.3752990  84.5077486
  51.8684285  20.7146219  83.2742730  56.7186321  30.7915761  79.6928549
  56.6410351  31.7423586  79.7717029  56.1147965  30.4461634  80.3503475
  64.6564495  18.4933593  76.8718752  65.5682351  18.7260979  76.6966449
  64.1474142  19.0770637  76.3093830  63.2634077  23.4759411  84.2632333
  62.6342940  23.6405125  83.5608401  62.8759739  23.8901021  85.0343297
  67.1423309  24.4113849  81.6176697  66.4574347  24.7912750  81.0673730
  67.2267158  25.0209175  82.3508645  58.8162039  23.2133819  81.5282418
  59.2800385  23.4921522  80.7387041  58.5518837  22.3117264  81.3455509
  55.7086120  22.7605301  84.4662181  56.2787477  23.1892569  83.8279666
  56.2994232  22.4787885  85.1646367  57.7530925  19.3356971  78.3371983
  58.4554969  19.7878015  78.8045910  57.4211554  18.6940790  78.9651876
  51.4956259  17.5940524  83.6389117  50.7055313  17.8498053  83.1629227
  51.9867507  18.4088862  83.7441157  53.4471005  17.9585103  80.5972594
  52.6502168  18.0703798  81.1156089  53.2196597  18.2971756  79.7313484
  59.2776672  24.4829807  88.5455108  59.3421105  24.9450214  89.3813280
  58.5687596  23.8527172  88.6737418  58.9924690  26.1497914  78.4134089
  58.8570365  26.9949450  78.8418936  59.5334502  26.3517192  77.6500022
  52.4454087  23.6673352  78.9862014  52.9578608  24.4616602  79.1367578
  53.0976800  22.9699643  78.9195615  54.2548972  26.7839108  81.0684767
  54.4315600  27.7057073  80.8805751  55.0505805  26.4697528  81.4979147
  55.3780287  28.3017282  87.0695109  55.9287713  28.1734346  86.2972103
  54.5391763  28.6012171  86.7190002  50.4103004  21.9962006  79.7621584
  51.2478226  22.4059015  79.5455292  50.5881272  21.0561449  79.7321778
  62.3067436  19.6637087  75.4505417  61.7914060  20.4341692  75.6893805
  62.0344745  18.9902223  76.0738479  59.8914547  14.5086788  80.5090655
  59.0356143  14.1193638  80.3296294  60.3041499  14.5878749  79.6490441
  67.2801710  22.4169442  77.3858591  66.5031153  22.0780601  76.9413753
  67.9593191  22.4222065  76.7113556  62.0953739  17.5364179  77.2765198
  61.7903875  17.8510328  78.1275341  63.0484181  17.6145599  77.3192531
  60.5400171  23.6954402  78.9258152  60.0121533  22.9607162  78.6131390
  60.0387674  24.4729079  78.6798121  55.2718899  14.3574069  81.2864764
  55.8462651  14.1349250  80.5537957  55.8589881  14.4262763  82.0393365
  64.3298476  20.2447796  82.0929140  64.8430358  20.8777787  82.5950850
  64.9799700  19.6448991  81.7272500  55.5988486  16.3878530  75.3060649
  54.7625798  16.7253216  75.6269924  55.4593256  16.2527510  74.3687786
  57.5741566  11.2315318  80.0139833  56.9205979  10.9164335  79.3896448
  57.5322041  10.6091058  80.7399656  58.6852771  21.5134613  71.9293125
  57.7779833  21.2823866  72.1284274  59.1823803  20.7172232  72.1167107
  61.5920850  30.2232120  74.8489811  60.9182549  30.5263817  75.4574769
  61.9786672  31.0261200  74.4995269  60.8079307  17.7197251  84.3387481
  59.8901868  17.9412198  84.1809169  61.2239450  17.7943562  83.4799188
  61.5914355  19.1188667  79.4690161  62.3386174  19.6310064  79.1597283
  61.8605944  18.7972720  80.3294555  59.8641005  21.6147208  76.4517115
  58.9552224  21.3306240  76.5489585  59.8936089  22.0346286  75.5920422
  65.0960272  25.2253797  80.2208283  64.6422599  24.3844707  80.2773473
  64.4654239  25.8615195  80.5583063  64.0393192  16.1545783  81.4508950
  63.3015949  15.6423169  81.7819193  64.2919965  15.7146165  80.6392227
  63.5393211  27.0630294  81.1558101  63.8316186  27.6235351  80.4370467
  64.0491832  27.3558855  81.9111260  50.4329175  19.3352722  80.4332318
  50.2353575  18.7422082  79.7083384  49.8775839  19.0304932  81.1508256
  58.4125899  19.2275828  82.5526911  58.4674509  18.2749665  82.4769387
  57.6017101  19.3835267  83.0368209  59.5617093  23.1555951  73.7905194
  59.1236522  22.4391810  73.3310831  60.3027533  23.3832066  73.2290285
  56.3518259  17.8452888  80.3117290  55.5386124  18.1447059  80.7182482
  56.8477253  17.4508577  81.0291772  58.5026837  27.8410645  82.2451554
  58.4603015  28.0671491  81.3160086  59.4189535  27.6074019  82.3937355
  67.6790207  21.4313148  79.8481513  67.5408106  21.6214744  78.9202702
  67.3226426  22.1932531  80.3049564  56.6192637  24.7173674  82.0413517
  57.4133236  24.2223994  81.8396092  55.9084330  24.1891537  81.6781223
  61.4387482  27.0991769  86.3925885  61.4924504  27.6682706  87.1603601
  60.5702263  27.2693654  86.0279922  52.9275401  18.8616756  78.1173270
  51.9972989  18.8001211  78.3343232  53.0232873  18.3392708  77.3209911
  52.8460950  15.3871568  80.7051511  53.1067767  16.3016902  80.5960672
  53.6678122  14.9196011  80.8548124  59.1963913  25.2902696  85.7211354
  59.0574999  24.9221480  86.5937292  58.4078510  25.8050335  85.5495312
  59.7912065  30.3911792  77.0636891  59.9663821  29.9199836  77.8782513
  59.1044853  31.0177559  77.2918151  60.7469129  24.6684299  83.1100192
  60.4118961  24.6285069  84.0057842  60.2473074  24.0029014  82.6370602
  63.6828320  22.0140333  73.3837252  63.0657491  21.2887161  73.2870304
  63.2144809  22.7749693  73.0404326  54.3573151  33.5401155  83.8376751
  54.5969749  34.1719679  84.5155769  53.5142347  33.1889195  84.1242110
  55.4726866  16.2325757  72.5058556  54.5956332  16.1114558  72.1420802
  55.9484619  15.4411836  72.2537444  46.9929006  21.0202917  82.6000063
  47.6800046  20.7064647  82.0121078  46.8377135  21.9244282  82.3267314
  58.8701013  29.3480278  86.2418255  58.7971184  30.1535249  86.7537559
  58.4278406  29.5472243  85.4166276  58.6590792  28.5852048  79.7521076
  57.8758314  29.1273728  79.8459301  59.3583537  29.1026027  80.1515318
  61.3299696  29.2467112  88.3976413  62.0427668  29.8814576  88.3252315
  60.8389725  29.3430978  87.5816415  63.0517223  23.1518364  79.9693705
  62.1173502  23.2719827  79.7998409  63.2293891  22.2490831  79.7053715
  58.5522411  16.5364060  82.1226966  58.1820199  15.9835100  82.8107872
  59.0481503  15.9322194  81.5701966  56.3811610  26.9961555  89.2181984
  57.0821069  27.6298038  89.3711378  55.9106725  27.3376287  88.4577624
  64.5066005  25.3379505  77.5029891  64.7825849  25.2236099  78.4123765
  63.6370504  24.9396990  77.4642064  61.1420069  29.5865856  81.1462705
  61.3242464  28.7687512  81.6090457  61.9653055  29.8033548  80.7087595
  61.4762235  28.5134041  78.4077753  62.0050001  28.0026495  77.7947916
  61.7390454  28.1976571  79.2723286  51.9779328  26.5297910  86.1513087
  52.5632764  25.7841598  86.2840991  51.7804166  26.8401867  87.0349751
  54.8317983  29.5649157  81.1675529  54.1628358  30.0495285  80.6839569
  54.6930853  29.8118378  82.0818908  58.9723251  31.5992901  87.7658188
  59.5241559  31.7624523  88.5307273  59.3129445  32.1897339  87.0938213
  50.2005560  17.8267612  77.9471461  50.4959001  16.9178291  77.8938515
  49.2993596  17.8055352  77.6252464  62.1091639  29.5474877  84.7521870
  61.9842778  28.7464616  84.2432815  62.7670730  30.0421070  84.2635840
  53.7299807  15.9023609  83.9299010  53.0086393  16.5159577  83.7906483
  54.5193063  16.4381374  83.8515656  64.1726547  27.3483897  86.3801420
  63.2256883  27.2289248  86.3079747  64.5209320  26.4606395  86.4627681
  51.9293402  15.5081710  78.0710787  51.6006108  14.6279089  77.8885893
  52.2832772  15.4529379  78.9587176  61.1772980  27.1436613  82.5805772
  61.0297943  26.2153320  82.7613342  62.0026474  27.1656704  82.0962847
  55.0435225  15.7954680  78.4386264  55.3831297  16.3240601  77.7164873
  55.4907345  16.1335086  79.2144831  64.7807102  27.9665172  83.6670645
  65.7053650  27.7608033  83.5295096  64.6122406  27.7181573  84.5759986
  57.0303372  14.2929302  76.6379557  57.7511734  14.6710554  76.1343274
  56.4068676  15.0118178  76.7414535  61.1734495  14.9974450  77.5737889
  61.3898109  15.8799088  77.2726718  60.6928562  14.6060664  76.8443531
  55.9133716  17.9560164  84.1508634  55.7678297  18.2700467  85.0432916
  55.4358920  18.5745064  83.5979533  57.7730099  14.9462712  84.1989524
  57.7591668  14.0503805  83.8621822  58.4902527  14.9533375  84.8327810
  64.5702418  28.4850839  79.0232736  64.7439296  27.9197262  78.2706589
  65.0631310  29.2851734  78.8412226  57.1766995  13.8277092  79.4677094
  57.2982906  12.8993738  79.6667981  56.8869037  13.8415778  78.5555409
  65.5577591  27.8017603  76.1229635  66.2528496  28.4224296  76.3416949
  65.9000741  26.9512955  76.3982013  67.4569014  25.2517309  77.6516965
  67.9820338  25.5904582  76.9266285  67.3691367  24.3164324  77.4680100
  59.1189063  29.1651383  89.7806842  59.4276189  28.9200529  90.6529542
  59.9164545  29.3698021  89.2925712  59.1409675  31.3189292  82.0112219
  58.7014665  30.8265671  82.7045075  59.8917792  30.7762260  81.7704294
  51.6202014  27.5100833  82.0136847  52.4460034  27.2104605  81.6335490
  51.2696066  26.7408456  82.4626635  56.5883547  26.8627301  84.0834520
  55.9663556  26.1998006  83.7836748  57.2588414  26.8888433  83.4008168
  49.8210619  25.4287160  82.9725780  48.9842527  25.0009334  82.7909782
  49.7934264  25.6219603  83.9096571  56.1497054  25.4131225  77.5592981
  56.2985174  26.0966689  76.9059654  56.9563497  25.3936315  78.0742437
  53.9049687  21.4396402  78.5654050  53.6595729  20.5358732  78.7634260
  54.0745601  21.4413553  77.6233528  53.1745334  17.1724760  76.0640211
  52.4814579  17.2469115  75.4080247  52.9297086  16.4085104  76.5861728
  59.6492459  27.9079355  75.0304728  59.0766426  28.5269542  74.5775200
  60.2225253  28.4578717  75.5644650  62.8689719  28.1916505  76.1613311
  63.8020392  28.1262067  76.3646186  62.7812932  29.0272772  75.7027843
  65.4977736  27.5082376  73.1217258  65.4191367  27.1742239  74.0153016
  66.3187403  28.0004143  73.1208730  60.0339258  19.2440168  72.3720781
  60.9798363  19.1146376  72.4409199  59.6553503  18.5054830  72.8490209
  58.2182175  17.1690144  72.3075666  57.3113630  16.8723257  72.3838380
  58.4958156  16.8719962  71.4409952  49.1360115  18.4896508  82.7574712
  48.8162900  17.6361816  82.4649086  48.5893544  18.7045086  83.5132680
  52.9140023  21.2058949  86.4744219  53.1326033  22.1376056  86.4932253
  53.3265797  20.8466923  87.2599023  59.8344241  11.7127034  78.4619907
  59.0244969  11.3674119  78.8375153  60.5228658  11.4034578  79.0507519
  56.9880960  14.0277079  72.4487645  57.8500124  14.3531978  72.7083463
  57.1731304  13.2408575  71.9360711  49.0048375  22.1099419  84.7267834
  48.3111847  21.6953372  84.2137788  49.7521366  22.1519956  84.1301253
  50.9185118  22.0417673  82.6033849  50.8955806  22.1405360  81.6515732
  51.2285754  22.8882824  82.9251015  53.5772496  24.0993828  86.7180463
  54.5315749  24.0677770  86.6510395  53.3785019  23.6384452  87.5330689
  63.9238474  15.0605696  78.6479216  63.0364329  15.3455347  78.4299411
  64.3392463  14.8999460  77.8006493  51.9322725  29.6413447  83.7350661
  51.7977193  28.8813848  83.1688659  51.5154787  30.3654347  83.2679450
  63.0681688  24.8250371  72.7427236  63.7717538  25.0300373  73.3584892
  62.3444336  25.3927133  73.0076320  63.8979498  20.5760232  78.8629507
  63.8414699  21.0328784  78.0237139  64.4507840  19.8150917  78.6852349
  55.0891850  30.5382764  83.9469104  54.9724235  31.4828197  83.8447794
  54.2684297  30.2356326  84.3354903  64.9768385  25.2632900  74.7925696
  65.8113989  24.8314099  74.6103171  64.8152728  25.0914914  75.7202591
  64.6314277  21.7665013  76.1582036  64.5763081  21.6009285  75.2170480
  64.0060332  22.4741046  76.3144225  57.9410403  11.2673122  75.7367354
  57.9289072  12.2114962  75.8935625  58.8333825  11.0843268  75.4426815
  56.1146365  31.1911026  87.1625032  57.0173611  31.2234637  87.4791527
  55.8883735  30.2611477  87.1771368  57.8699967  29.9442013  83.8235111
  56.9195598  29.9443875  83.7099483  58.1732453  29.1974747  83.3071145
  73.6052660  35.7802551  84.8880873  74.2431070  35.6609299  84.1844213
  73.4873503  36.7283395  84.9468825  70.4142366  35.7329979  84.8242398
  70.0760878  35.6171044  83.9362933  71.2832135  35.3321144  84.8043404
  66.2729182  37.5865456  80.8139289  65.7094047  37.4955393  80.0455577
  66.1581577  36.7665360  81.2941781  63.8193614  39.0816647  83.6523509
  64.6114906  38.7407472  83.2369809  64.0590264  39.1911622  84.5725663
  71.8528741  41.2536424  76.1253754  71.2016721  41.8390504  75.7387768
  72.6473104  41.7842618  76.1848791  65.7784368  38.3425561  76.5240888
  66.5515244  37.7954548  76.3853764  66.1309767  39.2069810  76.7355350
  68.5425617  37.0478791  86.3209147  69.1389190  36.8234814  85.6066110
  68.6000589  36.3063537  86.9234595  68.1150646  34.5018227  74.1559338
  68.3676166  33.9799748  73.3942801  67.1775205  34.3384372  74.2586022
  73.1593929  33.5054005  81.9634081  73.9457018  33.0873428  81.6124498
  73.4232633  34.4100097  82.1315730  73.3304006  38.9426855  76.6622738
  72.6949839  39.0161482  77.3743643  73.0001412  39.5320454  75.9841817
  67.8346935  36.4046333  76.3583713  67.7183193  35.7291236  77.0264797
  67.9449194  35.9178707  75.5415866  70.1778475  35.8656480  80.0630402
  69.8136683  35.3387101  80.7743324  71.0345591  35.4754949  79.8896888
  69.8183962  30.8946380  75.0591751  69.9858365  31.7626616  75.4262222
  69.6281132  31.0573661  74.1353040  66.0271777  35.8077155  82.7594286
  65.1022274  35.6753369  82.9671977  66.2756190  36.5871375  83.2564228
  69.7973183  33.3504037  76.0438418  69.6772809  33.7961088  76.8823898
  69.1025772  33.6989355  75.4851956  63.3880588  35.4510429  83.5938075
  63.5172969  35.7044908  84.5077486  62.7078039  36.0438137  83.2742730
  67.5580075  46.1207679  79.6928549  67.4804105  47.0715504  79.7717029
  66.9541719  45.7753551  80.3503475  75.4958249  33.8225510  76.8718752
  76.4076106  34.0552897  76.6966449  74.9867897  34.4062554  76.3093830
  74.1027832  38.8051329  84.2632333  73.4736694  38.9697043  83.5608401
  73.7153494  39.2192938  85.0343297  77.9817064  39.7405767  81.6176697
  77.2968102  40.1204668  81.0673730  78.0660913  40.3501093  82.3508645
  69.6555794  38.5425737  81.5282418  70.1194139  38.8213440  80.7387041
  69.3912592  37.6409181  81.3455509  66.5479875  38.0897218  84.4662181
  67.1181232  38.5184487  83.8279666  67.1387987  37.8079803  85.1646367
  68.5924680  34.6648889  78.3371983  69.2948723  35.1169933  78.8045910
  68.2605308  34.0232708  78.9651876  62.3350014  32.9232442  83.6389117
  61.5449068  33.1789970  83.1629227  62.8261261  33.7380780  83.7441157
  64.2864759  33.2877021  80.5972594  63.4895922  33.3995715  81.1156089
  64.0590351  33.6263673  79.7313484  60.6187717  33.1762932  86.0704108
  60.8695755  34.0609942  86.3361684  61.1547265  32.9967534  85.2979199
  69.8318444  41.4789832  78.4134089  69.6964119  42.3241367  78.8418936
  70.3728257  41.6809109  77.6500022  63.2847842  38.9965270  78.9862014
  63.7972362  39.7908520  79.1367578  63.9370555  38.2991560  78.9195615
  65.0942726  42.1131026  81.0684767  65.2709355  43.0348991  80.8805751
  65.8899560  41.7989445  81.4979147  64.3795083  34.1595658  90.9446930
  64.2648598  33.2580915  91.2454029  63.5239601  34.4059355  90.5931747
  66.2174042  43.6309200  87.0695109  66.7681467  43.5026263  86.2972103
  65.3785518  43.9304089  86.7190002  61.2496758  37.3253924  79.7621584
  62.0871981  37.7350932  79.5455292  61.4275026  36.3853366  79.7321778
  73.1461191  34.9929005  75.4505417  72.6307814  35.7633609  75.6893805
  72.8738499  34.3194141  76.0738479  70.7308302  29.8378706  80.5090655
  69.8749898  29.4485556  80.3296294  71.1435253  29.9170666  79.6490441
  78.1195465  37.7461359  77.3858591  77.3424908  37.4072519  76.9413753
  78.7986946  37.7513983  76.7113556  72.9347494  32.8656097  77.2765198
  72.6297629  33.1802246  78.1275341  73.8877936  32.9437517  77.3192531
  71.3793926  39.0246320  78.9258152  70.8515287  38.2899080  78.6131390
  70.8781428  39.8020996  78.6798121  66.1112653  29.6865986  81.2864764
  66.6856405  29.4641168  80.5537957  66.6983636  29.7554681  82.0393365
  75.1692230  35.5739713  82.0929140  75.6824112  36.2069705  82.5950850
  75.8193454  34.9740909  81.7272500  66.4382240  31.7170447  75.3060649
  65.6019553  32.0545134  75.6269924  66.2987010  31.5819427  74.3687786
  68.4135321  26.5607235  80.0139833  67.7599733  26.2456253  79.3896448
  68.3715795  25.9382976  80.7399656  69.5246526  36.8426530  71.9293125
  68.6173588  36.6115784  72.1284274  70.0217558  36.0464150  72.1167107
  72.4314605  45.5524038  74.8489811  71.7576303  45.8555734  75.4574769
  72.8180427  46.3553118  74.4995269  71.6473061  33.0489169  84.3387481
  70.7295623  33.2704116  84.1809169  72.0633205  33.1235479  83.4799188
  72.4308109  34.4480585  79.4690161  73.1779928  34.9601982  79.1597283
  72.6999699  34.1264637  80.3294555  70.7034759  36.9439125  76.4517115
  69.7945979  36.6598158  76.5489585  70.7329843  37.3638204  75.5920422
  75.9354027  40.5545715  80.2208283  75.4816354  39.7136625  80.2773473
  75.3047993  41.1907113  80.5583063  74.8786946  31.4837701  81.4508950
  74.1409703  30.9715087  81.7819193  75.1313720  31.0438082  80.6392227
  74.3786966  42.3922211  81.1558101  74.6709940  42.9527269  80.4370467
  74.8885586  42.6850772  81.9111260  61.2722930  34.6644639  80.4332318
  61.0747329  34.0714000  79.7083384  60.7169594  34.3596850  81.1508256
  69.2519653  34.5567746  82.5526911  69.3068263  33.6041582  82.4769387
  68.4410855  34.7127185  83.0368209  70.4010847  38.4847869  73.7905194
  69.9630277  37.7683728  73.3310831  71.1421288  38.7123984  73.2290285
  67.1912013  33.1744806  80.3117290  66.3779879  33.4738976  80.7182482
  67.6871007  32.7800494  81.0291772  69.3420591  43.1702563  82.2451554
  69.2996770  43.3963409  81.3160086  70.2583290  42.9365937  82.3937355
  78.5183962  36.7605066  79.8481513  78.3801860  36.9506662  78.9202702
  78.1620181  37.5224449  80.3049564  66.6826088  30.7463161  85.9278525
  67.3225467  30.6051920  85.2301488  65.8503619  30.4597675  85.5517127
  67.4586392  40.0465592  82.0413517  68.2526990  39.5515912  81.8396092
  66.7478084  39.5183455  81.6781223  63.7669155  34.1908673  78.1173270
  62.8366743  34.1293129  78.3343232  63.8626627  33.6684626  77.3209911
  63.6854704  30.7163486  80.7051511  63.9461522  31.6308819  80.5960672
  64.5071877  30.2487929  80.8548124  65.1579630  32.1301243  87.8750336
  65.8302683  31.9218605  87.2262985  64.3309416  31.9323329  87.4355568
  70.0357668  40.6194614  85.7211354  69.8968754  40.2513398  86.5937292
  69.2472264  41.1342253  85.5495312  70.6305820  45.7203710  77.0636891
  70.8057576  45.2491753  77.8782513  69.9438608  46.3469476  77.2918151
  71.5862883  39.9976216  83.1100192  71.2512716  39.9576986  84.0057842
  71.0866829  39.3320932  82.6370602  65.5607127  35.4043846  88.6352773
  65.4226925  34.6724085  89.2364312  66.4712050  35.3152746  88.3536961
  74.5222075  37.3432251  73.3837252  73.9051245  36.6179079  73.2870304
  74.0538563  38.1041611  73.0404326  68.1889428  35.1163806  88.1236453
  68.8989046  34.4756998  88.0823071  68.1458736  35.3676700  89.0462633
  66.3120621  31.5617675  72.5058556  65.4350087  31.4406476  72.1420802
  66.7878374  30.7703753  72.2537444  57.8322761  36.3494835  82.6000063
  58.5193801  36.0356565  82.0121078  57.6770889  37.2536199  82.3267314
  62.6357483  31.2385031  87.0285087  62.5515672  30.6310701  86.2935497
  61.8140189  31.7294050  87.0294583  69.4984547  43.9143965  79.7521076
  68.7152069  44.4565645  79.8459301  70.1977292  44.4317945  80.1515318
  73.8910977  38.4810282  79.9693705  72.9567256  38.6011744  79.7998409
  74.0687646  37.5782749  79.7053715  69.3916165  31.8655978  82.1226966
  69.0213953  31.3127018  82.8107872  69.8875258  31.2614111  81.5701966
  75.3459760  40.6671423  77.5029891  75.6219604  40.5528017  78.4123765
  74.4764259  40.2688907  77.4642064  71.9813824  44.9157773  81.1462705
  72.1636218  44.0979429  81.6090457  72.8046810  45.1325466  80.7087595
  72.3155989  43.8425958  78.4077753  72.8443756  43.3318413  77.7947916
  72.5784209  43.5268489  79.2723286  62.8173082  41.8589828  86.1513087
  63.4026519  41.1133516  86.2840991  62.6197921  42.1693784  87.0349751
  65.6711737  44.8941075  81.1675529  65.0022113  45.3787203  80.6839569
  65.5324607  45.1410296  82.0818908  57.4090737  34.4295428  84.8717530
  57.4474836  33.8959019  85.6654648  56.9031030  33.9030633  84.2528507
  64.7881499  29.2759968  88.3680072  64.8522826  30.1374799  87.9557470
  64.7248619  28.6633970  87.6352431  61.0399314  33.1559530  77.9471461
  61.3352756  32.2470209  77.8938515  60.1387350  33.1347270  77.6252464
  64.5693561  31.2315527  83.9299010  63.8480147  31.8451494  83.7906483
  65.3586817  31.7673292  83.8515656  62.7687156  30.8373628  78.0710787
  62.4399862  29.9571007  77.8885893  63.1226527  30.7821296  78.9587176
  72.0166735  42.4728531  82.5805772  71.8691697  41.5445238  82.7613342
  72.8420228  42.4948621  82.0962847  65.8828979  31.1246598  78.4386264
  66.2225052  31.6532519  77.7164873  66.3301100  31.4627004  79.2144831
  67.8697126  29.6221219  76.6379557  68.5905489  30.0002472  76.1343274
  67.2462430  30.3410096  76.7414535  72.0128249  30.3266368  77.5737889
  72.2291864  31.2091006  77.2726718  71.5322316  29.9352582  76.8443531
  66.7527471  33.2852081  84.1508634  66.6072051  33.5992384  85.0432916
  66.2752674  33.9036982  83.5979533  68.6123853  30.2754629  84.1989524
  68.5985422  29.3795723  83.8621822  69.3296282  30.2825293  84.8327810
  75.4096173  43.8142757  79.0232736  75.5833050  43.2489179  78.2706589
  75.9025064  44.6143652  78.8412226  61.2273133  35.8257426  87.0896295
  60.6826601  36.6017234  87.2216570  62.1052483  36.1728230  86.9315417
  68.0160749  29.1569010  79.4677094  68.1376661  28.2285656  79.6667981
  67.7262792  29.1707696  78.5555409  76.3971345  43.1309521  76.1229635
  77.0922250  43.7516214  76.3416949  76.7394496  42.2804872  76.3982013
  62.0139155  34.9527322  89.9826452  61.2720891  35.1009957  90.5691082
  61.6931899  35.2135588  89.1193201  78.2962769  40.5809227  77.6516965
  78.8214093  40.9196499  76.9266285  78.2085121  39.6456242  77.4680100
  69.9803429  46.6481210  82.0112219  69.5408420  46.1557589  82.7045075
  70.7311546  46.1054178  81.7704294  62.4595768  42.8392751  82.0136847
  63.2853788  42.5396523  81.6335490  62.1089820  42.0700373  82.4626635
  67.4277301  42.1919219  84.0834520  66.8057311  41.5289924  83.7836748
  68.0982168  42.2180351  83.4008168  60.6604373  40.7579077  82.9725780
  59.8236282  40.3301252  82.7909782  60.6328019  40.9511521  83.9096571
  66.9890808  40.7423142  77.5592981  67.1378929  41.4258607  76.9059654
  67.7957252  40.7228232  78.0742437  64.7443441  36.7688320  78.5654050
  64.4989483  35.8650650  78.7634260  64.9139356  36.7705470  77.6233528
  64.0139089  32.5016678  76.0640211  63.3208334  32.5761033  75.4080247
  63.7690841  31.7377021  76.5861728  70.4886214  43.2371273  75.0304728
  69.9160181  43.8561460  74.5775200  71.0619008  43.7870634  75.5644650
  73.7083474  43.5208423  76.1613311  74.6414147  43.4553985  76.3646186
  73.6206686  44.3564690  75.7027843  76.3371490  42.8374293  73.1217258
  76.2585122  42.5034157  74.0153016  77.1581157  43.3296061  73.1208730
  70.8733012  34.5732086  72.3720781  71.8192117  34.4438294  72.4409199
  70.4947257  33.8346747  72.8490209  69.0575930  32.4982062  72.3075666
  68.1507385  32.2015175  72.3838380  69.3351911  32.2011880  71.4409952
  59.9753870  33.8188425  82.7574712  59.6556654  32.9653734  82.4649086
  59.4287298  34.0337003  83.5132680  63.7533777  36.5350866  86.4744219
  63.9719787  37.4667974  86.4932253  64.1659551  36.1758841  87.2599023
  70.6737995  27.0418952  78.4619907  69.8638724  26.6966037  78.8375153
  71.3622412  26.7326495  79.0507519  67.8274714  29.3568997  72.4487645
  68.6893878  29.6823895  72.7083463  68.0125058  28.5700493  71.9360711
  59.8442130  37.4391337  84.7267834  59.1505601  37.0245290  84.2137788
  60.5915121  37.4811873  84.1301253  61.7578872  37.3709591  82.6033849
  61.7349561  37.4697278  81.6515732  62.0679509  38.2174741  82.9251015
  64.4166250  39.4285746  86.7180463  65.3709504  39.3969688  86.6510395
  64.2178774  38.9676369  87.5330689  65.0065632  37.9986862  89.2851261
  65.8258521  38.4930940  89.3086098  65.2802440  37.0818830  89.2568828
  74.7632229  30.3897614  78.6479216  73.8758084  30.6747265  78.4299411
  75.1786218  30.2291377  77.8006493  62.7716479  44.9705365  83.7350661
  62.6370947  44.2105766  83.1688659  62.3548541  45.6946265  83.2679450
  73.9075442  40.1542289  72.7427236  74.6111292  40.3592291  73.3584892
  73.1838091  40.7219051  73.0076320  74.7373252  35.9052150  78.8629507
  74.6808454  36.3620701  78.0237139  75.2901595  35.1442835  78.6852349
  65.9285605  45.8674682  83.9469104  65.8117989  46.8120115  83.8447794
  65.1078051  45.5648244  84.3354903  75.8162140  40.5924818  74.7925696
  76.6507743  40.1606016  74.6103171  75.6546482  40.4206832  75.7202591
  75.4708032  37.0956931  76.1582036  75.4156835  36.9301203  75.2170480
  74.8454087  37.8032964  76.3144225  60.2600547  32.3324996  89.9843458
  60.9059410  31.8223950  90.4730683  60.0517698  33.0693677  90.5586883
  68.7804157  26.5965040  75.7367354  68.7682827  27.5406880  75.8935625
  69.6727579  26.4135186  75.4426815  68.7093721  45.2733931  83.8235111
  67.7589352  45.2735792  83.7099483  69.0126207  44.5266665  83.3071145
  78.9544400  49.8310144  74.1559338  79.2069921  49.3091666  73.3942801
  78.0168959  49.6676290  74.2586022  78.6740689  51.7338250  76.3583713
  78.5576947  51.0583154  77.0264797  78.7842949  51.2470624  75.5415866
  80.6577717  46.2238297  75.0591751  80.8252119  47.0918534  75.4262222
  80.4674886  46.3865579  74.1353040  80.6366938  48.6795955  76.0438418
  80.5166563  49.1253005  76.8823898  79.9419526  49.0281272  75.4851956
  83.9854945  50.3220922  75.4505417  83.4701569  51.0925527  75.6893805
  83.7132254  49.6486059  76.0738479  77.2775995  47.0462365  75.3060649
  76.4413307  47.3837052  75.6269924  77.1380764  46.9111345  74.3687786
  79.2529075  41.8899153  80.0139833  78.5993488  41.5748170  79.3896448
  79.2109550  41.2674893  80.7399656  80.3640280  52.1718448  71.9293125
  79.4567342  51.9407702  72.1284274  80.8611312  51.3756067  72.1167107
  72.1116684  49.9936557  80.4332318  71.9141084  49.4005918  79.7083384
  71.5563348  49.6888767  81.1508256  81.2404602  53.8139787  73.7905194
  80.8024031  53.0975646  73.3310831  81.9815042  54.0415901  73.2290285
  74.6062910  49.5200591  78.1173270  73.6760498  49.4585046  78.3343232
  74.7020382  48.9976544  77.3209911  74.5248459  46.0455404  80.7051511
  74.7855276  46.9600737  80.5960672  75.3465631  45.5779846  80.8548124
  85.3615829  52.6724168  73.3837252  84.7445000  51.9470996  73.2870304
  84.8932318  53.4333529  73.0404326  77.1514375  46.8909593  72.5058556
  76.2743841  46.7698393  72.1420802  77.6272128  46.0995671  72.2537444
  71.8793069  48.4851448  77.9471461  72.1746510  47.5762126  77.8938515
  70.9781105  48.4639187  77.6252464  73.6080910  46.1665545  78.0710787
  73.2793617  45.2862924  77.8885893  73.9620281  46.1113214  78.9587176
  76.7222734  46.4538515  78.4386264  77.0618806  46.9824437  77.7164873
  77.1694854  46.7918921  79.2144831  78.7090881  44.9513137  76.6379557
  79.4299243  45.3294390  76.1343274  78.0856185  45.6702014  76.7414535
  82.8522004  45.6558286  77.5737889  83.0685618  46.5382924  77.2726718
  82.3716071  45.2644499  76.8443531  78.8554504  44.4860927  79.4677094
  78.9770415  43.5577574  79.6667981  78.5656546  44.4999613  78.5555409
  75.5837196  52.0980238  78.5654050  75.3383238  51.1942568  78.7634260
  75.7533110  52.0997388  77.6233528  74.8532843  47.8308595  76.0640211
  74.1602088  47.9052950  75.4080247  74.6084595  47.0668939  76.5861728
  81.7126767  49.9024003  72.3720781  82.6585872  49.7730211  72.4409199
  81.3341012  49.1638665  72.8490209  79.8969684  47.8273980  72.3075666
  78.9901139  47.5307092  72.3838380  80.1745665  47.5303798  71.4409952
  81.5131750  42.3710869  78.4619907  80.7032478  42.0257954  78.8375153
  82.2016167  42.0618413  79.0507519  78.6668469  44.6860915  72.4487645
  79.5287633  45.0115813  72.7083463  78.8518813  43.8992411  71.9360711
  79.6197912  41.9256958  75.7367354  79.6076581  42.8698798  75.8935625
  80.5121334  41.7427103  75.4426815  56.7186322   7.7977884  66.4173855
  56.6410352   8.7485709  66.4962336  56.1147966   7.4523756  67.0748782
  54.2548973   3.7901231  67.7930073  54.4315602   4.7119196  67.6051057
  55.0505807   3.4759650  68.2224453  55.3780289   5.3079405  73.7940416
  55.9287714   5.1796468  73.0217410  54.5391765   5.6074294  73.4435309
  61.5920851   7.2294243  61.5735118  60.9182550   7.5325939  62.1820076
  61.9786673   8.0323323  61.2240575  58.5026838   4.8472767  68.9696861
  58.4603017   5.0733614  68.0405393  59.4189537   4.6136142  69.1182662
  61.4387483   4.1053892  73.1171191  61.4924505   4.6744828  73.8848907
  60.5702264   4.2755777  72.7525228  59.7912067   7.3973915  63.7882197
  59.9663822   6.9261958  64.6027820  59.1044855   8.0239681  64.0163458
  54.3573152  10.5463278  70.5622057  54.5969750  11.1781802  71.2401076
  53.5142348  10.1951318  70.8487417  58.8701014   6.3542400  72.9663561
  58.7971185   7.1597372  73.4782866  58.4278407   6.5534366  72.1411583
  58.6590793   5.5914170  66.4766383  57.8758315   6.1335850  66.5704607
  59.3583539   6.1088150  66.8760624  61.3299697   6.2529234  75.1221720
  62.0427669   6.8876699  75.0497622  60.8389726   6.3493100  74.3061722
  56.3811611   4.0023678  75.9427291  57.0821070   4.6360161  76.0956685
  55.9106726   4.3438409  75.1822930  61.1420071   6.5927978  67.8708012
  61.3242465   5.7749634  68.3335764  61.9653057   6.8095671  67.4332902
  61.4762236   5.5196163  65.1323060  62.0050003   5.0088618  64.5193222
  61.7390456   5.2038694  65.9968593  51.9779329   3.5360033  72.8758394
  52.5632766   2.7903721  73.0086298  51.7804167   3.8463989  73.7595057
  54.8317984   6.5711280  67.8920836  54.1628359   7.0557408  67.4084876
  54.6930854   6.8180501  68.8064215  58.9723253   8.6055024  74.4903494
  59.5241561   8.7686645  75.2552580  59.3129446   9.1959461  73.8183519
  62.1091640   6.5536999  71.4767177  61.9842779   5.7526739  70.9678122
  62.7670731   7.0483193  70.9881146  59.1189064   6.1713505  76.5052149
  59.4276190   5.9262652  77.3774848  59.9164546   6.3760144  76.0171019
  59.1409676   8.3251415  68.7357525  58.7014666   7.8327794  69.4290382
  59.8917793   7.7824382  68.4949600  51.6202015   4.5162956  68.7382153
  52.4460035   4.2166728  68.3580797  51.2696067   3.7470578  69.1871942
  56.5883548   3.8689424  70.8079827  55.9663557   3.2060129  70.5082055
  57.2588415   3.8950556  70.1253475  49.8210620   2.4349282  69.6971087
  48.9842528   2.0071457  69.5155088  49.7934266   2.6281725  70.6341878
  59.6492461   4.9141478  61.7550035  59.0766428   5.5331665  61.3020507
  60.2225254   5.4640839  62.2889957  62.8689720   5.1978628  62.8858617
  63.8020394   5.1324190  63.0891493  62.7812933   6.0334895  62.4273150
  51.9322726   6.6475570  70.4595968  51.7977194   5.8875971  69.8933966
  51.5154788   7.3716470  69.9924757  55.0891852   7.5444887  70.6714410
  54.9724236   8.4890320  70.5693101  54.2684298   7.2418449  71.0600210
  56.1146366   8.1973149  73.8870339  57.0173613   8.2296759  74.2036834
  55.8883736   7.2673600  73.9016675  57.8699968   6.9504136  70.5480417
  56.9195599   6.9505997  70.4344790  58.1732454   6.2036870  70.0316452
  73.6052661  12.7864674  71.6126180  74.2431071  12.6671421  70.9089520
  73.4873504  13.7345518  71.6714132  70.4142368  12.7392102  71.5487705
  70.0760879  12.6233167  70.6608239  71.2832136  12.3383267  71.5288711
  66.2729183  14.5927578  67.5384596  65.7094048  14.5017515  66.7700883
  66.1581578  13.7727483  68.0187088  63.8193615  16.0878770  70.3768816
  64.6114907  15.7469595  69.9615115  64.0590265  16.1973745  71.2970969
  71.8528742  18.2598546  62.8499060  71.2016722  18.8452627  62.4633074
  72.6473105  18.7904741  62.9094098  65.7784369  15.3487683  63.2486195
  66.5515245  14.8016670  63.1099071  66.1309768  16.2131933  63.4600656
  67.6169412  16.6764066  76.4553094  67.3259278  17.5809696  76.3399760
  68.2526396  16.7180593  77.1697164  68.5425619  14.0540914  73.0454454
  69.1389191  13.8296936  72.3311417  68.6000590  13.3125660  73.6479902
  68.1150647  11.5080349  60.8804645  68.3676168  10.9861871  60.1188108
  67.1775206  11.3446495  60.9831328  73.1593930  10.5116128  68.6879388
  73.9457019  10.0935551  68.3369805  73.4232634  11.4162220  68.8561036
  73.3304007  15.9488978  63.3868045  72.6949840  16.0223605  64.0988949
  73.0001414  16.5382577  62.7087124  67.8346936  13.4108455  63.0829020
  67.7183194  12.7353359  63.7510104  67.9449196  12.9240829  62.2661173
  70.1778477  12.8718602  66.7875709  69.8136684  12.3449223  67.4988630
  71.0345593  12.4817071  66.6142194  69.8183964   7.9008502  61.7837057
  69.9858366   8.7688739  62.1507528  69.6281133   8.0635784  60.8598347
  72.5759297  16.3625481  73.4502888  72.2760020  17.2650520  73.3418695
  72.2310356  16.0957664  74.3024041  66.0271778  12.8139278  69.4839592
  65.1022275  12.6815492  69.6917284  66.2756192  13.5933497  69.9809535
  69.7973185  10.3566160  62.7683724  69.6772810  10.8023210  63.6069204
  69.1025773  10.7051477  62.2097262  63.3880589  12.4572551  70.3183381
  63.5172971  12.7107030  71.2322793  62.7078041  13.0500259  69.9988036
  67.5580077  23.1269801  66.4173855  67.4804106  24.0777626  66.4962336
  66.9541720  22.7815674  67.0748782  75.4958251  10.8287633  63.5964058
  76.4076107  11.0615020  63.4211756  74.9867898  11.4124677  63.0339137
  74.1027833  15.8113451  70.9877640  73.4736695  15.9759165  70.2853708
  73.7153495  16.2255061  71.7588604  77.9817065  16.7467889  68.3422003
  77.2968103  17.1266790  67.7919037  78.0660914  17.3563216  69.0753951
  69.6555795  15.5487859  68.2527725  70.1194140  15.8275562  67.4632347
  69.3912593  14.6471304  68.0700815  66.5479876  15.0959341  71.1907488
  67.1181233  15.5246609  70.5524973  67.1387988  14.8141926  71.8891674
  68.5924681  11.6711012  65.0617290  69.2948724  12.1232055  65.5291216
  68.2605309  11.0294831  65.6897183  62.3350015   9.9294564  70.3634424
  61.5449069  10.1852093  69.8874534  62.8261262  10.7442902  70.4686464
  64.2864760  10.2939144  67.3217900  63.4895924  10.4057838  67.8401396
  64.0590353  10.6325796  66.4558791  70.1170428  16.8183847  75.2700415
  70.1814860  17.2804254  76.1058587  69.4081352  16.1881212  75.3982725
  60.6187718  10.1825055  72.7949414  60.8695756  11.0672065  73.0606990
  61.1547266  10.0029656  72.0224506  69.8318446  18.4851954  65.1379395
  69.6964120  19.3303490  65.5664243  70.3728258  18.6871232  64.3745329
  63.2847843  16.0027392  65.7107320  63.7972364  16.7970643  65.8612885
  63.9370556  15.3053683  65.6440922  65.0942728  19.1193149  67.7930073
  65.2709356  20.0411113  67.6051057  65.8899561  18.8051568  68.2224453
  64.3795084  11.1657781  77.6692237  64.2648599  10.2643038  77.9699336
  63.5239602  11.4121477  77.3177053  66.2174043  20.6371322  73.7940416
  66.7681468  20.5088386  73.0217410  65.3785519  20.9366211  73.4435309
  61.2496760  14.3316047  66.4866891  62.0871982  14.7413055  66.2700599
  61.4275027  13.3915489  66.4567085  73.1461192  11.9991127  62.1750724
  72.6307815  12.7695732  62.4139111  72.8738500  11.3256263  62.7983785
  78.1195466  14.7523482  64.1103897  77.3424909  14.4134641  63.6659059
  78.7986947  14.7576105  63.4358862  72.9347495   9.8718219  64.0010505
  72.6297631  10.1864369  64.8520648  73.8877937   9.9499639  64.0437838
  71.3793927  16.0308443  65.6503459  70.8515288  15.2961202  65.3376696
  70.8781430  16.8083119  65.4043427  66.1112654   6.6928109  68.0110070
  66.6856406   6.4703291  67.2783263  66.6983637   6.7616804  68.7638672
  75.1692232  12.5801836  68.8174447  75.6824113  13.2131828  69.3196157
  75.8193456  11.9803031  68.4517807  66.4382242   8.7232570  62.0305956
  65.6019554   9.0607257  62.3515230  66.2987011   8.5881550  61.0933093
  69.5246527  13.8488653  58.6538432  68.6173589  13.6177906  58.8529581
  70.0217559  13.0526272  58.8412413  72.4314606  22.5586160  61.5735118
  71.7576305  22.8617857  62.1820076  72.8180428  23.3615241  61.2240575
  71.6473063  10.0551291  71.0632787  70.7295624  10.2766238  70.9054476
  72.0633206  10.1297602  70.2044495  72.4308110  11.4542707  66.1935468
  73.1779929  11.9664104  65.8842590  72.6999700  11.1326760  67.0539861
  70.7034761  13.9501248  63.1762422  69.7945980  13.6660281  63.2734892
  70.7329844  14.3700326  62.3165729  75.9354028  17.5607837  66.9453590
  75.4816355  16.7198747  67.0018780  75.3047995  18.1969236  67.2828370
  74.3786967  19.3984334  67.8803408  74.6709942  19.9589391  67.1615773
  74.8885588  19.6912895  68.6356567  61.2722931  11.6706762  67.1577624
  61.0747331  11.0776123  66.4328691  60.7169595  11.3658972  67.8753563
  69.2519655  11.5629868  69.2772217  69.3068264  10.6103705  69.2014694
  68.4410857  11.7189308  69.7613516  70.4010848  15.4909992  60.5150501
  69.9630278  14.7745850  60.0556138  71.1421289  15.7186106  59.9535592
  67.1912014  10.1806928  67.0362596  66.3779880  10.4801099  67.4427788
  67.6871009   9.7862617  67.7537078  69.3420592  20.1764685  68.9696861
  69.2996771  20.4025531  68.0405393  70.2583291  19.9428060  69.1182662
  78.5183963  13.7667189  66.5726819  78.3801862  13.9568785  65.6448008
  78.1620182  14.5286571  67.0294870  66.6826089   7.7525284  72.6523831
  67.3225469   7.6114043  71.9546795  65.8503620   7.4659797  72.2762433
  67.4586393  17.0527714  68.7658824  68.2526992  16.5578034  68.5641399
  66.7478086  16.5245577  68.4026529  72.2781238  19.4345810  73.1171191
  72.3318260  20.0036746  73.8848907  71.4096019  19.6047695  72.7525228
  63.7669157  11.1970796  64.8418576  62.8366745  11.1355251  65.0588538
  63.8626629  10.6746749  64.0455218  63.6854706   7.7225609  67.4296818
  63.9461523   8.6370942  67.3205978  64.5071878   7.2550051  67.5793431
  65.1579631   9.1363366  74.5995643  65.8302684   8.9280728  73.9508291
  64.3309418   8.9385452  74.1600875  70.0357669  17.6256736  72.4456661
  69.8968755  17.2575521  73.3182599  69.2472265  18.1404376  72.2740619
  70.6305821  22.7265833  63.7882197  70.8057577  22.2553876  64.6027820
  69.9438609  23.3531599  64.0163458  71.5862884  17.0038339  69.8345499
  71.2512717  16.9639109  70.7303148  71.0866830  16.3383055  69.3615909
  65.5607128  12.4105969  75.3598080  65.4226926  11.6786208  75.9609619
  66.4712052  12.3214869  75.0782267  74.5222076  14.3494373  60.1082558
  73.9051247  13.6241201  60.0115611  74.0538564  15.1103733  59.7649632
  68.1889429  12.1225928  74.8481759  68.8989047  11.4819120  74.8068378
  68.1458737  12.3738823  75.7707940  65.1966906  25.8755195  70.5622057
  65.4363505  26.5073720  71.2401076  64.3536103  25.5243235  70.8487417
  66.3120622   8.5679797  59.2303862  65.4350088   8.4468598  58.8666109
  66.7878375   7.7765876  58.9782751  57.8322762  13.3556957  69.3245370
  58.5193802  13.0418687  68.7366385  57.6770891  14.2598322  69.0512621
  62.6357484   8.2447154  73.7530393  62.5515673   7.6372823  73.0180803
  61.8140191   8.7356172  73.7539890  69.7094768  21.6834318  72.9663561
  69.6364940  22.4889289  73.4782866  69.2672161  21.8826284  72.1411583
  69.4984548  20.9206088  66.4766383  68.7152070  21.4627768  66.5704607
  70.1977293  21.4380067  66.8760624  72.1693452  21.5821152  75.1221720
  72.8821424  22.2168617  75.0497622  71.6783480  21.6785018  74.3061722
  73.8910979  15.4872405  66.6939012  72.9567257  15.6073867  66.5243716
  74.0687647  14.5844871  66.4299022  69.3916167   8.8718100  68.8472273
  69.0213954   8.3189141  69.5353179  69.8875259   8.2676234  68.2947273
  67.2205365  19.3315595  75.9427291  67.9214825  19.9652078  76.0956685
  66.7500480  19.6730327  75.1822930  75.3459761  17.6733545  64.2275198
  75.6219605  17.5590140  65.1369072  74.4764260  17.2751030  64.1887371
  71.9813825  21.9219896  67.8708012  72.1636220  21.1041552  68.3335764
  72.8046811  22.1387588  67.4332902  72.3155991  20.8488081  65.1323060
  72.8443757  20.3380536  64.5193222  72.5784210  20.5330611  65.9968593
  62.8173083  18.8651950  72.8758394  63.4026520  18.1195638  73.0086298
  62.6197922  19.1755907  73.7595057  65.6711739  21.9003198  67.8920836
  65.0022114  22.3849325  67.4084876  65.5324608  22.1472418  68.8064215
  57.4090738  11.4357551  71.5962837  57.4474838  10.9021141  72.3899955
  56.9031031  10.9092756  70.9773814  69.8117007  23.9346941  74.4903494
  70.3635315  24.0978563  75.2552580  70.1523201  24.5251379  73.8183519
  64.7881500   6.2822091  75.0925379  64.8522827   7.1436922  74.6802777
  64.7248621   5.6696093  74.3597738  61.0399316  10.1621653  64.6716768
  61.3352757   9.2532331  64.6183822  60.1387351  10.1409392  64.3497770
  72.9485394  21.8828917  71.4767177  72.8236534  21.0818657  70.9678122
  73.6064486  22.3775110  70.9881146  64.5693563   8.2377649  70.6544317
  63.8480148   8.8513617  70.5151790  65.3586818   8.7735414  70.5760963
  75.0120303  19.6837937  73.1046727  74.0650638  19.5643288  73.0325053
  75.3603076  18.7960435  73.1872988  62.7687157   7.8435750  64.7956093
  62.4399863   6.9633129  64.6131199  63.1226528   7.7883419  65.6832483
  72.0166736  19.4790653  69.3051079  71.8691699  18.5507361  69.4858649
  72.8420230  19.5010744  68.8208154  65.8828980   8.1308720  65.1631571
  66.2225053   8.6594641  64.4410179  66.3301101   8.4689126  65.9390138
  75.6200858  20.3019212  70.3915952  76.5447405  20.0962073  70.2540403
  75.4516161  20.0535613  71.3005293  67.8697128   6.6283342  63.3624864
  68.5905490   7.0064595  62.8588581  67.2462432   7.3472219  63.4659842
  66.7527472  10.2914204  70.8753941  66.6072053  10.6054507  71.7678222
  66.2752675  10.9099104  70.3224839  75.4096174  20.8204879  65.7478043
  75.5833052  20.2551302  64.9951895  75.9025065  21.6205774  65.5657533
  61.2273134  12.8319548  73.8141602  60.6826602  13.6079356  73.9461876
  62.1052484  13.1790353  73.6560723  76.3971347  20.1371644  62.8474941
  77.0922251  20.7578336  63.0662256  76.7394497  19.2866995  63.1227319
  62.0139156  11.9589445  76.7071759  61.2720892  12.1072080  77.2936389
  61.6931900  12.2197710  75.8438508  78.2962770  17.5871349  64.3762272
  78.8214094  17.9258622  63.6511592  78.2085122  16.6518365  64.1925407
  69.9582818  21.5005423  76.5052149  70.2669945  21.2554570  77.3774848
  70.7558301  21.7052061  76.0171019  69.9803431  23.6543333  68.7357525
  69.5408421  23.1619711  69.4290382  70.7311547  23.1116300  68.4949600
  62.4595770  19.8454873  68.7382153  63.2853789  19.5458645  68.3580797
  62.1089822  19.0762496  69.1871942  67.4277303  19.1981342  70.8079827
  66.8057312  18.5352047  70.5082055  68.0982170  19.2242473  70.1253475
  60.6604375  17.7641200  69.6971087  59.8236283  17.3363374  69.5155088
  60.6328020  17.9573643  70.6341878  66.9890810  17.7485265  64.2838287
  67.1378930  18.4320729  63.6304960  67.7957253  17.7290355  64.7987743
  64.7443443  13.7750443  65.2899356  64.4989485  12.8712773  65.4879567
  64.9139357  13.7767593  64.3478834  64.0139090   9.5078800  62.7885518
  63.3208335   9.5823155  62.1325554  63.7690842   8.7439144  63.3107035
  70.4886215  20.2433395  61.7550035  69.9160182  20.8623583  61.3020507
  71.0619009  20.7932757  62.2889957  73.7083475  20.5270546  62.8858617
  74.6414148  20.4616107  63.0891493  73.6206688  21.3626812  62.4273150
  76.3371492  19.8436416  59.8462565  76.2585123  19.5096279  60.7398323
  77.1581158  20.3358184  59.8454037  70.8733014  11.5794208  59.0966087
  71.8192118  11.4500416  59.1654505  70.4947259  10.8408870  59.5735516
  69.0575931   9.5044185  59.0320973  68.1507386   9.2077297  59.1083686
  69.3351912   9.2074003  58.1655259  59.9753871  10.8250548  69.4820019
  59.6556656   9.9715856  69.1894393  59.4287299  11.0399126  70.2377986
  63.7533779  13.5412989  73.1989526  63.9719788  14.4730097  73.2177559
  64.1659553  13.1820963  73.9844329  59.8442131  14.4453459  71.4513141
  59.1505603  14.0307412  70.9383095  60.5915122  14.4873996  70.8546560
  61.7578874  14.3771713  69.3279155  61.7349562  14.4759400  68.3761039
  62.0679510  15.2236864  69.6496322  64.4166252  16.4347868  73.4425770
  65.3709505  16.4031811  73.3755701  64.2178775  15.9738492  74.2575996
  65.0065634  15.0048984  76.0096568  65.8258523  15.4993063  76.0331405
  65.2802441  14.0880952  75.9814135  62.7716480  21.9767488  70.4595968
  62.6370948  21.2167889  69.8933966  62.3548543  22.7008388  69.9924757
  73.9075443  17.1604411  59.4672543  74.6111293  17.3654414  60.0830199
  73.1838092  17.7281173  59.7321627  74.7373254  12.9114273  65.5874813
  74.6808455  13.3682824  64.7482446  75.2901596  12.1504957  65.4097656
  65.9285606  22.8736805  70.6714410  65.8117990  23.8182237  70.5693101
  65.1078052  22.5710366  71.0600210  75.8162141  17.5986940  61.5171003
  76.6507745  17.1668139  61.3348478  75.6546484  17.4268954  62.4447898
  75.4708033  14.1019054  62.8827342  75.4156837  13.9363325  61.9415787
  74.8454088  14.8095087  63.0389532  60.2600548   9.3387118  76.7088765
  60.9059412   8.8286072  77.1975990  60.0517699  10.0755800  77.2832190
  66.9540120  23.5265067  73.8870339  67.8567367  23.5588677  74.2036834
  66.7277490  22.5965518  73.9016675  68.7093722  22.2796053  70.5480417
  67.7589353  22.2797915  70.4344790  69.0126209  21.5328788  70.0316452
  84.4446416  28.1156592  71.6126180  85.0824826  27.9963339  70.9089520
  84.3267259  29.0637436  71.6714132  81.2536122  28.0684020  71.5487705
  80.9154634  27.9525084  70.6608239  82.1225890  27.6675185  71.5288711
  77.1122938  29.9219496  67.5384596  76.5487803  29.8309433  66.7700883
  76.9975333  29.1019401  68.0187088  74.6587370  31.4170688  70.3768816
  75.4508662  31.0761512  69.9615115  74.8984020  31.5265663  71.2970969
  82.6922497  33.5890464  62.8499060  82.0410476  34.1744544  62.4633074
  83.4866859  34.1196659  62.9094098  76.6178124  30.6779601  63.2486195
  77.3909000  30.1308588  63.1099071  76.9703523  31.5423850  63.4600656
  78.4563166  32.0055983  76.4553094  78.1653032  32.9101614  76.3399760
  79.0920151  32.0472511  77.1697164  79.3819373  29.3832832  73.0454454
  79.9782945  29.1588854  72.3311417  79.4394345  28.6417577  73.6479902
  78.9544402  26.8372267  60.8804645  79.2069922  26.3153788  60.1188108
  78.0168961  26.6738413  60.9831328  83.9987684  25.8408045  68.6879388
  84.7850774  25.4227469  68.3369805  84.2626389  26.7454138  68.8561036
  84.1697762  31.2780896  63.3868045  83.5343595  31.3515522  64.0988949
  83.8395168  31.8674495  62.7087124  78.6740690  28.7400373  63.0829020
  78.5576948  28.0645276  63.7510104  78.7842950  28.2532747  62.2661173
  81.0172231  28.2010520  66.7875709  80.6530438  27.6741141  67.4988630
  81.8739347  27.8108989  66.6142194  80.6577718  23.2300420  61.7837057
  80.8252121  24.0980656  62.1507528  80.4674887  23.3927702  60.8598347
  83.4153051  31.6917399  73.4502888  83.1153774  32.5942438  73.3418695
  83.0704111  31.4249582  74.3024041  76.8665533  28.1431196  69.4839592
  75.9416029  28.0107410  69.6917284  77.1149946  28.9225415  69.9809535
  80.6366939  25.6858077  62.7683724  80.5166564  26.1315128  63.6069204
  79.9419527  26.0343395  62.2097262  74.2274344  27.7864469  70.3183381
  74.3566725  28.0398948  71.2322793  73.5471795  28.3792177  69.9988036
  78.3973831  38.4561719  66.4173855  78.3197861  39.4069544  66.4962336
  77.7935475  38.1107592  67.0748782  84.9421588  31.1405369  70.9877640
  84.3130450  31.3051083  70.2853708  84.5547250  31.5546978  71.7588604
  80.4949549  30.8779777  68.2527725  80.9587895  31.1567480  67.4632347
  80.2306348  29.9763222  68.0700815  77.3873630  30.4251259  71.1907488
  77.9574988  30.8538527  70.5524973  77.9781742  30.1433843  71.8891674
  79.4318435  27.0002929  65.0617290  80.1342479  27.4523973  65.5291216
  79.0999064  26.3586748  65.6897183  73.1743769  25.2586482  70.3634424
  72.3842823  25.5144011  69.8874534  73.6655017  26.0734820  70.4686464
  75.1258515  25.6231061  67.3217900  74.3289678  25.7349756  67.8401396
  74.8984107  25.9617714  66.4558791  80.9564182  32.1475765  75.2700415
  81.0208615  32.6096172  76.1058587  80.2475106  31.5173129  75.3982725
  71.4581472  25.5116973  72.7949414  71.7089511  26.3963982  73.0606990
  71.9941021  25.3321574  72.0224506  80.6712200  33.8143872  65.1379395
  80.5357875  34.6595408  65.5664243  81.2122013  34.0163150  64.3745329
  74.1241597  31.3319310  65.7107320  74.6366118  32.1262560  65.8612885
  74.7764310  30.6345601  65.6440922  75.9336482  34.4485066  67.7930073
  76.1103110  35.3703031  67.6051057  76.7293316  34.1343486  68.2224453
  75.2188839  26.4949698  77.6692237  75.1042354  25.5934955  77.9699336
  74.3633356  26.7413395  77.3177053  77.0567798  35.9663240  73.7940416
  77.6075223  35.8380303  73.0217410  76.2179274  36.2658129  73.4435309
  72.0890514  29.6607964  66.4866891  72.9265736  30.0704973  66.2700599
  72.2668782  28.7207407  66.4567085  83.9854946  27.3283045  62.1750724
  83.4701570  28.0987650  62.4139111  83.7132255  26.6548181  62.7983785
  81.5702057  22.1732746  67.2335962  80.7143654  21.7839596  67.0541601
  81.9829009  22.2524707  66.3735748  83.7741250  25.2010137  64.0010505
  83.4691385  25.5156286  64.8520648  84.7271692  25.2791557  64.0437838
  82.2187681  31.3600360  65.6503459  81.6909043  30.6253120  65.3376696
  81.7175184  32.1375037  65.4043427  76.9506409  22.0220027  68.0110070
  77.5250161  21.7995208  67.2783263  77.5377391  22.0908721  68.7638672
  86.0085986  27.9093754  68.8174447  86.5217868  28.5423745  69.3196157
  86.6587210  27.3094949  68.4517807  77.2775996  24.0524488  62.0305956
  76.4413308  24.3899174  62.3515230  77.1380766  23.9173468  61.0933093
  79.2529077  18.8961276  66.7385140  78.5993489  18.5810293  66.1141755
  79.2109551  18.2737016  67.4644963  80.3640282  29.1780571  58.6538432
  79.4567343  28.9469824  58.8529581  80.8611314  28.3818190  58.8412413
  83.2708360  37.8878078  61.5735118  82.5970059  38.1909775  62.1820076
  83.6574182  38.6907158  61.2240575  82.4866817  25.3843209  71.0632787
  81.5689378  25.6058156  70.9054476  82.9026961  25.4589520  70.2044495
  83.2701865  26.7834625  66.1935468  84.0173684  27.2956022  65.8842590
  83.5393454  26.4618678  67.0539861  81.5428515  29.2793166  63.1762422
  80.6339734  28.9952198  63.2734892  81.5723599  29.6992244  62.3165729
  85.7180702  23.8191741  68.1754257  84.9803459  23.3069127  68.5064500
  85.9707476  23.3792123  67.3637534  85.2180722  34.7276252  67.8803408
  85.5103696  35.2881309  67.1615773  85.7279342  35.0204813  68.6356567
  72.1116685  26.9998680  67.1577624  71.9141085  26.4068040  66.4328691
  71.5563349  26.6950890  67.8753563  80.0913409  26.8921786  69.2772217
  80.1462019  25.9395623  69.2014694  79.2804611  27.0481225  69.7613516
  81.2404603  30.8201909  60.5150501  80.8024033  30.1037768  60.0556138
  81.9815044  31.0478024  59.9535592  78.0305769  25.5098846  67.0362596
  77.2173634  25.8093016  67.4427788  78.5264763  25.1154535  67.7537078
  80.1814347  35.5056603  68.9696861  80.1390526  35.7317449  68.0405393
  81.0977046  35.2719977  69.1182662  77.5219844  23.0817201  72.6523831
  78.1619223  22.9405961  71.9546795  76.6897374  22.7951715  72.2762433
  78.2980148  32.3819632  68.7658824  79.0920746  31.8869952  68.5641399
  77.5871840  31.8537495  68.4026529  83.1174992  34.7637727  73.1171191
  83.1712014  35.3328664  73.8848907  82.2489773  34.9339612  72.7525228
  74.6062911  26.5262714  64.8418576  73.6760499  26.4647169  65.0588538
  74.7020383  26.0038666  64.0455218  74.5248460  23.0517526  67.4296818
  74.7855277  23.9662860  67.3205978  75.3465632  22.5841969  67.5793431
  75.9973385  24.4655284  74.5995643  76.6696439  24.2572646  73.9508291
  75.1703172  24.2677370  74.1600875  80.8751424  32.9548654  72.4456661
  80.7362509  32.5867438  73.3182599  80.0866020  33.4696293  72.2740619
  81.4699576  38.0557750  63.7882197  81.6451331  37.5845793  64.6027820
  80.7832364  38.6823516  64.0163458  82.4256639  32.3330257  69.8345499
  82.0906471  32.2931026  70.7303148  81.9260584  31.6674972  69.3615909
  76.4000883  27.7397887  75.3598080  76.2620681  27.0078125  75.9609619
  77.3105806  27.6506787  75.0782267  85.3615830  29.6786291  60.1082558
  84.7445001  28.9533119  60.0115611  84.8932319  30.4395651  59.7649632
  79.0283183  27.4517846  74.8481759  79.7382802  26.8111038  74.8068378
  78.9852492  27.7030741  75.7707940  76.0360661  41.2047113  70.5622057
  76.2757259  41.8365637  71.2401076  75.1929857  40.8535153  70.8487417
  77.1514376  23.8971715  59.2303862  76.2743843  23.7760516  58.8666109
  77.6272129  23.1057793  58.9782751  68.6716516  28.6848875  69.3245370
  69.3587556  28.3710605  68.7366385  68.5164645  29.5890240  69.0512621
  73.4751239  23.5739071  73.7530393  73.3909427  22.9664741  73.0180803
  72.6533945  24.0648090  73.7539890  80.5488523  37.0126236  72.9663561
  80.4758694  37.8181207  73.4782866  80.1065916  37.2118201  72.1411583
  80.3378302  36.2498006  66.4766383  79.5545824  36.7919686  66.5704607
  81.0371048  36.7671985  66.8760624  83.0087206  36.9113070  75.1221720
  83.7215178  37.5460534  75.0497622  82.5177235  37.0076936  74.3061722
  84.7304733  30.8164322  66.6939012  83.7961012  30.9365785  66.5243716
  84.9081402  29.9136789  66.4299022  80.2309921  24.2010018  68.8472273
  79.8607709  23.6481058  69.5353179  80.7269014  23.5968151  68.2947273
  78.0599120  34.6607513  75.9427291  78.7608579  35.2943996  76.0956685
  77.5894235  35.0022245  75.1822930  86.1853516  33.0025463  64.2275198
  86.4613360  32.8882057  65.1369072  85.3158014  32.6042948  64.1887371
  82.8207580  37.2511814  67.8708012  83.0029974  36.4333470  68.3335764
  83.6440566  37.4679506  67.4332902  83.1549745  36.1779999  65.1323060
  83.6837512  35.6672453  64.5193222  83.4177965  35.8622529  65.9968593
  73.6566838  34.1943868  72.8758394  74.2420275  33.4487556  73.0086298
  73.4591676  34.5047825  73.7595057  76.5105493  37.2295115  67.8920836
  75.8415868  37.7141243  67.4084876  76.3718363  37.4764336  68.8064215
  68.2484493  26.7649468  71.5962837  68.2868592  26.2313059  72.3899955
  67.7424785  26.2384674  70.9773814  80.6510762  39.2638859  74.4903494
  81.2029070  39.4270480  75.2552580  80.9916955  39.8543297  73.8183519
  75.6275255  21.6114009  75.0925379  75.6916581  22.4728840  74.6802777
  75.5642375  20.9988010  74.3597738  71.8793070  25.4913570  64.6716768
  72.1746511  24.5824249  64.6183822  70.9781106  25.4701310  64.3497770
  83.7879149  37.2120834  71.4767177  83.6630288  36.4110574  70.9678122
  84.4458240  37.7067028  70.9881146  75.4087317  23.5669567  70.6544317
  74.6873903  24.1805535  70.5151790  76.1980573  24.1027332  70.5760963
  85.8514057  35.0129855  73.1046727  84.9044393  34.8935206  73.0325053
  86.1996830  34.1252353  73.1872988  73.6080912  23.1727668  64.7956093
  73.2793618  22.2925047  64.6131199  73.9620282  23.1175337  65.6832483
  82.8560491  34.8082571  69.3051079  82.7085453  33.8799278  69.4858649
  83.6813984  34.8302661  68.8208154  76.7222735  23.4600638  65.1631571
  77.0618807  23.9886559  64.4410179  77.1694855  23.7981044  65.9390138
  78.7090882  21.9575259  63.3624864  79.4299245  22.3356512  62.8588581
  78.0856186  22.6764136  63.4659842  82.8522005  22.6620408  64.2983196
  83.0685619  23.5445046  63.9972024  82.3716072  22.2706622  63.5688838
  77.5921226  25.6206122  70.8753941  77.4465807  25.9346425  71.7678222
  77.1146430  26.2391022  70.3224839  79.4517609  22.6108670  70.9234830
  79.4379178  21.7149763  70.5867128  80.1690037  22.6179333  71.5573116
  86.2489929  36.1496797  65.7478043  86.4226806  35.5843219  64.9951895
  86.7418820  36.9497692  65.5657533  72.0666888  28.1611466  73.8141602
  71.5220357  28.9371274  73.9461876  72.9446238  28.5082271  73.6560723
  78.8554505  21.4923050  66.1922400  78.9770416  20.5639696  66.3913288
  78.5656547  21.5061736  65.2800716  72.8532910  27.2881362  76.7071759
  72.1114646  27.4363998  77.2936389  72.5325655  27.5489628  75.8438508
  80.7976573  36.8297341  76.5052149  81.1063699  36.5846487  77.3774848
  81.5952055  37.0343979  76.0171019  80.8197185  38.9835250  68.7357525
  80.3802175  38.4911629  69.4290382  81.5705302  38.4408218  68.4949600
  73.2989524  35.1746791  68.7382153  74.1247544  34.8750563  68.3580797
  72.9483576  34.4054413  69.1871942  78.2671057  34.5273259  70.8079827
  77.6451066  33.8643964  70.5082055  78.9375924  34.5534391  70.1253475
  71.4998129  33.0933117  69.6971087  70.6630037  32.6655292  69.5155088
  71.4721774  33.2865561  70.6341878  77.8284564  33.0777183  64.2838287
  77.9772684  33.7612647  63.6304960  78.6351008  33.0582273  64.7987743
  75.5837197  29.1042360  65.2899356  75.3383239  28.2004690  65.4879567
  75.7533112  29.1059511  64.3478834  74.8532845  24.8370718  62.7885518
  74.1602090  24.9115073  62.1325554  74.6084597  24.0731061  63.3107035
  81.3279970  35.5725313  61.7550035  80.7553937  36.1915500  61.3020507
  81.9012763  36.1224675  62.2889957  84.5477229  35.8562463  62.8858617
  85.4807903  35.7908025  63.0891493  84.4600442  36.6918730  62.4273150
  81.7126768  26.9086126  59.0966087  82.6585873  26.7792334  59.1654505
  81.3341013  26.1700788  59.5735516  79.8969685  24.8336102  59.0320973
  78.9901141  24.5369215  59.1083686  80.1745666  24.5365920  58.1655259
  70.8147626  26.1542466  69.4820019  70.4950410  25.3007774  69.1894393
  70.2681054  26.3691044  70.2377986  74.5927533  28.8704907  73.1989526
  74.8113543  29.8022014  73.2177559  75.0053307  28.5112881  73.9844329
  81.5131751  19.3772992  65.1865214  80.7032479  19.0320077  65.5620460
  82.2016168  19.0680536  65.7752825  78.6668470  21.6923037  59.1732952
  79.5287634  22.0177936  59.4328769  78.8518814  20.9054533  58.6606018
  70.6835886  29.7745377  71.4513141  69.9899357  29.3599330  70.9383095
  71.4308877  29.8165914  70.8546560  72.5972628  29.7063631  69.3279155
  72.5743316  29.8051318  68.3761039  72.9073265  30.5528782  69.6496322
  75.2560006  31.7639786  73.4425770  76.2103260  31.7323728  73.3755701
  75.0572530  31.3030410  74.2575996  75.8459388  30.3340902  76.0096568
  76.6652277  30.8284981  76.0331405  76.1196196  29.4172870  75.9814135
  85.6025984  22.7251654  65.3724523  84.7151839  23.0101305  65.1544718
  86.0179973  22.5645418  64.5251800  73.6110235  37.3059405  70.4595968
  73.4764703  36.5459806  69.8933966  73.1942297  38.0300305  69.9924757
  84.7469198  32.4896329  59.4672543  85.4505048  32.6946331  60.0830199
  84.0231847  33.0573091  59.7321627  85.5767008  28.2406190  65.5874813
  85.5202210  28.6974742  64.7482446  86.1295351  27.4796875  65.4097656
  76.7679361  38.2028722  70.6714410  76.6511745  39.1474155  70.5693101
  75.9471807  37.9002284  71.0600210  86.3101787  29.4310971  62.8827342
  86.2550591  29.2655243  61.9415787  85.6847843  30.1387004  63.0389532
  71.0994302  24.6679036  76.7088765  71.7453166  24.1577990  77.1975990
  70.8911454  25.4047717  77.2832190  79.6197913  18.9319080  62.4612661
  79.6076583  19.8760920  62.6180932  80.5121335  18.7489226  62.1672122
  77.7933875  38.8556984  73.8870339  78.6961122  38.8880595  74.2036834
  77.5671245  37.9257435  73.9016675  79.5487477  37.6087971  70.5480417
  78.5983108  37.6089832  70.4344790  79.8519963  36.8620705  70.0316452
  85.4981124  46.7462605  70.3768816  86.2902416  46.4053430  69.9615115
  85.7377774  46.8557580  71.2970969  85.0668098  43.1156387  70.3183381
  85.1960480  43.3690866  71.2322793  84.3865550  43.7084095  69.9988036
  84.0137524  40.5878400  70.3634424  83.2236578  40.8435928  69.8874534
  84.5048771  41.4026738  70.4686464  85.9652269  40.9522979  67.3217900
  85.1683433  41.0641673  67.8401396  85.7377861  41.2909631  66.4558791
  82.2975227  40.8408890  72.7949414  82.5483265  41.7255900  73.0606990
  82.8334775  40.6613492  72.0224506  84.9635352  46.6611228  65.7107320
  85.4759873  47.4554478  65.8612885  85.6158065  45.9637518  65.6440922
  86.0582593  41.8241616  77.6692237  85.9436108  40.9226873  77.9699336
  85.2027111  42.0705313  77.3177053  82.9284269  44.9899882  66.4866891
  83.7659491  45.3996890  66.2700599  83.1062536  44.0499324  66.4567085
  82.9510440  42.3290597  67.1577624  82.7534840  41.7359958  66.4328691
  82.3957104  42.0242808  67.8753563  85.4456666  41.8554631  64.8418576
  84.5154254  41.7939087  65.0588538  85.5414138  41.3330584  64.0455218
  85.3642215  38.3809444  67.4296818  85.6249032  39.2954777  67.3205978
  86.1859387  37.9133887  67.5793431  79.5110271  44.0140793  69.3245370
  80.1981311  43.7002523  68.7366385  79.3558400  44.9182157  69.0512621
  84.3144993  38.9030989  73.7530393  84.2303182  38.2956659  73.0180803
  83.4927699  39.3940007  73.7539890  84.4960592  49.5235786  72.8758394
  85.0814029  48.7779474  73.0086298  84.2985431  49.8339742  73.7595057
  79.0878247  42.0941386  71.5962837  79.1262347  41.5604977  72.3899955
  78.5818540  41.5676591  70.9773814  86.4669009  36.9405926  75.0925379
  86.5310336  37.8020757  74.6802777  86.4036130  36.3279928  74.3597738
  82.7186825  40.8205488  64.6716768  83.0140266  39.9116167  64.6183822
  81.8174860  40.7993228  64.3497770  84.4474666  38.5019586  64.7956093
  84.1187372  37.6216965  64.6131199  84.8014037  38.4467254  65.6832483
  82.9060643  43.4903384  73.8141602  82.3614111  44.2663192  73.9461876
  83.7839993  43.8374188  73.6560723  83.6926665  42.6173280  76.7071759
  82.9508401  42.7655915  77.2936389  83.3719409  42.8781546  75.8438508
  84.1383278  50.5038709  68.7382153  84.9641298  50.2042481  68.3580797
  83.7877330  49.7346331  69.1871942  82.3391884  48.4225035  69.6971087
  81.5023792  47.9947210  69.5155088  82.3115529  48.6157479  70.6341878
  86.4230952  44.4334278  65.2899356  86.1776993  43.5296608  65.4879567
  86.5926866  44.4351428  64.3478834  85.6926599  40.1662636  62.7885518
  84.9995844  40.2406990  62.1325554  85.4478351  39.4022979  63.3107035
  81.6541380  41.4834383  69.4820019  81.3344164  40.6299691  69.1894393
  81.1074808  41.6982961  70.2377986  85.4321288  44.1996824  73.1989526
  85.6507297  45.1313932  73.2177559  85.8447062  43.8404799  73.9844329
  81.5229640  45.1037295  71.4513141  80.8293112  44.6891248  70.9383095
  82.2702631  45.1457831  70.8546560  83.4366383  45.0355549  69.3279155
  83.4137071  45.1343236  68.3761039  83.7467019  45.8820699  69.6496322
  84.4503989  52.6351323  70.4595968  84.3158457  51.8751724  69.8933966
  84.0336052  53.3592223  69.9924757  81.9388057  39.9970953  76.7088765
  82.5846921  39.4869907  77.1975990  81.7305208  40.7339635  77.2832190
  78.3973832  15.4623842  53.1419162  78.3197862  16.4131667  53.2207643
  77.7935476  15.1169714  53.7994088  75.9336483  11.4547189  54.5175380
  76.1103112  12.3765154  54.3296364  76.7293317  11.1405608  54.9469760
  77.0567799  12.9725363  60.5185722  77.6075224  12.8442426  59.7462716
  76.2179275  13.2720252  60.1680615  83.2708362  14.8940200  48.2980425
  82.5970060  15.1971897  48.9065383  83.6574184  15.6969281  47.9485882
  80.1814348  12.5118725  55.6942168  80.1390527  12.7379572  54.7650700
  81.0977047  12.2782100  55.8427969  83.1174993  11.7699850  59.8416498
  83.1712016  12.3390786  60.6094214  82.2489775  11.9401735  59.4770535
  81.4699577  15.0619873  50.5127504  81.6451333  14.5907916  51.3273127
  80.7832365  15.6885639  50.7408765  76.0360662  18.2109236  57.2867364
  76.2757260  18.8427760  57.9646383  75.1929859  17.8597276  57.5732723
  80.5488524  14.0188358  59.6908868  80.4758695  14.8243330  60.2028173
  80.1065917  14.2180324  58.8656889  80.3378304  13.2560128  53.2011690
  79.5545826  13.7981808  53.2949914  81.0371049  13.7734108  53.6005931
  83.0087208  13.9175192  61.8467027  83.7215180  14.5522657  61.7742928
  82.5177236  14.0139058  61.0307029  78.0599121  11.6669636  62.6672598
  78.7608581  12.3006119  62.8201992  77.5894236  12.0084367  61.9068237
  82.8207581  14.2573936  54.5953318  83.0029975  13.4395592  55.0581071
  83.6440567  14.4741628  54.1578208  83.1549746  13.1842121  51.8568367
  83.6837513  12.6734576  51.2438529  83.4177966  12.8684652  52.7213900
  73.6566839  11.2005991  59.6003700  74.2420276  10.4549679  59.7331604
  73.4591678  11.5109947  60.4840364  76.5105494  14.2357238  54.6166143
  75.8415870  14.7203366  54.1330183  76.3718364  14.4826458  55.5309521
  80.6510763  16.2700982  61.2148801  81.2029071  16.4332603  61.9797886
  80.9916956  16.8605419  60.5428826  83.7879150  14.2182957  58.2012483
  83.6630290  13.4172697  57.6923429  84.4458241  14.7129150  57.7126453
  80.7976574  13.8359463  63.2297455  81.1063701  13.5908610  64.1020155
  81.5952056  14.0406102  62.7416326  80.8197186  15.9897373  55.4602832
  80.3802177  15.4973751  56.1535689  81.5705303  15.4470340  55.2194907
  73.2989525  12.1808914  55.4627460  74.1247545  11.8812686  55.0826104
  72.9483577  11.4116536  55.9117249  78.2671058  11.5335382  57.5325134
  77.6451068  10.8706087  57.2327361  78.9375925  11.5596514  56.8498781
  71.4998130  10.0995240  56.4216394  70.6630039   9.6717414  56.2400395
  71.4721776  10.2927683  57.3587185  81.3279971  12.5787436  48.4795342
  80.7553938  13.1977623  48.0265813  81.9012765  13.1286797  49.0135263
  84.5477231  12.8624586  49.6103924  85.4807904  12.7970147  49.8136799
  84.4600443  13.6980853  49.1518456  73.6110236  14.3121528  57.1841274
  73.4764704  13.5521929  56.6179272  73.1942298  15.0362428  56.7170063
  76.7679362  15.2090845  57.3959717  76.6511746  16.1536277  57.2938407
  75.9471808  14.9064407  57.7845516  77.7933876  15.8619107  60.6115645
  78.6961123  15.8942717  60.9282140  77.5671246  14.9319558  60.6261981
  79.5487478  14.6150093  57.2725724  78.5983109  14.6151955  57.1590096
  79.8519964  13.8682828  56.7561759  85.4981126  23.7524728  57.1014123
  86.2902417  23.4115553  56.6860422  85.7377776  23.8619703  58.0216276
  85.0668100  20.1218509  57.0428688  85.1960481  20.3752988  57.9568100
  84.3865551  20.7146217  56.7233343  84.0137525  17.5940522  57.0879730
  83.2236579  17.8498051  56.6119841  84.5048773  18.4088860  57.1931771
  85.9652271  17.9585102  54.0463207  85.1683434  18.0703796  54.5646703
  85.7377863  18.2971754  53.1804097  82.2975228  17.8471013  59.5194721
  82.5483267  18.7318023  59.7852297  82.8334777  17.6675614  58.7469813
  84.9635353  23.6673350  52.4352627  85.4759874  24.4616601  52.5858192
  85.6158066  22.9699641  52.3686228  86.0582594  18.8303739  64.3937543
  85.9436110  17.9288996  64.6944642  85.2027112  19.0767435  64.0422360
  82.9284270  21.9962005  53.2112197  83.7659492  22.4059013  52.9945905
  83.1062538  21.0561447  53.1812391  82.9510441  19.3352720  53.8822931
  82.7534841  18.7422081  53.1573997  82.3957105  19.0304930  54.5998870
  85.4456667  18.8616754  51.5663883  84.5154255  18.8001209  51.7833845
  85.5414139  18.3392707  50.7700524  85.3642216  15.3871567  54.1542125
  85.6249033  16.3016900  54.0451285  86.1859388  14.9196009  54.3038737
  79.5110272  21.0202915  56.0490676  80.1981312  20.7064645  55.4611692
  79.3558401  21.9244280  55.7757928  84.3144994  15.9093112  60.4775700
  84.2303183  15.3018781  59.7426110  83.4927701  16.4002130  60.4785196
  84.4960594  26.5297908  59.6003700  85.0814030  25.7841596  59.7331604
  84.2985432  26.8401865  60.4840364  79.0878248  19.1003509  58.3208143
  79.1262348  18.5667099  59.1145261  78.5818541  18.5738714  57.7019121
  86.4669011  13.9468049  61.8170686  86.5310337  14.8082880  61.4048083
  86.4036131  13.3342051  61.0843044  82.7186826  17.8267611  51.3962075
  83.0140267  16.9178289  51.3429128  81.8174862  17.8055350  51.0743077
  84.4474668  15.5081708  51.5201400  84.1187374  14.6279087  51.3376506
  84.8014038  15.4529377  52.4077789  82.9060644  20.4965506  60.5386908
  82.3614112  21.2725314  60.6707183  83.7839994  20.8436311  60.3806030
  83.6926666  19.6235403  63.4317065  82.9508402  19.7718038  64.0181696
  83.3719410  19.8843668  62.5683815  84.1383280  27.5100831  55.4627460
  84.9641300  27.2104603  55.0826104  83.7877332  26.7408454  55.9117249
  82.3391885  25.4287158  56.4216394  81.5023793  25.0009332  56.2400395
  82.3115530  25.6219601  57.3587185  86.4230953  21.4396401  52.0144663
  86.1776995  20.5358731  52.2124873  86.5926867  21.4413551  51.0724141
  85.6926600  17.1724758  49.5130824  84.9995845  17.2469113  48.8570860
  85.4478352  16.4085102  50.0352341  81.6541381  18.4896506  56.2065326
  81.3344166  17.6361814  55.9139700  81.1074810  18.7045084  56.9623293
  85.4321289  21.2058947  59.9234832  85.6507299  22.1376055  59.9422866
  85.8447063  20.8466921  60.7089636  81.5229641  22.1099417  58.1758447
  80.8293113  21.6953370  57.6628402  82.2702632  22.1519954  57.5791866
  83.4366384  22.0417671  56.0524462  83.4137072  22.1405358  55.1006345
  83.7467020  22.8882822  56.3741628  84.4503991  29.6413446  57.1841274
  84.3158459  28.8813847  56.6179272  84.0336053  30.3654346  56.7170063
  81.9388058  17.0033076  63.4334071  82.5846922  16.4932030  63.9221296
  81.7305209  17.7401758  64.0077497  28.4953722  48.9182383  89.4008444
  27.8441701  49.5036464  89.0142458  29.2898084  49.4488578  89.4603482
  24.7575627  42.1664187  87.4314028  25.0101147  41.6445708  86.6697491
  23.8200186  42.0030332  87.5340712  29.9728987  46.6072815  89.9377428
  29.3374820  46.6807442  90.6498333  29.6426393  47.1966414  89.2596508
  32.1383230  41.4871470  90.1473442  33.0501086  41.7198857  89.9721139
  31.6292877  42.0708514  89.5848521  26.4743425  49.1435791  91.6888779
  26.3389100  49.9887327  92.1173627  27.0153238  49.3455069  90.9254713
  29.7886171  42.6574964  88.7260107  29.2732795  43.4279569  88.9648495
  29.5163480  41.9840101  89.3493169  34.7620446  45.4107319  90.6613281
  33.9849888  45.0718479  90.2168443  35.4411927  45.4159942  89.9868246
  26.1671507  44.5072490  85.2047816  25.2598568  44.2761744  85.4038965
  26.6642539  43.7110109  85.3921797  29.0739585  53.2169997  88.1244502
  28.4001284  53.5201694  88.7329460  29.4605407  54.0199078  87.7749959
  27.3459740  44.6085085  89.7271806  26.4370959  44.3244118  89.8244275
  27.3754824  45.0284164  88.8675113  32.5779007  48.2191675  93.4962973
  32.1241335  47.3782584  93.5528164  31.9472974  48.8553073  93.8337753
  31.0211947  50.0568171  94.4312791  31.3134921  50.6173228  93.7125157
  31.5310567  50.3496732  95.1865950  27.0435828  46.1493829  87.0659884
  26.6055258  45.4329688  86.6065522  27.7846269  46.3769943  86.5044976
  35.1608943  44.4251026  93.1236203  35.0226841  44.6152622  92.1957392
  34.8045161  45.1870409  93.5804254  27.2730801  53.3849670  90.3391581
  27.4482556  52.9137713  91.1537204  26.5863589  54.0115436  90.5672842
  31.1647055  45.0078210  86.6591942  30.5476226  44.2825038  86.5624995
  30.6963544  45.7687571  86.3159016  26.1409527  51.5789925  93.0275767
  25.3577049  52.1211605  93.1213991  26.8402273  52.0963905  93.4270008
  31.9884741  48.3317382  90.7784582  32.2644585  48.2173977  91.6878456
  31.1189239  47.9334867  90.7396755  28.6238805  52.5803733  94.4217395
  28.8061199  51.7625389  94.8845148  29.4471791  52.7971425  93.9842285
  28.9580970  51.5071918  91.6832444  29.4868737  50.9964373  91.0702606
  29.2209190  51.1914448  92.5477977  32.0521154  51.4788716  92.2987427
  32.2258031  50.9135139  91.5461279  32.5450045  52.2789611  92.1166917
  37.9060545  44.2425139  93.9177726  38.3491691  43.4932465  93.5196850
  37.0287055  44.2335276  93.5351458  33.0396326  50.7955481  89.3984325
  33.7347231  51.4162174  89.6171640  33.3819476  49.9450832  89.6736703
  34.9387749  48.2455186  90.9271656  35.4639073  48.5842459  90.2020976
  34.8510102  47.3102202  90.7434790  23.6315789  48.4069102  90.8347671
  23.7803909  49.0904566  90.1814344  24.4382233  48.3874192  91.3497127
  27.1311195  50.9017233  88.3059419  26.5585162  51.5207420  87.8529890
  27.7043988  51.4516594  88.8399340  30.3508454  51.1854383  89.4368001
  31.2839128  51.1199944  89.6400876  30.2631667  52.0210649  88.9782533
  32.9796471  50.5020253  86.3971948  32.9010103  50.1680117  87.2907706
  33.8006138  50.9942021  86.3963421  27.5157993  42.2378045  85.6475471
  28.4617098  42.1084253  85.7163889  27.1372238  41.4992707  86.1244899
  25.7000910  40.1628022  85.5830356  24.7932366  39.8661134  85.6593070
  25.9776891  39.8657840  84.7164642  30.5500423  47.8188248  86.0181927
  31.2536273  48.0238251  86.6339582  29.8263072  48.3865010  86.2831010
  32.4587120  48.2570778  88.0680387  33.2932724  47.8251976  87.8857862
  32.2971463  48.0852791  88.9957281  32.1133012  44.7602891  89.4336726
  32.0581816  44.5947162  88.4925170  31.4879068  45.4678924  89.5898916
  35.5969381  57.4956104  87.4314028  35.8494902  56.9737625  86.6697491
  34.6593940  57.3322250  87.5340712  35.3165670  59.3984210  89.6338403
  35.2001928  58.7229114  90.3019488  35.4267930  58.9116584  88.8170556
  37.3002698  53.8884257  88.3346441  37.4677100  54.7564493  88.7016912
  37.1099867  54.0511539  87.4107730  37.2791919  56.3441914  89.3193108
  37.1591544  56.7898965  90.1578588  36.5844507  56.6927232  88.7606646
  40.6279926  57.9866882  88.7260107  40.1126549  58.7571487  88.9648495
  40.3557234  57.3132018  89.3493169  33.9200976  54.7108325  88.5815339
  33.0838288  55.0483011  88.9024614  33.7805745  54.5757305  87.6442476
  35.8954056  49.5545113  93.2894523  35.2418469  49.2394130  92.6651138
  35.8534530  48.9320853  94.0154346  37.0065261  59.8364408  85.2047816
  36.0992323  59.6053661  85.4038965  37.5036293  59.0402027  85.3921797
  37.8829582  61.4785746  87.0659884  37.4449012  60.7621605  86.6065522
  38.6240023  61.7061861  86.5044976  31.2487891  57.1846551  91.3927960
  30.3185479  57.1231006  91.6097922  31.3445363  56.6622503  90.5964601
  31.1673440  53.7101364  93.9806202  31.4280257  54.6246697  93.8715362
  31.9890612  53.2425806  94.1302814  42.0040810  60.3370128  86.6591942
  41.3869981  59.6116956  86.5624995  41.5357298  61.0979488  86.3159016
  33.7939356  54.5555552  85.7813246  32.9168822  54.4344353  85.4175493
  34.2697109  53.7641631  85.5292135  28.5218050  56.1497408  91.2226152
  28.8171491  55.2408086  91.1693205  27.6206085  56.1285147  90.9007154
  30.2505891  53.8311505  91.3465477  29.9218597  52.9508884  91.1640583
  30.6045262  53.7759174  92.2341866  33.3647714  54.1184475  91.7140955
  33.7043787  54.6470396  90.9919563  33.8119835  54.4564881  92.4899521
  35.3515862  52.6159097  89.9134247  36.0724224  52.9940349  89.4097964
  34.7281166  53.3347973  90.0169225  39.4946984  53.3204246  90.8492580
  39.7110599  54.2028883  90.5481408  39.0141052  52.9290459  90.1198222
  35.4979485  52.1506887  92.7431784  35.6195396  51.2223533  92.9422671
  35.2081527  52.1645573  91.8310099  32.2262177  59.7626197  91.8408740
  31.9808219  58.8588527  92.0388950  32.3958091  59.7643348  90.8988218
  31.4957824  55.4954555  89.3394901  30.8027069  55.5698910  88.6834937
  31.2509576  54.7314899  89.8616418  38.3551748  57.5669963  85.6475471
  39.3010852  57.4376171  85.7163889  37.9765993  56.8284625  86.1244899
  36.5394665  55.4919939  85.5830356  35.6326120  55.1953052  85.6593070
  36.8170646  55.1949757  84.7164642  38.1556731  50.0356829  91.7374598
  37.3457459  49.6903914  92.1129844  38.8441147  49.7264373  92.3262209
  40.0847279  49.1134876  93.3598894  40.6378317  49.5330329  94.0188917
  40.3217365  48.1870624  93.4021850  35.3093449  52.3506875  85.7242335
  36.1712613  52.6761773  85.9838153  35.4943794  51.5638370  85.2115401
  36.2622892  49.5902918  89.0122044  36.2501562  50.5344757  89.1690315
  37.1546314  49.4073063  88.7181506  40.0775012  46.1845694  93.2667981
  39.3107408  45.6304181  93.4124664  40.4885717  46.2567563  94.1282133
  28.4953723  25.9244506  76.1253751  27.8441703  26.5098586  75.7387764
  29.2898086  26.4550701  76.1848788  24.7575628  19.1726309  74.1559335
  25.0101149  18.6507830  73.3942798  23.8200187  19.0092455  74.2586019
  29.9728988  23.6134938  76.6622735  29.3374821  23.6869564  77.3743640
  29.6426394  24.2028537  75.9841814  24.2005057  30.7915761  79.6928546
  24.1229087  31.7423586  79.7717026  23.5966701  30.4461634  80.3503472
  32.1383232  18.4933593  76.8718749  33.0501088  18.7260979  76.6966446
  31.6292879  19.0770637  76.3093827  26.4743426  26.1497914  78.4134085
  26.3389101  26.9949450  78.8418933  27.0153239  26.3517192  77.6500019
  29.7886173  19.6637087  75.4505414  29.2732796  20.4341692  75.6893801
  29.5163481  18.9902223  76.0738475  34.7620447  22.4169442  77.3858588
  33.9849890  22.0780601  76.9413750  35.4411928  22.4222065  76.7113553
  26.1671508  21.5134613  71.9293122  25.2598570  21.2823866  72.1284271
  26.6642540  20.7172232  72.1167104  29.0739587  30.2232120  74.8489808
  28.4001285  30.5263817  75.4574766  29.4605409  31.0261200  74.4995265
  27.3459741  21.6147208  76.4517112  26.4370961  21.3306240  76.5489582
  27.3754825  22.0346286  75.5920419  32.5779009  25.2253797  80.2208280
  32.1241336  24.3844707  80.2773470  31.9472975  25.8615195  80.5583060
  31.0211948  27.0630294  81.1558098  31.3134922  27.6235351  80.4370464
  31.5310569  27.3558855  81.9111257  27.0435829  23.1555951  73.7905191
  26.6055259  22.4391810  73.3310828  27.7846270  23.3832066  73.2290282
  35.1608944  21.4313148  79.8481509  35.0226842  21.6214744  78.9202699
  34.8045163  22.1932531  80.3049561  27.2730802  30.3911792  77.0636888
  27.4482558  29.9199836  77.8782510  26.5863590  31.0177559  77.2918148
  31.1647057  22.0140333  73.3837248  30.5476227  21.2887161  73.2870301
  30.6963545  22.7749693  73.0404323  26.1409529  28.5852048  79.7521073
  25.3577051  29.1273728  79.8459298  26.8402274  29.1026027  80.1515314
  31.9884742  25.3379505  77.5029888  32.2644586  25.2236099  78.4123762
  31.1189241  24.9396990  77.4642061  28.6238806  29.5865856  81.1462702
  28.8061200  28.7687512  81.6090454  29.4471792  29.8033548  80.7087592
  28.9580971  28.5134041  78.4077750  29.4868738  28.0026495  77.7947912
  29.2209191  28.1976571  79.2723283  32.0521155  28.4850839  79.0232733
  32.2258032  27.9197262  78.2706586  32.5450046  29.2851734  78.8412223
  37.9060546  21.2487262  80.6423033  38.3491692  20.4994587  80.2442156
  37.0287056  21.2397398  80.2596765  33.0396327  27.8017603  76.1229632
  33.7347232  28.4224296  76.3416946  33.3819478  26.9512955  76.3982009
  34.9387751  25.2517309  77.6516962  35.4639075  25.5904582  76.9266282
  34.8510103  24.3164324  77.4680097  23.6315790  25.4131225  77.5592978
  23.7803911  26.0966689  76.9059650  24.4382234  25.3936315  78.0742433
  27.1311196  27.9079355  75.0304725  26.5585163  28.5269542  74.5775197
  27.7043990  28.4578717  75.5644647  30.3508456  28.1916505  76.1613307
  31.2839129  28.1262067  76.3646183  30.2631669  29.0272772  75.7027840
  27.5157994  19.2440168  72.3720778  28.4617099  19.1146376  72.4409196
  27.1372239  18.5054830  72.8490206  25.7000912  17.1690144  72.3075663
  24.7932367  16.8723257  72.3838376  25.9776893  16.8719962  71.4409949
  30.5500424  24.8250371  72.7427233  31.2536274  25.0300373  73.3584889
  29.8263073  25.3927133  73.0076317  32.4587122  25.2632900  74.7925693
  33.2932725  24.8314099  74.6103168  32.2971464  25.0914914  75.7202588
  32.1133014  21.7665013  76.1582033  32.0581818  21.6009285  75.2170477
  31.4879069  22.4741046  76.3144222  41.0871397  35.7802551  84.8880870
  41.7249807  35.6609299  84.1844210  40.9692240  36.7283395  84.9468822
  37.8961103  35.7329979  84.8242395  37.5579614  35.6171044  83.9362930
  38.7650871  35.3321144  84.8043401  33.7547919  37.5865456  80.8139286
  33.1912784  37.4955393  80.0455574  33.6400314  36.7665360  81.2941778
  31.3012351  39.0816647  83.6523506  32.0933642  38.7407472  83.2369806
  31.5409001  39.1911622  84.5725660  39.3347477  41.2536424  76.1253751
  38.6835457  41.8390504  75.7387764  40.1291840  41.7842618  76.1848788
  33.2603104  38.3425561  76.5240885  34.0333980  37.7954548  76.3853761
  33.6128503  39.2069810  76.7355346  35.0988147  39.6701943  89.7307784
  34.8078013  40.5747574  89.6154451  35.7345131  39.7118471  90.4451854
  36.0244354  37.0478791  86.3209144  36.6207926  36.8234814  85.6066107
  36.0819325  36.3063537  86.9234592  40.6412665  33.5054005  81.9634078
  41.4275754  33.0873428  81.6124495  40.9051369  34.4100097  82.1315727
  40.8122742  38.9426855  76.6622735  40.1768575  39.0161482  77.3743640
  40.4820149  39.5320454  75.9841814  46.0421092  33.4429238  82.8667057
  46.7746264  32.8728455  83.1004886  45.2860448  33.0550839  83.3073562
  37.6597212  35.8656480  80.0630399  37.2955419  35.3387101  80.7743321
  38.5164328  35.4754949  79.8896885  40.0578032  39.3563358  86.7257578
  39.7578755  40.2588397  86.6173385  39.7129092  39.0895542  87.5778731
  33.5090514  35.8077155  82.7594282  32.5841010  35.6753369  82.9671974
  33.7574927  36.5871375  83.2564225  43.4575176  31.8745899  84.4055015
  42.5492053  31.8061307  84.1113776  43.4062772  32.3517844  85.2336841
  30.8699325  35.4510429  83.5938072  30.9991706  35.7044908  84.5077483
  30.1896776  36.0438137  83.2742727  35.0398812  46.1207679  79.6928546
  34.9622842  47.0715504  79.7717026  34.4360456  45.7753551  80.3503472
  45.3236822  30.0762337  86.1832889  44.6811203  30.3694870  85.5372684
  44.8191751  29.9615257  86.9886086  41.2617754  38.2450138  90.5080041
  41.6701110  37.8032549  89.7634673  40.5395015  37.6702766  90.7614234
  41.5846568  38.8051329  84.2632330  40.9555431  38.9697043  83.5608398
  41.1972230  39.2192938  85.0343294  45.4635800  39.7405767  81.6176694
  44.7786838  40.1204668  81.0673727  45.5479650  40.3501093  82.3508642
  42.7186732  37.3865726  88.2172037  42.9303627  38.0297485  87.5406418
  42.6716480  36.5528042  87.7493967  40.3212961  29.9983546  85.1208609
  39.4597440  30.2964800  85.4125347  40.3475395  30.2153945  84.1889642
  37.1374530  38.5425737  81.5282415  37.6012876  38.8213440  80.7387038
  36.8731328  37.6409181  81.3455506  34.0298611  38.0897218  84.4662178
  34.5999968  38.5184487  83.8279663  34.6206723  37.8079803  85.1646364
  29.8168750  32.9232442  83.6389114  29.0267804  33.1789970  83.1629224
  30.3079998  33.7380780  83.7441154  43.8332560  40.2637681  86.3894395
  44.6550003  39.8617868  86.1077076  43.8294963  40.1605915  87.3410510
  31.7683496  33.2877021  80.5972590  30.9714659  33.3995715  81.1156086
  31.5409088  33.6263673  79.7313481  37.5989163  39.8121724  88.5455105
  37.6633596  40.2742131  89.3813277  36.8900087  39.1819089  88.6737415
  51.9238553  36.6076429  82.7379366  51.1702261  36.0383828  82.5823371
  52.0586094  36.5739094  83.6850001  37.3137181  41.4789832  78.4134085
  37.1782856  42.3241367  78.8418933  37.8546993  41.6809109  77.6500019
  30.7666578  38.9965270  78.9862011  31.2791099  39.7908520  79.1367575
  31.4189291  38.2991560  78.9195612  32.5761463  42.1131026  81.0684764
  32.7528091  43.0348991  80.8805748  33.3718296  41.7989445  81.4979144
  38.9405657  42.1013398  92.5434428  38.4969511  41.3149777  92.2255332
  39.6022871  42.2892549  91.8778318  33.6992778  43.6309200  87.0695106
  34.2500204  43.5026263  86.2972100  32.8604254  43.9304089  86.7189999
  41.0386895  42.3816198  90.5715829  41.0205371  43.2025079  90.0796098
  41.9606815  42.2570273  90.7965970  28.7315495  37.3253924  79.7621581
  29.5690717  37.7350932  79.5455289  28.9093763  36.3853366  79.7321775
  38.2127038  29.8378706  80.5090652  37.3568635  29.4485556  80.3296291
  38.6253990  29.9170666  79.6490438  39.7426185  27.3725049  84.9082212
  39.2390980  27.3355184  84.0950017  40.0356792  28.2817792  84.9678869
  45.6014201  37.7461359  77.3858588  44.8243644  37.4072519  76.9413750
  46.2805682  37.7513983  76.7113553  38.8612662  39.0246320  78.9258149
  38.3334024  38.2899080  78.6131387  38.3600165  39.8020996  78.6798118
  43.8405508  37.2195341  84.0425195  43.1829183  37.9094602  84.1305324
  44.6445907  37.6091773  84.3859182  33.5931390  29.6865986  81.2864761
  34.1675142  29.4641168  80.5537954  34.1802372  29.7554681  82.0393362
  42.6510967  35.5739713  82.0929137  43.1642849  36.2069705  82.5950847
  43.3012191  34.9740909  81.7272497  35.8954057  26.5607235  80.0139830
  35.2418470  26.2456253  79.3896445  35.8534532  25.9382976  80.7399653
  39.9133341  45.5524038  74.8489808  39.2395040  45.8555734  75.4574766
  40.2999163  46.3553118  74.4995265  39.1291798  33.0489169  84.3387478
  38.2114359  33.2704116  84.1809166  39.5451941  33.1235479  83.4799185
  39.9126846  34.4480585  79.4690158  40.6598665  34.9601982  79.1597280
  40.1818435  34.1264637  80.3294552  38.1853496  36.9439125  76.4517112
  37.2764715  36.6598158  76.5489582  38.2148580  37.3638204  75.5920419
  43.4172763  40.5545715  80.2208280  42.9635090  39.7136625  80.2773470
  42.7866730  41.1907113  80.5583060  42.3605683  31.4837701  81.4508947
  41.6228440  30.9715087  81.7819190  42.6132456  31.0438082  80.6392224
  41.8605702  42.3922211  81.1558098  42.1528677  42.9527269  80.4370464
  42.3704323  42.6850772  81.9111257  42.4617310  24.2613953  82.0450717
  42.7676187  23.4011316  81.7576632  43.1869915  24.8531573  81.8449711
  28.7541666  34.6644639  80.4332315  28.5566066  34.0714000  79.7083381
  28.1988330  34.3596850  81.1508253  36.7338390  34.5567746  82.5526908
  36.7887000  33.6041582  82.4769384  35.9229592  34.7127185  83.0368206
  37.8829584  38.4847869  73.7905191  37.4449014  37.7683728  73.3310828
  38.6240024  38.7123984  73.2290282  34.6730750  33.1744806  80.3117287
  33.8598615  33.4738976  80.7182479  35.1689744  32.7800494  81.0291769
  36.8239328  43.1702563  82.2451551  36.7815506  43.3963409  81.3160083
  37.7402026  42.9365937  82.3937352  46.0002698  36.7605066  79.8481509
  45.8620597  36.9506662  78.9202699  45.6438917  37.5224449  80.3049561
  46.0272078  38.8281593  84.8592781  46.4608585  38.7356882  85.7075835
  46.7403659  38.8039093  84.2212797  34.9405128  40.0465592  82.0413514
  35.7345727  39.5515912  81.8396089  34.2296821  39.5183455  81.6781220
  39.7599973  42.4283687  86.3925882  39.8136995  42.9974623  87.1603597
  38.8914754  42.5985572  86.0279919  31.2487892  34.1908673  78.1173267
  30.3185480  34.1293129  78.3343229  31.3445364  33.6684626  77.3209908
  31.1673441  30.7163486  80.7051508  31.4280258  31.6308819  80.5960669
  31.9890613  30.2487929  80.8548121  46.8887628  38.8705294  87.3925666
  47.0823518  39.7751104  87.6384941  46.7888246  38.4112713  88.2264251
  41.9502736  39.0212036  92.9666547  41.7988243  38.7922588  92.0496631
  41.9407416  39.9782638  92.9797892  38.7188073  36.5943949  87.9512813
  39.6480133  36.7455109  87.7781781  38.2979103  36.6827970  87.0961460
  37.5176404  40.6194614  85.7211351  37.3787490  40.2513398  86.5937289
  36.7291001  41.1342253  85.5495309  38.1124556  45.7203710  77.0636888
  38.2876312  45.2491753  77.8782510  37.4257344  46.3469476  77.2918148
  39.0681620  39.9976216  83.1100189  38.7331452  39.9576986  84.0057839
  38.5685565  39.3320932  82.6370599  43.6594943  42.0531159  91.0443029
  43.6007489  41.3690379  90.3773612  44.0614461  42.7950149  90.5923655
  32.6785642  48.8693073  83.8376748  32.9182240  49.5011597  84.5155766
  31.8354838  48.5181113  84.1242107  43.6612350  40.0170743  89.2757009
  42.7739129  39.6796665  89.3983407  44.2310901  39.2853774  89.5125774
  25.3141497  36.3494835  82.6000060  26.0012537  36.0356565  82.0121075
  25.1589626  37.2536199  82.3267311  37.1913504  44.6772195  86.2418252
  37.1183675  45.4827167  86.7537556  36.7490897  44.8764161  85.4166273
  36.9803283  43.9143965  79.7521073  36.1970805  44.4565645  79.8459298
  37.6796028  44.4317945  80.1515314  40.2899933  29.7238595  82.3955279
  40.7868633  28.9708557  82.0756349  39.5186915  29.7602911  81.8298488
  48.1429691  35.4278960  84.0373570  48.1319567  36.3103676  83.6667503
  47.2747070  35.0750511  83.8428107  39.6512187  44.5759029  88.3976410
  40.3640159  45.2106494  88.3252312  39.1602216  44.6722895  87.5816412
  41.3729714  38.4810282  79.9693702  40.4385993  38.6011744  79.7998406
  41.5506382  37.5782749  79.7053712  36.8734902  31.8655978  82.1226963
  36.5032690  31.3127018  82.8107869  37.3693994  31.2614111  81.5701963
  34.7024101  42.3253473  89.2181981  35.4033560  42.9589956  89.3711375
  34.2319216  42.6668204  88.4577620  42.8278496  40.6671423  77.5029888
  43.1038340  40.5528017  78.4123762  41.9582995  40.2688907  77.4642061
  42.7318928  26.6908188  84.5434638  41.8182008  26.9212415  84.7116844
  43.1612030  26.7746632  85.3948670  42.5025387  34.8798080  87.0434532
  41.8496837  35.1273988  86.3886984  42.8805766  34.0662218  86.7097009
  39.4632560  44.9157773  81.1462702  39.6454955  44.0979429  81.6090454
  40.2865546  45.1325466  80.7087592  39.7974726  43.8425958  78.4077750
  40.3262492  43.3318413  77.7947912  40.0602946  43.5268489  79.2723283
  30.2991819  41.8589828  86.1513084  30.8845255  41.1133516  86.2840988
  30.1016657  42.1693784  87.0349748  33.1530474  44.8941075  81.1675526
  32.4840849  45.3787203  80.6839566  33.0143344  45.1410296  82.0818905
  37.2935742  46.9284819  87.7658185  37.8454050  47.0916440  88.5307270
  37.6341936  47.5189257  87.0938209  42.1446617  41.7546076  93.6206839
  42.6886521  42.3676034  93.1261794  41.5633462  42.3125655  94.1373852
  28.5218051  33.1559530  77.9471458  28.8171492  32.2470209  77.8938512
  27.6206087  33.1347270  77.6252461  40.4304130  44.8766794  84.7521867
  40.3055269  44.0756534  84.2432812  41.0883221  45.3712988  84.2635837
  32.0512298  31.2315527  83.9299007  31.3298884  31.8451494  83.7906480
  32.8405554  31.7673292  83.8515653  42.4939038  42.6775814  86.3801417
  41.5469374  42.5581165  86.3079744  42.8421811  41.7898312  86.4627678
  30.2505893  30.8373628  78.0710784  29.9218599  29.9571007  77.8885889
  30.6045263  30.7821296  78.9587173  39.4985471  42.4728531  82.5805769
  39.3510434  41.5445238  82.7613339  40.3238965  42.4948621  82.0962844
  43.1019593  43.2957089  83.6670642  44.0266141  43.0899951  83.5295093
  42.9334897  43.0473490  84.5759983  34.2346207  33.2852081  84.1508631
  34.0890788  33.5992384  85.0432912  33.7571411  33.9036982  83.5979530
  36.0942590  30.2754629  84.1989520  36.0804159  29.3795723  83.8621818
  36.8115018  30.2825293  84.8327807  42.8914909  43.8142757  79.0232733
  43.0651787  43.2489179  78.2706586  43.3843801  44.6143652  78.8412223
  35.4979486  29.1569010  79.4677091  35.6195397  28.2285656  79.6667978
  35.2081528  29.1707696  78.5555406  38.3670676  26.8423920  82.6043810
  38.3892373  26.9063253  81.6495790  38.7838735  26.0028429  82.7984317
  48.7454301  36.5779180  80.6423033  49.1885447  35.8286505  80.2442156
  47.8680811  36.5689316  80.2596765  43.8790082  43.1309521  76.1229632
  44.5740987  43.7516214  76.3416946  44.2213232  42.2804872  76.3982009
  45.7781505  40.5809227  77.6516962  46.3032829  40.9196499  76.9266282
  45.6903858  39.6456242  77.4680097  37.4401554  44.4943300  89.7806839
  37.7488680  44.2492447  90.6529539  38.2377036  44.6989939  89.2925709
  37.4622166  46.6481210  82.0112216  37.0227156  46.1557589  82.7045072
  38.2130283  46.1054178  81.7704291  29.9414505  42.8392751  82.0136844
  30.7672525  42.5396523  81.6335487  29.5908557  42.0700373  82.4626632
  34.9096038  42.1919219  84.0834517  34.2876047  41.5289924  83.7836745
  35.5800905  42.2180351  83.4008165  28.1423110  40.7579077  82.9725777
  27.3055018  40.3301252  82.7909778  28.1146755  40.9511521  83.9096568
  45.4675411  41.2142130  92.9568160  44.6770955  41.1966269  92.4172660
  45.2308766  41.7530424  93.7117197  45.5873286  38.0634597  90.2700889
  45.6371291  37.8984604  91.2116412  45.4787210  37.1961856  89.8798770
  34.4709545  40.7423142  77.5592978  34.6197665  41.4258607  76.9059650
  35.2775988  40.7228232  78.0742433  47.0891483  40.4831538  90.5142910
  46.7976291  40.8461519  91.3506371  46.4763614  39.7698546  90.3356242
  48.2887165  38.0484418  83.0345481  49.1234057  38.4874222  83.1983041
  48.4246294  37.5723071  82.2153726  45.3378671  35.6064153  88.9822968
  45.8132793  35.7991799  88.1741820  44.4144237  35.6623339  88.7366352
  32.2262178  36.7688320  78.5654047  31.9808220  35.8650650  78.7634257
  32.3958092  36.7705470  77.6233525  37.9704950  43.2371273  75.0304725
  37.3978917  43.8561460  74.5775197  38.5437744  43.7870634  75.5644647
  44.0380340  32.4829913  87.2151274  44.9897763  32.5828011  87.2363498
  43.8683791  31.6908181  87.7249358  41.1902210  43.5208423  76.1613307
  42.1232883  43.4553985  76.3646183  41.1025423  44.3564690  75.7027840
  46.5168418  35.7036033  86.3293574  46.4844738  34.7652033  86.5153257
  47.1269042  35.7820069  85.5959399  38.3551749  34.5732086  72.3720778
  39.3010854  34.4438294  72.4409196  37.9765994  33.8346747  72.8490206
  46.6662907  32.4947076  86.3751857  46.1501955  31.7105533  86.1881786
  47.5502855  32.1665793  86.5398376  44.3273633  26.2388092  82.3347669
  44.1298455  25.9303180  83.2191001  44.9373339  26.9649730  82.4645599
  52.3344968  36.7652039  85.4699610  53.0648356  36.5037328  86.0307314
  51.7251913  36.0280761  85.5101678  50.4160265  34.9059902  86.0674062
  49.6893429  34.7715867  85.4590553  50.0007552  35.2136731  86.8730780
  27.4572606  33.8188425  82.7574709  27.1375391  32.9653734  82.4649083
  26.9106035  34.0337003  83.5132677  31.2352514  36.5350866  86.4744216
  31.4538524  37.4667974  86.4932250  31.6478288  36.1758841  87.2599020
  38.1556732  27.0418952  78.4619904  37.3457460  26.6966037  78.8375150
  38.8441149  26.7326495  79.0507516  40.0847280  26.1196998  80.0844201
  40.6378319  26.5392452  80.7434224  40.3217366  25.1932747  80.1267157
  27.3260866  37.4391337  84.7267831  26.6324338  37.0245290  84.2137785
  28.0733857  37.4811873  84.1301250  43.4626087  28.2297524  79.5922865
  42.8824756  28.8882328  79.2100917  43.1962020  27.4074868  79.1810283
  41.9129654  27.6302581  81.7944185  42.4129432  27.7419116  80.9858504
  42.5565261  27.3263634  82.4344994  29.2397609  37.3709591  82.6033846
  29.2168297  37.4697278  81.6515729  29.5498245  38.2174741  82.9251012
  31.8984987  39.4285746  86.7180460  32.8528240  39.3969688  86.6510392
  31.6997510  38.9676369  87.5330686  45.5965501  30.4144135  82.3633553
  46.3725891  30.9040587  82.6358169  44.8713635  30.8402189  82.8205422
  48.0338060  31.1271754  83.4207493  48.6282551  30.8867490  82.7100801
  48.1064644  30.4078885  84.0481030  30.2535216  44.9705365  83.7350658
  30.1189684  44.2105766  83.1688656  29.8367278  45.6946265  83.2679447
  50.3409133  34.4337955  82.1950914  49.7808691  34.5031144  82.9682476
  49.7352636  34.2578940  81.4750411  33.4104341  45.8674682  83.9469101
  33.2936726  46.8120115  83.8447791  32.5896788  45.5648244  84.3354900
  42.9526768  37.0956931  76.1582033  42.8975572  36.9301203  75.2170477
  42.3272823  37.8032964  76.3144222  36.2622894  26.5965040  75.7367351
  36.2501564  27.5406880  75.8935622  37.1546316  26.4135186  75.4426812
  34.4358856  46.5202944  87.1625029  35.3386102  46.5526554  87.4791524
  34.2096226  45.5903395  87.1771365  36.1912458  45.2733931  83.8235108
  35.2408089  45.2735792  83.7099480  36.4944944  44.5266665  83.3071142
  40.0775013  23.1907817  79.9913288  39.3107409  22.6366304  80.1369970
  40.4885718  23.2629686  80.8527440  51.9265151  51.1094469  84.8880870
  52.5643561  50.9901216  84.1844210  51.8085994  52.0575313  84.9468822
  48.7354857  51.0621897  84.8242395  48.3973369  50.9462962  83.9362930
  49.6044626  50.6613062  84.8043401  44.5941673  52.9157373  80.8139286
  44.0306538  52.8247310  80.0455574  44.4794068  52.0957278  81.2941778
  42.1406105  54.4108565  83.6523506  42.9327397  54.0699390  83.2369806
  42.3802755  54.5203540  84.5725660  50.1741232  56.5828341  76.1253751
  49.5229212  57.1682422  75.7387764  50.9685595  57.1134536  76.1848788
  44.0996859  53.6717478  76.5240885  44.8727735  53.1246465  76.3853761
  44.4522258  54.5361728  76.7355346  46.8638108  52.3770709  86.3209144
  47.4601681  52.1526732  85.6066107  46.9213080  51.6355455  86.9234592
  46.4363137  49.8310144  74.1559335  46.6888657  49.3091666  73.3942798
  45.4987696  49.6676290  74.2586019  51.4806420  48.8345923  81.9634078
  52.2669509  48.4165346  81.6124495  51.7445124  49.7392015  82.1315727
  51.6516497  54.2718773  76.6622735  51.0162330  54.3453400  77.3743640
  51.3213903  54.8612372  75.9841814  56.8814847  48.7721156  82.8667057
  57.6140019  48.2020373  83.1004886  56.1254202  48.3842756  83.3073562
  46.1559426  51.7338250  76.3583710  46.0395684  51.0583154  77.0264794
  46.2661685  51.2470624  75.5415863  48.4990966  51.1948398  80.0630399
  48.1349174  50.6679018  80.7743321  49.3558082  50.8046867  79.8896885
  54.4040267  42.4842730  87.3261665  54.0723592  43.3538141  87.1022880
  53.8085880  42.1679014  88.0055696  48.1396453  46.2238297  75.0591748
  48.3070856  47.0918534  75.4262219  47.9493623  46.3865579  74.1353037
  44.3484268  51.1369073  82.7594282  43.4234765  51.0045287  82.9671974
  44.5968681  51.9163292  83.2564225  54.2968930  47.2037816  84.4055015
  53.3885808  47.1353225  84.1113776  54.2456526  47.6809761  85.2336841
  48.1185674  48.6795955  76.0438414  47.9985300  49.1253005  76.8823895
  47.4238263  49.0281272  75.4851953  41.7093079  50.7802347  83.5938072
  41.8385460  51.0336825  84.5077483  41.0290530  51.3730055  83.2742727
  45.8792566  61.4499596  79.6928546  45.8016596  62.4007422  79.7717026
  45.2754210  61.1045469  80.3503472  56.1630577  45.4054255  86.1832889
  55.5204957  45.6986788  85.5372684  55.6585505  45.2907175  86.9886086
  53.8170740  49.1517428  76.8718749  54.7288597  49.3844815  76.6966446
  53.3080388  49.7354472  76.3093827  48.4542578  48.5114662  87.8813598
  49.3003773  48.9354076  88.0248247  48.3941216  47.8548287  88.5752161
  52.4240323  54.1343246  84.2632330  51.7949185  54.2988960  83.5608398
  52.0365985  54.5484856  85.0343294  56.3029555  55.0697684  81.6176694
  55.6180593  55.4496586  81.0673727  56.3873404  55.6793011  82.3508642
  51.6042024  46.1719031  89.5394772  51.3602955  46.9261091  89.0029047
  51.8801954  46.5504378  90.3742019  51.1606715  45.3275464  85.1208609
  50.2991194  45.6256717  85.4125347  51.1869150  45.5445863  84.1889642
  47.9768285  53.8717654  81.5282415  48.4406630  54.1505357  80.7387038
  47.7125083  52.9701099  81.3455506  44.8692366  53.4189136  84.4662178
  45.4393723  53.8476404  83.8279663  45.4600478  53.1371721  85.1646364
  46.9137171  49.9940807  78.3371980  47.6161214  50.4461850  78.8045907
  46.5817799  49.3524626  78.9651873  40.6562505  48.2524359  83.6389114
  39.8661559  48.5081888  83.1629224  41.1473752  49.0672697  83.7441154
  42.6077250  48.6168939  80.5972590  41.8108413  48.7287633  81.1156086
  42.3802842  48.9555591  79.7313481  38.9400208  48.5054850  86.0704105
  39.1908246  49.3901860  86.3361681  39.4759756  48.3259451  85.2979196
  62.7632307  51.9368347  82.7379366  62.0096016  51.3675745  82.5823371
  62.8979849  51.9031012  83.6850001  48.1530935  56.8081749  78.4134085
  48.0176610  57.6533285  78.8418933  48.6940748  57.0101027  77.6500019
  44.6398275  42.8873329  95.0748441  44.2465221  42.3339528  95.7496085
  45.4564415  43.1983908  95.4654958  41.6060333  54.3257187  78.9862011
  42.1184853  55.1200438  79.1367575  42.2583046  53.6283478  78.9195612
  43.4155217  57.4422944  81.0684764  43.5921846  58.3640908  80.8805748
  44.2112051  57.1281363  81.4979144  47.5566236  44.3031208  92.6668697
  48.2975949  44.9038362  92.5873160  47.7884159  43.5608846  92.1086740
  42.7007574  49.4887576  90.9446927  42.5861089  48.5872833  91.2454026
  41.8452092  49.7351272  90.5931743  44.5386533  58.9601118  87.0695106
  45.0893958  58.8318181  86.2972100  43.6998009  59.2596007  86.7189999
  51.5023399  40.3312311  86.9432979  51.1587668  41.2213953  86.8672090
  51.8702362  40.1413969  86.0802564  39.5709250  52.6545842  79.7621581
  40.4084472  53.0642850  79.5455289  39.7487517  51.7145284  79.7321775
  51.4673682  50.3220922  75.4505414  50.9520305  51.0925527  75.6893801
  51.1950990  49.6486059  76.0738475  49.0520793  45.1670623  80.5090652
  48.1962389  44.7777474  80.3296291  49.4647744  45.2462584  79.6490438
  50.5819939  42.7016966  84.9082212  50.0784735  42.6647102  84.0950017
  50.8750546  43.6109709  84.9678869  46.8262825  42.7855696  83.9148394
  47.6915822  42.5898505  83.5554283  46.8940334  42.5566048  84.8417751
  56.4407956  53.0753277  77.3858588  55.6637399  52.7364437  76.9413750
  57.1199437  53.0805900  76.7113553  51.2559985  48.1948015  77.2765195
  50.9510120  48.5094164  78.1275338  52.2090427  48.2729434  77.3192528
  49.7006417  54.3538238  78.9258149  49.1727778  53.6190997  78.6131387
  49.1993919  55.1312914  78.6798118  54.6799263  52.5487258  84.0425195
  54.0222937  53.2386520  84.1305324  55.4839662  52.9383690  84.3859182
  44.4325144  45.0157904  81.2864761  45.0068896  44.7933086  80.5537954
  45.0196127  45.0846599  82.0393362  53.4904721  50.9031631  82.0929137
  54.0036603  51.5361623  82.5950847  54.1405945  50.3032827  81.7272497
  44.7594731  47.0462365  75.3060646  43.9232044  47.3837052  75.6269921
  44.6199501  46.9111345  74.3687783  46.7347812  41.8899153  80.0139830
  46.0812224  41.5748170  79.3896445  46.6928286  41.2674893  80.7399653
  47.8459017  52.1718448  71.9293122  46.9386079  51.9407702  72.1284271
  48.3430049  51.3756067  72.1167104  50.7527096  60.8815955  74.8489808
  50.0788794  61.1847652  75.4574766  51.1392918  61.6845036  74.4995265
  49.9685552  48.3781087  84.3387478  49.0508114  48.5996034  84.1809166
  50.3845696  48.4527397  83.4799185  50.7520600  49.7772502  79.4690158
  51.4992419  50.2893899  79.1597280  51.0212190  49.4556555  80.3294552
  49.0247250  52.2731043  76.4517112  48.1158470  51.9890076  76.5489582
  49.0542334  52.6930122  75.5920419  54.2566518  55.8837632  80.2208280
  53.8028845  55.0428542  80.2773470  53.6260484  56.5199031  80.5583060
  53.1999437  46.8129618  81.4508947  52.4622194  46.3007005  81.7819190
  53.4526211  46.3730000  80.6392224  52.6999457  57.7214129  81.1558098
  52.9922431  58.2819186  80.4370464  53.2098077  58.0142690  81.9111257
  53.3011065  39.5905870  82.0450717  53.6069941  38.7303234  81.7576632
  54.0263669  40.1823491  81.8449711  39.5935421  49.9936557  80.4332315
  39.3959820  49.4005918  79.7083381  39.0382085  49.6888767  81.1508253
  47.5732144  49.8859664  82.5526908  47.6280754  48.9333500  82.4769384
  46.7623346  50.0419103  83.0368206  48.7223338  53.8139787  73.7905191
  48.2842768  53.0975646  73.3310828  49.4633779  54.0415901  73.2290282
  45.5124504  48.5036723  80.3117287  44.6992370  48.8030894  80.7182479
  46.0083498  48.1092412  81.0291769  47.6633082  58.4994480  82.2451551
  47.6209261  58.7255327  81.3160083  48.5795781  58.2657855  82.3937352
  51.1098716  48.9678548  89.1432180  51.4648104  49.1950021  90.0026646
  51.7570847  49.2996925  88.5209436  56.8396453  52.0896984  79.8481509
  56.7014351  52.2798580  78.9202699  56.4832672  52.8516366  80.3049561
  45.0038579  46.0755079  85.9278521  45.6437958  45.9343838  85.2301485
  44.1716110  45.7889592  85.5517123  45.7798883  55.3757509  82.0413514
  46.5739481  54.8807829  81.8396089  45.0690575  54.8475372  81.6781220
  42.0881646  49.5200591  78.1173267  41.1579234  49.4585046  78.3343229
  42.1839118  48.9976544  77.3209908  42.0067195  46.0455404  80.7051508
  42.2674013  46.9600737  80.5960669  42.8284368  45.5779846  80.8548121
  43.4792121  47.4593161  87.8750333  44.1515174  47.2510523  87.2262982
  42.6521907  47.2615247  87.4355565  49.3817693  44.0855102  89.8915994
  48.7345608  44.7845052  89.7980470  50.1518708  44.5191246  90.2592242
  49.5581827  51.9235867  87.9512813  50.4873887  52.0747026  87.7781781
  49.1372857  52.0119888  87.0961460  48.3570159  55.9486531  85.7211351
  48.2181245  55.5805316  86.5937289  47.5684755  56.4634171  85.5495309
  48.9518311  61.0495628  77.0636888  49.1270067  60.5783671  77.8782510
  48.2651099  61.6761394  77.2918148  49.9075374  55.3268134  83.1100189
  49.5725207  55.2868904  84.0057839  49.4079320  54.6612850  82.6370599
  43.8819618  50.7335764  88.6352770  43.7439416  50.0016003  89.2364309
  44.7924541  50.6444664  88.3536958  52.8434566  52.6724168  73.3837248
  52.2263736  51.9470996  73.2870301  52.3751054  53.4333529  73.0404323
  46.5101919  50.4455723  88.1236450  47.2201537  49.8048915  88.0823068
  46.4671227  50.6968618  89.0462630  45.2230853  47.4320941  89.9432089
  44.6868210  46.9811680  90.5953685  44.6347561  47.5666850  89.2002553
  44.6333112  46.8909593  72.5058553  43.7562578  46.7698393  72.1420799
  45.1090865  46.0995671  72.2537441  36.1535252  51.6786752  82.6000060
  36.8406292  51.3648482  82.0121075  35.9983380  52.5828117  82.3267311
  40.9569974  46.5676949  87.0285084  40.8728163  45.9602618  86.2935494
  40.1352680  47.0585967  87.0294580  47.8197038  59.2435883  79.7521073
  47.0364560  59.7857563  79.8459298  48.5189783  59.7609863  80.1515314
  51.1293688  45.0530512  82.3955279  51.6262387  44.3000475  82.0756349
  50.3580669  45.0894829  81.8298488  58.9823445  50.7570878  84.0373570
  58.9713321  51.6395593  83.6667503  58.1140825  50.4042429  83.8428107
  52.2123468  53.8102200  79.9693702  51.2779747  53.9303662  79.7998406
  52.3900137  52.9074666  79.7053712  47.7128656  47.1947895  82.1226963
  47.3426444  46.6418936  82.8107869  48.2087749  46.5906029  81.5701963
  55.5996020  49.6519519  80.5043736  56.0656472  50.4847510  80.4304039
  56.0503520  49.1864500  81.2088995  53.6672251  55.9963340  77.5029888
  53.9432095  55.8819935  78.4123762  52.7976750  55.5980825  77.4642061
  53.5712683  42.0200106  84.5434638  52.6575762  42.2504333  84.7116844
  54.0005784  42.1038550  85.3948670  53.3419141  50.2089998  87.0434532
  52.6890591  50.4565905  86.3886984  53.7199521  49.3954136  86.7097009
  50.3026315  60.2449691  81.1462702  50.4848709  59.4271347  81.6090454
  51.1259301  60.4617383  80.7087592  50.6368480  59.1717876  78.4077750
  51.1656247  58.6610331  77.7947912  50.8996700  58.8560406  79.2723283
  41.1385573  57.1881745  86.1513084  41.7239010  56.4425433  86.2840988
  40.9410412  57.4985702  87.0349748  43.9924228  60.2232993  81.1675526
  43.3234604  60.7079120  80.6839566  43.8537098  60.4702213  82.0818905
  35.7303228  49.7587346  84.8717527  35.7687327  49.2250936  85.6654645
  35.2243521  49.2322551  84.2528504  43.1093990  44.6051886  88.3680069
  43.1735317  45.4666717  87.9557467  43.0461110  43.9925888  87.6352428
  42.5846263  46.6775019  92.0153104  43.2118301  46.2952096  92.6290628
  41.7274182  46.4589221  92.3808796  39.3611805  48.4851448  77.9471458
  39.6565247  47.5762126  77.8938512  38.4599841  48.4639187  77.6252461
  42.8906052  46.5607444  83.9299007  42.1692638  47.1743412  83.7906480
  43.6799308  47.0965209  83.8515653  45.6932366  43.8961871  90.2039659
  46.2166768  44.1424167  90.9665968  45.4744699  44.7281906  89.7842796
  41.0899647  46.1665545  78.0710784  40.7612353  45.2862924  77.8885889
  41.4439018  46.1113214  78.9587173  50.3379226  57.8020448  82.5805769
  50.1904188  56.8737156  82.7613339  51.1632719  57.8240539  82.0962844
  44.2041470  46.4538515  78.4386261  44.5437543  46.9824437  77.7164870
  44.6513591  46.7918921  79.2144828  46.8984911  44.8375566  87.8889329
  46.5581731  44.0383379  88.2910009  46.1923917  45.1377277  87.3166162
  47.5501383  41.9224878  86.3416652  48.3727452  41.4485357  86.2195543
  47.7939446  42.7015362  86.8415339  46.1909617  44.9513137  76.6379554
  46.9117980  45.3294390  76.1343271  45.5674921  45.6702014  76.7414532
  50.3340740  45.6558286  77.5737886  50.5504355  46.5382924  77.2726714
  49.8534807  45.2644499  76.8443528  45.0739962  48.6143999  84.1508631
  44.9284542  48.9284302  85.0432912  44.5965165  49.2328899  83.5979530
  46.9336344  45.6046547  84.1989520  46.9197913  44.7087640  83.8621818
  47.6508773  45.6117211  84.8327807  48.7862475  46.0383887  86.2442648
  48.5280253  46.9600958  86.2426978  48.2547516  45.6414322  86.9343112
  53.7308664  59.1434674  79.0232733  53.9045541  58.5781097  78.2706586
  54.2237555  59.9435569  78.8412223  39.5485624  51.1549343  87.0896292
  39.0039092  51.9309151  87.2216566  40.4264974  51.5020148  86.9315414
  46.3373240  44.4860927  79.4677091  46.4589152  43.5577574  79.6667978
  46.0475283  44.4999613  78.5555406  49.2064431  42.1715838  82.6043810
  49.2286128  42.2355171  81.6495790  49.6232490  41.3320346  82.7984317
  59.5848055  51.9071097  80.6423033  60.0279201  51.1578423  80.2442156
  58.7074565  51.8981234  80.2596765  54.7183836  58.4601439  76.1229632
  55.4134741  59.0808131  76.3416946  55.0606987  57.6096790  76.3982009
  40.3351646  50.2819240  89.9826449  39.5933382  50.4301875  90.5691079
  40.0144390  50.5427505  89.1193198  56.6175260  55.9101144  77.6516962
  57.1426584  56.2488417  76.9266282  56.5297612  54.9748160  77.4680097
  48.3015920  61.9773128  82.0112216  47.8620911  61.4849506  82.7045072
  49.0524037  61.4346095  81.7704291  40.7808259  58.1684668  82.0136844
  41.6066279  57.8688440  81.6335487  40.4302311  57.3992291  82.4626632
  45.7489792  57.5211137  84.0834517  45.1269802  56.8581842  83.7836745
  46.4194659  57.5472269  83.4008165  38.9816864  56.0870995  82.9725777
  38.1448773  55.6593169  82.7909778  38.9540510  56.2803438  83.9096568
  45.8214320  45.9992925  93.6767023  45.8702475  46.8755047  93.2944793
  46.3636834  45.4570318  93.1038666  45.3103299  56.0715060  77.5592978
  45.4591420  56.7550524  76.9059650  46.1169743  56.0520150  78.0742433
  48.0513608  46.7524297  90.4313382  47.1816918  47.0457863  90.1595970
  48.2873089  47.3364742  91.1520646  59.1280920  53.3776336  83.0345481
  59.9627811  53.8166140  83.1983041  59.2640049  52.9014989  82.2153726
  43.0655932  52.0980238  78.5654047  42.8201974  51.1942568  78.7634257
  43.2351847  52.0997388  77.6233525  50.7552642  42.9703914  87.9478802
  51.2734586  43.7064941  87.6225291  50.4007775  43.2767907  88.7825561
  42.3351580  47.8308595  76.0640208  41.6420825  47.9052950  75.4080244
  42.0903332  47.0668939  76.5861725  51.0065236  39.3904197  83.4679699
  51.2866990  38.7227386  84.0940125  51.7915843  39.5833292  82.9554363
  48.8098705  58.5663190  75.0304725  48.2372672  59.1853378  74.5775197
  49.3831499  59.1162552  75.5644647  54.8774095  47.8121831  87.2151274
  55.8291518  47.9119928  87.2363498  54.7077545  47.0200099  87.7249358
  52.8988474  44.8977414  87.4010675  52.3038406  45.1782426  86.7057164
  52.6138171  45.3871315  88.1727416  52.0295965  58.8500341  76.1613307
  52.9626638  58.7845902  76.3646183  51.9419177  59.6856607  75.7027840
  54.6583981  58.1666211  73.1217255  54.5797613  57.8326075  74.0153013
  55.4793648  58.6587979  73.1208727  57.3562173  51.0327950  86.3293574
  57.3238493  50.0943951  86.5153257  57.9662796  51.1111987  85.5959399
  49.1945503  49.9024003  72.3720778  50.1404608  49.7730211  72.4409196
  48.8159748  49.1638665  72.8490206  57.5056661  47.8238994  86.3751857
  56.9895710  47.0397450  86.1881786  58.3896610  47.4957710  86.5398376
  55.1667388  41.5680009  82.3347669  54.9692209  41.2595097  83.2191001
  55.7767094  42.2941648  82.4645599  47.3788421  47.8273980  72.3075663
  46.4719876  47.5307092  72.3838376  47.6564402  47.5303798  71.4409949
  38.2966361  49.1480343  82.7574709  37.9769145  48.2945651  82.4649083
  37.7499789  49.3628921  83.5132677  42.0746268  51.8642784  86.4744216
  42.2932278  52.7959892  86.4932250  42.4872042  51.5050758  87.2599020
  48.9950486  42.3710869  78.4619904  48.1851215  42.0257954  78.8375150
  49.6834903  42.0618413  79.0507516  50.9241035  41.4488916  80.0844201
  51.4772073  41.8684370  80.7434224  51.1611121  40.5224664  80.1267157
  38.1654621  52.7683254  84.7267831  37.4718092  52.3537207  84.2137785
  38.9127612  52.8103791  84.1301250  54.3019842  43.5589441  79.5922865
  53.7218511  44.2174245  79.2100917  54.0355774  42.7366786  79.1810283
  52.7523408  42.9594499  81.7944185  53.2523186  43.0711034  80.9858504
  53.3959016  42.6555552  82.4344994  40.0791363  52.7001508  82.6033846
  40.0562052  52.7989196  81.6515729  40.3892000  53.5466659  82.9251012
  42.7378741  54.7577663  86.7180460  43.6921995  54.7261606  86.6510392
  42.5391265  54.2968287  87.5330686  43.3278123  53.3278779  89.2851258
  44.1471012  53.8222858  89.3086095  43.6014931  52.4110747  89.2568825
  53.0844720  45.7189532  78.6479213  52.1970575  46.0039182  78.4299408
  53.4998709  45.5583295  77.8006490  56.4359256  45.7436053  82.3633553
  57.2119646  46.2332505  82.6358169  55.7107390  46.1694107  82.8205422
  58.8731814  46.4563672  83.4207493  59.4676305  46.2159408  82.7100801
  58.9458398  45.7370802  84.0481030  41.0928970  60.2997283  83.7350658
  40.9583438  59.5397684  83.1688656  40.6761032  61.0238183  83.2679447
  52.2287933  55.4834206  72.7427233  52.9323783  55.6884209  73.3584889
  51.5050582  56.0510968  73.0076317  53.0585743  51.2344068  78.8629503
  53.0020945  51.6912619  78.0237136  53.6114086  50.4734752  78.6852346
  56.8690549  47.0233799  79.6879623  56.6127484  46.6230435  80.5187831
  56.2443417  47.7377593  79.5629762  61.1802887  49.7629873  82.1950914
  60.6202445  49.8323062  82.9682476  60.5746391  49.5870857  81.4750411
  44.2498096  61.1966600  83.9469101  44.1330480  62.1412032  83.8447791
  43.4290542  60.8940161  84.3354900  54.1374631  55.9216736  74.7925693
  54.9720234  55.4897934  74.6103168  53.9758973  55.7498749  75.7202588
  53.7920523  52.4248849  76.1582033  53.7369327  52.2593120  75.2170477
  53.1666578  53.1324882  76.3144222  38.5813038  47.6616913  89.9843455
  39.2271901  47.1515867  90.4730680  38.3730189  48.3985595  90.5586880
  47.1016648  41.9256958  75.7367351  47.0895318  42.8698798  75.8935622
  47.9940070  41.7427103  75.4426812  47.0306212  60.6025848  83.8235108
  46.0801843  60.6027710  83.7099480  47.3338698  59.8558583  83.3071142
  50.9168768  38.5199734  79.9913288  50.1501163  37.9658221  80.1369970
  51.3279473  38.5921603  80.8527440  42.9210529  44.8084530  94.0818469
  43.7841990  44.4521335  94.2921794  42.3475939  44.4698425  94.7693873
  57.2756891  65.1602062  74.1559335  57.5282412  64.6383583  73.3942798
  56.3381450  64.9968208  74.2586019  56.9953180  67.0630168  76.3583710
  56.8789438  66.3875071  77.0264794  57.1055440  66.5762542  75.5415863
  58.9790208  61.5530215  75.0591748  59.1464610  62.4210451  75.4262219
  58.7887377  61.7157497  74.1353037  58.9579429  64.0087872  76.0438414
  58.8379054  64.4544923  76.8823895  58.2632017  64.3573190  75.4851953
  62.3067436  65.6512840  75.4505414  61.7914060  66.4217445  75.6893801
  62.0344745  64.9777976  76.0738475  55.5988486  62.3754283  75.3060646
  54.7625798  62.7128969  75.6269921  55.4593256  62.2403263  74.3687783
  57.5741566  57.2191071  80.0139830  56.9205979  56.9040088  79.3896445
  57.5322041  56.5966811  80.7399653  58.6852771  67.5010366  71.9293122
  57.7779833  67.2699619  72.1284271  59.1823803  66.7047985  72.1167104
  50.4329175  65.3228475  80.4332315  50.2353575  64.7297835  79.7083381
  49.8775839  65.0180685  81.1508253  59.5617093  69.1431704  73.7905191
  59.1236522  68.4267563  73.3310828  60.3027533  69.3707819  73.2290282
  52.9275401  64.8492509  78.1173267  51.9972989  64.7876964  78.3343229
  53.0232873  64.3268461  77.3209908  52.8460950  61.3747321  80.7051508
  53.1067767  62.2892655  80.5960669  53.6678122  60.9071764  80.8548121
  63.6828320  68.0016086  73.3837248  63.0657491  67.2762914  73.2870301
  63.2144809  68.7625446  73.0404323  55.4726866  62.2201510  72.5058553
  54.5956332  62.0990311  72.1420799  55.9484619  61.4287589  72.2537441
  50.2005560  63.8143365  77.9471458  50.4959001  62.9054044  77.8938512
  49.2993596  63.7931105  77.6252461  51.9293402  61.4957463  78.0710784
  51.6006108  60.6154842  77.8885889  52.2832772  61.4405132  78.9587173
  55.0435225  61.7830433  78.4386261  55.3831297  62.3116354  77.7164870
  55.4907345  62.1210839  79.2144828  57.0303372  60.2805055  76.6379554
  57.7511734  60.6586307  76.1343271  56.4068676  60.9993931  76.7414532
  61.1734495  60.9850204  77.5737886  61.3898109  61.8674841  77.2726714
  60.6928562  60.5936417  76.8443528  57.1766995  59.8152845  79.4677091
  57.2982906  58.8869491  79.6667978  56.8869037  59.8291531  78.5555406
  53.9049687  67.4272155  78.5654047  53.6595729  66.5234485  78.7634257
  54.0745601  67.4289306  77.6233525  53.1745334  63.1600513  76.0640208
  52.4814579  63.2344868  75.4080244  52.9297086  62.3960857  76.5861725
  60.0339258  65.2315921  72.3720778  60.9798363  65.1022129  72.4409196
  59.6553503  64.4930583  72.8490206  58.2182175  63.1565897  72.3075663
  57.3113630  62.8599010  72.3838376  58.4958156  62.8595715  71.4409949
  59.8344241  57.7002787  78.4619904  59.0244969  57.3549872  78.8375150
  60.5228658  57.3910331  79.0507516  61.7634789  56.7780834  80.0844201
  62.3165828  57.1976287  80.7434224  62.0004875  55.8516582  80.1267157
  56.9880960  60.0152832  72.4487642  57.8500124  60.3407731  72.7083459
  57.1731304  59.2284328  71.9360708  57.9410403  57.2548876  75.7367351
  57.9289072  58.1990715  75.8935622  58.8333825  57.0719021  75.4426812
  61.7562522  53.8491652  79.9913288  60.9894918  53.2950139  80.1369970
  62.1673227  53.9213521  80.8527440  28.4953724   2.9306628  62.8499057
  27.8441704   3.5160709  62.4633071  29.2898087   3.4612823  62.9094095
  29.9728989   0.6197060  63.3868042  29.3374822   0.6931687  64.0988946
  29.6426396   1.2090659  62.7087121  24.2005059   7.7977884  66.4173852
  24.1229088   8.7485709  66.4962333  23.5966702   7.4523756  67.0748779
  32.1383233  -4.5004285  63.5964055  33.0501089  -4.2676898  63.4211753
  31.6292880  -3.9167241  63.0339134  26.4743428   3.1560037  65.1379392
  26.3389102   4.0011572  65.5664240  27.0153240   3.3579314  64.3745326
  29.7886174  -3.3300790  62.1750721  29.2732797  -2.5596186  62.4139108
  29.5163482  -4.0035654  62.7983782  34.7620448  -0.5768436  64.1103894
  33.9849891  -0.9157276  63.6659056  35.4411929  -0.5715813  63.4358859
  26.1671509  -1.4803265  58.6538429  25.2598571  -1.7114011  58.8529578
  26.6642541  -2.2765645  58.8412410  29.0739588   7.2294243  61.5735115
  28.4001287   7.5325939  62.1820073  29.4605410   8.0323323  61.2240572
  27.3459743  -1.3790670  63.1762419  26.4370962  -1.6631637  63.2734889
  27.3754826  -0.9591591  62.3165726  32.5779010   2.2315920  66.9453587
  32.1241337   1.3906830  67.0018777  31.9472977   2.8677318  67.2828367
  31.0211949   4.0692416  67.8803405  31.3134924   4.6297473  67.1615770
  31.5310570   4.3620977  68.6356564  27.0435830   0.1618074  60.5150498
  26.6055260  -0.5546067  60.0556135  27.7846271   0.3894189  59.9535589
  35.1608945  -1.5624729  66.5726816  35.0226844  -1.3723133  65.6448005
  34.8045164  -0.8005346  67.0294867  27.2730803   7.3973915  63.7882194
  27.4482559   6.9261958  64.6027817  26.5863591   8.0239681  64.0163455
  31.1647058  -0.9797544  60.1082555  30.5476229  -1.7050716  60.0115608
  30.6963546  -0.2188184  59.7649629  26.1409530   5.5914170  66.4766380
  25.3577052   6.1335850  66.5704604  26.8402275   6.1088150  66.8760621
  31.9884743   2.3441627  64.2275195  32.2644587   2.2298222  65.1369069
  31.1189242   1.9459112  64.1887368  28.6238807   6.5927978  67.8708008
  28.8061202   5.7749634  68.3335761  29.4471793   6.8095671  67.4332898
  28.9580973   5.5196163  65.1323057  29.4868739   5.0088618  64.5193219
  29.2209192   5.2038694  65.9968590  32.0521156   5.4912962  65.7478040
  32.2258034   4.9259384  64.9951892  32.5450047   6.2913857  65.5657530
  37.9060547  -1.7450615  67.3668340  38.3491693  -2.4943290  66.9687463
  37.0287058  -1.7540479  66.9842072  33.0396329   4.8079726  62.8474938
  33.7347233   5.4286419  63.0662253  33.3819479   3.9575077  63.1227316
  34.9387752   2.2579432  64.3762269  35.4639076   2.5966704  63.6511589
  34.8510104   1.3226447  64.1925404  23.6315792   2.4193347  64.2838284
  23.7803912   3.1028812  63.6304957  24.4382235   2.3998437  64.7987740
  27.1311197   4.9141478  61.7550032  26.5585164   5.5331665  61.3020504
  27.7043991   5.4640839  62.2889954  30.3508457   5.1978628  62.8858614
  31.2839130   5.1324190  63.0891490  30.2631670   6.0334895  62.4273147
  32.9796474   4.5144498  59.8462562  32.9010105   4.1804362  60.7398320
  33.8006140   5.0066266  59.8454034  27.5157996  -3.7497710  59.0966084
  28.4617100  -3.8791501  59.1654502  27.1372241  -4.4883048  59.5735512
  30.5500425   1.8312494  59.4672540  31.2536276   2.0362496  60.0830196
  29.8263074   2.3989255  59.7321623  32.4587123   2.2695023  61.5171000
  33.2932727   1.8376221  61.3348475  32.2971466   2.0977036  62.4447895
  32.1133015  -1.2272864  62.8827339  32.0581819  -1.3928592  61.9415783
  31.4879070  -0.5196831  63.0389529  41.0871398  12.7864674  71.6126177
  41.7249808  12.6671421  70.9089517  40.9692241  13.7345518  71.6714129
  37.8961104  12.7392102  71.5487701  37.5579616  12.6233167  70.6608236
  38.7650872  12.3383267  71.5288708  33.7547920  14.5927578  67.5384592
  33.1912785  14.5017515  66.7700880  33.6400315  13.7727483  68.0187085
  31.3012352  16.0878770  70.3768813  32.0933644  15.7469595  69.9615112
  31.5409002  16.1973745  71.2970966  39.3347479  18.2598546  62.8499057
  38.6835458  18.8452627  62.4633071  40.1291841  18.7904741  62.9094095
  33.2603106  15.3487683  63.2486192  34.0333982  14.8016670  63.1099067
  33.6128505  16.2131933  63.4600653  35.0988148  16.6764066  76.4553091
  34.8078014  17.5809696  76.3399757  35.7345133  16.7180593  77.1697161
  36.0244355  14.0540914  73.0454451  36.6207927  13.8296936  72.3311414
  36.0819327  13.3125660  73.6479898  35.5969384  11.5080349  60.8804642
  35.8494904  10.9861871  60.1188105  34.6593943  11.3446495  60.9831325
  40.6412666  10.5116128  68.6879385  41.4275756  10.0935551  68.3369802
  40.9051371  11.4162220  68.8561033  40.8122744  15.9488978  63.3868042
  40.1768577  16.0223605  64.0988946  40.4820150  16.5382577  62.7087121
  46.0421094  10.4491361  69.5912363  46.7746265   9.8790578  69.8250193
  45.2860449  10.0612961  70.0318869  35.3165672  13.4108455  63.0829017
  35.2001930  12.7353359  63.7510101  35.4267932  12.9240829  62.2661170
  37.6597213  12.8718602  66.7875706  37.2955420  12.3449223  67.4988627
  38.5164329  12.4817071  66.6142191  37.3002700   7.9008502  61.7837054
  37.4677103   8.7688739  62.1507525  37.1099869   8.0635784  60.8598344
  40.0578033  16.3625481  73.4502885  39.7578756  17.2650520  73.3418692
  39.7129093  16.0957664  74.3024038  33.5090515  12.8139278  69.4839589
  32.5841011  12.6815492  69.6917281  33.7574928  13.5933497  69.9809531
  43.4575177   8.8808021  71.1300322  42.5492055   8.8123430  70.8359083
  43.4062773   9.3579966  71.9582147  37.2791921  10.3566160  62.7683721
  37.1591546  10.8023210  63.6069201  36.5844509  10.7051477  62.2097259
  30.8699326  12.4572551  70.3183378  30.9991707  12.7107030  71.2322790
  30.1896777  13.0500259  69.9988033  35.0398813  23.1269801  66.4173852
  34.9622843  24.0777626  66.4962333  34.4360457  22.7815674  67.0748779
  45.3236824   7.0824460  72.9078196  44.6811204   7.3756993  72.2617990
  44.8191752   6.9677380  73.7131393  41.2617755  15.2512261  77.2325348
  41.6701111  14.8094671  76.4879980  40.5395016  14.6764888  77.4859541
  41.5846570  15.8113451  70.9877637  40.9555432  15.9759165  70.2853704
  41.1972232  16.2255061  71.7588601  42.7186733  14.3927848  74.9417344
  42.9303628  15.0359608  74.2651725  42.6716481  13.5590165  74.4739274
  40.3212962   7.0045669  71.8453916  39.4597441   7.3026922  72.1370654
  40.3475397   7.2216068  70.9134949  37.1374531  15.5487859  68.2527722
  37.6012877  15.8275562  67.4632344  36.8731330  14.6471304  68.0700812
  34.0298613  15.0959341  71.1907485  34.5999970  15.5246609  70.5524969
  34.6206724  14.8141926  71.8891671  36.0743417  11.6711012  65.0617287
  36.7767461  12.1232055  65.5291213  35.7424046  11.0294831  65.6897180
  29.8168751   9.9294564  70.3634420  29.0267805  10.1852093  69.8874531
  30.3079999  10.7442902  70.4686461  43.8332561  17.2699804  73.1139701
  44.6550005  16.8679991  72.8322383  43.8294964  17.1668038  74.0655817
  31.7683497  10.2939144  67.3217897  30.9714660  10.4057838  67.8401393
  31.5409089  10.6325796  66.4558788  37.5989164  16.8183847  75.2700412
  37.6633597  17.2804254  76.1058584  36.8900088  16.1881212  75.3982722
  37.3137182  18.4851954  65.1379392  37.1782857  19.3303490  65.5664240
  37.8546995  18.6871232  64.3745326  30.7666580  16.0027392  65.7107317
  31.2791100  16.7970643  65.8612882  31.4189292  15.3053683  65.6440919
  32.5761464  19.1193149  67.7930070  32.7528093  20.0411113  67.6051054
  33.3718298  18.8051568  68.2224450  38.9405658  19.1075521  79.2679734
  38.4969513  18.3211899  78.9500639  39.6022872  19.2954671  78.6023625
  33.6992780  20.6371322  73.7940413  34.2500205  20.5088386  73.0217407
  32.8604256  20.9366211  73.4435305  41.0386897  19.3878321  77.2961135
  41.0205372  20.2087202  76.8041405  41.9606817  19.2632396  77.5211277
  28.7315496  14.3316047  66.4866888  29.5690718  14.7413055  66.2700595
  28.9093764  13.3915489  66.4567082  40.6279928  11.9991127  62.1750721
  40.1126552  12.7695732  62.4139108  40.3557237  11.3256263  62.7983782
  38.2127039   6.8440828  67.2335959  37.3568636   6.4547679  67.0541598
  38.6253991   6.9232789  66.3735745  39.7426186   4.3787171  71.6327519
  39.2390982   4.3417307  70.8195324  40.0356793   5.2879914  71.6924175
  40.4166232   9.8718219  64.0010502  40.1116367  10.1864369  64.8520645
  41.3696674   9.9499639  64.0437835  38.8612663  16.0308443  65.6503456
  38.3334025  15.2961202  65.3376693  38.3600166  16.8083119  65.4043424
  43.8405509  14.2257463  70.7670502  43.1829184  14.9156725  70.8550631
  44.6445909  14.6153895  71.1104488  33.5931391   6.6928109  68.0110067
  34.1675143   6.4703291  67.2783260  34.1802373   6.7616804  68.7638669
  42.6510968  12.5801836  68.8174444  43.1642850  13.2131828  69.3196154
  43.3012192  11.9803031  68.4517804  33.9200978   8.7232570  62.0305953
  33.0838290   9.0607257  62.3515227  33.7805748   8.5881550  61.0933090
  35.8954059   3.5669358  66.7385137  35.2418471   3.2518375  66.1141752
  35.8534533   2.9445098  67.4644960  37.0065264  13.8488653  58.6538429
  36.0992325  13.6177906  58.8529578  37.5036296  13.0526272  58.8412410
  39.9133342  22.5586160  61.5735115  39.2395041  22.8617857  62.1820073
  40.2999164  23.3615241  61.2240572  39.1291799  10.0551291  71.0632784
  38.2114360  10.2766238  70.9054472  39.5451943  10.1297602  70.2044492
  39.9126847  11.4542707  66.1935465  40.6598666  11.9664104  65.8842587
  40.1818436  11.1326760  67.0539858  38.1853497  13.9501248  63.1762419
  37.2764716  13.6660281  63.2734889  38.2148581  14.3700326  62.3165726
  42.3605684   8.4899823  68.1754254  41.6228441   7.9777210  68.5064497
  42.6132458   8.0500205  67.3637531  42.4617311   1.2676075  68.7696023
  42.7676188   0.4073439  68.4821938  43.1869916   1.8593696  68.5695017
  28.7541667  11.6706762  67.1577621  28.5566067  11.0776123  66.4328688
  28.1988331  11.3658972  67.8753560  36.7338391  11.5629868  69.2772214
  36.7887001  10.6103705  69.2014691  35.9229593  11.7189308  69.7613513
  37.8829585  15.4909992  60.5150498  37.4449015  14.7745850  60.0556135
  38.6240026  15.7186106  59.9535589  34.6730751  10.1806928  67.0362593
  33.8598617  10.4801099  67.4427785  35.1689745   9.7862617  67.7537075
  36.8239329  20.1764685  68.9696858  36.7815508  20.4025531  68.0405390
  37.7402028  19.9428060  69.1182659  46.0272079  15.8343716  71.5838088
  46.4608586  15.7419005  72.4321142  46.7403660  15.8101216  70.9458104
  34.9405130  17.0527714  68.7658821  35.7345728  16.5578034  68.5641396
  34.2296822  16.5245577  68.4026526  39.7599974  19.4345810  73.1171188
  39.8136996  20.0036746  73.8848904  38.8914756  19.6047695  72.7525225
  31.2487893  11.1970796  64.8418573  30.3185481  11.1355251  65.0588535
  31.3445365  10.6746749  64.0455215  31.1673442   7.7225609  67.4296815
  31.4280259   8.6370942  67.3205975  31.9890615   7.2550051  67.5793428
  46.8887629  15.8767416  74.1170973  47.0823519  16.7813227  74.3630248
  46.7888247  15.4174835  74.9509558  41.9502737  16.0274159  79.6911854
  41.7988244  15.7984711  78.7741937  41.9407417  16.9844760  79.7043199
  38.7188074  13.6006072  74.6758120  39.6480134  13.7517231  74.5027087
  38.2979104  13.6890093  73.8206767  37.5176406  17.6256736  72.4456658
  37.3787491  17.2575521  73.3182596  36.7291002  18.1404376  72.2740615
  38.1124558  22.7265833  63.7882194  38.2876313  22.2553876  64.6027817
  37.4257346  23.3531599  64.0163455  39.0681621  17.0038339  69.8345495
  38.7331453  16.9639109  70.7303145  38.5685566  16.3383055  69.3615906
  43.6594944  19.0593282  77.7688335  43.6007490  18.3752502  77.1018918
  44.0614462  19.8012272  77.3168961  33.7939358   8.5679797  59.2303859
  32.9168825   8.4468598  58.8666106  34.2697111   7.7765876  58.9782748
  43.6612351  17.0232865  76.0002315  42.7739130  16.6858787  76.1228714
  44.2310902  16.2915897  76.2371081  25.3141498  13.3556957  69.3245367
  26.0012538  13.0418687  68.7366382  25.1589627  14.2598322  69.0512618
  37.1913505  21.6834318  72.9663558  37.1183676  22.4889289  73.4782863
  36.7490898  21.8826284  72.1411580  36.9803284  20.9206088  66.4766380
  36.1970806  21.4627768  66.5704604  37.6796030  21.4380067  66.8760621
  40.2899935   6.7300717  69.1200585  40.7868634   5.9770680  68.8001656
  39.5186916   6.7665034  68.5543795  48.1429692  12.4341083  70.7618877
  48.1319568  13.3165798  70.3912810  47.2747071  12.0812634  70.5673414
  39.6512188  21.5821152  75.1221717  40.3640161  22.2168617  75.0497618
  39.1602217  21.6785018  74.3061719  41.3729715  15.4872405  66.6939009
  40.4385994  15.6073867  66.5243713  41.5506384  14.5844871  66.4299019
  36.8734903   8.8718100  68.8472270  36.5032691   8.3189141  69.5353175
  37.3693996   8.2676234  68.2947270  34.7024102  19.3315595  75.9427288
  35.4033561  19.9652078  76.0956682  34.2319217  19.6730327  75.1822927
  42.7318929   3.6970311  71.2679944  41.8182009   3.9274538  71.4362151
  43.1612031   3.7808755  72.1193977  42.5025388  11.8860203  73.7679838
  41.8496838  12.1336110  73.1132291  42.8805768  11.0724341  73.4342315
  30.2991820  18.8651950  72.8758391  30.8845257  18.1195638  73.0086295
  30.1016658  19.1755907  73.7595054  33.1530475  21.9003198  67.8920833
  32.4840850  22.3849325  67.4084873  33.0143345  22.1472418  68.8064211
  37.2935744  23.9346941  74.4903491  37.8454052  24.0978563  75.2552576
  37.6341937  24.5251379  73.8183516  42.1446618  18.7608199  80.3452146
  42.6886522  19.3738157  79.8507100  41.5633463  19.3187777  80.8619159
  28.5218052  10.1621653  64.6716765  28.8171493   9.2532331  64.6183819
  27.6206088  10.1409392  64.3497767  32.0512299   8.2377649  70.6544314
  31.3298885   8.8513617  70.5151787  32.8405555   8.7735414  70.5760960
  30.2505894   7.8435750  64.7956090  29.9218600   6.9633129  64.6131196
  30.6045264   7.7883419  65.6832479  33.3647717   8.1308720  65.1631568
  33.7043789   8.6594641  64.4410176  33.8119837   8.4689126  65.9390134
  35.3515864   6.6283342  63.3624861  36.0724227   7.0064595  62.8588577
  34.7281168   7.3472219  63.4659839  39.4946987   7.3328491  64.2983193
  39.7110601   8.2153129  63.9972021  39.0141054   6.9414704  63.5688835
  34.2346208  10.2914204  70.8753938  34.0890789  10.6054507  71.7678219
  33.7571412  10.9099104  70.3224836  36.0942591   7.2816752  70.9234827
  36.0804160   6.3857845  70.5867125  36.8115019   7.2887416  71.5573113
  35.4979487   6.1631132  66.1922397  35.6195398   5.2347778  66.3913285
  35.2081530   6.1769818  65.2800713  38.3670678   3.8486043  69.3289117
  38.3892374   3.9125376  68.3741097  38.7838737   3.0090551  69.5229623
  48.7454302  13.5841302  67.3668340  49.1885448  12.8348627  66.9687463
  47.8680812  13.5751439  66.9842072  43.8790083  20.1371644  62.8474938
  44.5740988  20.7578336  63.0662253  44.2213233  19.2866995  63.1227316
  37.4401555  21.5005423  76.5052146  37.7488681  21.2554570  77.3774845
  38.2377037  21.7052061  76.0171016  37.4622167  23.6543333  68.7357522
  37.0227157  23.1619711  69.4290379  38.2130284  23.1116300  68.4949597
  29.9414506  19.8454873  68.7382150  30.7672526  19.5458645  68.3580794
  29.5908558  19.0762496  69.1871939  34.9096039  19.1981342  70.8079824
  34.2876049  18.5352047  70.5082052  35.5800906  19.2242473  70.1253472
  28.1423111  17.7641200  69.6971084  27.3055019  17.3363374  69.5155085
  28.1146757  17.9573643  70.6341875  45.4675412  18.2204253  79.6813467
  44.6770956  18.2028392  79.1417966  45.2308767  18.7592547  80.4362504
  45.5873287  15.0696719  76.9946195  45.6371292  14.9046727  77.9361718
  45.4787211  14.2023978  76.6044076  34.4709546  17.7485265  64.2838284
  34.6197666  18.4320729  63.6304957  35.2775990  17.7290355  64.7987740
  47.0891484  17.4893661  77.2388217  46.7976293  17.8523641  78.0751678
  46.4763616  16.7760669  77.0601549  48.2887167  15.0546541  69.7590787
  49.1234058  15.4936345  69.9228348  48.4246295  14.5785194  68.9399033
  45.3378673  12.6126275  75.7068275  45.8132794  12.8053922  74.8987126
  44.4144238  12.6685461  75.4611659  32.2262179  13.7750443  65.2899353
  31.9808221  12.8712773  65.4879563  32.3958094  13.7767593  64.3478831
  31.4957827   9.5078800  62.7885515  30.8027072   9.5823155  62.1325551
  31.2509579   8.7439144  63.3107032  44.0380342   9.4892035  73.9396581
  44.9897764   9.5890133  73.9608805  43.8683792   8.6970304  74.4494665
  41.1902211  20.5270546  62.8858614  42.1232885  20.4616107  63.0891490
  41.1025424  21.3626812  62.4273147  46.5168419  12.7098155  73.0538880
  46.4844739  11.7714156  73.2398564  47.1269043  12.7882192  72.3204705
  38.3551750  11.5794208  59.0966084  39.3010855  11.4500416  59.1654502
  37.9765995  10.8408870  59.5735512  46.6662908   9.5009199  73.0997163
  46.1501956   8.7167655  72.9127092  47.5502856   9.1727915  73.2643683
  44.3273635   3.2450214  69.0592976  44.1298456   2.9365302  69.9436308
  44.9373340   3.9711853  69.1890906  52.3344969  13.7714162  72.1944917
  53.0648358  13.5099450  72.7552620  51.7251915  13.0342884  72.2346985
  50.4160266  11.9122025  72.7919368  49.6893430  11.7777990  72.1835860
  50.0007553  12.2198853  73.5976086  36.5394667   9.5044185  59.0320970
  35.6326123   9.2077297  59.1083683  36.8170648   9.2074003  58.1655256
  27.4572608  10.8250548  69.4820016  27.1375392   9.9715856  69.1894390
  26.9106036  11.0399126  70.2377983  31.2352515  13.5412989  73.1989522
  31.4538525  14.4730097  73.2177556  31.6478289  13.1820963  73.9844326
  38.1556733   4.0481074  65.1865211  37.3457461   3.7028159  65.5620457
  38.8441150   3.7388618  65.7752822  40.0847281   3.1259121  66.8089507
  40.6378320   3.5454574  67.4679531  40.3217368   2.1994869  66.8512463
  35.3093452   6.3631120  59.1732949  36.1712616   6.6886018  59.4328766
  35.4943796   5.5762616  58.6606015  27.3260868  14.4453459  71.4513138
  26.6324339  14.0307412  70.9383092  28.0733859  14.4873996  70.8546556
  43.4626088   5.2359646  66.3168172  42.8824757   5.8944450  65.9346224
  43.1962021   4.4136991  65.9055589  41.9129655   4.6364704  68.5189492
  42.4129433   4.7481238  67.7103811  42.5565263   4.3325757  69.1590300
  29.2397610  14.3771713  69.3279152  29.2168298  14.4759400  68.3761035
  29.5498247  15.2236864  69.6496319  31.8984988  16.4347868  73.4425767
  32.8528242  16.4031811  73.3755698  31.6997512  15.9738492  74.2575993
  42.2450966   7.3959737  65.3724520  41.3576821   7.6809387  65.1544715
  42.6604956   7.2353500  64.5251797  45.5965503   7.4206258  69.0878859
  46.3725893   7.9102710  69.3603476  44.8713637   7.8464312  69.5450729
  48.0338061   8.1333877  70.1452800  48.6282552   7.8929613  69.4346108
  48.1064645   7.4141007  70.7726336  30.2535217  21.9767488  70.4595965
  30.1189685  21.2167889  69.8933963  29.8367279  22.7008388  69.9924754
  33.4104343  22.8736805  70.6714407  33.2936727  23.8182237  70.5693098
  32.5896789  22.5710366  71.0600207  43.2980877  17.5986940  61.5171000
  44.1326481  17.1668139  61.3348475  43.1365220  17.4268954  62.4447895
  36.2622895   3.6027163  62.4612658  36.2501565   4.5469003  62.6180929
  37.1546317   3.4197308  62.1672119  34.4358857  23.5265067  73.8870336
  35.3386104  23.5588677  74.2036831  34.2096227  22.5965518  73.9016672
  36.1912459  22.2796053  70.5480414  35.2408090  22.2797915  70.4344787
  36.4944945  21.5328788  70.0316449  40.0775014   0.1969939  66.7158595
  39.3107410  -0.3571574  66.8615277  40.4885719   0.2691808  67.5772746
  48.7354859  28.0684020  71.5487701  48.3973370  27.9525084  70.6608236
  49.6044627  27.6675185  71.5288708  54.4040268  19.4904853  74.0506972
  54.0723593  20.3600264  73.8268187  53.8085882  19.1741137  74.7301002
  41.7093080  27.7864469  70.3183378  41.8385462  28.0398948  71.2322790
  41.0290532  28.3792177  69.9988033  48.3709797  25.6289584  79.0735219
  47.5943132  26.1883505  79.0638084  49.0100361  26.1146367  79.5950089
  56.1630578  22.4116377  72.9078196  55.5204958  22.7048910  72.2617990
  55.6585507  22.2969298  73.7131393  46.6256170  28.4375038  78.6353186
  47.3670854  28.9760082  78.3588010  45.9193155  29.0641327  78.7924738
  48.4542579  25.5176785  74.6058905  49.3003775  25.9416199  74.7493554
  48.3941217  24.8610409  75.2997468  51.6042025  23.1781153  76.2640078
  51.3602957  23.9323214  75.7274354  51.8801955  23.5566501  77.0987325
  45.3617534  25.5914686  79.4368496  44.7316194  26.2730967  79.6703893
  45.2553621  25.4797768  78.4921635  40.6562506  25.2586482  70.3634420
  39.8661560  25.5144011  69.8874531  41.1473753  26.0734820  70.4686461
  38.9400209  25.5116973  72.7949411  39.1908247  26.3963982  73.0606987
  39.4759757  25.3321574  72.0224503  62.7632309  28.9430470  69.4624673
  62.0096017  28.3737868  69.3068677  62.8979850  28.9093134  70.4095307
  44.6398276  19.8935452  81.7993747  44.2465222  19.3401650  82.4741392
  45.4564417  20.2046030  82.1900265  47.5566237  21.3093331  79.3914004
  48.2975951  21.9100484  79.3118466  47.7884160  20.5670969  78.8332046
  42.7007575  26.4949698  77.6692234  42.5861090  25.5934955  77.9699332
  41.8452093  26.7413395  77.3177050  49.7799413  34.4367439  79.2679734
  49.3363267  33.6503817  78.9500639  50.4416627  34.6246589  78.6023625
  44.5386534  35.9663240  73.7940413  45.0893959  35.8380303  73.0217407
  43.6998010  36.2658129  73.4435305  51.8780651  34.7170238  77.2961135
  51.8599126  35.5379120  76.8041405  52.8000571  34.5924314  77.5211277
  51.5023400  17.3374434  73.6678286  51.1587670  18.2276076  73.5917396
  51.8702363  17.1476092  72.8047871  51.1098717  25.9740670  75.8677487
  51.4648105  26.2012144  76.7271953  51.7570848  26.3059047  75.2454742
  50.5993729  34.7637727  73.1171188  50.6530751  35.3328664  73.8848904
  49.7308510  34.9339612  72.7525225  49.3817694  21.0917225  76.6161300
  48.7345609  21.7907174  76.5225777  50.1518709  21.5253368  76.9837549
  52.7896492  31.3566077  79.6911854  52.6381998  31.1276628  78.7741937
  52.7801171  32.3136678  79.7043199  43.8819619  27.7397887  75.3598077
  43.7439417  27.0078125  75.9609616  44.7924543  27.6506787  75.0782264
  54.4988699  34.3885199  77.7688335  54.4401245  33.7044419  77.1018918
  54.9008217  35.1304189  77.3168961  45.2230854  24.4383064  76.6677396
  44.6868211  23.9873802  77.3198992  44.6347562  24.5728973  75.9247860
  40.9569975  23.5739071  73.7530390  40.8728164  22.9664741  73.0180800
  40.1352682  24.0648090  73.7539887  49.3906715  27.9571932  80.2545875
  48.7147352  27.8566061  80.9248250  50.2134349  27.8011145  80.7181872
  41.1385574  34.1943868  72.8758391  41.7239011  33.4487556  73.0086295
  40.9410413  34.5047825  73.7595054  42.5846264  23.6837141  78.7398410
  43.2118303  23.3014219  79.3535935  41.7274183  23.4651343  79.1054103
  52.9840373  34.0900116  80.3452146  53.5280276  34.7030075  79.8507100
  52.4027217  34.6479695  80.8619159  39.3611807  25.4913570  64.6716765
  39.6565248  24.5824249  64.6183819  38.4599842  25.4701310  64.3497767
  45.6932367  20.9023993  76.9284965  46.2166769  21.1486290  77.6911275
  45.4744700  21.7344028  76.5088103  41.0899648  23.1727668  64.7956090
  40.7612354  22.2925047  64.6131196  41.4439019  23.1175337  65.6832479
  46.8984912  21.8437689  74.6134636  46.5581733  21.0445502  75.0155316
  46.1923919  22.1439399  74.0411469  47.5501384  18.9287001  73.0661959
  48.3727453  18.4547479  72.9440849  47.7939448  19.7077485  73.5660645
  48.7862476  23.0446010  72.9687955  48.5280254  23.9663080  72.9672285
  48.2547517  22.6476444  73.6588419  39.5485625  28.1611466  73.8141599
  39.0039093  28.9371274  73.9461873  40.4264975  28.5082271  73.6560720
  40.3351647  27.2881362  76.7071756  39.5933383  27.4363998  77.2936386
  40.0144391  27.5489628  75.8438505  48.2795310  36.8297341  76.5052146
  48.5882436  36.5846487  77.3774845  49.0770792  37.0343979  76.0171016
  45.8214321  23.0055047  80.4012330  45.8702477  23.8817170  80.0190099
  46.3636835  22.4632440  79.8283973  56.3069167  33.5496171  79.6813467
  55.5164711  33.5320309  79.1417966  56.0702521  34.0884464  80.4362504
  56.4267042  30.3988637  76.9946195  56.4765047  30.2338644  77.9361718
  56.3180965  29.5315896  76.6044076  53.7170804  26.3819565  78.3105502
  54.6180667  26.2426030  78.0189500  53.7918779  26.5474020  79.2503680
  48.0513610  23.7586420  77.1558689  47.1816919  24.0519986  76.8841277
  48.2873090  24.3426865  77.8765952  50.7552643  19.9766037  74.6724109
  51.2734587  20.7127064  74.3470597  50.4007776  20.2830030  75.5070868
  52.8988475  21.9039536  74.1255982  52.3038408  22.1844549  73.4302470
  52.6138172  22.3933437  74.8972723  55.1667389  18.5742132  69.0592976
  54.9692210  18.2657220  69.9436308  55.7767095  19.3003771  69.1890906
  63.1738724  29.1006080  72.1944917  63.9042112  28.8391368  72.7552620
  62.5645669  28.3634802  72.2346985  61.2554021  27.2413942  72.7919368
  60.5287184  27.1069907  72.1835860  60.8401308  27.5490771  73.5976086
  49.0784197  30.9603872  80.5566741  49.9987207  31.1382471  80.7506788
  49.0433780  30.0159917  80.4046441  38.2966362  26.1542466  69.4820016
  37.9769147  25.3007774  69.1894390  37.7499790  26.3691044  70.2377983
  42.0746270  28.8704907  73.1989522  42.2932280  29.8022014  73.2177556
  42.4872044  28.5112881  73.9844326  46.9474135  24.4438112  82.5892271
  46.8470862  25.3932469  82.5204362  46.7295677  24.1156351  81.7168341
  54.3019843  20.5651564  66.3168172  53.7218512  21.2236368  65.9346224
  54.0355776  19.7428908  65.9055589  46.8105405  27.8735251  81.4057333
  46.3272487  28.6735611  81.6121222  46.8966344  27.8843196  80.4524777
  53.0844721  22.7251654  65.3724520  52.1970576  23.0101305  65.1544715
  53.4998710  22.5645418  64.5251797  61.1802888  26.7691995  68.9196221
  60.6202446  26.8385185  69.6927783  60.5746392  26.5932980  68.1995717
  38.5813039  24.6679036  76.7088762  39.2271903  24.1577990  77.1975987
  38.3730190  25.4047717  77.2832187  51.1066431  31.7359883  82.2080902
  51.9757591  31.9100536  81.8467537  50.6273183  32.5554300  82.0856631
  42.9210530  21.8146653  80.8063776  43.7841992  21.4583458  81.0167100
  42.3475941  21.4760548  81.4939180  62.7658907  43.4448509  71.6126177
  63.4037317  43.3255257  70.9089517  62.6479750  44.3929353  71.6714129
  59.5748613  43.3975937  71.5487701  59.2367125  43.2817002  70.6608236
  60.4438381  42.9967102  71.5288708  60.0568396  44.5510789  77.5073907
  60.0457037  44.1563587  76.6354411  60.2189036  43.8176862  78.1007678
  54.9390615  46.0071519  63.2486192  55.7121491  45.4600506  63.1099067
  55.2916014  46.8715768  63.4600653  56.7775657  47.3347901  76.4553091
  56.4865523  48.2393532  76.3399757  57.4132642  47.3764428  77.1697161
  57.7031864  44.7124749  73.0454451  58.2995436  44.4880772  72.3311414
  57.7606836  43.9709495  73.6479898  62.3200175  41.1699963  68.6879385
  63.1063265  40.7519386  68.3369802  62.5838880  42.0746055  68.8561033
  67.7208603  41.1075196  69.5912363  68.4533774  40.5374413  69.8250193
  66.9647958  40.7196797  70.0318869  59.3384722  43.5302438  66.7875706
  58.9742929  43.0033059  67.4988627  60.1951838  43.1400907  66.6142191
  65.2434023  34.8196770  74.0506972  64.9117348  35.6892181  73.8268187
  64.6479636  34.5033054  74.7301002  61.7365542  47.0209316  73.4502885
  61.4366265  47.9234355  73.3418692  61.3916602  46.7541500  74.3024038
  65.1362686  39.5391857  71.1300322  64.2279564  39.4707265  70.8359083
  65.0850282  40.0163802  71.9582147  56.7186322  53.7853637  66.4173852
  56.6410352  54.7361462  66.4962333  56.1147966  53.4399509  67.0748779
  59.2103552  40.9581502  79.0735219  58.4336886  41.5175422  79.0638084
  59.8494115  41.4438285  79.5950089  67.0024333  37.7408295  72.9078196
  66.3598713  38.0340828  72.2617990  66.4979261  37.6261215  73.7131393
  57.4649924  43.7666956  78.6353186  58.2064609  44.3051999  78.3588010
  56.7586910  44.3933244  78.7924738  62.9405264  45.9096096  77.2325348
  63.3488620  45.4678507  76.4879980  62.2182525  45.3348724  77.4859541
  59.2936334  40.8468703  74.6058905  60.1397529  41.2708116  74.7493554
  59.2334972  40.1902327  75.2997468  63.2634079  46.4697287  70.9877637
  62.6342941  46.6343001  70.2853704  62.8759741  46.8838896  71.7588601
  62.4435779  38.5073071  76.2640078  62.1996711  39.2615132  75.7274354
  62.7195710  38.8858419  77.0987325  64.3974242  45.0511683  74.9417344
  64.6091137  45.6943443  74.2651725  64.3503990  44.2174000  74.4739274
  58.8162040  46.2071695  68.2527722  59.2800386  46.4859398  67.4632344
  58.5518839  45.3055139  68.0700812  56.2011288  40.9206604  79.4368496
  55.5709949  41.6022885  79.6703893  56.0947376  40.8089685  78.4921635
  65.5120070  47.9283639  73.1139701  66.3337514  47.5263826  72.8322383
  65.5082473  47.8251873  74.0655817  59.2776673  47.4767682  75.2700412
  59.3421106  47.9388089  76.1058584  58.5687597  46.8465047  75.3982722
  73.6026063  44.2722387  69.4624673  72.8489771  43.7029785  69.3068677
  73.7373604  44.2385052  70.4095307  55.4792031  35.2227370  81.7993747
  55.0858976  34.6693568  82.4741392  56.2958171  35.5337948  82.1900265
  52.4454088  46.6611228  65.7107317  52.9578609  47.4554478  65.8612882
  53.0976801  45.9637518  65.6440919  54.2548973  49.7776984  67.7930070
  54.4315602  50.6994949  67.6051054  55.0505807  49.4635403  68.2224450
  58.3959992  36.6385249  79.3914004  59.1369705  37.2392402  79.3118466
  58.6277915  35.8962886  78.8332046  53.5401330  41.8241616  77.6692234
  53.4254845  40.9226873  77.9699332  52.6845847  42.0705313  77.3177050
  60.6193167  49.7659356  79.2679734  60.1757022  48.9795735  78.9500639
  61.2810381  49.9538507  78.6023625  55.3780289  51.2955158  73.7940413
  55.9287714  51.1672221  73.0217407  54.5391765  51.5950047  73.4435305
  62.7174406  50.0462156  77.2961135  62.6992881  50.8671037  76.8041405
  63.6394326  49.9216231  77.5211277  59.1747460  47.5606286  78.1384644
  59.7075796  46.7994574  77.9083952  58.6461541  47.2679937  78.8808798
  50.4103005  44.9899882  66.4866888  51.2478227  45.3996890  66.2700595
  50.5881273  44.0499324  66.4567082  57.5741568  34.2253193  66.7385137
  56.9205980  33.9102210  66.1141752  57.5322042  33.6028934  67.4644960
  61.5920851  53.2169996  61.5735115  60.9182550  53.5201692  62.1820073
  61.9786673  54.0199076  61.2240572  60.8079308  40.7135127  71.0632784
  59.8901869  40.9350074  70.9054472  61.2239452  40.7881437  70.2044492
  63.5393213  50.0568169  67.8803405  63.8316187  50.6173227  67.1615770
  64.0491833  50.3496730  68.6356564  58.4125900  42.2213704  69.2772214
  58.4674510  41.2687540  69.2014691  57.6017102  42.3773143  69.7613513
  58.5026838  50.8348521  68.9696858  58.4603017  51.0609367  68.0405390
  59.4189537  50.6011895  69.1182659  61.9492472  41.3032588  75.8677487
  62.3041859  41.5304061  76.7271953  62.5964603  41.6350965  75.2454742
  67.7059588  46.4927551  71.5838088  68.1396095  46.4002840  72.4321142
  68.4191169  46.4685051  70.9458104  56.6192639  47.7111550  68.7658821
  57.4133237  47.2161870  68.5641396  55.9084331  47.1829413  68.4026526
  61.4387483  50.0929645  73.1171188  61.4924505  50.6620581  73.8848904
  60.5702264  50.2631530  72.7525225  68.5675138  46.5351252  74.1170973
  68.7611028  47.4397062  74.3630248  68.4675756  46.0758671  74.9509558
  60.2211449  36.4209142  76.6161300  59.5739364  37.1199092  76.5225777
  60.9912464  36.8545286  76.9837549  63.6290246  46.6857994  79.6911854
  63.4775753  46.4568546  78.7741937  63.6194926  47.6428596  79.7043199
  60.3975583  44.2589907  74.6758120  61.3267643  44.4101067  74.5027087
  59.9766613  44.3473928  73.8206767  59.1963915  48.2840572  72.4456658
  59.0575000  47.9159356  73.3182596  58.4078511  48.7988211  72.2740615
  59.7912067  53.3849668  63.7882194  59.9663822  52.9137711  64.6027817
  59.1044855  54.0115434  64.0163455  60.7469130  47.6622174  69.8345495
  60.4118962  47.6222944  70.7303145  60.2473075  46.9966890  69.3615906
  54.7213374  43.0689804  75.3598077  54.5833172  42.3370043  75.9609616
  55.6318297  42.9798704  75.0782264  57.3495674  42.7809764  74.8481756
  58.0595293  42.1402956  74.8068375  57.3064983  43.0322658  75.7707937
  65.3382453  49.7177117  77.7688335  65.2794999  49.0336337  77.1018918
  65.7401971  50.4596107  77.3168961  56.0624608  39.7674981  76.6677396
  55.5261965  39.3165720  77.3198992  55.4741317  39.9020890  75.9247860
  54.3573152  56.5339031  70.5622054  54.5969750  57.1657555  71.2401073
  53.5142348  56.1827071  70.8487414  65.3399860  47.6816701  76.0002315
  64.4526639  47.3442623  76.1228714  65.9098411  46.9499732  76.2371081
  58.8701014  52.3418153  72.9663558  58.7971185  53.1473125  73.4782863
  58.4278407  52.5410119  72.1411580  69.8217201  43.0924918  70.7618877
  69.8107077  43.9749634  70.3912810  68.9534580  42.7396469  70.5673414
  61.3299697  52.2404987  75.1221717  62.0427669  52.8752452  75.0497618
  60.8389726  52.3368853  74.3061719  56.3811611  49.9899431  75.9427288
  57.0821070  50.6235914  76.0956682  55.9106726  50.3314162  75.1822927
  64.1812897  42.5444038  73.7679838  63.5284347  42.7919946  73.1132291
  64.5593277  41.7308176  73.4342315  61.1420071  52.5803731  67.8708008
  61.3242465  51.7625387  68.3335761  61.9653057  52.7971424  67.4332898
  61.4762236  51.5071916  65.1323057  62.0050003  50.9964371  64.5193219
  61.7390456  51.1914447  65.9968590  60.2300470  43.2863849  80.2545875
  59.5541107  43.1857979  80.9248250  61.0528104  43.1303063  80.7181872
  51.9779329  49.5235786  72.8758391  52.5632766  48.7779474  73.0086295
  51.7804167  49.8339742  73.7595054  54.8317984  52.5587033  67.8920833
  54.1628359  53.0433161  67.4084873  54.6930854  52.8056254  68.8064211
  58.9723253  54.5930777  74.4903491  59.5241561  54.7562398  75.2552576
  59.3129446  55.1835214  73.8183516  53.4240018  39.0129059  78.7398410
  54.0512057  38.6306136  79.3535935  52.5667937  38.7943261  79.1054103
  63.8234127  49.4192034  80.3452146  64.3674031  50.0321992  79.8507100
  63.2420972  49.9771613  80.8619159  62.1091640  52.5412752  71.4767173
  61.9842779  51.7402492  70.9678119  62.7670731  53.0358946  70.9881143
  64.1726548  50.3421772  73.1046724  63.2256884  50.2227123  73.0325050
  64.5209321  49.4544270  73.1872985  61.1772982  50.1374488  69.3051076
  61.0297944  49.2091196  69.4858646  62.0026475  50.1594579  68.8208151
  64.7807103  50.9603047  70.3915948  65.7053651  50.7545909  70.2540400
  64.6122407  50.7119448  71.3005290  57.7730100  37.9400587  70.9234827
  57.7591669  37.0441681  70.5867125  58.4902528  37.9471251  71.5573113
  59.6256231  38.3737928  72.9687955  59.3674009  39.2954998  72.9672285
  59.0941271  37.9768362  73.6588419  59.1189064  52.1589258  76.5052146
  59.4276190  51.9138405  77.3774845  59.9164546  52.3635897  76.0171016
  59.1409676  54.3127168  68.7357522  58.7014666  53.8203547  69.4290379
  59.8917793  53.7700136  68.4949597  51.6202015  50.5038709  68.7382150
  52.4460035  50.2042481  68.3580794  51.2696067  49.7346331  69.1871939
  56.5883548  49.8565177  70.8079824  55.9663557  49.1935882  70.5082052
  57.2588415  49.8826309  70.1253472  49.8210620  48.4225035  69.6971084
  48.9842528  47.9947210  69.5155085  49.7934266  48.6157479  70.6341875
  56.6608076  38.3346965  80.4012330  56.7096231  39.2109088  80.0190099
  57.2030590  37.7924358  79.8283973  67.1462921  48.8788088  79.6813467
  66.3558465  48.8612227  79.1417966  66.9096276  49.4176382  80.4362504
  67.2660796  45.7280555  76.9946195  67.3158801  45.5630562  77.9361718
  67.1574720  44.8607814  76.6044076  64.5564559  41.7111483  78.3105502
  65.4574422  41.5717947  78.0189500  64.6312533  41.8765937  79.2503680
  58.8907364  39.0878337  77.1558689  58.0210674  39.3811903  76.8841277
  59.1266844  39.6718782  77.8765952  68.7678993  48.1477496  77.2388217
  68.4763802  48.5107477  78.0751678  68.1551125  47.4344504  77.0601549
  69.9674676  45.7130376  69.7590787  70.8021567  46.1520180  69.9228348
  70.1033804  45.2369029  68.9399033  67.0166181  43.2710111  75.7068275
  67.4920303  43.4637757  74.8987126  66.0931747  43.3269297  75.4611659
  53.9049688  44.4334278  65.2899353  53.6595730  43.5296608  65.4879563
  54.0745603  44.4351428  64.3478831  61.8458992  31.7258237  70.1925006
  62.1260746  31.0581426  70.8185432  62.6309599  31.9187332  69.6799669
  65.7167850  40.1475871  73.9396581  66.6685273  40.2473968  73.9608805
  65.5471301  39.3554139  74.4494665  63.7382230  37.2331454  74.1255982
  63.1432162  37.5136467  73.4302470  63.4531927  37.7225355  74.8972723
  68.1955928  43.3681991  73.0538880  68.1632248  42.4297991  73.2398564
  68.8056552  43.4466027  72.3204705  68.3450417  40.1593034  73.0997163
  67.8289465  39.3751491  72.9127092  69.2290365  39.8311751  73.2643683
  74.0132478  44.4297997  72.1944917  74.7435867  44.1683285  72.7552620
  73.4039424  43.6926719  72.2346985  72.0947775  42.5705860  72.7919368
  71.3680939  42.4361825  72.1835860  71.6795062  42.8782689  73.5976086
  59.9177952  46.2895790  80.5566741  60.8380961  46.4674389  80.7506788
  59.8827535  45.3451835  80.4046441  57.7867890  39.7730030  82.5892271
  57.6864616  40.7224387  82.5204362  57.5689432  39.4448269  81.7168341
  57.6499160  43.2027169  81.4057333  57.1666241  44.0027529  81.6121222
  57.7360099  43.2135114  80.4524777  53.5772497  47.0931704  73.4425767
  54.5315751  47.0615646  73.3755698  53.3785021  46.6322327  74.2575993
  54.1671879  45.6632820  76.0096564  54.9864768  46.1576898  76.0331402
  54.4408687  44.7464788  75.9814132  67.2753012  38.0790093  69.0878859
  68.0513402  38.5686545  69.3603476  66.5501146  38.5048147  69.5450729
  69.7125570  38.7917712  70.1452800  70.3070061  38.5513448  69.4346108
  69.7852154  38.0724843  70.7726336  51.9322726  52.6351323  70.4595965
  51.7977194  51.8751724  69.8933963  51.5154788  53.3592223  69.9924754
  55.0891852  53.5320640  70.6714407  54.9724236  54.4766073  70.5693098
  54.2684298  53.2294202  71.0600207  49.4206793  39.9970953  76.7088762
  50.0665657  39.4869907  77.1975987  49.2123945  40.7339635  77.2832187
  61.9460186  47.0651801  82.2080902  62.8151345  47.2392453  81.8467537
  61.4666937  47.8846218  82.0856631  56.1146366  54.1848902  73.8870336
  57.0173613  54.2172512  74.2036831  55.8883736  53.2549353  73.9016672
  57.8699968  52.9379889  70.5480414  56.9195599  52.9381750  70.4344787
  58.1732454  52.1912623  70.0316449  53.7604284  37.1438571  80.8063776
  54.6235746  36.7875375  81.0167100  53.1869695  36.8052465  81.4939180
  73.6052661  58.7740427  71.6126177  74.2431071  58.6547174  70.9089517
  73.4873504  59.7221271  71.6714129  70.4142368  58.7267855  71.5487701
  70.0760879  58.6108920  70.6608236  71.2832136  58.3259020  71.5288708
  66.2729183  60.5803331  67.5384592  65.7094048  60.4893268  66.7700880
  66.1581578  59.7603236  68.0187085  63.8193615  62.0754523  70.3768813
  64.6114907  61.7345348  69.9615112  64.0590265  62.1849498  71.2970966
  71.8528742  64.2474299  62.8499057  71.2016722  64.8328380  62.4633071
  72.6473105  64.7780494  62.9094095  65.7784369  61.3363436  63.2486192
  66.5515245  60.7892423  63.1099067  66.1309768  62.2007686  63.4600653
  68.5425619  60.0416667  73.0454451  69.1389191  59.8172689  72.3311414
  68.6000590  59.3001413  73.6479898  68.1150647  57.4956102  60.8804642
  68.3676168  56.9737624  60.1188105  67.1775206  57.3322248  60.9831325
  73.1593930  56.4991881  68.6879385  73.9457019  56.0811304  68.3369802
  73.4232634  57.4037973  68.8561033  73.3304007  61.9364731  63.3868042
  72.6949840  62.0099358  64.0988946  73.0001414  62.5258330  62.7087121
  78.5602357  56.4367114  69.5912363  79.2927529  55.8666331  69.8250193
  77.8041713  56.0488714  70.0318869  67.8346936  59.3984208  63.0829017
  67.7183194  58.7229112  63.7510101  67.9449196  58.9116582  62.2661170
  70.1778477  58.8594355  66.7875706  69.8136684  58.3324976  67.4988627
  71.0345593  58.4692825  66.6142191  76.0827777  50.1488688  74.0506972
  75.7511102  51.0184099  73.8268187  75.4873391  49.8324972  74.7301002
  66.0271778  58.8015031  69.4839589  65.1022275  58.6691245  69.6917281
  66.2756192  59.5809250  69.9809531  75.9756441  54.8683774  71.1300322
  75.0673318  54.7999183  70.8359083  75.9244036  55.3455719  71.9582147
  69.7973185  56.3441913  62.7683721  69.6772810  56.7898963  63.6069201
  69.1025773  56.6927230  62.2097259  63.3880589  58.4448304  70.3183378
  63.5172971  58.6982783  71.2322790  62.7078041  59.0376012  69.9988033
  67.5580077  69.1145554  66.4173852  67.4804106  70.0653379  66.4962333
  66.9541720  68.7691427  67.0748779  77.8418087  53.0700213  72.9078196
  77.1992467  53.3632746  72.2617990  77.3373016  52.9553133  73.7131393
  75.4958251  56.8163386  63.5964055  76.4076107  57.0490773  63.4211753
  74.9867898  57.4000430  63.0339134  70.1330088  56.1760620  74.6058905
  70.9791284  56.6000034  74.7493554  70.0728726  55.5194245  75.2997468
  74.1027833  61.7989204  70.9877637  73.4736695  61.9634918  70.2853704
  73.7153495  62.2130814  71.7588601  77.9817065  62.7343642  68.3422000
  77.2968103  63.1142544  67.7919034  78.0660914  63.3438969  69.0753948
  73.2829534  53.8364989  76.2640078  73.0390466  54.5907049  75.7274354
  73.5589464  54.2150336  77.0987325  72.8394225  52.9921422  71.8453916
  71.9778705  53.2902675  72.1370654  72.8656660  53.2091821  70.9134949
  69.6555795  61.5363612  68.2527722  70.1194140  61.8151315  67.4632344
  69.3912593  60.6347057  68.0700812  66.5479876  61.0835094  71.1907485
  67.1181233  61.5122362  70.5524969  67.1387988  60.8017679  71.8891671
  68.5924681  57.6586765  65.0617287  69.2948724  58.1107808  65.5291213
  68.2605309  57.0170584  65.6897180  62.3350015  55.9170317  70.3634420
  61.5449069  56.1727846  69.8874531  62.8261262  56.7318655  70.4686461
  64.2864760  56.2814897  67.3217897  63.4895924  56.3933591  67.8401393
  64.0590353  56.6201549  66.4558788  60.6187718  56.1700808  72.7949411
  60.8695756  57.0547818  73.0606987  61.1547266  55.9905409  72.0224503
  84.4419818  59.6014305  69.4624673  83.6883526  59.0321703  69.3068677
  84.5767359  59.5676970  70.4095307  69.8318446  64.4727707  65.1379392
  69.6964120  65.3179243  65.5664240  70.3728258  64.6746985  64.3745326
  66.3185785  50.5519287  81.7993747  65.9252731  49.9985486  82.4741392
  67.1351926  50.8629866  82.1900265  63.2847843  61.9903145  65.7107317
  63.7972364  62.7846396  65.8612882  63.9370556  61.2929436  65.6440919
  65.0942728  65.1068902  67.7930070  65.2709356  66.0286866  67.6051054
  65.8899561  64.7927321  68.2224450  69.2353746  51.9677166  79.3914004
  69.9763460  52.5684319  79.3118466  69.4671669  51.2254804  78.8332046
  64.3795084  57.1533534  77.6692234  64.2648599  56.2518791  77.9699332
  63.5239602  57.3997230  77.3177050  66.2174043  66.6247075  73.7940413
  66.7681468  66.4964139  73.0217407  65.3785519  66.9241964  73.4435305
  73.1810909  47.9958269  73.6678286  72.8375179  48.8859911  73.5917396
  73.5489872  47.8059927  72.8047871  61.2496760  60.3191800  66.4866888
  62.0871982  60.7288808  66.2700595  61.4275027  59.3791242  66.4567082
  73.1461192  57.9866880  62.1750721  72.6307815  58.7571485  62.4139108
  72.8738500  57.3132017  62.7983782  70.7308303  52.8316581  67.2335959
  69.8749899  52.4423432  67.0541598  71.1435255  52.9108542  66.3735745
  72.2607450  50.3662924  71.6327519  71.7572245  50.3293060  70.8195324
  72.5538056  51.2755667  71.6924175  68.5050335  50.4501654  70.6393701
  69.3703332  50.2544463  70.2799590  68.5727844  50.2212006  71.5663057
  78.1195466  60.7399235  64.1103894  77.3424909  60.4010395  63.6659056
  78.7986947  60.7451858  63.4358859  72.9347495  55.8593972  64.0010502
  72.6297631  56.1740122  64.8520645  73.8877937  55.9375392  64.0437835
  71.3793927  62.0184196  65.6503456  70.8515288  61.2836955  65.3376693
  70.8781430  62.7958872  65.4043424  76.3586773  60.2133216  70.7670502
  75.7010447  60.9032478  70.8550631  77.1627172  60.6029648  71.1104488
  66.1112654  52.6803862  68.0110067  66.6856406  52.4579044  67.2783260
  66.6983637  52.7492557  68.7638669  75.1692232  58.5677589  68.8174444
  75.6824113  59.2007581  69.3196154  75.8193456  57.9678784  68.4517804
  69.5246527  59.8364406  58.6538429  68.6173589  59.6053659  58.8529578
  70.0217559  59.0402025  58.8412410  72.4314606  68.5461913  61.5735115
  71.7576305  68.8493610  62.1820073  72.8180428  69.3490994  61.2240572
  71.6473063  56.0427044  71.0632784  70.7295624  56.2641992  70.9054472
  72.0633206  56.1173355  70.2044492  72.4308110  57.4418460  66.1935465
  73.1779929  57.9539857  65.8842587  72.6999700  57.1202513  67.0539858
  70.7034761  59.9377001  63.1762419  69.7945980  59.6536034  63.2734889
  70.7329844  60.3576079  62.3165726  75.9354028  63.5483590  66.9453587
  75.4816355  62.7074500  67.0018777  75.3047995  64.1844989  67.2828367
  74.8786947  54.4775576  68.1754254  74.1409704  53.9652963  68.5064497
  75.1313721  54.0375958  67.3637531  74.3786967  65.3860087  67.8803405
  74.6709942  65.9465144  67.1615770  74.8885588  65.6788648  68.6356564
  74.9798575  47.2551828  68.7696023  75.2857452  46.3949192  68.4821938
  75.7051180  47.8469449  68.5695017  61.2722931  57.6582515  67.1577621
  61.0747331  57.0651876  66.4328688  60.7169595  57.3534725  67.8753560
  69.2519655  57.5505622  69.2772214  69.3068264  56.5979458  69.2014691
  68.4410857  57.7065061  69.7613513  70.4010848  61.4785745  60.5150498
  69.9630278  60.7621604  60.0556135  71.1421289  61.7061859  59.9535589
  67.1912014  56.1682681  67.0362593  66.3779880  56.4676852  67.4427785
  67.6871009  55.7738370  67.7537075  69.3420592  66.1640438  68.9696858
  69.2996771  66.3901284  68.0405390  70.2583291  65.9303813  69.1182659
  72.7886226  56.6324506  75.8677487  73.1435614  56.8595979  76.7271953
  73.4358357  56.9642883  75.2454742  78.5183963  59.7542942  66.5726816
  78.3801862  59.9444538  65.6448005  78.1620182  60.5162324  67.0294867
  66.6826089  53.7401037  72.6523828  67.3225469  53.5989796  71.9546791
  65.8503620  53.4535550  72.2762430  67.4586393  63.0403467  68.7658821
  68.2526992  62.5453787  68.5641396  66.7478086  62.5121330  68.4026526
  63.7669157  57.1846549  64.8418573  62.8366745  57.1231004  65.0588535
  63.8626629  56.6622502  64.0455215  63.6854706  53.7101362  67.4296815
  63.9461523  54.6246695  67.3205975  64.5071878  53.2425804  67.5793428
  65.1579631  55.1239119  74.5995639  65.8302684  54.9156481  73.9508288
  64.3309418  54.9261205  74.1600872  71.0605203  51.7501060  76.6161300
  70.4133118  52.4491010  76.5225777  71.8306218  52.1837204  76.9837549
  71.2369337  59.5881825  74.6758120  72.1661397  59.7392984  74.5027087
  70.8160367  59.6765846  73.8206767  70.0357669  63.6132489  72.4456658
  69.8968755  63.2451274  73.3182596  69.2472265  64.1280129  72.2740615
  70.6305821  68.7141586  63.7882194  70.8057577  68.2429629  64.6027817
  69.9438609  69.3407352  64.0163455  71.5862884  62.9914092  69.8345495
  71.2512717  62.9514862  70.7303145  71.0866830  62.3258808  69.3615906
  65.5607128  58.3981722  75.3598077  65.4226926  57.6661961  75.9609616
  66.4712052  58.3090622  75.0782264  74.5222076  60.3370126  60.1082555
  73.9051247  59.6116954  60.0115608  74.0538564  61.0979486  59.7649629
  68.1889429  58.1101681  74.8481756  68.8989047  57.4694873  74.8068375
  68.1458737  58.3614576  75.7707937  66.9018363  55.0966899  76.6677396
  66.3655720  54.6457638  77.3198992  66.3135071  55.2312808  75.9247860
  57.8322762  59.3432710  69.3245367  58.5193802  59.0294440  68.7366382
  57.6770891  60.2474075  69.0512618  62.6357484  54.2322907  73.7530390
  62.5515673  53.6248576  73.0180800  61.8140191  54.7231925  73.7539887
  69.4984548  66.9081841  66.4766380  68.7152070  67.4503521  66.5704604
  70.1977293  67.4255821  66.8760621  72.8081198  52.7176470  69.1200585
  73.3049898  51.9646433  68.8001656  72.0368179  52.7540787  68.5543795
  80.6610955  58.4216836  70.7618877  80.6500832  59.3041551  70.3912810
  79.7928335  58.0688387  70.5673414  73.8910979  61.4748158  66.6939009
  72.9567257  61.5949620  66.5243713  74.0687647  60.5720624  66.4299019
  69.3916167  54.8593853  68.8472270  69.0213954  54.3064894  69.5353175
  69.8875259  54.2551987  68.2947270  77.2783530  57.3165477  67.2289043
  77.7443982  58.1493468  67.1549345  77.7291031  56.8510458  67.9334301
  75.3459761  63.6609298  64.2275195  75.6219605  63.5465893  65.1369069
  74.4764260  63.2626783  64.1887368  75.2500193  49.6846064  71.2679944
  74.3363273  49.9150291  71.4362151  75.6793294  49.7684508  72.1193977
  75.0206651  57.8735956  73.7679838  74.3678102  58.1211863  73.1132291
  75.3987031  57.0600094  73.4342315  71.9813825  67.9095649  67.8708008
  72.1636220  67.0917305  68.3335761  72.8046811  68.1263341  67.4332898
  72.3155991  66.8363834  65.1323057  72.8443757  66.3256289  64.5193219
  72.5784210  66.5206364  65.9968590  62.8173083  64.8527703  72.8758391
  63.4026520  64.1071391  73.0086295  62.6197922  65.1631660  73.7595054
  65.6711739  67.8878951  67.8920833  65.0022114  68.3725078  67.4084873
  65.5324608  68.1348171  68.8064211  57.4090738  57.4233304  71.5962834
  57.4474838  56.8896894  72.3899952  56.9031031  56.8968509  70.9773811
  64.7881500  52.2697844  75.0925376  64.8522827  53.1312675  74.6802774
  64.7248621  51.6571846  74.3597734  64.2633773  54.3420977  78.7398410
  64.8905812  53.9598054  79.3535935  63.4061692  54.1235179  79.1054103
  61.0399316  56.1497406  64.6716765  61.3352757  55.2408084  64.6183819
  60.1387351  56.1285145  64.3497767  64.5693563  54.2253402  70.6544314
  63.8480148  54.8389370  70.5151787  65.3586818  54.7611167  70.5760960
  67.3719876  51.5607829  76.9284965  67.8954278  51.8070125  77.6911275
  67.1532209  52.3927864  76.5088103  62.7687157  53.8311503  64.7956090
  62.4399863  52.9508882  64.6131196  63.1226528  53.7759172  65.6832479
  72.0166736  65.4666406  69.3051076  71.8691699  64.5383114  69.4858646
  72.8420230  65.4886497  68.8208151  68.5772421  52.5021524  74.6134636
  68.2369242  51.7029337  75.0155316  67.8711428  52.8023235  74.0411469
  69.2288893  49.5870836  73.0661959  70.0514962  49.1131315  72.9440849
  69.4726957  50.3661320  73.5660645  72.0128250  53.3204244  64.2983193
  72.2291865  54.2028882  63.9972021  71.5322318  52.9290457  63.5688835
  66.7527472  56.2789957  70.8753938  66.6072053  56.5930260  71.7678219
  66.2752675  56.8974857  70.3224836  68.6123855  53.2692505  70.9234827
  68.5985423  52.3733598  70.5867125  69.3296283  53.2763169  71.5573113
  70.4649985  53.7029845  72.9687955  70.2067763  54.6246916  72.9672285
  69.9335026  53.3060280  73.6588419  75.4096174  66.8080632  65.7478040
  75.5833052  66.2427055  64.9951892  75.9025065  67.6081527  65.5657530
  61.2273134  58.8195301  73.8141599  60.6826602  59.5955109  73.9461873
  62.1052484  59.1666106  73.6560720  70.8851941  49.8361796  69.3289117
  70.9073638  49.9001129  68.3741097  71.3020000  48.9966304  69.5229623
  81.2635565  59.5717055  67.3668340  81.7066711  58.8224380  66.9687463
  80.3862076  59.5627192  66.9842072  76.3971347  66.1247397  62.8474938
  77.0922251  66.7454089  63.0662253  76.7394497  65.2742748  63.1227316
  62.0139156  57.9465198  76.7071756  61.2720892  58.0947833  77.2936386
  61.6931900  58.2073463  75.8438505  78.2962770  63.5747102  64.3762269
  78.8214094  63.9134375  63.6511589  78.2085122  62.6394118  64.1925404
  69.9803431  69.6419086  68.7357522  69.5408421  69.1495464  69.4290379
  70.7311547  69.0992053  68.4949597  62.4595770  65.8330626  68.7382150
  63.2853789  65.5334398  68.3580794  62.1089822  65.0638249  69.1871939
  67.4277303  65.1857095  70.8079824  66.8057312  64.5227800  70.5082052
  68.0982170  65.2118227  70.1253472  60.6604375  63.7516953  69.6971084
  59.8236283  63.3239127  69.5155085  60.6328020  63.9449396  70.6341875
  67.5001830  53.6638883  80.4012330  67.5489986  54.5401005  80.0190099
  68.0424344  53.1216276  79.8283973  66.9890810  63.7361018  64.2838284
  67.1378930  64.4196482  63.6304957  67.7957253  63.7166108  64.7987740
  69.7301119  54.4170255  77.1558689  68.8604428  54.7103821  76.8841277
  69.9660599  55.0010700  77.8765952  80.8068430  61.0422294  69.7590787
  81.6415321  61.4812098  69.9228348  80.9427559  60.5660947  68.9399033
  64.7443443  59.7626196  65.2899353  64.4989485  58.8588526  65.4879563
  64.9139357  59.7643346  64.3478831  72.4340152  50.6349872  74.6724109
  72.9522096  51.3710899  74.3470597  72.0795285  50.9413865  75.5070868
  64.0139090  55.4954553  62.7885515  63.3208335  55.5698908  62.1325551
  63.7690842  54.7314897  63.3107032  72.6852747  47.0550155  70.1925006
  72.9654500  46.3873344  70.8185432  73.4703354  47.2479250  69.6799669
  70.4886215  66.2309148  61.7550032  69.9160182  66.8499336  61.3020504
  71.0619009  66.7808510  62.2889954  76.5561605  55.4767788  73.9396581
  77.5079028  55.5765886  73.9608805  76.3865055  54.6846057  74.4494665
  74.5775984  52.5623372  74.1255982  73.9825917  52.8428384  73.4302470
  74.2925681  53.0517273  74.8972723  73.7083475  66.5146299  62.8858614
  74.6414148  66.4491860  63.0891490  73.6206688  67.3502565  62.4273147
  76.3371492  65.8312169  59.8462562  76.2585123  65.4972032  60.7398320
  77.1581158  66.3233937  59.8454034  79.0349683  58.6973908  73.0538880
  79.0026003  57.7589909  73.2398564  79.6450306  58.7757945  72.3204705
  70.8733014  57.5669961  59.0966084  71.8192118  57.4376169  59.1654502
  70.4947259  56.8284623  59.5735512  79.1844171  55.4884952  73.0997163
  78.6683220  54.7043408  72.9127092  80.0684120  55.1603668  73.2643683
  76.8454898  49.2325967  69.0592976  76.6479719  48.9241055  69.9436308
  77.4554604  49.9587606  69.1890906  69.0575931  55.4919938  59.0320970
  68.1507386  55.1953050  59.1083683  69.3351912  55.1949756  58.1655256
  59.9753871  56.8126301  69.4820016  59.6556656  55.9591609  69.1894390
  59.4287299  57.0274879  70.2377983  63.7533779  59.5288742  73.1989522
  63.9719788  60.4605850  73.2177556  64.1659553  59.1696716  73.9844326
  72.6028545  49.1134874  66.8089507  73.1559583  49.5330327  67.4679531
  72.8398631  48.1870622  66.8512463  59.8442131  60.4329212  71.4513138
  59.1505603  60.0183165  70.9383092  60.5915122  60.4749749  70.8546556
  75.9807352  51.2235399  66.3168172  75.4006021  51.8820203  65.9346224
  75.7143285  50.4012744  65.9055589  74.4310918  50.6240457  68.5189492
  74.9310697  50.7356991  67.7103811  75.0746526  50.3201510  69.1590300
  61.7578874  60.3647466  69.3279152  61.7349562  60.4635154  68.3761035
  62.0679510  61.2112617  69.6496319  64.4166252  62.4223621  73.4425767
  65.3709505  62.3907564  73.3755698  64.2178775  61.9614245  74.2575993
  65.0065634  60.9924737  76.0096564  65.8258523  61.4868816  76.0331402
  65.2802441  60.0756705  75.9814132  74.7632230  53.3835490  65.3724520
  73.8758085  53.6685140  65.1544715  75.1786219  53.2229253  64.5251797
  78.1146766  53.4082011  69.0878859  78.8907156  53.8978463  69.3603476
  77.3894900  53.8340065  69.5450729  80.5519325  54.1209630  70.1452800
  81.1463815  53.8805366  69.4346108  80.6245908  53.4016760  70.7726336
  62.7716480  67.9643241  70.4595965  62.6370948  67.2043642  69.8933963
  62.3548543  68.6884141  69.9924754  73.9075443  63.1480164  59.4672540
  74.6111293  63.3530167  60.0830196  73.1838092  63.7156926  59.7321623
  74.7373254  58.8990026  65.5874810  74.6808455  59.3558577  64.7482443
  75.2901596  58.1380710  65.4097653  78.5478060  54.6879757  66.4124930
  78.2914994  54.2876393  67.2433137  77.9230928  55.4023551  66.2875069
  82.8590397  57.4275831  68.9196221  82.2989955  57.4969020  69.6927783
  82.2533901  57.2516815  68.1995717  65.9285606  68.8612558  70.6714407
  65.8117990  69.8057990  70.5693098  65.1078052  68.5586119  71.0600207
  75.8162141  63.5862693  61.5171000  76.6507745  63.1543892  61.3348475
  75.6546484  63.4144707  62.4447895  75.4708033  60.0894807  62.8827339
  75.4156837  59.9239078  61.9415783  74.8454088  60.7970840  63.0389529
  60.2600548  55.3262871  76.7088762  60.9059412  54.8161825  77.1975987
  60.0517699  56.0631553  77.2832187  68.7093722  68.2671806  70.5480414
  67.7589353  68.2673668  70.4344787  69.0126209  67.5204541  70.0316449
  64.5998039  52.4730488  80.8063776  65.4629500  52.1167293  81.0167100
  64.0263450  52.1344383  81.4939180  78.9544402  72.8248020  60.8804642
  79.2069922  72.3029541  60.1188105  78.0168961  72.6614166  60.9831325
  78.6740690  74.7276126  63.0829017  78.5576948  74.0521029  63.7510101
  78.7842950  74.2408500  62.2661170  80.6577718  69.2176173  61.7837054
  80.8252121  70.0856409  62.1507525  80.4674887  69.3803455  60.8598344
  80.6366939  71.6733830  62.7683721  80.5166564  72.1190881  63.6069201
  79.9419527  72.0219148  62.2097259  83.9854946  73.3158798  62.1750721
  83.4701570  74.0863403  62.4139108  83.7132255  72.6423934  62.7983782
  77.2775996  70.0400241  62.0305953  76.4413308  70.3774927  62.3515227
  77.1380766  69.9049221  61.0933090  79.2529077  64.8837029  66.7385137
  78.5993489  64.5686046  66.1141752  79.2109551  64.2612769  67.4644960
  80.3640282  75.1656324  58.6538429  79.4567343  74.9345577  58.8529578
  80.8611314  74.3693943  58.8412410  72.1116685  72.9874433  67.1577621
  71.9141085  72.3943793  66.4328688  71.5563349  72.6826643  67.8753560
  81.2404603  76.8077662  60.5150498  80.8024033  76.0913521  60.0556135
  81.9815044  77.0353777  59.9535589  74.6062911  72.5138467  64.8418573
  73.6760499  72.4522922  65.0588535  74.7020383  71.9914419  64.0455215
  74.5248460  69.0393279  67.4296815  74.7855277  69.9538613  67.3205975
  75.3465632  68.5717722  67.5793428  77.1514376  69.8847468  59.2303859
  76.2743843  69.7636269  58.8666106  77.6272129  69.0933547  58.9782748
  71.8793070  71.4789323  64.6716765  72.1746511  70.5700002  64.6183819
  70.9781106  71.4577063  64.3497767  73.6080912  69.1603421  64.7956090
  73.2793618  68.2800800  64.6131196  73.9620282  69.1051090  65.6832479
  76.7222735  69.4476391  65.1631568  77.0618807  69.9762312  64.4410176
  77.1694855  69.7856797  65.9390134  78.7090882  67.9451012  63.3624861
  79.4299245  68.3232265  62.8588577  78.0856186  68.6639889  63.4659839
  82.8522005  68.6496161  64.2983193  83.0685619  69.5320799  63.9972021
  82.3716072  68.2582375  63.5688835  78.8554505  67.4798803  66.1922397
  78.9770416  66.5515449  66.3913285  78.5656547  67.4937489  65.2800713
  75.5837197  75.0918113  65.2899353  75.3383239  74.1880443  65.4879563
  75.7533112  75.0935264  64.3478831  74.8532845  70.8246471  62.7885515
  74.1602090  70.8990826  62.1325551  74.6084597  70.0606814  63.3107032
  81.7126768  72.8961879  59.0966084  82.6585873  72.7668087  59.1654502
  81.3341013  72.1576541  59.5735512  79.8969685  70.8211855  59.0320970
  78.9901141  70.5244968  59.1083683  80.1745666  70.5241673  58.1655256
  81.5131751  65.3648745  65.1865211  80.7032479  65.0195830  65.5620457
  82.2016168  65.0556289  65.7752822  83.4422299  64.4426792  66.8089507
  83.9953338  64.8622245  67.4679531  83.6792386  63.5162540  66.8512463
  78.6668470  67.6798790  59.1732949  79.5287634  68.0053689  59.4328766
  78.8518814  66.8930286  58.6606015  79.6197913  64.9194833  62.4612658
  79.6076583  65.8636673  62.6180929  80.5121335  64.7364979  62.1672119
  83.4350032  61.5137610  66.7158595  82.6682428  60.9596097  66.8615277
  83.8460737  61.5859479  67.5772746  35.0398814   0.1331924  53.1419159
  34.9622844   1.0839749  53.2207640  34.4360458  -0.2122204  53.7994085
  32.5761465  -3.8744729  54.5175377  32.7528094  -2.9526764  54.3296361
  33.3718299  -4.1886310  54.9469757  33.6992781  -2.3566555  60.5185719
  34.2500206  -2.4849492  59.7462713  32.8604257  -2.0571666  60.1680612
  39.9133344  -0.4351717  48.2980422  39.2395043  -0.1320020  48.9065379
  40.2999166   0.3677363  47.9485879  36.8239330  -2.8173192  55.6942164
  36.7815509  -2.5912346  54.7650697  37.7402029  -3.0509818  55.8427966
  39.7599975  -3.5592068  59.8416495  39.8136998  -2.9901131  60.6094211
  38.8914757  -3.3890183  59.4770532  38.1124559  -0.2672045  50.5127501
  38.2876315  -0.7384002  51.3273124  37.4257347   0.3593721  50.7408762
  32.6785644   2.8817318  57.2867361  32.9182242   3.5135842  57.9646380
  31.8354841   2.5305358  57.5732720  37.1913506  -1.3103560  59.6908865
  37.1183678  -0.5048588  60.2028170  36.7490899  -1.1111594  58.8656886
  36.9803286  -2.0731790  53.2011687  36.1970808  -1.5310109  53.2949911
  37.6796031  -1.5557810  53.6005928  39.6512190  -1.4116726  61.8467024
  40.3640162  -0.7769261  61.7742925  39.1602218  -1.3152860  61.0307025
  34.7024103  -3.6622282  62.6672594  35.4033563  -3.0285799  62.8201989
  34.2319218  -3.3207551  61.9068234  39.4632563  -1.0717981  54.5953315
  39.6454957  -1.8896326  55.0581067  40.2865549  -0.8550289  54.1578205
  39.7974728  -2.1449796  51.8568364  40.3262495  -2.6557342  51.2438526
  40.0602948  -2.4607266  52.7213897  30.2991821  -4.1285927  59.6003697
  30.8845258  -4.8742239  59.7331601  30.1016660  -3.8181970  60.4840361
  33.1530476  -1.0934680  54.6166140  32.4840852  -0.6088552  54.1330180
  33.0143346  -0.8465459  55.5309518  37.2935745   0.9409064  61.2148798
  37.8454053   1.1040685  61.9797883  37.6341938   1.5313502  60.5428823
  40.4304132  -1.1108961  58.2012480  40.3055272  -1.9119221  57.6923426
  41.0883223  -0.6162767  57.7126450  37.4401556  -1.4932455  63.2297452
  37.7488683  -1.7383308  64.1020152  38.2377038  -1.2885816  62.7416322
  37.4622168   0.6605455  55.4602829  37.0227159   0.1681834  56.1535686
  38.2130285   0.1178423  55.2194904  29.9414507  -3.1483004  55.4627457
  30.7672527  -3.4479232  55.0826100  29.5908559  -3.9175382  55.9117246
  34.9096040  -3.7956536  57.5325130  34.2876050  -4.4585831  57.2327358
  35.5800907  -3.7695404  56.8498778  28.1423112  -5.2296678  56.4216390
  27.3055021  -5.6574503  56.2400392  28.1146758  -5.0364234  57.3587182
  37.9704953  -2.7504482  48.4795338  37.3978920  -2.1314295  48.0265810
  38.5437747  -2.2005120  49.0135260  41.1902213  -2.4667332  49.6103921
  42.1232886  -2.5321770  49.8136796  41.1025426  -1.6311065  49.1518453
  30.2535218  -1.0170390  57.1841271  30.1189686  -1.7769989  56.6179269
  29.8367280  -0.2929490  56.7170060  33.4104344  -0.1201073  57.3959714
  33.2936728   0.8244360  57.2938404  32.5896790  -0.4227511  57.7845513
  34.4358858   0.5327189  60.6115642  35.3386105   0.5650800  60.9282137
  34.2096228  -0.3972360  60.6261978  36.1912460  -0.7141824  57.2725721
  35.2408091  -0.7139963  57.1590093  36.4944946  -1.4609090  56.7561756
  44.5941676   6.9281619  54.2629899  44.0306541   6.8371556  53.4946187
  44.4794071   6.1081523  54.7432392  42.1406108   8.4232810  57.1014120
  42.9327399   8.0823635  56.6860419  42.3802758   8.5327785  58.0216273
  50.1741234  10.5952586  49.5744364  49.5229214  11.1806667  49.1878378
  50.9685597  11.1258781  49.6339401  44.0996861   7.6841724  49.9731498
  44.8727737   7.1370711  49.8344374  44.4522260   8.5485973  50.1845960
  46.4363139   3.8434390  47.6049948  46.6888660   3.3215911  46.8433411
  45.4987698   3.6800535  47.7076632  51.4806422   2.8470168  55.4124691
  52.2669511   2.4289591  55.0615108  51.7445126   3.7516260  55.5806340
  51.6516499   8.2843018  50.1113348  51.0162332   8.3577645  50.8234253
  51.3213906   8.8736617  49.4332428  46.1559428   5.7462496  49.8074323
  46.0395686   5.0707399  50.4755408  46.2661688   5.2594870  48.9906476
  48.4990969   5.2072643  53.5121012  48.1349176   4.6803264  54.2233934
  49.3558085   4.8171112  53.3387498  48.1396456   0.2362542  48.5082361
  48.3070858   1.1042779  48.8752832  47.9493625   0.3989824  47.5843650
  44.3484271   5.1493318  56.2084896  43.4234767   5.0169532  56.4162587
  44.5968684   5.9287537  56.7054838  48.1185677   2.6920200  49.4929028
  47.9985302   3.1377251  50.3314508  47.4238265   3.0405518  48.9342566
  41.7093082   4.7926592  57.0428685  41.8385463   5.0461071  57.9568097
  41.0290533   5.3854300  56.7233340  48.3709799   2.6351707  65.7980526
  47.5943133   3.1945627  65.7883391  49.0100362   3.1208490  66.3195396
  53.8170743   3.1641673  50.3209362  54.7288599   3.3969060  50.1457059
  53.3080390   3.7478717  49.7584440  46.6256171   5.4437160  65.3598493
  47.3670855   5.9822204  65.0833317  45.9193156   6.0703449  65.5170045
  48.4542581   2.5238908  61.3304211  49.3003776   2.9478321  61.4738860
  48.3941218   1.8672532  62.0242774  46.9137173   4.0065052  51.7862594
  47.6161217   4.4586096  52.2536520  46.5817802   3.3648871  52.4142487
  45.3617535   2.5976809  66.1613803  44.7316195   3.2793089  66.3949200
  45.2553623   2.4859890  65.2166941  40.6562507   2.2648605  57.0879727
  39.8661561   2.5206133  56.6119838  41.1473755   3.0796943  57.1931768
  42.6077253   2.6293184  54.0463204  41.8108416   2.7411878  54.5646699
  42.3802845   2.9679836  53.1804094  38.9400210   2.5179095  59.5194718
  39.1908249   3.4026105  59.7852294  39.4759759   2.3383697  58.7469810
  62.7632310   5.9492592  56.1869979  62.0096018   5.3799990  56.0313984
  62.8979851   5.9155257  57.1340614  48.1530938  10.8205995  51.8624699
  48.0176613  11.6657530  52.2909547  48.6940750  11.0225272  51.0990633
  41.6060335   8.3381433  52.4352624  42.1184856   9.1324683  52.5858188
  42.2583048   7.6407723  52.3686225  43.4155220  11.4547189  54.5175377
  43.5921848  12.3765154  54.3296361  44.2112053  11.1405608  54.9469757
  42.7007576   3.5011821  64.3937540  42.5861092   2.5997078  64.6944639
  41.8452094   3.7475518  64.0422357  39.5709252   6.6670087  53.2112194
  40.4084474   7.0767095  52.9945902  39.7487520   5.7269529  53.1812388
  51.4673684   4.3345168  48.8996027  50.9520308   5.1049772  49.1384415
  51.1950993   3.6610304  49.5229089  56.4407958   7.0877522  50.8349201
  55.6637401   6.7488682  50.3904363  57.1199439   7.0930145  50.1604166
  51.2559987   2.2072260  50.7255808  50.9510123   2.5218409  51.5765952
  52.2090429   2.2853680  50.7683141  49.7006419   8.3662483  52.3748762
  49.1727781   7.6315243  52.0622000  49.1993922   9.1437159  52.1288731
  54.6799265   6.5611504  57.4915809  54.0222940   7.2510765  57.5795937
  55.4839664   6.9507935  57.8349795  44.4325147  -0.9717851  54.7355374
  45.0068899  -1.1942669  54.0028567  45.0196129  -0.9029156  55.4883975
  53.4904724   4.9155876  55.5419751  54.0036606   5.5485868  56.0441460
  54.1405948   4.3157072  55.1763111  44.7594734   1.0586610  48.7551259
  43.9232046   1.3961297  49.0760534  44.6199504   0.9235590  47.8178396
  47.8459019   6.1842693  45.3783735  46.9386081   5.9531947  45.5774884
  48.3430051   5.3880313  45.5657717  49.9685555   2.3905332  57.7878091
  49.0508116   2.6120279  57.6299779  50.3845698   2.4651642  56.9289798
  50.7520603   3.7896747  52.9180771  51.4992422   4.3018145  52.6087893
  51.0212192   3.4680800  53.7785165  49.0247253   6.2855288  49.9007726
  48.1158472   6.0014321  49.9980195  49.0542337   6.7054367  49.0411032
  54.2566520   9.8961878  53.6698893  53.8028847   9.0552788  53.7264084
  53.6260487  10.5323276  54.0073673  39.5935423   4.0060802  53.8822928
  39.3959823   3.4130163  53.1573994  39.0382087   3.7013012  54.5998867
  47.5732147   3.8983909  56.0017521  47.6280757   2.9457745  55.9259998
  46.7623349   4.0543348  56.4858819  48.7223341   7.8264032  47.2395804
  48.2842771   7.1099891  46.7801442  49.4633781   8.0540147  46.6780896
  45.5124507   2.5160968  53.7607900  44.6992372   2.8155139  54.1673092
  46.0083501   2.1216657  54.4782382  51.1098718   2.9802793  62.5922794
  51.4648106   3.2074266  63.4517259  51.7570850   3.3121170  61.9700049
  56.8396455   6.1021229  53.2972123  56.7014354   6.2922825  52.3693312
  56.4832674   6.8640612  53.7540174  45.0038582   0.0879324  59.3769135
  45.6437961  -0.0531917  58.6792098  44.1716112  -0.1986163  59.0007737
  42.0881649   3.5324836  51.5663880  41.1579237   3.4709292  51.7833842
  42.1839121   3.0100789  50.7700521  42.0067198   0.0579649  54.1542122
  42.2674015   0.9724982  54.0451282  42.8284370  -0.4095908  54.3038734
  43.4792123   1.4717406  61.3240946  44.1515177   1.2634768  60.6753595
  42.6521910   1.2739492  60.8846178  57.7281385   8.2121457  60.8416280
  57.9217275   9.1167267  61.0875555  57.6282003   7.7528876  61.6754865
  43.8819621   4.7460009  62.0843383  43.7439418   4.0140248  62.6854922
  44.7924544   4.6568909  61.8027571  52.8434568   6.6848413  46.8327862
  52.2263739   5.9595242  46.7360914  52.3751057   7.4457774  46.4894936
  45.2230855   1.4445186  63.3922702  44.6868212   0.9935925  64.0444299
  44.6347564   1.5791095  62.6493167  44.6333114   0.9033838  45.9549166
  43.7562580   0.7822639  45.5911413  45.1090867   0.1119916  45.7028055
  36.1535254   5.6910997  56.0490673  36.8406294   5.3772728  55.4611688
  35.9983383   6.5952362  55.7757925  40.9569976   0.5801194  60.4775697
  40.8728165  -0.0273136  59.7426107  40.1352683   1.0710212  60.4785193
  47.8197040  13.2560128  53.2011687  47.0364562  13.7981808  53.2949911
  48.5189785  13.7734108  53.6005928  58.9823448   4.7695123  57.4864183
  58.9713324   5.6519839  57.1158117  58.1140827   4.4166674  57.2918720
  52.2123471   7.8226445  53.4184315  51.2779750   7.9427907  53.2489020
  52.3900139   6.9198912  53.1544325  47.7128659   1.2072141  55.5717577
  47.3426447   0.6543181  56.2598482  48.2087751   0.6030274  55.0192577
  55.5996022   3.6643764  53.9534349  56.0656475   4.4971756  53.8794652
  56.0503523   3.1988746  54.6579608  53.6672253  10.0087585  50.9520501
  53.9432097   9.8944180  51.8614376  52.7976752   9.6105070  50.9132675
  53.3419144   4.2214243  60.4925145  52.6890594   4.4690150  59.8377598
  53.7199523   3.4078381  60.1587622  50.6368483  13.1842121  51.8568364
  51.1656249  12.6734576  51.2438526  50.8996703  12.8684652  52.7213897
  49.3906717   4.9634054  66.9791182  48.7147354   4.8628183  67.6493557
  50.2134350   4.8073268  67.4427179  35.7303230   3.7711591  58.3208140
  35.7687330   3.2375182  59.1145258  35.2243523   3.2446796  57.7019117
  43.1093993  -1.3823869  61.8170683  43.1735319  -0.5209038  61.4048080
  43.0461113  -1.9949867  61.0843041  42.5846265   0.6899264  65.4643717
  43.2118304   0.3076341  66.0781241  41.7274184   0.4713466  65.8299409
  39.3611808   2.4975693  51.3962072  39.6565249   1.5886371  51.3429125
  38.4599844   2.4763432  51.0743074  42.8906055   0.5731690  57.3789620
  42.1692641   1.1867657  57.2397094  43.6799311   1.1089454  57.3006266
  41.0899650   0.1789791  51.5201397  40.7612356  -0.7012830  51.3376503
  41.4439020   0.1237459  52.4077786  44.2041473   0.4662760  51.8876875
  44.5437545   0.9948682  51.1655483  44.6513593   0.8043167  52.6635441
  46.1909620  -1.0362618  50.0870167  46.9117982  -0.6581365  49.5833884
  45.5674924  -0.3173741  50.1905145  45.0739964   2.6268244  57.5999244
  44.9284545   2.9408547  58.4923526  44.5965168   3.2453145  57.0470143
  48.7862478   0.0508132  59.6933261  48.5280256   0.9725203  59.6917592
  48.2547518  -0.3461433  60.3833725  53.7308666  13.1558920  52.4723347
  53.9045544  12.5905342  51.7197199  54.2237558  13.9559814  52.2902837
  39.5485626   5.1673589  60.5386905  39.0039094   5.9433397  60.6707180
  40.4264976   5.5144393  60.3806027  59.5848058   5.9195343  54.0913646
  60.0279204   5.1702668  53.6932770  58.7074568   5.9105479  53.7087378
  40.3351648   4.2943485  63.4317062  39.5933384   4.4426120  64.0181693
  40.0144392   4.5551751  62.5683812  56.6175262   9.9225390  51.1007576
  57.1426586  10.2612662  50.3756896  56.5297615   8.9872405  50.9170710
  40.7808262  12.1808914  55.4627457  41.6066282  11.8812686  55.0826100
  40.4302314  11.4116536  55.9117246  38.9816867  10.0995240  56.4216390
  38.1448775   9.6717414  56.2400392  38.9540512  10.2927683  57.3587182
  45.8214322   0.0117170  67.1257637  45.8702478   0.8879293  66.7435406
  46.3636837  -0.5305437  66.5529280  56.4267043   7.4050760  63.7191502
  56.4765048   7.2400767  64.6607025  56.3180967   6.5378019  63.3289383
  45.3103302  10.0839305  51.0083591  45.4591422  10.7674770  50.3550264
  46.1169745  10.0644395  51.5233047  53.7170806   3.3881688  65.0350809
  54.6180668   3.2488152  64.7434807  53.7918780   3.5536142  65.9748986
  48.0513611   0.7648542  63.8803995  47.1816920   1.0582108  63.6086584
  48.2873091   1.3488987  64.6011259  57.9285240   9.8247701  63.9633524
  57.6370048  10.1877682  64.7996985  57.3157371   9.1114709  63.7846856
  56.1772428   4.9480316  62.4313582  56.6526550   5.1407962  61.6232433
  55.2537994   5.0039501  62.1856965  43.0655935   6.1104483  52.0144660
  42.8201977   5.2066813  52.2124870  43.2351849   6.1121633  51.0724138
  42.3351582   1.8432840  49.5130821  41.6420827   1.9177195  48.8570857
  42.0903334   1.0793184  50.0352338  52.0295967  12.8624586  49.6103921
  52.9626640  12.7970147  49.8136796  51.9419180  13.6980853  49.1518453
  54.6583984  12.1790456  46.5707868  54.5797615  11.8450320  47.4643626
  55.4793651  12.6712224  46.5699341  57.3562175   5.0452195  59.7784187
  57.3238495   4.1068196  59.9643871  57.9662799   5.1236232  59.0450012
  49.1945506   3.9148248  45.8211391  50.1404611   3.7854457  45.8899809
  48.8159751   3.1762910  46.2980819  63.1738725   6.1068202  58.9190224
  63.9042113   5.8453490  59.4797927  62.5645670   5.3696924  58.9592292
  61.2554022   4.2476065  59.5164675  60.5287186   4.1132030  58.9081166
  60.8401309   4.5552893  60.3221393  49.0784198   7.9665995  67.2812048
  49.9987208   8.1444594  67.4752094  49.0433781   7.0222040  67.1291747
  47.3788423   1.8398225  45.7566276  46.4719878   1.5431338  45.8328990
  47.6564404   1.5428043  44.8900562  38.2966363   3.1604588  56.2065323
  37.9769148   2.3069896  55.9139697  37.7499792   3.3753166  56.9623290
  42.0746271   5.8767029  59.9234829  42.2932281   6.8084137  59.9422863
  42.4872045   5.5175004  60.7089633  46.9474136   1.4500235  69.3137578
  46.8470863   2.3994592  69.2449669  46.7295678   1.1218474  68.4413648
  38.1654623   6.7807500  58.1758444  37.4718095   6.3661452  57.6628399
  38.9127614   6.8228036  57.5791863  46.8105406   4.8797374  68.1302640
  46.3272488   5.6797734  68.3366529  46.8966345   4.8905319  67.1770084
  40.0791366   6.7125753  56.0524459  40.0562054   6.8113441  55.1006342
  40.3892002   7.5590904  56.3741625  42.7378744   8.7701908  60.1671073
  43.6921997   8.7385851  60.1001005  42.5391267   8.3092532  60.9821299
  43.3278126   7.3403025  62.7341871  44.1471015   7.8347103  62.7576708
  43.6014934   6.4234993  62.7059439  52.2287936   9.4958452  46.1917847
  52.9323786   9.7008454  46.8075502  51.5050584  10.0635213  46.4566930
  53.0585746   5.2468313  52.3120117  53.0020947   5.7036864  51.4727749
  53.6114088   4.4858997  52.1342960  54.1374633   9.9340981  48.2416307
  54.9720237   9.5022179  48.0593781  53.9758976   9.7622994  49.1693201
  53.7920525   6.4373094  49.6072646  53.7369329   6.2717365  48.6661090
  53.1666580   7.1449127  49.7634836  38.5813040   1.6741158  63.4334068
  39.2271904   1.1640112  63.9221293  38.3730191   2.4109840  64.0077493
  51.1066432   8.7422006  68.9326209  51.9757592   8.9162658  68.5712844
  50.6273184   9.5616423  68.8101938  45.2752613  15.8619107  60.6115642
  46.1779859  15.8942717  60.9282137  45.0489983  14.9319558  60.6261978
  42.9210531  -1.1791225  67.5309082  43.7841993  -1.5354420  67.7412407
  42.3475942  -1.5177330  68.2184487  56.7775659  24.3410023  63.1798398
  56.4865525  25.2455654  63.0645064  57.4132643  24.3826551  63.8942467
  57.2756894  19.1726307  47.6049948  57.5282414  18.6507829  46.8433411
  56.3381453  19.0092453  47.7076632  62.4910254  23.6134936  50.1113348
  61.8556087  23.6869563  50.8234253  62.1607660  24.2028535  49.4332428
  67.7208604  18.1137319  56.3157670  68.4533776  17.5436536  56.5495499
  66.9647959  17.7258919  56.7564176  65.2434024  11.8258893  60.7752279
  64.9117349  12.6954304  60.5513494  64.6479637  11.5095177  61.4546309
  61.7365544  24.0271439  60.1748191  61.4366267  24.9296478  60.0663999
  61.3916603  23.7603622  61.0269344  55.1878025  20.4785236  56.2084896
  54.2628522  20.3461450  56.4162587  55.4362438  21.2579455  56.7054838
  65.1362687  16.5453979  57.8545629  64.2279565  16.4769388  57.5604390
  65.0850283  17.0225924  58.6827454  59.2103553  17.9643625  65.7980526
  58.4336887  18.5237545  65.7883391  59.8494116  18.4500408  66.3195396
  67.0024334  14.7470418  59.6323503  66.3598714  15.0402951  58.9863297
  66.4979262  14.6323338  60.4376699  64.6564497  18.4933591  50.3209362
  65.5682354  18.7260978  50.1457059  64.1474145  19.0770635  49.7584440
  62.9405265  22.9158219  63.9570654  63.3488621  22.4740629  63.2125287
  62.2182527  22.3410846  64.2104847  59.2936335  17.8530825  61.3304211
  60.1397530  18.2770239  61.4738860  59.2334973  17.1964450  62.0242774
  62.4435781  15.5135194  62.9885385  62.1996712  16.2677254  62.4519661
  62.7195711  15.8920541  63.8232632  64.3974243  22.0573806  61.6662651
  64.6091139  22.7005566  60.9897032  64.3503992  21.2236123  61.1984581
  62.0000472  14.6691627  58.5699223  61.1384951  14.9672880  58.8615960
  62.0262907  14.8862026  57.6380255  55.7086123  22.7605299  57.9152792
  56.2787480  23.1892567  57.2770276  56.2994235  22.4787884  58.6136977
  56.2011289  17.9268726  66.1613803  55.5709950  18.6085007  66.3949200
  56.0947377  17.8151808  65.2166941  59.2776675  24.4829805  61.9945718
  59.3421107  24.9450212  62.8303890  58.5687599  23.8527170  62.1228028
  73.6026064  21.2784510  56.1869979  72.8489773  20.7091908  56.0313984
  73.7373606  21.2447174  57.1340614  58.3959993  13.6447371  66.1159311
  59.1369706  14.2454524  66.0363773  58.6277916  12.9025009  65.5577353
  60.6193169  26.7721479  65.9925041  60.1757023  25.9857857  65.6745945
  61.2810382  26.9600629  65.3268932  62.7174407  27.0524279  64.0206442
  62.6992882  27.8733160  63.5286711  63.6394327  26.9278354  64.2456583
  62.3417156   9.6728474  60.3923592  61.9981425  10.5630116  60.3162703
  62.7096119   9.4830132  59.5293177  62.3067439  19.6637085  48.8996027
  61.7914062  20.4341690  49.1384415  62.0344747  18.9902221  49.5229089
  59.8914550  14.5086786  53.9581266  59.0356146  14.1193636  53.7786904
  60.3041501  14.5878747  53.0981051  61.4213696  12.0433129  58.3572825
  60.9178492  12.0063264  57.5440631  61.7144303  12.9525872  58.4169482
  67.2801713  22.4169440  50.8349201  66.5031156  22.0780599  50.3904363
  67.9593194  22.4222063  50.1604166  65.5193020  21.8903421  57.4915809
  64.8616694  22.5802683  57.5795937  66.3233419  22.2799853  57.8349795
  55.2718901  14.3574067  54.7355374  55.8462653  14.1349248  54.0028567
  55.8589884  14.4262761  55.4883975  57.5741569  11.2315316  53.4630443
  56.9205981  10.9164333  52.8387058  57.5322043  10.6091056  54.1890266
  59.8641007  21.6147206  49.9007726  58.9552227  21.3306239  49.9980195
  59.8936091  22.0346284  49.0411032  64.0393194  16.1545781  54.8999561
  63.3015951  15.6423168  55.2309803  64.2919968  15.7146163  54.0882837
  64.1404822   8.9322033  55.4941330  64.4463698   8.0719397  55.2067245
  64.8657426   9.5239654  55.2940324  61.9492473  18.3094711  62.5922794
  62.3041861  18.5366184  63.4517259  62.5964604  18.6413087  61.9700049
  67.6790210  21.4313147  53.2972123  67.5408108  21.6214743  52.3693312
  67.3226429  22.1932529  53.7540174  55.8432336  15.4171242  59.3769135
  56.4831715  15.2760001  58.6792098  55.0109867  15.1305755  59.0007737
  67.7059589  23.4989674  58.3083394  68.1396096  23.4064963  59.1566448
  68.4191170  23.4747174  57.6703410  52.9275403  18.8616754  51.5663880
  51.9972991  18.8001209  51.7833842  53.0232875  18.3392707  50.7700521
  52.8460952  15.3871567  54.1542122  53.1067770  16.3016900  54.0451282
  53.6678125  14.9196009  54.3038734  68.5675139  23.5413374  60.8416280
  68.7611029  24.4459185  61.0875555  68.4675757  23.0820793  61.6754865
  60.2211450  13.4271265  63.3406607  59.5739365  14.1261214  63.2471083
  60.9912465  13.8607409  63.7082855  63.6290248  23.6920117  66.4157160
  63.4775754  23.4630669  65.4987244  63.6194927  24.6490718  66.4288505
  60.3975584  21.2652030  61.4003427  61.3267644  21.4163189  61.2272394
  59.9766614  21.3536050  60.5452073  54.7213375  20.0751927  62.0843383
  54.5833173  19.3432166  62.6854922  55.6318298  19.9860827  61.8027571
  63.6828323  22.0140331  46.8327862  63.0657493  21.2887159  46.7360914
  63.2144811  22.7749691  46.4894936  57.3495676  19.7871886  61.5727063
  58.0595294  19.1465078  61.5313681  57.3064984  20.0384781  62.4953244
  65.3382454  26.7239239  64.4933642  65.2795001  26.0398460  63.8264225
  65.7401973  27.4658229  64.0414268  65.3399862  24.6878823  62.7247622
  64.4526640  24.3504745  62.8474021  65.9098413  23.9561855  62.9616387
  61.9687445  14.3946675  55.8445892  62.4656144  13.6416638  55.5246962
  61.1974426  14.4310992  55.2789101  69.8217202  20.0987041  57.4864183
  69.8107078  20.9811756  57.1158117  68.9534582  19.7458592  57.2918720
  63.0517225  23.1518362  53.4184315  62.1173504  23.2719825  53.2489020
  63.2293894  22.2490829  53.1544325  66.4389777  18.9935682  53.9534349
  66.9050229  19.8263673  53.8794652  66.8897277  18.5280663  54.6579608
  64.4106440  11.3616269  57.9925251  63.4969519  11.5920496  58.1607458
  64.8399541  11.4454713  58.8439283  64.1812898  19.5506161  60.4925145
  63.5284348  19.7982068  59.8377598  64.5593278  18.7370299  60.1587622
  63.8234128  26.4254157  67.0697452  64.3674032  27.0384115  66.5752407
  63.2420973  26.9833735  67.5864465  50.2005562  17.8267611  51.3962072
  50.4959004  16.9178289  51.3429125  49.2993598  17.8055350  51.0743074
  55.9133719  17.9560162  57.5999244  55.7678299  18.2700465  58.4923526
  55.4358922  18.5745062  57.0470143  57.7730101  14.9462710  57.6480134
  57.7591670  14.0503803  57.3112432  58.4902530  14.9533374  58.2818420
  59.6256232  15.3800050  59.6933261  59.3674010  16.3017121  59.6917592
  59.0941273  14.9830485  60.3833725  57.1766997  13.8277090  52.9167704
  57.2982909  12.8993736  53.1158591  56.8869040  13.8415776  52.0046019
  70.4241812  21.2487260  54.0913646  70.8672958  20.4994585  53.6932770
  69.5468322  21.2397397  53.7087378  56.6608077  15.3409088  67.1257637
  56.7096232  16.2171210  66.7435406  57.2030591  14.7986481  66.5529280
  67.1462923  25.8850211  66.4058774  66.3558466  25.8674350  65.8663273
  66.9096277  26.4238505  67.1607810  67.2660798  22.7342677  63.7191502
  67.3158803  22.5692685  64.6607025  67.1574721  21.8669936  63.3289383
  64.5564560  18.7173605  65.0350809  65.4574423  18.5780070  64.7434807
  64.6312535  18.8828060  65.9748986  58.8907365  16.0940460  63.8803995
  58.0210675  16.3874026  63.6086584  59.1266846  16.6780905  64.6011259
  68.7678995  25.1539619  63.9633524  68.4763803  25.5169599  64.7996985
  68.1551126  24.4406627  63.7846856  69.9674677  22.7192498  56.4836094
  70.8021568  23.1582303  56.6473654  70.1033806  22.2431152  55.6644340
  67.0166183  20.2772233  62.4313582  67.4920304  20.4699880  61.6232433
  66.0931748  20.3331419  62.1856965  61.5946399  12.3120077  61.3969416
  62.1128343  13.0481104  61.0715904  61.2401532  12.6184070  62.2316175
  61.8458993   8.7320359  56.9170312  62.1260747   8.0643548  57.5430739
  62.6309600   8.9249455  56.4044976  65.7167852  17.1537993  60.6641887
  66.6685275  17.2536091  60.6854111  65.5471302  16.3616262  61.1739972
  63.7382231  14.2393577  60.8501288  63.1432163  14.5198589  60.1547777
  63.4531928  14.7287478  61.6218029  68.1955930  20.3744113  59.7784187
  68.1632250  19.4360114  59.9643871  68.8056553  20.4528150  59.0450012
  60.0339260  19.2440166  45.8211391  60.9798365  19.1146374  45.8899809
  59.6553505  18.5054828  46.2980819  68.3450418  17.1655157  59.8242470
  67.8289467  16.3813613  59.6372399  69.2290367  16.8373873  59.9888990
  66.0061145  10.9096172  55.7838283  65.8085966  10.6011260  56.6681615
  66.6160851  11.6357811  55.9136213  74.0132479  21.4360120  58.9190224
  74.7435868  21.1745408  59.4797927  73.4039425  20.6988842  58.9592292
  72.0947777  19.5767983  59.5164675  71.3680940  19.4423947  58.9081166
  71.6795063  19.8844811  60.3221393  59.8344243  11.7127032  51.9110517
  59.0244972  11.3674117  52.2865764  60.5228660  11.4034576  52.4998129
  61.7634792  10.7905079  53.5334814  62.3165830  11.2100532  54.1924837
  62.0004878   9.8640827  53.5757770  57.7867891  16.7792153  69.3137578
  57.6864618  17.7286510  69.2449669  57.5689433  16.4510392  68.4413648
  65.1413599  12.9005604  53.0413478  64.5612268  13.5590408  52.6591531
  64.8749531  12.0782949  52.6300896  63.5917165  12.3010662  55.2434799
  64.0916943  12.4127196  54.4349118  64.2352773  11.9971715  55.8835607
  53.5772498  24.0993826  60.1671073  54.5315752  24.0677769  60.1001005
  53.3785022  23.6384450  60.9821299  54.1671880  22.6694942  62.7341871
  54.9864769  23.1639021  62.7576708  54.4408688  21.7526910  62.7059439
  63.9238477  15.0605695  52.0969827  63.0364332  15.3455345  51.8790021
  64.3392466  14.8999458  51.2497104  67.2753013  15.0852216  55.8124166
  68.0513403  15.5748668  56.0848783  66.5501147  15.5110270  56.2696035
  69.7125571  15.7979835  56.8698107  70.3070062  15.5575571  56.1591415
  69.7852155  15.0786965  57.4971643  63.8979500  20.5760230  52.3120117
  63.8414702  21.0328782  51.4727749  64.4507843  19.8150915  52.1342960
  67.7084306  16.3649962  53.1370236  67.4521241  15.9646598  53.9678444
  67.0837174  17.0793756  53.0120375  72.0196644  19.1046036  55.6441528
  71.4596202  19.1739225  56.4173090  71.4140148  18.9287020  54.9241024
  64.6314280  21.7665012  49.6072646  64.5763084  21.6009283  48.6661090
  64.0060335  22.4741045  49.7634836  57.9410405  11.2673121  49.1857964
  57.9289075  12.2114961  49.3426235  58.8333827  11.0843266  48.8917426
  61.7562525   7.8615897  53.4403901  60.9894920   7.3074384  53.5860584
  62.1673230   7.9337766  54.3018053  65.7784370  38.3425559  49.9731498
  66.5515246  37.7954546  49.8344374  66.1309769  39.2069808  50.1845960
  78.5602358  33.4429237  56.3157670  79.2927530  32.8728453  56.5495499
  77.8041714  33.0550837  56.7564176  76.0827779  27.1550811  60.7752279
  75.7511103  28.0246222  60.5513494  75.4873392  26.8387095  61.4546309
  69.8183965  30.8946378  48.5082361  69.9858367  31.7626614  48.8752832
  69.6281134  31.0573659  47.5843650  70.0497308  33.2935542  65.7980526
  69.2730642  33.8529463  65.7883391  70.6887871  33.7792325  66.3195396
  77.8418088  30.0762335  59.6323503  77.1992469  30.3694868  58.9863297
  77.3373017  29.9615256  60.4376699  77.9817066  39.7405765  55.0667307
  77.2968104  40.1204666  54.5164340  78.0660915  40.3501091  55.7999255
  73.2829535  30.8427111  62.9885385  73.0390467  31.5969172  62.4519661
  73.5589466  31.2212459  63.8232632  84.4419819  36.6076428  56.1869979
  83.6883527  36.0383826  56.0313984  84.5767360  36.5739092  57.1340614
  66.3185786  27.5581410  68.5239054  65.9252732  27.0047608  69.1986698
  67.1351927  27.8691988  68.9145571  73.1810910  25.0020392  60.3923592
  72.8375180  25.8922034  60.3162703  73.5489873  24.8122049  59.5293177
  72.2607451  27.3725047  58.3572825  71.7572246  27.3355182  57.5440631
  72.5538058  28.2817790  58.4169482  78.1195467  37.7461358  50.8349201
  77.3424910  37.4072517  50.3904363  78.7986948  37.7513981  50.1604166
  75.1692233  35.5739712  55.5419751  75.6824115  36.2069703  56.0441460
  75.8193457  34.9740907  55.1763111  68.4135323  26.5607234  53.4630443
  67.7599736  26.2456251  52.8387058  68.3715798  25.9382974  54.1890266
  74.9798576  24.2613951  55.4941330  75.2857453  23.4011314  55.2067245
  75.7051181  24.8531571  55.2940324  78.5183964  36.7605064  53.2972123
  78.3801863  36.9506660  52.3693312  78.1620183  37.5224447  53.7540174
  74.4684002  39.0212035  66.4157160  74.3169509  38.7922586  65.4987244
  74.4588682  39.9782636  66.4288505  80.6610957  35.4278958  57.4864183
  80.6500833  36.3103674  57.1158117  79.7928336  35.0750509  57.2918720
  77.2783531  34.3227599  53.9534349  77.7443983  35.1555591  53.8794652
  77.7291032  33.8572581  54.6579608  75.2500194  26.6908186  57.9925251
  74.3363274  26.9212413  58.1607458  75.6793295  26.7746631  58.8439283
  72.9485396  44.8766792  58.2012480  72.8236535  44.0756532  57.6923426
  73.6064487  45.3712986  57.7126450  75.0120304  42.6775813  59.8292030
  74.0650640  42.5581164  59.7570357  75.3603077  41.7898311  59.9118292
  75.6200859  43.2957087  57.1161255  76.5447407  43.0899949  56.9785706
  75.4516163  43.0473489  58.0250597  81.2635567  36.5779178  54.0913646
  81.7066713  35.8286503  53.6932770  80.3862077  36.5689314  53.7087378
  77.9856677  41.2142128  66.4058774  77.1952221  41.1966267  65.8663273
  77.7490032  41.7530422  67.1607810  78.1054552  38.0634595  63.7191502
  78.1552557  37.8984602  64.6607025  77.9968476  37.1961854  63.3289383
  75.3958315  34.0465523  65.0350809  76.2968177  33.9071988  64.7434807
  75.4706289  34.2119978  65.9748986  79.6072749  40.4831536  63.9633524
  79.3157557  40.8461517  64.7996985  78.9944880  39.7698545  63.7846856
  80.8068431  38.0484416  56.4836094  81.6415323  38.4874220  56.6473654
  80.9427560  37.5723069  55.6644340  77.8559937  35.6064151  62.4313582
  78.3314059  35.7991797  61.6232433  76.9325503  35.6623337  62.1856965
  72.4340154  27.6411995  61.3969416  72.9522098  28.3773021  61.0715904
  72.0795286  27.9475988  62.2316175  72.6852748  24.0612277  56.9170312
  72.9654502  23.3935466  57.5430739  73.4703355  24.2541373  56.4044976
  79.1844173  32.4947074  59.8242470  78.6683221  31.7105531  59.6372399
  80.0684121  32.1665791  59.9888990  76.8454899  26.2388090  55.7838283
  76.6479721  25.9303178  56.6681615  77.4554605  26.9649729  55.9136213
  84.8526234  36.7652038  58.9190224  85.5829622  36.5037326  59.4797927
  84.2433179  36.0280760  58.9592292  82.9341531  34.9059900  59.5164675
  82.2074695  34.7715865  58.9081166  82.5188818  35.2136729  60.3221393
  70.6737998  27.0418950  51.9110517  69.8638726  26.6966035  52.2865764
  71.3622415  26.7326494  52.4998129  68.6261645  32.1084070  69.3137578
  68.5258372  33.0578427  69.2449669  68.4083187  31.7802309  68.4413648
  75.9807353  28.2297522  53.0413478  75.4006022  28.8882326  52.6591531
  75.7143286  27.4074866  52.6300896  78.1146767  30.4144133  55.8124166
  78.8907157  30.9040586  56.0848783  77.3894901  30.8402187  56.2696035
  80.5519326  31.1271752  56.8698107  81.1463817  30.8867488  56.1591415
  80.6245910  30.4078883  57.4971643  62.7716482  44.9705363  57.1841271
  62.6370950  44.2105764  56.6179269  62.3548544  45.6946263  56.7170060
  78.5478061  31.6941880  53.1370236  78.2914995  31.2938516  53.9678444
  77.9230929  32.4085674  53.0120375  82.8590399  34.4337953  55.6441528
  82.2989957  34.5031143  56.4173090  82.2533902  34.2578938  54.9241024
  72.7853941  39.4005841  68.9326209  73.6545101  39.5746494  68.5712844
  72.3060693  40.2200258  68.8101938  72.5956279  23.1907815  53.4403901
  71.8288675  22.6366302  53.5860584  73.0066984  23.2629684  54.3018053
  64.5998040  29.4792611  67.5309082  65.4629502  29.1229416  67.7412407
  64.0263451  29.1406506  68.2184487  84.4446417  51.1094467  58.3371483
  85.0824827  50.9901215  57.6334823  84.3267260  52.0575311  58.3959436
  81.2536123  51.0621895  58.2733008  80.9154635  50.9462960  57.3853543
  82.1225892  50.6613060  58.2534014  77.1122939  52.9157372  54.2629899
  76.5487804  52.8247309  53.4946187  76.9975334  52.0957276  54.7432392
  81.7355906  52.2156747  64.2319214  81.7244547  51.8209545  63.3599717
  81.8976546  51.4822820  64.8252985  74.6587371  54.4108563  57.1014120
  75.4508663  54.0699388  56.6860419  74.8984021  54.5203538  58.0216273
  82.6922498  56.5828339  49.5744364  82.0410478  57.1682420  49.1878378
  83.4866861  57.1134534  49.6339401  76.6178125  53.6717477  49.9731498
  77.3909001  53.1246464  49.8344374  76.9703524  54.5361726  50.1845960
  78.4563168  54.9993859  63.1798398  78.1653034  55.9039490  63.0645064
  79.0920152  55.0410386  63.8942467  79.3819374  52.3770707  59.7699757
  79.9782947  52.1526730  59.0556720  79.4394346  51.6355453  60.3725205
  78.9544403  49.8310143  47.6049948  79.2069923  49.3091664  46.8433411
  78.0168962  49.6676288  47.7076632  83.9987686  48.8345921  55.4124691
  84.7850775  48.4165344  55.0615108  84.2626390  49.7392013  55.5806340
  84.1697763  54.2718771  50.1113348  83.5343596  54.3453398  50.8234253
  83.8395169  54.8612370  49.4332428  78.6740692  51.7338249  49.8074323
  78.5576950  51.0583152  50.4755408  78.7842951  51.2470623  48.9906476
  81.0172232  51.1948396  53.5121012  80.6530440  50.6679017  54.2233934
  81.8739348  50.8046865  53.3387498  80.6577719  46.2238295  48.5082361
  80.8252122  47.0918532  48.8752832  80.4674889  46.3865577  47.5843650
  83.4153053  54.6855274  60.1748191  83.1153776  55.5880313  60.0663999
  83.0704112  54.4187458  61.0269344  76.8665534  51.1369071  56.2084896
  75.9416031  51.0045285  56.4162587  77.1149947  51.9163290  56.7054838
  80.6366940  48.6795953  49.4929028  80.5166566  49.1253004  50.3314508
  79.9419529  49.0281271  48.9342566  74.2274345  50.7802345  57.0428685
  74.3566726  51.0336824  57.9568097  73.5471796  51.3730053  56.7233340
  78.3973832  61.4499595  53.1419159  78.3197862  62.4007420  53.2207640
  77.7935476  61.1045467  53.7994085  80.8891062  48.6227460  65.7980526
  80.1124396  49.1821380  65.7883391  81.5281625  49.1084243  66.3195396
  79.1437434  51.4312913  65.3598493  79.8852119  51.9697957  65.0833317
  78.4374420  52.0579202  65.5170045  84.6192774  53.5742054  63.9570654
  85.0276130  53.1324464  63.2125287  83.8970036  52.9994681  64.2104847
  80.9723844  48.5114661  61.3304211  81.8185039  48.9354074  61.4738860
  80.9122482  47.8548285  62.0242774  84.9421589  54.1343245  57.7122943
  84.3130451  54.2988959  57.0099011  84.5547251  54.5484854  58.4833907
  84.1223290  46.1719029  62.9885385  83.8784221  46.9261090  62.4519661
  84.3983220  46.5504377  63.8232632  86.0761752  52.7157641  61.6662651
  86.2878648  53.3589401  60.9897032  86.0291501  51.8819958  61.1984581
  83.6787981  45.3275462  58.5699223  82.8172460  45.6256716  58.8615960
  83.7050416  45.5445861  57.6380255  80.4949551  53.8717653  54.9773028
  80.9587896  54.1505356  54.1877651  80.2306349  52.9701097  54.7946119
  77.3873632  53.4189134  57.9152792  77.9574989  53.8476403  57.2770276
  77.9781744  53.1371719  58.6136977  79.4318437  49.9940805  51.7862594
  80.1342480  50.4461849  52.2536520  79.0999065  49.3524624  52.4142487
  77.8798798  48.5852562  66.1613803  77.2497459  49.2668843  66.3949200
  77.7734886  48.4735643  65.2166941  80.9564184  55.1413640  61.9945718
  81.0208616  55.6034047  62.8303890  80.2475108  54.5111005  62.1228028
  80.6712201  56.8081748  51.8624699  80.5357876  57.6533283  52.2909547
  81.2122014  57.0101025  51.0990633  77.1579541  42.8873327  68.5239054
  76.7646487  42.3339526  69.1986698  77.9745681  43.1983906  68.9145571
  74.1241599  54.3257186  52.4352624  74.6366119  55.1200436  52.5858188
  74.7764312  53.6283476  52.3686225  75.9336483  57.4422942  54.5175377
  76.1103112  58.3640907  54.3296361  76.7293317  57.1281361  54.9469757
  80.0747502  44.3031207  66.1159311  80.8157215  44.9038360  66.0363773
  80.3065425  43.5608844  65.5577353  75.2188840  49.4887574  64.3937540
  75.1042355  48.5872831  64.6944639  74.3633358  49.7351271  64.0422357
  82.2980678  57.4305314  65.9925041  81.8544532  56.6441693  65.6745945
  82.9597891  57.6184465  65.3268932  77.0567799  58.9601116  60.5185719
  77.6075224  58.8318179  59.7462713  76.2179275  59.2596005  60.1680612
  84.3961916  57.7108114  64.0206442  84.3780391  58.5316995  63.5286711
  85.3181836  57.5862189  64.2456583  80.8534970  55.2252244  64.8629950
  81.3863307  54.4640532  64.6329258  80.3249051  54.9325895  65.6054105
  84.0204665  40.3312310  60.3923592  83.6768934  41.2213951  60.3162703
  84.3883628  40.1413967  59.5293177  72.0890516  52.6545840  53.2112194
  72.9265738  53.0642848  52.9945902  72.2668783  51.7145282  53.1812388
  83.9854948  50.3220921  48.8996027  83.4701571  51.0925525  49.1384415
  83.7132256  49.6486057  49.5229089  83.1001205  42.7016965  58.3572825
  82.5966001  42.6647100  57.5440631  83.3931812  43.6109707  58.4169482
  79.3444091  42.7855694  57.3639007  80.2097088  42.5898503  57.0044897
  79.4121600  42.5566046  58.2908364  83.7741251  48.1948013  50.7255808
  83.4691386  48.5094162  51.5765952  84.7271693  48.2729433  50.7683141
  82.2187683  54.3538236  52.3748762  81.6909044  53.6190996  52.0622000
  81.7175185  55.1312912  52.1288731  86.0085987  50.9031629  55.5419751
  86.5217869  51.5361621  56.0441460  86.6587211  50.3032825  55.1763111
  77.2775997  47.0462363  48.7551259  76.4413310  47.3837050  49.0760534
  77.1380767  46.9111343  47.8178396  80.3640283  52.1718446  45.3783735
  79.4567345  51.9407700  45.5774884  80.8611315  51.3756066  45.5657717
  83.2708362  60.8815954  48.2980422  82.5970060  61.1847650  48.9065379
  83.6574184  61.6845034  47.9485879  82.4866818  48.3781085  57.7878091
  81.5689380  48.5996032  57.6299779  82.9026962  48.4527395  56.9289798
  83.2701866  49.7772500  52.9180771  84.0173685  50.2893898  52.6087893
  83.5393456  49.4556553  53.7785165  81.5428516  52.2731041  49.9007726
  80.6339736  51.9890074  49.9980195  81.5723600  52.6930120  49.0411032
  85.7180703  46.8129617  54.8999561  84.9803460  46.3007003  55.2309803
  85.9707477  46.3729998  54.0882837  85.2180723  57.7214127  54.6048711
  85.5103697  58.2819184  53.8861077  85.7279343  58.0142688  55.3601870
  85.8192331  39.5905869  55.4941330  86.1251207  38.7303232  55.2067245
  86.5444935  40.1823489  55.2940324  80.0913410  49.8859662  56.0017521
  80.1462020  48.9333498  55.9259998  79.2804612  50.0419101  56.4858819
  81.2404604  53.8139785  47.2395804  80.8024034  53.0975644  46.7801442
  81.9815045  54.0415900  46.6780896  80.1814348  58.4994478  55.6942164
  80.1390527  58.7255325  54.7650697  81.0977047  58.2657853  55.8427966
  83.6279982  48.9678546  62.5922794  83.9829370  49.1950019  63.4517259
  84.2752113  49.2996923  61.9700049  77.5219845  46.0755077  59.3769135
  78.1619224  45.9343836  58.6792098  76.6897376  45.7889590  59.0007737
  78.2980149  55.3757507  55.4904127  79.0920747  54.8807828  55.2886702
  77.5871841  54.8475371  55.1271833  83.1174993  57.7575603  59.8416495
  83.1712016  58.3266539  60.6094211  82.2489775  57.9277488  59.4770532
  74.6062912  49.5200589  51.5663880  73.6760500  49.4585045  51.7833842
  74.7020384  48.9976542  50.7700521  81.8998959  44.0855100  63.3406607
[truncated: 1,117,814 more chars]
