# Supplementary material for: Exploring Aromatic Cage Flexibility Using Cosolvent Molecular Dynamics Simulations—An In-Silico Case Study of Tudor Domains
Source: J Chem Inf Model. 2024 May 21;64(11):4553–69. doi: 10.1021/acs.jcim.4c00298 (PMC11167732; doi:10.1021/acs.jcim.4c00298)
Supplement: Supplementary file 2 — ci4c00298_si_002.zip [file ci4c00298_si_002.zip › SPIN1/topologies_input-coordinates/03_PRL/z_solv.rst]

43469  0.0000000e+00
  42.3578431  38.5312740  66.3056890  43.0012948  38.1152258  67.0809139
  44.0430689  38.1940780  66.7701289  42.7484272  37.0669344  67.2397914
  42.8278995  38.8630876  68.3977380  42.0357268  39.8019099  68.4671646
  43.5728257  38.4320114  69.4317981  44.0974524  37.5825671  69.2791204
  43.5846651  39.0249131  70.7730648  42.5513035  39.0372983  71.1219896
  44.4029632  38.1346979  71.7379728  43.9065058  37.1675059  71.8287515
  45.3785653  37.9227159  71.2970157  44.6391203  38.7170132  73.1482212
  45.1554039  37.9549356  73.7317775  45.3355852  39.5557063  73.1064322
  43.3463106  39.1430632  73.8735939  42.7780912  39.8673932  73.2917118
  42.6909786  38.2823362  74.0017229  43.6085004  39.7288424  75.1988936
  43.5191086  40.7349164  75.2432371  43.9614528  39.0826247  76.3264291
  44.1718497  37.7571481  76.3614119  44.0541998  37.2087994  75.5227396
  44.4253321  37.2958748  77.2232365  44.1023519  39.7855455  77.4561081
  43.9483182  40.7831541  77.4605673  44.3619292  39.3259422  78.3176790
  44.0790710  40.4793758  70.7579964  43.2696291  41.3866257  70.9536527
  45.3901983  40.6690107  70.5206068  45.9991031  39.8784652  70.3669257
  45.9531041  41.9900724  70.2797687  45.5514710  42.6742933  71.0315456
  47.4930130  41.9963029  70.4448861  47.7413178  41.7983083  71.4884343
  47.9432953  41.1924941  69.8618369  48.0995923  43.3425323  69.9999029
  48.1180766  43.3212932  68.9087708  47.4421490  44.1743466  70.2682221
  49.5282294  43.6427502  70.4596997  49.6682280  43.4281217  71.5194681
  50.2203766  43.0073541  69.9056770  49.8659215  45.0244884  70.0717762
  49.3709063  45.3574260  69.2556227  50.7122671  45.8884828  70.6596891
  51.4480523  45.5538831  71.7307859  51.3786776  44.6251062  72.1177803
  52.0762105  46.2224637  72.1525763  50.8151316  47.1231138  70.1499892
  50.2737372  47.3903286  69.3400389  51.4458937  47.7981119  70.5583246
  45.5110116  42.4808110  68.8962776  45.7524244  41.7925265  67.9028606
  44.9138086  43.6819978  68.8728295  44.7378043  44.1739458  69.7353165
  44.6126901  44.4029537  67.6456725  44.1715108  43.7023656  66.9327972
  43.5830805  45.5193146  67.9332408  42.7200118  45.0879850  68.4435115
  43.9993032  46.2670344  68.6090652  43.0504663  46.1972779  66.6638185
  43.1242456  45.6420614  65.5699528  42.5030607  47.4048872  66.8068426
  42.4527088  47.8438166  67.7138435  42.1404343  47.8908124  66.0000168
  45.9216969  44.9487845  67.0531239  46.4770675  45.9161118  67.5744801
  46.3803062  44.2860962  65.9829179  45.8767213  43.4775715  65.6460988
  47.5637929  44.6666068  65.2204871  48.2165468  45.2731337  65.8483585
  48.3822371  43.4200410  64.7734672  49.2254329  43.7757635  64.1789193
  49.0047047  42.7144058  65.9933451  49.7045899  41.9366669  65.6894656
  49.5571383  43.4178994  66.6152751  48.2426250  42.2480024  66.6176906
  47.5902348  42.4283922  63.8861329  46.8026972  41.9586705  64.4761727
  47.0803911  42.9559879  63.0805771  48.4588071  41.3292948  63.2569421
  47.9730444  40.9140203  62.3734900  49.4322255  41.7093704  62.9475941
  48.6242732  40.5080460  63.9548650  47.2217532  45.5342580  63.9916098
  48.1470249  45.9218868  63.2847963  45.9337001  45.8615237  63.7631685
  45.2103804  45.5340234  64.3882814  45.5041308  46.7728822  62.6979165
  45.9502724  46.4303899  61.7645646  43.9591925  46.7987963  62.5131923
  43.5020560  47.1217849  63.4481947  43.4785197  47.7799077  61.4204091
  42.4080053  47.6803478  61.2435706  43.6542719  48.8205759  61.6925044
  43.9864896  47.5919541  60.4748485  43.4180975  45.3934911  62.2031689
  42.3395176  45.4074925  62.0518800  43.8775314  44.9881591  61.3016522
  43.6170348  44.6937805  63.0152589  45.9969148  48.2034182  62.9830511
  45.7596226  48.7292666  64.0705082  46.6999159  48.7778687  61.9974681
  46.8454138  48.2744572  61.1307448  47.3525736  50.0786264  62.1000268
  47.3235253  50.5556798  61.1287749  46.8190647  50.7393068  62.7845087
  48.8172563  49.9587562  62.5447342  49.5607265  50.9267317  62.3783114
  49.2422391  48.8062024  63.0946536  48.6026123  48.0283123  63.1914554
  50.5959933  48.5973230  63.6074362  50.9159408  49.5132909  64.1105392
  50.6852829  47.4451962  64.6332126  50.3780022  46.4931160  64.2045976
  51.7159884  47.3087585  64.9648523  49.6948600  47.8106597  66.1068249
  50.4183230  48.8641088  66.5032732  51.5784025  48.2991713  62.4711042
  51.2301276  47.6239800  61.5006211  52.8250924  48.7300414  62.6992910
  53.0084363  49.2843146  63.5233275  54.0041519  48.1791684  62.0459192
  53.8132388  48.0839041  60.9789947  55.1958456  49.1187634  62.2991155
  55.2970185  49.3061192  63.3693341  56.1123096  48.6152554  61.9950718
  55.1137246  50.4610421  61.5541235  54.1695784  50.9765152  61.7291224
  55.8741158  51.1014992  62.0034005  55.4119114  50.3438223  60.0469635
  54.8229185  49.5208893  59.6446778  55.0992393  51.2298142  59.4945765
  56.8191353  49.9852322  59.7866849  57.4391679  50.0728239  60.5800394
  57.3384968  49.5448449  58.6277972  56.5895361  49.4280451  57.5247325
  55.6110990  49.6686090  57.5575167  57.0034359  49.1265143  56.6461495
  58.6346881  49.2177497  58.5719785  59.2281430  49.3020269  59.3829863
  59.0325087  48.8948047  57.6943400  54.2917843  46.7923537  62.6339665
  54.2398653  46.6353354  63.8533773  54.5912331  45.8252244  61.7590670
  54.6144313  46.0282979  60.7677330  54.9080455  44.4507628  62.1361334
  55.1285280  44.4114821  63.2012417  53.7418047  43.4672767  61.8113360
  54.0942198  42.4682140  62.0775736  52.5306756  43.7211836  62.7273419
  51.7615306  42.9602462  62.5991379  52.8276522  43.7032181  63.7759482
  52.0732317  44.6912278  62.5297257  53.3274012  43.4052727  60.3163557
  52.7429168  44.2898509  60.0595596  54.1941856  43.4340253  59.6577509
  52.5368850  42.1406875  59.9543522  52.4294342  42.0465561  58.8739451
  53.0362997  41.2408856  60.3139946  51.5370909  42.1593031  60.3860260
  56.1638161  43.9619170  61.4083505  56.4941108  44.4740964  60.3377368
  56.8015732  42.9390886  61.9955447  56.4678997  42.5865813  62.8850274
  57.8292634  42.1388895  61.3463965  57.6958031  42.2560639  60.2752287
  59.2415907  42.6293115  61.7361191  59.9418342  42.2091374  61.0116207
  59.2917408  43.7089925  61.6046699  59.7254759  42.2765360  63.1633999
  59.1096697  42.7917206  63.9008736  59.6254469  41.2091674  63.3601138
  61.1965568  42.6297598  63.3993152  61.8735348  43.1729189  62.5285914
  61.7076595  42.3201832  64.5901852  61.1438033  41.8722345  65.3050231
  62.6718016  42.5325317  64.7986727  57.6093364  40.6555801  61.6639235
  57.0113533  40.3228734  62.6879920  58.1395107  39.7976794  60.7836532
  58.6049895  40.1492129  59.9560768  58.1409749  38.3478199  60.9403572
  58.4604613  38.1197977  61.9590555  56.7207730  37.7725208  60.7251278
  56.7174626  36.7064558  60.9441536  56.0326456  38.2119767  61.4419181
  56.1221960  37.9519151  59.3508163  56.3790598  37.0827014  58.3023366
  56.9850751  36.2714122  58.3289867  55.6753686  37.5106776  57.2530759
  55.6856343  37.0248731  56.2885353  54.9570684  38.5942176  57.5192374
  55.2344790  38.8795766  58.8567042  54.7767843  39.7204659  59.3559675
  59.1574373  37.7169066  59.9847906  59.4811548  38.2940418  58.9472296
  59.5774003  36.4942869  60.3313123  59.2295959  36.0844900  61.1900670
  60.2990711  35.5961413  59.4428931  61.0815888  36.1269561  58.8978916
  60.7794800  34.8253038  60.0450575  59.2941584  34.9343641  58.4893783
  58.1566781  34.6512247  58.8694726  59.7447625  34.6751466  57.2574777
  60.6735379  34.9825347  56.9975010  58.9959910  34.0059704  56.2045548
  58.0611304  33.6099059  56.5939319  58.6298310  35.0108443  55.1023823
  58.0050401  35.7995104  55.5242595  59.5241462  35.5087189  54.7323130
  57.8952835  34.4200510  53.9374604  58.4563424  33.9945154  52.7822801
  59.5085490  34.0709914  52.5486531  57.4816610  33.4602084  51.9672082
  57.6789084  33.0731193  51.0518217  56.2429694  33.4824838  52.5726047
  54.9690384  33.0527744  52.1706175  54.8317168  32.5982810  51.2012195
  53.8807018  33.2188617  53.0462038  52.8931044  32.8967353  52.7499002
  54.0816015  33.7957023  54.3144279  53.2446704  33.9140730  54.9873682
  55.3673005  34.2174120  54.7099717  55.5056310  34.6551272  55.6877646
  56.4798611  34.0807320  53.8452211  59.8387580  32.8482020  55.6650178
  60.9348150  33.0885847  55.1593012  59.2928043  31.6283047  55.7649680
  58.3765926  31.5267029  56.1834979  59.9443929  30.3874501  55.3596567
  60.7912320  30.6058364  54.7054388  60.4811978  29.6931779  56.6302866
  61.2566099  30.3249510  57.0600455  59.6855559  29.6419198  57.3756857
  61.0375911  28.2723818  56.4272323  60.2410843  27.6028476  56.1014307
  61.7754860  28.2852660  55.6264913  61.6543559  27.7088316  57.7200920
  62.5361915  28.2936330  57.9850549  60.9517170  27.8543607  58.5421935
  62.0201269  26.2159233  57.6501390  62.3234340  25.8672944  58.6372422
  61.1496234  25.6267632  57.3606896  63.1247240  25.9454660  56.7146903
  63.3244087  24.9559035  56.7010526  62.8579415  26.2476717  55.7870585
  63.9483192  26.4538543  57.0010561  58.9507627  29.5193141  54.5802101
  57.8677864  29.2417478  55.0923508  59.3645441  29.0741947  53.3842892
  60.2723890  29.3437512  53.0346595  58.6116151  28.1444501  52.5423659
  57.6759939  27.8579225  53.0274669  58.2530779  28.8053291  51.1958445
  59.1617592  29.0929968  50.6622982  57.7467706  28.0763051  50.5601103
  57.3589839  30.0434948  51.3704831  56.5436347  29.8036409  52.0486495
  57.9246436  30.8365173  51.8588555  56.7835552  30.5582599  50.0479361
  55.6660482  30.1156228  49.7003034  57.4551054  31.4089737  49.4236320
  59.4479287  26.8793669  52.3396937  60.5510902  26.9597637  51.7950920
  58.8991738  25.7357074  52.7874671  57.9911145  25.7704646  53.2272754
  59.5349765  24.4194352  52.7126583  58.8327775  23.6635707  53.0673140
  59.7720985  24.1808118  51.6749078  60.7939468  24.3793288  53.5886732
  60.7679249  24.8100210  54.7421619  61.8905565  23.8579722  53.0171844
  61.8308894  23.5081886  52.0720277  63.2262756  23.8158131  53.6265078
  63.1138942  23.7980310  54.7119239  63.9422180  22.5095030  53.2011674
  64.0150588  22.4545924  52.1142309  64.9652967  22.5049629  53.5792273
  63.2916911  21.2275929  53.7390033  62.4850803  21.2584649  54.6668998
  63.6611214  20.0818837  53.1648990  64.3340352  20.0768717  52.4117206
  63.2684421  19.2091140  53.4850476  64.0750701  25.0599204  53.2829240
  65.2572292  25.0777034  53.6248988  63.4724411  26.0838289  52.6480448
  62.4910881  26.0029829  52.4186798  64.1263638  27.3290186  52.2417729
  64.9978683  27.0845811  51.6326751  63.4351012  27.8904669  51.6128700
  64.5415845  28.2068300  53.4424023  64.1387721  27.9413299  54.5759087
  65.3470993  29.2654169  53.2029244  65.8492383  29.6587453  51.8835358
  65.0717620  29.6832777  51.1203256  66.6144760  28.9458096  51.5738620
  66.4644691  31.0385811  52.0883632  65.6971552  31.8043415  51.9627035
  67.2742479  31.2589571  51.3925451  66.9068396  30.9983072  53.5425751
  67.0574559  31.9965190  53.9561859  67.8567935  30.4679925  53.6222681
  65.8108163  30.1891068  54.2545159  66.2404840  29.6314820  55.0884273
  64.6930402  31.1041644  54.7883556  63.6930840  31.3248347  54.1022469
  64.9057849  31.6333626  56.0038930  65.7525812  31.4160490  56.5091572
  64.0244195  32.6253737  56.6141667  62.9944648  32.3946709  56.3514129
  64.1240953  32.6243751  58.1666117  65.1484337  32.8729167  58.4512798
  63.1939087  33.6644546  58.8270046  63.2237295  33.5854002  59.9139117
  63.4672797  34.6901114  58.5783895  62.1616114  33.5077337  58.5140593
  63.8256558  31.2366023  58.7640843  63.9518637  31.2434240  59.8465380
  62.8016972  30.9281691  58.5594342  64.4919515  30.4695549  58.3700636
  64.4030330  34.0298927  56.0979448  65.5311717  34.4710380  56.3206505
  63.4473712  34.7014612  55.4391820  62.5460884  34.2644895  55.2938066
  63.5633143  36.0951222  55.0054848  64.6008791  36.4299381  55.0563435
  63.0649995  36.2798957  53.5447062  63.1178103  37.3398007  53.2918164
  63.9200270  35.5137503  52.5270666  63.5815543  35.7006787  51.5070191
  64.9648916  35.8173426  52.5871882  63.8801655  34.4357499  52.6960167
  61.7170130  35.8866950  53.3619287  61.6583975  34.9347372  53.4764036
  62.7154544  36.9739998  55.9440544  61.5880317  36.6067790  56.2724654
  63.2828852  38.1106002  56.3793979  64.2101152  38.3648829  56.0717197
  62.6225939  39.0457230  57.2908658  61.9974279  38.4806723  57.9851065
  63.6799472  39.7887525  58.1312610  64.3186908  39.0547537  58.6251895
  64.3357867  40.3623571  57.4734203  63.0688016  40.7154222  59.2059932
  62.4157355  41.4611140  58.7524026  62.4461776  40.1357729  59.8888578
  64.1442245  41.4727981  59.9836695  64.9098882  42.2394267  59.4034715
  64.1907623  41.2842325  61.3031854  63.5341819  40.6668622  61.7576225
  64.8792668  41.7696034  61.8584131  61.7425523  40.0180369  56.4946011
  62.2654928  40.8093562  55.7089357  60.4266941  39.9344933  56.7254142
  60.0801720  39.2618223  57.3982426  59.4234903  40.8091335  56.1271796
  59.8207290  41.3203124  55.2471190  58.2017143  39.9729842  55.6902987
  57.8365033  39.3820990  56.5313318  57.3869198  40.6478451  55.4259565
  58.3696205  39.0493929  54.5117859  59.5324815  38.5647269  54.0154340
  60.5181904  38.7801445  54.3917293  59.2800365  37.7519047  52.9354963
  60.0197846  37.2755443  52.4354718  57.9328634  37.6521667  52.6779058
  57.1881972  36.9604024  51.7089469  57.6869030  36.3598189  50.9623352
  55.7852514  37.0359630  51.7383683  55.2008785  36.4939535  51.0100202
  55.1467980  37.8139755  52.7236838  54.0699174  37.8761798  52.7413109
  55.9061705  38.5150938  53.6818157  55.4019039  39.1051376  54.4304253
  57.3191173  38.4551765  53.6881750  59.0178011  41.8643053  57.1578112
  58.8095599  41.5128965  58.3166108  58.9021508  43.1210031  56.7073930
  59.0897969  43.3158428  55.7339227  58.4188502  44.2608365  57.4871304
  58.0301660  43.9195000  58.4450970  59.5646747  45.2621886  57.7307307
  60.0538072  45.5135740  56.7885423  59.1409711  46.1931097  58.1098362
  60.5987492  44.7804549  58.7557832  60.0898810  44.5518602  59.6891918
  61.0565572  43.8488617  58.4190031  61.6903183  45.8265693  59.0154359
  62.2574061  45.9812083  58.0951815  61.2238241  46.7833940  59.2544310
  62.6359842  45.4088642  60.1512055  62.0773875  45.3097280  61.0810694
  63.0832743  44.4383253  59.9360667  63.7135042  46.3909033  60.3610790
  63.3153752  47.2890756  60.5950658  64.3069812  46.0784343  61.1153025
  64.2614499  46.4736549  59.5168428  57.2897375  44.9362627  56.7073062
  57.4221207  45.1036896  55.4949791  56.2085254  45.3135452  57.4019841
  56.1627069  45.1645343  58.4028345  55.0454980  45.9049750  56.7523459
  55.3532603  46.6282293  55.9937269  54.4690248  45.1169823  56.2659149
  54.1477572  46.6125545  57.7615826  54.4073291  46.6143215  58.9638298
  53.0757220  47.2117922  57.2287066  52.9387013  47.1619188  56.2258936
  52.0070355  47.8694052  57.9725570  52.2347525  47.9175406  59.0379494
  51.7506203  49.3016079  57.4320429  51.5217101  49.2494080  56.3664134
  50.6119163  50.0656977  58.1327860  50.5592052  51.0944594  57.7807789
  49.6370074  49.6170055  57.9388840  50.7570045  50.0896756  59.2141442
  52.9367798  50.0619182  57.5389026  53.5657284  49.7008936  56.9099783
  50.7146719  47.0764994  57.7485127  50.3229352  46.8902387  56.5950868
  50.0633928  46.6457113  58.8410909  50.4273961  46.8397023  59.7654117
  48.7581638  45.9885467  58.7757691  48.7700174  45.2535459  57.9670767
  48.3878228  45.2531274  60.0873418  48.3271536  46.0033653  60.8720784
  47.0244530  44.5308585  60.0177694  46.8070470  44.0148446  60.9529193
  46.1930736  45.2088919  59.8331133  47.0185926  43.7868412  59.2208209
  49.4705362  44.2439515  60.5039826  49.1943507  43.7267365  61.4223536
  49.6229815  43.4907995  59.7290765  50.4246338  44.7351153  60.6903313
  47.6842706  47.0545695  58.4958639  47.5012180  47.9722503  59.2952335
  47.0263168  46.9129900  57.3427022  47.2213891  46.1107401  56.7562698
  46.0089742  47.8290782  56.8431799  46.2917485  48.8544953  57.0869433
  45.8962271  47.6723601  55.3102688  45.4473438  46.7027576  55.0933108
  45.1944650  48.4143927  54.9240675  47.2181408  47.7771114  54.5209912
  47.8969680  47.0136376  54.9009260  46.9749662  47.4143644  53.0472562
  47.8639799  46.9796607  52.5918242  46.1720276  46.6854301  52.9327560
  46.6833261  48.2892483  52.4697840  47.9185073  49.1414149  54.6901442
  48.1215195  49.6191572  53.7327659  47.3279648  49.8420366  55.2764332
  48.8761324  49.0218118  55.1979822  44.6377730  47.5423462  57.4657400
  43.8646963  48.4776724  57.6634674  44.3438393  46.2520854  57.7017487
  45.0407369  45.5380206  57.5402584  42.9887076  45.7755423  57.9418293
  42.5349086  46.4184796  58.6980086  42.1748001  45.8323770  56.6184876
  42.3002848  46.8034490  56.1392989  42.6062747  45.1227408  55.9117945
  40.6656736  45.5895266  56.7232822  40.0503534  46.0239306  57.7211695
  40.1309943  45.0648465  55.7261568  43.0243248  44.3392274  58.4957726
  43.9742349  43.5980462  58.2427762  41.9393633  43.9799732  59.1951009
  41.2069277  44.6670738  59.3186442  41.5688203  42.6274604  59.5932074
  42.2681570  41.8959850  59.1865010  41.5907496  42.5452675  61.1320890
  42.5881268  42.8205658  61.4733536  40.9141930  43.2952435  61.5456361
  41.2377875  41.1627500  61.7156454  40.2245916  40.8761601  61.4324520
  41.9071947  40.4084231  61.2987881  41.3361544  41.1248111  63.2457589
  41.4988046  42.1499419  63.9049355  41.2346959  39.9308042  63.8280241
  41.1433446  39.0953868  63.2609414  41.2742900  39.8514719  64.8325576
  40.1730729  42.3896944  59.0023381  39.2295012  43.0764923  59.3965092
  40.0850941  41.4651200  58.0318826  40.9050756  40.9229522  57.7964142
  38.8963205  41.2029066  57.2149288  38.6820976  42.1184720  56.6681256
  39.2265423  40.1077256  56.1575962  39.6595279  39.2485000  56.6705218
  38.0058791  39.5924561  55.3684385  38.3133442  38.8958313  54.5904410
  37.3070711  39.0508936  56.0011394  37.4650292  40.4129279  54.8944159
  40.2930185  40.6171076  55.1667256  40.5064282  39.8822118  54.3920350
  39.9654792  41.5292943  54.6660957  41.2371273  40.8357095  55.6682619
  37.6973369  40.7376039  58.0875419  37.8420359  39.7322416  58.7774672
  36.5552977  41.4700613  58.0821021  36.3557253  42.7544683  57.4061395
  36.1492007  42.5693891  56.3505097  37.2070451  43.4315681  57.4824631
  35.1515207  43.3809993  58.0953385  34.6135928  44.0893636  57.4659957
  35.4832551  43.9087126  58.9905709  34.3233551  42.1779989  58.5034720
  33.7240487  41.8513186  57.6512274  33.6379162  42.4071541  59.3195868
  35.3629740  41.1111876  58.8850268  35.6412964  41.2449259  59.9322191
  34.7963334  39.6886599  58.6993409  34.4086160  39.0722309  59.6908365
  34.7722520  39.1938923  57.4497793  35.1065691  39.7592124  56.6836995
  34.2461799  37.8699720  57.0903615  33.3945737  37.6536146  57.7380099
  33.7348819  37.8460961  55.6234293  33.3154084  36.8564686  55.4372456
  32.5709973  38.8335499  55.4393597  32.1631284  38.7730271  54.4343478
  31.7586121  38.6215448  56.1355444  32.8859507  39.8650811  55.5977291
  34.8182297  38.0666304  54.5477034  34.3884152  37.9700221  53.5505162
  35.2534957  39.0627122  54.6196945  35.6256647  37.3384738  54.6155249
  35.2500783  36.7118607  57.2977861  34.8671094  35.5532942  57.1288376
  36.4929005  37.0318000  57.6882947  36.7293610  38.0055649  57.8274822
  37.5364980  36.0735352  58.0364009  37.0928191  35.2420045  58.5853012
  38.1849136  35.5097260  56.7452935  37.3980444  35.1259285  56.1037568
  38.6615221  36.3089364  56.1756075  39.1837553  34.3567266  56.9200638
  39.9639240  34.0981076  56.0099748  39.1729076  33.6432722  58.0492521
  38.4971570  33.8258498  58.7757585  39.8214779  32.8745435  58.1485842
  38.5382930  36.7834944  58.9641324  39.5610876  37.2537461  58.4716008
  38.2298198  36.8923062  60.2791895  36.9753207  36.4754103  60.9092974
  37.0535820  35.4231969  61.1846807  36.0936416  36.6001585  60.2811152
  36.8640776  37.3543588  62.1461566  36.2259573  36.9305217  62.9226342
  36.4525469  38.3247466  61.8634236  38.3111723  37.5246461  62.5725264
  38.6149913  36.6587342  63.1626548  38.4559606  38.4112291  63.1913737
  39.1006511  37.5869676  61.2552169  39.1690626  38.6287679  60.9347265
  40.5325540  37.0409621  61.4263422  41.3641818  37.7398195  62.0005743
  40.8123936  35.8303752  60.9138042  40.0842212  35.3107563  60.4493925
  42.1604078  35.2638567  60.8423376  42.6456975  35.3781257  61.8143136
  42.0568469  33.7652327  60.5120541  41.5037900  33.5966769  59.5886224
  43.0473399  33.3323787  60.3703425  41.4263460  33.0906782  61.5792700
  40.5560040  33.4757681  61.7073309  43.0325831  35.9741529  59.7934531
  44.2303907  36.1201248  60.0228592  42.4060352  36.3963324  58.6830752
  41.4033835  36.2790265  58.6165169  43.0185611  37.0574056  57.5367571
  43.9925808  36.5988204  57.3581060  42.1154484  36.7839090  56.3106914
  42.0502828  35.7048971  56.1646373  41.1032144  37.1145393  56.5343337
  42.5282111  37.4341324  54.9765785  42.5717917  38.5152456  55.1066743
  43.9103702  36.9599527  54.5042556  43.9275216  36.7550950  53.4337977
  44.6477938  37.7366364  54.6993088  44.2400508  36.0562416  55.0175178
  41.4518594  37.1707969  53.9125436  41.6819331  37.6785516  52.9750883
  41.3544173  36.1044005  53.7126742  40.4743129  37.5220061  54.2456906
  43.2178391  38.5578176  57.7975278  42.2762925  39.2458834  58.1935131
  44.4421634  39.0241886  57.5170993  45.1559932  38.3823139  57.1969588
  44.8464533  40.4261417  57.5693202  44.0083587  41.0556809  57.8659209
  46.0036984  40.5957321  58.5721905  46.8445112  39.9632808  58.2823076
  46.3776493  41.6202434  58.5329061  45.6493546  40.2883470  60.0110417
  45.8065053  38.9779873  60.5061042  46.1739119  38.1930093  59.8612973
  45.4721398  38.6846663  61.8395132  45.5815993  37.6743168  62.2018453
  44.9934354  39.7020185  62.6881437  44.6792437  39.4155589  63.9837645
  44.3271759  40.1725275  64.4579427  44.8402952  41.0137416  62.1959196
  44.4708517  41.7976440  62.8398937  45.1636955  41.3054612  60.8565776
  45.0332010  42.3105992  60.4827840  45.3316976  40.8559306  56.1865344
  45.9940113  40.0680228  55.5122282  45.0510397  42.1168337  55.8280772
  44.5252916  42.7076845  56.4600940  45.6430512  42.7842462  54.6721170
  45.9783073  42.0447853  53.9487064  44.6076916  43.6972144  53.9793627
  44.3626796  44.5329661  54.6350602  45.0747808  44.1415919  53.0999849
  43.2972150  42.9964863  53.5485088  42.7717346  42.7040110  54.4585653
  42.3664421  43.9806030  52.8094458  41.3681628  43.9722060  53.2494877
  42.7314128  45.0068631  52.8655045  42.2584633  43.7408972  51.7514403
  43.5348806  41.7104489  52.7322908  42.7732665  41.5653660  51.9668367
  44.5024032  41.7172956  52.2289984  43.5053967  40.8309437  53.3771127
  46.8501357  43.5904030  55.1656513  46.7042793  44.3527899  56.1202247
  48.0147105  43.3900278  54.5320921  48.0620958  42.7261383  53.7679832
  49.2782461  44.0125280  54.9206383  49.0993536  44.8137718  55.6368867
  50.2888829  42.9905617  55.5396756  50.6323922  42.3274223  54.7443420
  51.5452730  43.6905009  56.1086274  52.2319140  42.9715115  56.5512765
  52.1113574  44.2265180  55.3490458  51.2789418  44.3929451  56.8961716
  49.6671704  42.1002131  56.6431637  50.3984193  41.9173896  57.4296969
  48.8420340  42.6111496  57.1404794  49.2210149  40.7248530  56.1307156
  48.7541005  40.1420625  56.9230774  48.5037301  40.8119005  55.3172574
  50.0684220  40.1503975  55.7582132  49.9412545  44.6147178  53.6692713
  50.0087977  43.9552812  52.6303992  50.4581431  45.8440403  53.8239333
  50.3592983  46.3093351  54.7170310  51.3464982  46.4965546  52.8701302
  51.2400007  46.0317962  51.8878289  50.9587513  47.9859596  52.7438213
  49.9363695  48.0505025  52.3754141  50.9416039  48.4444865  53.7340051
  51.8735659  48.8307942  51.8311254  51.4848422  49.8475669  51.8025032
  52.8644684  48.9156488  52.2768853  51.9816333  48.2918599  50.3910513
  52.4710772  47.3166792  50.3933764  50.9798792  48.1114452  50.0015899
  52.7375526  49.2255010  49.4305049  52.6336652  48.8589781  48.4086060
  52.3008004  50.2239393  49.4517737  54.1768900  49.3083551  49.7414310
  54.5779296  48.3813451  49.6792403  54.6322123  49.9140865  49.0738585
  54.3064562  49.6695395  50.6750061  52.7870497  46.3124460  53.3607628
  53.2061086  47.0194169  54.2779759  53.5072013  45.3612260  52.7487053
  53.0926801  44.8077022  52.0124326  54.9167341  45.1088866  53.0383244
  55.0810093  45.2331236  54.1053656  55.2767470  43.6576861  52.6788627
  55.0114594  43.4673050  51.6429256  56.3556609  43.5099613  52.7462949
  54.6294118  42.6242364  53.5807855  53.5117121  41.8877311  53.1388846
  53.1158998  42.0401924  52.1462995  52.8955317  40.9635004  54.0024593
  52.0323616  40.4051916  53.6744430  53.3861578  40.7784599  55.3082966
  52.7581304  39.9077475  56.1449373  53.2820198  39.6998378  56.9247132
  54.5160563  41.4961354  55.7458813  54.9022526  41.3545175  56.7443785
  55.1379379  42.4120611  54.8778880  56.0022877  42.9580891  55.2164774
  55.8334256  46.0925817  52.3042994  55.5174659  46.5415316  51.2005745
  56.9823173  46.3601398  52.9393469  57.1470347  45.9488706  53.8504297
  58.1099605  47.1065888  52.3847925  57.7204126  48.0522369  52.0022062
  59.2041704  47.4242791  53.4394121  59.6707331  46.4914868  53.7623205
  59.9873811  48.0276999  52.9790444  58.7438210  48.1609080  54.7101367
  57.6499056  48.7685387  54.7001812  59.5551559  48.1960809  55.6628169
  58.7208383  46.3188008  51.2166053  59.0448401  45.1417519  51.3787776
  58.8402539  46.9876654  50.0607758  58.5454833  47.9526470  50.0169379
  59.3866942  46.4139595  48.8325418  59.8181362  47.2229093  48.2430784
  60.2015963  45.7227980  49.0552394  58.3307854  45.6929343  47.9746046
  58.6576581  45.3422350  46.8416817  57.0923955  45.4848309  48.4661657
  56.8676179  45.7889136  49.4035983  55.9869338  44.9138632  47.6893103
  56.3362862  44.5087873  46.7385189  55.2811598  43.7748734  48.4634396
  54.8448951  44.1701661  49.3824890  54.4376845  43.4214746  47.8682566
  56.0915911  42.5403284  48.8333121  55.5445346  41.6217087  49.7547090
  54.5815867  41.8090863  50.2036966  56.2374330  40.4687882  50.0929042
  55.8182153  39.7850658  50.8149182  57.4594389  40.1890776  49.4969825
  57.9938531  39.2889981  49.7653837  57.9853581  41.0491895  48.5419545
  58.9254900  40.8127802  48.0656114  57.3060363  42.2081874  48.1915223
  57.7318813  42.8481623  47.4353581  54.9755646  46.0219147  47.3907145
  54.4070854  46.5880748  48.3236074  54.7407525  46.2834747  46.0964087
  55.2696577  45.8039928  45.3824834  53.7106249  47.2151846  45.6211868
  53.7574840  48.1094130  46.2475460  53.9369771  47.6602319  44.1578961
  53.7839492  46.8096174  43.4911388  53.1898314  48.4113123  43.8998177
  55.3161886  48.2735647  43.8515603  55.9161771  48.8879797  44.7615746
  55.6841159  48.2461335  42.6557945  52.2907572  46.6492702  45.7832224
  51.3594465  47.4309445  45.9612497  52.1587928  45.3141926  45.7446217
  52.9784411  44.7441150  45.6012399  50.9039426  44.5946327  45.9428275
  50.1033146  45.1582819  45.4680945  50.9487045  43.2044284  45.2934790
  51.7937288  42.6204900  45.6606233  50.0404772  42.6497379  45.5308216
  51.0680561  43.3776441  43.4908294  51.0101109  42.0747260  43.2032589
  50.5793164  44.4493069  47.4358879  51.4841188  44.2191257  48.2409265
  49.2784199  44.5283684  47.7562933  48.6000076  44.7116963  47.0283863
  48.7309926  44.2128263  49.0751813  49.4051431  44.5995158  49.8421776
  47.3275847  44.8516948  49.2775335  46.6914990  44.5404329  48.4473016
  46.6119428  44.4269394  50.5821613  45.6971031  44.9996164  50.7340766
  46.3209068  43.3760752  50.5715592  47.2479367  44.5889860  51.4528379
  47.4171291  46.3844505  49.2198227  46.4408461  46.8458311  49.3703836
  48.0878869  46.7650009  49.9910382  47.7881160  46.7294252  48.2548153
  48.6047729  42.6861337  49.2219604  48.1003150  42.0193710  48.3152020
  49.0761719  42.1782160  50.3686668  49.4546912  42.8005934  51.0716522
  49.0882340  40.7591828  50.7069704  48.9172461  40.1598796  49.8124169
  50.4718654  40.3883463  51.2813992  50.8770427  41.2169670  51.8617508
  50.3625931  39.5640418  51.9888365  51.4904783  39.9332255  50.2496329
  51.7787451  40.7300620  49.1207011  51.3032992  41.6882970  48.9883649
  52.6841932  40.2781937  48.1429825  52.8907194  40.8900238  47.2775885
  53.3235309  39.0344785  48.2995997  54.1979138  38.5949713  47.3506762
  54.6172660  37.7630711  47.5819114  53.0605753  38.2471761  49.4371595
  53.5452581  37.2899079  49.5612650  52.1429408  38.6920139  50.4069369
  51.9359650  38.0674795  51.2646238  47.9969969  40.4568028  51.7323966
  47.9350694  41.1240686  52.7606307  47.2131983  39.4090521  51.4533371
  47.3450983  38.9275830  50.5699217  46.3164947  38.7666014  52.3989533
  45.9571963  39.4587648  53.1557991  45.4418885  38.3971407  51.8646298
  47.0782840  37.5746198  52.9840985  47.4096018  36.6453408  52.2489154
  47.3198743  37.5878939  54.3031071  47.0147672  38.3785331  54.8578767
  47.9293370  36.4849896  55.0473022  47.8453569  35.5547614  54.4825794
  49.4176755  36.7883857  55.3461809  49.4942102  37.8006619  55.7439136
  49.7742262  36.1315839  56.1436118  50.3753010  36.6319320  54.1450999
  50.0202184  37.2735879  53.3384252  51.7940664  37.1184484  54.5061118
  52.5629098  36.3690222  54.3187877  52.0546932  38.0008177  53.9226232
  51.8797309  37.3906804  55.5574754  50.3937596  35.1856919  53.6144363
  51.3495925  34.9144154  53.1675340  50.1865801  34.4656625  54.4062471
  49.6354511  35.0463447  52.8478983  47.1711904  36.2827411  56.3618330
  46.8227731  37.2610975  57.0250299  47.0029718  35.0059380  56.7424503
  47.3250945  34.2580721  56.1448564  46.5343086  34.6023352  58.0652747
  45.8702317  35.3693235  58.4491429  45.7448205  33.2772662  57.9841728
  46.3879952  32.4881632  57.5911374  45.4760941  32.9773764  58.9986486
  44.4643139  33.3552525  57.1239152  43.8622530  34.2003899  57.4544943
  44.7287995  33.5567013  56.0848552  43.5706310  32.1027898  57.1618501
  43.9315598  31.1094305  57.8357259  42.5061641  32.1655990  56.5120077
  47.7358391  34.5053553  59.0159426  48.1825866  33.4002679  59.3132630
  48.2611375  35.6729504  59.4314571  47.8174229  36.5275810  59.1271958
  49.5290650  35.8520740  60.1525268  50.3234521  35.6063213  59.4479818
  49.6746273  37.3307306  60.5799658  48.8264184  37.5923725  61.2155272
  50.5586605  37.4405042  61.2080852  49.7782988  38.3600290  59.4317959
  48.9668121  38.1831115  58.7249702  49.5863510  39.7863231  59.9754852
  50.0245011  40.5392998  59.3206382  48.5295257  40.0276390  60.0693409
  50.0375110  39.9051215  60.9614485  51.1078099  38.2357912  58.6579224
  51.6813598  39.1624774  58.6626320  51.7596796  37.4697155  59.0747290
  50.9262694  37.9738371  57.6176560  49.7278837  34.9432379  61.3826509
  50.8396012  34.4616156  61.5933500  48.6550435  34.7240063  62.1596563
  47.7725919  35.1464184  61.9113499  48.6814122  33.9377533  63.3962937
  49.6026082  34.1747680  63.9336903  47.4815493  34.3316092  64.2901105
  46.5442316  34.0700407  63.7950364  47.5077470  33.7551616  65.2166000
  47.4619772  35.8152985  64.6778849  48.4505019  36.3488781  65.1742927
  46.3273498  36.4843738  64.4648307  45.5225043  36.0233277  64.0654685
  46.2657357  37.4656289  64.6978072  48.6711018  32.4169426  63.1499513
  49.2860834  31.6923501  63.9311704  47.9625455  31.9598176  62.1018250
  47.5192411  32.6180352  61.4763150  47.7163939  30.5396901  61.8267971
  47.8159377  29.9669742  62.7503827  46.2740119  30.3668298  61.3153851
  46.0973836  31.0068148  60.4490257  46.1428553  29.3428422  60.9631089
  45.2159326  30.6284588  62.3957963  45.4411286  30.0251376  63.2749205
  45.2595145  31.6701853  62.7160255  43.8009113  30.3043828  61.9010940
  43.5468774  30.9802803  61.0828144  43.7882315  29.2973777  61.4796596
  42.7557058  30.4146105  63.0194773  43.0025387  29.7333820  63.8346382
  42.7455287  31.4227475  63.4353188  41.4074237  30.0845438  62.5277726
  41.4044346  29.1497349  62.1442830  40.7439953  30.1432611  63.2868484
  41.1536728  30.7479840  61.8077313  48.6908994  29.9260080  60.8123178
  48.9494081  28.7254138  60.8937294  49.1832927  30.7384203  59.8652122
  48.9182529  31.7147336  59.8612951  50.0575267  30.3166625  58.7772709
  49.6583578  29.3820480  58.3767364  50.0279993  31.3715888  57.6408169
  48.9889068  31.6502617  57.4605668  50.5057569  32.2910851  57.9851352
  50.6380666  30.9799737  56.2859555  51.3370364  29.9466141  56.1931643
  50.4273667  31.7708075  55.3417323  51.4669208  30.0581333  59.3381586
  52.0962225  30.9901948  59.8347054  51.9212931  28.7950646  59.2517567
  51.3434959  28.0875662  58.8218935  53.2095346  28.3385217  59.7847589
  53.2822693  28.7226601  60.8048689  53.2119766  26.7974239  59.8768051
  54.0621934  26.4916693  60.4891184  52.3266414  26.4857352  60.4347020
  53.2646978  26.0437878  58.5239891  52.3942271  26.3092283  57.9244258
  54.1377374  26.3649646  57.9538941  53.3181649  24.5095635  58.6336475
  53.0608364  23.9650625  59.7308365  53.6231145  23.8907022  57.5896884
  54.4358258  28.8789502  59.0220840  55.5332774  28.8346314  59.5769838
  54.2353248  29.4043733  57.7977642  53.3034863  29.4039892  57.4034259
  55.2555156  30.1392863  57.0454526  56.1483281  29.5148961  57.0093887
  54.7848906  30.4060979  55.5995067  53.9000319  31.0417754  55.6171497
  55.5529224  30.9789325  55.0776891  54.5052181  29.1278034  54.7826663
  55.3545934  28.4456955  54.7736925  53.7137508  28.5877168  55.3038994
  54.0236967  29.4009906  53.3455306  54.6023389  30.2356559  52.9535637
  54.2082563  28.5550349  52.6839698  52.6412467  29.9024363  53.2886980
  52.1979806  30.0430853  54.1923341  51.9163633  30.1810736  52.1899723
  52.4014533  30.0105404  50.9513024  53.3568202  29.7034410  50.8171388
  51.8369883  30.2144742  50.1402245  50.6708825  30.6466320  52.3415636
  50.3183371  30.8330219  53.2740187  50.0888702  30.8442975  51.5406740
  55.6430537  31.4585199  57.7353206  56.8129263  31.8306448  57.6785564
  54.6742749  32.1016119  58.4108659  53.7442570  31.7056657  58.4364648
  54.8853563  33.2640412  59.2689433  55.6470264  33.9035928  58.8205994
  53.5816402  34.0993786  59.4227936  52.7920102  33.4522695  59.8040024
  53.7030114  35.2701991  60.4197979  52.8111207  35.8941632  60.4121357
  53.8314182  34.9249393  61.4448951  54.5482650  35.9061218  60.1739326
  53.0954863  34.6180881  58.0557106  52.1954693  35.2240824  58.1523607
  53.8547034  35.2324033  57.5715182  52.8508796  33.7964780  57.3821660
  55.3600040  32.7856494  60.6565225  54.6623650  32.0079316  61.3079923
  56.5457939  33.2588638  61.0642090  57.0534269  33.9031357  60.4722619
  57.2121745  32.8947602  62.3155322  56.4895470  32.4416850  62.9978681
  58.3108940  31.8525121  62.0081619  58.7130864  31.4530295  62.9391618
  57.8930864  31.0056878  61.4617971  59.3867579  32.3960115  61.2624338
  59.0653436  32.6040363  60.3811305  57.7632856  34.1542989  62.9946108
  58.1471634  35.0921039  62.2998385  57.8012632  34.1517706  64.3397373
  57.4746547  33.3366185  64.8369053  58.2853001  35.2568978  65.1817612
  58.0273260  34.9988357  66.2095721  59.8230720  35.3547496  65.0945118
  60.2106725  36.1000208  65.7918716  60.2891784  34.4022819  65.3478955
  60.1594474  35.6316595  64.0955450  57.5816701  36.5951455  64.8754039
  58.2466414  37.6030231  64.6309186  56.2372769  36.5511287  64.8464145
  55.7711687  35.6783763  65.0423648  55.3650078  37.6933250  64.5825505
  55.7296698  38.1834111  63.6797336  53.9329705  37.1770098  64.3056865
  53.9686306  36.4250602  63.5158883  53.5769028  36.6508452  65.1932560
  52.8951245  38.2584750  63.9212819  52.9021381  39.0478078  64.6736977
  53.2116968  38.9170041  62.5619617  52.3155356  39.1111893  61.9719734
  53.7177063  39.8734164  62.7006662  53.8542375  38.2862437  61.9503829
  51.4749874  37.6645872  63.9400087  50.7635790  38.2773148  63.3853997
  51.4514381  36.6598825  63.5169735  51.1002591  37.5981426  64.9614786
  55.4343176  38.6918937  65.7492337  55.0266978  38.3593764  66.8621831
  55.9807409  39.8790865  65.4610518  56.3002333  40.0595543  64.5174645
  56.2252599  40.9506617  66.4219176  55.7465979  40.7365878  67.3803607
  57.7456562  41.1098098  66.6281743  58.2178200  41.2665349  65.6564312
  57.9402487  42.0145927  67.2073692  58.4152993  39.9079798  67.3313326
  57.9980777  39.8032351  68.3332980  58.1725557  38.9850360  66.8081077
  59.9466997  39.9876758  67.4523997  60.5358847  41.0310119  67.0869346
  60.5176315  38.9782776  67.9179428  55.6534735  42.2573665  65.8746738
  55.7288018  42.4903512  64.6691956  55.1585796  43.1116628  66.7825719
  55.1400463  42.8532641  67.7583058  54.8611538  44.5073984  66.4830978
  54.5500738  44.5886486  65.4412847  53.7012109  45.0724339  67.3499713
  53.6144843  46.1364156  67.1221153  52.3510663  44.4534126  66.9454318
  51.5308650  44.8913191  67.5141846  52.1379711  44.6289461  65.8904036
  52.3373114  43.3772867  67.1153485  53.9119051  44.9733287  68.8740612
  53.0257792  45.3138908  69.4019848  54.1057749  43.9485132  69.1903104
  54.7367322  45.5950658  69.2187411  56.1305278  45.3551050  66.6889941
  56.7816145  45.2640885  67.7307067  56.4538848  46.1603258  65.6699231
  55.8456464  46.1855266  64.8617449  57.5086922  47.1712280  65.6975658
  58.3416892  46.7896389  66.2878426  57.9603063  47.4323654  64.2414336
  57.0701319  47.6501791  63.6591169  58.5720312  48.3298588  64.1748728
  58.7151323  46.2750311  63.5550218  58.0863202  45.3839994  63.5925952
  58.9413742  46.6008499  62.0610788  59.9488014  46.3670208  61.7205801
  58.2584291  46.0326952  61.4334777  58.7678476  47.6548492  61.8422845
  60.0329720  45.9378614  64.2840954  60.8714405  45.7866537  63.6053783
  60.3284285  46.7233328  64.9796011  59.9239302  45.0202967  64.8640789
  56.9729045  48.4703308  66.3435559  55.7541008  48.6107087  66.4776550
  57.8707530  49.4336053  66.6700958  59.3267530  49.2776484  66.7396121
  59.7519003  49.3187843  65.7379762  59.6399958  48.3476294  67.2129909
  59.8041190  50.4771227  67.5457456  60.8418663  50.7475186  67.3503807
  59.7066328  50.2617797  68.6109427  58.8123988  51.5587254  67.1588131
  59.1197930  52.0042783  66.2110386  58.7671730  52.3594822  67.8981697
  57.4728004  50.8168298  67.0108270  56.9607587  50.7840051  67.9741186
  56.5760208  51.4676612  65.9430888  56.8581697  51.3251753  64.7515067
  55.4952027  52.1203394  66.4024159  55.3357570  52.1661257  67.3983781
  54.4574291  52.7342767  65.5674620  54.0021531  51.9144580  65.0082206
  53.3538313  53.4347763  66.4013398  53.8177702  54.2097380  67.0153335
  52.6507964  53.9456993  65.7404119  52.5267914  52.5267289  67.3274796
  52.3488988  51.3327073  66.9957257  51.9533389  53.0853394  68.2882879
  55.0015904  53.7289693  64.5332931  55.8763887  54.5387274  64.8407175
  54.4109774  53.6542557  63.3331935  53.6944603  52.9582117  63.1857759
  54.5716535  54.6368083  62.2692632  55.6258667  54.9124635  62.2045284
  54.1469425  53.9978859  60.9310151  54.4082220  54.6958806  60.1350023
  54.7601352  53.1179293  60.7490453  52.6458307  53.6339847  60.8099481
  52.4208802  52.9535455  61.6325129  51.9870312  54.4888068  60.9606246
  52.2681857  52.8912556  59.5170646  52.6398644  51.8673287  59.5305776
  51.1825478  52.8071140  59.4725612  52.6801092  53.6173453  58.2995390
  53.5048197  53.2436375  57.8517622  52.1437873  54.7374497  57.7780737
  51.0431717  55.3127133  58.2849407  50.5823288  54.8990502  59.0829636
  50.6651703  56.1567824  57.8816327  52.7367683  55.3020645  56.7176787
  53.5737849  54.8964809  56.3241928  52.3730817  56.1563922  56.3237432
  53.7472227  55.8989145  62.5643796  52.8007426  55.8537658  63.3526214
  54.1033084  56.9876675  61.8723075  54.8861749  56.9475306  61.2353601
  53.3604559  58.2410401  61.8939469  52.6223970  58.2473851  62.6990710
  54.3118784  59.4522259  62.1042808  55.0552605  59.4548259  61.3046018
  53.5918979  60.8165386  62.0575815  54.2781053  61.6296634  62.2948123
  53.1819940  61.0320922  61.0708083  52.7732031  60.8560591  62.7757444
  55.0873396  59.3265518  63.4304557  55.7452834  60.1812907  63.5858180
  54.4064607  59.2723875  64.2807357  55.7136063  58.4343998  63.4507737
  52.6333927  58.3843102  60.5455454  53.2727495  58.3187208  59.4940294
  51.3073781  58.5765265  60.6131642  50.8584220  58.6206489  61.5173006
  50.4492864  58.8518432  59.4615092  50.8912075  58.4342263  58.5550547
  49.0858650  58.1805637  59.6948049  48.4258730  58.3139450  58.8362724
  49.1936543  57.1088058  59.8571790  48.5793621  58.5941938  60.5686511
  50.2722850  60.3655025  59.2759209  50.3570257  61.1198053  60.2460690
  49.9824103  60.7732184  58.0307841  49.9095622  60.0960051  57.2861794
  49.5933110  62.1427207  57.6976383  50.1572605  62.8516004  58.3084610
  49.8636551  62.4471810  56.2002592  49.3650972  61.6996377  55.5814951
  49.4198175  63.8425907  55.7238007  49.7392005  64.0252249  54.6972417
  48.3359037  63.9444177  55.7386751  49.8401171  64.6311947  56.3488623
  51.2514996  62.3349025  55.9526320  51.5370446  61.4488026  56.1837012
  48.0864539  62.3095382  57.9677932  47.2908658  61.5688856  57.3930130
  47.7237144  63.2547609  58.8492790  48.4320064  63.8142659  59.3035979
  46.3372176  63.4908507  59.2662901  45.9002932  62.5227551  59.5199983
  46.3421482  64.3492357  60.5493427  46.9326607  63.8618550  61.3265912
  46.8037669  65.3203255  60.3646434  45.0384318  64.5569352  61.0574988
  44.5530565  65.1201007  60.4511240  45.4670948  64.1162336  58.1590198
  44.3287624  63.6862220  57.9696777  46.0175771  65.1239290  57.4647920
  46.9690737  65.4011461  57.6624555  45.3346543  65.9085314  56.4396636
  44.3849284  65.4480053  56.1658380  45.0632426  67.3409062  56.9669360
  46.0241557  67.8365824  57.1259865  44.5616220  67.9301759  56.1972926
  44.2808307  67.4513544  58.2983769  44.5305487  66.6931758  59.0389699
  44.6595558  68.3743991  58.7386378  42.7631030  67.6790178  58.1875704
  42.3547962  67.5952193  59.1947111  42.5349582  68.6943502  57.8605368
  42.0511077  66.6110801  57.4588202  42.4403721  65.6859503  57.5754780
  40.9314049  66.7335398  56.7181547  40.3323984  67.9158893  56.5037304
  40.7199652  68.7566125  56.9062158  39.4941807  67.9763579  55.9447164
  40.3941551  65.6344761  56.1749312  40.8157112  64.7296136  56.3257136
  39.5561160  65.6975006  55.6133803  46.2349602  65.9360710  55.1987841
  47.2582443  66.6200834  55.2106057  45.8556799  65.1698255  54.1611834
  45.0079391  64.6273833  54.2215731  46.5833055  65.0925631  52.8908584
  47.6296118  64.8812447  53.1201629  46.0096326  63.9366102  52.0047195
  45.8203706  63.0996466  52.6780046  44.6601904  64.2619356  51.3214062
  44.2238716  63.3804615  50.8590576  43.9323143  64.6450064  52.0365356
  44.7761465  64.9995437  50.5270892  47.0359665  63.4304975  50.9646937
  47.2567960  64.2174484  50.2475768  47.9808704  63.2080944  51.4599092
  46.5784211  62.1810007  50.1950964  47.4186822  61.6944484  49.7013382
  46.1142748  61.4518364  50.8551552  45.8522174  62.4324359  49.4216771
  46.5027413  66.4366368  52.1241327  45.4512751  67.0796460  52.1291582
  47.6090023  66.8186322  51.4634073  48.4395344  66.2488807  51.5126999
  47.6382050  67.9190216  50.4919984  47.0789156  68.7571447  50.9131280
  49.0953090  68.3867388  50.2864684  49.1027273  69.3290953  49.7381080
  49.5729048  68.5846902  51.2460321  49.8813201  67.4611650  49.5570620
  50.0333296  66.6876226  50.1038226  46.9578068  67.4914381  49.1795760
  47.0193936  66.3128226  48.8293480  46.2965945  68.4412543  48.4943049
  46.3106878  69.3958037  48.8251446  45.4697515  68.1870681  47.3041007
  44.9496454  69.1247978  47.1069648  46.2761694  67.8303686  46.0242548
  46.7818539  66.8697581  46.1421348  45.5931856  67.7246432  45.1837590
  47.2980862  68.8932887  45.6041214  46.8390053  69.9832090  45.1944674
  48.5107820  68.6308899  45.7577994  44.3533719  67.1611594  47.5904958
  44.2177416  66.1707444  46.8708317  43.5911030  67.4102507  48.6708164
  43.7809411  68.2287684  49.2301689  42.4783648  66.5711237  49.1153044
  42.8649413  65.5619511  49.2606254  41.9639113  67.0761182  50.4705052
  41.1476542  66.4523496  50.8386671  42.7528120  67.0548194  51.2220096
  41.5933879  68.0994645  50.4020893  41.3354379  66.4816328  48.0928365
  40.7367006  65.4171170  47.9711372  41.0969772  67.5690030  47.3378156
  41.6311009  68.4112637  47.4951486  40.1372748  67.6080868  46.2342778
  39.1818744  67.2389742  46.6150692  39.9242276  69.0565193  45.7624427
  40.8813376  69.5306363  45.5384192  39.3511373  69.0717540  44.8343509
  39.1832672  69.8979058  46.7677350  39.8307315  70.6863182  47.7247381
  38.8488497  71.2364531  48.4275102  39.0158420  71.9096993  49.2555545
  37.6363834  70.8700103  48.0108112  36.7529144  71.1633792  48.4022842
  37.8190699  70.0109592  46.9421214  36.9942728  69.5565902  46.4148438
  40.5224411  66.6884662  45.0667788  39.6466585  65.9821340  44.5729674
  41.8142838  66.6662643  44.6902839  42.4761779  67.2668195  45.1594393
  42.3696572  65.7413108  43.6981078  41.7729991  65.8373046  42.7905957
  43.8232388  66.1449732  43.3726047  43.8369213  67.1680979  42.9939683
  44.3835963  66.1574379  44.3032684  44.5788681  65.2234484  42.3893054
  44.6393289  64.2272855  42.8267365  43.8638504  65.0952135  41.0331002
  44.5724584  64.9919841  40.2150119  43.2237636  64.2134550  41.0106328
  43.2385255  65.9615408  40.8181128  46.0356283  65.6856435  42.2337693
  46.6963773  64.8371515  42.0533417  46.1432961  66.3810179  41.4038066
  46.4006750  66.1966435  43.1255445  42.2957195  64.2783136  44.1642402
  41.9157902  63.4208218  43.3697274  42.6480790  64.0361034  45.4378288
  42.9692950  64.8040107  46.0137773  42.6097623  62.7266288  46.0832234
  43.2688649  62.0650092  45.5166158  43.1637809  62.8495527  47.5098636
  43.1762551  61.8838733  48.0120793  44.1858196  63.2311402  47.5034740
  42.5633329  63.5216773  48.1199601  41.2036770  62.1052419  46.0850877
  41.0797189  60.9286430  45.7526087  40.1799643  62.9198125  46.3961890
  40.3750601  63.8707212  46.6840660  38.7627837  62.5452013  46.3526258
  38.6760893  61.5693015  46.8332282  37.8398567  63.5193737  47.1320043
  37.8816982  64.5015453  46.6557466  36.8064273  63.1766173  47.0572742
  38.1431715  63.7285013  48.6294297  38.9236262  62.9428364  49.2156978
  37.5022323  64.6413484  49.1969684  38.2406944  62.3734679  44.9145332
  37.4803852  61.4351362  44.6744445  38.6697444  63.2510952  43.9864968
  39.2869709  64.0025627  44.2655488  38.3066504  63.2057028  42.5642928
  37.2162230  63.2029458  42.5068431  38.8410285  64.4388487  41.7767820
  39.8954377  64.5832853  42.0118932  38.6990824  64.4013669  40.2405384
  38.9792747  65.3586844  39.8005593  39.3443638  63.6491697  39.7862859
  37.6717838  64.1891594  39.9426013  38.1592230  65.5916252  42.2244633
  38.4401901  65.7775620  43.1269410  38.8128181  61.9320528  41.8630232
  38.0786765  61.3973539  41.0376808  40.0167926  61.4554914  42.2185534
  40.5693391  61.9603869  42.8997779  40.6168521  60.2312806  41.6860502
  40.6442331  60.3120927  40.5974504  42.0584850  60.1025537  42.2045701
  42.1002450  60.3230351  43.2716582  42.3871277  59.0681114  42.1003914
  43.0604233  60.9715358  41.4390182  43.2726798  60.5191791  40.4703601
  42.6285950  61.9498061  41.2329656  44.6310489  61.2380586  42.2974388
  45.0835622  59.5391702  42.7111725  46.0232767  59.5826413  43.2551220
  44.3480143  59.0766323  43.3676914  45.2034197  58.9289358  41.8181920
  39.8425312  58.9465361  42.0140362  39.9311505  58.0078343  41.2278373
  39.1172608  58.9063492  43.1433288  39.0618162  59.7212453  43.7381390
  38.4251133  57.7059097  43.6117077  39.1565361  56.8954699  43.6295129
  37.8521181  57.8858463  45.0472158  37.0800443  58.6549488  45.0105234
  37.1789527  56.6087965  45.5777119  36.8516599  56.7208348  46.6116615
  36.2996523  56.3670456  44.9907942  37.8518430  55.7565704  45.5224907
  38.9058297  58.3837667  46.0629771  39.0934202  59.4338067  45.8533899
  38.4920235  58.3728784  47.0710524  40.2510863  57.6405994  46.0474889
  40.7354338  57.6952124  47.0219703  40.1346551  56.5903210  45.7892019
  40.9330975  58.0830864  45.3208789  37.2831922  57.2946354  42.6553565
  36.4066621  58.1055778  42.3554545  37.3494857  56.0383842  42.1909727
  38.1272956  55.4539925  42.4697540  36.4153223  55.4344135  41.2443095
  36.4329466  54.3535566  41.3880163  35.3942386  55.7614230  41.4522491
  36.7632138  55.7406746  39.7770663  36.0666561  55.2342593  38.8977194
  37.8057619  56.5468855  39.4951202  38.3640580  56.9321919  40.2446850
  38.1986851  56.9205590  38.1344449  37.2940177  57.0631243  37.5442770
  39.0094210  58.2330264  38.1306308  39.9210963  58.1082168  38.7143470
  39.3494599  58.4326822  37.1132149  38.2495222  59.4698502  38.6271434
  37.8668362  59.2711595  39.6275505  38.9554332  60.2962393  38.7234173
  37.0972800  59.8926190  37.7018983  37.4700095  59.9793885  36.6794792
  36.3513679  59.1000168  37.6790298  36.4075987  61.2094018  38.0939118
  37.1405448  62.0074447  38.2195046  35.7358404  61.5176378  37.2916765
  35.6056105  61.0778033  39.3247736  36.2226914  60.8454135  40.0931454
  35.1389027  61.9502049  39.5232384  34.9217307  60.3448970  39.2063729
  39.0458396  55.8374088  37.4662033  39.9340923  55.2748259  38.1058568
  38.8104244  55.6665163  36.1567505  38.0678052  56.2073159  35.7269383
  39.7236576  55.0228212  35.2228251  40.0317763  54.0697089  35.6497125
  38.9865968  54.7645300  33.8999887  39.6330518  54.2528439  33.1886953
  38.1095842  54.1364539  34.0573113  38.6490230  55.6925401  33.4358819
  40.9450523  55.9286925  34.9979025  40.7852510  57.1437505  34.8761221
  42.1390172  55.3242438  34.9727731  42.1993153  54.3175359  35.0688367
  43.4086309  56.0389135  34.8684402  43.2353734  57.0177985  34.4218242
  44.0901786  56.2157198  36.2605840  45.0093457  56.7758689  36.0854871
  43.2710016  57.0958668  37.2186134  43.8428965  57.3319603  38.1168105
  43.0003601  58.0422274  36.7568137  42.3511259  56.6038113  37.5332229
  44.5000767  54.9015860  36.9612129  44.9468999  55.1107826  37.9334885
  43.6389927  54.2569672  37.1321597  45.2389957  54.3364478  36.3929695
  44.3832933  55.2863308  33.9525136  44.2646189  54.0726778  33.8026411
  45.3572898  56.0250786  33.4006724  45.3762294  57.0247706  33.5617103
  46.5057990  55.4765759  32.6832846  46.4334030  54.3886832  32.6204101
  46.5587424  56.0086613  31.2375363  46.7631120  57.0805033  31.2276967
  47.3921527  55.5349290  30.7187637  45.2455757  55.7303515  30.4874576
  44.7934934  54.8204565  30.8783661  44.5414540  56.5273536  30.7059849
  45.4028900  55.5954408  28.9718741  45.3577915  54.4362854  28.5044474
  45.5132085  56.6427768  28.2992202  47.7572053  55.8267330  33.4868201
  48.0848526  57.0075629  33.6242431  48.3845011  54.7811891  34.0436899
  48.0445062  53.8440317  33.8655086  49.5212309  54.8748928  34.9450056
  49.5971796  55.9007164  35.3074661  49.2637400  53.9671757  36.1622739
  48.2190011  54.0547474  36.4647384  49.4126832  52.9174105  35.9050485
  50.0921850  54.2882943  37.3821848  49.8049453  53.7309753  38.6303110
  50.7436733  54.2028416  39.4398589  50.8175559  53.9398412  40.4848686
  51.5860495  55.0312795  38.8311512  52.3740168  55.5079297  39.2588441
  51.1900286  55.1169708  37.5122906  51.7198575  55.7330423  36.8028272
  50.8009826  54.4802020  34.1990640  50.9547233  53.3238459  33.8048227
  51.6959850  55.4633381  34.0518798  51.4799927  56.3805026  34.4270139
  53.0180471  55.3297458  33.4631846  52.9428526  54.6423213  32.6186437
  53.4529482  56.7144970  32.9392857  52.5869857  57.2457897  32.5424594
  53.8206917  57.3297937  33.7546087  54.5228992  56.6506672  31.8457398
  55.0528446  57.6017346  31.7911349  55.2742932  55.9025448  32.0992136
  53.8478142  56.2703203  30.2071909  53.3538151  57.9311041  29.6811898
  52.8943385  57.8879169  28.6935597  52.6324663  58.3583179  30.3785771
  54.2209796  58.5899703  29.6318532  54.0209719  54.7884057  34.4985211
  54.0728557  55.2849715  35.6237373  54.8133292  53.7984462  34.0732646
  54.6785990  53.4330064  33.1374038  55.9134141  53.1899779  34.8171999
  56.1422468  53.7656504  35.7160618  55.5365191  51.7427926  35.2042256
  55.1559840  51.2096779  34.3308638  56.4318407  51.1983377  35.5102290
  54.5343635  51.6103538  36.3350059  53.1503058  51.5499600  36.0651856
  52.7932800  51.5398690  35.0447912  52.2443704  51.4862967  37.1143533
  51.1859609  51.4173086  36.9092510  52.6932677  51.5182371  38.4281284
  51.9788287  51.4759110  39.2359399  54.0485070  51.6290632  38.7081017
  54.3850221  51.6729107  39.7338638  54.9718901  51.6876860  37.6743991
  56.0241612  51.7831905  37.8986901  57.1699051  53.1653910  33.9383370
  57.0525392  53.0729931  32.7178560  58.3516532  53.1814062  34.5741497
  58.3828416  53.2599437  35.5802611  59.6212387  52.8816577  33.9093538
  59.6056411  53.3118767  32.9056579  60.7934322  53.5221077  34.6734003
  60.7513184  53.2232656  35.7230144  61.7362114  53.1312191  34.2844251
  60.7961575  55.0637703  34.5751912  60.7224638  55.3493626  33.5257574
  59.9077432  55.4645061  35.0658202  62.0286849  55.7611735  35.1769627
  62.8256509  55.0994265  35.8797844  62.1564919  56.9756026  34.9048922
  59.8160810  51.3633868  33.7679155  59.4407357  50.6099432  34.6671727
  60.4029168  50.9616466  32.6318228  60.7023366  51.6540721  31.9586322
  60.6062853  49.5655416  32.2301236  60.1978961  48.8929168  32.9857618
  59.9412628  49.2594714  30.8492387  60.6670790  49.3058002  30.0336465
  59.2502004  47.8851710  30.8299239  58.8412669  47.6659662  29.8427417
  59.9366903  47.0795097  31.0847168  58.4258215  47.8464517  31.5429661
  58.9278511  50.1921852  30.5299417  59.3295679  51.0609112  30.4318358
  62.1095338  49.2413580  32.0987810  62.9218752  50.1556506  32.2402605
  62.4292765  47.9606409  31.8073391  61.6718870  47.2943502  31.7646793
  63.7167090  47.3986825  31.3510724  63.7541463  46.3808932  31.7394707
  63.7184570  47.3211638  29.7948527  63.7232330  48.3324986  29.3847891
  64.6457826  46.8597204  29.4531448  62.5348099  46.5747310  29.1380556
  61.6002194  47.0948923  29.3448619  62.6485659  46.6211108  28.0531674
  62.4195336  45.0985211  29.5410567  63.2655603  44.3068535  29.0694433
  61.4815286  44.7842700  30.3067138  64.9652146  48.1064091  31.9316514
  65.1439071  48.0990569  33.1489771  65.7628396  48.7386068  31.0530898
  65.5640589  48.6413711  30.0679834  66.7795738  49.7393081  31.3839211
  66.9795751  49.7149203  32.4570743  68.0973767  49.4237099  30.6300753
  68.2856446  48.3497830  30.6776692  67.9759933  49.6268672  29.5636072
  69.3426135  50.1473193  31.1657204  69.8314273  49.7160943  32.2344272
  69.7062143  51.1898544  30.5785885  66.2536486  51.1597796  31.0554441
  66.8307465  52.1394540  31.5257271  65.1617087  51.2604518  30.2786189
  64.6923588  50.4234721  29.9620550  64.5502089  52.5278019  29.9057369
  64.3856803  53.1431732  30.7920768  65.2130467  53.0734582  29.2320558
  63.2047827  52.2723590  29.2170294  62.7340569  51.1359209  29.1272710
  62.6015697  53.3750674  28.7399483  63.0830917  54.2532169  28.8631190
  61.2842815  53.4952098  28.1013007  61.2779803  54.5194947  27.7232151
  61.1417352  52.5666777  26.8660005  60.4280110  53.0054529  26.1671063
  62.0858346  52.4868706  26.3253923  60.6676666  51.2710264  27.1773244
  61.3017364  50.8583814  27.7743443  60.1151684  53.3911205  29.0971274
  60.2534530  52.8210731  30.1806538  58.9807632  53.9801927  28.6938958
  58.9242029  54.3866763  27.7718069  57.7878811  54.1152547  29.5182504
  58.0351438  53.9822605  30.5704513  57.2007522  55.5337004  29.3300660
  56.6796057  55.5958389  28.3740481  56.4563730  55.6836514  30.1008625
  58.1940313  56.7100549  29.3785609  58.9376734  56.5981280  28.5880764
  57.6568857  57.6278092  29.1372364  58.8958678  56.8954906  30.7315525
  58.1612976  57.2316700  31.4659795  59.2733314  55.9393325  31.0936324
  60.0503412  57.9052835  30.6393433  60.8202884  57.5380755  29.9593194
  59.6913890  58.8536679  30.2372272  60.6644509  58.1642607  31.9534289
  59.9711936  58.5423265  32.5843533  61.0269562  57.3056762  32.3461460
  61.4206547  58.8269486  31.8571656  56.7620656  53.0508386  29.0938084
  56.4113023  52.9962328  27.9150814  56.2810440  52.2552502  30.0622129
  56.6109324  52.3763562  31.0116127  55.1742930  51.3101444  29.8977430
  54.9424595  51.1999422  28.8373281  55.5318692  49.9119841  30.4674560
  56.4584857  49.5858742  29.9983341  55.7683875  49.9958352  31.5300331
  54.5140878  48.7739499  30.2481038  53.6577634  48.8848523  29.3416727
  54.6865491  47.7357025  30.9234062  53.9536812  51.9169539  30.6069135
  54.0856430  52.3752462  31.7405944  52.8006032  51.9137161  29.9241034
  52.7541885  51.4631545  29.0202527  51.5781495  52.5594769  30.3881732
  51.7489987  53.0414417  31.3505549  51.1993398  53.6618328  29.3951531
  52.0466627  54.3363075  29.2793358  51.0346302  53.2323230  28.4052435
  49.9505379  54.4494382  29.8209226  49.0432731  53.8713776  29.6358592
  49.9756314  54.6398575  30.8967571  49.8766094  55.7732730  29.0725096
  50.2929167  56.7824467  29.6818219  49.4122487  55.7586358  27.9110778
  50.4554459  51.5362053  30.5557614  50.0771201  50.8805415  29.5831281
  49.9449533  51.4287794  31.7904978  50.2971540  52.0214172  32.5326226
  48.9045034  50.4808420  32.1674974  48.6763666  49.8070118  31.3408683
  49.3814146  49.6022237  33.3400239  49.8662419  50.2134786  34.1035394
  48.5149985  49.1531063  33.8262242  50.2822618  48.4491568  32.9969496
  51.0951072  48.3356397  31.9192101  51.2245327  49.0699579  31.1430247
  51.7376735  47.1196959  31.9420203  52.4211706  46.8598559  31.2399171
  51.3997454  46.3869815  33.0567705  51.7787326  45.1186235  33.5289545
  52.4611891  44.5045728  32.9614609  51.2716702  44.6678256  34.7617116
  51.5630517  43.7025604  35.1479767  50.4053630  45.4919795  35.5039065
  50.0493535  45.1665071  36.4683306  50.0143906  46.7500386  35.0070997
  49.3528820  47.3688973  35.5891901  50.4959644  47.2309519  33.7701728
  47.6043867  51.2078811  32.5148353  47.5785309  52.0316097  33.4292836
  46.5365986  50.8211397  31.7981326  46.6613914  50.1522277  31.0553039
  45.1527709  51.1769171  32.0816643  45.1121757  52.2577715  32.2138530
  44.2968555  50.7829285  30.8573560  44.7323220  51.2289111  29.9619961
  44.3740982  49.7089987  30.7130426  42.8037090  51.1730151  30.9004958
  42.2524448  50.7650594  30.0525259  42.3807677  50.6899725  31.7818672
  42.5949530  52.6890608  31.0320114  42.7909224  52.9576018  32.0681039
  43.3099321  53.2485322  30.4326837  41.1905868  53.1011949  30.8619705
  40.5451632  52.6779095  31.5139236  40.6885849  53.9800809  29.9713754
  41.4443007  54.5663069  29.0289607  42.4294916  54.3460051  28.9606963
  41.0425400  55.2218655  28.3749191  39.3851629  54.2839428  30.0316591
  38.7888904  53.8617964  30.7288215  38.9825391  54.9446239  29.3827180
  44.6871407  50.4660816  33.3628132  44.9060634  49.2612193  33.5057287
  44.0597426  51.2280559  34.2637631  43.9242118  52.2167955  34.0867478
  43.5958799  50.7174261  35.5413748  43.1675037  49.7210125  35.4277494
  44.4380108  50.6722442  36.2319601  42.4989424  51.6170449  36.0958153
  41.8959416  52.4069631  35.3702201  42.2323372  51.4478257  37.3985925
  42.7637663  50.7669596  37.9266753  41.1971928  52.1546951  38.1372729
  41.0612005  53.1357290  37.6855898  39.8760129  51.3639224  38.0469824
  39.6278861  51.2303269  36.9929927  40.0240035  50.3584147  38.4444985
  38.6678490  52.0157382  38.7444277  38.9483099  52.4614263  39.6968955
  38.2789201  52.8308915  38.1326456  37.3203478  50.8630010  39.1079157
  36.8886556  50.3230090  37.4332646  36.0538097  49.6235590  37.4715799
  36.6017590  51.1762384  36.8193289  37.7284353  49.8149807  36.9600137
  41.6484624  52.3376491  39.5875993  41.9809945  51.3492858  40.2428293
  41.5854222  53.5875582  40.0726275  41.2702318  54.3374468  39.4704456
  41.7792651  53.9357305  41.4793254  42.6170281  53.3619926  41.8810706
  42.0791033  55.4475947  41.6534617  41.2435274  55.9924916  41.2247830
  42.2300555  55.8904026  43.1256844  42.5028891  56.9438237  43.1967111
  41.3076483  55.7679791  43.6919102  43.0075172  55.3163466  43.6296924
  43.3224388  55.8705280  40.8579636  43.5432091  56.9303040  40.9892815
  44.1901341  55.3015987  41.1826963  43.1957595  55.6951933  39.7901776
  40.4902719  53.5913217  42.2466585  39.4167098  54.0682984  41.8814098
  40.6221323  52.7352325  43.2638615  41.5464074  52.4173496  43.5258216
  39.5048695  52.1005105  43.9597040  38.6563493  51.9982936  43.2805971
  39.9486813  50.6946056  44.4137605  40.7724850  50.8140051  45.1167180
  39.1480126  50.2097513  44.9750152  40.4071178  49.7670233  43.2670486
  41.1272603  50.2996422  42.6465481  41.1694260  48.5500446  43.8183725
  40.6590659  47.6165673  43.6078622  42.1678471  48.4826031  43.3870769
  41.2884738  48.5949133  44.9004189  39.2348848  49.3684085  42.3516720
  39.4812308  48.5122187  41.7275104  38.3422504  49.1190513  42.9237644
  38.9796123  50.1854522  41.6759099  39.0426097  52.9168288  45.1730095
  37.8382206  53.0563609  45.3798032  40.0104188  53.4184441  45.9546596
  40.9781585  53.2884658  45.6911668  39.8047289  54.0505299  47.2550531
  39.0976954  54.8733330  47.1556310  39.2474262  53.0206690  48.2623243
  39.1297657  53.4526221  49.2565026  38.2665596  52.6510976  47.9652069
  39.9106590  52.1591733  48.3555511  41.1309319  54.6165889  47.7685321
  42.1948182  54.2874486  47.2425525  41.0415961  55.4190839  48.8392379
  40.1314182  55.6490375  49.2122413  42.1782387  55.7218807  49.7036611
  43.0288528  55.9876811  49.0738287  41.8219929  56.9154440  50.6099418
  41.2653862  57.6545018  50.0334668  41.1325996  56.5934101  51.3923509
  43.0536312  57.5907191  51.2496680  42.6683088  58.1101860  52.1286968
  43.7849716  56.8847128  51.6454727  43.7219978  58.6387288  50.3339361
  44.7617282  58.8376098  50.5826609  43.7565301  58.2222369  49.3285924
  42.8898740  59.8468491  50.1677009  42.3100410  59.8505421  49.3406404
  42.7330327  60.8616883  51.0380297  43.4396133  60.9454288  52.1745760
  44.1327990  60.2399620  52.3904559  43.2901841  61.7041448  52.8220617
  41.8296374  61.8135863  50.7682741  41.2503490  61.7660118  49.9400551
  41.6858519  62.5814963  51.4068929  42.4992657  54.4738337  50.5410944
  41.5724176  53.8450877  51.0576843  43.7902116  54.1412078  50.6697313
  44.5110391  54.7148632  50.2490921  44.2459972  53.0216126  51.4907557
  43.7297532  52.1313039  51.1392353  45.7406764  52.8144973  51.2303876
  46.1052889  51.9423340  51.7735579  45.9396056  52.6461513  50.1712735
  46.3292351  53.6743642  51.5500192  44.0099157  53.3218061  52.9903297
  44.3788058  54.4135990  53.4300199  43.4194899  52.3671646  53.7521505
  42.8385827  51.1165860  53.2676403  43.6553535  50.4311793  53.0449119
  42.2178394  51.2413320  52.3807005  41.9945611  50.5996035  54.4206410
  41.8367078  49.5215544  54.3955707  41.0170829  51.0852087  54.4023684
  42.7652238  51.0700081  55.6371016  43.5432079  50.3361056  55.8504039
  42.1357655  51.1427712  56.5242779  43.3852939  52.4216935  55.2289183
  42.7318885  53.2451382  55.5233841  44.7808770  52.5683915  55.8549531
  45.7298893  51.9791209  55.3347350  44.8610421  53.3301236  56.9611669
  44.0173750  53.7765845  57.2905138  46.0404866  53.5413542  57.8175507
  45.6680969  54.0444235  58.7101392  46.7271931  52.2079459  58.2695039
  47.0715069  51.6676979  57.3879376  47.9926142  52.3986882  59.1329770
  48.4144568  51.4352543  59.4175291  48.7865364  52.9237727  58.6035029
  47.7733540  52.9509934  60.0473188  45.7284282  51.2791588  58.9856666
  46.1825611  50.3162000  59.2134462  45.3749578  51.7159276  59.9200079
  44.8549313  51.0623891  58.3715044  47.1006131  54.4722685  57.1862953
  47.4924286  55.4582062  57.8110749  47.5448952  54.1306230  55.9694495
  47.1414317  53.3152143  55.5251254  48.5551866  54.8353154  55.1903289
  49.2354815  55.3664959  55.8577532  49.3805629  53.7891046  54.4075832
  48.7484547  53.2755082  53.6812451  50.1487604  54.3024716  53.8372931
  50.0614218  52.7436324  55.3136119  50.7192257  53.2421316  56.0218171
  49.3113973  52.2241587  55.9097757  51.0130657  51.4473223  54.4754062
  52.3417877  52.4084626  53.7161204  53.0819348  51.7397697  53.2762043
  51.9333175  53.0290737  52.9231160  52.8343878  53.0432372  54.4506633
  47.8401402  55.8660500  54.3040999  47.5298451  55.5822040  53.1483562
  47.5349998  57.0279597  54.9053587  47.8179950  57.1579525  55.8667190
  46.5962674  58.0312173  54.3927626  45.6795436  57.5169891  54.0931698
  46.2842264  59.0391609  55.5254947  46.2359752  58.5084058  56.4778019
  47.0990472  59.7564237  55.6200052  44.9296495  59.7540026  55.3986531
  43.9626670  59.2008297  54.8808669  44.8519342  60.9922317  55.8878310
  45.6554566  61.4089047  56.3417301  43.9787645  61.4983550  55.8617008
  47.0337756  58.7846145  53.1182218  46.1806744  59.4246790  52.5086509
  48.3153560  58.7087934  52.7256126  48.9724757  58.1690401  53.2683262
  48.8172423  59.2914932  51.4720449  48.1685326  60.1093229  51.1643691
  50.2421803  59.8838449  51.6452650  50.5191375  60.3937847  50.7211951
  50.3259095  60.9168279  52.7778639  51.3102150  61.3846774  52.8111867
  49.5901496  61.7097720  52.6431824  50.1465297  60.4580958  53.7501462
  51.2225521  58.8866363  51.8657197  51.1481368  58.5810021  52.7725841
  48.8321776  58.2754923  50.3067359  49.1408198  58.6680264  49.1818528
  48.4863328  57.0093152  50.5893732  48.1982738  56.7735425  51.5299083
  48.4624417  55.9060288  49.6353431  49.0469757  56.1693971  48.7541217
  49.1073744  54.6628820  50.2770009  48.5439131  54.3582521  51.1563700
  49.0431637  53.8311170  49.5739916  50.5465889  54.7859299  50.6839969
  51.0263183  55.5468535  51.6953174  50.4149070  56.1547251  52.3443670
  52.3982739  55.4307284  51.7580541  52.9619867  55.9339569  52.4285300
  52.8808621  54.5826399  50.7845889  54.1728676  54.1591995  50.4276040
  55.0340580  54.5070444  50.9782299  54.3330048  53.2962816  49.3278082
  55.3201774  52.9742750  49.0318572  53.2038720  52.8608886  48.6066500
  53.3254689  52.2032332  47.7586496  51.9133572  53.2833690  48.9852418
  51.0571055  52.9490903  48.4218265  51.7149136  54.1578024  50.0762048
  47.0247505  55.6091492  49.1849739  46.0660990  55.9353144  49.8860499
  46.9235945  54.9978479  47.9970597  47.7680037  54.7748751  47.4853380
  45.6779488  54.7095529  47.2976487  44.8152657  54.8827150  47.9411996
  45.5740979  55.6048720  46.0448220  46.4741522  55.4778066  45.4436442
  44.7444741  55.2751060  45.4176605  45.4092646  57.0891603  46.2972271
  46.5268442  57.8702297  46.6590591  47.5107522  57.4283385  46.7096078
  46.3682645  59.2138147  46.9554131  47.2278781  59.8019691  47.2367755
  45.1098922  59.7950730  46.8966681  45.0078149  60.8456845  47.1186249
  43.9942537  59.0311877  46.5763324  43.0163081  59.4859942  46.5569550
  44.1279034  57.6771380  46.2980335  43.2550158  57.0850708  46.0661937
  45.6762265  53.2527350  46.8432074  46.6634462  52.8044585  46.2611762
  44.5329950  52.5792713  47.0306704  43.7585704  53.0437730  47.4867414
  44.2024571  51.3274976  46.3568067  45.0489750  50.6501732  46.4446934
  42.9561684  50.7007557  47.0169189  42.1548171  51.4394691  47.0622590
  42.5851120  49.9065308  46.3711326  43.1076970  50.0583915  48.3919652
  41.9421320  49.7697892  49.1335473  40.9725704  50.0484339  48.7472670
  42.0247316  49.0859064  50.3609961  41.1216413  48.8577884  50.9084193
  43.2783209  48.6849938  50.8612799  43.3646822  47.9921595  52.0334592
  42.5117074  47.8270731  52.4417513  44.4475990  48.9999942  50.1461621
  45.4113212  48.7026029  50.5289114  44.3638298  49.6794279  48.9165136
  45.2781433  49.8772823  48.3843271  43.9593827  51.5764778  44.8600300
  43.2412029  52.5082597  44.5006553  44.5676994  50.7214266  44.0310980
  45.1559829  49.9917719  44.4135056  44.4975844  50.7547094  42.5735734
  43.4913879  51.0716975  42.3006098  45.5278837  51.7528343  41.9440759
  45.1988821  52.7464685  42.2519102  46.9639320  51.5771865  42.4768171
  47.5908582  52.4107064  42.1651455  47.0054774  51.5550844  43.5659550
  47.4223591  50.6630128  42.1040207  45.5354428  51.7551312  40.3906315
  46.0359760  50.8619014  40.0162775  44.5141401  51.6971031  40.0217948
  46.1848187  52.9849983  39.7427265  46.1912508  52.8828317  38.6571144
  45.6317610  53.8912297  39.9814186  47.2180409  53.1208470  40.0587534
  44.6924806  49.3290391  42.0338737  45.3748725  48.5200595  42.6571571
  44.0604142  49.0442008  40.8907494  43.5038080  49.7551875  40.4369692
  44.1646730  47.7776856  40.1750824  45.0891907  47.2647478  40.4518237
  42.9412968  46.8767227  40.5029660  42.8535548  46.7878592  41.5863009
  41.5991362  47.3854915  39.9407374  40.7772996  46.7444045  40.2500611
  41.3831500  48.3944741  40.2897289  41.5853804  47.4017412  38.8500240
  43.1373224  45.5735386  40.0004263  43.8834162  45.1824099  40.4661767
  44.2414609  48.0703637  38.6644295  43.8984738  49.1797992  38.2554091
  44.7009408  47.0927670  37.8679039  44.9362338  46.1898974  38.2555346
  44.9229958  47.2528154  36.4277907  44.5819010  48.2277014  36.0930525
  46.4337383  47.1758544  36.1329434  46.8121198  46.1775007  36.3575726
  46.6207754  47.3389478  35.0698918  47.2311421  48.1957666  36.9261448
  47.8965813  47.7998602  38.1031800  47.8798005  46.7660078  38.4156021
  48.5587103  48.7550506  38.8941829  49.0624781  48.4564126  39.7995156
  48.5563794  50.1082325  38.5138684  49.1711731  51.0208982  39.3146705
  49.1872026  51.9150144  38.9552246  47.9133492  50.5068402  37.3253642
  47.9049284  51.5457477  37.0320294  47.2542751  49.5505434  36.5295195
  46.7430316  49.8630607  35.6305490  44.1275392  46.2115982  35.6357299
  43.8230848  45.1442938  36.1642258  43.8227091  46.5261138  34.3638338
  44.0907545  47.4240519  33.9822203  43.1633086  45.5904504  33.4436904
  42.2886133  45.1904814  33.9599055  42.6593827  46.3504035  32.1891224
  41.8585267  45.7627652  31.7381803  42.1899358  47.2824418  32.5093696
  43.7264870  46.6679523  31.1094789  44.5137656  47.2808391  31.5502148
  44.1937706  45.7443603  30.7692072  43.2229058  47.3653360  29.8376208
  42.0296312  47.7365338  29.7708830  44.0745413  47.5308706  28.9349685
  44.0837626  44.4021373  33.0873766  43.5901325  43.2900135  32.9069751
  45.3985585  44.6752792  33.0069142  45.7059849  45.6205101  33.1810826
  46.4487757  43.7239898  32.6454694  46.0536627  43.0301584  31.9012533
  47.6273837  44.4952472  32.0122757  48.0713339  45.1625773  32.7541205
  48.4114700  43.7906959  31.7297208  47.2273125  45.3180409  30.7731439
  46.7361062  44.6729646  30.0436935  46.4951511  46.0659718  31.0671882
  48.4177100  46.0332686  30.1174405  48.9524914  46.6160513  30.8687934
  49.1299927  45.2849854  29.7692140  48.0314325  46.9372143  28.9318727
  48.9367835  47.2708668  28.4239254  47.4443471  46.3796380  28.2014465
  47.2825788  48.1379639  29.3459071  47.8346081  48.6643838  30.0066028
  47.0923597  48.7076630  28.5339184  46.4029137  47.8594651  29.7618311
  46.9331863  42.8878836  33.8444059  47.5887029  41.8711839  33.6214600
  46.5976588  43.3102033  35.0752911  46.0410895  44.1467477  35.1808464
  46.9015945  42.5865463  36.3050495  46.8178474  41.5243047  36.0831304
  48.3572452  42.8129064  36.7857576  49.0340569  42.7215731  35.9364207
  48.4669360  43.8425125  37.1244450  48.8665977  41.8735207  37.8961884
  48.1356820  40.9440149  38.3099965  50.0268211  42.0880052  38.3043246
  45.8474434  42.9979474  37.3541250  46.0591300  43.9967812  38.0485988
  44.7108776  42.2621163  37.4173307  44.3805648  41.1193899  36.5600695
  45.0948939  40.3003798  36.6547600  44.3588831  41.4487652  35.5189899
  42.9943270  40.6662026  36.9949395  43.0861532  39.9136842  37.7793973
  42.4082569  40.2371874  36.1812486  42.3901606  41.9308265  37.5765437
  41.5285938  41.7311060  38.2126595  42.0412084  42.5735755  36.7666715
  43.5735837  42.6128208  38.2846888  43.4014572  43.6867544  38.2780517
  43.7654972  42.1848200  39.7547791  42.9091476  41.4967411  40.3052451
  44.8781619  42.6240841  40.3659382  45.5401569  43.1757660  39.8378145
  45.1625874  42.4951667  41.7938309  44.3143788  42.0339259  42.2907787
  46.4371897  41.6454249  42.0755629  46.5199054  41.5404637  43.1590121
  46.2867274  40.2081137  41.5502845  47.1518277  39.5962449  41.8059486
  45.4079540  39.7274582  41.9813700  46.1807866  40.1844198  40.4652665
  47.7607901  42.2808496  41.6113652  48.5960335  41.5903850  41.7281867
  47.7109831  42.5629356  40.5608683  48.0051091  43.1756015  42.1839534
  45.3269134  43.8910815  42.4191049  45.4864009  44.8808649  41.7053278
  45.2381770  43.9351744  43.7545878  45.0664218  43.0746020  44.2594652
  45.2803124  45.1439007  44.5638507  44.7213454  45.9164327  44.0327619
  44.5692840  44.8499232  45.9020176  43.5820662  44.4311396  45.6959927
  45.1219766  44.0677256  46.4237146  44.4038807  46.0542722  46.8523072
  45.3922329  46.4356581  47.1074557  43.6133792  47.2070721  46.2102903
  42.8443408  47.5886167  46.8803826  44.2719811  48.0397491  45.9603110
  43.1065548  46.9009584  45.2950054  43.7476722  45.5996975  48.1665515
  43.6552802  46.4250787  48.8729993  42.7507050  45.1975627  47.9856813
  44.3281380  44.8157483  48.6502013  46.7270278  45.6170871  44.7596624
  47.5050301  44.9451877  45.4367293  47.0244149  46.7835520  44.1780229
  46.3108978  47.2549525  43.6357925  48.2583901  47.5432440  44.3416300
  49.0338263  46.9168021  44.7753699  48.7298881  48.0414294  42.9605638
  47.9081574  48.4837783  42.4023388  49.4492120  48.8507015  43.0929640
  49.4055915  47.0064309  42.0851559  48.6454700  46.1316295  41.2823160
  47.5687146  46.1788720  41.3069523  49.2891862  45.2253730  40.4149276
  48.7020449  44.5691227  39.7904562  50.6973398  45.1994130  40.3483354
  51.3426714  44.3396684  39.5105785  50.7703415  43.6864533  39.0884890
  51.4561411  46.0685742  41.1532835  52.5358397  46.0515322  41.1064601
  50.8117182  46.9626655  42.0261042  51.4008617  47.6316659  42.6328153
  48.0220134  48.7413029  45.2719144  46.8854854  49.1887583  45.4385574
  49.1295494  49.2549240  45.8236031  50.0207856  48.8060065  45.6512312
  49.1931679  50.4817840  46.6061331  48.2715019  51.0403768  46.4855727
  49.3926632  50.1573832  48.0967798  49.9831237  49.2476927  48.2057054
  49.9742122  50.9437881  48.5764496  48.0745960  50.0164485  48.8585444
  47.4779138  50.9228932  48.7522179  47.4928274  49.2041199  48.4236956
  48.2795709  49.6788987  50.6229101  48.9883509  51.2359955  51.2068642
  49.0490982  51.2367382  52.2927768  49.9881635  51.3968895  50.8062598
  48.3540388  52.0627381  50.9016921  50.3391081  51.3577000  46.0977687
  51.4689214  50.8800574  45.9889326  50.0208225  52.6385159  45.8572464
  49.0635961  52.9416558  45.9758580  50.9651530  53.6871471  45.4736259
  51.9567010  53.4512002  45.8650536  51.0298920  53.8016654  43.9355705
  50.0286725  53.9832926  43.5454973  51.6259180  54.6705227  43.6502324
  51.6213181  52.6058513  43.2170214  50.7917857  51.7480962  42.4670733
  49.7341091  51.9399696  42.3963425  51.3369392  50.6351464  41.8051047
  50.6987085  49.9801472  41.2307263  52.7166213  50.3760191  41.8847432
  53.2373493  49.2993642  41.2296359  54.1536430  49.1158922  41.4672027
  53.5508370  51.2276514  42.6359474  54.6114653  51.0327112  42.7022192
  53.0047010  52.3422065  43.3006469  53.6478054  52.9934465  43.8727634
  50.5243231  55.0262286  46.0782793  49.3275432  55.2396174  46.2839420
  51.5005663  55.9245938  46.2921157  52.4570828  55.6721584  46.0881487
  51.2872035  57.3344398  46.6308761  50.4280102  57.4238832  47.2959677
  52.5292962  57.8927489  47.3588671  53.4164225  57.7581623  46.7365872
  52.4163299  58.9702078  47.4959437  52.7569999  57.2512229  48.7326296
  51.8905822  57.4092512  49.3760434  52.8669909  56.1772154  48.6019745
  54.0290275  57.7627865  49.4069571  55.1339700  57.4680106  48.9583046
  53.8820675  58.5043208  50.5052174  52.9585250  58.7192964  50.8606126
  54.6959828  58.8732986  50.9736822  50.9744410  58.1221830  45.3507487
  51.8363040  58.8415808  44.8472053  49.7563044  57.9200976  44.8233091
  49.1200889  57.3006366  45.3038785  49.3302235  58.3505241  43.4905532
  50.0636513  57.9633970  42.7874955  47.9666774  57.7149166  43.1594187
  47.2820026  57.9019724  43.9848104  47.5406224  58.2054048  42.2857125
  48.0051553  56.2053574  42.8584678  48.4215196  55.6994489  43.7289639
  46.5818819  55.6552759  42.6566041  46.4349354  54.7315921  43.2159286
  45.8128986  56.3587099  42.9793043  46.3874274  55.4332537  41.6083581
  48.8960209  55.8845151  41.6439507  48.5402505  55.0142888  41.0937475
  48.9425053  56.7171349  40.9412605  49.9175750  55.6742006  41.9553059
  49.3170665  59.8681580  43.2389024  49.3157514  60.2511491  42.0703687
  49.3570176  60.7063066  44.2919527  49.3659512  60.3373854  45.2315848
  49.5644310  62.1505491  44.1419256  48.8629755  62.5071253  43.3859106
  49.2970051  62.9019610  45.4620156  49.9902341  62.5441774  46.2253016
  49.5394854  63.9551380  45.3146398  47.8571482  62.8185874  46.0102737
  47.6510946  61.7809918  46.2681543  47.7637914  63.6373003  47.3039903
  46.7332306  63.7446269  47.6435186  48.3325036  63.1646122  48.1035742
  48.1708367  64.6381153  47.1627439  46.7768650  63.2647636  45.0048788
  46.0470857  63.9431397  45.4501562  47.2031565  63.7875714  44.1504055
  46.2236677  62.4058221  44.6263853  50.9740249  62.4918574  43.6263302
  51.0934369  63.4291335  42.8418499  51.9951737  61.7168021  44.0340633
  51.8170374  60.9450905  44.6631060  53.3792348  61.8390421  43.5600631
  53.6527863  62.8933385  43.6462132  54.4106804  61.0308485  44.3912189
  54.2482589  59.9630934  44.2295573  55.4146938  61.2522454  44.0246696
  54.4185643  61.2718115  45.9145119  53.8841460  62.3084436  46.3714406
  55.0784497  60.4597014  46.5992824  53.4947914  61.4753046  42.0735239
  54.0637107  62.2562217  41.3149092  52.8826157  60.3430277  41.6795953
  52.4609660  59.7420143  42.3751839  52.7533010  59.8877830  40.2905780
  53.7704877  59.7933060  39.9035310  52.0799782  58.4986317  40.1582112
  51.0441533  58.5592862  40.4976488  52.0382255  58.2026774  39.1069297
  52.7675936  57.3818471  40.9621180  52.5176068  57.2915404  42.1823747
  53.6286322  56.6996098  40.3652982  52.0332370  60.9137042  39.3940216
  52.4987936  61.1623097  38.2849637  50.9513260  61.5255455  39.9051574
  50.6231440  61.2580448  40.8239098  50.1866201  62.5753575  39.2285995
  49.9151059  62.1961530  38.2428317  48.8815874  62.8367934  40.0115548
  48.3617234  61.8923984  40.1709587  49.1069843  63.2193587  41.0073178
  47.9055940  63.7852786  39.3390538  46.8695805  63.2700012  38.5317427
  46.7647420  62.2030734  38.3950715  45.9703884  64.1445160  37.8930045
  45.1781684  63.7447509  37.2779708  46.1023836  65.5372982  38.0599141
  45.2138726  66.3812629  37.4609202  45.3909634  67.3064460  37.6435593
  47.1376642  66.0555833  38.8615316  47.2424748  67.1211464  38.9964317
  48.0326995  65.1802631  39.5054730  48.8200103  65.5843642  40.1257124
  51.0001354  63.8628717  38.9932803  50.9782322  64.3816956  37.8773731
  51.7115740  64.3346209  40.0334806  51.6708031  63.8452569  40.9176421
  52.5846701  65.5156052  40.0001305  51.9809824  66.3575465  39.6556628
  53.0815846  65.8242836  41.4273931  53.4967135  64.9128883  41.8616646
  53.9059987  66.5389305  41.3961653  51.9944563  66.4071423  42.3477023
  51.8204475  67.4509813  42.0819768  51.0453306  65.9013327  42.1765122
  52.3712978  66.3103888  43.8346099  52.6660832  65.2855999  44.0685059
  53.2495013  66.9300981  44.0213535  51.2191718  66.7491450  44.7517967
  51.0102654  67.8097923  44.6097428  50.3071063  66.2069831  44.4984966
  51.5158868  66.4989111  46.1730346  50.7327291  66.8086214  46.7327028
  51.6711353  65.5117099  46.3214519  52.3421848  67.0139279  46.4418289
  53.7744166  65.3762682  39.0328846  54.1602813  66.3707265  38.4197729
  54.2987765  64.1471989  38.8886919  53.9393814  63.3875101  39.4520480
  55.3522471  63.7852459  37.9359046  56.0652387  64.6104121  37.8867744
  56.1111327  62.5498838  38.4653120  55.3998291  61.7474447  38.6730633
  56.7739545  62.1616041  37.6902926  56.9233460  62.8518697  39.7448256
  57.6518253  63.6336802  39.5301133  56.2774632  63.2601317  40.5222486
  57.6889631  61.6369361  40.2866169  58.4796818  61.0557564  39.5091525
  57.4988294  61.3245288  41.4828330  54.8497969  63.5813803  36.4900773
  55.6776272  63.3670660  35.6055123  53.5275098  63.6762685  36.2588561
  52.9090743  63.8658446  37.0366558  52.9025077  63.5613811  34.9378083
  51.9302035  64.0545222  34.9751904  53.4959021  64.0866074  34.1878040
  52.6929617  62.1017636  34.5017911  52.3890315  61.8610616  33.3335946
  52.8589019  61.1431506  35.4263742  53.0972741  61.4189164  36.3698449
  52.7714280  59.6983618  35.2141414  52.8997257  59.4959548  34.1496392
  53.8932487  58.9530183  35.9892332  53.8210419  59.2142066  37.0459521
  53.7508176  57.8743187  35.9440946  55.3346603  59.2544108  35.5338155
  55.5351994  59.6235699  34.3541208  56.2435651  58.9653118  36.3412757
  51.3925294  59.1072294  35.5558756  51.2215475  57.9081211  35.3566636
  50.4253053  59.9163707  36.0215847  50.6148684  60.8972733  36.1689990
  49.0490236  59.4696138  36.2413070  48.8982021  58.4896767  35.7853880
  48.7526496  59.3363875  37.7517001  49.5884452  58.8517769  38.2592681
  48.6853055  60.3310923  38.1878275  47.4506675  58.5595009  38.0563635
  46.6588051  58.9379968  37.4091010  47.6127386  57.0551930  37.7477216
  47.1429027  56.4109275  38.4909478  47.1738481  56.8061142  36.7823367
  48.6624310  56.7686597  37.6972882  46.9713878  58.8163590  39.4983122
  46.7896410  57.8955603  40.0525754  47.6949540  59.3935964  40.0736693
  46.0372714  59.3790964  39.5000988  48.0958862  60.4482929  35.5519557
  48.0557813  61.6228467  35.9185248  47.3437984  59.9293305  34.5724890
  47.4437163  58.9513483  34.3352568  46.3643893  60.6760655  33.7906894
  46.3514713  61.7321080  34.0697261  46.7367873  60.5683344  32.2998897
  46.8661265  59.5190169  32.0239967  45.9067775  60.9462800  31.7022101
  47.9920901  61.3785003  31.9127306  47.8345965  62.4553164  31.9770411
  48.7389784  61.1565490  32.6755271  48.6478857  60.9696408  30.5811619
  49.3201314  61.7798243  30.2980482  49.2900678  60.0957189  30.6938940
  47.6976073  60.9222042  29.4498500  47.2263371  61.7912272  29.2484213
  47.3811676  59.8462190  28.7029888  47.9689299  58.6597190  28.8722318
  48.7256182  58.5326141  29.5329982  47.6659707  57.8530333  28.3377312
  46.4439258  59.9433570  27.7564962  45.9764812  60.8185687  27.5773401
  46.1686008  59.1167808  27.2425314  44.9807405  60.0796064  34.0620740
  44.7780569  58.8908561  33.8237632  44.0611813  60.9293616  34.5448584
  44.3127868  61.8940512  34.7043503  42.6693161  60.5812376  34.8265944
  42.6296787  59.5628695  35.2121385  42.0546866  61.5363814  35.8946866
  42.2198287  62.5592827  35.5505313  40.5308976  61.3638847  36.0945620
  40.1543330  62.0064326  36.8904742  39.9606545  61.6181694  35.2001750
  40.2901598  60.3363821  36.3581995  42.7871025  61.3831928  37.2512105
  42.5187352  60.4260449  37.7004708  43.8658561  61.3436965  37.1048285
  42.4939264  62.5137780  38.2490606  43.3456668  62.6746305  38.9106033
  42.2902293  63.4582865  37.7435914  41.6307496  62.2747346  38.8714608
  41.8482258  60.6451780  33.5272510  41.8635674  61.6714245  32.8463738
  41.1752349  59.5304165  33.2066076  41.1804273  58.7419593  33.8411421
  40.4284240  59.3344525  31.9651976  40.8185046  60.0281200  31.2235592
  40.6674045  57.8893394  31.4736597  40.3621051  57.1802496  32.2427812
  40.0302232  57.6679837  30.6176465  42.1183615  57.6060738  31.0727836
  42.7937987  57.8003636  31.9050078  42.2186862  56.5441147  30.8601627
  42.6671838  58.5252334  29.6060918  43.9032218  59.6099319  30.3582596
  44.2789396  60.3197778  29.6224499  43.4740673  60.1722213  31.1835299
  44.7387628  59.0199336  30.7336105  38.9202429  59.5841674  32.1579494
  38.4469167  59.5378584  33.2924990  38.1729698  59.7644281  31.0405224
  38.6792693  60.0924375  29.7064667  38.9783871  59.1770032  29.1954387
  39.5208917  60.7839117  29.7075019  37.4925925  60.7313917  29.0064683
  37.5561346  60.6912640  27.9195805  37.4208557  61.7794029  29.3016556
  36.3117564  59.9680108  29.5749087  36.1432786  59.0742586  28.9704285
  35.4021400  60.5631405  29.5349762  36.7036270  59.6054571  31.0213392
  36.2694620  60.3193702  31.7230856  36.2730806  58.1675608  31.3630964
  36.9303744  57.2288464  30.9078271  35.1870265  58.0280841  32.1426596
  34.7093959  58.8460996  32.4933013  34.6853085  56.7370476  32.6321049
  35.2486899  55.9359257  32.1507825  34.8584901  56.4892956  34.1685615
  33.9109564  56.3214048  34.6832667  35.3927483  55.5464732  34.3016444
  35.6207469  57.5637825  34.9496271  36.8669943  57.5147022  34.9090513
  34.9555368  58.5015126  35.4447381  33.2186150  56.5376312  32.2132441
  32.3185710  56.9486018  32.9412125  32.9366568  55.8788388  31.0834087
  31.9744549  55.5990452  30.9584760  33.6287903  56.0179201  29.8089925
  34.3482895  56.8358419  29.8133335  34.3177571  54.6965714  29.3934070
  33.8559864  53.8332538  29.8739240  34.2369912  54.5359325  28.3192189
  35.6977664  54.7285434  29.6942243  36.1108316  55.4089360  29.1572429
  32.4915029  56.4092396  28.8625744  31.6311111  55.5694692  28.6091011
  32.4411903  57.6922001  28.4597718  33.1864284  58.3149694  28.7360300
  31.3034695  58.3338384  27.7710479  30.4694563  58.2567601  28.4731461
  31.6361036  59.8263973  27.5417282  32.5841014  59.9352358  27.0121026
  30.8787534  60.2784046  26.8988223  31.6418896  60.6448354  28.8346561
  30.5853558  60.9491722  29.3818895  32.8241316  61.0186833  29.3229139
  33.6792236  60.7816979  28.8415818  32.8663554  61.5647430  30.1713160
  30.8883932  57.6708413  26.4427284  29.7325542  57.7985349  26.0430142
  31.8333581  56.9674503  25.8072447  32.7529579  56.9119603  26.2256310
  31.6827759  56.1703817  24.5899105  30.9920775  56.7151945  23.9438921
  33.0259243  56.0310318  23.7997998  33.0519279  55.0857661  23.2556550
  33.0367777  56.7979870  23.0229234  34.3524900  56.1088063  24.5923883
  35.3437704  56.5554500  23.9756975  34.4071424  55.5953445  25.7341361
  31.0494686  54.7820293  24.8328930  30.5366453  54.1918648  23.8824915
  31.1154074  54.2791121  26.0786958  31.4958522  54.8546829  26.8194096
  30.8966162  52.8741419  26.4267462  30.9410177  52.2861399  25.5070989
  32.0880862  52.4083238  27.2936395  32.1972187  53.0298943  28.1810459
  31.9507746  51.3861823  27.6491915  33.2885494  52.4225400  26.5461129
  33.5066595  53.3333158  26.3264737  29.5572933  52.4327630  27.0810098
  29.4327999  51.2188735  27.2470297  28.5496195  53.2932433  27.4016530
  28.5029175  54.7572504  27.3313110  28.7405250  55.1511831  26.3459310
  29.1962813  55.1722503  28.0603815  27.0735219  55.1547541  27.6856064
  26.4690863  55.1943712  26.7798746  27.0063078  56.1305885  28.1661960
  26.5889020  54.0171452  28.5630216  25.5020088  53.9279332  28.5653552
  26.9018157  54.1956318  29.5926917  27.3153100  52.7744686  28.0275075
  27.6167667  52.1926172  28.9013065  26.3946779  51.8260069  27.2116871
  25.7442267  51.0124004  27.8697386  26.3857812  51.8215185  25.8489234
  26.8401179  52.8706975  24.9232477  27.8714887  53.1868769  25.0337328
  26.1958662  53.7412816  25.0384007  26.6774966  52.2833799  23.5281143
  27.5684813  51.7086286  23.2703329  26.5294522  53.0379751  22.7548006
  25.5027285  51.3402125  23.6895706  25.4641473  50.5865400  22.9022719
  24.5719238  51.9069622  23.6396569  25.6695383  50.7617206  25.1032409
  24.6739685  50.6166057  25.5283202  26.3535609  49.3756415  25.0967024
  25.7178544  48.4192736  24.6568141  27.5997482  49.2757044  25.5949954
  28.0689748  50.1017598  25.9391753  28.3238067  48.0120884  25.7718198
  28.0099468  47.3083769  24.9989277  29.8276303  48.2717132  25.5790906
  30.0224542  48.7696487  24.6288669  30.2363803  48.8969113  26.3725865
  30.3902740  47.3375878  25.5762926  28.0616970  47.3438254  27.1377803
  28.4425224  46.1857844  27.3081236  27.4307769  48.0704497  28.0761865
  27.1306435  49.0077068  27.8471471  27.1276687  47.6309483  29.4426900
  27.7391051  46.7617932  29.6916938  27.5214395  48.7702584  30.4145042
  26.9388983  49.6628902  30.1785736  27.2610230  48.5013381  31.4382987
  29.0337397  49.0979635  30.3532483  29.6046690  48.1816913  30.5172394
  29.3064153  49.4460742  29.3568874  29.4849154  50.1731112  31.3515743
  30.4295778  49.8801244  32.1174259  28.9002228  51.2786873  31.3225522
  25.6573552  47.1679492  29.5747812  24.9677012  47.0341065  28.5623931
  25.2177051  46.8707475  30.8129059  25.8267882  47.0207284  31.6040952
  23.8832628  46.3405904  31.1340575  23.2593761  46.2935267  30.2389601
  24.0218300  44.9177631  31.7273631  24.6671863  44.9666153  32.6060637
  23.0550644  44.5812212  32.1046931  24.5689662  43.8245034  30.7853885
  25.4278964  44.2474540  30.2624423  24.9686420  42.9872130  31.3598551
  23.5540962  43.3283932  29.7371302  22.5633451  43.1822296  30.1685876
  23.4536773  44.0967618  28.9688258  24.0556411  42.1388760  29.0213588
  25.0291744  41.9274443  29.1886628  23.3799323  41.3340196  28.1762791
  22.0884382  41.5369237  27.8743304  21.5923265  42.3125235  28.2901286
  21.6015696  40.9204408  27.2402194  24.0197317  40.2986606  27.6184633
  24.9933741  40.1274861  27.8247588  23.5369447  39.6823875  26.9813031
  23.1678697  47.2423080  32.1573908  23.8180530  47.8685782  32.9953708
  21.8243242  47.2394750  32.0887508  21.3749870  46.6816215  31.3783836
  20.9100781  47.9349649  33.0002869  21.3026134  48.9422700  33.1286705
  19.5443823  48.0509863  32.2752407  19.7053722  48.6054204  31.3492072
  19.2133202  47.0560733  31.9709068  18.4073834  48.7312481  33.0800702
  18.2159533  48.1881157  34.0035222  18.7291253  49.7321979  33.3657844
  17.0673517  48.8969319  32.3445840  17.0491590  48.8332590  31.0941938
  16.0646294  49.1061645  33.0619247  20.7798663  47.1965344  34.3612043
  20.8343292  45.9657357  34.3635273  20.5464527  47.9388302  35.4766163
  20.8384812  49.3711936  35.6020328  20.0257462  49.9501673  35.1659337
  21.7722804  49.6640646  35.1228005  20.9222769  49.6376709  37.0988224
  20.7021144  50.6703951  37.3697377  21.9244477  49.3999884  37.4581076
  19.9353514  48.6396998  37.6676677  18.9198917  49.0252667  37.5605146
  20.1094040  48.4456145  38.7268789  20.1331751  47.3945422  36.7940434
  21.0016930  46.8649961  37.1691575  18.9226566  46.4389688  36.9136787
  18.6458962  45.9983943  38.0310344  18.2416803  46.0917164  35.8086896
  18.5093045  46.4864906  34.9193007  17.2962268  44.9772031  35.7710747
  16.5962151  45.0184680  36.6085410  16.7127193  45.0294198  34.8519167
  18.1205446  43.6826366  35.7798896  18.9320291  43.4752746  34.8794981
  17.9042470  42.8357019  36.8023103  17.1973671  43.0779340  37.4810852
  18.6603963  41.6099740  37.1086556  18.1042074  41.1335361  37.9147709
  18.7081918  40.6161095  35.9088331  19.3812231  41.0003147  35.1425798
  19.1840000  39.6877824  36.2309781  17.3584423  40.2579136  35.2361295
  16.7532408  41.1499144  35.0744425  17.5807399  39.8758938  34.2385251
  16.4958487  39.2045385  35.9518488  16.6888756  38.9758046  37.1678831
  15.6367459  38.6262060  35.2507433  20.0656425  41.8810247  37.7053470
  20.9855742  41.1012235  37.4554795  20.2044275  42.9527704  38.5079652
  19.4110724  43.5564447  38.6685204  21.4196941  43.2822957  39.2692485
  22.2391219  42.6432375  38.9345434  21.8392599  44.7624940  39.0209791
  20.9287039  45.3423584  38.8974040  22.6002699  45.4907989  40.1501057
  22.9581646  46.4672100  39.8184029  21.9575128  45.6705488  41.0120833
  23.4595095  44.9225659  40.4970199  22.6096698  44.8585989  37.6886678
  22.9917175  45.8631677  37.5076593  23.4635590  44.1824084  37.6694173
  21.9690042  44.5921859  36.8465361  21.2272964  42.9767901  40.7718487
  20.1054217  43.0290481  41.2749473  22.3410236  42.6123187  41.4314549
  23.2246485  42.6527814  40.9470606  22.3787624  41.9198936  42.7232197
  21.3919017  41.5190226  42.9590295  23.4047370  40.7381255  42.6430681
  24.4131236  41.1554635  42.6070894  23.3649616  39.7718285  43.8489625
  23.9219108  38.8577855  43.6444585  23.8212160  40.2012591  44.7394760
  22.3432109  39.4817691  44.0942318  23.2407818  39.9025704  41.3556628
  23.9281379  39.0561364  41.3392256  22.2281421  39.5085963  41.2698178
  23.4505130  40.4833774  40.4576606  22.8082037  42.8630230  43.8755547
  23.3348106  43.9492669  43.6293327  22.5816995  42.3993955  45.1182853
  22.0934914  41.5211281  45.2121222  23.0143161  42.9881584  46.3951205
  22.8578167  44.0655800  46.3217479  22.1871074  42.4782667  47.6203088
  22.4941180  41.4562409  47.8507536  22.4340646  43.0855852  48.4928072
  20.6425004  42.4596286  47.5523407  20.0478716  42.7337735  46.4866385
  20.0619864  42.1306274  48.6105428  24.5340200  42.7803570  46.6447312
  25.2628837  42.3909207  45.7301011  24.9947953  43.0451388  47.8844944
  24.3476305  43.3556094  48.5944400  26.3818745  42.8472071  48.3160453
  27.0182525  43.3365083  47.5817508  26.6303304  43.5690641  49.6552810
  26.3749705  44.6256088  49.5685012  26.0032871  43.1522871  50.4447761
  27.9891385  43.4714637  50.0444131  28.1176182  43.9963294  50.8389010
  26.7576239  41.3533532  48.3849934  26.0924460  40.5838625  49.0821207
  27.8280661  40.9896798  47.6630611  28.3024991  41.6872317  47.1051142
  28.3381049  39.6217681  47.5458992  27.5202598  38.9241476  47.7287711
  28.8560169  39.3975980  46.1041263  29.6692691  40.0980541  45.9084144
  29.2974117  38.4031800  46.0158853  27.7766073  39.5523948  45.0070457
  27.3122990  40.5341177  45.1076886  28.4155299  39.5285457  43.6049337
  27.8138846  38.9978232  42.8670322  28.5508863  40.5428259  43.2294976
  29.3955098  39.0528374  43.6223164  26.6512807  38.5048293  45.1487897
  26.3342315  38.0880210  44.1932795  26.9546560  37.6645100  45.7705854
  25.7707171  38.9516578  45.6111198  29.4226933  39.2802606  48.5868878
  29.9415342  38.1662556  48.5393169  29.7492574  40.2076795  49.5056518
  29.2666110  41.0957466  49.5031525  30.7572225  40.0251423  50.5563518
  31.6948195  39.7702823  50.0632115  30.9766459  41.3376099  51.3647510
  30.0079957  41.6805732  51.7312125  31.8999792  41.2038636  52.5954396
  32.1555648  42.1785339  53.0108524  31.4151133  40.6472277  53.3967275
  32.8333100  40.6992961  52.3427612  31.5215931  42.4436086  50.4514552
  31.6998091  43.3687675  50.9999641  32.4598663  42.1351483  49.9922639
  30.8199865  42.6743441  49.6518157  30.4002903  38.8758288  51.5232032
  29.2552768  38.7743850  51.9644200  31.4048435  38.0351952  51.8100849
  32.3129347  38.1962929  51.3910099  31.3065007  36.8708619  52.6861846
  32.2810197  36.7061038  53.1449857  30.5975843  37.0471817  53.4970821
  30.9143491  35.5935813  51.9330105  30.9345539  34.5266692  52.5458526
  30.5736752  35.6731623  50.6343580  30.5730935  36.5680169  50.1645060
  30.2412725  34.5061847  49.8195293  29.7499469  33.7600284  50.4479407
  29.2544823  34.8902430  48.7041234  29.6476298  35.7105159  48.1048461
  29.1424491  34.0497221  48.0165202  27.8648120  35.2261582  49.2605147
  27.4846909  34.3624995  49.8083238  27.9534825  36.0356219  49.9865320
  26.8600373  35.6221596  48.1700672  27.1510140  36.5876529  47.7591888
  26.9258540  34.9170437  47.3408840  25.4014205  35.6833075  48.6592103
  24.7449714  35.9432287  47.8279008  25.0838507  34.7040301  49.0184573
  25.1998319  36.6724317  49.7358167  25.7821323  36.4351355  50.5271502
  25.4498830  37.5933849  49.4045074  24.2313164  36.6719709  50.0207808
  31.4994321  33.8779691  49.2250669  32.3873827  34.5957172  48.7619056
  31.4991716  32.5364846  49.1944052  30.7277197  32.0264229  49.5978975
  32.4607898  31.7500141  48.4357855  33.4541924  32.1136592  48.6954900
  32.3714394  30.2622432  48.8179255  31.3533526  29.8964812  48.6765520
  33.0011467  29.7016127  48.1231535  32.8393240  29.9785000  50.2600222
  33.8071579  30.4547629  50.4260171  32.1477820  30.4287388  50.9736394
  33.0021595  28.4936085  50.6099904  33.3215834  28.1742936  51.7515408
  32.8009638  27.5769644  49.6600547  32.5461930  27.8542860  48.7231761
  32.9130654  26.5968360  49.8748446  32.2396365  31.9308251  46.9302096
  31.0960571  31.9984893  46.4771835  33.3549158  31.9926684  46.1998395
  34.2551828  31.9053509  46.6537821  33.3868825  32.1109037  44.7503401
  32.3974622  31.9223913  44.3279650  33.8782248  33.5134081  44.2959984
  34.0263405  33.4852633  43.2149163  32.7907666  34.5692065  44.5295136
  33.1402454  35.5674965  44.2657776  31.9094842  34.3604352  43.9228622
  32.4694614  34.5800058  45.5691041  35.2325267  33.9524430  44.8927920
  35.5115793  34.9375659  44.5217444  35.1864002  34.0211820  45.9793795
  36.0432895  33.2714275  44.6334628  34.3387033  31.0620780  44.1816012
  35.2758099  30.6359660  44.8593074  34.0794777  30.6912308  42.9232676
  33.2918453  31.0778551  42.4232499  34.9553929  29.8270671  42.1564170
  35.9646495  30.0687166  42.4748643  34.6336425  28.3372375  42.4444401
  35.4569122  27.7226804  42.0795037  34.6220879  28.1865863  43.5244946
  33.3086063  27.8128291  41.8310969  32.4705161  28.3849384  42.2306676
  33.3047953  27.9779579  40.7531159  33.0297038  26.3244238  42.0857278
  32.4452356  25.6984717  41.1730658  33.3914095  25.8195480  43.1714085
  34.8635686  30.1858910  40.6725532  33.8498759  30.7253519  40.2254671
  35.9194793  29.8247682  39.9336406  36.7211638  29.3906346  40.3718003
  35.9288890  29.8675466  38.4782717  34.9389418  29.5589099  38.1354761
  36.1731712  31.3092054  37.9592676  35.8106744  31.3477211  36.9303028
  35.5432351  32.0212056  38.4939360  37.5998898  31.8398865  37.9112219
  38.4256569  31.5285208  36.8112577  38.0596266  30.8809758  36.0297890
  39.7135430  32.0813195  36.7031927  40.3289738  31.8372721  35.8494071
  40.1743139  32.9752448  37.6851681  41.4054914  33.5475695  37.5573072
  41.8286716  33.3323710  36.7210279  39.3620593  33.2808023  38.7956050
  39.7210985  33.9600118  39.5544800  38.0799448  32.7074473  38.9149008
  37.4559192  32.9564653  39.7604753  36.9160547  28.8213443  37.9481704
  37.9620772  28.5874205  38.5579429  36.5514019  28.2259261  36.8018635
  35.6811414  28.4835356  36.3607762  37.3595545  27.2467911  36.0862755
  37.7506696  26.5252611  36.8071260  36.4679306  26.4878284  35.0940617
  37.0412069  25.7375912  34.5468391  35.6633488  25.9652742  35.6127206
  36.0123912  27.1567580  34.3633777  38.5286139  27.9235350  35.3583663
  38.3127707  28.8413237  34.5665276  39.7403339  27.4234504  35.6268811
  39.8244126  26.6659685  36.2950233  40.9775875  27.7907823  34.9420740
  41.0155812  28.8756772  34.8288193  42.1692392  27.3238295  35.7979818
  42.0736908  26.2538244  35.9667320  43.1023571  27.4703708  35.2536560
  42.2862782  28.0270330  37.1525355  42.4841475  29.0898255  37.0057951
  41.3216325  27.9540901  37.6525075  43.3542105  27.4116301  38.0717053
  43.3627532  27.9470701  39.0185949  43.0502843  26.3955069  38.3191030
  44.7786415  27.4114612  37.4937708  44.8311495  26.8100517  36.5860200
  45.0807481  28.4247972  37.2316110  45.7455219  26.8590490  38.4574679
  46.6699851  26.8677141  38.0511322  45.7391996  27.4139564  39.3015128
  45.4863929  25.9074561  38.6764571  41.0605402  27.1470094  33.5487344
  40.2228525  26.3164495  33.1918218  42.1142765  27.5252507  32.8076033
  42.7476549  28.2175716  33.1799655  42.4543288  27.0264300  31.4735477
  41.6385484  27.3172167  30.8095519  43.7634257  27.7225457  31.0288755
  43.8628831  28.7029341  31.4993730  44.6172464  27.1614761  31.4110079
  43.9289755  27.8329452  29.4969192  44.9705533  28.0656009  29.2712888
  43.7329328  26.8654580  29.0298628  43.0689244  28.9246218  28.8313906
  42.7768502  29.9483734  29.4914681  42.7252247  28.7234281  27.6458019
  42.6102895  25.4884210  31.4190728  42.1842818  24.8786880  30.4389034
  43.1877937  24.9017390  32.4836399  43.4783694  25.4777567  33.2598695
  43.4217077  23.4607941  32.6546486  43.6698800  23.0605752  31.6700937
  44.6495935  23.1689101  33.5704478  44.7524405  22.0929345  33.7203405
  45.5460589  23.4684108  33.0262831  44.7039768  23.8524280  34.9535801
  43.6496368  24.2876155  35.4609350  45.8020198  23.8385165  35.5494071
  42.1728378  22.6738961  33.1208913  42.2238542  21.4451087  33.1482558
  41.0887421  23.3813823  33.4838372  41.1268790  24.3902207  33.4252304
  39.8206180  22.8058240  33.9247453  39.0173720  23.4491646  33.5648096
  39.6553127  21.8220105  33.4816401  39.7123215  22.6981623  35.4548175
  38.6060254  22.4662097  35.9434726  40.8095421  22.8863235  36.2179166
  41.6938754  23.1058064  35.7779439  40.7822600  22.9344782  37.6848068
  40.1502515  22.1099274  38.0201369  42.1952999  22.6741420  38.2583216
  42.1086600  22.3376735  39.2913320  42.6895929  21.8668323  37.7162334
  43.0344237  23.8110420  38.2617336  43.2847773  24.0041341  37.3484688
  40.1521886  24.2474803  38.1832457  40.1911567  25.2544401  37.4778979
  39.5654405  24.2049629  39.3849823  39.5846828  23.3581167  39.9332944
  38.8347043  25.3320396  39.9543037  38.5040209  26.0093494  39.1643765
  37.5738255  24.7966933  40.6605351  37.8494000  24.0646548  41.4217955
  37.0833576  25.6158495  41.1911766  36.5616179  24.1789866  39.6799541
  36.2554998  24.9403767  38.9614906  37.0312908  23.3838487  39.0995161
  35.3253442  23.6153412  40.3889696  35.6288324  22.7859204  41.0300321
  34.9213519  24.3776449  41.0540833  34.2501463  23.1397434  39.3981289
  33.9855680  23.9478433  38.7158542  34.6297783  22.3151050  38.7938508
  33.0255500  22.7073506  40.0927788  32.6597684  23.4934060  40.6181613
  32.3366161  22.4077258  39.4175877  33.2375476  21.9495432  40.7258404
  39.7247490  26.1117872  40.9271399  40.2333536  25.5214991  41.8815214
  39.8185714  27.4382996  40.7183021  39.3691605  27.8479258  39.9100928
  40.1952728  28.3702561  41.7835298  41.0429520  27.9672976  42.3414836
  40.5728781  29.7658853  41.2476368  39.7077030  30.2403417  40.7794101
  40.8477864  30.3996762  42.0908275  41.7158711  29.7582133  40.2367055
  42.5256919  29.1926093  40.6986843  41.4246543  29.2208669  39.3448683
  42.2332142  31.1530068  39.8596005  42.6783673  31.1760605  38.8648059
  41.3693672  31.8110358  39.8354114  43.0890608  31.7509182  40.8951669
  43.4192154  31.1120805  41.6102902  43.5397972  33.0172926  40.9500539
  43.2026806  33.9432647  40.0420308  42.5866130  33.7016121  39.2758521
  43.5692461  34.8824233  40.1070219  44.3621827  33.3609809  41.9443282
  44.6159847  32.6674130  42.6407197  44.7505377  34.2910791  42.0001473
  38.9879175  28.5358300  42.6975257  37.9028843  28.7943361  42.1874321
  39.2067523  28.4053515  44.0057003  40.1295624  28.1757100  44.3481858
  38.2024280  28.6563972  45.0307456  37.2647907  28.9893405  44.5863145
  37.9321992  27.3741626  45.8575561  37.2613730  27.6196496  46.6828762
  37.2698248  26.2690016  45.0195026  37.0470199  25.3940972  45.6305192
  36.3305290  26.6147271  44.5878334  37.9116743  25.9443899  44.1991451
  39.1159959  26.8441639  46.4250917  39.3797876  27.3929363  47.1747448
  38.7318022  29.7762927  45.9397204  39.9451834  29.9506584  46.0679571
  37.8018107  30.5509579  46.5053702  36.8198056  30.3649493  46.3485752
  38.1269992  31.7497804  47.2618991  38.8849695  31.5477361  48.0199098
  38.5069249  32.5070901  46.5769666  36.8631606  32.2901897  47.9224132
  35.8205272  31.6352266  47.9444109  36.9771805  33.5152185  48.4531767
  37.8693638  33.9919937  48.4133228  35.8916228  34.2513310  49.0876873
  34.9419982  33.9145959  48.6693564  35.8816579  33.9567563  50.6066512
  35.5440728  32.9322502  50.7707015  36.9101105  33.9934673  50.9675219
  35.0405542  34.9202968  51.4685882  35.5487305  35.8813276  51.5636124
  34.0862321  35.1171997  50.9813126  34.6617824  34.3361403  53.1397127
  36.3314163  34.0950257  53.7920445  36.2648047  33.7346507  54.8177514
  36.8756059  33.3502740  53.2128238  36.8889495  35.0324115  53.7740828
  36.0099188  35.7413635  48.7615029  37.1135501  36.2871715  48.7769139
  34.8475867  36.3690492  48.5327851  33.9892051  35.8326614  48.5429441
  34.6818529  37.8129430  48.4109370  35.4474775  38.2096727  47.7442357
  33.2731451  38.1738728  47.8626048  32.5243977  37.8896610  48.6032579
  33.1244097  39.6759564  47.5940222  32.1350019  39.9149392  47.2030446
  33.2895464  40.2934709  48.4757652  33.8592876  39.9608645  46.8479701
  32.9266173  37.4141049  46.5744541  31.9386099  37.6921807  46.2064064
  33.6443884  37.6140668  45.7806368  32.9089443  36.3442080  46.7543131
  34.8193599  38.4424847  49.8117617  34.0441502  38.0918897  50.7016596
  35.8201282  39.3158639  49.9930833  36.4093052  39.5751916  49.2125799
  36.1895388  39.8554883  51.3042611  35.6692063  39.3018424  52.0851729
  37.7096057  39.6910957  51.5881726  37.9091298  40.1819291  52.5410098
  38.0679838  38.2059146  51.7856548  39.0940631  38.0837690  52.1317629
  37.4214085  37.7370956  52.5280423  37.9656256  37.6446780  50.8589935
  38.6389192  40.3655961  50.5490289  38.6303333  39.7959086  49.6200588
  38.2698683  41.3579387  50.2961365  40.0873500  40.5263251  51.0312991
  40.6424798  41.1886707  50.3670859  40.1287288  40.9572335  52.0316764
  40.6113516  39.5705836  51.0536712  35.7885969  41.3274214  51.5185335
  35.6209146  41.7093752  52.6768058  35.6084362  42.1095678  50.4388042
  35.7371569  41.7287960  49.5111627  35.1893759  43.5137688  50.5051134
  34.4473460  43.6191223  51.2989435  36.3863169  44.4506156  50.7874458
  37.2592381  44.1476286  50.2132756  36.1662136  45.4719809  50.4725753
  36.7747258  44.5329593  52.2332878  35.8852197  44.9846301  53.2142946
  36.5668749  44.9036798  54.3471402  36.1697864  45.1957640  55.3072655
  37.8031066  44.4430047  54.1710417  38.5211704  44.3691540  54.8851105
  37.9737680  44.2033749  52.8228850  38.8998932  43.8300954  52.4098772
  34.4934260  43.9556415  49.2208719  34.7760630  43.4226096  48.1506554
  33.6256958  44.9656359  49.3783701  33.4858077  45.3426349  50.3045780
  32.9832111  45.7182502  48.3100616  33.1307448  45.2328878  47.3430134
  31.4724932  45.8002665  48.6151286  31.0851220  44.7924105  48.7569727
  31.3213519  46.3088365  49.5694336  30.6384635  46.4949135  47.5222379
  30.9846477  47.5161982  47.3701325  30.7679395  45.9750023  46.5719320
  29.1547204  46.5641152  47.8943435  28.7987158  47.0846694  48.9487955
  28.2780669  46.0647974  47.0236631  28.5968261  45.6622069  46.1504853
  27.2900364  46.0984806  47.2222133  33.6189357  47.1132571  48.2950985
  33.7160442  47.7464031  49.3482410  34.0156953  47.5786257  47.1019770
  33.8842419  47.0169730  46.2698212  34.5333873  48.9302060  46.8902821
  35.2589520  49.1649217  47.6713694  35.2293806  49.0350969  45.4993022
  34.5091761  48.7517555  44.7318831  35.7261608  50.4515690  45.1492933
  36.2685303  50.4565356  44.2030356  34.9087368  51.1638900  45.0447097
  36.4007936  50.8284086  45.9182254  36.4003124  48.0402696  45.3863095
  36.8812031  48.1072473  44.4118742  37.1586873  48.2391477  46.1442416
  36.0732856  47.0078002  45.5072076  33.3585435  49.9295389  46.9626005
  32.3855784  49.7391171  46.2371107  33.4398812  50.9463524  47.8445866
  34.2496978  51.0394481  48.4404298  32.3574057  51.9250970  48.0453621
  31.4667501  51.3649746  48.3379924  32.6771182  52.9286211  49.1743499
  33.6186943  53.4346957  48.9530493  31.9111682  53.7061981  49.1513572
  32.7597065  52.3304112  50.5949441  31.8824378  51.7083141  50.7775884
  33.6244934  51.6676373  50.6577804  32.8319214  53.3745455  51.7292957
  32.4407176  54.5452910  51.5114984  33.2766232  52.9757510  52.8267843
  31.9925785  52.7194131  46.7796243  30.8071345  52.8862837  46.4941673
  33.0214489  53.1926169  46.0583125  33.9650313  53.0039604  46.3655030
  32.8876000  54.0346943  44.8695674  32.1090669  54.7741401  45.0658637
  34.2022198  54.7886742  44.6704338  34.1562346  55.4637184  43.8150862
  34.4136947  55.3917679  45.5535229  35.0417791  54.1085110  44.5172697
  32.4801944  53.2827416  43.5893421  32.0292981  53.9324266  42.6464387
  32.6037383  51.9465204  43.5876766  32.9735017  51.4908064  44.4100699
  32.0617903  51.0541582  42.5656907  31.2247616  51.5335319  42.0570956
  33.1162267  50.7171142  41.4847253  34.0795277  50.4595014  41.9299926
  32.7783410  49.8068805  40.9904734  33.2806840  51.7821230  40.3843032
  32.3523075  52.3346912  40.2363079  34.0161534  52.5172165  40.7158863
  33.7291433  51.1807198  39.0400624  34.1867075  51.9619931  38.4308595
  34.5115456  50.4488329  39.2387558  32.5881622  50.4960250  38.2616222
  32.1121882  49.7247037  38.8645768  31.8156605  51.2235520  38.0119292
  33.0590419  49.8636199  37.0154437  33.7387414  49.1487885  37.2319767
  32.2764643  49.4354355  36.5395946  33.4762200  50.5586518  36.4134794
  31.5318435  49.7882550  43.2598027  32.2829091  48.8203795  43.3596455
  30.2645211  49.8069865  43.7452962  29.3751011  50.9700606  43.7665549
  28.8781529  51.0511112  42.7989707  29.8809566  51.9122167  43.9732723
  28.3692424  50.6641866  44.8650314  27.4273049  51.2011367  44.7535624
  28.7968134  50.9285296  45.8323844  28.2219478  49.1559266  44.7766125
  27.5129968  48.9080872  43.9850488  27.8436185  48.7254842  45.7042656
  29.6311405  48.6512155  44.4216780  30.1878739  48.4814923  45.3431545
  29.5716985  47.3238278  43.6374940  29.4202963  46.2718706  44.2545082
  29.7090395  47.3947931  42.3034927  29.8133448  48.2985599  41.8657702
  29.8302119  46.2504652  41.4030740  29.0573953  45.5304062  41.6764886
  29.5279596  46.7560473  39.9765785  29.3938272  45.9187060  39.2992957
  28.5932836  47.3171593  39.9542189  30.5655453  47.5538827  39.4414424
  31.0654708  47.0133191  38.8196431  31.1920748  45.5304783  41.5055345
  31.2508957  44.3387886  41.2077700  32.2396846  46.2588770  41.9288158
  32.0890037  47.2198802  42.2064687  33.6161289  45.7870546  42.0521269
  33.7690694  44.9333556  41.3998546  34.6327807  46.8914043  41.6441944
  34.4740880  47.7635259  42.2795397  36.1070444  46.4741334  41.8120084
  36.7814069  47.2477170  41.4413163  36.3736320  46.3013768  42.8538895
  36.3169286  45.5581124  41.2582367  34.4076075  47.3425384  40.1895522
  35.1077477  48.1286016  39.9053862  34.5434860  46.5114541  39.4969752
  33.4035558  47.7354399  40.0342217  33.8940465  45.3455880  43.4973584
  33.5252249  46.0481261  44.4405873  34.5397406  44.1782842  43.6237946
  34.8171848  43.6661519  42.7950202  34.8394942  43.5312104  44.8945473
  34.6987107  44.2356695  45.7158215  33.9259195  42.3107652  45.0910609
  34.0828144  41.5940684  44.2846077  34.2356419  41.8137375  46.0043897
  32.4426924  42.5873157  45.2085388  31.6624646  42.7069576  44.0434845
  32.1265423  42.6141239  43.0716241  30.2846058  42.9571204  44.1378498
  29.6980057  43.0569166  43.2368476  29.6782515  43.0744986  45.4007583
  28.3399225  43.3094445  45.4853337  27.9077261  43.3711263  44.6293292
  30.4488885  42.9450873  46.5706682  29.9777368  43.0341658  47.5370647
  31.8321931  42.7036962  46.4756691  32.4167444  42.6030166  47.3768197
  36.2824979  43.0310493  44.9324958  36.8398310  42.6650065  43.8980952
  36.8098484  42.9492557  46.1604589  36.2496505  43.2500435  46.9487628
  38.0512374  42.2667559  46.5007402  38.7511138  42.3507241  45.6723651
  38.6769672  42.9207468  47.7457233  37.9455624  42.8992794  48.5512816
  39.5090296  42.3096358  48.0956155  39.1912674  44.3484140  47.6301601
  39.0892681  45.1025714  46.4386435  38.6619230  44.6872947  45.5395909
  39.5401060  46.4135476  46.4032661  39.4452347  46.9857728  45.4941001
  40.1034936  46.9900125  47.5322442  40.4502995  48.0115254  47.4911818
  40.2250552  46.2601211  48.7070132  40.6687103  46.7114457  49.5808560
  39.7746974  44.9484255  48.7649573  39.8660045  44.3912319  49.6874404
  37.7491401  40.7922471  46.7941512  36.7788603  40.5071490  47.4966383
  38.5950613  39.8941979  46.2740821  39.3581747  40.2129134  45.6878574
  38.5079058  38.4515790  46.4700812  37.7961676  38.2322709  47.2657235
  38.0539146  37.7035142  45.1763033  38.7031970  38.0303935  44.3608694
  38.1663850  36.1613982  45.2719141  37.7703609  35.6742603  44.3842618
  39.1963296  35.8219132  45.3681748  37.6085996  35.7755345  46.1234472
  36.6057383  38.0871761  44.7911903  35.9180212  37.6201370  45.4950267
  36.4511344  39.1599195  44.8981161  36.2068847  37.7117436  43.3567886
  35.3332245  37.0599294  43.3516727  35.9510139  38.6025575  42.7817220
  37.0075381  37.1978249  42.8271512  39.8830056  37.9218312  46.8972028
  40.8852817  38.2063351  46.2420958  39.8797762  37.1097465  47.9622427
  39.0039544  36.9123068  48.4285716  41.0130979  36.3016923  48.3879849
  41.9427844  36.7102312  47.9879486  41.0888236  36.3401778  49.9324050
  41.2566901  37.3664380  50.2592014  40.1188558  36.0566364  50.3451707
  42.1554233  35.4267530  50.5685568  42.0366799  35.4613355  51.6487318
  41.9717221  34.3876444  50.2970792  43.6009904  35.8203074  50.2204794
  43.7658552  35.7473475  49.1443035  43.7505378  36.8699877  50.4741875
  44.6549538  34.9839440  50.9657084  45.6321467  35.4346986  50.8259931
  44.4626068  34.9842261  52.0384682  44.7209137  33.5918892  50.4902226
  45.4502967  33.0942455  50.9807174  43.8340348  33.1348873  50.6536519
  44.9132228  33.5845589  49.4962938  40.8058120  34.8821389  47.8442747
  39.9602797  34.1596717  48.3730745  41.5828878  34.5064296  46.8144181
  42.2448514  35.1572338  46.4176976  41.6621832  33.1225482  46.3425871
  40.6791104  32.6631903  46.4105431  42.0877274  33.0636260  44.8652851
  43.0040589  33.6340498  44.7054653  42.3205038  32.0307929  44.6128868
  41.0270719  33.5089701  43.8765953  41.0255921  34.8228592  43.3684514
  41.8129451  35.5068363  43.6403586  40.0074573  35.2375912  42.5218105
  40.0125186  36.2440938  42.1340980  38.9659766  34.3721354  42.2029072
  38.1627122  34.7048076  41.5634664  38.9354772  33.0858475  42.7236011
  38.1154672  32.4241108  42.4836295  39.9497816  32.6520798  43.5657727
  39.9116019  31.6553058  43.9786951  42.6045115  32.2985623  47.2307930
  43.6028942  32.8246424  47.7175792  42.2658739  31.0159825  47.4209371
  41.4257832  30.6571635  46.9817579  42.9680667  30.0664241  48.2962017
  43.1058574  30.5682537  49.2573498  42.1285018  28.7852046  48.5462787
  42.0194724  28.2447837  47.6042486  42.6594389  28.1228572  49.2317426
  40.7196233  29.0064570  49.1320379  40.5094505  30.0221394  49.8303521
  39.9014145  28.0720532  48.9852563  44.3847719  29.6854071  47.8243855
  45.1679768  29.2038336  48.6415452  44.6928541  29.9116460  46.5374328
  44.0001286  30.3283563  45.9297373  45.9619791  29.5680597  45.8883540
  46.4629956  28.8095731  46.4914043  45.7440757  28.9306465  44.4830065
  46.7000068  28.6117178  44.0637855  45.1775848  28.0091954  44.6271619
  44.9730002  29.7389360  43.4195632  44.4668626  30.8392987  43.7298270
  44.8691941  29.2209678  42.2856853  46.9533847  30.7521805  45.8089382
  48.0382371  30.5562398  45.2601709  46.5907740  31.9465748  46.3154980
  45.6868857  32.0663562  46.7529649  47.4191258  33.1453833  46.1680547
  48.4613111  32.8358864  46.2748929  47.2269699  33.7827915  44.7618979
  47.1485720  32.9902070  44.0153729  46.2575252  34.2820288  44.7267841
  48.3075782  34.7642833  44.2697663  49.2559189  35.0786794  45.0226421
  48.1589936  35.2136328  43.1139701  47.1315969  34.1431034  47.3020665
  45.9710126  34.4366291  47.5882584  48.2103756  34.6803096  47.8936271
  49.1285893  34.3956786  47.5823878  48.1850343  35.7835848  48.8552183
  47.3121217  35.6143012  49.4821765  49.3860195  35.7267747  49.8285817
  49.6109744  36.7103831  50.2449311  49.0720966  35.1237449  50.6787272
  50.6778472  35.1215382  49.3033970  51.3145484  35.6402749  48.1557051
  50.8848602  36.4760699  47.6229520  52.4971503  35.0664759  47.7045705
  52.9787721  35.4569669  46.8196206  53.0624864  33.9966304  48.3867256
  53.9831805  33.5571751  48.0304388  52.4545794  33.4902795  49.5272426
  52.9028135  32.6607044  50.0498289  51.2737235  34.0460418  49.9961994
  50.8154528  33.6443768  50.8876965  47.9208267  37.1800492  48.2706582
  47.6324074  38.0838794  49.0490510  47.9455351  37.3448148  46.9373020
  48.1809261  36.5638355  46.3400547  47.4487200  38.5571293  46.2769753
  47.8902893  39.4321645  46.7600114  47.8467312  38.5659541  44.7891247
  47.5429628  37.6402857  44.3034039  47.3054964  39.3599391  44.2734092
  49.3112532  38.8134419  44.5340972  50.2674005  37.8148972  44.6210215
  50.0884007  36.8316688  44.8145646  51.4485087  38.3795636  44.3829770
  52.3860442  37.8445581  44.3778362  51.3285837  39.6860935  44.1499995
  52.0801804  40.3265772  43.9387982  49.9782077  39.9832660  44.2365047
  49.6034423  40.9819207  44.0770815  45.9207133  38.6569367  46.4020463
  45.2285059  37.6454597  46.2759615  45.4308195  39.8865370  46.6209439
  46.0583989  40.6707293  46.7255599  44.0047832  40.1928908  46.6609171
  43.4328379  39.3135423  46.9669446  43.7004678  41.3578335  47.6488439
  44.2625369  42.2322449  47.3253210  42.2133076  41.7772065  47.6659360
  42.0331722  42.5475197  48.4167641  41.8895344  42.1936213  46.7121826
  41.5625774  40.9314947  47.8930871  44.2016680  41.0536864  49.0790348
  45.2929925  41.0509621  49.0825387  43.9200778  41.8648225  49.7503240
  43.7226129  39.7093238  49.6515566  43.7572698  39.7097489  50.7392550
  42.6992747  39.4772713  49.3575554  44.3605395  38.8951159  49.3061783
  43.5662779  40.6003398  45.2489484  44.0348940  41.6163792  44.7477628
  42.6950283  39.7898972  44.6359755  42.3251054  38.9903854  45.1336330
  42.1487810  40.0113561  43.2978739  42.9334219  40.4246583  42.6689183
  41.7250549  38.6644169  42.6914674  41.1444831  38.0770960  43.4038575
  41.0715456  38.8279220  41.8322063  42.9258904  37.8762385  42.2132584
  43.7754881  37.2452199  43.1450837  43.5404010  37.2645427  44.1993302
  44.9529006  36.6142468  42.7132413  45.6028790  36.1536818  43.4400940
  45.2705514  36.5865523  41.3406190  46.3999559  35.9573065  40.9098974
  46.9902227  35.6854270  41.6255570  44.4139726  37.1957400  40.4048342
  44.6592683  37.1814108  39.3527896  43.2464854  37.8474186  40.8408921
  42.6132186  38.3464072  40.1219988  40.9879392  40.9987472  43.3441666
  40.2574280  41.0131063  44.3281895  40.8434101  41.8008800  42.2823519
  41.4826518  41.7287162  41.5001420  39.8105630  42.8220522  42.1808975
  39.1159699  42.7458567  43.0139279  40.4026242  44.2567540  42.1902411
  41.0085812  44.3978124  41.2945171  39.2879467  45.3192045  42.1683725
  39.7009657  46.3192417  42.2128241  38.6975365  45.2729639  41.2551740
  38.6130716  45.2021238  43.0167850  41.3386739  44.4959889  43.3908062
  41.7053435  45.5217369  43.4133559  40.8341373  44.3001141  44.3361997
  42.2177056  43.8524702  43.3471140  39.0388766  42.5985607  40.8701878
  39.6018008  42.8046023  39.7940827  37.7735455  42.1671150  40.9944924
  37.3743618  42.0479348  41.9169578  36.8878882  41.8642231  39.8681525
  37.3181482  42.2260247  38.9321547  36.6408108  40.3411699  39.7763333
  36.1855800  39.9990572  40.7071533  35.9029145  40.1421871  38.9972679
  37.8235046  39.4384142  39.4640457  38.8743015  39.8530411  38.6158798
  38.8784870  40.8394084  38.1770712  39.9337469  38.9760062  38.3184671
  40.7295432  39.2997318  37.6674526  39.9413150  37.6711683  38.8432545
  40.9549772  36.8140883  38.5311891  40.8205504  35.9277478  38.8723973
  38.8874610  37.2467682  39.6718977  38.8734715  36.2397399  40.0545101
  37.8369170  38.1284041  39.9848216  37.0227857  37.7841182  40.6039754
  35.5337220  42.5544644  40.0386132  35.0279388  42.6576527  41.1567283
  34.9425778  42.9271879  38.8935124  35.4346028  42.7942405  38.0215661
  33.5422003  43.3151839  38.7628979  33.2526055  43.8708270  39.6492413
  33.3539715  44.2648487  37.5513981  34.1702365  44.9897634  37.5496519
  33.4791798  43.7073476  36.6216539  32.0185221  45.0273895  37.4806629
  30.9761069  44.4481345  37.8485858  32.0428130  46.1597040  36.9482798
  32.7027710  42.0238347  38.7051595  32.8308668  41.2642981  37.7447181
  31.8891987  41.7988322  39.7524034  31.8326897  42.4894089  40.4887536
  31.0614895  40.6003033  39.9171241  31.4242946  39.8146625  39.2520098
  31.1594961  40.0875774  41.3721096  30.7888038  40.8590281  42.0460236
  30.4839475  39.2392628  41.4904292  32.5677814  39.6330821  41.8225933
  33.2226973  40.5040109  41.7831590  32.5495281  39.1659664  43.2916984
  33.4749552  39.4357080  43.7992949  31.7308373  39.6118767  43.8548249
  32.4422458  38.0835920  43.3730511  33.1701995  38.5531523  40.9010935
  33.7264869  37.7992753  41.4590674  32.4049440  38.0269951  40.3305117
  33.8641195  38.9999027  40.1890780  29.5894778  40.8213786  39.5289304
  28.9029356  39.8302446  39.2786761  29.1296076  42.0827564  39.4484674
  29.7571524  42.8562099  39.6234657  27.7986327  42.4350039  38.9445563
  27.1107564  41.5930636  39.0451730  27.1898919  43.6333076  39.7286493
  27.8760048  44.4695323  39.6505320  25.8300123  44.1202130  39.1959678
  25.5110185  44.9980934  39.7548775  25.8551941  44.4227994  38.1505113
  25.0663659  43.3496509  39.3020673  27.0499746  43.3142819  41.2284168
  26.6396089  44.1626536  41.7787582  26.3893268  42.4626786  41.3913812
  28.0121527  43.0771191  41.6788356  27.9517501  42.7571287  37.4433216
  28.0545903  43.9218676  37.0563574  28.0556046  41.6757570  36.6516301
  27.9681840  40.7690150  37.0891201  28.4297609  41.6376808  35.2358645
  29.4934265  41.8792983  35.2135806  28.2543163  40.1778271  34.7503695
  28.9021719  39.5308851  35.3425074  27.2355168  39.8535930  34.9677214
  28.5237715  39.9076043  33.2565357  28.3425947  38.8501549  33.0589989
  27.7989545  40.4456564  32.6450603  29.9505430  40.2591738  32.8033393
  30.1625649  41.3040065  33.0281781  30.6646895  39.6725082  33.3824285
  30.1577933  40.0041650  31.3027172  30.0599625  38.9406406  31.0808796
  29.3954328  40.5262036  30.7244991  31.4772570  40.4750174  30.8462563
  32.2038044  39.9876483  31.3520283  31.5778127  40.2920460  29.8581192
  31.5608516  41.4684122  31.0133841  27.6851831  42.6572880  34.3473831
  26.4540895  42.6607709  34.3257397  28.4616674  43.4817822  33.6275732
  29.4649994  43.4169297  33.7176011  27.9014096  44.4891662  32.7495693
  26.8135453  44.4234669  32.7678851  28.2108687  45.4784514  33.0866903
  28.2577636  44.3244541  31.7327204  48.3519392  36.9593116  93.4959006
  42.6728462  78.1141550  70.8452046  32.9909477  25.9728009  75.2608930
  78.6759979   6.2483661  58.7940526  71.6759979  58.2483661  83.7940526
  30.8830810  51.8949492  89.9051237  21.3560238   4.9309350  34.4098989
  28.6759979  90.2483661  50.7940526  86.8424143  30.1406080  63.3510579
  13.3519771  36.3159256   9.7978033  60.6759979  -0.7516339  47.7940526
  68.0324187  77.3671867  67.5940870  21.5045820  74.6064612  16.1838895
  -4.3240021  32.2483661  34.7940526  67.6745664  25.1208958  82.0859934
  84.9826350  53.3446428  17.8260425   5.6130258  40.5216831  62.4628949
  43.2641290   4.4065416  18.6344401  53.0809193  89.8127247  44.2357222
  -1.3240021  60.2483661  29.7940526  43.6759979  19.2483661  87.7940526
  79.0506321  14.4762296  40.4900666  23.6137113  73.3552503  67.6972273
  35.2894110  61.7823074   3.1788617  22.6867409  10.3148953  60.3068241
  82.2678262  52.9251856  64.7002450  51.6759979  57.2483661  89.7940526
  44.3512588  20.5531521   7.2127019  65.7289267  72.5726054  17.9286511
  52.1524370   5.2258065  69.2065390  10.7519841  55.4672767   7.5335524
  28.6759979  33.2483661  90.7940526  87.4543891  43.1937835  34.6926125
  41.9052074  85.1781140  27.3358156   6.9546755  19.8170626  26.6344188
  66.0300097  51.2115357   7.2127019  16.3711254  79.6519514  46.3630498
  40.6097372   0.9065046  40.6332441  53.7067691  86.8633497  63.2568748
  76.4676382  41.2640824  80.6891520   9.0985893  21.9879619  56.6553210
  73.1294988  30.4158736  16.6943613  84.8467352  62.6063972  34.3949544
  19.9920421  50.2330895  73.3441624  41.9216540  63.8575270   6.8336994
  72.1795418  10.7646400  71.5316024  -2.3240021  50.2483661  43.7940526
  57.6759979  73.2483661  79.7940526  57.1497620  10.6320497  25.0181422
  24.7916755  25.0505129  10.5462852  68.7211788  81.8134664  35.4900907
  86.3922764  27.9247228  47.6853688   1.0152852  45.5936404  18.1334953
  34.4530866  65.6906545  80.9726970  62.8389790  43.3670073  89.1943347
  28.2441569  43.9958953   1.0700939  37.4057259   9.5813209  69.3155507
  35.6310505  86.3672803  63.6481628  19.1207528  78.4330742  29.5745353
  28.6328815  10.8920160  20.1613868  38.6759979  44.2483661  97.7940526
  73.6759979   2.2483661  46.7940526   6.9957959  56.7966102  56.8899621
  76.8693847  66.5407278  60.3145798  49.0313328  74.8981378  14.1540160
  14.0562188  11.1586468  43.5086207  18.9112880  32.4012508  73.9186118
  84.3201509  37.9215940  18.8431634  64.6759979   0.2483661  61.7940526
  37.6759979  91.2483661  41.7940526  50.7063593  34.2985569  10.2163514
  54.3493094  26.8674661  90.6156682  80.6005008  65.6257859  20.4326416
   7.0822718  63.7009197  17.2009946  64.2991513  80.8879533  52.0347113
  27.2917768   2.1987036  49.1874259  79.9839964  23.3203779  71.3918067
   1.8080451  32.2712782  46.4232397  86.1348341  46.4284639  52.5653063
   7.5126567  66.1761513  43.2224916   1.9342074  32.4265553  22.6725100
  66.9704599   9.4327677  35.9479803  21.7440906  62.5994466   4.7454071
  76.6759979  62.2483661  74.7940526  62.9758141  62.2106052  10.3549839
  38.6759979  29.2483661  95.7940526  56.7333650  18.6363832  13.5278260
  57.1930436  85.0317823  27.7676784  22.3714245  80.2372015  57.7550592
  20.9940954  70.4495590  57.5697350  84.5459880  18.3035631  57.5562967
  35.1604018   3.6007441  27.0477924  57.5625727  15.0024410  77.1062794
  45.1720632  66.5906314  82.2676981  75.9409675  70.2640427  44.5718161
  32.6139137  76.1763469  14.8973533  48.1054502   4.6079018  56.4700758
  -4.3240021  47.2483661  29.7940526  65.5387995  38.7081965  10.1006328
  84.5459879  41.2973509  70.8317660  79.1990824  45.3956024  72.9170882
  22.3160935  21.2746673  66.7851405  14.9477443  23.3203775  18.2899281
  46.8695598  91.1831787  53.3850934  23.1808480  42.2775118  82.8030903
  86.1089367  51.9439173  26.2293964  89.6759979  50.2483661  32.7940526
  40.9626493  45.5861898   5.5676934  52.6759979  47.2483661  95.7940526
  50.5007913   3.1000439  31.7051938   4.9944379  21.6301195  40.3940224
  26.6759979  85.2483661  36.7940526  79.4866759  27.5467374  34.7978492
  19.1434787  45.7625616   3.2110343  34.4523332  78.4141309  75.7743880
  61.6759979  64.2483661  84.7940526   0.5902557  42.8226133  54.9858607
  32.6759979  22.2483661  85.7940526  76.5129711  74.9268382  26.9587322
   9.0985895  67.9755370  30.1043817  36.5913519  30.2178752   8.7044397
  78.2734479  48.1416045  10.7587159  29.2864023  58.3677624  67.6260855
  33.1101368   2.9411027  40.8627433  54.4735704  82.3281991  70.8599182
  81.2034557  11.5301103  52.3307938  68.7211783  35.8258914  88.5919689
  11.0797025  29.8137469  65.7582587  52.9562686  54.8438350   5.0787397
  18.3167412  14.9669043  28.5127159  14.5838079  19.8098616  32.2381984
  64.4301858  21.2855338  26.2293964  40.0269340  54.0299354  91.3175816
  83.4663888  58.6092885  46.7093215  41.7940110  15.9607370  77.7008584
  29.6087495  82.0028813  22.0388560  68.6759979  71.2483661  75.7940526
  38.1919574  13.5813708  14.1540163   2.1785923  54.4496142  20.0188279
  10.7148668  50.1982683  64.8620771  60.3234422   8.1069024  64.2565434
  73.6759979  60.2483661  10.7940526  61.7056854  84.6883186  38.2157037
  35.8415807   7.0726229  59.6416185  86.8107906  37.8533678  54.7237626
   1.7689014  61.2898439  41.4558433  37.6759979  92.2483661  53.7940526
  29.7506640  70.7242297   7.5412642  75.2954584  31.0992723  79.1162453
  -4.3240021  40.2483661  40.7940526  54.8895510  11.2558385  44.4795904
  57.3988194  77.8606492  18.9502542  29.6759979  42.2483661  92.7940526
   5.5457141  34.0030648  13.1644977  63.6759979  54.2483661  88.7940526
  71.6759979   0.2483661  55.7940526  15.1157746  65.6289939   9.8277109
  83.3912756  35.1433060  29.5615375  15.8338132  13.9655237  53.6694920
  67.6745667  71.1084709  55.5350541  16.1470591  62.9671843  61.6832028
  51.6388793   9.4517111  16.2990666  25.4231836  35.1390532   5.6872594
  48.0823743  88.6195737  33.7081106  27.8485333  58.4097896  78.9303138
  45.9997769  87.9112990  66.8742004  27.8583223  15.1548568  71.9196374
  79.0506318  14.4762297  67.0410056  50.9201741  67.1936365   7.9051359
  55.8041253  38.0607055  95.0302694  63.2954669  29.6525575  16.8289130
  21.0985815  69.4222514  39.2898361  -0.3240021  26.2483661  29.7940526
  56.6819409  26.1226334  78.0276218  58.3190247  86.4700890  56.5066115
  27.1422019  54.0871439   3.8500545   4.8875996  32.5751085  56.0400807
  74.6563954  55.0352295  52.9035860  74.4397801  17.8699518  33.3846390
  27.8485334  81.4035771  65.6548441  54.9362630  43.1937834   8.1416733
  79.2063044  52.4433359  76.8266950  48.9032156   3.3446814  39.7154373
  84.9797025  62.2052568  25.4375244  46.6759979  26.2483661  94.7940526
  22.6759979  86.2483661  44.7940526   8.9711073  47.2772052   7.8440148
  47.6759979  75.2483661  78.7940526  24.7327413  31.5010870  80.1611782
  16.4683676  72.2147643  21.9723356  57.6759979  -0.7516339  55.7940526
  27.5758189  23.8651057  21.1569648  85.7503079  35.4371359  41.7977255
  71.2158243  76.4716237  45.3686984  42.6728467  78.1141546  17.7433267
  68.1491767  17.3859174  76.9236331  27.1422014   8.0995690  56.9519327
  41.3130615  58.8779777  82.4820080  75.0006362  39.7307140  13.7821617
  -3.3240021  38.2483661  26.7940526  84.5527021  18.0469541  47.5852135
  42.5917081   7.2842724  21.4920439  66.4151339  77.8217456  25.8050718
  17.1501208  42.1929492  69.9503250  -4.3240021  53.2483661  34.7940526
  66.6759979   2.2483661  41.7940526  41.6759979  36.2483661  98.7940526
  72.5136180  68.6190758  68.3391245  22.2690068   4.4996338  41.7103917
  36.3184777  36.8116101  12.7262947  48.7957127  18.7032373  59.0616097
  49.7382739  16.5598170  58.4127083  48.6811621  17.5865417  58.0092432
  49.7907417  16.6649324  59.9315641  49.6783333  18.1640792  60.2010527
  49.2090658  19.5343369  58.6642718  49.4752692  15.5536740  58.0848992
  50.7033311  16.8111467  57.9695075  47.6657560  17.2027583  58.1211088
  48.8199334  18.0270864  57.0216913  48.9568324  16.1299495  60.3891212
  50.7141454  16.2470712  60.3343736  50.6311561  18.6795261  60.0830172
  49.2129557  18.4273096  61.1517406  47.8793745  18.9566190  59.4014142
  54.4443728  18.4294905  59.1833659  55.3869341  16.2860703  58.5344645
  54.3298222  17.3127950  58.1309995  55.4394019  16.3911857  60.0533203
  55.3269935  17.8903325  60.3228090  54.8577260  19.2605902  58.7860280
  55.1239294  15.2799273  58.2066555  56.3519913  16.5374000  58.0912637
  53.3144162  16.9290116  58.2428650  54.4685935  17.7533397  57.1434475
  54.6054926  15.8562028  60.5108774  56.3628056  15.9733245  60.4561298
  56.2798162  18.4057793  60.2047735  54.8616159  18.1535629  61.2734968
  53.5280347  18.6828723  59.5231704  60.0930330  18.1557438  59.3051221
  61.0355942  16.0123236  58.6562207  59.9784824  17.0390483  58.2527557
  61.0880621  16.1174389  60.1750765  60.9756537  17.6165858  60.4445652
  60.5063862  18.9868435  58.9077842  60.7725895  15.0061806  58.3284117
  62.0006515  16.2636533  58.2130199  58.9630764  16.6552649  58.3646212
  60.1172537  17.4795929  57.2652037  60.2541527  15.5824561  60.6326336
  62.0114658  15.6995777  60.5778860  61.9284764  18.1320326  60.3265297
  60.5102761  17.8798162  61.3952530  59.1766948  18.4091255  59.6449266
  65.7416932  17.8819971  59.4268784  66.6842544  15.7385769  58.7779769
  65.6271426  16.7653015  58.3745119  66.7367222  15.8436922  60.2968327
  66.6243138  17.3428390  60.5663214  66.1550463  18.7130968  59.0295404
  66.4212497  14.7324338  58.4501679  67.6493116  15.9899066  58.3347761
  64.6117365  16.3815181  58.4863774  65.7659139  17.2058462  57.3869599
  65.9028129  15.3087093  60.7543898  67.6601260  15.4258310  60.6996423
  67.5771366  17.8582859  60.4482859  66.1589362  17.6060694  61.5170093
  64.8253550  18.1353788  59.7666828  60.1669185  16.9553410  53.1784497
  61.1094797  14.8119207  52.5295483  60.0523679  15.8386454  52.1260832
  61.1619475  14.9170361  54.0484041  61.0495392  16.4161829  54.3178927
  60.5802717  17.7864406  52.7811118  60.8464750  13.8057777  52.2017392
  62.0745370  15.0632504  52.0863475  59.0369619  15.4548620  52.2379488
  60.1911392  16.2791901  51.1385313  60.3280382  14.3820532  54.5059612
  62.0853513  14.4991749  54.4512136  62.0023619  16.9316298  54.1998572
  60.5841616  16.6794133  55.2685806  59.2505803  17.2087227  53.5182542
  65.8155787  16.6815942  53.3002059  66.7581399  14.5381740  52.6513045
  65.7010281  15.5648987  52.2478395  66.8106077  14.6432894  54.1701603
  66.6981993  16.1424362  54.4396490  66.2289318  17.5126939  52.9028680
  66.4951352  13.5320310  52.3234955  67.7231971  14.7895037  52.2081037
  64.6856220  15.1811153  52.3597050  65.8397994  16.0054434  51.2602875
  65.9766984  14.1083065  54.6277174  67.7340115  14.2254282  54.5729698
  67.6510221  16.6578830  54.3216135  66.2328217  16.4056666  55.3903368
  64.8992405  16.9349760  53.6400104  32.0713886  15.9232689  40.3163238
  33.0139499  13.7798487  39.6674224  31.9568380  14.8065734  39.2639574
  33.0664177  13.8849641  41.1862782  32.9540093  15.3841109  41.4557669
  32.4847418  16.7543686  39.9189859  32.7509452  12.7737057  39.3396134
  33.9790071  14.0311784  39.2242216  30.9414320  14.4227900  39.3758229
  32.0956093  15.2471181  38.2764054  32.2325084  13.3499812  41.6438353
  33.9898214  13.4671029  41.5890877  33.9068320  15.8995577  41.3377314
  32.4886317  15.6473413  42.4064547  31.1550505  16.1766507  40.6561283
  43.3016720  27.1188209  70.0720012  44.2442333  24.9754007  69.4230997
  43.1871214  26.0021254  69.0196347  44.2967011  25.0805161  70.9419555
  44.1842927  26.5796629  71.2114442  43.7150252  27.9499206  69.6746632
  43.9812285  23.9692577  69.0952907  45.2092905  25.2267304  68.9798989
  42.1717154  25.6183420  69.1315002  43.3258927  26.4426701  68.0320827
  43.4627917  24.5455332  71.3995126  45.2201048  24.6626549  71.3447651
  45.1371154  27.0951098  71.0934087  43.7189151  26.8428933  72.1621321
  42.3853339  27.3722027  70.4118056  37.7268973  26.1921648  63.8235725
  38.6694586  24.0487446  63.1746711  37.6123467  25.0754693  62.7712060
  38.7219264  24.1538600  64.6935269  38.6095180  25.6530068  64.9630155
  38.1402505  27.0232645  63.4262346  38.4064539  23.0426016  62.8468620
  39.6345158  24.3000743  62.7314703  36.5969407  24.6916859  62.8830716
  37.7511180  25.5160140  61.7836541  37.8880171  23.6188771  65.1510840
  39.6453301  23.7359988  65.0963364  39.5623407  26.1684536  64.8449800
  38.1441404  25.9162372  65.9137034  36.8105592  26.4455466  64.1633770
  43.3755575  25.9184181  63.9453287  44.3181187  23.7749979  63.2964273
  43.2610069  24.8017226  62.8929623  44.3705866  23.8801132  64.8152831
  44.2581782  25.3792601  65.0847718  43.7889107  26.7495178  63.5479908
  44.0551140  22.7688549  62.9686183  45.2831760  24.0263276  62.8532265
  42.2456009  24.4179392  63.0048278  43.3997782  25.2422672  61.9054103
  43.5366772  23.3451304  65.2728402  45.2939903  23.4622520  65.2180926
  45.2110009  25.8947069  64.9667362  43.7928006  25.6424905  66.0354596
  42.4592193  26.1717998  64.2851332  49.0242177  25.6446714  64.0670849
  49.9667789  23.5012512  63.4181835  48.9096671  24.5279758  63.0147185
  50.0192467  23.6063665  64.9370393  49.9068383  25.1055133  65.2065280
  49.4375709  26.4757711  63.6697470  49.7037742  22.4951081  63.0903745
  50.9318361  23.7525809  62.9749827  47.8942611  24.1441924  63.1265840
  49.0484384  24.9685205  62.0271665  49.1853374  23.0713836  65.3945964
  50.9426505  23.1885053  65.3398488  50.8596611  25.6209602  65.0884925
  49.4414607  25.3687437  66.1572158  48.1078795  25.8980531  64.4068894
  60.3215380  25.0971779  64.3105974  61.2640993  22.9537577  63.6616959
  60.2069874  23.9804824  63.2582309  61.3165671  23.0588731  65.1805517
  61.2041587  24.5580199  65.4500404  60.7348912  25.9282776  63.9132594
  61.0010946  21.9476147  63.3338869  62.2291565  23.2050874  63.2184951
  59.1915814  23.5966990  63.3700965  60.3457587  24.4210270  62.2706789
  60.4826577  22.5238902  65.6381088  62.2399708  22.6410119  65.5833613
  62.1569814  25.0734667  65.3320049  60.7387811  24.8212503  66.4007283
  59.4051999  25.3505597  64.6504018  32.1521227  25.2655087  57.5751439
  33.0946839  23.1220885  56.9262424  32.0375721  24.1488132  56.5227774
  33.1471517  23.2272039  58.4450982  33.0347433  24.7263507  58.7145869
  32.5654758  26.0966084  57.1778059  32.8316792  22.1159455  56.5984334
  34.0597411  23.3734182  56.4830417  31.0221660  23.7650298  56.6346430
  32.1763434  24.5893578  55.5352254  32.3132424  22.6922210  58.9026554
  34.0705555  22.8093427  58.8479078  33.9875661  25.2417975  58.5965514
  32.5693657  24.9895811  59.6652748  31.2357845  25.5188905  57.9149483
  43.4494430  24.7180153  57.8186563  44.3920042  22.5745950  57.1697549
  43.3348924  23.6013197  56.7662898  44.4444721  22.6797104  58.6886106
  44.3320637  24.1788572  58.9580993  43.8627962  25.5491149  57.4213183
  44.1289995  21.5684520  56.8419458  45.3570615  22.8259247  56.7265541
  42.3194864  23.2175363  56.8781554  43.4736637  24.0418644  55.7787379
  43.6105627  22.1447275  59.1461678  45.3678758  22.2618492  59.0914202
  45.2848864  24.6943041  58.8400638  43.8666861  24.4420876  59.9087872
  42.5331048  24.9713970  58.1584608  66.0440837  23.6230283  58.3056812
  66.9866449  21.4796081  57.6567797  65.9295331  22.5063328  57.2533147
  67.0391127  21.5847235  59.1756355  66.9267044  23.0838703  59.4451242
  66.4574369  24.4541280  57.9083432  66.7236402  20.4734651  57.3289707
  67.9517022  21.7309378  57.2135789  64.9141271  22.1225494  57.3651802
  66.0683044  22.9468775  56.2657627  66.2052034  21.0497406  59.6331926
  67.9625165  21.1668623  59.5784451  67.8795271  23.5993172  59.3270887
  66.4613268  23.3471007  60.3958121  65.1277455  23.8764101  58.6454856
  26.5773480  24.3388526  51.3267153  27.5199092  22.1954324  50.6778138
  26.4627974  23.2221571  50.2743488  27.5723770  22.3005478  52.1966696
  27.4599687  23.7996946  52.4661583  26.9907012  25.1699523  50.9293773
  27.2569045  21.1892894  50.3500048  28.4849665  22.4467621  50.2346130
  25.4473914  22.8383737  50.3862144  26.6015687  23.6627017  49.2867968
  26.7384677  21.7655649  52.6542267  28.4957808  21.8826865  52.5994792
  28.4127914  24.3151414  52.3481228  26.9945911  24.0629250  53.4168462
  25.6610098  24.5922344  51.6665197  32.2260082  24.0651059  51.4484715
  33.1685694  21.9216857  50.7995700  32.1114576  22.9484103  50.3961050
  33.2210372  22.0268010  52.3184258  33.1086288  23.5259479  52.5879145
  32.6393613  24.8962056  51.0511335  32.9055647  20.9155426  50.4717610
  34.1336266  22.1730154  50.3563692  31.0960515  22.5646269  50.5079706
  32.2502289  23.3889550  49.4085530  32.3871279  21.4918181  52.7759830
  34.1444409  21.6089398  52.7212354  34.0614516  24.0413947  52.4698790
  32.6432512  23.7891783  53.5386024  31.3096700  24.3184876  51.7882759
  37.8746683  23.7913591  51.5702277  38.8172296  21.6479389  50.9213262
  37.7601177  22.6746636  50.5178612  38.8696974  21.7530543  52.4401820
  38.7572890  23.2522011  52.7096707  38.2880215  24.6224588  51.1728897
  38.5542249  20.6417959  50.5935172  39.7822868  21.8992686  50.4781255
  36.7447117  22.2908802  50.6297268  37.8988890  23.1152083  49.5303092
  38.0357881  21.2180714  52.8977392  39.7931011  21.3351931  52.8429916
  39.7101117  23.7676480  52.5916352  38.2919114  23.5154315  53.6603586
  36.9583302  24.0447409  51.9100321  43.5233285  23.5176124  51.6919839
  44.4658897  21.3741922  51.0430824  43.4087779  22.4009169  50.6396174
  44.5183576  21.4793076  52.5619382  44.4059492  22.9784544  52.8314269
  43.9366817  24.3487121  51.2946459  44.2028850  20.3680492  50.7152734
  45.4309470  21.6255219  50.5998817  42.3933719  22.0171335  50.7514830
  43.5475492  22.8414616  49.6520654  43.6844482  20.9443247  53.0194954
  45.4417613  21.0614464  52.9647478  45.3587719  23.4939012  52.7133914
  43.9405716  23.2416848  53.7821148  42.6069903  23.7709942  52.0317883
  49.1719887  23.2438657  51.8137401  50.1145499  21.1004455  51.1648387
  49.0574381  22.1271701  50.7613736  50.1670177  21.2055608  52.6836944
  50.0546093  22.7047077  52.9531831  49.5853418  24.0749654  51.4164021
  49.8515452  20.0943025  50.8370296  51.0796071  21.3517752  50.7216379
  48.0420320  21.7433868  50.8732392  49.1962094  22.5677148  49.7738216
  49.3331084  20.6705780  53.1412516  51.0904215  20.7876996  53.0865040
  51.0074321  23.2201545  52.8351476  49.5892317  22.9679381  53.9038710
  48.2556505  23.4972474  52.1535446  71.7666294  22.1488788  52.3007650
  72.7091906  20.0054586  51.6518635  71.6520788  21.0321832  51.2483985
  72.7616584  20.1105739  53.1707193  72.6492500  21.6097207  53.4402080
  72.1799825  22.9799785  51.9034270  72.4461859  18.9993155  51.3240545
  73.6742478  20.2567883  51.2086627  70.6366727  20.6483998  51.3602640
  71.7908500  21.4727279  50.2608465  71.9277491  19.5755910  53.6282764
  73.6850621  19.6927127  53.5735288  73.6020728  22.1251676  53.3221725
  72.1838724  21.8729511  54.3908958  70.8502912  22.4022605  52.6405694
  26.6512335  23.1384498  45.2000429  27.5937947  20.9950296  44.5511414
  26.5366829  22.0217542  44.1476764  27.6462625  21.1001449  46.0699972
  27.5338542  22.5992917  46.3394859  27.0645867  23.9695495  44.8027049
  27.3307900  19.9888865  44.2233324  28.5588520  21.2463593  44.1079406
  25.5212769  21.6379708  44.2595419  26.6754542  22.4622989  43.1601244
  26.8123532  20.5651620  46.5275543  28.5696663  20.6822837  46.4728068
  28.4866769  23.1147386  46.2214504  27.0684766  22.8625221  47.2901738
  25.7348953  23.3918315  45.5398473  32.2998937  22.8647030  45.3217991
  33.2424549  20.7212828  44.6728976  32.1853431  21.7480075  44.2694326
  33.2949227  20.8263982  46.1917534  33.1825143  22.3255450  46.4612421
  32.7132468  23.6958027  44.9244611  32.9794502  19.7151398  44.3450886
  34.2075121  20.9726125  44.2296968  31.1699370  21.3642241  44.3812982
  32.3241143  22.1885522  43.2818806  32.4610134  20.2914153  46.6493105
  34.2183264  20.4085370  46.5945630  34.1353371  22.8409919  46.3432066
  32.7171367  22.5887754  47.4119300  31.3835555  23.1180848  45.6616035
  37.9485538  22.5909563  45.4435553  38.8911151  20.4475361  44.7946538
  37.8340032  21.4742608  44.3911888  38.9435829  20.5526515  46.3135096
  38.8311745  22.0517983  46.5829983  38.3619070  23.4220560  45.0462173
  38.6281104  19.4413931  44.4668448  39.8561723  20.6988658  44.3514530
  36.8185972  21.0904774  44.5030544  37.9727745  21.9148054  43.4036368
  38.1096735  20.0176686  46.7710667  39.8669866  20.1347903  46.7163192
  39.7839972  22.5672451  46.4649628  38.3657969  22.3150287  47.5336862
  37.0322157  22.8443381  45.7833597  43.5972140  22.3172096  45.5653115
  44.5397752  20.1737894  44.9164100  43.4826634  21.2005140  44.5129450
  44.5922431  20.2789047  46.4352658  44.4798347  21.7780516  46.7047545
  44.0105672  23.1483093  45.1679735  44.2767705  19.1676464  44.5886010
  45.5048325  20.4251191  44.4732092  42.4672574  20.8167306  44.6248106
  43.6214347  21.6410587  43.5253930  43.7583337  19.7439219  46.8928230
  45.5156468  19.8610435  46.8380754  45.4326574  22.2934984  46.5867190
  44.0144571  22.0412820  47.6554424  42.6808758  22.5705913  45.9051159
  60.5431945  21.4959694  45.9305801  61.4857557  19.3525492  45.2816787
  60.4286439  20.3792739  44.8782136  61.5382236  19.4576645  46.8005344
  61.4258152  20.9568114  47.0700231  60.9565477  22.3270691  45.5332421
  61.2227510  18.3464062  44.9538696  62.4508130  19.6038789  44.8384779
  59.4132379  19.9954905  44.9900792  60.5674152  20.8198185  43.8906616
  60.7043142  18.9226817  47.2580916  62.4616273  19.0398033  47.2033440
  62.3786379  21.4722582  46.9519876  60.9604376  21.2200418  48.0207110
  59.6268563  21.7493511  46.2703846  66.1918547  21.2222227  46.0523363
  67.1344159  19.0788025  45.4034349  66.0773041  20.1055271  44.9999698
  67.1868837  19.1839178  46.9222906  67.0744753  20.6830646  47.1917793
  66.6052078  22.0533224  45.6549983  66.8714112  18.0726594  45.0756258
  68.0994731  19.3301322  44.9602341  65.0618981  19.7217437  45.1118354
  66.2160754  20.5460718  44.0124179  66.3529744  18.6489349  47.3798478
  68.1102875  18.7660566  47.3251002  68.0272981  21.1985115  47.0737438
  66.6090977  20.9462950  48.1424672  65.2755165  21.4756044  46.3921408
  26.7251190  21.9380469  39.0733704  27.6676802  19.7946267  38.4244690
  26.6105684  20.8213514  38.0210040  27.7201480  19.8997421  39.9433248
  27.6077396  21.3988889  40.2128135  27.1384722  22.7691466  38.6760325
  27.4046755  18.7884837  38.0966600  28.6327375  20.0459564  37.9812682
  25.5951624  20.4375680  38.1328695  26.7493397  21.2618961  37.0334520
  26.8862387  19.3647592  40.4008819  28.6435518  19.4818809  40.3461343
  28.5605624  21.9143358  40.0947779  27.1423621  21.6621193  41.1635013
  25.8087808  22.1914287  39.4131749  49.3197597  20.8430600  39.5603953
  50.2623209  18.6996398  38.9114938  49.2052091  19.7263645  38.5080288
  50.3147887  18.8047552  40.4303496  50.2023803  20.3039020  40.6998383
  49.7331128  21.6741597  39.1630573  49.9993162  17.6934968  38.5836848
  51.2273781  18.9509695  38.4682930  48.1898030  19.3425811  38.6198944
  49.3439804  20.1669091  37.5204768  49.4808794  18.2697723  40.8879067
  51.2381925  18.3868940  40.8331592  51.1552031  20.8193488  40.5818028
  49.7370027  20.5671324  41.6505262  48.4034215  21.0964418  39.9001997
  32.4476647  20.4638974  33.0684542  33.3902259  18.3204772  32.4195528
  32.3331141  19.3472018  32.0160877  33.4426937  18.4255925  33.9384086
  33.3302853  19.9247393  34.2078972  32.8610178  21.2949971  32.6711163
  33.1272212  17.3143341  32.0917437  34.3552831  18.5718069  31.9763520
  31.3177080  18.9634184  32.1279533  32.4718853  19.7877465  31.0285358
  32.6087844  17.8906096  34.3959657  34.3660974  18.0077313  34.3412181
  34.2831081  20.4401862  34.0898617  32.8649077  20.1879697  35.1585851
  31.5313265  20.7172791  33.4082587  49.3936452  19.6426572  33.4337229
  50.3362064  17.4992370  32.7848214  49.2790946  18.5259616  32.3813564
  50.3886742  17.6043523  34.3036772  50.2762658  19.1034992  34.5731659
  49.8069983  20.4737569  33.0363849  50.0732017  16.4930939  32.4570124
  51.3012636  17.7505667  32.3416206  48.2636885  18.1421782  32.4932219
  49.4178659  18.9665063  31.3938044  49.5547649  17.0693694  34.7612343
  51.3120779  17.1864911  34.7064868  51.2290886  19.6189460  34.4551304
  49.8108882  19.3667296  35.5238538  48.4773070  19.8960389  33.7735273
  43.8188705  18.7160011  27.1852942  44.7614317  16.5725809  26.5363928
  43.7043199  17.5993055  26.1329277  44.8138995  16.6776962  28.0552486
  44.7014912  18.1768430  28.3247372  44.2322237  19.5471008  26.7879563
  44.4984270  15.5664378  26.2085837  45.7264890  16.8239106  26.0931920
  42.6889139  17.2155221  26.2447933  43.8430912  18.0398502  25.1453758
  43.9799902  16.1427133  28.5128057  45.7373033  16.2598350  28.4580581
  45.6543139  18.6922899  28.2067017  44.2361136  18.4400734  29.2754251
  42.9025323  18.9693828  27.5250987  37.8076314  35.5344046  81.0823926
  38.7501926  33.3909844  80.4334911  37.6930808  34.4177091  80.0300261
  38.8026604  33.4960998  81.9523469  38.6902520  34.9952466  82.2218356
  38.2209845  36.3655043  80.6850546  38.4871879  32.3848414  80.1056821
  39.7152498  33.6423141  79.9902904  36.6776747  34.0339257  80.1418917
  37.8318521  34.8582537  79.0424741  37.9687511  32.9611169  82.4099041
  39.7260642  33.0782386  82.3551565  39.6430748  35.5106934  82.1038001
  38.2248744  35.2584770  83.1725235  36.8912932  35.7877864  81.4221970
  43.4562915  35.2606579  81.2041488  44.3988528  33.1172377  80.5552473
  43.3417409  34.1439623  80.1517823  44.4513206  33.2223530  82.0741031
  44.3389122  34.7214999  82.3435918  43.8696447  36.0917576  80.8068108
  44.1358481  32.1110947  80.2274383  45.3639100  33.3685674  80.1120466
  42.3263349  33.7601789  80.2636479  43.4805122  34.5845070  79.1642303
  43.6174113  32.6873702  82.5316603  45.3747243  32.8044918  82.4769127
  45.2917349  35.2369467  82.2255563  43.8735346  34.9847303  83.2942797
  42.5399534  35.5140396  81.5439532  37.8815169  34.3340018  74.9557202
  38.8240781  32.1905816  74.3068187  37.7669663  33.2173062  73.9033537
  38.8765459  32.2956969  75.8256745  38.7641375  33.7948437  76.0951632
  38.2948700  35.1651015  74.5583822  38.5610734  31.1844385  73.9790097
  39.7891353  32.4419113  73.8636179  36.7515602  32.8335228  74.0152193
  37.9057376  33.6578509  72.9158017  38.0426366  31.7607140  76.2832316
  39.7999496  31.8778357  76.2284841  39.7169603  34.3102906  75.9771277
  38.2987599  34.0580741  77.0458511  36.9651787  34.5873835  75.2955246
  43.5301770  34.0602550  75.0774764  44.4727383  31.9168348  74.4285749
  43.4156264  32.9435595  74.0251099  44.5252061  32.0219502  75.9474307
  44.4127977  33.5210970  76.2169194  43.9435302  34.8913547  74.6801384
  44.2097336  30.9106918  74.1007659  45.4377955  32.1681645  73.9853741
  42.4002204  32.5597761  74.1369755  43.5543977  33.3841042  73.0375579
  43.6912968  31.4869673  76.4049878  45.4486098  31.6040890  76.3502403
  45.3656204  34.0365439  76.0988839  43.9474201  33.7843274  77.1676073
  42.6138389  34.3136368  75.4172808  49.1788372  33.7865083  75.1992326
  50.1213984  31.6430881  74.5503311  49.0642866  32.6698128  74.1468661
  50.1738663  31.7482035  76.0691869  50.0614579  33.2473503  76.3386756
  49.5921904  34.6176080  74.8018946  49.8583937  30.6369451  74.2225221
  51.0864557  31.8944178  74.1071304  48.0488806  32.2860294  74.2587317
  49.2030579  33.1103574  73.1593141  49.3399569  31.2132206  76.5267441
  51.0972700  31.3303423  76.4719965  51.0142806  33.7627971  76.2206401
  49.5960803  33.5105807  77.2893635  48.2624990  34.0398901  75.5390370
  37.9554024  33.1335989  68.8290477  38.8979636  30.9901787  68.1801463
  37.8408518  32.0169034  67.7766813  38.9504314  31.0952941  69.6990021
  38.8380230  32.5944409  69.9684908  38.3687555  33.9646986  68.4317098
  38.6349589  29.9840357  67.8523373  39.8630208  31.2415084  67.7369455
  36.8254457  31.6331200  67.8885468  37.9796230  32.4574481  66.7891293
  38.1165221  30.5603112  70.1565592  39.8738351  30.6774329  70.1018116
  39.7908458  33.1098878  69.8504553  38.3726454  32.8576713  70.9191786
  37.0390642  33.3869807  69.1688522  43.6040625  32.8598522  68.9508040
  44.5466238  30.7164320  68.3019025  43.4895119  31.7431567  67.8984375
  44.5990916  30.8215474  69.8207583  44.4866832  32.3206942  70.0902470
  44.0174157  33.6909519  68.5534660  44.2836191  29.7102890  67.9740935
  45.5116810  30.9677617  67.8587017  42.4741059  31.3593733  68.0103030
  43.6282832  32.1837013  66.9108855  43.7651822  30.2865645  70.2783154
  45.5224953  30.4036862  70.2235679  45.4395059  32.8361410  69.9722115
  44.0213056  32.5839246  71.0409349  42.6877244  33.1132340  69.2906084
  49.2527227  32.5861055  69.0725602  50.1952839  30.4426853  68.4236587
  49.1381721  31.4694099  68.0201937  50.2477518  30.5478006  69.9425145
  50.1353434  32.0469475  70.2120032  49.6660759  33.4172052  68.6752222
  49.9322792  29.4365422  68.0958497  51.1603412  30.6940150  67.9804579
  48.1227661  31.0856265  68.1320593  49.2769434  31.9099546  67.0326417
  49.4138424  30.0128178  70.4000716  51.1711555  30.1299394  70.3453241
  51.0881661  32.5623943  70.0939677  49.6699658  32.3101779  71.1626911
  48.3363845  32.8394872  69.4123646  54.9013829  32.3123588  69.1943164
  55.8439441  30.1689385  68.5454149  54.7868323  31.1956632  68.1419499
  55.8964119  30.2740539  70.0642707  55.7840035  31.7732007  70.3337594
  55.3147360  33.1434584  68.7969784  55.5809394  29.1627955  68.2176059
  56.8090013  30.4202682  68.1022141  53.7714262  30.8118798  68.2538155
  54.9256036  31.6362079  67.1543979  55.0625026  29.7390710  70.5218278
  56.8198157  29.8561927  70.4670803  56.7368263  32.2886476  70.2157239
  55.3186259  32.0364311  71.2844473  53.9850447  32.5657405  69.5341208
  60.5500430  32.0386120  69.3160726  61.4926043  29.8951918  68.6671711
  60.4354924  30.9219165  68.2637061  61.5450721  30.0003072  70.1860269
  61.4326637  31.4994540  70.4555156  60.9633962  32.8697117  68.9187346
  61.2295996  28.8890488  68.3393621  62.4576615  30.1465215  68.2239704
  59.4200864  30.5381331  68.3755717  60.5742637  31.3624612  67.2761541
  60.7111628  29.4653243  70.6435841  62.4684758  29.5824460  70.5888365
  62.3854864  32.0149008  70.3374801  60.9672861  31.7626844  71.4062035
  59.6337049  32.2919938  69.6558770  32.3806277  32.2069428  62.5806191
  33.3231889  30.0635226  61.9317177  32.2660771  31.0902473  61.5282526
  33.3756567  30.1686380  63.4505734  33.2632483  31.6677848  63.7200621
  32.7939809  33.0380425  62.1832811  33.0601842  29.0573796  61.6039086
  34.2882461  30.3148523  61.4885169  31.2506711  30.7064639  61.6401182
  32.4048484  31.5307920  60.5407007  32.5417474  29.6336551  63.9081306
  34.2990605  29.7507768  63.8533830  34.2160711  32.1832316  63.6020266
  32.7978708  31.9310152  64.6707500  31.4642895  32.4603246  62.9204236
  66.2725887  30.5644625  63.3111564  67.2151499  28.4210422  62.6622549
  66.1580381  29.4477669  62.2587899  67.2676178  28.5261576  64.1811107
  67.1552094  30.0253044  64.4505994  66.6859419  31.3955621  62.9138184
  66.9521452  27.4148992  62.3344459  68.1802072  28.6723719  62.2190541
  65.1426321  29.0639835  62.3706555  66.2968094  29.8883116  61.2712379
  66.4337084  27.9911747  64.6386678  68.1910215  28.1082964  64.5839203
  68.1080321  30.5407513  64.3325639  66.6898318  30.2885348  65.4012873
  65.3562505  30.8178442  63.6509608  26.8058530  31.2802867  56.3321905
  27.7484142  29.1368665  55.6832890  26.6913024  30.1635912  55.2798240
  27.8008821  29.2419819  57.2021448  27.6884737  30.7411287  57.4716335
  27.2192062  32.1113864  55.9348525  27.4854095  28.1307235  55.3554800
  28.7134715  29.3881962  55.2400883  25.6758964  29.7798078  55.3916896
  26.8300737  30.6041359  54.2922720  26.9669727  28.7069990  57.6597020
  28.7242858  28.8241207  57.6049544  28.6412964  31.2565755  57.3535980
  27.2230961  31.0043591  58.4223214  25.8895148  31.5336685  56.6719949
  32.4545132  31.0065400  56.4539467  33.3970744  28.8631198  55.8050452
  32.3399626  29.8898444  55.4015802  33.4495422  28.9682351  57.3239010
  33.3371338  30.4673820  57.5933897  32.8678664  31.8376397  56.0566087
  33.1340697  27.8569768  55.4772362  34.3621316  29.1144495  55.3618445
  31.3245566  29.5060610  55.5134458  32.4787339  30.3303891  54.4140282
  32.6156329  28.4332523  57.7814582  34.3729460  28.5503739  57.7267106
  34.2899566  30.9828288  57.4753542  32.8717562  30.7306124  58.5440776
  31.5381750  31.2599217  56.7937511  71.9951344  29.0903129  57.3062402
  72.9376956  26.9468927  56.6573387  71.8805838  27.9736173  56.2538737
  72.9901634  27.0520080  58.1761945  72.8777550  28.5511549  58.4456832
  72.4084875  29.9214126  56.9089022  72.6746909  25.9407497  56.3295297
  73.9027528  27.1982224  56.2141379  70.8651777  27.5898339  56.3657393
  72.0193551  28.4141620  55.2663217  72.1562541  26.5170252  58.6337516
  73.9135672  26.6341468  58.5790041  73.8305778  29.0666017  58.3276477
  72.4123774  28.8143853  59.3963711  71.0787962  29.3436946  57.6460446
  21.2310783  30.3536306  50.0837619  22.1736396  28.2102104  49.4348604
  21.1165277  29.2369351  49.0313954  22.2261074  28.3153258  50.9537162
  22.1136990  29.8144726  51.2232049  21.6444315  31.1847303  49.6864239
  21.9106349  27.2040674  49.1070514  23.1386968  28.4615401  48.9916596
  20.1011217  28.8531517  49.1432609  21.2552990  29.6774797  48.0438434
  21.3921981  27.7803429  51.4112733  23.1495111  27.8974646  51.3565258
  23.0665217  30.3299194  51.1051694  21.6483214  30.0777030  52.1738928
  20.3147402  30.6070124  50.4235663  26.8797385  30.0798839  50.2055181
  27.8222997  27.9364637  49.5566166  26.7651879  28.9631883  49.1531516
  27.8747676  28.0415790  51.0754724  27.7623592  29.5407259  51.3449611
  27.2930917  30.9109836  49.8081801  27.5592950  26.9303207  49.2288076
  28.7873570  28.1877934  49.1134158  25.7497819  28.5794049  49.2650172
  26.9039592  29.4037330  48.1655996  27.0408582  27.5065962  51.5330295
  28.7981713  27.6237178  51.4782820  28.7151819  30.0561727  51.2269256
  27.2969816  29.8039563  52.2956490  25.9634003  30.3332656  50.5453225
  72.0690199  27.8899101  51.1795678  73.0115811  25.7464898  50.5306663
  71.9544693  26.7732145  50.1272013  73.0640489  25.8516052  52.0495221
  72.9516405  27.3507520  52.3190108  72.4823730  28.7210097  50.7822298
  72.7485764  24.7403468  50.2028573  73.9766383  25.9978195  50.0874655
  70.9390632  26.3894311  50.2390668  72.0932406  27.2137592  49.1396493
  72.2301396  25.3166223  52.5070792  73.9874527  25.4337440  52.4523316
  73.9044633  27.8661989  52.2009753  72.4862629  27.6139824  53.2696986
  71.1526817  28.1432918  51.5193722  26.9536240  28.8794810  44.0788457
  27.8961852  26.7360608  43.4299442  26.8390734  27.7627855  43.0264792
  27.9486531  26.8411762  44.9488000  27.8362447  28.3403230  45.2182887
  27.3669772  29.7105807  43.6815077  27.6331805  25.7299178  43.1021352
  28.8612425  26.9873905  42.9867434  25.8236674  27.3790021  43.1383447
  26.9778447  28.2033302  42.0389272  27.1147437  26.3061933  45.4063571
  28.8720568  26.4233150  45.3516096  28.7890674  28.8557699  45.1002532
  27.3708671  28.6035534  46.1689766  26.0372858  29.1328628  44.4186501
  49.5482647  27.7844941  44.5658705  50.4908259  25.6410739  43.9169690
  49.4337141  26.6677986  43.5135040  50.5432937  25.7461893  45.4358248
  50.4308853  27.2453361  45.7053135  49.9616179  28.6155938  44.1685325
  50.2278212  24.6349309  43.5891600  51.4558831  25.8924036  43.4737683
  48.4183081  26.2840152  43.6253696  49.5724854  27.1083433  42.5259520
  49.7093844  25.2112064  45.8933820  51.4666975  25.3283281  45.8386344
  51.3837081  27.7607829  45.5872780  49.9655078  27.5085665  46.6560014
  48.6319265  28.0378759  44.9056749  55.1969249  27.5107474  44.6876267
  56.1394861  25.3673272  44.0387252  55.0823743  26.3940519  43.6352602
  56.1919539  25.4724425  45.5575810  56.0795455  26.9715894  45.8270697
  55.6102780  28.3418471  44.2902887  55.8764814  24.3611842  43.7109162
  57.1045433  25.6186569  43.5955245  54.0669682  26.0102685  43.7471258
  55.2211455  26.8345965  42.6477082  55.3580446  24.9374597  46.0151382
  57.1153576  25.0545813  45.9603906  57.0323683  27.4870362  45.7090342
  55.6141679  27.2348198  46.7777576  54.2805867  27.7641292  45.0274312
  60.8455850  27.2370007  44.8093829  61.7881463  25.0935805  44.1604815
  60.7310344  26.1203051  43.7570164  61.8406141  25.1986958  45.6793372
  61.7282057  26.6978426  45.9488259  61.2589382  28.0681004  44.4120449
  61.5251416  24.0874374  43.8326724  62.7532035  25.3449102  43.7172807
  59.7156284  25.7365217  43.8688820  60.8698057  26.5608498  42.7694644
  61.0067047  24.6637129  46.1368944  62.7640178  24.7808346  46.0821468
  62.6810284  27.2132895  45.8307904  61.2628281  26.9610730  46.8995138
  59.9292469  27.4903824  45.1491874  66.4942452  26.9632539  44.9311391
  67.4368064  24.8198337  44.2822377  66.3796946  25.8465584  43.8787726
  67.4892742  24.9249491  45.8010934  67.3768659  26.4240959  46.0705821
  66.9075984  27.7943536  44.5338011  67.1738017  23.8136907  43.9544286
  68.4018637  25.0711634  43.8390369  65.3642886  25.4627750  43.9906382
  66.5184659  26.2871031  42.8912207  66.6553649  24.3899662  46.2586506
  68.4126780  24.5070879  46.2039030  68.3296886  26.9395428  45.9525466
  66.9114883  26.6873263  47.0212700  65.5779070  27.2166357  45.2709436
  27.0275095  27.6790782  37.9521732  27.9700707  25.5356580  37.3032718
  26.9129589  26.5623827  36.8998068  28.0225386  25.6407734  38.8221276
  27.9101302  27.1399202  39.0916163  27.4408627  28.5101779  37.5548353
  27.7070660  24.5295150  36.9754628  28.9351280  25.7869877  36.8600710
  25.8975529  26.1785993  37.0116723  27.0517302  27.0029273  35.9122548
  27.1886292  25.1057905  39.2796847  28.9459423  25.2229121  39.2249371
  28.8629529  27.6553670  38.9735807  27.4447526  27.4031506  40.0423041
  26.1111713  27.9324600  38.2919777  49.6221502  26.5840913  38.4391981
  50.5647114  24.4406711  37.7902966  49.5075996  25.4673957  37.3868316
  50.6171792  24.5457864  39.3091524  50.5047708  26.0449333  39.5786411
  50.0355033  27.4151910  38.0418601  50.3017067  23.4345281  37.4624876
  51.5297686  24.6920008  37.3470958  48.4921936  25.0836124  37.4986972
  49.6463709  25.9079404  36.3992796  49.7832699  24.0108036  39.7667095
  51.5405830  24.1279252  39.7119620  51.4575936  26.5603801  39.4606056
  50.0393932  26.3081637  40.5293290  48.7058120  26.8374730  38.7790025
  49.6960357  25.3836885  32.3125257  50.6385969  23.2402682  31.6636242
  49.5814851  24.2669929  31.2601592  50.6910647  23.3453836  33.1824800
  50.5786563  24.8445304  33.4519687  50.1093888  26.2147881  31.9151877
  50.3755922  22.2341252  31.3358152  51.6036541  23.4915979  31.2204234
  48.5660791  23.8832095  31.3720247  49.7202564  24.7075376  30.2726072
  49.8571554  22.8104007  33.6400371  51.6144685  22.9275224  33.5852896
  51.5314791  25.3599773  33.3339332  50.1132787  25.1077608  34.4026566
  48.7796975  25.6370702  32.6523301  38.4726008  24.7307791  25.9423408
  39.4151621  22.5873589  25.2934394  38.3580502  23.6140835  24.8899743
  39.4676299  22.6924742  26.8122951  39.3552215  24.1916210  27.0817838
  38.8859540  25.5618788  25.5450028  39.1521574  21.5812158  24.9656303
  40.3802193  22.8386886  24.8502386  37.3426442  23.2303001  25.0018399
  38.4968215  24.0546282  23.9024224  38.6337206  22.1574913  27.2698523
  40.3910336  22.2746130  27.2151047  40.3080442  24.7070679  26.9637483
  38.8898439  24.4548514  28.0324717  37.5562627  24.9841608  26.2821453
  44.1212610  24.4570323  26.0640970  45.0638222  22.3136121  25.4151956
  44.0067104  23.3403368  25.0117305  45.1162901  22.4187275  26.9340514
  45.0038817  23.9178743  27.2035400  44.5346142  25.2881320  25.6667591
  44.8008175  21.3074691  25.0873865  46.0288795  22.5649418  24.9719948
  42.9913044  22.9565534  25.1235961  44.1454817  23.7808815  24.0241786
  44.2823807  21.8837446  27.3916085  46.0396938  22.0008663  27.3368609
  45.9567044  24.4333212  27.0855045  44.5385041  24.1811047  28.1542279
  43.2049228  24.7104141  26.4039015  38.1100219  41.2754359  79.9611954
  39.0525831  39.1320157  79.3122939  37.9954713  40.1587403  78.9088289
  39.1050509  39.2371310  80.8311497  38.9926425  40.7362779  81.1006384
  38.5233751  42.1065356  79.5638574  38.7895784  38.1258727  78.9844849
  40.0176403  39.3833454  78.8690932  36.9800653  39.7749569  79.0206945
  38.1342426  40.5992850  77.9212769  38.2711416  38.7021482  81.2887069
  40.0284547  38.8192698  81.2339593  39.9454653  41.2517247  80.9826029
  38.5272649  40.9995083  82.0513263  37.1936837  41.5288176  80.3009998
  49.4073422  40.7279424  80.2047078  50.3499035  38.5845222  79.5558063
  49.2927916  39.6112469  79.1523413  50.4023713  38.6896376  81.0746621
  50.2899629  40.1887844  81.3441508  49.8206954  41.5590421  79.8073698
  50.0868988  37.5783792  79.2279973  51.3149607  38.8358519  79.1126056
  48.2773856  39.2274635  79.2642069  49.4315629  40.0517916  78.1647893
  49.5684619  38.1546547  81.5322193  51.3257750  38.2717764  81.4774717
  51.2427856  40.7042312  81.2261153  49.8245853  40.4520148  82.2948387
  48.4910041  40.9813242  80.5445123  38.1839074  40.0750331  73.8345230
  39.1264686  37.9316128  73.1856215  38.0693568  38.9583375  72.7821565
  39.1789364  38.0367282  74.7044773  39.0665280  39.5358750  74.9739660
  38.5972605  40.9061327  73.4371850  38.8634639  36.9254698  72.8578125
  40.0915258  38.1829425  72.7424207  37.0539508  38.5745541  72.8940221
  38.2081281  39.3988822  71.7946045  38.3450271  37.5017453  75.1620344
  40.1023402  37.6188670  75.1072869  40.0193508  40.0513219  74.8559305
  38.6011504  39.7991054  75.9246539  37.2675692  40.3284148  74.1743274
  49.4812277  39.5275396  74.0780354  50.4237890  37.3841194  73.4291339
  49.3666771  38.4108440  73.0256689  50.4762568  37.4892347  74.9479897
  50.3638484  38.9883816  75.2174784  49.8945809  40.3586393  73.6806974
  50.1607843  36.3779764  73.1013249  51.3888462  37.6354491  72.9859332
  48.3512711  38.0270607  73.1375345  49.5054484  38.8513887  72.0381169
  49.6423474  36.9542519  75.4055469  51.3996605  37.0713735  75.3507993
  51.3166711  39.5038284  75.0994429  49.8984708  39.2516120  76.1681663
  48.5648896  39.7809213  74.4178398  55.1298879  39.2537929  74.1997916
  56.0724491  37.1103727  73.5508901  55.0153373  38.1370973  73.1474251
  56.1249169  37.2154880  75.0697459  56.0125086  38.7146348  75.3392346
  55.5432411  40.0848926  73.8024536  55.8094444  36.1042296  73.2230811
  57.0375064  37.3617024  73.1076894  53.9999313  37.7533139  73.2592907
  55.1541086  38.5776420  72.1598731  55.2910076  36.6805051  75.5273031
  57.0483207  36.7976268  75.4725555  56.9653313  39.2300817  75.2211991
  55.5471310  38.9778652  76.2899225  54.2135497  39.5071746  74.5395960
  60.7785481  38.9800461  74.3215478  61.7211093  36.8366259  73.6726463
  60.6639975  37.8633506  73.2691813  61.7735771  36.9417413  75.1915021
  61.6611687  38.4408881  75.4609908  61.1919012  39.8111458  73.9242098
  61.4581046  35.8304829  73.3448373  62.6861665  37.0879556  73.2294456
  59.6485914  37.4795672  73.3810469  60.8027687  38.3038953  72.2816293
  60.9396678  36.4067584  75.6490593  62.6969808  36.5238801  75.5943117
  62.6139915  38.9563350  75.3429553  61.1957911  38.7041185  76.4116787
  59.8622099  39.2334279  74.6613523  32.6091327  39.1483769  67.5860943
  33.5516939  37.0049567  66.9371929  32.4945821  38.0316814  66.5337279
  33.6041618  37.1100721  68.4560487  33.4917534  38.6092189  68.7255374
  33.0224859  39.9794766  67.1887564  33.2886892  35.9988137  66.6093839
  34.5167512  37.2562864  66.4939921  31.4791761  37.6478980  66.6455934
  32.6333534  38.4722261  65.5461759  32.7702524  36.5750892  68.9136058
  34.5275655  36.6922109  68.8588582  34.4445761  39.1246658  68.6075018
  33.0263758  38.8724493  69.6762252  31.6927945  39.4017587  67.9258988
  66.5010937  37.5058966  68.3166316  67.4436550  35.3624764  67.6677301
  66.3865431  36.3892010  67.2642651  67.4961228  35.4675917  69.1865859
  67.3837144  36.9667385  69.4560746  66.9144469  38.3369963  67.9192936
  67.1806503  34.3563333  67.3399211  68.4087122  35.6138061  67.2245294
  65.3711371  36.0054176  67.3761307  66.5253144  36.8297457  66.2767131
  66.6622134  34.9326088  69.6441431  68.4195265  35.0497305  69.5893955
  68.3365371  37.4821854  69.3380391  66.9183368  37.2299689  70.4067625
  65.5847556  37.7592783  68.6564360  27.0343580  38.2217208  61.3376657
  27.9769193  36.0783006  60.6887643  26.9198074  37.1050253  60.2852992
  28.0293871  36.1834160  62.2076200  27.9169787  37.6825628  62.4771087
  27.4477112  39.0528205  60.9403277  27.7139146  35.0721576  60.3609552
  28.9419765  36.3296303  60.2455635  25.9044014  36.7212419  60.3971648
  27.0585787  37.5455700  59.2977472  27.1954777  35.6484331  62.6651772
  28.9527908  35.7655548  62.6104296  28.8698014  38.1980097  62.3590732
  27.4516011  37.9457932  63.4277966  26.1180199  38.4751026  61.6774702
  66.5749792  36.3054937  62.1899592  67.5175405  34.1620735  61.5410577
  66.4604286  35.1887982  61.1375927  67.5700083  34.2671889  63.0599135
  67.4575999  35.7663357  63.3294022  66.9883324  37.1365934  61.7926212
  67.2545358  33.1559305  61.2132487  68.4825977  34.4134032  61.0978569
  65.4450226  34.8050148  61.2494583  66.5991999  35.6293429  60.1500407
  66.7360989  33.7322060  63.5174706  68.4934120  33.8493277  63.4627231
  68.4104226  36.2817825  63.2113667  66.9922223  36.0295661  64.2800901
  65.6586411  36.5588755  62.5297636  21.4595834  37.2950647  55.0892371
  22.4021446  35.1516445  54.4403356  21.3450328  36.1783692  54.0368706
  22.4546124  35.2567599  55.9591914  22.3422040  36.7559067  56.2286801
  21.8729365  38.1261644  54.6918991  22.1391399  34.1455015  54.1125266
  23.3672018  35.4029742  53.9971348  20.3296267  35.7945858  54.1487362
  21.4838040  36.6189139  53.0493186  21.6207031  34.7217770  56.4167486
  23.3780161  34.8388987  56.3620010  23.2950268  37.2713535  56.1106446
  21.8768264  37.0191371  57.1793680  20.5432452  37.5484465  55.4290415
  72.2975249  34.8313442  56.1850430  73.2400861  32.6879240  55.5361415
  72.1829743  33.7146486  55.1326765  73.2925539  32.7930393  57.0549973
  73.1801455  34.2921861  57.3244860  72.7108781  35.6624439  55.7877050
  72.9770814  31.6817809  55.2083325  74.2051433  32.9392537  55.0929407
  71.1675683  33.3308652  55.2445421  72.3217456  34.1551933  54.1451245
  72.4586446  32.2580564  57.5125544  74.2159577  32.3751781  57.4578069
  74.1329683  34.8076330  57.2064505  72.7147680  34.5554165  58.2751739
  71.3811867  35.0847259  56.5248474  15.8848087  36.3684086  48.8408085
  16.8273699  34.2249884  48.1919070  15.7702581  35.2517131  47.7884420
  16.8798377  34.3301038  49.7107628  16.7674293  35.8292506  49.9802515
  16.2981619  37.1995083  48.4434705  16.5643652  33.2188454  47.8640980
  17.7924271  34.4763181  47.7487062  14.7548521  34.8679297  47.9003075
  15.9090294  35.6922577  46.8008900  16.0459284  33.7951209  50.1683199
  17.8032415  33.9122426  50.1135724  17.7202521  36.3446974  49.8622160
  16.3020518  36.0924810  50.9309394  14.9684705  36.6217904  49.1806129
  72.3714104  33.6309413  50.0583706  73.3139716  31.4875211  49.4094691
  72.2568598  32.5142458  49.0060041  73.3664394  31.5926365  50.9283249
  73.2540310  33.0917833  51.1978136  72.7847635  34.4620410  49.6610326
  73.0509669  30.4813781  49.0816601  74.2790288  31.7388508  48.9662683
  71.2414538  32.1304624  49.1178696  72.3956311  32.9547905  48.0184521
  72.5325301  31.0576536  51.3858820  74.2898432  31.1747753  51.3311344
  74.2068538  33.6072301  51.0797781  72.7886534  33.3550137  52.1485014
  71.4550722  33.8843231  50.3981750  15.9586942  35.1680058  42.7141360
  16.9012554  33.0245856  42.0652346  15.8441436  34.0513102  41.6617696
  16.9537232  33.1297009  43.5840904  16.8413148  34.6288478  43.8535791
  16.3720473  35.9991055  42.3167981  16.6382507  32.0184425  41.7374256
  17.8663126  33.2759153  41.6220338  14.8287376  33.6675268  41.7736351
  15.9829149  34.4918549  40.6742176  16.1198139  32.5947180  44.0416475
  17.8771270  32.7118397  43.9868999  17.7941376  35.1442946  43.7355435
  16.3759372  34.8920782  44.8042669  15.0423560  35.4213875  43.0539405
  21.6073543  34.8942590  42.8358922  22.5499156  32.7508388  42.1869908
  21.4928038  33.7775635  41.7835258  22.6023834  32.8559542  43.7058466
  22.4899750  34.3551010  43.9753353  22.0207075  35.7253587  42.4385543
  22.2869109  31.7446958  41.8591818  23.5149728  33.0021685  41.7437900
  20.4773977  33.3937801  41.8953913  21.6315750  34.2181082  40.7959738
  21.7684741  32.3209713  44.1634037  23.5257871  32.4380930  44.1086561
  23.4427977  34.8705479  43.8572998  22.0245974  34.6183314  44.9260231
  20.6910162  35.1476408  43.1756967  55.4993154  33.2517787  43.5664295
  56.4418766  31.1083585  42.9175280  55.3847648  32.1350831  42.5140630
  56.4943444  31.2134738  44.4363838  56.3819360  32.7126206  44.7058725
  55.9126685  34.0828784  43.1690915  56.1788719  30.1022154  42.5897190
  57.4069338  31.3596882  42.4743273  54.3693587  31.7512997  42.6259286
  55.5235361  32.5756278  41.5265110  55.6604351  30.6784909  44.8939410
  57.4177482  30.7956126  44.8391934  57.3347588  33.2280675  44.5878370
  55.9165584  32.9758510  45.6565604  54.5829772  33.5051604  43.9062340
  61.1479755  32.9780319  43.6881857  62.0905368  30.8346117  43.0392843
  61.0334249  31.8613364  42.6358192  62.1430046  30.9397271  44.5581400
  62.0305962  32.4388739  44.8276287  61.5613287  33.8091316  43.2908477
  61.8275321  29.8284687  42.7114752  63.0555940  31.0859414  42.5960835
  60.0180189  31.4775530  42.7476848  61.1721962  32.3018811  41.6482672
  61.3090953  30.4047442  45.0156972  63.0664083  30.5218659  44.9609496
  62.9834189  32.9543208  44.7095932  61.5652186  32.7021043  45.7783166
  60.2316374  33.2314137  44.0279902  10.3839195  34.2413497  36.4657074
  11.3264807  32.0979295  35.8168059  10.2693689  33.1246541  35.4133409
  11.3789486  32.2030448  37.3356617  11.2665402  33.7021916  37.6051504
  10.7972727  35.0724494  36.0683694  11.0634760  31.0917864  35.4889969
  12.2915380  32.3492592  35.3736052   9.2539629  32.7408707  35.5252065
  10.4081402  33.5651988  34.4257889  10.5450392  31.6680619  37.7932189
  12.3023523  31.7851836  37.7384713  12.2193629  34.2176385  37.4871149
  10.8011626  33.9654220  38.5558383   9.4675813  34.4947314  36.8055119
  16.0325797  33.9676029  36.5874636  16.9751409  31.8241827  35.9385622
  15.9180291  32.8509074  35.5350971  17.0276087  31.9292981  37.4574179
  16.9152003  33.4284449  37.7269066  16.4459328  34.7987026  36.1901256
  16.7121362  30.8180397  35.6107531  17.9401981  32.0755124  35.4953614
  14.9026231  32.4671240  35.6469627  16.0568004  33.2914521  34.5475452
  16.1936994  31.3943152  37.9149751  17.9510125  31.5114369  37.8602275
  17.8680231  33.9438918  37.6088711  16.4498227  33.6916753  38.6775945
  15.1162415  34.2209847  36.9272681  27.3299000  33.4201095  36.8309760
  28.2724612  31.2766893  36.1820746  27.2153494  32.3034139  35.7786096
  28.3249291  31.3818046  37.7009304  28.2125207  32.8809515  37.9704191
  27.7432532  34.2512092  36.4336381  28.0094565  30.2705463  35.8542656
  29.2375185  31.5280190  35.7388738  26.1999434  31.9196305  35.8904751
  27.3541207  32.7439586  34.7910576  27.4910197  30.8468218  38.1584875
  29.2483328  30.9639434  38.1037399  29.1653434  33.3963983  37.8523835
  27.7471431  33.1441819  38.9211069  26.4135619  33.6734912  37.1707805
  49.9245407  32.3251226  37.3180009  50.8671019  30.1817024  36.6690994
  49.8099901  31.2084270  36.2656344  50.9195697  30.2868177  38.1879552
  50.8071614  31.7859645  38.4574439  50.3378939  33.1562223  36.9206629
  50.6040972  29.1755593  36.3412904  51.8321592  30.4330321  36.2258986
  48.7945841  30.8246436  36.3775000  49.9487614  31.6489717  35.2780824
  50.0856604  29.7518348  38.6455123  51.8429735  29.8689565  38.5907648
  51.7599841  32.3014114  38.3394084  50.3417838  32.0491949  39.4081318
  49.0082025  32.5785043  37.6578053  27.4037855  32.2197066  30.7043036
  28.3463467  30.0762864  30.0554022  27.2892349  31.1030111  29.6519371
  28.3988146  30.1814018  31.5742579  28.2864062  31.6805486  31.8437466
  27.8171387  33.0508063  30.3069656  28.0833420  29.0701434  29.7275931
  29.3114040  30.3276161  29.6122014  26.2738289  30.7192277  29.7638027
  27.4280062  31.5435558  28.6643852  27.5649052  29.6464189  32.0318151
  29.3222183  29.7635406  31.9770675  29.2392289  32.1959955  31.7257111
  27.8210286  31.9437790  32.7944345  26.4874473  32.4730884  31.0441081
  33.0524457  31.9459599  30.8260598  33.9950069  29.8025397  30.1771584
  32.9378951  30.8292644  29.7736933  34.0474747  29.9076551  31.6960142
  33.9350663  31.4068019  31.9655028  33.4657988  32.7770596  30.4287219
  33.7320022  28.7963967  29.8493493  34.9600641  30.0538694  29.7339576
  31.9224891  30.4454810  29.8855589  33.0766664  31.2698090  28.7861414
  33.2135654  29.3726722  32.1535713  34.9708785  29.4897939  32.0988237
  34.8878891  31.9222487  31.8474673  33.4696887  31.6700323  32.9161907
  32.1361075  32.1993417  31.1658643  49.9984262  31.1247197  31.1913285
  50.9409874  28.9812995  30.5424270  49.8838756  30.0080242  30.1389620
  50.9934552  29.0864149  32.0612828  50.8810469  30.5855617  32.3307715
  50.4117794  31.9558194  30.7939905  50.6779827  27.9751565  30.2146180
  51.9060447  29.2326292  30.0992262  48.8684696  29.6242408  30.2508275
  50.0226469  30.4485689  29.1514100  50.1595459  28.5514320  32.5188399
  51.9168590  28.6685537  32.4640924  51.8338696  31.1010085  32.2127360
  50.4156693  30.8487921  33.2814594  49.0820880  31.3781015  31.5311329
  50.0723117  29.9243169  25.0646560  51.0148729  27.7808967  24.4157546
  49.9577611  28.8076213  24.0122896  51.0673407  27.8860120  25.9346104
  50.9549323  29.3851589  26.2040991  50.4856649  30.7554166  24.6673181
  50.7518682  26.7747537  24.0879456  51.9799301  28.0322264  23.9725538
  48.9423551  28.4238380  24.1241551  50.0965324  29.2481660  23.0247376
  50.2334314  27.3510292  26.3921675  51.9907445  27.4681508  26.3374199
  51.9077551  29.9006057  26.0860635  50.4895548  29.6483893  27.1547869
  49.1559735  30.1776986  25.4044605  38.4124124  47.0164672  78.8399982
  39.3549736  44.8730470  78.1910967  38.2978618  45.8997716  77.7876317
  39.4074414  44.9781623  79.7099525  39.2950331  46.4773091  79.9794412
  38.8257656  47.8475669  78.4426602  39.0919689  43.8669039  77.8632877
  40.3200309  45.1243767  77.7478960  37.2824558  45.5159882  77.8994973
  38.4366331  46.3403163  76.8000797  38.5735321  44.4431794  80.1675097
  40.3308452  44.5603011  80.1127621  40.2478558  46.9927560  79.8614057
  38.8296555  46.7405395  80.9301291  37.4960742  47.2698489  79.1798026
  44.0610726  46.7427204  78.9617544  45.0036338  44.5993002  78.3128529
  43.9465220  45.6260249  77.9093879  45.0561016  44.7044156  79.8317087
  44.9436932  46.2035624  80.1011974  44.4744257  47.5738201  78.5644164
  44.7406291  43.5931572  77.9850439  45.9686910  44.8506299  77.8696522
  42.9311159  45.2422415  78.0212535  44.0852933  46.0665696  76.9218359
  44.2221923  44.1694327  80.2892659  45.9795054  44.2865544  80.2345183
  45.8965160  46.7190093  79.9831619  44.4783156  46.4667928  81.0518853
  43.1447344  46.9961022  79.3015588  49.7097327  46.4689737  79.0835106
  50.6522940  44.3255535  78.4346091  49.5951821  45.3522782  78.0311441
  50.7047618  44.4306689  79.9534649  50.5923534  45.9298157  80.2229536
  50.1230859  47.3000734  78.6861726  50.3892893  43.3194105  78.1068001
  51.6173512  44.5768832  77.9914084  48.5797761  44.9684948  78.1430097
  49.7339534  45.7928228  77.0435921  49.8708525  43.8956860  80.4110221
  51.6281655  44.0128076  80.3562745  51.5451761  46.4452625  80.1049181
  50.1269758  46.1930461  81.1736415  48.7933946  46.7223555  79.4233151
  38.4862979  45.8160643  72.7133258  39.4288591  43.6726441  72.0644243
  38.3717473  44.6993688  71.6609593  39.4813269  43.7777595  73.5832801
  39.3689186  45.2769063  73.8527688  38.8996511  46.6471640  72.3159878
  39.1658544  42.6665011  71.7366153  40.3939164  43.9239738  71.6212235
  37.3563413  44.3155854  71.7728249  38.5105186  45.1399135  70.6734073
  38.6474176  43.2427766  74.0408372  40.4047307  43.3598983  73.9860897
  40.3217413  45.7923531  73.7347333  38.9035410  45.5401367  74.8034567
  37.5699597  46.0694461  73.0531302  61.0809386  44.7210774  73.2003506
  62.0234998  42.5776572  72.5514491  60.9663880  43.6043819  72.1479841
  62.0759676  42.6827726  74.0703049  61.9635592  44.1819194  74.3397936
  61.4942917  45.5521771  72.8030126  61.7604951  41.5715142  72.2236401
  62.9885570  42.8289869  72.1082484  59.9509819  43.2205985  72.2598497
  61.1051593  44.0449265  71.1604321  61.2420583  42.1477897  74.5278621
  62.9993714  42.2649114  74.4731145  62.9163820  44.6973662  74.2217581
  61.4981816  44.4451498  75.2904815  60.1646004  44.9744592  73.5401551
  32.9115232  44.8894082  66.4648971  33.8540845  42.7459880  65.8159957
  32.7969726  43.7727127  65.4125307  33.9065523  42.8511034  67.3348515
  33.7941439  44.3502502  67.6043402  33.3248764  45.7205079  66.0675592
  33.5910798  41.7398450  65.4881867  34.8191417  42.9973177  65.3727949
  31.7815666  43.3889293  65.5243962  32.9357439  44.2132573  64.4249787
  33.0726429  42.3161205  67.7924086  34.8299560  42.4332422  67.7376610
  34.7469666  44.8656970  67.4863046  33.3287663  44.6134806  68.5550280
  31.9951851  45.1427900  66.8047016  66.8034842  43.2469278  67.1954344
  67.7460455  41.1035076  66.5465329  66.6889336  42.1302323  66.1430679
  67.7985133  41.2086230  68.0653887  67.6861049  42.7077698  68.3348774
  67.2168374  44.0780275  66.7980964  67.4830408  40.0973646  66.2187239
  68.7111027  41.3548373  66.1033322  65.6735276  41.7464489  66.2549335
  66.8277049  42.5707770  65.1555159  66.9646040  40.6736401  68.5229459
  68.7219170  40.7907618  68.4681983  68.6389276  43.2232167  68.2168419
  67.2207273  42.9710002  69.2855653  65.8871461  43.5003096  67.5352388
  27.3367485  43.9627521  60.2164685  28.2793098  41.8193319  59.5675671
  27.2221979  42.8460566  59.1641020  28.3317776  41.9244473  61.0864228
  28.2193692  43.4235941  61.3559115  27.7501017  44.7938518  59.8191305
  28.0163051  40.8131889  59.2397580  29.2443670  42.0706616  59.1243663
  26.2067919  42.4622732  59.2759676  27.3609692  43.2866012  58.1765500
  27.4978683  41.3894644  61.5439800  29.2551813  41.5065861  61.4892324
  29.1721919  43.9390409  61.2378760  27.7539916  43.6868245  62.3065994
  26.4204104  44.2161339  60.5562730  16.1133137  43.3098427  53.8462837
  17.0558749  41.1664225  53.1973822  15.9987631  42.1931472  52.7939172
  17.1083428  41.2715379  54.7162380  16.9959344  42.7706847  54.9857267
  16.5266669  44.1409424  53.4489457  16.7928702  40.1602795  52.8695732
  18.0209322  41.4177522  52.7541814  14.9833571  41.8093638  52.9057828
  16.1375344  42.6336919  51.8063652  16.2744334  40.7365550  55.1737951
  18.0317465  40.8536767  55.1190476  17.9487571  43.2861315  54.8676912
  16.5305568  43.0339151  55.9364146  15.1969755  43.5632245  54.1860881
  21.7619739  43.0360960  53.9680399  22.7045351  40.8926758  53.3191384
  21.6474233  41.9194005  52.9156734  22.7570029  40.9977911  54.8379942
  22.6445945  42.4969380  55.1074829  22.1753270  43.8671957  53.5707019
  22.4415304  39.8865328  52.9913294  23.6695923  41.1440055  52.8759376
  20.6320172  41.5356171  53.0275390  21.7861946  42.3599451  51.9281214
  21.9230936  40.4628083  55.2955514  23.6804067  40.5799299  55.2408038
  23.5974173  43.0123848  54.9894474  22.1792169  42.7601684  56.0581708
  20.8456357  43.2894778  54.3078443  66.9512552  40.8461222  54.9420896
  67.8938165  38.7027020  54.2931881  66.8367046  39.7294266  53.8897231
  67.9462843  38.8078173  55.8120439  67.8338759  40.3069641  56.0815326
  67.3646084  41.6772219  54.5447516  67.6308118  37.6965589  53.9653791
  68.8588737  38.9540317  53.8499873  65.8212986  39.3456432  54.0015886
  66.9754759  40.1699713  52.9021711  67.1123749  38.2728344  56.2696010
  68.8696880  38.3899561  56.2148535  68.7866986  40.8224110  55.9634971
  67.3684983  40.5701945  57.0322205  66.0349171  41.0995039  55.2818940
  67.0251407  39.6457193  48.8154171  67.9677020  37.5022991  48.1665157
  66.9105901  38.5290238  47.7630507  68.0201698  37.6074145  49.6853715
  67.9077614  39.1065613  49.9548602  67.4384939  40.4768190  48.4180792
  67.7046973  36.4961561  47.8387067  68.9327592  37.7536288  47.7233149
  65.8951841  38.1452404  47.8749162  67.0493614  38.9695685  46.7754987
  67.1862604  37.0724316  50.1429286  68.9435735  37.1895533  50.0881810
  68.8605841  39.6220081  49.8368247  67.4423838  39.3697917  50.9055480
  66.1088026  39.8991011  49.1552216  10.6124245  41.1827838  41.4711826
  11.5549858  39.0393636  40.8222812  10.4978739  40.0660882  40.4188161
  11.6074536  39.1444789  42.3411370  11.4950452  40.6436258  42.6106256
  11.0257777  42.0138835  41.0738447  11.2919811  38.0332206  40.4944721
  12.5200430  39.2906933  40.3790804   9.4824679  39.6823048  40.5306817
  10.6366452  40.5066329  39.4312642  10.7735442  38.6094961  42.7986941
  12.5308573  38.7266177  42.7439465  12.4478679  41.1590726  42.4925901
  11.0296676  40.9068562  43.5613135   9.6960864  41.4361655  41.8109871
  55.8017059  38.9928100  42.4452323  56.7442671  36.8493897  41.7963308
  55.6871553  37.8761144  41.3928658  56.7967349  36.9545051  43.3151866
  56.6843265  38.4536519  43.5846753  56.2150591  39.8239096  42.0478943
  56.4812624  35.8432467  41.4685218  57.7093243  37.1007194  41.3531301
  54.6717493  37.4923310  41.5047314  55.8259266  38.3166591  40.4053138
  55.9628256  36.4195222  43.7727438  57.7201387  36.5366439  43.7179962
  57.6371493  38.9690988  43.4666398  56.2189489  38.7168823  44.5353632
  54.8853677  39.2461917  42.7850368  61.4503661  38.7190632  42.5669885
  62.3929273  36.5756430  41.9180871  61.3358155  37.6023677  41.5146220
  62.4453951  36.6807584  43.4369428  62.3329867  38.1799052  43.7064315
  61.8637192  39.5501629  42.1696505  62.1299226  35.5695000  41.5902780
  63.3579845  36.8269727  41.4748863  60.3204094  37.2185843  41.6264876
  61.4745867  38.0429124  40.5270700  61.6114858  36.1457755  43.8945000
  63.3687988  36.2628972  43.8397524  63.2858095  38.6953520  43.5883960
  61.8676091  38.4431356  44.6571194  60.5340279  38.9724450  42.9067930
  10.6863100  39.9823809  35.3445102  11.6288713  37.8389607  34.6956087
  10.5717594  38.8656854  34.2921437  11.6813391  37.9440761  36.2144645
  11.5689307  39.4432229  36.4839532  11.0996632  40.8134806  34.9471722
  11.3658666  36.8328177  34.3677997  12.5939285  38.0902904  34.2524080
   9.5563534  38.4819020  34.4040093  10.7105307  39.3062301  33.3045917
  10.8474297  37.4090932  36.6720217  12.6047428  37.5262149  36.6172741
  12.5217534  39.9586698  36.3659177  11.1035531  39.7064533  37.4346411
   9.7699719  40.2357627  35.6843147  50.2269312  38.0661538  36.1968037
  51.1694924  35.9227336  35.5479022  50.1123806  36.9494583  35.1444372
  51.2219603  36.0278490  37.0667580  51.1095519  37.5269958  37.3362467
  50.6402844  38.8972535  35.7994657  50.9064877  34.9165906  35.2200932
  52.1345497  36.1740633  35.1047014  49.0969746  36.5656749  35.2563028
  50.2511519  37.3900030  34.1568852  50.3880509  35.4928661  37.5243151
  52.1453640  35.6099878  37.4695676  52.0623746  38.0424427  37.2182112
  50.6441743  37.7902262  38.2869346  49.3105930  38.3195356  36.5366081
  10.7601955  38.7819781  29.2178378  11.7027568  36.6385579  28.5689363
  10.6456449  37.6652826  28.1654713  11.7552246  36.7436733  30.0877921
  11.6428162  38.2428201  30.3572808  11.1735487  39.6130778  28.8204998
  11.4397521  35.6324149  28.2411273  12.6678140  36.8898876  28.1257356
   9.6302389  37.2814992  28.2773369  10.7844162  38.1058272  27.1779193
  10.9213152  36.2086904  30.5453493  12.6786283  36.3258120  30.4906017
  12.5956389  38.7582669  30.2392453  11.1774386  38.5060505  31.3079687
   9.8438574  39.0353599  29.5576422  16.4088557  38.5082314  29.3395940
  17.3514169  36.3648112  28.6906925  16.2943051  37.3915358  28.2872275
  17.4038847  36.4699265  30.2095483  17.2914763  37.9690734  30.4790370
  16.8222089  39.3393311  28.9422560  17.0884122  35.3586681  28.3628835
  18.3164741  36.6161409  28.2474918  15.2788991  37.0077524  28.3990931
  16.4330764  37.8320805  27.2996755  16.5699754  35.9349436  30.6671055
  18.3272885  36.0520653  30.6123579  18.2442991  38.4845202  30.3610015
  16.8260988  38.2323038  31.4297249  15.4925175  38.7616131  29.6793984
  22.0575159  38.2344846  29.4613502  23.0000771  36.0910644  28.8124487
  21.9429653  37.1177891  28.4089837  23.0525449  36.1961798  30.3313045
  22.9401365  37.6953266  30.6007932  22.4708690  39.0655843  29.0640122
  22.7370724  35.0849214  28.4846397  23.9651343  36.3423941  28.3692480
  20.9275592  36.7340057  28.5208493  22.0817365  37.5583338  27.4214317
  22.2186356  35.6611969  30.7888617  23.9759486  35.7783186  30.7341141
  23.8929593  38.2107735  30.4827577  22.4747589  37.9585570  31.5514811
  21.1411777  38.4878664  29.8011547  33.3548362  37.6869912  29.7048626
  34.2973974  35.5435710  29.0559612  33.2402856  36.5702956  28.6524961
  34.3498652  35.6486863  30.5748170  34.2374569  37.1478332  30.8443056
  33.7681894  38.5180909  29.3075247  34.0343927  34.5374280  28.7281521
  35.2624547  35.7949007  28.6127604  32.2248796  36.1865123  28.7643617
  33.3790569  37.0108403  27.6649442  33.5159559  35.1137035  31.0323741
  35.2732690  35.2308251  30.9776265  35.1902796  37.6632800  30.7262701
  33.7720793  37.4110636  31.7949935  32.4384980  37.9403729  30.0446671
  39.0034964  37.4132445  29.8266188  39.9460576  35.2698242  29.1777174
  38.8889458  36.2965489  28.7742524  39.9985254  35.3749396  30.6965732
  39.8861170  36.8740864  30.9660619  39.4168495  38.2443441  29.4292809
  39.6830529  34.2636812  28.8499084  40.9111148  35.5211540  28.7345166
  37.8735397  35.9127655  28.8861179  39.0277171  36.7370936  27.7867004
  39.1646161  34.8399567  31.1541303  40.9219292  34.9570784  31.0993827
  40.8389398  37.3895333  30.8480263  39.4207394  37.1373168  31.9167497
  38.0871582  37.6666262  30.1664233  44.6521565  37.1394977  29.9483750
  45.5947178  34.9960775  29.2994736  44.5376059  36.0228022  28.8960086
  45.6471856  35.1011929  30.8183294  45.5347772  36.6003397  31.0878181
  45.0655097  37.9705974  29.5510371  45.3317131  33.9899345  28.9716646
  46.5597750  35.2474072  28.8562728  43.5221999  35.6390188  29.0078741
  44.6763772  36.4633469  27.9084566  44.8132763  34.5662100  31.2758865
  46.5705893  34.6833317  31.2211389  46.4875999  37.1157866  30.9697826
  45.0693996  36.8635701  32.0385059  43.7358184  37.3928795  30.2881795
  22.1314014  37.0340818  23.3346778  23.0739626  34.8906616  22.6857763
  22.0168508  35.9173863  22.2823113  23.1264304  34.9957770  24.2046321
  23.0140220  36.4949238  24.4741208  22.5447545  37.8651815  22.9373398
  22.8109579  33.8845186  22.3579673  24.0390198  35.1419913  22.2425756
  21.0014447  35.5336029  22.3941769  22.1556220  36.3579309  21.2947593
  22.2925211  34.4607941  24.6621893  24.0498341  34.5779158  24.6074417
  23.9668448  37.0103706  24.3560853  22.5486444  36.7581542  25.4248087
  21.2150632  37.2874636  23.6744822  27.7800615  36.7603351  23.4564340
  28.7226228  34.6169149  22.8075325  27.6655109  35.6436395  22.4040675
  28.7750906  34.7220302  24.3263883  28.6626822  36.2211771  24.5958770
  28.1934147  37.5914348  23.0590960  28.4596181  33.6107719  22.4797235
  29.6876800  34.8682446  22.3643318  26.6501049  35.2598561  22.5159331
  27.8042822  36.0841842  21.4165155  27.9411812  34.1870474  24.7839455
  29.6984943  34.3041690  24.7291979  29.6155049  36.7366239  24.4778415
  28.1973046  36.4844075  25.5465649  26.8637234  37.0137168  23.7962384
  44.7260420  35.9390949  23.8217026  45.6686033  33.7956747  23.1728012
  44.6114914  34.8223994  22.7693361  45.7210711  33.9007900  24.6916570
  45.6086627  35.3999369  24.9611456  45.1393952  36.7701946  23.4243647
  45.4055986  32.7895317  22.8449921  46.6336605  34.0470044  22.7296004
  43.5960854  34.4386160  22.8812017  44.7502627  35.2629440  21.7817842
  44.8871617  33.3658072  25.1492141  46.6444748  33.4829288  25.0944665
  46.5614854  35.9153837  24.8431101  45.1432851  35.6631673  25.9118335
  43.8097039  36.1924766  24.1615071  38.7886884  51.5570956  71.5921286
  39.7312496  49.4136754  70.9432271  38.6741378  50.4404001  70.5397621
  39.7837175  49.5187908  72.4620829  39.6713091  51.0179376  72.7315716
  39.2020416  52.3881953  71.1947906  39.4682449  48.4075324  70.6154181
  40.6963069  49.6650051  70.5000263  37.6587318  50.0566167  70.6516277
  38.8129091  50.8809447  69.5522101  38.9498081  48.9838079  72.9196400
  40.7071212  49.1009295  72.8648925  40.6241318  51.5333844  72.6135361
  39.2059315  51.2811680  73.6822595  37.8723502  51.8104774  71.9319330
  44.4373486  51.2833489  71.7138848  45.3799098  49.1399287  71.0649833
  44.3227980  50.1666533  70.6615183  45.4323776  49.2450440  72.5838391
  45.3199692  50.7441908  72.8533278  44.8507017  52.1144486  71.3165468
  45.1169051  48.1337856  70.7371743  46.3449670  49.3912584  70.6217825
  43.3073920  49.7828699  70.7733839  44.4615693  50.6071980  69.6739663
  44.5984683  48.7100611  73.0413962  46.3557814  48.8271828  72.9866487
  46.2727920  51.2596377  72.7352923  44.8545916  51.0074212  73.8040157
  43.5210104  51.5367306  72.0536892  67.1058748  48.9879591  66.0742372
  68.0484360  46.8445389  65.4253357  66.9913242  47.8712636  65.0218707
  68.1009038  46.9496543  66.9441915  67.9884954  48.4488011  67.2136802
  67.5192279  49.8190588  65.6768992  67.7854313  45.8383959  65.0975267
  69.0134932  47.0958686  64.9821350  65.9759181  47.4874802  65.1337363
  67.1300954  48.3118083  64.0343187  67.2669945  46.4146714  67.4017487
  69.0243075  46.5317931  67.3470011  68.9413182  48.9642479  67.0956447
  67.5231178  48.7120315  68.1643681  66.1895366  49.2413409  66.4140416
  22.0643644  48.7771273  52.8468427  23.0069256  46.6337071  52.1979412
  21.9498138  47.6604317  51.7944762  23.0593934  46.7388224  53.7167970
  22.9469850  48.2379692  53.9862857  22.4777176  49.6082270  52.4495047
  22.7439209  45.6275640  51.8701322  23.9719828  46.8850368  51.7547404
  20.9344078  47.2766483  51.9063418  22.0885851  48.1009764  50.8069242
  22.2254841  46.2038395  54.1743542  23.9827972  46.3209612  54.1196066
  23.8998078  48.7534161  53.8682502  22.4816075  48.5011996  54.9369736
  21.1480262  49.0305090  53.1866471  67.2536457  46.5871534  53.8208924
  68.1962070  44.4437332  53.1719909  67.1390951  45.4704579  52.7685259
  68.2486748  44.5488486  54.6908467  68.1362664  46.0479954  54.9603354
  67.6669989  47.4182531  53.4235544  67.9332023  43.4375902  52.8441819
  69.1612642  44.6950629  52.7287901  66.1236891  45.0866745  52.8803914
  67.2778664  45.9110026  51.7809739  67.4147655  44.0138657  55.1484038
  69.1720785  44.1309874  55.0936563  69.0890891  46.5634423  54.8422999
  67.6708888  46.3112258  55.9110233  66.3373076  46.8405352  54.1606968
  16.4895897  47.8504712  46.5984141  17.4321509  45.7070510  45.9495126
  16.3750391  46.7337756  45.5460476  17.4846188  45.8121663  47.4683684
  17.3722104  47.3113131  47.7378571  16.9029429  48.6815709  46.2010761
  17.1691462  44.7009079  45.6217036  18.3972082  45.9583807  45.5063118
  15.3596331  46.3499922  45.6579131  16.5138104  47.1743203  44.5584956
  16.6507094  45.2771834  47.9259255  18.4080225  45.3943051  47.8711780
  18.3250331  47.8267600  47.6198216  16.9068328  47.5745435  48.6885450
  15.5732515  48.1038529  46.9382185  10.9148150  46.9238151  40.3499854
  11.8573763  44.7803948  39.7010840  10.8002644  45.8071195  39.2976189
  11.9098441  44.8855102  41.2199398  11.7974357  46.3846570  41.4894284
  11.3281682  47.7549147  39.9526475  11.5943716  43.7742518  39.3732749
  12.8224335  45.0317245  39.2578832   9.7848584  45.4233361  39.4094845
  10.9390357  46.2476642  38.3100670  11.0759348  44.3505273  41.6774969
  12.8332478  44.4676490  41.6227493  12.7502584  46.9001039  41.3713929
  11.3320581  46.6478874  42.4401163   9.9984769  47.1771968  40.6897899
  56.1040964  44.7338412  41.3240351  57.0466576  42.5904210  40.6751336
  55.9895458  43.6171457  40.2716686  57.0991254  42.6955364  42.1939894
  56.9867171  44.1946832  42.4634781  56.5174496  45.5649409  40.9266971
  56.7836529  41.5842780  40.3473246  58.0117149  42.8417507  40.2319329
  54.9741398  43.2333623  40.3835342  56.1283171  44.0576904  39.2841166
  56.2652161  42.1605535  42.6515466  58.0225292  42.2776752  42.5967990
  57.9395398  44.7101300  42.3454426  56.5213395  44.4579136  43.4141660
  55.1877582  44.9872230  41.6638396  61.7527566  44.4600945  41.4457913
  62.6953178  42.3166743  40.7968899  61.6382060  43.3433990  40.3934248
  62.7477856  42.4217896  42.3157456  62.6353772  43.9209365  42.5852343
  62.1661097  45.2911942  41.0484533  62.4323131  41.3105313  40.4690808
  63.6603750  42.5680040  40.3536891  60.6227999  42.9596156  40.5052904
  61.7769773  43.7839436  39.4058728  61.9138763  41.8868068  42.7733028
  63.6711894  42.0039284  42.7185552  63.5882000  44.4363833  42.4671988
  62.1699996  44.1841669  43.5359222  60.8364184  44.7134762  41.7855958
  10.9887005  45.7234122  34.2233130  11.9312618  43.5799920  33.5744115
  10.8741499  44.6067167  33.1709465  11.9837296  43.6851074  35.0932673
  11.8713212  45.1842542  35.3627560  11.4020537  46.5545119  33.8259750
  11.6682571  42.5738490  33.2466025  12.8963190  43.8313217  33.1312108
   9.8587439  44.2229333  33.2828121  11.0129212  45.0472614  32.1833945
  11.1498203  43.1501245  35.5508245  12.9071333  43.2672462  35.4960769
  12.8241439  45.6997010  35.2447205  11.4059436  45.4474846  36.3134439
  10.0723624  45.9767940  34.5631175  56.1779819  43.5334384  35.1973627
  57.1205431  41.3900182  34.5484612  56.0634313  42.4167428  34.1449962
  57.1730109  41.4951335  36.0673170  57.0606026  42.9942804  36.3368057
  56.5913351  44.3645381  34.8000247  56.8575384  40.3838752  34.2206522
  58.0856004  41.6413479  34.1052605  55.0480253  42.0329594  34.2568618
  56.2022026  42.8572875  33.1574442  56.3391016  40.9601507  36.5248742
  58.0964147  41.0772723  36.4701266  58.0134253  43.5097272  36.2187702
  56.5952250  43.2575108  37.2874936  55.2616437  43.7868201  35.5371671
  61.8266421  43.2596917  35.3191189  62.7692033  41.1162714  34.6702174
  61.7120915  42.1429961  34.2667524  62.8216711  41.2213868  36.1890732
  62.7092627  42.7205336  36.4585619  62.2399952  44.0907913  34.9217809
  62.5061986  40.1101284  34.3424084  63.7342605  41.3676011  34.2270167
  60.6966854  41.7592127  34.3786180  61.8508628  42.5835408  33.2792004
  61.9877618  40.6864039  36.6466304  63.7450748  40.8035256  36.5918828
  63.6620855  43.2359805  36.3405264  62.2438851  42.9837640  37.4092498
  60.9103039  43.5130734  35.6589233  67.4753022  42.9859449  35.4408751
  68.4178635  40.8425247  34.7919736  67.3607516  41.8692494  34.3885086
  68.4703313  40.9476401  36.3108294  68.3579229  42.4467869  36.5803181
  67.8886554  43.8170446  35.0435371  68.1548588  39.8363817  34.4641646
  69.3829207  41.0938544  34.3487729  66.3453456  41.4854660  34.5003742
  67.4995229  42.3097941  33.4009566  67.6364219  40.4126572  36.7683866
  69.3937350  40.5297789  36.7136390  69.3107456  42.9622337  36.4622826
  67.8925453  42.7100173  37.5310060  66.5589641  43.2393267  35.7806796
  16.7112462  44.2492627  28.2183968  17.6538074  42.1058424  27.5694953
  16.5966956  43.1325671  27.1660303  17.7062753  42.2109578  29.0883511
  17.5938669  43.7101046  29.3578398  17.1245994  45.0803623  27.8210588
  17.3908027  41.0996994  27.2416863  18.6188647  42.3571721  27.1262946
  15.5812896  42.7487837  27.2778959  16.7354669  43.5731118  26.1784783
  16.8723659  41.6759749  29.5459083  18.6296790  41.7930966  29.4911607
  18.5466896  44.2255515  29.2398043  17.1284893  43.9733350  30.3085277
  15.7949080  44.5026444  28.5582012  39.3058869  43.1542757  28.7054216
  40.2484481  41.0108555  28.0565202  39.1913363  42.0375802  27.6530552
  40.3009159  41.1159709  29.5753760  40.1885075  42.6151177  29.8448647
  39.7192400  43.9853754  28.3080837  39.9854434  40.0047125  27.7287112
  41.2135053  41.2621852  27.6133194  38.1759303  41.6537968  27.7649207
  39.3301076  42.4781249  26.6655032  39.4670066  40.5809880  30.0329331
  41.2243197  40.6981097  29.9781855  41.1413303  43.1305646  29.7268291
  39.7231299  42.8783481  30.7955525  38.3895487  43.4076575  29.0452261
  50.6032072  42.6067823  28.9489341  51.5457685  40.4633621  28.3000326
  50.4886566  41.4900867  27.8965676  51.5982363  40.5684774  29.8188884
  51.4858279  42.0676243  30.0883771  51.0165604  43.4378820  28.5515961
  51.2827638  39.4572190  27.9722236  52.5108257  40.7146918  27.8568318
  49.4732506  41.1063033  28.0084331  50.6274279  41.9306314  26.9090156
  50.7643269  40.0334946  30.2764455  52.5216400  40.1506162  30.2216980
  52.4386506  42.5830711  29.9703416  51.0204503  42.3308547  31.0390650
  49.6868691  42.8601640  29.2887385  56.2518674  42.3330356  29.0706903
  57.1944286  40.1896153  28.4217888  56.1373168  41.2163400  28.0183238
  57.2468964  40.2947307  29.9406446  57.1344881  41.7938775  30.2101333
  56.6652206  43.1641352  28.6733523  56.9314239  39.1834723  28.0939798
  58.1594859  40.4409450  27.9785880  55.1219108  40.8325566  28.1301894
  56.2760881  41.6568847  27.0307718  56.4129871  39.7597478  30.3982017
  58.1703002  39.8768695  30.3434542  58.0873108  42.3093244  30.0920978
  56.6691105  42.0571079  31.1608212  55.3355292  42.5864173  29.4104947
  67.5491877  41.7855421  29.3142027  68.4917490  39.6421219  28.6653012
  67.4346371  40.6688465  28.2618362  68.5442168  39.7472372  30.1841570
  68.4318084  41.2463841  30.4536457  67.9625409  42.6166418  28.9168647
  68.2287443  38.6359789  28.3374922  69.4568062  39.8934516  28.2221005
  66.4192311  40.2850632  28.3737018  67.5734084  41.1093912  27.2742842
  67.7103074  39.2122544  30.6417142  69.4676205  39.3293760  30.5869666
  69.3846311  41.7618309  30.3356102  67.9664308  41.5096145  31.4043336
  66.6328496  42.0389238  29.6540071  16.7851317  43.0488598  22.0917244
  17.7276929  40.9054396  21.4428229  16.6705811  41.9321643  21.0393579
  17.7801607  41.0105550  22.9616787  17.6677524  42.5097018  23.2311674
  17.1984849  43.8799595  21.6943864  17.4646882  39.8992966  21.1150139
  18.6927502  41.1567693  20.9996221  15.6551751  41.5483809  21.1512235
  16.8093524  42.3727089  20.0518059  16.9462514  40.4755721  23.4192359
  18.7035645  40.5926938  23.3644883  18.6205751  43.0251486  23.1131319
  17.2023748  42.7729322  24.1818553  15.8687935  43.3022416  22.4315288
  22.4337919  42.7751131  22.2134806  23.3763531  40.6316929  21.5645791
  22.3192413  41.6584175  21.1611141  23.4288209  40.7368082  23.0834349
  23.3164125  42.2359551  23.3529236  22.8471450  43.6062128  21.8161426
  23.1133484  39.6255499  21.2367701  24.3414103  40.8830226  21.1213784
  21.3038352  41.2746341  21.2729797  22.4580126  42.0989622  20.1735621
  22.5949116  40.2018254  23.5409921  24.3522247  40.3189470  23.4862445
  24.2692353  42.7514019  23.2348881  22.8510349  42.4991855  24.3036115
  21.5174537  43.0284948  22.5532850  28.0824520  42.5013664  22.3352368
  29.0250133  40.3579461  21.6863353  27.9679014  41.3846708  21.2828703
  29.0774811  40.4630615  23.2051911  28.9650727  41.9622083  23.4746798
  28.4958052  43.3324660  21.9378988  28.7620086  39.3518031  21.3585263
  29.9900705  40.6092758  21.2431346  26.9524954  41.0008874  21.3947359
  28.1066727  41.8252155  20.2953183  28.2435718  39.9280786  23.6627483
  30.0008848  40.0452003  23.6080007  29.9178954  42.4776552  23.3566443
  28.4996951  42.2254387  24.4253677  27.1661139  42.7547481  22.6750412
  33.7311122  42.2276196  22.4569930  34.6736734  40.0841994  21.8080916
  33.6165616  41.1109241  21.4046265  34.7261413  40.1893148  23.3269473
  34.6137329  41.6884616  23.5964360  34.1444654  43.0587193  22.0596550
  34.4106687  39.0780564  21.4802825  35.6387307  40.3355291  21.3648908
  32.6011556  40.7271407  21.5164921  33.7553329  41.5514688  20.4170745
  33.8922319  39.6543319  23.7845045  35.6495450  39.7714536  23.7297569
  35.5665556  42.2039084  23.4784005  34.1483553  41.9516920  24.5471239
  32.8147740  42.4810014  22.7967975  56.0370594  56.4768867  70.8362000
  56.9796207  54.3334665  70.1872985  55.9225088  55.3601911  69.7838335
  57.0320885  54.4385818  71.7061543  56.9196801  55.9377287  71.9756430
  56.4504126  57.3079864  70.4388620  56.7166160  53.3273235  69.8594895
  57.9446779  54.5847962  69.7440978  54.9071028  54.9764077  69.8956991
  56.0612801  55.8007358  68.7962815  56.1981791  53.9035990  72.1637115
  57.9554922  54.0207206  72.1089639  57.8725028  56.4531755  71.8576075
  56.4543025  56.2009591  72.9263309  55.1207213  56.7302684  71.1760044
  61.6857196  56.2031400  70.9579562  62.6282808  54.0597197  70.3090547
  61.5711690  55.0864444  69.9055897  62.6807487  54.1648351  71.8279105
  62.5683403  55.6639819  72.0973992  62.0990728  57.0342396  70.5606182
  62.3652761  53.0535767  69.9812457  63.5933381  54.3110495  69.8658540
  60.5557630  54.7026610  70.0174553  61.7099403  55.5269891  68.9180377
  61.8468393  53.6298522  72.2854677  63.6041524  53.7469739  72.2307201
  63.5211630  56.1794288  71.9793637  62.1029627  55.9272123  73.0480871
  60.7693814  56.4565217  71.2977607  39.1649644  56.0977240  64.3442589
  40.1075257  53.9543038  63.6953575  39.0504138  54.9810285  63.2918925
  40.1599935  54.0594192  65.2142133  40.0475851  55.5585660  65.4837020
  39.5783176  56.9288237  63.9469210  39.8445210  52.9481608  63.3675485
  41.0725829  54.2056335  63.2521567  38.0350078  54.5972451  63.4037580
  39.1891851  55.4215732  62.3043405  39.3260841  53.5244363  65.6717704
  41.0833972  53.6415580  65.6170228  41.0004078  56.0740129  65.3656665
  39.5822075  55.8217964  66.4343898  38.2486263  56.3511058  64.6840634
  67.4082653  54.7289904  64.9530400  68.3508265  52.5855702  64.3041385
  67.2937147  53.6122949  63.9006735  68.4032943  52.6906855  65.8229943
  68.2908859  54.1898324  66.0924830  67.8216184  55.5600901  64.5557020
  68.0878218  51.5794272  63.9763295  69.3158837  52.8368999  63.8609378
  66.2783086  53.2285115  64.0125391  67.4324860  54.0528395  62.9131215
  67.5693850  52.1557027  66.2805515  69.3266981  52.2728243  66.2258039
  69.2437087  54.7052792  65.9744475  67.8255083  54.4530628  67.0431709
  66.4919271  54.9823721  65.2928444  27.9415296  55.4448147  57.9740741
  28.8840908  53.3013944  57.3251727  27.8269790  54.3281191  56.9217076
  28.9365586  53.4065098  58.8440284  28.8241502  54.9056566  59.1135171
  28.3548827  56.2759143  57.5767361  28.6210861  52.2952514  56.9973636
  29.8491480  53.5527241  56.8819719  26.8115729  53.9443357  57.0335732
  27.9657503  54.7686638  55.9341556  28.1026493  52.8715269  59.3015856
  29.8599624  52.9886486  59.2468380  29.7769730  55.4211035  58.9954816
  28.3587726  55.1688870  60.0642050  27.0251914  55.6981964  58.3138786
  33.5901897  55.1710679  58.0958303  34.5327510  53.0276477  57.4469289
  33.4756391  54.0543724  57.0434638  34.5852188  53.1327631  58.9657846
  34.4728104  54.6319099  59.2352733  34.0035429  56.0021676  57.6984923
  34.2697463  52.0215047  57.1191198  35.4978082  53.2789774  57.0037281
  32.4602331  53.6705890  57.1553294  33.6144104  54.4949171  56.0559119
  33.7513095  52.5977802  59.4233418  35.5086225  52.7149019  59.3685942
  35.4256331  55.1473567  59.1172378  34.0074328  54.8951403  60.1859612
  32.6738516  55.4244497  58.4356348  61.8334906  53.8023343  58.7046114
  62.7760518  51.6589141  58.0557099  61.7189400  52.6856387  57.6522449
  62.8285196  51.7640294  59.5745657  62.7161113  53.2631763  59.8440544
  62.2468438  54.6334340  58.3072734  62.5130471  50.6527711  57.7279009
  63.7411091  51.9102438  57.6125091  60.7035340  52.3018553  57.7641105
  61.8577113  53.1261834  56.6646929  61.9946103  51.2290466  60.0321228
  63.7519234  51.3461682  59.9773753  63.6689340  53.7786231  59.7260189
  62.2507337  53.5264067  60.7947423  60.9171524  54.0557160  59.0444158
  67.4821508  53.5285876  58.8263676  68.4247120  51.3851673  58.1774661
  67.3676002  52.4118920  57.7740011  68.4771798  51.4902827  59.6963219
  68.3647714  52.9894295  59.9658106  67.8955039  54.3596872  58.4290296
  68.1617073  50.3790243  57.8496571  69.3897692  51.6364970  57.7342653
  66.3521941  52.0281086  57.8858667  67.5063715  52.8524367  56.7864491
  67.6432705  50.9552998  60.1538790  69.4005835  51.0724215  60.0991315
  69.3175942  53.5048764  59.8477751  67.8993938  53.2526599  60.9164985
  66.5658126  53.7819693  59.1661720  61.9073761  52.6019314  52.5779389
  62.8499373  50.4585112  51.9290375  61.7928255  51.4852359  51.5255725
  62.9024051  50.5636266  53.4478933  62.7899968  52.0627734  53.7173820
  62.3207293  53.4330311  52.1806010  62.5869326  49.4523682  51.6012285
  63.8149946  50.7098409  51.4858367  60.7774195  51.1014525  51.6374380
  61.9315968  51.9257806  50.5380205  62.0684958  50.0286437  53.9054504
  63.8258089  50.1457654  53.8507028  63.7428195  52.5782203  53.5993465
  62.3246192  52.3260038  54.6680698  60.9910379  52.8553132  52.9177434
  22.4406404  53.3177557  45.5989731  23.3832016  51.1743355  44.9500716
  22.3260898  52.2010602  44.5466066  23.4356694  51.2794509  46.4689274
  23.3232611  52.7785977  46.7384161  22.8539936  54.1488554  45.2016351
  23.1201969  50.1681925  44.6222626  24.3482589  51.4256652  44.5068708
  21.3106838  51.8172768  44.6584721  22.4648611  52.6416048  43.5590546
  22.6017601  50.7444680  46.9264845  24.3590732  50.8615897  46.8717370
  24.2760838  53.2940445  46.6203806  22.8578835  53.0418281  47.6891040
  21.5243022  53.5711375  45.9387775  61.9812616  51.4015286  46.4512665
  62.9238228  49.2581084  45.8023651  61.8667110  50.2848331  45.3989000
  62.9762906  49.3632238  47.3212209  62.8638822  50.8623706  47.5907095
  62.3946148  52.2326283  46.0539286  62.6608181  48.2519654  45.4745560
  63.8888800  49.5094381  45.3591643  60.8513050  49.9010497  45.5107656
  62.0054823  50.7253777  44.4113481  62.1423813  48.8282409  47.7787780
  63.8996944  48.9453626  47.7240304  63.8167050  51.3778174  47.4726740
  62.3985047  51.1256010  48.5413974  61.0649234  51.6549104  46.7910710
  11.2172056  52.6648463  39.2287882  12.1597668  50.5214261  38.5798868
  11.1026550  51.5481508  38.1764217  12.2122346  50.6265415  40.0987426
  12.0998262  52.1256883  40.3682312  11.6305587  53.4959460  38.8314503
  11.8967621  49.5152831  38.2520777  13.1248240  50.7727558  38.1366860
  10.0872489  51.1643674  38.2882873  11.2414262  51.9886955  37.1888698
  11.3783253  50.0915586  40.5562997  13.1356383  50.2086803  40.5015521
  13.0526490  52.6411352  40.2501957  11.6344486  52.3889187  41.3189191
  10.3008674  52.9182281  39.5685927  62.0551471  50.2011258  40.3245941
  62.9977083  48.0577056  39.6756927  61.9405965  49.0844302  39.2722276
  63.0501761  48.1628209  41.1945484  62.9377677  49.6619677  41.4640371
  62.4685002  51.0322255  39.9272561  62.7347036  47.0515625  39.3478836
  63.9627655  48.3090353  39.2324919  60.9251905  48.7006468  39.3840932
  62.0793678  49.5249749  38.2846756  62.2162668  47.6278380  41.6521056
  63.9735799  47.7449597  41.5973580  63.8905905  50.1774146  41.3460016
  62.4723901  49.9251981  42.4147250  61.1388089  50.4545075  40.6643986
  73.4263529  48.4532295  34.4414341  74.3689142  46.3098093  33.7925327
  73.3118023  47.3365339  33.3890676  74.4213820  46.4149246  35.3113884
  74.3089736  47.9140715  35.5808771  73.8397061  49.2843292  34.0440961
  74.1059095  45.3036662  33.4647236  75.3339714  46.5611390  33.3493319
  72.2963963  46.9527505  33.5009332  73.4505736  47.7770786  32.4015156
  73.5874726  45.8799417  35.7689456  75.3447857  45.9970634  35.7141980
  75.2617963  48.4295183  35.4628416  73.8435960  48.1773019  36.5315650
  72.5100148  48.7066112  34.7812386  11.3649765  50.2640407  26.9754434
  12.3075378  48.1206204  26.3265419  11.2504259  49.1473451  25.9230769
  12.3600056  48.2257358  27.8453977  12.2475972  49.7248826  28.1148864
  11.7783297  51.0951403  26.5781054  12.0445331  47.1144774  25.9987329
  13.2725950  48.3719501  25.8833412  10.2350199  48.7635617  26.0349425
  11.3891972  49.5878898  24.9355249  11.5260963  47.6907529  28.3029549
  13.2834093  47.8078746  28.2482073  13.2004199  50.2403295  27.9968509
  11.7822196  49.9881130  29.0655743  10.4486384  50.5174224  27.3152478
  33.9596172  49.1690537  27.4624682  34.9021785  47.0256335  26.8135668
  33.8450666  48.0523582  26.4101017  34.9546463  47.1307489  28.3324226
  34.8422379  48.6298957  28.6019112  34.3729704  50.0001534  27.0651303
  34.6391738  46.0194905  26.4857577  35.8672357  47.2769632  26.3703660
  32.8296606  47.6685748  26.5219673  33.9838379  48.4929029  25.4225498
  34.1207369  46.5957660  28.7899797  35.8780500  46.7128877  28.7352321
  35.7950606  49.1453426  28.4838757  34.3768603  48.8931261  29.5525991
  33.0432791  49.4224355  27.8022727  73.5002384  47.2528266  28.3147617
  74.4427996  45.1094064  27.6658602  73.3856878  46.1361311  27.2623952
  74.4952675  45.2145218  29.1847160  74.3828591  46.7136686  29.4542047
  73.9135916  48.0839263  27.9174237  74.1797949  44.1032634  27.3380512
  75.4078569  45.3607361  27.2226595  72.3702818  45.7523477  27.3742608
  73.5244591  46.5766758  26.2748432  73.6613581  44.6795389  29.6422732
  75.4186712  44.7966606  29.5875256  75.3356818  47.2291155  29.3361692
  73.9174815  46.9768990  30.4048926  72.5839002  47.5062084  28.6545661
  34.0335027  47.9686509  21.3357958  34.9760640  45.8252307  20.6868944
  33.9189521  46.8519554  20.2834293  35.0285318  45.9303461  22.2057501
  34.9161234  47.4294929  22.4752388  34.4468559  48.7997506  20.9384578
  34.7130593  44.8190877  20.3590853  35.9411212  46.0765604  20.2436936
  32.9035461  46.4681720  20.3952949  34.0577234  47.2925000  19.2958773
  34.1946224  45.3953632  22.6633073  35.9519355  45.5124848  22.6085597
  35.8689461  47.9449397  22.3572033  34.4507458  47.6927233  23.4259267
  33.1171646  48.2220327  21.6756003  45.3308231  47.4211574  21.5793082
  46.2733843  45.2777372  20.9304068  45.2162725  46.3044619  20.5269417
  46.3258521  45.3828526  22.4492626  46.2134437  46.8819994  22.7187512
  45.7441762  48.2522571  21.1819703  46.0103796  44.2715942  20.6025977
  47.2384415  45.5290669  20.4872060  44.2008664  45.9206785  20.6388073
  45.3550437  46.7450066  19.5393898  45.4919428  44.8478697  22.9068197
  47.2492558  44.9649914  22.8520721  47.1662665  47.3974463  22.6007157
  45.7480661  47.1452298  23.6694391  44.4144849  47.6745392  21.9191127
  50.9794832  47.1474107  21.7010644  51.9220445  45.0039905  21.0521630
  50.8649326  46.0307152  20.6486980  51.9745123  45.1091059  22.5710188
  51.8621039  46.6082527  22.8405075  51.3928364  47.9785104  21.3037265
  51.6590398  43.9978475  20.7243540  52.8871017  45.2553202  20.6089622
  49.8495266  45.6469318  20.7605635  51.0037039  46.4712598  19.6611460
  51.1406029  44.5741230  23.0285759  52.8979160  44.6912447  22.9738283
  52.8149266  47.1236995  22.7224719  51.3967263  46.8714831  23.7911953
  50.0631451  47.4007925  22.0408689  62.2768036  46.5999173  21.9445769
  63.2193648  44.4564970  21.2956754  62.1622530  45.4832217  20.8922104
  63.2718326  44.5616124  22.8145312  63.1594242  46.0607592  23.0840199
  62.6901567  47.4310169  21.5472389  62.9563601  43.4503540  20.9678664
  64.1844220  44.7078267  20.8524746  61.1468469  45.0994383  21.0040759
  62.3010243  45.9237664  19.9046584  62.4379233  44.0266295  23.2720883
  64.1952364  44.1437512  23.2173408  64.1122470  46.5762061  22.9659844
  62.6940466  46.3239896  24.0347078  61.3604654  46.8532990  22.2843813
  50.6907898  62.4916647  69.5932466  51.6333510  60.3482445  68.9443451
  50.5762392  61.3749692  68.5408801  51.6858188  60.4533598  70.4632009
  51.5734104  61.9525067  70.7326896  51.1041429  63.3227644  69.1959086
  51.3703463  59.3421015  68.6165361  52.5984082  60.5995742  68.5011444
  49.5608331  60.9911858  68.6527457  50.7150105  61.8155138  67.5533281
  50.8519095  59.9183770  70.9207581  52.6092226  60.0354986  70.8660105
  52.5262332  62.4679535  70.6146541  51.1080328  62.2157371  71.6833775
  49.7744516  62.7450464  69.9330510  56.3394499  62.2179180  69.7150028
  57.2820112  60.0744978  69.0661013  56.2248993  61.1012224  68.6626363
  57.3344790  60.1796131  70.5849571  57.2220706  61.6787599  70.8544458
  56.7528031  63.0490177  69.3176648  57.0190065  59.0683547  68.7382923
  58.2470684  60.3258275  68.6229006  55.2094933  60.7174390  68.7745019
  56.3636706  61.5417671  67.6750843  56.5005697  59.6446302  71.0425143
  58.2578827  59.7617519  70.9877667  58.1748933  62.1942068  70.7364103
  56.7566930  61.9419903  71.8051337  55.4231118  62.4712997  70.0548072
  39.4673549  61.8387553  63.2230617  40.4099162  59.6953351  62.5741603
  39.3528043  60.7220598  62.1706953  40.4623840  59.8004505  64.0930161
  40.3499756  61.2995973  64.3625048  39.8807081  62.6698550  62.8257238
  40.1469115  58.6891921  62.2463513  41.3749734  59.9466648  62.1309595
  38.3373983  60.3382764  62.2825608  39.4915756  61.1626044  61.1831433
  39.6284746  59.2654676  64.5505732  41.3857877  59.3825893  64.4958256
  41.3027983  61.8150441  64.2444693  39.8845980  61.5628277  65.3131926
  38.5510168  62.0921371  63.5628662  62.0619956  60.7437684  63.7100866
  63.0045568  58.6003482  63.0611851  61.9474450  59.6270729  62.6577201
  63.0570247  58.7054635  64.5800409  62.9446163  60.2046104  64.8495296
  62.4753488  61.5748681  63.3127486  62.7415521  57.5942052  62.7333761
  63.9696141  58.8516779  62.6179844  60.9320390  59.2432895  62.7695857
  62.0862163  60.0676175  61.6701681  62.2231153  58.1704807  65.0375981
  63.9804284  58.2876023  64.9828505  63.8974390  60.7200572  64.7314941
  62.4792387  60.4678408  65.8002175  61.1456574  60.9971502  64.0498910
  33.8925803  60.9120992  56.9746331  34.8351415  58.7686790  56.3257317
  33.7780297  59.7954037  55.9222666  34.8876093  58.8737944  57.8445874
  34.7752009  60.3729412  58.1140761  34.3059334  61.7431989  56.5772951
  34.5721368  57.7625360  55.9979226  35.8001987  59.0200087  55.8825309
  32.7626236  59.4116203  56.0341322  33.9168009  60.2359483  54.9347147
  34.0537000  58.3388115  58.3021446  35.8110130  58.4559331  58.2473970
  35.7280237  60.8883880  57.9960406  34.3098233  60.6361716  59.0647640
  32.9762421  61.1654810  57.3144376  56.4872209  59.8171123  57.4616580
  57.4297822  57.6736921  56.8127565  56.3726703  58.7004167  56.4092915
  57.4822500  57.7788074  58.3316123  57.3698416  59.2779543  58.6011010
  56.9005741  60.6482120  57.0643200  57.1667775  56.6675491  56.4849475
  58.3948394  57.9250218  56.3695557  55.3572643  58.3166333  56.5211570
  56.5114416  59.1409614  55.4217395  56.6483407  57.2438246  58.7891694
  58.4056537  57.3609462  58.7344219  58.3226643  59.7934011  58.4830655
  56.9044640  59.5411847  59.5517889  55.5708828  60.0704940  57.8014624
  28.3178056  59.9854431  50.7262045  29.2603668  57.8420229  50.0773030
  28.2032550  58.8687476  49.6738380  29.3128346  57.9471382  51.5961588
  29.2004262  59.4462851  51.8656475  28.7311588  60.8165428  50.3288665
  28.9973621  56.8358799  49.7494940  30.2254240  58.0933526  49.6341023
  27.1878490  58.4849642  49.7857036  28.3420263  59.3092922  48.6862860
  28.4789253  57.4121554  52.0537160  30.2362384  57.5292770  51.9989684
  30.1532490  59.9617319  51.7476120  28.7350487  59.7095155  52.8163354
  27.4014674  60.2388248  51.0660089  33.9664658  59.7116964  50.8479607
  34.9090270  57.5682762  50.1990592  33.8519152  58.5950008  49.7955942
  34.9614948  57.6733915  51.7179150  34.8490864  59.1725383  51.9874037
  34.3798189  60.5427961  50.4506227  34.6460223  56.5621331  49.8712502
  35.8740842  57.8196059  49.7558585  32.8365091  58.2112174  49.9074598
  33.9906864  59.0355455  48.8080422  34.1275855  57.1384086  52.1754722
  35.8848985  57.2555303  52.1207246  35.8019092  59.6879852  51.8693682
  34.3837088  59.4357687  52.9380916  33.0501276  59.9650781  51.1877651
  62.2097666  58.3429627  51.4567417  63.1523278  56.1995425  50.8078403
  62.0952160  57.2262672  50.4043753  63.2047957  56.3046579  52.3266961
  63.0923873  57.8038047  52.5961848  62.6231198  59.1740624  51.0594038
  62.8893231  55.1933995  50.4800313  64.1173851  56.4508722  50.3646395
  61.0798100  56.8424838  50.5162408  62.2339873  57.6668119  49.4168233
  62.3708863  55.7696750  52.7842532  64.1281994  55.8867967  52.7295056
  64.0452100  58.3192515  52.4781493  62.6270097  58.0670351  53.5468726
  61.2934284  58.5963445  51.7965462  62.2836521  57.1425599  45.3300693
  63.2262133  54.9991397  44.6811679  62.1691015  56.0258643  44.2777028
  63.2786811  55.1042550  46.2000237  63.1662728  56.6034019  46.4695123
  62.6970053  57.9736596  44.9327314  62.9632086  53.9929967  44.3533588
  64.1912706  55.2504694  44.2379671  61.1536955  55.6420809  44.3895684
  62.3078728  56.4664090  43.2901509  62.4447718  54.5692722  46.6575808
  64.2020849  54.6863938  46.6028332  64.1190955  57.1188487  46.3514768
  62.7008952  56.8666323  47.4202002  61.3673139  57.3959416  45.6698738
  17.1682562  58.1321309  38.2293472  18.1108175  55.9887107  37.5804458
  17.0537056  57.0154353  37.1769808  18.1632853  56.0938260  39.0993016
  18.0508769  57.5929729  39.3687903  17.5816094  58.9632306  37.8320093
  17.8478128  54.9825676  37.2526368  19.0758747  56.2400404  37.1372450
  16.0382996  56.6316519  37.2888463  17.1924769  57.4559800  36.1894288
  17.3293760  55.5588432  39.5568587  19.0866890  55.6759648  39.5021111
  19.0036996  58.1084197  39.2507547  17.5854993  57.8562033  40.3194781
  16.2519181  58.3855126  38.5691517  22.8169164  57.8583842  38.3511034
  23.7594776  55.7149639  37.7022020  22.7023658  56.7416886  37.2987370
  23.8119455  55.8200793  39.2210578  23.6995371  57.3192261  39.4905465
  23.2302696  58.6894838  37.9537655  23.4964729  54.7088209  37.3743930
  24.7245349  55.9662936  37.2590012  21.6869598  56.3579052  37.4106025
  22.8411371  57.1822333  36.3111850  22.9780361  55.2850964  39.6786149
  24.7353492  55.4022181  39.6238673  24.6523598  57.8346730  39.3725110
  23.2341595  57.5824565  40.4412343  21.9005782  58.1117659  38.6909079
  28.4655766  57.5846374  38.4728597  29.4081378  55.4412172  37.8239582
  28.3510260  56.4679419  37.4204932  29.4606056  55.5463326  39.3428140
  29.3481972  57.0454794  39.6123027  28.8789297  58.4157371  38.0755217
  29.1451331  54.4350742  37.4961492  30.3731950  55.6925469  37.3807574
  27.3356200  56.0841585  37.5323587  28.4897973  56.9084866  36.4329412
  28.6266963  55.0113497  39.8003711  30.3840094  55.1284714  39.7456236
  30.3010200  57.5609262  39.4942672  28.8828196  57.3087098  40.5629906
  27.5492384  57.8380192  38.8126641  68.0061978  55.6684103  39.3251531
  68.9487590  53.5249901  38.6762517  67.8916472  54.5517148  38.2727866
  69.0012268  53.6301055  40.1951074  68.8888184  55.1292523  40.4645961
  68.4195509  56.4995100  38.9278151  68.6857543  52.5188471  38.3484426
  69.9138162  53.7763198  38.2330509  66.8762411  54.1679314  38.3846522
  68.0304185  54.9922595  37.2852347  68.1673175  53.0951226  40.6526646
  69.9246305  53.2122443  40.5979170  69.8416412  55.6446991  40.3465606
  68.4234408  55.3924827  41.4152840  67.0898596  55.9217921  39.6649576
  17.2421417  56.9317280  32.1026748  18.1847030  54.7883078  31.4537734
  17.1275911  55.8150325  31.0503083  18.2371708  54.8934232  32.9726291
  18.1247624  56.3925700  33.2421178  17.6554949  57.7628277  31.7053368
  17.9216983  53.7821648  31.1259643  19.1497602  55.0396375  31.0105726
  16.1121851  55.4312491  31.1621739  17.2663624  56.2555772  30.0627564
  17.4032614  54.3584403  33.4301863  19.1605745  54.4755620  33.3754387
  19.0775851  56.9080169  33.1240823  17.6593848  56.6558004  34.1928057
  16.3258036  57.1851098  32.4424793  73.7287434  54.1942608  33.3202369
  74.6713047  52.0508405  32.6713355  73.6141928  53.0775652  32.2678704
  74.7237725  52.1559559  34.1901912  74.6113641  53.6551027  34.4596799
  74.1420966  55.0253604  32.9228989  74.4083000  51.0446975  32.3435264
  75.6363619  52.3021702  32.2281347  72.5987868  52.6937818  32.3797360
  73.7529641  53.5181099  31.2803184  73.8898631  51.6209730  34.6477484
  75.6471762  51.7380947  34.5930008  75.5641868  54.1705496  34.3416444
  74.1459865  53.9183331  35.4103678  72.8124053  54.4476425  33.6600414
  17.3160272  55.7313252  25.9760024  18.2585885  53.5879050  25.3271009
  17.2014766  54.6146297  24.9236359  18.3110563  53.6930204  26.8459567
  18.1986479  55.1921672  27.1154454  17.7293804  56.5624249  25.5786644
  17.9955838  52.5817620  24.9992919  19.2236457  53.8392347  24.8839002
  16.1860706  54.2308463  25.0355015  17.3402479  55.0551743  23.9360839
  17.4771469  53.1580375  27.3035139  19.2344600  53.2751591  27.2487663
  19.1514706  55.7076140  26.9974099  17.7332703  55.4553976  28.0661333
  16.3996891  55.9847070  26.3158068  73.8026289  52.9938579  27.1935645
  74.7451902  50.8504377  26.5446630  73.6880783  51.8771624  26.1411980
  74.7976580  50.9555531  28.0635188  74.6852496  52.4546999  28.3330075
  74.2159821  53.8249576  26.7962265  74.4821855  49.8442947  26.2168540
  75.7102474  51.1017674  26.1014623  72.6726723  51.4933790  26.2530636
  73.8268496  52.3177070  25.1536460  73.9637486  50.4205702  28.5210760
  75.7210617  50.5376919  28.4663284  75.6380723  52.9701467  28.2149720
  74.2198720  52.7179303  29.2836954  72.8862908  53.2472397  27.5333689
  34.3358932  53.7096822  20.2145986  35.2784545  51.5662620  19.5656972
  34.2213426  52.5929866  19.1622321  35.3309223  51.6713773  21.0845529
  35.2185139  53.1705242  21.3540416  34.7492464  54.5407819  19.8172606
  35.0154498  50.5601189  19.2378881  36.2435117  51.8175917  19.1224964
  33.2059366  52.2092032  19.2740977  34.3601139  53.0335313  18.1746801
  34.4970130  51.1363945  21.5421101  36.2543260  51.2535161  21.4873625
  36.1713366  53.6859710  21.2360061  34.7531363  53.4337546  22.3047295
  33.4195551  53.9630639  20.5544031  56.9305339  52.6146953  20.7016234
  57.8730951  50.4712751  20.0527220  56.8159833  51.4979997  19.6492570
  57.9255630  50.5763904  21.5715778  57.8131546  52.0755372  21.8410665
  57.3438871  53.4457950  20.3042855  57.6100904  49.4651320  19.7249130
  58.8381524  50.7226048  19.6095212  55.8005773  51.1142163  19.7611225
  56.9547546  51.9385444  18.6617050  57.0916536  50.0414075  22.0291349
  58.8489667  50.1585292  21.9743873  58.7659773  52.5909841  21.7230310
  57.3477770  52.3387676  22.7917543  56.0141958  52.8680770  21.0414279
  62.5791941  52.3409485  20.8233797  63.5217553  50.1975283  20.1744782
  62.4646435  51.2242530  19.7710132  63.5742231  50.3026437  21.6933340
  63.4618147  51.8017905  21.9628227  62.9925473  53.1720482  20.4260417
  63.2587506  49.1913853  19.8466692  64.4868125  50.4488580  19.7312774
  61.4492375  50.8404696  19.8828787  62.6034148  51.6647977  18.7834612
  62.7403138  49.7676608  22.1508911  64.4976269  49.8847825  22.0961436
  64.4146375  52.3172374  21.8447872  62.9964371  52.0650209  22.9135106
  61.6628559  52.5943303  21.1631841  34.1210853  67.8535333  61.9801083
  35.0636465  65.7101131  61.3312069  34.0065347  66.7368378  60.9277419
  35.1161143  65.8152285  62.8500627  35.0037059  67.3143753  63.1195514
  34.5344384  68.6846330  61.5827704  34.8006418  64.7039701  61.0033979
  36.0287037  65.9614428  60.8880061  32.9911287  66.3530544  61.0396074
  34.1453060  67.1773825  59.9401899  34.2822050  65.2802456  63.3076198
  36.0395181  65.3973673  63.2528722  35.9565287  67.8298221  63.0015158
  34.5383283  67.5776057  64.0702392  33.2047471  68.1069151  62.3199128
  51.0670658  67.0322931  62.3453770  52.0096270  64.8888729  61.6964755
  50.9525152  65.9155976  61.2930105  52.0620948  64.9939883  63.2153313
  51.9496864  66.4931351  63.4848200  51.4804190  67.8633928  61.9480390
  51.7466223  63.8827299  61.3686665  52.9746842  65.1402026  61.2532747
  49.9371092  65.5318142  61.4048761  51.0912865  66.3561423  60.3054585
  51.2281855  64.4590054  63.6728884  52.9854986  64.5761271  63.6181409
  52.9025092  67.0085820  63.3667845  51.4843089  66.7563655  64.4355079
  50.1507276  67.2856749  62.6851814  56.7157260  66.7585464  62.4671332
  57.6582872  64.6151262  61.8182317  56.6011754  65.6418509  61.4147667
  57.7107550  64.7202416  63.3370875  57.5983466  66.2193884  63.6065762
  57.1290791  67.5896461  62.0697952  57.3952825  63.6089832  61.4904227
  58.6233444  64.8664559  61.3750309  55.5857693  65.2580675  61.5266323
  56.7399466  66.0823955  60.4272147  56.8768457  64.1852587  63.7946446
  58.6341587  64.3023803  63.7398971  58.5511694  66.7348352  63.4885407
  57.1329690  66.4826188  64.5572641  55.7993878  67.0119282  62.8069376
  34.1949708  66.6531305  55.8534359  35.1375320  64.5097103  55.2045345
  34.0804202  65.5364349  54.8010694  35.1899998  64.6148256  56.7233902
  35.0775914  66.1139725  56.9928789  34.6083239  67.4842302  55.4560979
  34.8745273  63.5035673  54.8767254  36.1025892  64.7610400  54.7613337
  33.0650141  65.1526515  54.9129350  34.2191915  65.9769796  53.8135175
  34.3560905  64.0798428  57.1809474  36.1134036  64.1969644  57.1261998
  36.0304142  66.6294193  56.8748434  34.6122138  66.3772029  57.9435668
  33.2786326  66.9065122  56.1932404  56.7896114  65.5581436  56.3404608
  57.7321727  63.4147234  55.6915593  56.6750609  64.4414480  55.2880943
  57.7846405  63.5198387  57.2104151  57.6722321  65.0189855  57.4799038
  57.2029646  66.3892433  55.9431228  57.4691680  62.4085803  55.3637503
  58.6972299  63.6660531  55.2483585  55.6596548  64.0576646  55.3999598
  56.8138321  64.8819927  54.3005423  56.9507312  62.9848558  57.6679722
  58.7080442  63.1019775  57.6132247  58.6250549  65.5344324  57.3618683
  57.2068545  65.2822159  58.4305917  55.8732733  65.8115253  56.6802652
  56.8634969  64.3577407  50.2137883  57.8060582  62.2143205  49.5648869
  56.7489463  63.2410452  49.1614219  57.8585260  62.3194359  51.0837427
  57.7461176  63.8185827  51.3532314  57.2768501  65.1888404  49.8164504
  57.5430535  61.2081775  49.2370779  58.7711154  62.4656502  49.1216861
  55.7335403  62.8572618  49.2732874  56.8877176  63.6815899  48.1738699
  57.0246167  61.7844530  51.5412998  58.7819297  61.9015747  51.4865522
  58.6989403  64.3340295  51.2351959  57.2807400  64.0818131  52.3039192
  55.9471588  64.6111225  50.5535928  28.6940816  64.5260715  43.4783349
  29.6366428  62.3826513  42.8294334  28.5795310  63.4093760  42.4259684
  29.6891106  62.4877667  44.3482892  29.5767023  63.9869135  44.6177779
  29.1074348  65.3571712  43.0809969  29.3736381  61.3765083  42.5016244
  30.6017001  62.6339810  42.3862326  27.5641250  63.0255926  42.5378340
  28.7183023  63.8499207  41.4384164  28.8552013  61.9527838  44.8058463
  30.6125144  62.0699055  44.7510988  30.5295250  64.5023604  44.4997424
  29.1113247  64.2501439  45.5684658  27.7777434  64.7794533  43.8181393
  62.5860426  62.8835912  44.2088721  63.5286038  60.7401709  43.5599707
  62.4714920  61.7668956  43.1565056  63.5810717  60.8452863  45.0788265
  63.4686633  62.3444331  45.3483151  62.9993958  63.7146908  43.8115342
  63.2655991  59.7340279  43.2321616  64.4936611  60.9915007  43.1167699
  61.4560860  61.3831122  43.2683712  62.6102633  62.2074403  42.1689537
  62.7471623  60.3103034  45.5363836  64.5044754  60.4274251  45.4816360
  64.4214860  62.8598800  45.2302796  63.0032857  62.6076635  46.2990030
  61.6697044  63.1369729  44.5486766  28.7679671  63.3256687  37.3516625
  29.7105283  61.1822485  36.7027610  28.6534165  62.2089732  36.2992960
  29.7629961  61.2873638  38.2216168  29.6505878  62.7865107  38.4911055
  29.1813203  64.1567684  36.9543245  29.4475236  60.1761055  36.3749520
  30.6755856  61.4335782  36.2595602  27.6380105  61.8251898  36.4111615
  28.7921878  62.6495178  35.3117440  28.9290868  60.7523810  38.6791739
  30.6863999  60.8695026  38.6244264  30.6034105  63.3019575  38.3730700
  29.1852102  63.0497411  39.4417934  27.8516289  63.5790504  37.6914669
  23.1931924  62.3990126  31.1032338  24.1357537  60.2555924  30.4543324
  23.0786418  61.2823170  30.0508673  24.1882215  60.3607077  31.9731882
  24.0758131  61.8598546  32.2426768  23.6065456  63.2301123  30.7058959
  23.8727490  59.2494494  30.1265233  25.1008109  60.5069221  30.0111316
  22.0632358  60.8985336  30.1627329  23.2174131  61.7228617  29.0633154
  23.3543121  59.8257249  32.4307453  25.1116252  59.9428465  32.3759977
  25.0286358  62.3753014  32.1246413  23.6104355  62.1230850  33.1933647
  22.2768543  62.6523943  31.4430383  68.3824738  60.2090388  32.0772835
  69.3250350  58.0656185  31.4283820  68.2679232  59.0923432  31.0249170
  69.3775028  58.1707339  32.9472378  69.2650944  59.6698807  33.2167265
  68.7958269  61.0401384  31.6799455  69.0620303  57.0594755  31.1005730
  70.2900922  58.3169482  30.9851813  67.2525171  58.7085598  31.1367826
  68.4066945  59.5328879  30.0373650  68.5435935  57.6357510  33.4047950
  70.3009066  57.7528727  33.3500474  70.2179172  60.1853276  33.0986910
  68.7997168  59.9331111  34.1674144  67.4661356  60.4624205  32.4170880
  23.2670779  61.1986098  24.9765614  24.2096391  59.0551895  24.3276599
  23.1525273  60.0819142  23.9241949  24.2621070  59.1603049  25.8465157
  24.1496986  60.6594517  26.1160044  23.6804311  62.0297094  24.5792234
  23.9466344  58.0490465  23.9998509  25.1746964  59.3065192  23.8844592
  22.1371213  59.6981308  24.0360605  23.2912986  60.5224589  22.9366429
  23.4281976  58.6253220  26.3040729  25.1855107  58.7424437  26.2493253
  25.1025213  61.1748986  25.9979689  23.6843210  60.9226821  27.0666923
  22.3507397  61.4519915  25.3163659  68.4563593  59.0086359  25.9506111
  69.3989205  56.8652157  25.3017096  68.3418087  57.8919404  24.8982446
  69.4513883  56.9703311  26.8205654  69.3389799  58.4694779  27.0900541
  68.8697124  59.8397356  25.5532731  69.1359158  55.8590727  24.9739006
  70.3639777  57.1165454  24.8585089  67.3264026  57.5081570  25.0101102
  68.4805800  58.3324851  23.9106926  68.6174790  56.4353482  27.2781226
  70.3747921  56.5524699  27.2233750  70.2918027  58.9849247  26.9720186
  68.8736023  58.7327083  28.0407420  67.5400211  59.2620177  26.2904155
  23.3409634  59.9982069  18.8498890  24.2835246  57.8547867  18.2009875
  23.2264128  58.8815114  17.7975225  24.3359925  57.9599021  19.7198433
  24.2235841  59.4590489  19.9893320  23.7543166  60.8293066  18.4525510
  24.0205199  56.8486437  17.8731785  25.2485819  58.1061164  17.7577868
  22.2110068  58.4977280  17.9093881  23.3651841  59.3220560  16.8099705
  23.5020831  57.4249192  20.1774005  25.2593962  57.5420409  20.1226529
  25.1764068  59.9744957  19.8712965  23.7582065  59.7222793  20.9400199
  22.4246252  60.2515887  19.1896934  28.9896236  59.7244602  18.9716452
  29.9321848  57.5810400  18.3227437  28.8750730  58.6077646  17.9192787
  29.9846526  57.6861553  19.8415995  29.8722442  59.1853022  20.1110882
  29.4029767  60.5555599  18.5743072  29.6691801  56.5748970  17.9949347
  30.8972420  57.8323697  17.8795430  27.8596670  58.2239812  18.0311443
  29.0138443  59.0483093  16.9317267  29.1507433  57.1511725  20.2991567
  30.9080564  57.2682941  20.2444091  30.8250670  59.7007490  19.9930527
  29.4068666  59.4485326  21.0617761  28.0732854  59.9778419  19.3114496
  34.6382837  59.4507135  19.0934014  35.5808450  57.3072932  18.4445000
  34.5237331  58.3340179  18.0410349  35.6333128  57.4124086  19.9633557
  35.5209044  58.9115554  20.2328444  35.0516369  60.2818131  18.6960634
  35.3178403  56.3011502  18.1166909  36.5459022  57.5586229  18.0012992
  33.5083271  57.9502345  18.1529005  34.6625044  58.7745626  17.0534829
  34.7994035  56.8774257  20.4209129  36.5567165  56.9945474  20.3661653
  36.4737271  59.4270023  20.1148089  35.0555268  59.1747858  21.1835323
  33.7219456  59.7040952  19.4332059  40.2869439  59.1769667  19.2151576
  41.2295052  57.0335465  18.5662562  40.1723933  58.0602712  18.1627911
  41.2819730  57.1386619  20.0851119  41.1695646  58.6378087  20.3546006
  40.7002971  60.0080664  18.8178196  40.9665005  56.0274035  18.2384471
  42.1945624  57.2848762  18.1230554  39.1569873  57.6764878  18.2746567
  40.3111646  58.5008159  17.1752392  40.4480636  56.6036790  20.5426691
  42.2053767  56.7208007  20.4879215  42.1223873  59.1532555  20.2365651
  40.7041870  58.9010391  21.3052885  39.3706058  59.4303485  19.5549621
  40.0721360  73.3208179  60.9806673  41.0146972  71.1773977  60.3317659
  39.9575854  72.2041223  59.9283009  41.0671650  71.2825130  61.8506217
  40.9547566  72.7816598  62.1201104  40.4854891  74.1519176  60.5833294
  40.7516925  70.1712546  60.0039569  41.9797544  71.4287274  59.8885651
  38.9421793  71.8203389  60.0401664  40.0963566  72.6446670  58.9407489
  40.2332557  70.7475301  62.3081788  41.9905687  70.8646518  62.2534312
  41.9075794  73.2971067  62.0020749  40.4893790  73.0448902  63.0707982
  39.1557978  73.5741996  61.3204718  34.4973613  72.3941618  54.7322387
  35.4399225  70.2507415  54.0833373  34.3828107  71.2774662  53.6798722
  35.4923903  70.3558569  55.6021930  35.3799819  71.8550037  55.8716817
  34.9107145  73.2252614  54.3349007  35.1769178  69.2445985  53.7555282
  36.4049797  70.5020712  53.6401365  33.3674047  70.8936828  53.7917378
  34.5215820  71.7180109  52.6923203  34.6584810  69.8208740  56.0597502
  36.4157941  69.9379957  56.0050026  36.3328047  72.3704506  55.7536462
  34.9146044  72.1182341  56.8223696  33.5810231  72.6475435  55.0720432
  51.4433418  71.5729216  55.0975073  52.3859030  69.4295014  54.4486059
  51.3287912  70.4562260  54.0451409  52.4383708  69.5346167  55.9674617
  52.3259625  71.0337635  56.2369504  51.8566950  72.4040213  54.7001694
  52.1228983  68.4233583  54.1207969  53.3509603  69.6808311  54.0054051
  50.3133852  70.0724426  54.1570064  51.4675625  70.8967707  53.0575889
  51.6044615  68.9996338  56.4250188  53.3617746  69.1167555  56.3702712
  53.2787852  71.5492104  56.1189149  51.8605849  71.2969939  57.1876382
  50.5270036  71.8263033  55.4373118  28.9225866  71.4675056  48.4838101
  29.8651478  69.3240854  47.8349086  28.8080360  70.3508101  47.4314436
  29.9176157  69.4292008  49.3537644  29.8052073  70.9283476  49.6232531
  29.3359398  72.2986053  48.0864721  29.6021431  68.3179424  47.5070996
  30.8302051  69.5754151  47.3917079  27.7926300  69.9670267  47.5433092
  28.9468073  70.7913548  46.4438916  29.0837063  68.8942179  49.8113216
  30.8410194  69.0113396  49.7565740  30.7580300  71.4437945  49.5052176
  29.3398297  71.1915780  50.5739410  28.0062484  71.7208874  48.8236145
  57.1658875  70.0987720  49.0925911  58.1084487  67.9553518  48.4436897
  57.0513369  68.9820765  48.0402247  58.1609165  68.0604672  49.9625455
  58.0485081  69.5596140  50.2320342  57.5792406  70.9298717  48.6952532
  57.8454440  66.9492088  48.1158807  59.0735059  68.2066815  48.0004889
  56.0359308  68.5982931  48.1520902  57.1901082  69.4226211  47.0526727
  57.3270072  67.5254843  50.4201026  59.0843202  67.6426059  50.3653550
  59.0013309  70.0750608  50.1139987  57.5831305  69.8228444  51.1827220
  56.2495493  70.3521538  49.4323956  34.7190178  68.7929532  36.3522215
  35.6615790  66.6495330  35.7033200  34.6044672  67.6762577  35.2998550
  35.7140468  66.7546484  37.2221758  35.6016384  68.2537952  37.4916645
  35.1323709  69.6240529  35.9548835  35.3985743  65.6433900  35.3755110
  36.6266362  66.9008627  35.2601192  33.5890611  67.2924743  35.4117206
  34.7432385  68.1168024  34.3123030  34.8801375  66.2196655  37.6797329
  36.6374506  66.3367872  37.6249854  36.5544612  68.7692421  37.3736290
  35.1362608  68.5170256  38.4423524  33.8026796  69.0463350  36.6920259
  62.9623186  67.4242196  36.9610025  63.9048799  65.2807994  36.3121011
  62.8477680  66.3075241  35.9086360  63.9573477  65.3859147  37.8309568
  63.8449393  66.8850616  38.1004455  63.3756718  68.2553193  36.5636645
  63.6418752  64.2746564  35.9842920  64.8699371  65.5321291  35.8689003
  61.8323620  65.9237407  36.0205016  62.9865393  66.7480687  34.9210840
  63.1234383  64.8509319  38.2885140  64.8807514  64.9680535  38.2337664
  64.7977620  67.4005084  37.9824100  63.3795617  67.1482920  39.0511334
  62.0459805  67.6776014  37.3008070  29.1442431  67.8662971  30.1037928
  30.0868043  65.7228769  29.4548914  29.0296925  66.7496016  29.0514264
  30.1392722  65.8279923  30.9737472  30.0268638  67.3271391  31.2432359
  29.5575963  68.6973968  29.7064549  29.8237996  64.7167339  29.1270824
  31.0518616  65.9742066  29.0116906  28.0142865  66.3658182  29.1632919
  29.1684638  67.1901463  28.0638744  29.3053628  65.2930094  31.4313043
  31.0626759  65.4101311  31.3765567  30.9796865  67.8425860  31.1252003
  29.5614862  67.5903695  32.1939237  28.2279049  68.1196789  30.4435973
  34.7929033  67.5925504  30.2255490  35.7354645  65.4491302  29.5766476
  34.6783527  66.4758549  29.1731826  35.7879323  65.5542456  31.0955034
  35.6755239  67.0533924  31.3649921  35.2062564  68.4236501  29.8282111
  35.4724598  64.4429872  29.2488386  36.7005217  65.7004599  29.1334468
  33.6629466  66.0920715  29.2850481  34.8171240  66.9163995  28.1856306
  34.9540230  65.0192627  31.5530605  36.7113361  65.1363843  31.4983129
  36.6283467  67.5688392  31.2469566  35.2101463  67.3166228  32.3156799
  33.8765651  67.8459322  30.5653535  40.4415634  67.3188037  30.3473053
  41.3841247  65.1753835  29.6984038  40.3270128  66.2021081  29.2949388
  41.4365925  65.2804988  31.2172596  41.3241841  66.7796456  31.4867483
  40.8549166  68.1499034  29.9499673  41.1211200  64.1692404  29.3705948
  42.3491819  65.4267132  29.2552030  39.3116068  65.8183247  29.4068043
  40.4657841  66.6426528  28.3073868  40.6026832  64.7455159  31.6748167
  42.3599962  64.8626376  31.6200692  42.2770068  67.2950925  31.3687128
  40.8588065  67.0428761  32.4374362  39.5252253  67.5721854  30.6871097
  57.3875439  66.4975635  30.7125739  58.3301052  64.3541433  30.0636724
  57.2729934  65.3808679  29.6602074  58.3825730  64.4592586  31.5825282
  58.2701646  65.9584055  31.8520169  57.8008971  67.3286632  30.3152359
  58.0671005  63.3480003  29.7358634  59.2951624  64.6054730  29.6204717
  56.2575873  64.9970845  29.7720730  57.4117646  65.8214126  28.6726554
  57.5486637  63.9242758  32.0400854  59.3059767  64.0413974  31.9853378
  59.2229873  66.4738523  31.7339814  57.8047870  66.2216359  32.8027048
  56.4712058  66.7509452  31.0523783  63.0362041  66.2238168  30.8343301
  63.9787654  64.0803965  30.1854286  62.9216535  65.1071212  29.7819636
  64.0312332  64.1855119  31.7042844  63.9188248  65.6846587  31.9737731
  63.4495573  67.0549164  30.4369921  63.7157607  63.0742535  29.8576196
  64.9438226  64.3317263  29.7422279  61.9062475  64.7233378  29.8938292
  63.0604248  65.5476659  28.7944116  63.1973238  63.6505290  32.1618416
  64.9546369  63.7676507  32.1070940  64.8716475  66.2001056  31.8557376
  63.4534472  65.9478891  32.9244610  62.1198660  66.4771985  31.1741345
  29.2181286  66.6658943  23.9771204  30.1606898  64.5224741  23.3282190
  29.1035780  65.5491988  22.9247539  30.2131576  64.6275894  24.8470747
  30.1007493  66.1267363  25.1165634  29.6314818  67.4969940  23.5797824
  29.8976851  63.5163311  23.0004099  31.1257471  64.7738038  22.8850182
  28.0881720  65.1654154  23.0366195  29.2423493  65.9897434  21.9372020
  29.3792483  64.0926066  25.3046319  31.1365614  64.2097282  25.2498843
  31.0535720  66.6421831  24.9985279  29.6353717  66.3899667  26.0672513
  28.3017904  66.9192760  24.3169249  34.8667888  66.3921476  24.0988766
  35.8093500  64.2487274  23.4499752  34.7522382  65.2754520  23.0465101
  35.8618178  64.3538427  24.9688310  35.7494094  65.8529895  25.2383196
  35.2801419  67.2232473  23.7015387  35.5463453  63.2425843  23.1221661
  36.7744072  64.5000571  23.0067744  33.7368321  64.8916686  23.1583757
  34.8910095  65.7159967  22.0589582  35.0279085  63.8188598  25.4263881
  36.7852216  63.9359815  25.3716405  36.7022322  66.3684364  25.1202841
  35.2840318  66.1162199  26.1890075  33.9504506  66.6455293  24.4386811
  40.5154489  66.1184008  24.2206328  41.4580102  63.9749806  23.5717314
  40.4008983  65.0017053  23.1682664  41.5104780  64.0800960  25.0905872
  41.3980696  65.5792428  25.3600759  40.9288021  66.9495005  23.8232949
  41.1950055  62.9688376  23.2439224  42.4230674  64.2263103  23.1285306
  39.3854923  64.6179219  23.2801319  40.5396696  65.4422500  22.1807144
  40.6765687  63.5451131  25.5481443  42.4338817  63.6622348  25.4933967
  42.3508923  66.0946897  25.2420403  40.9326920  65.8424732  26.3107637
  39.5991108  66.3717826  24.5604373  46.1641091  65.8446541  24.3423890
  47.1066703  63.7012339  23.6934876  46.0495585  64.7279586  23.2900226
  47.1591382  63.8063493  25.2123434  47.0467298  65.3054961  25.4818321
  46.5774623  66.6757538  23.9450511  46.8436656  62.6950909  23.3656786
  48.0717276  63.9525636  23.2502868  45.0341525  64.3441752  23.4018881
  46.1883298  65.1685032  22.3024706  46.3252288  63.2713664  25.6699005
  48.0825419  63.3884881  25.6151529  47.9995525  65.8209429  25.3637966
  46.5813522  65.5687265  26.4325199  45.2477709  66.0980359  24.6821935
  51.8127693  65.5709074  24.4641453  52.7553305  63.4274872  23.8152438
  51.6982187  64.4542118  23.4117788  52.8077983  63.5326025  25.3340996
  52.6953899  65.0317494  25.6035883  52.2261224  66.4020071  24.0668073
  52.4923258  62.4213442  23.4874348  53.7203877  63.6788169  23.3720430
  50.6828127  64.0704284  23.5236443  51.8369900  64.8947565  22.4242268
  51.9738890  62.9976197  25.7916567  53.7312021  63.1147413  25.7369092
  53.6482127  65.5471962  25.4855528  52.2300123  65.2949798  26.5542762
  50.8964311  65.8242891  24.8039497  40.4484120  77.8614463  53.7327977
  41.3909732  75.7180261  53.0838963  40.3338614  76.7447508  52.6804312
  41.4434410  75.8231415  54.6027521  41.3310326  77.3222883  54.8722407
  40.8617651  78.6925460  53.3354598  41.1279685  74.7118831  52.7560872
  42.3560304  75.9693558  52.6406955  39.3184553  76.3609674  52.7922968
  40.4726327  77.1852954  51.6928793  40.6095317  75.2881586  55.0603092
  42.3668448  75.4052802  55.0055616  42.2838554  77.8377351  54.7542052
  40.8656550  77.5855187  55.8229286  39.5320738  78.1148281  54.0726022
  34.8736373  76.9347902  47.4843691  35.8161985  74.7913700  46.8354676
  34.7590867  75.8180947  46.4320026  35.8686663  74.8964853  48.3543234
  35.7562580  76.3956322  48.6238121  35.2869905  77.7658899  47.0870311
  35.5531938  73.7852270  46.5076586  36.7812558  75.0426997  46.3922669
  33.7436807  75.4343113  46.5438682  34.8978580  76.2586393  45.4444506
  35.0347570  74.3615025  48.8118806  36.7920701  74.4786241  48.7571330
  36.7090807  76.9110790  48.5057766  35.2908804  76.6588626  49.5745000
  33.9572991  77.1881719  47.8241735  46.1709576  76.3872967  47.7278815
  47.1135189  74.2438765  47.0789801  46.0564070  75.2706012  46.6755150
  47.1659867  74.3489919  48.5978358  47.0535783  75.8481387  48.8673245
  46.5843108  77.2183964  47.3305435  46.8505142  73.2377335  46.7511710
  48.0785761  74.4952062  46.6357793  45.0410010  74.8868178  46.7873806
  46.1951783  75.7111459  45.6879631  46.3320774  73.8140090  49.0553930
  48.0893904  73.9311307  49.0006454  48.0064010  76.3635856  48.7492890
  46.5882007  76.1113691  49.8180124  45.2546195  76.6406785  48.0676860
  51.8196178  76.1135500  47.8496377  52.7621790  73.9701298  47.2007363
  51.7050672  74.9968545  46.7972712  52.8146469  74.0752452  48.7195921
  52.7022385  75.5743920  48.9890807  52.2329710  76.9446497  47.4522998
  52.4991743  72.9639868  46.8729272  53.7272363  74.2214595  46.7575355
  50.6896612  74.6130711  46.9091368  51.8438385  75.4373991  45.8097193
  51.9807375  73.5402623  49.1771492  53.7380506  73.6573839  49.1224016
  53.6550612  76.0898388  48.8710452  52.2368609  75.8376224  49.9397686
  50.9032796  76.3669318  48.1894422  34.9475228  75.7343874  41.3576967
  35.8900840  73.5909671  40.7087952  34.8329722  74.6176918  40.3053302
  35.9425518  73.6960825  42.2276510  35.8301435  75.1952293  42.4971397
  35.3608760  76.5654870  40.9603587  35.6270793  72.5848241  40.3809862
  36.8551413  73.8422968  40.2655944  33.8175662  74.2339084  40.4171958
  34.9717435  75.0582365  39.3177782  35.1086425  73.1610996  42.6852082
  36.8659556  73.2782213  42.6304606  36.7829662  75.7106762  42.3791042
  35.3647659  75.4584597  43.4478276  34.0311846  75.9877691  41.6975011
  40.5961830  75.4606406  41.4794529  41.5387442  73.3172204  40.8305514
  40.4816324  74.3439451  40.4270864  41.5912120  73.4223358  42.3494072
  41.4788036  74.9214826  42.6188959  41.0095361  76.2917403  41.0821149
  41.2757395  72.3110774  40.5027424  42.5038014  73.5685501  40.3873507
  39.4662263  73.9601617  40.5389520  40.6204037  74.7844898  39.4395344
  40.7573027  72.8873529  42.8069644  42.5146157  73.0044746  42.7522168
  42.4316264  75.4369294  42.5008604  41.0134260  75.1847130  43.5695838
  39.6798448  75.7140224  41.8192573  46.2448431  75.1868939  41.6012091
  47.1874044  73.0434737  40.9523076  46.1302925  74.0701984  40.5488426
  47.2398722  73.1485890  42.4711634  47.1274638  74.6477359  42.7406521
  46.6581963  76.0179936  41.2038711  46.9243997  72.0373307  40.6244986
  48.1524616  73.2948034  40.5091069  45.1148865  73.6864150  40.6607082
  46.2690638  74.5107430  39.5612906  46.4059628  72.6136062  42.9287206
  48.1632759  72.7307278  42.8739730  48.0802865  75.1631827  42.6226166
  46.6620862  74.9109663  43.6913400  45.3285050  75.4402757  41.9410135
  51.8935033  74.9131472  41.7229653  52.8360645  72.7697270  41.0740639
  51.7789527  73.7964516  40.6705988  52.8885324  72.8748423  42.5929196
  52.7761240  74.3739891  42.8624083  52.3068565  75.7442469  41.3256273
  52.5730598  71.7635839  40.7462548  53.8011218  73.0210567  40.6308631
  50.7635467  73.4126682  40.7824644  51.9177240  74.2369963  39.6830468
  52.0546230  72.3398594  43.0504768  53.8119361  72.4569811  42.9957292
  53.7289467  74.8894360  42.7443728  52.3107464  74.6372195  43.8130962
  50.9771651  75.1665289  42.0627698  40.6700685  74.2602378  35.3527805
  41.6126297  72.1168176  34.7038790  40.5555179  73.1435422  34.3004140
  41.6650975  72.2219329  36.2227348  41.5526891  73.7210798  36.4922235
  41.0834216  75.0913375  34.9554425  41.3496250  71.1106746  34.3760700
  42.5776869  72.3681473  34.2606782  39.5401118  72.7597588  34.4122796
  40.6942891  73.5840869  33.3128620  40.8311882  71.6869501  36.6802919
  42.5885012  71.8040717  36.6255444  42.5055119  74.2365266  36.3741880
  41.0873115  73.9843102  37.4429114  39.7537303  74.5136195  35.6925849
  46.3187286  73.9864911  35.4745367  47.2612899  71.8430708  34.8256352
  46.2041780  72.8697955  34.4221702  47.3137577  71.9481862  36.3444910
  47.2013493  73.4473330  36.6139797  46.7320818  74.8175907  35.0771987
  46.9982852  70.8369278  34.4978262  48.2263471  72.0944006  34.3824344
  45.1887720  72.4860121  34.5340358  46.3429493  73.3103402  33.4346182
  46.4798483  71.4132033  36.8020482  48.2371614  71.5303250  36.7473006
  48.1541720  73.9627799  36.4959442  46.7359717  73.7105634  37.5646676
  45.4023905  74.2398728  35.8143411  51.9673888  73.7127443  35.5962929
  52.9099500  71.5693241  34.9473914  51.8528382  72.5960488  34.5439264
  52.9624178  71.6744395  36.4662472  52.8500095  73.1735863  36.7357359
  52.3807420  74.5438440  35.1989549  52.6469453  70.5631811  34.6195824
  53.8750073  71.8206538  34.5041907  50.8374322  72.2122654  34.6557920
  51.9916095  73.0365935  33.5563744  52.1285085  71.1394566  36.9238044
  53.8858216  71.2565783  36.8690568  53.8028322  73.6890332  36.6177004
  52.3846319  73.4368167  37.6864238  51.0510506  73.9661261  35.9360973
  57.6160490  73.4389976  35.7180491  58.5586102  71.2955774  35.0691476
  57.5014984  72.3223021  34.6656826  58.6110780  71.4006928  36.5880034
  58.4986696  72.8998396  36.8574921  58.0294021  74.2700973  35.3207111
  58.2956055  70.2894344  34.7413386  59.5236674  71.5469071  34.6259469
  56.4860923  71.9385187  34.7775482  57.6402697  72.7628467  33.6781306
  57.7771687  70.8657099  37.0455606  59.5344818  70.9828315  36.9908130
  59.4514924  73.4152864  36.7394566  58.0332920  73.1630700  37.8081800
  56.6997108  73.6923794  36.0578536  50.7063586  34.2985574  89.8691684
  50.0551566  34.8839655  89.4825698  51.5007949  34.8291769  89.9286721
  44.6319213  31.3874712  90.2678818  45.4050089  30.8403699  90.1291694
  44.9844612  32.2518961  90.4793280  46.9685491  27.5467378  87.8997268
  47.2211011  27.0248899  87.1380731  46.0310050  27.3833523  88.0023952
  52.1838851  31.9876006  90.4060668  51.5484684  32.0610633  91.1181573
  51.8536257  32.5769605  89.7279747  46.4114920  39.1656830  93.4366479
  46.3338950  40.1164655  93.5154959  45.8076564  38.8202702  94.0941405
  56.8351909  32.7854917  95.3614627  56.1502947  33.1653819  94.8111660
  56.9195758  33.3950244  96.0946575  48.6853289  34.5238983  92.1572019
  48.5498964  35.3690518  92.5856866  49.2263102  34.7258260  91.3937952
  51.9996036  28.0378156  89.1943347  51.4842659  28.8082760  89.4331735
  51.7273344  27.3643292  89.8176409  56.9730310  30.7910510  91.1296521
  56.1959753  30.4521670  90.6851683  57.6521791  30.7963133  90.4551486
  50.2328771  32.0695471  92.6696082  49.7050132  31.3348231  92.3569320
  49.7316273  32.8470147  92.4236051  48.3781371  29.8875681  85.6731055
  47.4708433  29.6564935  85.8722204  48.8752403  29.0913301  85.8605037
  51.2849450  38.5973189  88.5927741  50.6111148  38.9004885  89.2012699
  51.6715272  39.4002269  88.2433199  49.5569604  29.9888276  90.1955045
  48.6480824  29.7047309  90.2927515  49.5864688  30.4087355  89.3358352
  54.7888872  33.5994866  93.9646213  54.3351199  32.7585776  94.0211403
  54.1582838  34.2356264  94.3020993  53.2321811  35.4371362  94.8996031
  53.5244785  35.9976419  94.1808397  53.7420432  35.7299923  95.6549190
  49.2545692  31.5297020  87.5343124  48.8165122  30.8132879  87.0748761
  49.9956133  31.7573135  86.9728215  57.3718807  29.8054217  93.5919443
  57.2336705  29.9955813  92.6640632  57.0155026  30.5673600  94.0487494
  49.4840665  38.7652861  90.8074821  49.6592421  38.2940904  91.6220443
  48.7973453  39.3918627  91.0356081  53.3756920  30.3881402  87.1275182
  52.7586090  29.6628230  87.0308234  52.9073408  31.1490762  86.7842256
  45.1655466  24.6066826  86.2496486  44.2884932  24.4855627  85.8858733
  45.6413219  23.8152904  85.9975375  52.7445822  31.5259433  93.7131635
  51.8102101  31.6460895  93.5436339  52.9222491  30.6231900  93.4491645
  54.1994605  33.7120573  91.2467821  54.4754449  33.5977168  92.1561695
  53.3299104  33.3138058  91.2079994  50.8348669  37.9606924  94.8900635
  51.0171063  37.1428580  95.3528387  51.6581655  38.1774617  94.4525525
  51.1690834  36.8875109  92.1515683  51.6978601  36.3767564  91.5385846
  51.4319054  36.5717640  93.0161216  54.2631018  36.8591908  92.7670666
  54.4367895  36.2938330  92.0144519  54.7559909  37.6592803  92.5850156
  55.2506190  36.1758672  89.8667565  55.9457095  36.7965365  90.0854879
  55.5929341  35.3254023  90.1419943  57.1497614  33.6258378  91.3954895
  57.6748938  33.9645650  90.6704215  57.0619966  32.6905393  91.2118030
  48.8338274  39.6930361  95.7550149  48.3943265  39.2006740  96.4483005
  49.5846391  39.1503328  95.5142224  45.8425653  33.7872293  91.3030911
  45.9913774  34.4707758  90.6497584  46.6492097  33.7677383  91.8180367
  49.3421059  36.2820424  88.7742658  48.7695026  36.9010611  88.3213130
  49.9153853  36.8319785  89.3082580  52.5618319  36.5657574  89.9051241
  53.4948992  36.5003136  90.1084116  52.4741532  37.4013841  89.4465773
  55.1906335  35.8823444  86.8655188  55.1119967  35.5483308  87.7590946
  56.0116002  36.3745212  86.8646660  49.7267857  27.6181236  86.1158711
  50.6726962  27.4887445  86.1847129  49.3482102  26.8795898  86.5928139
  47.9110775  25.5431213  86.0513596  47.0042230  25.2464326  86.1276310
  48.1886756  25.2461031  85.1847882  46.6809559  22.4018148  86.1925575
  47.5428723  22.7273046  86.4521393  46.8659903  21.6149644  85.6798641
  52.7610287  33.1991440  86.4865166  53.4646137  33.4041442  87.1022822
  52.0372936  33.7668201  86.7514250  53.5908097  28.9501301  92.6067437
  53.5343299  29.4069852  91.7675069  54.1436440  28.1891985  92.4290279
  54.6696985  33.6373969  88.5363626  55.5042588  33.2055167  88.3541101
  54.5081327  33.4655982  89.4640521  54.3242877  30.1406082  89.9019966
  54.2691681  29.9750354  88.9608410  53.6988932  30.8482115  90.0582156
  55.4712967  46.7166629  90.2678818  56.2443843  46.1695616  90.1291694
  55.8238366  47.5810879  90.4793280  57.8079245  42.8759295  87.8997268
  58.0604766  42.3540817  87.1380731  56.8703804  42.7125441  88.0023952
  57.5275534  44.7787401  90.1021643  57.4111792  44.1032305  90.7702727
  57.6377794  44.2919775  89.2853796  59.5112562  39.2687448  88.8029681
  59.6786964  40.1367685  89.1700152  59.3209731  39.4314730  87.8790970
  59.4901783  41.7245106  89.7876348  59.3701408  42.1702156  90.6261828
  58.7954371  42.0730423  89.2289886  53.9793359  41.6618090  94.3410524
  53.1824522  41.7736784  94.8594019  53.7518951  42.0004742  93.4751414
  50.9425358  45.6994993  93.5059514  51.7800580  46.1092001  93.2893222
  51.1203626  44.7594435  93.4759708  60.4236901  38.2119774  94.2528586
  59.5678498  37.8226625  94.0734224  60.8363853  38.2911735  93.3928371
  62.6276093  41.2397165  91.0203128  62.3226229  41.5543315  91.8713272
  63.5806535  41.3178585  91.0630461  56.1310840  40.0911516  89.0498579
  55.2948152  40.4286203  89.3707854  55.9915610  39.9560496  88.1125716
  58.1063920  34.9348304  93.7577763  57.4528333  34.6197321  93.1334378
  58.0644395  34.3124044  94.4837586  59.2175125  45.2167599  85.6731055
  58.3102187  44.9856852  85.8722204  59.7146157  44.4205218  85.8605037
  60.3963359  45.3180194  90.1955045  59.4874578  45.0339227  90.2927515
  60.4258443  45.7379272  89.3358352  50.9651529  43.0385708  94.1770248
  50.7675929  42.4455069  93.4521314  50.4098193  42.7337918  94.8946186
  60.0939447  46.8588938  87.5343124  59.6558877  46.1424796  87.0748761
  60.8349887  47.0865052  86.9728215  53.4597755  42.5649742  91.8611200
  52.5295343  42.5034197  92.0781162  53.5555227  42.0425695  91.0647841
  53.3783304  39.0904555  94.4489441  53.6390121  40.0049888  94.3398602
  54.2000476  38.6228997  94.5986054  64.2150674  45.7173319  87.1275182
  63.5979845  44.9920147  87.0308234  63.7467163  46.4782679  86.7842256
  56.0049220  39.9358744  86.2496486  55.1278686  39.8147544  85.8858733
  56.4806973  39.1444822  85.9975375  50.7327914  41.5300599  91.6909392
  51.0281355  40.6211277  91.6376445  49.8315950  41.5088338  91.3690394
  52.4615756  39.2114696  91.8148717  52.1328462  38.3312075  91.6323823
  52.8155126  39.1562365  92.7025106  55.5757579  39.4987666  92.1824194
  55.9153651  40.0273587  91.4602803  56.0229699  39.8368072  92.9582761
  57.5625726  37.9962288  90.3817487  58.2834088  38.3743541  89.8781204
  56.9391030  38.7151165  90.4852465  61.7056849  38.7007437  91.3175819
  61.9220463  39.5832075  91.0164648  61.2250916  38.3093650  90.5881461
  57.7089349  37.5310078  93.2115024  57.8305260  36.6026724  93.4105911
  57.4191391  37.5448764  92.2993339  54.4372041  45.1429389  92.3091980
  54.1918083  44.2391719  92.5072190  54.6067955  45.1446539  91.3671458
  53.7067688  40.8757746  89.8078141  53.0136933  40.9502101  89.1518177
  53.4619440  40.1118090  90.3299658  60.5661612  42.9473154  86.1158711
  61.5120717  42.8179362  86.1847129  60.1875857  42.2087816  86.5928139
  58.7504529  40.8723131  86.0513596  57.8435984  40.5756243  86.1276310
  59.0280510  40.5752949  85.1847882  60.3666595  35.4160020  92.2057837
  59.5567323  35.0707105  92.5813083  61.0551012  35.1067564  92.7945449
  62.2957143  34.4938067  93.8282134  62.8488182  34.9133520  94.4872157
  62.5327229  33.5673815  93.8705090  57.5203314  37.7310066  86.1925575
  58.3822478  38.0564964  86.4521393  57.7053658  36.9441562  85.6798641
  65.6735950  36.6038592  93.3360798  65.0934619  37.2623396  92.9538851
  65.4071883  35.7815937  92.9248216  64.4560828  38.7638683  92.3917146
  63.5686683  39.0488333  92.1737341  64.8714817  38.6032446  91.5444423
  58.4732757  34.9706109  89.4805284  58.4611427  35.9147949  89.6373555
  59.3656179  34.7876254  89.1864745  50.7063587  11.3047697  76.5936990
  50.0551567  11.8901777  76.2071004  51.5007950  11.8353892  76.6532028
  44.6319214   8.3936834  76.9924125  45.4050090   7.8465821  76.8537001
  44.9844613   9.2581084  77.2038586  46.9685492   4.5529500  74.6242575
  47.2211013   4.0311022  73.8626038  46.0310051   4.3895646  74.7269258
  52.1838852   8.9938129  77.1305975  51.5484685   9.0672755  77.8426879
  51.8536259   9.5831728  76.4525054  46.4114922  16.1718952  80.1611785
  46.3338951  17.1226777  80.2400266  45.8076565  15.8264825  80.8186712
  54.3493096   3.8736784  77.3401988  55.2610952   4.1064170  77.1649686
  53.8402743   4.4573828  76.7777067  56.8351910   9.7917040  82.0859934
  56.1502948  10.1715941  81.5356967  56.9195759  10.4012367  82.8191881
  48.6853291  11.5301105  78.8817325  48.5498965  12.3752641  79.3102173
  49.2263103  11.7320383  78.1183259  51.9996037   5.0440278  75.9188654
  51.4842660   5.8144883  76.1577041  51.7273345   4.3705414  76.5421715
  56.9730311   7.7972633  77.8541827  56.1959754   7.4583792  77.4096989
  57.6521792   7.8025256  77.1796792  50.2328772   9.0757594  79.3941389
  49.7050133   8.3410353  79.0814626  49.7316275   9.8532270  79.1481357
  48.3781372   6.8937804  72.3976362  47.4708434   6.6627057  72.5967511
  48.8752404   6.0975423  72.5850344  51.2849451  15.6035311  75.3173048
  50.6111150  15.9067008  75.9258006  51.6715273  16.4064391  74.9678505
  49.5569606   6.9950399  76.9200352  48.6480825   6.7109432  77.0172822
  49.5864689   7.4149477  76.0603659  54.7888873  10.6056988  80.6891520
  54.3351200   9.7647898  80.7456710  54.1582840  11.2418387  81.0266300
  53.2321812  12.4433485  81.6241338  53.5244787  13.0038542  80.9053703
  53.7420433  12.7362046  82.3794497  49.2545693   8.5359142  74.2588431
  48.8165123   7.8195001  73.7994068  49.9956134   8.7635257  73.6973522
  57.3718808   6.8116340  80.3164749  57.2336707   7.0017935  79.3885938
  57.0155027   7.5735722  80.7732800  49.4840666  15.7714984  77.5320127
  49.6592422  15.3003027  78.3465750  48.7973454  16.3980750  77.7601388
  53.3756921   7.3943524  73.8520488  52.7586092   6.6690352  73.7553541
  52.9073409   8.1552884  73.5087562  45.1655467   1.6128948  72.9741793
  44.2884933   1.4917749  72.6104039  45.6413220   0.8215027  72.7220681
  48.3519393  13.9655239  80.2204313  47.5686915  14.5076919  80.3142538
  49.0512138  14.4829218  80.6198554  52.7445824   8.5321555  80.4376942
  51.8102102   8.6523018  80.2681646  52.9222492   7.6294022  80.1736952
  54.1994606  10.7182696  77.9713128  54.4754450  10.6039291  78.8807002
  53.3299105  10.3200181  77.9325301  50.8348670  14.9669047  81.6145942
  51.0171065  14.1490703  82.0773694  51.6581656  15.1836739  81.1770832
  51.1690836  13.8937232  78.8760990  51.6978602  13.3829687  78.2631152
  51.4319055  13.5779762  79.7406523  54.2631019  13.8654030  79.4915973
  54.4367897  13.3000453  78.7389826  54.7559910  14.6654925  79.3095463
  55.2506192  13.1820795  76.5912871  55.9457096  13.8027487  76.8100186
  55.5929342  12.3316146  76.8665249  57.1497615  10.6320500  78.1200202
  57.6748939  10.9707773  77.3949522  57.0619967   9.6967515  77.9363337
  48.8338276  16.6992483  82.4795455  48.3943266  16.2068862  83.1728312
  49.5846393  16.1565451  82.2387531  45.8425655  10.7934416  78.0276218
  45.9913775  11.4769880  77.3742890  46.6492098  10.7739506  78.5425673
  49.3421060  13.2882546  75.4987965  48.7695027  13.9072733  75.0458437
  49.9153854  13.8381908  76.0327887  52.5618320  13.5719696  76.6296547
  53.4948993  13.5065258  76.8329423  52.4741533  14.4075963  76.1711080
  55.1906337  12.8885567  73.5900495  55.1119968  12.5545430  74.4836253
  56.0116003  13.3807335  73.5891967  49.7267859   4.6243359  72.8404017
  50.6726963   4.4949567  72.9092435  49.3482104   3.8858021  73.3173446
  47.9110776   2.5493335  72.7758903  47.0042231   2.2526448  72.8521616
  48.1886757   2.2523154  71.9093189  52.7610288  10.2053562  73.2110473
  53.4646139  10.4103565  73.8268129  52.0372937  10.7730324  73.4759557
  53.5908099   5.9563423  79.3312743  53.5343300   6.4131975  78.4920376
  54.1436441   5.1954108  79.1535586  54.6696986  10.6436091  75.2608933
  55.5042590  10.2117290  75.0786408  54.5081329  10.4718105  76.1885828
  54.3242878   7.1468205  76.6265272  54.2691682   6.9812476  75.6853717
  53.6988933   7.8544238  76.7827462  63.2981261  21.1605742  85.3564110
  63.9359671  21.0412490  84.6527450  63.1802104  22.1086586  85.4152062
  60.1070967  21.1133171  85.2925635  59.7689479  20.9974235  84.4046169
  60.9760735  20.7124336  85.2726641  55.9657783  22.9668647  81.2822526
  55.4022648  22.8758584  80.5138813  55.8510178  22.1468551  81.7625018
  53.5122215  24.4619839  84.1206746  54.3043507  24.1210663  83.7053045
  53.7518865  24.5714814  85.0408899  61.5457342  26.6339615  76.5936990
  60.8945321  27.2193695  76.2071004  62.3401704  27.1645810  76.6532028
  55.4712969  23.7228752  76.9924125  56.2443845  23.1757739  76.8537001
  55.8238368  24.5873001  77.2038586  57.3098011  25.0505134  90.1991024
  57.0187877  25.9550765  90.0837690  57.9454996  25.0921662  90.9135094
  58.2354218  22.4281983  86.7892384  58.8317790  22.2038005  86.0749347
  58.2929190  21.6866728  87.3917832  57.8079247  19.8821418  74.6242575
  58.0604767  19.3602939  73.8626038  56.8703806  19.7187563  74.7269258
  62.8522529  18.8857196  82.4317318  63.6385619  18.4676620  82.0807735
  63.1161234  19.7903289  82.5998966  63.0232607  24.3230047  77.1305975
  62.3878440  24.3964673  77.8426879  62.6930013  24.9123645  76.4525054
  57.5275535  21.7849524  76.8266950  57.4111793  21.1094427  77.4948034
  57.6377795  21.2981898  76.0099103  59.8707076  21.2459671  80.5313639
  59.5065283  20.7190292  81.2426560  60.7274192  20.8558140  80.3580124
  59.5112563  16.2749571  75.5274987  59.6786966  17.1429807  75.8945458
  59.3209732  16.4376852  74.6036277  62.2687896  24.7366550  87.1940818
  61.9688619  25.6391588  87.0856625  61.9238956  24.4698733  88.0461971
  55.7200378  21.1880346  83.2277522  54.7950874  21.0556561  83.4355214
  55.9684791  21.9674566  83.7247465  59.4901784  18.7307228  76.5121654
  59.3701409  19.1764279  77.3507135  58.7954372  19.0792546  75.9535192
  53.0809189  20.8313620  84.0621311  53.2101570  21.0848099  84.9760723
  52.4006640  21.4241328  83.7425966  57.2508676  31.5010870  80.1611785
  57.1732706  32.4518695  80.2400266  56.6470320  31.1556742  80.8186712
  65.1886850  19.2028701  77.3401988  66.1004706  19.4356088  77.1649686
  64.6796497  19.7865746  76.7777067  63.7956433  24.1854520  84.7315570
  63.1665295  24.3500234  84.0291638  63.4082095  24.5996129  85.5026534
  59.3484394  23.9228928  81.9965655  59.8122740  24.2016631  81.2070277
  59.0841193  23.0212373  81.8138746  56.2408475  23.4700409  84.9345418
  56.8109833  23.8987678  84.2962903  56.8316587  23.1882994  85.6329604
  58.2853280  20.0452080  78.8055220  58.9877324  20.4973124  79.2729146
  57.9533909  19.4035899  79.4335113  52.0278614  18.3035633  84.1072354
  51.2377668  18.5593162  83.6312464  52.5189862  19.1183971  84.2124394
  53.9793360  18.6680212  81.0655830  53.1824523  18.7798906  81.5839326
  53.7518952  19.0066864  80.1996721  59.8099027  25.1924915  89.0138345
  59.8743460  25.6545323  89.8496517  59.1009951  24.5622280  89.1420655
  59.5247045  26.8593023  78.8817325  59.3892720  27.7044559  79.3102173
  60.0656858  27.0612301  78.1183259  52.9776443  24.3768461  79.4545250
  53.4900963  25.1711711  79.6050815  53.6299155  23.6794751  79.3878852
  54.7871327  27.4934217  81.5368003  54.9637956  28.4152182  81.3488987
  55.5828161  27.1792636  81.9662383  55.9102643  29.0112391  87.5378346
  56.4610068  28.8829454  86.7655340  55.0714119  29.3107280  87.1873239
  50.9425359  22.7057115  80.2304821  51.7800581  23.1154124  80.0138529
  51.1203627  21.7656557  80.2005015  62.8389791  20.3732196  75.9188654
  62.3236415  21.1436801  76.1577041  62.5667100  19.6997332  76.5421715
  60.4236902  15.2181897  80.9773892  59.5678499  14.8288747  80.7979531
  60.8363854  15.2973858  80.1173678  67.8124066  23.1264551  77.8541827
  67.0353508  22.7875710  77.4096989  68.4915547  23.1317174  77.1796792
  62.6276095  18.2459288  77.7448435  62.3226230  18.5605437  78.5958578
  63.5806537  18.3240708  77.7875768  61.0722526  24.4049511  79.3941389
  60.5443888  23.6702271  79.0814626  60.5710029  25.1824188  79.1481357
  55.8041254  15.0669178  81.7548000  56.3785006  14.8444359  81.0221193
  56.3912236  15.1357872  82.5076602  64.8620831  20.9542905  82.5612377
  65.3752713  21.5872896  83.0634087  65.5122055  20.3544100  82.1955737
  56.1310841  17.0973639  75.7743886  55.2948153  17.4348325  76.0953160
  55.9915611  16.9622618  74.8371023  58.1063922  11.9410427  80.4823070
  57.4528334  11.6259444  79.8579685  58.0644396  11.3186167  81.2082893
  59.2175127  22.2229722  72.3976362  58.3102188  21.9918975  72.5967511
  59.7146159  21.4267341  72.5850344  62.1243205  30.9327229  75.3173048
  61.4504904  31.2358926  75.9258006  62.5109027  31.7356309  74.9678505
  61.3401662  18.4292360  84.8070718  60.4224223  18.6507307  84.6492406
  61.7561806  18.5038671  83.9482425  62.1236710  19.8283776  79.9373398
  62.8708529  20.3405173  79.6280520  62.3928299  19.5067828  80.7977791
  60.3963360  22.3242316  76.9200352  59.4874579  22.0401349  77.0172822
  60.4258444  22.7441395  76.0603659  65.6282627  25.9348906  80.6891520
  65.1744955  25.0939816  80.7456710  64.9976594  26.5710304  81.0266300
  64.5715547  16.8640892  81.9192187  63.8338304  16.3518278  82.2502430
  64.8242321  16.4241274  81.1075464  64.0715567  27.7725403  81.6241338
  64.3638541  28.3330460  80.9053703  64.5814187  28.0653964  82.3794497
  50.9651530  20.0447831  80.9015554  50.7675930  19.4517191  80.1766621
  50.4098194  19.7400041  81.6191493  58.9448254  19.9370937  83.0210147
  58.9996864  18.9844773  82.9452624  58.1339456  20.0930376  83.5051446
  60.0939448  23.8651060  74.2588431  59.6558878  23.1486919  73.7994068
  60.8349889  24.0927175  73.6973522  56.8840614  18.5547997  80.7800526
  56.0708480  18.8542167  81.1865718  57.3799608  18.1603686  81.4975009
  59.0349192  28.5505754  82.7134791  58.9925371  28.7766600  81.7843323
  59.9511891  28.3169128  82.8620592  68.2112563  22.1408257  80.3164749
  68.0730461  22.3309853  79.3885938  67.8548781  22.9027640  80.7732800
  56.3754689  16.1266352  86.3961761  57.0154068  15.9855111  85.6984725
  55.5432219  15.8400866  86.0200363  57.1514993  25.4268783  82.5096754
  57.9455591  24.9319103  82.3079329  56.4406685  24.8986646  82.1464459
  61.9709837  27.8086878  86.8609121  62.0246859  28.3777815  87.6286837
  61.1024618  27.9788763  86.4963158  53.4597756  19.5711865  78.5856506
  52.5295344  19.5096320  78.8026469  53.5555228  19.0487817  77.7893148
  53.3783305  16.0966677  81.1734748  53.6390122  17.0112011  81.0643909
  54.2000478  15.6291120  81.3231361  60.9297937  21.9747140  88.4196053
  61.8589997  22.1258300  88.2465020  60.5088967  22.0631161  87.5644700
  59.7286269  25.9997805  86.1894591  59.5897354  25.6316589  87.0620529
  58.9400865  26.5145444  86.0178549  60.3234421  31.1006901  77.5320127
  60.4986176  30.6294944  78.3465750  59.6367209  31.7272667  77.7601388
  61.2791484  25.3779407  83.5783429  60.9441316  25.3380177  84.4741078
  60.7795429  24.7124123  83.1053839  64.2150675  22.7235442  73.8520488
  63.5979846  21.9982270  73.7553541  63.7467164  23.4844802  73.5087562
  57.8818028  20.4966997  88.5919689  58.5917647  19.8560189  88.5506308
  57.8387337  20.7479892  89.5145870  54.8895506  34.2496264  84.3059987
  55.1292104  34.8814788  84.9839006  54.0464702  33.8984304  84.5925347
  56.0049221  16.9420866  72.9741793  55.1278688  16.8209667  72.6104039
  56.4806974  16.1506944  72.7220681  47.5251361  21.7298026  83.0683300
  48.2122401  21.4159756  82.4804315  47.3699490  22.6339390  82.7950551
  59.4023368  30.0575386  86.7101491  59.3293539  30.8630358  87.2220796
  58.9600761  30.2567352  85.8849513  59.1913147  29.2947156  80.2204313
  58.4080669  29.8368837  80.3142538  59.8905893  29.8121136  80.6198554
  62.5009798  15.1041786  82.8638518  62.9978497  14.3511748  82.5439589
  61.7296779  15.1406103  82.2981728  61.8622051  29.9562220  88.8659650
  62.5750023  30.5909685  88.7935552  61.3712080  30.0526086  88.0499652
  63.5839578  23.8613473  80.4376942  62.6495857  23.9814936  80.2681646
  63.7616247  22.9585940  80.1736952  59.0844766  17.2459169  82.5910203
  58.7142554  16.6930209  83.2791109  59.5803859  16.6417302  82.0385203
  66.9712130  19.7030792  80.9726976  67.4372582  20.5358784  80.8987279
  67.4219630  19.2375774  81.6772234  56.9133965  27.7056664  89.6865221
  57.6143424  28.3393147  89.8394615  56.4429080  28.0471395  88.9260860
  65.0388361  26.0474614  77.9713128  65.3148205  25.9331208  78.8807002
  64.1692859  25.6492099  77.9325301  61.6742425  30.2960965  81.6145942
  61.8564819  29.4782620  82.0773694  62.4975411  30.5128657  81.1770832
  62.0084590  29.2229150  78.8760990  62.5372357  28.7121604  78.2631152
  62.2712810  28.9071680  79.7406523  52.5101683  27.2393019  86.6196324
  53.0955120  26.4936707  86.7524228  52.3126521  27.5496976  87.5032988
  55.3640338  30.2744266  81.6358766  54.6950713  30.7590394  81.1522806
  55.2253208  30.5213487  82.5502145  59.5045607  32.3088010  88.2341424
  60.0563915  32.4719631  88.9990510  59.8451800  32.8992448  87.5621449
  50.7327915  18.5362721  78.4154698  51.0281356  17.6273400  78.3621752
  49.8315951  18.5150461  78.0935701  62.6413994  30.2569985  85.2205107
  62.5165133  29.4559725  84.7116052  63.2993085  30.7516179  84.7319077
  54.2622162  16.6118718  84.3982247  53.5408748  17.2254686  84.2589720
  55.0515418  17.1476483  84.3198893  64.7048902  28.0579005  86.8484657
  63.7579238  27.9384357  86.7762983  65.0531675  27.1701504  86.9310918
  52.4615757  16.2176819  78.5394023  52.1328463  15.3374198  78.3569129
  52.8155127  16.1624488  79.4270413  61.7095336  27.8531722  83.0489009
  61.5620298  26.9248429  83.2296579  62.5348829  27.8751812  82.5646084
  55.5757580  16.5049789  78.9069501  55.9153652  17.0335710  78.1848109
  56.0229700  16.8430195  79.6828068  65.3129457  28.6760280  84.1353882
  66.2376005  28.4703142  83.9978333  65.1444761  28.4276682  85.0443223
  61.7056850  15.7069559  78.0421126  61.9220464  16.5894197  77.7409954
  61.2250917  15.3155773  77.3126768  56.4456071  18.6655273  84.6191871
  56.3000652  18.9795576  85.5116152  55.9681275  19.2840173  84.0662769
  58.3052454  15.6557821  84.6672760  58.2914023  14.7598914  84.3305058
  59.0224882  15.6628484  85.3011046  65.1024774  29.1945948  79.4915973
  65.2761651  28.6292370  78.7389826  65.5953665  29.9946843  79.3095463
  57.7089350  14.5372201  79.9360330  57.8305261  13.6088847  80.1351218
  57.4191393  14.5510887  79.0238646  66.0899946  28.5112712  76.5912871
  66.7850851  29.1319405  76.8100186  66.4323096  27.6608064  76.8665249
  67.9891369  25.9612418  78.1200202  68.5142693  26.2999691  77.3949522
  67.9013722  25.0259433  77.9363337  59.6511418  29.8746491  90.2490079
  59.9598544  29.6295638  91.1212778  60.4486900  30.0793130  89.7608949
  59.6732030  32.0284401  82.4795455  59.2337020  31.5360780  83.1728312
  60.4240147  31.4857369  82.2387531  52.1524369  28.2195942  82.4820083
  52.9782389  27.9199714  82.1018727  51.8018421  27.4503564  82.9309872
  57.1205902  27.5722410  84.5517757  56.4985912  26.9093115  84.2519985
  57.7910769  27.5983542  83.8691405  50.3532974  26.1382268  83.4409017
  49.5164882  25.7104443  83.2593018  50.3256620  26.3314712  84.3779808
  54.4372042  22.1491511  79.0337286  54.1918084  21.2453841  79.2317497
  54.6067957  22.1508662  78.0916764  53.7067690  17.8819869  76.5323448
  53.0136935  17.9564224  75.8763484  53.4619442  17.1180212  77.0544965
  60.1814815  28.6174464  75.4987965  59.6088782  29.2364651  75.0458437
  60.7547608  29.1673826  76.0327887  63.4012074  28.9011614  76.6296547
  64.3342748  28.8357176  76.8329423  63.3135287  29.7367881  76.1711080
  66.0300091  28.2177484  73.5900495  65.9513723  27.8837348  74.4836253
  66.8509758  28.7099252  73.5891967  60.5661613  19.9535277  72.8404017
  61.5120718  19.8241485  72.9092435  60.1875858  19.2149939  73.3173446
  58.7504530  17.8785253  72.7758903  57.8435986  17.5818366  72.8521616
  59.0280511  17.5815071  71.9093189  49.6682471  19.1991617  83.2257949
  49.3485255  18.3456925  82.9332323  49.1215899  19.4140195  83.9815916
  53.4462378  21.9154058  86.9427456  53.6648388  22.8471165  86.9615489
  53.8588152  21.5562032  87.7282259  60.3666596  12.4222143  78.9303144
  59.5567324  12.0769228  79.3058390  61.0551013  12.1129687  79.5190756
  62.2957144  11.5000190  80.5527441  62.8488183  11.9195643  81.2117464
  62.5327231  10.5735938  80.5950397  57.5203315  14.7372188  72.9170882
  58.3822479  15.0627087  73.1766699  57.7053659  13.9503684  72.4043948
  49.5370731  22.8194528  85.1951071  48.8434202  22.4048481  84.6821025
  50.2843722  22.8615065  84.5984490  65.6735951  13.6100715  80.0606105
  65.0934620  14.2685519  79.6784157  65.4071884  12.7878059  79.6493522
  51.4507473  22.7512782  83.0717086  51.4278161  22.8500469  82.1198969
  51.7608110  23.5977933  83.3934252  54.1094851  24.8088937  87.1863700
  55.0638105  24.7772879  87.1193631  53.9107375  24.3479561  88.0013926
  64.4560829  15.7700805  79.1162453  63.5686684  16.0550456  78.8982648
  64.8714818  15.6094569  78.2689730  52.4645080  30.3508556  84.2033898
  52.3299548  29.5908957  83.6371896  52.0477142  31.0749456  83.7362687
  63.6004043  25.5345480  73.2110473  64.3039893  25.7395482  73.8268129
  62.8766692  26.1022242  73.4759557  64.4301853  21.2855341  79.3312743
  64.3737055  21.7423893  78.4920376  64.9830196  20.5246026  79.1535586
  55.6214206  31.2477873  84.4152340  55.5046590  32.1923306  84.3131031
  54.8006652  30.9451435  84.8038140  65.5090740  25.9728009  75.2608933
  66.3436344  25.5409208  75.0786408  65.3475083  25.8010023  76.1885828
  65.1636632  22.4760122  76.6265272  65.1085436  22.3104394  75.6853717
  64.5382688  23.1836155  76.7827462  58.4732758  11.9768231  76.2050591
  58.4611428  12.9210071  76.3618862  59.3656180  11.7938377  75.9110052
  56.6468720  31.9006135  87.6308269  57.5495967  31.9329746  87.9474764
  56.4206090  30.9706586  87.6454605  58.4022322  30.6537122  84.2918348
  57.4517953  30.6538983  84.1782720  58.7054808  29.9069856  83.7754382
  74.1375015  36.4897660  85.3564110  74.7753425  36.3704408  84.6527450
  74.0195858  37.4378504  85.4152062  70.9464722  36.4425088  85.2925635
  70.6083233  36.3266153  84.4046169  71.8154490  36.0416253  85.2726641
  66.8051537  38.2960565  81.2822526  66.2416402  38.2050502  80.5138813
  66.6903932  37.4760469  81.7625018  64.3515969  39.7911756  84.1206746
  65.1437261  39.4502581  83.7053045  64.5912619  39.9006731  85.0408899
  72.3851096  41.9631532  76.5936990  71.7339076  42.5485613  76.2071004
  73.1795459  42.4937727  76.6532028  66.3106723  39.0520670  76.9924125
  67.0837599  38.5049657  76.8537001  66.6632122  39.9164919  77.2038586
  69.0747973  37.7573900  86.7892384  69.6711545  37.5329923  86.0749347
  69.1322944  37.0158646  87.3917832  68.6473001  35.2113336  74.6242575
  68.8998522  34.6894857  73.8626038  67.7097560  35.0479481  74.7269258
  73.6916284  34.2149114  82.4317318  74.4779373  33.7968537  82.0807735
  73.9554988  35.1195206  82.5998966  73.8626361  39.6521964  77.1305975
  73.2272194  39.7256591  77.8426879  73.5323768  40.2415563  76.4525054
  68.3669290  37.1141442  76.8266950  68.2505548  36.4386345  77.4948034
  68.4771550  36.6273816  76.0099103  70.7100831  36.5751589  80.5313639
  70.3459038  36.0482210  81.2426560  71.5667947  36.1850058  80.3580124
  70.3506318  31.6041488  75.5274987  70.5180720  32.4721725  75.8945458
  70.1603487  31.7668770  74.6036277  73.1081651  40.0658467  87.1940818
  72.8082374  40.9683506  87.0856625  72.7632710  39.7990651  88.0461971
  66.5594132  36.5172264  83.2277522  65.6344629  36.3848478  83.4355214
  66.8078546  37.2966483  83.7247465  70.3295539  34.0599146  76.5121654
  70.2095164  34.5056197  77.3507135  69.6348127  34.4084464  75.9535192
  63.9202943  36.1605538  84.0621311  64.0495325  36.4140017  84.9760723
  63.2400395  36.7533246  83.7425966  68.0902431  46.8302788  80.1611785
  68.0126460  47.7810613  80.2400266  67.4864074  46.4848660  80.8186712
  76.0280605  34.5320619  77.3401988  76.9398461  34.7648006  77.1649686
  75.5190252  35.1157663  76.7777067  74.6350187  39.5146438  84.7315570
  74.0059049  39.6792152  84.0291638  74.2475849  39.9288047  85.5026534
  78.5139419  40.4500875  82.0859934  77.8290457  40.8299777  81.5356967
  78.5983268  41.0596202  82.8191881  70.1878149  39.2520846  81.9965655
  70.6516494  39.5308549  81.2070277  69.9234947  38.3504290  81.8138746
  67.0802230  38.7992327  84.9345418  67.6503587  39.2279596  84.2962903
  67.6710342  38.5174912  85.6329604  69.1247035  35.3743998  78.8055220
  69.8271078  35.8265042  79.2729146  68.7927663  34.7327817  79.4335113
  62.8672369  33.6327551  84.1072354  62.0771423  33.8885079  83.6312464
  63.3583616  34.4475889  84.2124394  64.8187114  33.9972130  81.0655830
  64.0218278  34.1090824  81.5839326  64.5912707  34.3358782  80.1996721
  61.1510072  33.8858041  86.5387344  61.4018110  34.7705051  86.8044920
  61.6869620  33.7062643  85.7662436  70.3640800  42.1884941  78.8817325
  70.2286474  43.0336476  79.3102173  70.9050612  42.3904218  78.1183259
  63.8170197  39.7060379  79.4545250  64.3294718  40.5003629  79.6050815
  64.4692910  39.0086669  79.3878852  65.6265082  42.8226135  81.5368003
  65.8031710  43.7444100  81.3488987  66.4221915  42.5084554  81.9662383
  64.9117438  34.8690767  91.4130167  64.7970953  33.9676024  91.7137266
  64.0561956  35.1154464  91.0614983  66.7496397  44.3404309  87.5378346
  67.3003822  44.2121372  86.7655340  65.9107873  44.6399198  87.1873239
  61.7819114  38.0349033  80.2304821  62.6194336  38.4446041  80.0138529
  61.9597381  37.0948475  80.2005015  73.6783546  35.7024114  75.9188654
  73.1630169  36.4728718  76.1577041  73.4060854  35.0289250  76.5421715
  71.2630657  30.5473814  80.9773892  70.4072253  30.1580665  80.7979531
  71.6757609  30.6265775  80.1173678  69.0372689  28.1658887  84.3831634
  69.9025686  27.9701696  84.0237523  69.1050198  27.9369239  85.3100990
  78.6517820  38.4556468  77.8541827  77.8747263  38.1167628  77.4096989
  79.3309301  38.4609091  77.1796792  73.4669849  33.5751206  77.7448435
  73.1619985  33.8897355  78.5958578  74.4200291  33.6532626  77.7875768
  71.9116281  39.7341429  79.3941389  71.3837642  38.9994189  79.0814626
  71.4103784  40.5116105  79.1481357  66.6435009  30.3961095  81.7548000
  67.2178760  30.1736277  81.0221193  67.2305991  30.4649790  82.5076602
  75.7014586  36.2834822  82.5612377  76.2146467  36.9164814  83.0634087
  76.3515810  35.6836018  82.1955737  66.9704596  32.4265556  75.7743886
  66.1341908  32.7640243  76.0953160  66.8309365  32.2914536  74.8371023
  68.9457676  27.2702344  80.4823070  68.2922089  26.9551361  79.8579685
  68.9038150  26.6478085  81.2082893  70.0568881  37.5521639  72.3976362
  69.1495943  37.3210893  72.5967511  70.5539913  36.7559259  72.5850344
  72.9636960  46.2619146  75.3173048  72.2898659  46.5650843  75.9258006
  73.3502782  47.0648227  74.9678505  72.1795417  33.7584278  84.8070718
  71.2617978  33.9799225  84.6492406  72.5955560  33.8330588  83.9482425
  72.9630464  35.1575693  79.9373398  73.7102283  35.6697091  79.6280520
  73.2322054  34.8359746  80.7977791  71.2357115  37.6534234  76.9200352
  70.3268334  37.3693267  77.0172822  71.2652198  38.0733313  76.0603659
  75.4109302  32.1932810  81.9192187  74.6732058  31.6810196  82.2502430
  75.6636075  31.7533191  81.1075464  74.9109321  43.1017320  81.6241338
  75.2032296  43.6622377  80.9053703  75.4207942  43.3945881  82.3794497
  61.8045285  35.3739748  80.9015554  61.6069685  34.7809109  80.1766621
  61.2491949  35.0691958  81.6191493  69.7842009  35.2662855  83.0210147
  69.8390618  34.3136691  82.9452624  68.9733211  35.4222294  83.5051446
  70.9333202  39.1942978  74.2588431  70.4952632  38.4778837  73.7994068
  71.6743643  39.4219093  73.6973522  67.7234368  33.8839914  80.7800526
  66.9102234  34.1834085  81.1865718  68.2193363  33.4895603  81.4975009
  69.8742946  43.8797671  82.7134791  69.8319125  44.1058518  81.7843323
  70.7905645  43.6461046  82.8620592  79.0506317  37.4700175  80.3164749
  78.9124216  37.6601771  79.3885938  78.6942536  38.2319558  80.7732800
  67.2148443  31.4558270  86.3961761  67.8547823  31.3147029  85.6984725
  66.3825974  31.1692783  86.0200363  67.9908747  40.7560700  82.5096754
  68.7849346  40.2611021  82.3079329  67.2800440  40.2278564  82.1464459
  64.2991511  34.9003782  78.5856506  63.3689099  34.8388238  78.8026469
  64.3948983  34.3779735  77.7893148  64.2177060  31.4258595  81.1734748
  64.4783877  32.3403928  81.0643909  65.0394232  30.9583038  81.3231361
  65.6901985  32.8396352  88.3433573  66.3625038  32.6313714  87.6946221
  64.8631772  32.6418438  87.9038805  71.7691691  37.3039058  88.4196053
  72.6983751  37.4550218  88.2465020  71.3482721  37.3923079  87.5644700
  70.5680023  41.3289722  86.1894591  70.4291109  40.9608507  87.0620529
  69.7794619  41.8437362  86.0178549  71.1628175  46.4298819  77.5320127
  71.3379931  45.9586862  78.3465750  70.4760963  47.0564585  77.7601388
  72.1185238  40.7071325  83.5783429  71.7835071  40.6672095  84.4741078
  71.6189184  40.0416041  83.1053839  66.0929482  36.1138955  89.1036010
  65.9549280  35.3819194  89.7047549  67.0034406  36.0247855  88.8220197
  75.0544430  38.0527359  73.8520488  74.4373601  37.3274188  73.7553541
  74.5860918  38.8136720  73.5087562  65.7289260  49.5788182  84.3059987
  65.9685859  50.2106706  84.9839006  64.8858457  49.2276222  84.5925347
  66.8442976  32.2712784  72.9741793  65.9672442  32.1501585  72.6104039
  67.3200729  31.4798862  72.7220681  58.3645116  37.0589943  83.0683300
  59.0516156  36.7451674  82.4804315  58.2093245  37.9631308  82.7950551
  63.1679838  31.9480140  87.4968323  63.0838027  31.3405810  86.7618733
  62.3462545  32.4389158  87.4977820  70.0306902  44.6239074  80.2204313
  69.2474424  45.1660754  80.3142538  70.7299647  45.1413054  80.6198554
  73.3403552  30.4333704  82.8638518  73.8372252  29.6803666  82.5439589
  72.5690534  30.4698020  82.2981728  74.4233333  39.1905391  80.4376942
  73.4889611  39.3106853  80.2681646  74.6010001  38.2877858  80.1736952
  69.9238521  32.5751087  82.5910203  69.5536308  32.0222127  83.2791109
  70.4197613  31.9709220  82.0385203  77.8105884  35.0322710  80.9726976
  78.2766336  35.8650702  80.8987279  78.2613385  34.5667692  81.6772234
  75.8782115  41.3766531  77.9713128  76.1541959  41.2623126  78.8807002
  75.0086614  40.9784016  77.9325301  72.5136179  45.6252882  81.6145942
  72.6958574  44.8074538  82.0773694  73.3369165  45.8420574  81.1770832
  72.8478345  44.5521067  78.8760990  73.3766111  44.0413522  78.2631152
  73.1106564  44.2363598  79.7406523  63.3495437  42.5684937  86.6196324
  63.9348874  41.8228625  86.7524228  63.1520276  42.8788893  87.5032988
  66.2034093  45.6036184  81.6358766  65.5344468  46.0882312  81.1522806
  66.0646962  45.8505404  82.5502145  57.9413092  35.1390537  85.3400767
  57.9797192  34.6054128  86.1337885  57.4353385  34.6125742  84.7211744
  65.3203854  29.9855077  88.8363309  65.3845181  30.8469908  88.4240707
  65.2570975  29.3729079  88.1035668  61.5721670  33.8654639  78.4154698
  61.8675111  32.9565317  78.3621752  60.6709705  33.8442378  78.0935701
  65.1015917  31.9410636  84.3982247  64.3802502  32.5546603  84.2589720
  65.8909172  32.4768400  84.3198893  63.3009511  31.5468737  78.5394023
  62.9722217  30.6666116  78.3569129  63.6548882  31.4916405  79.4270413
  72.5489090  43.1823639  83.0489009  72.4014053  42.2540347  83.2296579
  73.3742584  43.2043730  82.5646084  66.4151334  31.8341706  78.9069501
  66.7547407  32.3627628  78.1848109  66.8623455  32.1722113  79.6828068
  76.1523212  44.0052198  84.1353882  77.0769759  43.7995059  83.9978333
  75.9838515  43.7568599  85.0443223  68.4019482  30.3316328  77.1062794
  69.1227844  30.7097581  76.6026511  67.7784786  31.0505205  77.2097772
  72.5450604  31.0361477  78.0421126  72.7614219  31.9186115  77.7409954
  72.0644672  30.6447690  77.3126768  67.2849826  33.9947190  84.6191871
  67.1394407  34.3087493  85.5116152  66.8075029  34.6132091  84.0662769
  69.1446209  30.9849738  84.6672760  69.1307777  30.0890832  84.3305058
  69.8618637  30.9920402  85.3011046  75.9418528  44.5237866  79.4915973
  76.1155406  43.9584288  78.7389826  76.4347419  45.3238760  79.3095463
  61.7595488  36.5352535  87.5579532  61.2148956  37.3112343  87.6899806
  62.6374838  36.8823339  87.3998653  68.5483105  29.8664119  79.9360330
  68.6699016  28.9380765  80.1351218  68.2585147  29.8802804  79.0238646
  76.9293701  43.8404630  76.5912871  77.6244605  44.4611323  76.8100186
  77.2716851  42.9899981  76.8665249  62.5461510  35.6622431  90.4509689
  61.8043246  35.8105066  91.0374319  62.2254254  35.9230697  89.5876438
  78.8285124  41.2904336  78.1200202  79.3536448  41.6291608  77.3949522
  78.7407476  40.3551351  77.9363337  70.5125785  47.3576319  82.4795455
  70.0730775  46.8652697  83.1728312  71.2633902  46.8149286  82.2387531
  62.9918124  43.5487860  82.4820083  63.8176143  43.2491632  82.1018727
  62.6412176  42.7795482  82.9309872  67.9599657  42.9014328  84.5517757
  67.3379666  42.2385033  84.2519985  68.6304524  42.9275460  83.8691405
  61.1926729  41.4674186  83.4409017  60.3558637  41.0396360  83.2593018
  61.1650374  41.6606629  84.3779808  67.5213164  41.4518251  78.0276218
  67.6701284  42.1353716  77.3742890  68.3279607  41.4323341  78.5425673
  65.2765797  37.4783429  79.0337286  65.0311839  36.5745759  79.2317497
  65.4461711  37.4800579  78.0916764  64.5461444  33.2111786  76.5323448
  63.8530689  33.2856141  75.8763484  64.3013196  32.4472130  77.0544965
  71.0208569  43.9466382  75.4987965  70.4482536  44.5656569  75.0458437
  71.5941363  44.4965743  76.0327887  74.2405829  44.2303532  76.6296547
  75.1736502  44.1649093  76.8329423  74.1529042  45.0659799  76.1711080
  76.8693846  43.5469402  73.5900495  76.7907477  43.2129266  74.4836253
  77.6903512  44.0391170  73.5891967  71.4055368  35.2827194  72.8404017
  72.3514472  35.1533403  72.9092435  71.0269613  34.5441856  73.3173446
  69.5898285  33.2077171  72.7758903  68.6829740  32.9110284  72.8521616
  69.8674266  32.9106989  71.9093189  60.5076225  34.5283534  83.2257949
  60.1879010  33.6748842  82.9332323  59.9609653  34.7432112  83.9815916
  64.2856133  37.2445975  86.9427456  64.5042143  38.1763083  86.9615489
  64.6981907  36.8853950  87.7282259  71.2060351  27.7514061  78.9303144
  70.3961079  27.4061145  79.3058390  71.8944767  27.4421604  79.5190756
  73.1350899  26.8292107  80.5527441  73.6881937  27.2487561  81.2117464
  73.3720985  25.9027855  80.5950397  68.3597069  30.0664106  72.9170882
  69.2216233  30.3919004  73.1766699  68.5447414  29.2795602  72.4043948
  60.3764485  38.1486446  85.1951071  59.6827957  37.7340398  84.6821025
  61.1237476  38.1906982  84.5984490  76.5129706  28.9392632  80.0606105
  75.9328375  29.5977437  79.6784157  76.2465639  28.1169977  79.6493522
  62.2901228  38.0804699  83.0717086  62.2671916  38.1792387  82.1198969
  62.6001864  38.9269850  83.3934252  64.9488606  40.1380855  87.1863700
  65.9031859  40.1064797  87.1193631  64.7501129  39.6771478  88.0013926
  65.5387988  38.7081971  89.7534498  66.3580877  39.2026049  89.7769335
  65.8124795  37.7913939  89.7252065  63.3038834  45.6800474  84.2033898
  63.1693302  44.9200875  83.6371896  62.8870897  46.4041374  83.7362687
  74.4397797  40.8637398  73.2110473  75.1433648  41.0687400  73.8268129
  73.7160446  41.4314159  73.4759557  75.2695608  36.6147259  79.3312743
  75.2130809  37.0715810  78.4920376  75.8223950  35.8537943  79.1535586
  66.4607960  46.5769791  84.4152340  66.3440344  47.5215224  84.3131031
  65.6400407  46.2743353  84.8038140  76.3484495  41.3019927  75.2608933
  77.1830099  40.8701125  75.0786408  76.1868838  41.1301940  76.1885828
  76.0030387  37.8052040  76.6265272  75.9479191  37.6396311  75.6853717
  75.3776442  38.5128073  76.7827462  60.7922902  33.0420104  90.4526695
  61.4381766  32.5319058  90.9413920  60.5840053  33.7788786  91.0270120
  69.3126512  27.3060149  76.2050591  69.3005182  28.2501989  76.3618862
  70.2049934  27.1230294  75.9110052  69.2416076  45.9829039  84.2918348
  68.2911707  45.9830901  84.1782720  69.5448563  45.2361774  83.7754382
  77.1500478  54.3812587  76.9924125  77.9231354  53.8341574  76.8537001
  77.5025877  55.2456837  77.2038586  79.4866756  50.5405253  74.6242575
  79.7392276  50.0186775  73.8626038  78.5491315  50.3771399  74.7269258
  81.1900072  46.9333406  75.5274987  81.3574475  47.8013642  75.8945458
  80.9997241  47.0960688  74.6036277  81.1689293  49.3891064  76.5121654
  81.0488918  49.8348114  77.3507135  80.4741881  49.7376381  75.9535192
  75.6580869  49.3264048  81.0655830  74.8612032  49.4382742  81.5839326
  75.4306461  49.6650700  80.1996721  72.6212868  53.3640951  80.2304821
  73.4588090  53.7737959  80.0138529  72.7991136  52.4240393  80.2005015
  84.5177300  51.0316031  75.9188654  84.0023924  51.8020636  76.1577041
  84.2454609  50.3581167  76.5421715  82.1024411  45.8765732  80.9773892
  81.2466008  45.4872582  80.7979531  82.5151363  45.9557693  80.1173678
  84.3063604  48.9043123  77.7448435  84.0013739  49.2189273  78.5958578
  85.2594046  48.9824543  77.7875768  77.4828763  45.7253013  81.7548000
  78.0572515  45.5028194  81.0221193  78.0699745  45.7941707  82.5076602
  77.8098350  47.7557474  75.7743886  76.9735662  48.0932161  76.0953160
  77.6703120  47.6206454  74.8371023  79.7851431  42.5994262  80.4823070
  79.1315843  42.2843279  79.8579685  79.7431905  41.9770002  81.2082893
  80.8962636  52.8813557  72.3976362  79.9889697  52.6502810  72.5967511
  81.3933668  52.0851176  72.5850344  82.0750869  52.9826152  76.9200352
  81.1662088  52.6985185  77.0172822  82.1045953  53.4025230  76.0603659
  72.6439039  50.7031666  80.9015554  72.4463439  50.1101027  80.1766621
  72.0885703  50.3983876  81.6191493  81.7726957  54.5234895  74.2588431
  81.3346387  53.8070754  73.7994068  82.5137398  54.7511010  73.6973522
  75.1385265  50.2295700  78.5856506  74.2082853  50.1680155  78.8026469
  75.2342737  49.7071653  77.7893148  75.0570814  46.7550513  81.1734748
  75.3177631  47.6695846  81.0643909  75.8787986  46.2874955  81.3231361
  85.8938184  53.3819277  73.8520488  85.2767355  52.6566105  73.7553541
  85.4254673  54.1428637  73.5087562  77.6836730  47.6004701  72.9741793
  76.8066197  47.4793502  72.6104039  78.1594483  46.8090780  72.7220681
  72.4115424  49.1946557  78.4154698  72.7068865  48.2857235  78.3621752
  71.5103460  49.1734296  78.0935701  74.1403266  46.8760654  78.5394023
  73.8115972  45.9958033  78.3569129  74.4942636  46.8208323  79.4270413
  77.2545089  47.1633624  78.9069501  77.5941161  47.6919545  78.1848109
  77.7017209  47.5014030  79.6828068  79.2413236  45.6608246  77.1062794
  79.9621599  46.0389499  76.6026511  78.6178540  46.3797123  77.2097772
  83.3844359  46.3653395  78.0421126  83.6007973  47.2478033  77.7409954
  82.9038426  45.9739608  77.3126768  79.3876859  45.1956036  79.9360330
  79.5092770  44.2672682  80.1351218  79.0978902  45.2094722  79.0238646
  76.1159551  52.8075347  79.0337286  75.8705593  51.9037677  79.2317497
  76.2855466  52.8092497  78.0916764  75.3855199  48.5403704  76.5323448
  74.6924444  48.6148059  75.8763484  75.1406951  47.7764048  77.0544965
  82.2449122  50.6119112  72.8404017  83.1908227  50.4825320  72.9092435
  81.8663367  49.8733774  73.3173446  80.4292039  48.5369088  72.7758903
  79.5223495  48.2402201  72.8521616  80.7068020  48.2398907  71.9093189
  82.0454105  43.0805978  78.9303144  81.2354833  42.7353063  79.3058390
  82.7338522  42.7713522  79.5190756  83.9744653  42.1584025  80.5527441
  84.5275692  42.5779478  81.2117464  84.2114740  41.2319773  80.5950397
  87.3523460  44.2684550  80.0606105  86.7722129  44.9269354  79.6784157
  87.0859393  43.4461895  79.6493522  86.1348338  46.4284641  79.1162453
  85.2474193  46.7134291  78.8982648  86.5502327  46.2678404  78.2689730
  80.1520267  42.6352067  76.2050591  80.1398937  43.5793907  76.3618862
  81.0443689  42.4522212  75.9110052  57.2508677   8.5072993  66.8857092
  57.1732707   9.4580818  66.9645573  56.6470321   8.1618865  67.5432018
  59.5247046   3.8655146  65.6062632  59.3892721   4.7106681  66.0347480
  60.0656859   4.0674423  64.8428566  54.7871328   4.4996340  68.2613310
  54.9637957   5.4214305  68.0734294  55.5828162   4.1854759  68.6907690
  55.9102644   6.0174514  74.2623652  56.4610069   5.8891577  73.4900646
  55.0714120   6.3169403  73.9118545  62.1243207   7.9389351  62.0418355
  61.4504905   8.2421048  62.6503313  62.5109029   8.7418432  61.6923812
  59.0349193   5.5567876  69.4380098  58.9925372   5.7828723  68.5088630
  59.9511892   5.3231251  69.5865899  61.9709838   4.8149001  73.5854428
  62.0246861   5.3839937  74.3532144  61.1024620   4.9850886  73.2208465
  54.8895507  11.2558387  71.0305294  55.1292105  11.8876911  71.7084313
  54.0464704  10.9046427  71.3170653  59.4023369   7.0637509  73.4346798
  59.3293541   7.8692481  73.9466103  58.9600762   7.2629475  72.6094819
  59.1913149   6.3009279  66.9449620  58.4080671   6.8430959  67.0387844
  59.8905894   6.8183259  67.3443861  61.8622053   6.9624343  75.5904957
  62.5750025   7.5971808  75.5180858  61.3712081   7.0588209  74.7744959
  56.9133966   4.7118787  76.4110528  57.6143426   5.3455269  76.5639922
  56.4429081   5.0533518  75.6506167  61.6742426   7.3023087  68.3391248
  61.8564820   6.4844743  68.8019001  62.4975412   7.5190779  67.9016138
  62.0084591   6.2291272  65.6006297  62.5372358   5.7183727  64.9876459
  62.2712811   5.9133802  66.4651830  52.5101684   4.2455142  73.3441630
  53.0955121   3.4998829  73.4769534  52.3126523   4.5559098  74.2278294
  55.3640339   7.2806389  68.3604073  54.6950715   7.7652517  67.8768113
  55.2253209   7.5275609  69.2747451  59.5045608   9.3150132  74.9586731
  60.0563916   9.4781754  75.7235816  59.8451801   9.9054570  74.2866756
  62.6413995   7.2632108  71.9450413  62.5165135   6.4621848  71.4361359
  63.2993086   7.7578301  71.4564383  65.1024775   6.2008070  66.2161280
  65.2761653   5.6354493  65.4635132  65.5953666   7.0008965  66.0340770
  59.6511419   6.8808614  76.9735385  59.9598546   6.6357761  77.8458085
  60.4486901   7.0855253  76.4854256  59.6732031   9.0346524  69.2040762
  59.2337022   8.5422902  69.8973619  60.4240148   8.4919491  68.9632837
  57.1205903   4.5784533  71.2763064  56.4985913   3.9155238  70.9765291
  57.7910770   4.6045665  70.5936711  50.3532975   3.1444391  70.1654324
  49.5164884   2.7166565  69.9838325  50.3256621   3.3376834  71.1025115
  56.6819410   3.1288456  64.7521524  56.8307531   3.8123921  64.0988197
  57.4885854   3.1093546  65.2670980  60.1814816   5.6236587  62.2233272
  59.6088783   6.2426774  61.7703743  60.7547610   6.1735948  62.7573194
  63.4012076   5.9073737  63.3541854  64.3342749   5.8419298  63.5574729
  63.3135289   6.7430004  62.8956387  54.1094852   1.8151059  73.9109007
  55.0638106   1.7835002  73.8438938  53.9107376   1.3541683  74.7259232
  52.4645081   7.3570679  70.9279204  52.3299549   6.5971080  70.3617202
  52.0477143   8.0811579  70.4607993  55.6214207   8.2539996  71.1397647
  55.5046591   9.1985428  71.0376337  54.8006653   7.9513557  71.5283446
  56.6468721   8.9068258  74.3553576  57.5495968   8.9391868  74.6720070
  56.4206091   7.9768709  74.3699911  58.4022323   7.6599244  71.0163654
  57.4517954   7.6601106  70.9028026  58.7054809   6.9131979  70.4999689
  74.1375017  13.4959783  72.0809417  74.7753427  13.3766530  71.3772757
  74.0195860  14.4440627  72.1397369  70.9464723  13.4487211  72.0170941
  70.6083234  13.3328276  71.1291476  71.8154491  13.0478376  71.9971947
  66.8051539  15.3022687  68.0067832  66.2416404  15.2112624  67.2384120
  66.6903934  14.4822592  68.4870325  64.3515971  16.7973879  70.8452053
  65.1437262  16.4564704  70.4298352  64.5912621  16.9068854  71.7654206
  72.3851097  18.9693655  63.3182297  71.7339077  19.5547735  62.9316311
  73.1795460  19.4999850  63.3777335  69.0747974  14.7636023  73.5137690
  69.6711546  14.5392045  72.7994653  69.1322945  14.0220768  74.1163138
  68.6473002  12.2175458  61.3487881  68.8998523  11.6956980  60.5871344
  67.7097561  12.0541604  61.4514565  73.6916285  11.2211237  69.1562625
  74.4779374  10.8030660  68.8053042  73.9554989  12.1257329  69.3244273
  73.8626362  16.6584087  63.8551281  73.2272195  16.7318713  64.5672186
  73.5323769  17.2477686  63.1770361  70.7100832  13.5813711  67.2558946
  70.3459039  13.0544332  67.9671867  71.5667948  13.1912180  67.0825431
  70.3506319   8.6103611  62.2520294  70.5180721   9.4783847  62.6190765
  70.1603488   8.7730893  61.3281583  73.1081652  17.0720590  73.9186124
  72.8082375  17.9745629  73.8101932  72.7632712  16.8052773  74.7707277
  66.5594134  13.5234387  69.9522829  65.6344630  13.3910601  70.1600521
  66.8078547  14.3028606  70.4492771  70.3295540  11.0661269  63.2366961
  70.2095165  11.5118319  64.0752441  69.6348128  11.4146586  62.6780499
  63.9202945  13.1667660  70.7866618  64.0495326  13.4202139  71.7006030
  63.2400396  13.7595368  70.4671273  68.0902432  23.8364910  66.8857092
  68.0126462  24.7872735  66.9645573  67.4864076  23.4910783  67.5432018
  76.0280606  11.5382742  64.0647295  76.9398462  11.7710128  63.8894992
  75.5190253  12.1219786  63.5022374  74.6350188  16.5208560  71.4560876
  74.0059051  16.6854274  70.7536944  74.2475850  16.9350170  72.2271840
  78.5139420  17.4562998  68.8105240  77.8290458  17.8361899  68.2602273
  78.5983270  18.0658325  69.5437188  70.1878150  16.2582968  68.7210961
  70.6516496  16.5370671  67.9315584  69.9234948  15.3566413  68.5384052
  67.0802231  15.8054450  71.6590725  67.6503588  16.2341718  71.0208209
  67.6710343  15.5237034  72.3574910  69.1247036  12.3806121  65.5300527
  69.8271080  12.8327164  65.9974453  68.7927665  11.7389939  66.1580420
  62.8672370  10.6389673  70.8317660  62.0771424  10.8947202  70.3557771
  63.3583618  11.4538011  70.9369701  64.8187116  11.0034253  67.7901137
  64.0218279  11.1152947  68.3084633  64.5912708  11.3420905  66.9242027
  70.6492783  17.5278956  75.7383652  70.7137216  17.9899363  76.5741823
  69.9403707  16.8976321  75.8665961  61.1510073  10.8920164  73.2632651
  61.4018112  11.7767174  73.5290227  61.6869622  10.7124765  72.4907743
  70.3640801  19.1947063  65.6062632  70.2286476  20.0398599  66.0347480
  70.9050613  19.3966341  64.8428566  63.8170198  16.7122501  66.1790557
  64.3294719  17.5065752  66.3296122  64.4692911  16.0148792  66.1124158
  65.6265083  19.8288258  68.2613310  65.8031711  20.7506222  68.0734294
  66.4221916  19.5146677  68.6907690  64.9117439  11.8752889  78.1375473
  64.7970955  10.9738147  78.4382572  64.0561957  12.1216586  77.7860290
  66.7496398  21.3466431  74.2623652  67.3003824  21.2183495  73.4900646
  65.9107874  21.6461320  73.9118545  61.7819115  15.0411156  66.9550127
  62.6194337  15.4508164  66.7383835  61.9597383  14.1010598  66.9250321
  73.6783547  12.7086236  62.6433960  73.1630171  13.4790841  62.8822348
  73.4060856  12.0351372  63.2667022  71.2630658   7.5535937  67.7019199
  70.4072255   7.1642787  67.5224837  71.6757610   7.6327898  66.8418984
  78.6517821  15.4618591  64.5787134  77.8747264  15.1229750  64.1342296
  79.3309302  15.4671214  63.9042099  73.4669850  10.5813328  64.4693742
  73.1619986  10.8959477  65.3203885  74.4200292  10.6594748  64.5121075
  71.9116282  16.7403552  66.1186696  71.3837644  16.0056311  65.8059933
  71.4103785  17.5178228  65.8726664  66.6435010   7.4023218  68.4793307
  67.2178762   7.1798399  67.7466500  67.2305992   7.4711912  69.2321908
  75.7014587  13.2896945  69.2857684  76.2146469  13.9226937  69.7879393
  76.3515811  12.6898140  68.9201044  66.9704597   9.4327679  62.4989192
  66.1341909   9.7702365  62.8198467  66.8309367   9.2976659  61.5616329
  72.9636961  23.2681269  62.0418355  72.2898660  23.5712966  62.6503313
  73.3502783  24.0710349  61.6923812  72.9630466  12.1637816  66.6618704
  73.7102285  12.6759213  66.3525826  73.2322055  11.8421869  67.5223098
  71.2357116  14.6596357  63.6445659  70.3268335  14.3755390  63.7418128
  71.2652200  15.0795435  62.7848966  76.4676383  18.2702946  67.4136826
  76.0138710  17.4293856  67.4702017  75.8370350  18.9064345  67.7511606
  74.9109322  20.1079443  68.3486644  75.2032297  20.6684500  67.6299010
  75.4207943  20.4008004  69.1039804  61.8045286  12.3801871  67.6260861
  61.6069686  11.7871232  66.9011927  61.2491950  12.0754081  68.3436800
  69.7842010  12.2724977  69.7455454  69.8390620  11.3198814  69.6697931
  68.9733212  12.4284416  70.2296752  70.9333204  16.2005100  60.9833737
  70.4952634  15.4840959  60.5239375  71.6743644  16.4281215  60.4218829
  67.7234370  10.8902037  67.5045833  66.9102235  11.1896208  67.9111025
  68.2193364  10.4957726  68.2220315  69.8742948  20.8859794  69.4380098
  69.8319126  21.1120640  68.5088630  70.7905646  20.6523169  69.5865899
  67.2148445   8.4620393  73.1207068  67.8547824   8.3209152  72.4230031
  66.3825975   8.1754906  72.7445670  67.9908748  17.7622823  69.2342060
  68.7849347  17.2673143  69.0324635  67.2800441  17.2340686  68.8709766
  72.8103593  20.1440919  73.5854428  72.8640615  20.7131855  74.3532144
  71.9418374  20.3142804  73.2208465  64.2991512  11.9065905  65.3101813
  63.3689100  11.8450360  65.5271775  64.3948984  11.3841858  64.5138454
  64.2177061   8.4320718  67.8980055  64.4783878   9.3466051  67.7889215
  65.0394233   7.9645160  68.0476667  65.6901986   9.8458475  75.0678879
  66.3625040   9.6375837  74.4191528  64.8631773   9.6480561  74.6284111
  71.7691693  14.3101181  75.1441360  72.6983753  14.4612340  74.9710327
  71.3482723  14.3985201  74.2890006  70.5680024  18.3351845  72.9139897
  70.4291110  17.9670629  73.7865836  69.7794621  18.8499484  72.7423855
  71.1628176  23.4360941  64.2565434  71.3379932  22.9648985  65.0711057
  70.4760964  24.0626708  64.4846695  72.1185240  17.7133448  70.3028735
  71.7835072  17.6734218  71.1986385  71.6189185  17.0478164  69.8299145
  66.0929484  13.1201078  75.8281316  65.9549281  12.3881317  76.4292855
  67.0034407  13.0309978  75.5465504  75.0544431  15.0589482  60.5765795
  74.4373602  14.3336310  60.4798848  74.5860920  15.8198842  60.2332869
  68.7211784  12.8321037  75.3164996  69.4311403  12.1914229  75.2751614
  68.6781092  13.0833932  76.2391177  65.7289262  26.5850304  71.0305294
  65.9685860  27.2168828  71.7084313  64.8858458  26.2338344  71.3170653
  66.8442977   9.2774906  59.6987099  65.9672443   9.1563707  59.3349346
  67.3200730   8.4860985  59.4465988  58.3645117  14.0652066  69.7928606
  59.0516157  13.7513796  69.2049622  58.2093246  14.9693431  69.5195858
  63.1679839   8.9542263  74.2213630  63.0838028   8.3467932  73.4864040
  62.3462546   9.4451281  74.2223126  70.2417124  22.3929427  73.4346798
  70.1687295  23.1984398  73.9466103  69.7994517  22.5921393  72.6094819
  70.0306903  21.6301197  66.9449620  69.2474425  22.1722877  67.0387844
  70.7299648  22.1475176  67.3443861  72.7015807  22.2916261  75.5904957
  73.4143779  22.9263726  75.5180858  72.2105836  22.3880127  74.7744959
  74.4233334  16.1967513  67.1622248  73.4889613  16.3168976  66.9926953
  74.6010002  15.2939980  66.8982258  69.9238522   9.5813209  69.3155510
  69.5536310   9.0284250  70.0036415  70.4197614   8.9771343  68.7630510
  77.8105885  12.0384833  67.6972283  78.2766338  12.8712824  67.6232585
  78.2613386  11.5729814  68.4017541  67.7527721  20.0410704  76.4110528
  68.4537180  20.6747187  76.5639922  67.2822836  20.3825436  75.6506167
  75.8782116  18.3828654  64.6958435  76.1541960  18.2685249  65.6052309
  75.0086615  17.9846139  64.6570608  72.5136180  22.6315005  68.3391248
  72.6958575  21.8136661  68.8019001  73.3369166  22.8482697  67.9016138
  72.8478346  21.5583190  65.6006297  73.3766112  21.0475645  64.9876459
  73.1106566  21.2425720  66.4651830  63.3495439  19.5747059  73.3441630
  63.9348875  18.8290747  73.4769534  63.1520277  19.8851016  74.2278294
  66.2034094  22.6098307  68.3604073  65.5344469  23.0944434  67.8768113
  66.0646964  22.8567527  69.2747451  57.9413093  12.1452659  72.0646073
  57.9797193  11.6116250  72.8583192  57.4353386  11.6187865  71.4457051
  70.3439362  24.6442050  74.9586731  70.8957670  24.8073672  75.7235816
  70.6845556  25.2346488  74.2866756  65.3203856   6.9917200  75.5608616
  65.3845182   7.8532031  75.1486013  65.2570976   6.3791202  74.8280974
  61.5721671  10.8716762  65.1400005  61.8675112   9.9627440  65.0867059
  60.6709707  10.8504501  64.8181007  73.4807750  22.5924026  71.9450413
  73.3558889  21.7913766  71.4361359  74.1386841  23.0870219  71.4564383
  65.1015918   8.9472758  71.1227553  64.3802504   9.5608726  70.9835027
  65.8909174   9.4830523  71.0444199  75.5442658  20.3933046  73.5729963
  74.5972994  20.2738397  73.5008290  75.8925431  19.5055544  73.6556225
  63.3009513   8.5530859  65.2639330  62.9722219   7.6728238  65.0814436
  63.6548883   8.4978528  66.1515719  72.5489091  20.1885762  69.7734315
  72.4014054  19.2602469  69.9541886  73.3742585  20.2105853  69.2891391
  66.4151336   8.8403829  65.6314808  66.7547408   9.3689750  64.9093416
  66.8623456   9.1784235  66.4073374  76.1523213  21.0114321  70.8599188
  77.0769761  20.8057182  70.7223639  75.9838517  20.7630722  71.7688530
  68.4019483   7.3378451  63.8308100  69.1227845   7.7159703  63.3271817
  67.7784787   8.0567327  63.9343078  67.2849827  11.0009313  71.3437177
  67.1394408  11.3149616  72.2361459  66.8075031  11.6194213  70.7908076
  69.1446210   7.9911861  71.3918067  69.1307779   7.0952954  71.0550365
  69.8618638   7.9982525  72.0256353  75.9418529  21.5299988  66.2161280
  76.1155407  20.9646411  65.4635132  76.4347421  22.3300883  66.0340770
  61.7595489  13.5414657  74.2824839  61.2148957  14.3174465  74.4145113
  62.6374839  13.8885462  74.1243960  76.9293702  20.8466753  63.3158178
  77.6244607  21.4673445  63.5345493  77.2716852  19.9962104  63.5910556
  62.5461511  12.6684554  77.1754995  61.8043247  12.8167189  77.7619626
  62.2254255  12.9292819  76.3121745  78.8285125  18.2966458  64.8445509
  79.3536449  18.6353731  64.1194829  78.7407478  17.3613473  64.6608643
  70.4905174  22.2100532  76.9735385  70.7992300  21.9649679  77.8458085
  71.2880656  22.4147170  76.4854256  70.5125786  24.3638441  69.2040762
  70.0730776  23.8714820  69.8973619  71.2633903  23.8211409  68.9632837
  62.9918125  20.5549982  69.2065390  63.8176145  20.2553754  68.8264034
  62.6412177  19.7857605  69.6555179  67.9599658  19.9076450  71.2763064
  67.3379667  19.2447155  70.9765291  68.6304525  19.9337582  70.5936711
  61.1926730  18.4736309  70.1654324  60.3558638  18.0458483  69.9838325
  61.1650375  18.6668752  71.1025115  67.5213165  18.4580374  64.7521524
  67.6701285  19.1415838  64.0988197  68.3279608  18.4385464  65.2670980
  65.2765798  14.4845551  65.7582593  65.0311840  13.5807881  65.9562803
  65.4461712  14.4862702  64.8162071  64.5461445  10.2173909  63.2568755
  63.8530690  10.2918264  62.6008790  64.3013197   9.4534253  63.7790271
  71.0208570  20.9528504  62.2233272  70.4482537  21.5718691  61.7703743
  71.5941364  21.5027866  62.7573194  74.2405830  21.2365654  63.3541854
  75.1736503  21.1711216  63.5574729  74.1529043  22.0721921  62.8956387
  76.8693847  20.5531525  60.3145801  76.7907478  20.2191388  61.2081559
  77.6903514  21.0453293  60.3137274  71.4055369  12.2889317  59.5649324
  72.3514474  12.1595525  59.6337742  71.0269614  11.5503979  60.0418752
  69.5898286  10.2139293  59.5004209  68.6829741   9.9172406  59.5766923
  69.8674267   9.9169111  58.6338496  60.5076226  11.5345657  69.9503256
  60.1879011  10.6810965  69.6577630  59.9609655  11.7494235  70.7061223
  64.2856134  14.2508098  73.6672762  64.5042144  15.1825206  73.6860796
  64.6981908  13.8916072  74.4527566  60.3764486  15.1548568  71.9196377
  59.6827958  14.7402521  71.4066332  61.1237477  15.1969105  71.3229796
  62.2901229  15.0866822  69.7962392  62.2671917  15.1854509  68.8444275
  62.6001865  15.9331973  70.1179558  64.9488607  17.1442977  73.9109007
  65.9031860  17.1126919  73.8438938  64.7501130  16.6833601  74.7259232
  65.5387989  15.7144093  76.4779804  66.3580878  16.2088172  76.5014642
  65.8124797  14.7976061  76.4497372  63.3038836  22.6862597  70.9279204
  63.1693304  21.9262997  70.3617202  62.8870898  23.4103496  70.4607993
  74.4397799  17.8699520  59.9355780  75.1433649  18.0749523  60.5513435
  73.7160447  18.4376282  60.2004863  75.2695609  13.6209381  66.0558050
  75.2130810  14.0777933  65.2165682  75.8223951  12.8600066  65.8780893
  66.4607961  23.5831914  71.1397647  66.3440346  24.5277346  71.0376337
  65.6400408  23.2805475  71.5283446  76.3484496  18.3082049  61.9854240
  77.1830100  17.8763248  61.8031715  76.1868839  18.1364063  62.9131134
  76.0030388  14.8114163  63.3510579  75.9479192  14.6458434  62.4099023
  75.3776443  15.5190196  63.5072769  60.7922903  10.0482227  77.1772001
  61.4381767   9.5381181  77.6659226  60.5840054  10.7850909  77.7515427
  67.4862476  24.2360176  74.3553576  68.3889722  24.2683786  74.6720070
  67.2599846  23.3060626  74.3699911  69.2416078  22.9891162  71.0163654
  68.2911709  22.9893024  70.9028026  69.5448564  22.2423897  70.4999689
  84.9768771  28.8251700  72.0809417  85.6147181  28.7058448  71.3772757
  84.8589614  29.7732544  72.1397369  81.7858477  28.7779129  72.0170941
  81.4476989  28.6620193  71.1291476  82.6548246  28.3770294  71.9971947
  77.6445293  30.6314605  68.0067832  77.0810158  30.5404542  67.2384120
  77.5297688  29.8114509  68.4870325  75.1909725  32.1265797  70.8452053
  75.9831017  31.7856621  70.4298352  75.4306375  32.2360772  71.7654206
  83.2244852  34.2985573  63.3182297  82.5732832  34.8839653  62.9316311
  84.0189215  34.8291768  63.3777335  77.1500479  31.3874710  63.7169431
  77.9231355  30.8403697  63.5782307  77.5025878  32.2518959  63.9283893
  78.9885522  32.7151092  76.9236331  78.6975388  33.6196723  76.8082997
  79.6242506  32.7567620  77.6380400  79.9141728  30.0927941  73.5137690
  80.5105301  29.8683963  72.7994653  79.9716700  29.3512686  74.1163138
  79.4866757  27.5467376  61.3487881  79.7392277  27.0248897  60.5871344
  78.5491316  27.3833521  61.4514565  84.5310040  26.5503154  69.1562625
  85.3173129  26.1322577  68.8053042  84.7948744  27.4549246  69.3244273
  84.7020117  31.9876005  63.8551281  84.0665950  32.0610631  64.5672186
  84.3717523  32.5769603  63.1770361  79.2063046  29.4495482  63.5512256
  79.0899304  28.7740385  64.2193341  79.3165305  28.9627856  62.7344409
  81.5494586  28.9105629  67.2558946  81.1852794  28.3836250  67.9671867
  82.4061702  28.5204098  67.0825431  81.1900073  23.9395529  62.2520294
  81.3574476  24.8075765  62.6190765  80.9997243  24.1022810  61.3281583
  83.9475407  32.4012508  73.9186124  83.6476130  33.3037546  73.8101932
  83.6026466  32.1344691  74.7707277  77.3987888  28.8526304  69.9522829
  76.4738385  28.7202519  70.1600521  77.6472301  29.6320524  70.4492771
  81.1689294  26.3953186  63.2366961  81.0488920  26.8410237  64.0752441
  80.4741883  26.7438504  62.6780499  74.7596699  28.4959578  70.7866618
  74.8889080  28.7494057  71.7006030  74.0794150  29.0887286  70.4671273
  78.9296186  39.1656828  66.8857092  78.8520216  40.1164653  66.9645573
  78.3257830  38.8202700  67.5432018  86.8674360  26.8674659  64.0647295
  87.7792217  27.1002046  63.8894992  86.3584008  27.4511704  63.5022374
  85.4743943  31.8500478  71.4560876  84.8452805  32.0146192  70.7536944
  85.0869605  32.2642087  72.2271840  81.0271905  31.5874886  68.7210961
  81.4910250  31.8662589  67.9315584  80.7628703  30.6858330  68.5384052
  77.9195986  31.1346367  71.6590725  78.4897343  31.5633636  71.0208209
  78.5104098  30.8528952  72.3574910  79.9640791  27.7098038  65.5300527
  80.6664834  28.1619082  65.9974453  79.6321419  27.0681857  66.1580420
  73.7066125  25.9681591  70.8317660  72.9165179  26.2239119  70.3557771
  74.1977372  26.7829929  70.9369701  75.6580870  26.3326170  67.7901137
  74.8612033  26.4444864  68.3084633  75.4306462  26.6712822  66.9242027
  81.4886538  32.8570873  75.7383652  81.5530970  33.3191281  76.5741823
  80.7797462  32.2268238  75.8665961  71.9903828  26.2212081  73.2632651
  72.2411866  27.1059091  73.5290227  72.5263376  26.0416683  72.4907743
  81.2034555  34.5238981  65.6062632  81.0680230  35.3690517  66.0347480
  81.7444368  34.7258259  64.8428566  74.6563953  32.0414419  66.1790557
  75.1688473  32.8357669  66.3296122  75.3086666  31.3440709  66.1124158
  76.4658837  35.1580175  68.2613310  76.6425466  36.0798140  68.0734294
  77.2615671  34.8438594  68.6907690  75.7511194  27.2044807  78.1375473
  75.6364709  26.3030064  78.4382572  74.8955712  27.4508504  77.7860290
  77.5890153  36.6758349  74.2623652  78.1397578  36.5475412  73.4900646
  76.7501629  36.9753238  73.9118545  72.6212870  30.3703073  66.9550127
  73.4588092  30.7800082  66.7383835  72.7991137  29.4302515  66.9250321
  84.5177302  28.0378154  62.6433960  84.0023925  28.8082759  62.8822348
  84.2454610  27.3643290  63.2667022  82.1024413  22.8827855  67.7019199
  81.2466009  22.4934705  67.5224837  82.5151364  22.9619815  66.8418984
  79.8766445  20.5012928  71.1076940  80.7419442  20.3055736  70.7482830
  79.9443954  20.2723279  72.0346297  84.3063605  25.9105246  64.4693742
  84.0013740  26.2251395  65.3203885  85.2594047  25.9886666  64.5121075
  82.7510037  32.0695469  66.1186696  82.2231398  31.3348229  65.8059933
  82.2497539  32.8470146  65.8726664  77.4828764  22.7315136  68.4793307
  78.0572516  22.5090317  67.7466500  78.0699747  22.8003830  69.2321908
  86.5408341  28.6188862  69.2857684  87.0540223  29.2518854  69.7879393
  87.1909565  28.0190058  68.9201044  77.8098351  24.7619597  62.4989192
  76.9735664  25.0994283  62.8198467  77.6703121  24.6268576  61.5616329
  79.7851432  19.6056384  67.2068377  79.1315844  19.2905402  66.5824991
  79.7431906  18.9832125  67.9328199  80.8962637  29.8875680  59.1221669
  79.9889699  29.6564933  59.3212818  81.3933669  29.0913299  59.3095650
  83.8030716  38.5973187  62.0418355  83.1292414  38.9004884  62.6503313
  84.1896538  39.4002267  61.6923812  83.0189172  26.0938318  71.5316024
  82.1011734  26.3153265  71.3737712  83.4349316  26.1684628  70.6727731
  83.8024220  27.4929734  66.6618704  84.5496039  28.0051131  66.3525826
  84.0715810  27.1713786  67.5223098  82.0750870  29.9888274  63.6445659
  81.1662090  29.7047307  63.7418128  82.1045954  30.4087353  62.7848966
  87.3070138  33.5994864  67.4136826  86.8532465  32.7585774  67.4702017
  86.6764104  34.2356262  67.7511606  86.2503057  24.5286850  68.6437494
  85.5125814  24.0164236  68.9747736  86.5029831  24.0887232  67.8320771
  85.7503077  35.4371361  68.3486644  86.0426051  35.9976418  67.6299010
  86.2601698  35.7299922  69.1039804  72.6439041  27.7093789  67.6260861
  72.4463440  27.1163149  66.9011927  72.0885705  27.4045999  68.3436800
  80.6235764  27.6016895  69.7455454  80.6784374  26.6490731  69.6697931
  79.8126966  27.7576334  70.2296752  81.7726958  31.5297018  60.9833737
  81.3346388  30.8132877  60.5239375  82.5137399  31.7573133  60.4218829
  78.5628124  26.2193955  67.5045833  77.7495990  26.5188125  67.9111025
  79.0587118  25.8249644  68.2220315  80.7136702  36.2151712  69.4380098
  80.6712881  36.4412558  68.5088630  81.6299401  35.9815086  69.5865899
  78.0542199  23.7912310  73.1207068  78.6941578  23.6501069  72.4230031
  77.2219730  23.5046824  72.7445670  78.8302503  33.0914741  69.2342060
  79.6243101  32.5965061  69.0324635  78.1194195  32.5632604  68.8709766
  83.6497347  35.4732836  73.5854428  83.7034370  36.0423773  74.3532144
  82.7812129  35.6434721  73.2208465  75.1385266  27.2357822  65.3101813
  74.2082854  27.1742278  65.5271775  75.2342738  26.7133775  64.5138454
  75.0570815  23.7612635  67.8980055  75.3177633  24.6757969  67.7889215
  75.8787988  23.2937078  68.0476667  76.5295741  25.1750392  75.0678879
  77.2018794  24.9667755  74.4191528  75.7025527  24.9772478  74.6284111
  82.6085447  29.6393098  75.1441360  83.5377507  29.7904258  74.9710327
  82.1876477  29.7277119  74.2890006  81.4073779  33.6643763  72.9139897
  81.2684865  33.2962547  73.7865836  80.6188375  34.1791402  72.7423855
  82.0021931  38.7652859  64.2565434  82.1773687  38.2940902  65.0711057
  81.3154719  39.3918625  64.4846695  82.9578994  33.0425365  70.3028735
  82.6228827  33.0026135  71.1986385  82.4582940  32.3770081  69.8299145
  76.9323238  28.4492995  75.8281316  76.7943036  27.7173234  76.4292855
  77.8428161  28.3601896  75.5465504  85.8938186  30.3881400  60.5765795
  85.2767356  29.6628228  60.4798848  85.4254674  31.1490760  60.2332869
  79.5605539  28.1612955  75.3164996  80.2705157  27.5206147  75.2751614
  79.5174847  28.4125850  76.2391177  76.5683016  41.9142222  71.0305294
  76.8079614  42.5460746  71.7084313  75.7252213  41.5630262  71.3170653
  77.6836732  24.6066824  59.6987099  76.8066198  24.4855625  59.3349346
  78.1594485  23.8152902  59.4465988  69.2038872  29.3943984  69.7928606
  69.8909912  29.0805714  69.2049622  69.0487000  30.2985348  69.5195858
  74.0073594  24.2834180  74.2213630  73.9231783  23.6759850  73.4864040
  73.1856300  24.7743199  74.2223126  81.0810878  37.7221344  73.4346798
  81.0081049  38.5276316  73.9466103  80.6388271  37.9213310  72.6094819
  80.8700658  36.9593114  66.9449620  80.0868180  37.5014795  67.0387844
  81.5693403  37.4767094  67.3443861  84.1797308  22.7687744  69.5883825
  84.6766007  22.0157706  69.2684895  83.4084289  22.8052061  69.0227034
  83.5409562  37.6208178  75.5904957  84.2537534  38.2555643  75.5180858
  83.0499590  37.7172044  74.7744959  85.2627088  31.5259431  67.1622248
  84.3283367  31.6460894  66.9926953  85.4403757  30.6231898  66.8982258
  80.7632277  24.9105127  69.3155510  80.3930064  24.3576167  70.0036415
  81.2591369  24.3063260  68.7630510  78.5921475  35.3702622  76.4110528
  79.2930935  36.0039105  76.5639922  78.1216590  35.7117353  75.6506167
  86.7175871  33.7120572  64.6958435  86.9935715  33.5977166  65.6052309
  85.8480370  33.3138057  64.6570608  83.3529935  37.9606923  68.3391248
  83.5352329  37.1428578  68.8019001  84.1762921  38.1774615  67.9016138
  83.6872100  36.8875108  65.6006297  84.2159867  36.3767562  64.9876459
  83.9500320  36.5717638  66.4651830  74.1889193  34.9038977  73.3441630
  74.7742630  34.1582665  73.4769534  73.9914032  35.2142934  74.2278294
  77.0427848  37.9390224  68.3604073  76.3738224  38.4236352  67.8768113
  76.9040718  38.1859445  69.2747451  68.7806848  27.4744577  72.0646073
  68.8190947  26.9408168  72.8583192  68.2747141  26.9479783  71.4457051
  81.1833117  39.9733968  74.9586731  81.7351425  40.1365589  75.7235816
  81.5239310  40.5638406  74.2866756  76.1597610  22.3209118  75.5608616
  76.2238937  23.1823949  75.1486013  76.0964730  21.7083119  74.8280974
  72.4115425  26.2008679  65.1400005  72.7068867  25.2919358  65.0867059
  71.5103461  26.1796419  64.8181007  84.3201504  37.9215943  71.9450413
  84.1952644  37.1205683  71.4361359  84.9780595  38.4162137  71.4564383
  75.9409672  24.2764676  71.1227553  75.2196258  24.8900644  70.9835027
  76.7302928  24.8122441  71.0444199  86.3836413  35.7224963  73.5729963
  85.4366748  35.6030315  73.5008290  86.7319186  34.8347461  73.6556225
  74.1403267  23.8822777  65.2639330  73.8115973  23.0020156  65.0814436
  74.4942638  23.8270446  66.1515719  83.3882846  35.5177680  69.7734315
  83.2407808  34.5894387  69.9541886  84.2136339  35.5397770  69.2891391
  77.2545090  24.1695747  65.6314808  77.5941163  24.6981668  64.9093416
  77.7017211  24.5076153  66.4073374  79.2413237  22.6670368  63.8308100
  79.9621600  23.0451621  63.3271817  78.6178541  23.3859245  63.9343078
  83.3844360  23.3715517  64.7666433  83.6007975  24.2540155  64.4655261
  82.9038427  22.9801731  64.0372075  78.1243582  26.3301231  71.3437177
  77.9788162  26.6441534  72.2361459  77.6468785  26.9486131  70.7908076
  86.7812284  36.8591906  66.2161280  86.9549161  36.2938328  65.4635132
  87.2741175  37.6592801  66.0340770  72.5989244  28.8706575  74.2824839
  72.0542712  29.6466383  74.4145113  73.4768594  29.2177379  74.1243960
  79.3876860  22.2018159  66.6605637  79.5092772  21.2734805  66.8596525
  79.0978903  22.2156845  65.7483952  73.3855266  27.9976471  77.1754995
  72.6437002  28.1459107  77.7619626  73.0648010  28.2584737  76.3121745
  81.3298928  37.5392449  76.9735385  81.6386055  37.2941596  77.8458085
  82.1274410  37.7439088  76.4854256  81.3519540  39.6930359  69.2040762
  80.9124531  39.2006738  69.8973619  82.1027657  39.1503327  68.9632837
  73.8311879  35.8841900  69.2065390  74.6569899  35.5845672  68.8264034
  73.4805931  35.1149522  69.6555179  78.7993412  35.2368368  71.2763064
  78.1773422  34.5739073  70.9765291  79.4698279  35.2629500  70.5936711
  72.0320484  33.8028226  70.1654324  71.1952393  33.3750401  69.9838325
  72.0044130  33.9960670  71.1025115  78.3606919  33.7872291  64.7521524
  78.5095040  34.4707756  64.0988197  79.1673363  33.7677382  65.2670980
  76.1159552  29.8137469  65.7582593  75.8705594  28.9099799  65.9562803
  76.2855467  29.8154620  64.8162071  75.3855200  25.5465827  63.2568755
  74.6924445  25.6210182  62.6008790  75.1406952  24.7826170  63.7790271
  81.8602325  36.2820422  62.2233272  81.2876292  36.9010609  61.7703743
  82.4335119  36.8319784  62.7573194  85.0799585  36.5657572  63.3541854
  86.0130258  36.5003134  63.5574729  84.9922798  37.4013839  62.8956387
  82.2449123  27.6181235  59.5649324  83.1908228  27.4887443  59.6337742
  81.8663368  26.8795897  60.0418752  80.4292041  25.5431211  59.5004209
  79.5223496  25.2464324  59.5766923  80.7068022  25.2461029  58.6338496
  71.3469981  26.8637574  69.9503256  71.0272765  26.0102883  69.6577630
  70.8003409  27.0786153  70.7061223  75.1249888  29.5800015  73.6672762
  75.3435898  30.5117123  73.6860796  75.5375662  29.2207990  74.4527566
  82.0454106  20.0868101  65.6548451  81.2354835  19.7415186  66.0303697
  82.7338523  19.7775645  66.2436062  83.9744655  19.1646148  67.2772747
  84.5275693  19.5841601  67.9362770  84.2114741  18.2381896  67.3195703
  79.1990825  22.4018146  59.6416188  80.0609989  22.7273045  59.9012006
  79.3841169  21.6149642  59.1289254  71.2158241  30.4840486  71.9196377
  70.5221712  30.0694439  71.4066332  71.9631232  30.5261022  71.3229796
  87.3523462  21.2746673  66.7851411  86.7722131  21.9331477  66.4029464
  87.0859394  20.4524017  66.3738829  73.1294983  30.4158740  69.7962392
  73.1065672  30.5146427  68.8444275  73.4395620  31.2623891  70.1179558
  75.7882361  32.4734895  73.9109007  76.7425615  32.4418837  73.8438938
  75.5894885  32.0125519  74.7259232  76.3781743  31.0436011  76.4779804
  77.1974632  31.5380089  76.5014642  76.6518551  30.1267979  76.4497372
  86.1348340  23.4346763  65.8407760  85.2474195  23.7196414  65.6227955
  86.5502329  23.2740527  64.9935037  74.1432590  38.0154514  70.9279204
  74.0087058  37.2554915  70.3617202  73.7264652  38.7395414  70.4607993
  85.2791553  33.1991438  59.9355780  85.9827403  33.4041440  60.5513435
  84.5554202  33.7668200  60.2004863  86.1089363  28.9501299  66.0558050
  86.0524565  29.4069850  65.2165682  86.6617706  28.1891984  65.8780893
  77.3001716  38.9123831  71.1397647  77.1834100  39.8569264  71.0376337
  76.4794162  38.6097393  71.5283446  71.6316658  25.3774145  77.1772001
  72.2775521  24.8673099  77.6659226  71.4233809  26.1142826  77.7515427
  80.1520268  19.6414189  62.9295897  80.1398938  20.5856029  63.0864168
  81.0443690  19.4584335  62.6355359  78.3256230  39.5652093  74.3553576
  79.2283477  39.5975703  74.6720070  78.0993600  38.6352544  74.3699911
  80.0809832  38.3183080  71.0163654  79.1305463  38.3184941  70.9028026
  80.3842318  37.5715814  70.4999689  86.0303480  47.4557714  70.8452053
  86.8224771  47.1148539  70.4298352  86.2700130  47.5652689  71.7654206
  85.5990454  43.8251496  70.7866618  85.7282835  44.0785975  71.7006030
  84.9187905  44.4179204  70.4671273  86.4974625  41.6618088  67.7901137
  85.7005788  41.7736782  68.3084633  86.2700217  42.0004740  66.9242027
  82.8297582  41.5503999  73.2632651  83.0805621  42.4351009  73.5290227
  83.3657131  41.3708601  72.4907743  85.4957707  47.3706337  66.1790557
  86.0082228  48.1649587  66.3296122  86.1480420  46.6732627  66.1124158
  86.5904948  42.5336725  78.1375473  86.4758464  41.6321982  78.4382572
  85.7349466  42.7800422  77.7860290  83.4606624  45.6994991  66.9550127
  84.2981846  46.1091999  66.7383835  83.6384892  44.7594433  66.9250321
  83.4832795  43.0385706  67.6260861  83.2857195  42.4455067  66.9011927
  82.9279459  42.7337916  68.3436800  85.9779021  42.5649740  65.3101813
  85.0476609  42.5034196  65.5271775  86.0736493  42.0425693  64.5138454
  85.8964570  39.0904553  67.8980055  86.1571387  40.0049886  67.7889215
  86.7181742  38.6228996  68.0476667  87.4076771  57.2434140  71.0305294
  87.6473369  57.8752664  71.7084313  86.5645967  56.8922180  71.3170653
  80.0432626  44.7235901  69.7928606  80.7303666  44.4097631  69.2049622
  79.8880755  45.6277266  69.5195858  84.8467348  39.6126098  74.2213630
  84.7625537  39.0051768  73.4864040  84.0250055  40.1035116  74.2223126
  85.0282948  50.2330895  73.3441630  85.6136384  49.4874583  73.4769534
  84.8307786  50.5434851  74.2278294  79.6200602  42.8036495  72.0646073
  79.6584702  42.2700085  72.8583192  79.1140895  42.2771700  71.4457051
  86.9991365  37.6501035  75.5608616  87.0632691  38.5115866  75.1486013
  86.9358485  37.0375037  74.8280974  83.2509180  41.5300597  65.1400005
  83.5462621  40.6211275  65.0867059  82.3497216  41.5088336  64.8181007
  86.7803427  39.6056594  71.1227553  86.0590013  40.2192561  70.9835027
  87.5696683  40.1414358  71.0444199  84.9797022  39.2114695  65.2639330
  84.6509728  38.3312074  65.0814436  85.3336392  39.1562363  66.1515719
  83.4382998  44.1998493  74.2824839  82.8936466  44.9758301  74.4145113
  84.3162348  44.5469297  74.1243960  84.2249020  43.3268389  77.1754995
  83.4830756  43.4751024  77.7619626  83.9041764  43.5876654  76.3121745
  84.6705634  51.2133818  69.2065390  85.4963654  50.9137589  68.8264034
  84.3199686  50.4441440  69.6555179  82.8714239  49.1320144  70.1654324
  82.0346147  48.7042318  69.9838325  82.8437884  49.3252587  71.1025115
  86.9553307  45.1429387  65.7582593  86.7099349  44.2391717  65.9562803
  87.1249221  45.1446537  64.8162071  86.2248954  40.8757744  63.2568755
  85.5318199  40.9502099  62.6008790  85.9800706  40.1118088  63.7790271
  82.1863735  42.1929492  69.9503256  81.8666520  41.3394800  69.6577630
  81.6397164  42.4078070  70.7061223  85.9643643  44.9091933  73.6672762
  86.1829653  45.8409041  73.6860796  86.3769417  44.5499908  74.4527566
  82.0551995  45.8132404  71.9196377  81.3615467  45.3986356  71.4066332
  82.8024986  45.8552940  71.3229796  83.9688738  45.7450657  69.7962392
  83.9459426  45.8438345  68.8444275  84.2789374  46.5915808  70.1179558
  86.6276116  47.8026812  73.9109007  87.5819369  47.7710755  73.8438938
  86.4288639  47.3417436  74.7259232  84.9826345  53.3446432  70.9279204
  84.8480813  52.5846833  70.3617202  84.5658407  54.0687332  70.4607993
  82.4710412  40.7066062  77.1772001  83.1169276  40.1965016  77.6659226
  82.2627563  41.4434744  77.7515427  78.9296188  16.1718951  53.6102399
  78.8520217  17.1226776  53.6890879  78.3257831  15.8264823  54.2677325
  76.4658839  12.1642298  54.9858617  76.6425467  13.0860263  54.7979601
  77.2615672  11.8500717  55.4152997  77.5890154  13.6820472  60.9868959
  78.1397579  13.5537535  60.2145953  76.7501630  13.9815361  60.6363852
  83.8030717  15.6035309  48.7663661  83.1292416  15.9067006  49.3748619
  84.1896539  16.4064390  48.4169118  80.7136703  13.2213834  56.1625404
  80.6712882  13.4474681  55.2333936  81.6299402  12.9877209  56.3111205
  83.6497349  12.4794959  60.3099735  83.7034371  13.0485895  61.0777450
  82.7812130  12.6496844  59.9453772  82.0021932  15.7714982  50.9810741
  82.1773688  15.3003025  51.7956363  81.3154720  16.3980748  51.2092001
  76.5683017  18.9204345  57.7550601  76.8079616  19.5522869  58.4329619
  75.7252214  18.5692385  58.0415960  81.0810879  14.7283467  60.1592105
  81.0081051  15.5338438  60.6711409  80.6388272  14.9275433  59.3340126
  80.8700659  13.9655237  53.6694926  80.0868181  14.5076917  53.7633151
  81.5693404  14.4829217  54.0689167  83.5409563  14.6270301  62.3150263
  84.2537535  15.2617766  62.2426165  83.0499591  14.7234167  61.4990265
  78.5921476  12.3764744  63.1355834  79.2930936  13.0101227  63.2885228
  78.1216591  12.7179476  62.3751473  83.3529936  14.9669045  55.0636555
  83.5352331  14.1490701  55.5264307  84.1762922  15.1836737  54.6261445
  83.6872102  13.8937230  52.3251603  84.2159868  13.3829685  51.7121765
  83.9500321  13.5779760  53.1897136  74.1889194  11.9101100  60.0686937
  74.7742631  11.1644787  60.2014841  73.9914033  12.2205056  60.9523601
  77.0427850  14.9452347  55.0849379  76.3738225  15.4298475  54.6013419
  76.9040719  15.1921567  55.9992758  81.1833118  16.9796090  61.6832038
  81.7351426  17.1427712  62.4481123  81.5239312  17.5700528  61.0112062
  84.3201505  14.9278066  58.6695720  84.1952645  14.1267806  58.1606665
  84.9780597  15.4224259  58.1809690  86.7812285  13.8654028  52.9406586
  86.9549163  13.3000451  52.1880439  87.2741176  14.6654923  52.7586076
  81.3298930  14.5454572  63.6980692  81.6386056  14.3003719  64.5703392
  82.1274412  14.7501210  63.2099562  81.3519542  16.6992482  55.9286069
  80.9124532  16.2068860  56.6218925  82.1027659  16.1565449  55.6878144
  73.8311881  12.8904023  55.9310697  74.6569900  12.5907794  55.5509340
  73.4805933  12.1211645  56.3800485  78.7993414  12.2430491  58.0008370
  78.1773423  11.5801196  57.7010598  79.4698281  12.2691623  57.3182018
  72.0320486  10.8090349  56.8899630  71.1952394  10.3812523  56.7083631
  72.0044131  11.0022792  57.8270421  78.3606921  10.7934414  51.4766831
  78.5095041  11.4769878  50.8233504  79.1673364  10.7739504  51.9916287
  81.8602326  13.2882545  48.9478578  81.2876293  13.9072732  48.4949050
  82.4335120  13.8381906  49.4818500  85.0799586  13.5719695  50.0787160
  86.0130259  13.5065256  50.2820036  84.9922799  14.4075962  49.6201693
  75.7882363   9.4797017  60.6354313  76.7425616   9.4480960  60.5684245
  75.5894886   9.0187641  61.4504539  74.1432591  15.0216637  57.6524511
  74.0087059  14.2617038  57.0862509  73.7264654  15.7457537  57.1853300
  77.3001717  15.9185954  57.8642954  77.1834101  16.8631386  57.7621644
  76.4794164  15.6159515  58.2528753  78.3256231  16.5714216  61.0798882
  79.2283478  16.6037826  61.3965377  78.0993601  15.6414667  61.0945218
  80.0809833  15.3245202  57.7408961  79.1305464  15.3247064  57.6273333
  80.3842320  14.5777937  57.2244995  86.0303481  24.4619837  57.5697359
  86.8224773  24.1210661  57.1543659  86.2700131  24.5714812  58.4899513
  85.5990455  20.8313618  57.5111925  85.7282836  21.0848097  58.4251336
  84.9187906  21.4241326  57.1916580  86.4974626  18.6680210  54.5146444
  85.7005789  18.7798905  55.0329939  86.2700218  19.0066863  53.6487334
  82.8297583  18.5566122  59.9877958  83.0805622  19.4413132  60.2535534
  83.3657132  18.3770723  59.2153049  85.4957708  24.3768459  52.9035864
  86.0082229  25.1711709  53.0541428  86.1480421  23.6794750  52.8369465
  86.5904950  19.5398847  64.8620780  86.4758465  18.6384105  65.1627879
  85.7349467  19.7862544  64.5105596  83.4606625  22.7057114  53.6795434
  84.2981847  23.1154122  53.4629142  83.6384893  21.7656556  53.6495628
  83.4832796  20.0447829  54.3506168  83.2857196  19.4517190  53.6257234
  82.9279460  19.7400039  55.0682106  85.9779022  19.5711863  52.0347120
  85.0476610  19.5096318  52.2517082  86.0736494  19.0487815  51.2383761
  85.8964571  16.0966676  54.6225361  86.1571388  17.0112009  54.5134522
  86.7181743  15.6291118  54.7721974  87.4076772  34.2496262  57.7550601
  87.6473370  34.8814786  58.4329619  86.5645968  33.8984302  58.0415960
  80.0432627  21.7298024  56.5173913  80.7303667  21.4159754  55.9294928
  79.8880756  22.6339389  56.2441164  84.8467350  16.6188221  60.9458937
  84.7625538  16.0113890  60.2109347  84.0250056  17.1097239  60.9468433
  85.0282949  27.2393017  60.0686937  85.6136386  26.4936705  60.2014841
  84.8307787  27.5496974  60.9523601  79.6200604  19.8098617  58.7891380
  79.6584703  19.2762208  59.5828498  79.1140896  19.2833823  58.1702357
  86.9991366  14.6563158  62.2853922  87.0632692  15.5177989  61.8731320
  86.9358486  14.0437160  61.5526281  83.2509181  18.5362720  51.8645311
  83.5462622  17.6273398  51.8112365  82.3497217  18.5150459  51.5426314
  86.7803428  16.6118716  57.8472860  86.0590014  17.2254684  57.7080333
  87.5696684  17.1476481  57.7689506  84.9797023  16.2176817  51.9884637
  84.6509729  15.3374196  51.8059743  85.3336393  16.1624486  52.8761026
  83.4382999  21.2060615  61.0070145  82.8936468  21.9820423  61.1390419
  84.3162349  21.5531420  60.8489267  84.2249021  20.3330511  63.9000302
  83.4830757  20.4813147  64.4864932  83.9041766  20.5938777  63.0367051
  84.6705635  28.2195940  55.9310697  85.4963655  27.9199712  55.5509340
  84.3199687  27.4503563  56.3800485  82.8714240  26.1382267  56.8899630
  82.0346148  25.7104441  56.7083631  82.8437886  26.3314710  57.8270421
  86.9553308  22.1491509  52.4827900  86.7099350  21.2453839  52.6808110
  87.1249223  22.1508660  51.5407378  86.2248956  17.8819867  49.9814061
  85.5318201  17.9564222  49.3254097  85.9800708  17.1180211  50.5035578
  82.1863737  19.1991615  56.6748562  81.8666521  18.3456923  56.3822936
  81.6397165  19.4140193  57.4306530  85.9643644  21.9154056  60.3918069
  86.1829654  22.8471164  60.4106103  86.3769418  21.5562030  61.1772873
  82.0551997  22.8194526  58.6441684  81.3615468  22.4048479  58.1311638
  82.8024988  22.8615063  58.0475103  83.9688739  22.7512780  56.5207699
  83.9459427  22.8500467  55.5689582  84.2789376  23.5977931  56.8424865
  86.6276117  24.8088935  60.6354313  87.5819371  24.7772877  60.5684245
  86.4288641  24.3479559  61.4504539  84.9826346  30.3508555  57.6524511
  84.8480814  29.5908955  57.0862509  84.5658408  31.0749454  57.1853300
  82.4710413  17.7128185  63.9017308  83.1169277  17.2027139  64.3904533
  82.2627565  18.4496867  64.4760733  29.0276077  49.6277492  89.8691681
  28.3764057  50.2131573  89.4825695  29.8220440  50.1583687  89.9286718
  22.9531704  46.7166629  90.2678815  23.7262580  46.1695616  90.1291691
  23.3057103  47.5810879  90.4793276  25.2897982  42.8759295  87.8997265
  25.5423503  42.3540817  87.1380728  24.3522541  42.7125441  88.0023949
  30.5051342  47.3167924  90.4060665  29.8697175  47.3902551  91.1181570
  30.1748748  47.9061523  89.7279744  32.6705586  42.1966579  90.6156679
  33.5823442  42.4293966  90.4404376  32.1615233  42.7803623  90.0531757
  35.1564400  48.1146835  95.3614624  34.4715438  48.4945736  94.8111657
  35.2408249  48.7242162  96.0946572  27.0065780  49.8530900  92.1572015
  26.8711455  50.6982436  92.5856863  27.5475593  50.0550178  91.3937949
  30.3208527  43.3670073  89.1943344  29.8055150  44.1374678  89.4331731
  30.0485835  42.6935209  89.8176406  35.2942801  46.1202428  91.1296518
  34.5172244  45.7813587  90.6851680  35.9734282  46.1255051  90.4551483
  28.5541262  47.3987389  92.6696079  28.0262623  46.6640148  92.3569317
  28.0528764  48.1762065  92.4236048  26.6993862  45.2167599  85.6731052
  25.7920924  44.9856852  85.8722201  27.1964894  44.4205218  85.8605034
  29.6061941  53.9265106  88.5927738  28.9323640  54.2296803  89.2012696
  29.9927763  54.7294187  88.2433195  27.8782095  45.3180194  90.1955042
  26.9693315  45.0339227  90.2927512  27.9077179  45.7379272  89.3358349
  33.1101363  48.9286783  93.9646210  32.6563690  48.0877693  94.0211400
  32.4795329  49.5648182  94.3020990  31.5534302  50.7663280  94.8996028
  31.8457276  51.3268337  94.1808394  32.0632923  51.0591841  95.6549187
  27.5758183  46.8588938  87.5343121  27.1377613  46.1424796  87.0748758
  28.3168624  47.0865052  86.9728212  35.6931298  45.1346135  93.5919439
  35.5549196  45.3247731  92.6640629  35.3367517  45.8965517  94.0487491
  27.8053156  54.0944779  90.8074818  27.9804912  53.6232822  91.6220440
  27.1185944  54.7210545  91.0356078  31.6969411  45.7173319  87.1275179
  31.0798581  44.9920147  87.0308231  31.2285899  46.4782679  86.7842253
  23.4867957  39.9358744  86.2496483  22.6097423  39.8147544  85.8858729
  23.9625710  39.1444822  85.9975371  26.6731883  52.2885034  93.4959003
  25.8899405  52.8306714  93.5897228  27.3724628  52.8059014  93.8953244
  31.0658313  46.8551351  93.7131632  30.1314592  46.9752813  93.5436336
  31.2434982  45.9523817  93.4491642  32.5207096  49.0412491  91.2467818
  32.7966940  48.9269086  92.1561692  31.6511595  48.6429976  91.2079991
  29.1561160  53.2898842  94.8900632  29.3383554  52.4720498  95.3528384
  29.9794146  53.5066534  94.4525522  29.4903325  52.2167027  92.1515680
  30.0191092  51.7059482  91.5385842  29.7531545  51.9009557  93.0161213
  32.5843509  52.1883825  92.7670663  32.7580387  51.6230248  92.0144516
  33.0772400  52.9884720  92.5850153  38.4382900  44.9520248  94.3860963
  38.8814046  44.2027573  93.9880086  37.5609410  44.9430385  94.0034695
  33.5718681  51.5050590  89.8667562  34.2669586  52.1257282  90.0854876
  33.9141832  50.6545941  90.1419939  35.4710105  48.9550295  91.3954892
  35.9961429  49.2937568  90.6704212  35.3832457  48.0197311  91.2118027
  24.1638144  49.1164211  91.3030908  24.3126265  49.7999675  90.6497581
  24.9704588  49.0969301  91.8180364  27.6633550  51.6112341  88.7742655
  27.0907517  52.2302529  88.3213127  28.2366344  52.1611703  89.3082577
  33.5118826  51.2115362  86.8655185  33.4332458  50.8775225  87.7590943
  34.3328493  51.7037130  86.8646657  28.0480348  42.9473154  86.1158708
  28.9939453  42.8179362  86.1847126  27.6694593  42.2087816  86.5928136
  26.2323266  40.8723131  86.0513593  25.3254721  40.5756243  86.1276307
  26.5099247  40.5752949  85.1847879  25.0022050  37.7310066  86.1925572
  25.8641214  38.0564964  86.4521389  25.1872394  36.9441562  85.6798638
  31.0822778  48.5283357  86.4865163  31.7858628  48.7333360  87.1022819
  30.3585427  49.0960119  86.7514247  31.9120588  44.2793219  92.6067434
  31.8555790  44.7361770  91.7675066  32.4648931  43.5183903  92.4290276
  32.9909476  48.9665886  88.5363623  33.8255079  48.5347085  88.3541098
  32.8293818  48.7947900  89.4640518  32.6455368  45.4698000  89.9019963
  32.5904172  45.3042271  88.9608407  32.0201423  46.1774033  90.0582152
  33.7925458  62.0458547  90.2678815  34.5656335  61.4987534  90.1291691
  34.1450857  62.9102796  90.4793276  36.1291736  58.2051213  87.8997265
  36.3817257  57.6832734  87.1380728  35.1916295  58.0417359  88.0023949
  35.8488025  60.1079319  90.1021640  35.7324283  59.4324222  90.7702724
  35.9590285  59.6211693  89.2853793  37.8325053  54.5979366  88.8029678
  37.9999455  55.4659602  89.1700149  37.6422222  54.7606648  87.8790967
  37.8114274  57.0537023  89.7876345  37.6913899  57.4994074  90.6261825
  37.1166862  57.4022341  89.2289883  32.3005850  56.9910007  94.3410521
  31.5037013  57.1028702  94.8594016  32.0731442  57.3296660  93.4751411
  29.2637849  61.0286910  93.5059511  30.1013071  61.4383919  93.2893219
  29.4416117  60.0886353  93.4759705  41.1602281  58.6961991  89.1943344
  40.6448905  59.4666596  89.4331731  40.8879590  58.0227127  89.8176406
  38.7449392  53.5411692  94.2528582  37.8890989  53.1518542  94.0734221
  39.1576344  53.6203653  93.3928368  40.9488584  56.5689083  91.0203125
  40.6438720  56.8835232  91.8713268  41.9019026  56.6470503  91.0630458
  34.1253744  53.3898973  95.0302691  34.6997496  53.1674154  94.2975884
  34.7124726  53.4587667  95.7831292  34.4523331  55.4203434  89.0498576
  33.6160643  55.7578120  89.3707851  34.3128101  55.2852414  88.1125713
  36.4276412  50.2640222  93.7577760  35.7740824  49.9489239  93.1334375
  36.3856886  49.6415962  94.4837583  37.5387616  60.5459517  85.6731052
  36.6314678  60.3148770  85.8722201  38.0358648  59.7497136  85.8605034
  38.7175850  60.6472112  90.1955042  37.8087069  60.3631144  90.2927512
  38.7470934  61.0671190  89.3358349  29.2864020  58.3677626  94.1770245
  29.0888420  57.7746986  93.4521311  28.7310684  58.0629836  94.8946183
  38.4151938  62.1880855  87.5343121  37.9771368  61.4716714  87.0748758
  39.1562378  62.4156970  86.9728212  31.7810246  57.8941660  91.8611197
  30.8507834  57.8326115  92.0781159  31.8767718  57.3717612  91.0647838
  31.6995795  54.4196472  94.4489438  31.9602612  55.3341806  94.3398599
  32.5212967  53.9520915  94.5986051  42.5363165  61.0465237  87.1275179
  41.9192336  60.3212065  87.0308231  42.0679654  61.8074597  86.7842253
  34.3261711  55.2650661  86.2496483  33.4491177  55.1439462  85.8858729
  34.8019464  54.4736739  85.9975371  29.0540405  56.8592516  91.6909388
  29.3493846  55.9503195  91.6376442  28.1528441  56.8380256  91.3690391
  30.7828247  54.5406614  91.8148714  30.4540953  53.6603993  91.6323820
  31.1367617  54.4854283  92.7025103  33.8970070  54.8279584  92.1824191
  34.2366142  55.3565505  91.4602800  34.3442190  55.1659990  92.9582758
  35.8838217  53.3254205  90.3817484  36.6046579  53.7035458  89.8781201
  35.2603521  54.0443082  90.4852462  36.0301840  52.8601996  93.2115021
  36.1517751  51.9318642  93.4105908  35.7403882  52.8740682  92.2993336
  32.7584532  60.4721306  92.3091977  32.5130574  59.5683636  92.5072187
  32.9280446  60.4738457  91.3671455  32.0280179  56.2049664  89.8078138
  31.3349424  56.2794019  89.1518174  31.7831931  55.4410007  90.3299655
  38.8874103  58.2765072  86.1158708  39.8333208  58.1471280  86.1847126
  38.5088348  57.5379734  86.5928136  37.0717020  56.2015048  86.0513593
  36.1648475  55.9048161  86.1276307  37.3493001  55.9044866  85.1847879
  38.6879086  50.7451938  92.2057834  37.8779814  50.3999023  92.5813080
  39.3763503  50.4359482  92.7945446  40.6169634  49.8229985  93.8282131
  41.1700673  50.2425438  94.4872154  40.8539720  48.8965733  93.8705087
  35.8415805  53.0601983  86.1925572  36.7034969  53.3856882  86.4521389
  36.0266149  52.2733479  85.6798638  43.9948441  51.9330510  93.3360795
  43.4147110  52.5915314  92.9538848  43.7284374  51.1107854  92.9248213
  42.7773319  54.0930600  92.3917143  41.8899174  54.3780251  92.1737338
  43.1927308  53.9324364  91.5444420  36.7945248  50.2998026  89.4805281
  36.7823918  51.2439866  89.6373552  37.6868670  50.1168172  89.1864742
  40.6097367  46.8940803  93.7351218  39.8429763  46.3399290  93.8807900
  41.0208072  46.9662672  94.5965370  29.0276078  26.6339615  76.5936987
  28.3764058  27.2193695  76.2071001  29.8220441  27.1645810  76.6532025
  22.9531705  23.7228752  76.9924122  23.7262581  23.1757739  76.8536998
  23.3057104  24.5873001  77.2038583  25.2897983  19.8821418  74.6242572
  25.5423504  19.3602939  73.8626035  24.3522542  19.7187563  74.7269255
  30.5051343  24.3230047  77.1305972  29.8697176  24.3964673  77.8426876
  30.1748750  24.9123645  76.4525051  32.6705587  19.2028701  77.3401985
  33.5823443  19.4356088  77.1649683  32.1615234  19.7865746  76.7777064
  35.1564401  25.1208958  82.0859930  34.4715439  25.5007859  81.5356964
  35.2408250  25.7304284  82.8191878  27.0065782  26.8593023  78.8817322
  26.8711456  27.7044559  79.3102170  27.5475594  27.0612301  78.1183256
  30.3208528  20.3732196  75.9188651  29.8055151  21.1436801  76.1577038
  30.0485836  19.6997332  76.5421712  35.2942802  23.1264551  77.8541824
  34.5172245  22.7875710  77.4096986  35.9734283  23.1317174  77.1796789
  28.5541263  24.4049511  79.3941386  28.0262625  23.6702271  79.0814623
  28.0528766  25.1824188  79.1481354  26.6993863  22.2229722  72.3976359
  25.7920925  21.9918975  72.5967508  27.1964895  21.4267341  72.5850340
  29.6061942  30.9327229  75.3173045  28.9323641  31.2358926  75.9258003
  29.9927764  31.7356309  74.9678502  27.8782097  22.3242316  76.9200349
  26.9693316  22.0401349  77.0172819  27.9077180  22.7441395  76.0603656
  33.1101364  25.9348906  80.6891517  32.6563691  25.0939816  80.7456707
  32.4795331  26.5710304  81.0266297  31.5534303  27.7725403  81.6241335
  31.8457278  28.3330460  80.9053700  32.0632924  28.0653964  82.3794494
  27.5758184  23.8651060  74.2588428  27.1377614  23.1486919  73.7994065
  28.3168625  24.0927175  73.6973519  35.6931299  22.1408257  80.3164746
  35.5549198  22.3309853  79.3885935  35.3367518  22.9027640  80.7732797
  27.8053157  31.1006901  77.5320124  27.9804913  30.6294944  78.3465747
  27.1185945  31.7272667  77.7601385  31.6969412  22.7235442  73.8520485
  31.0798583  21.9982270  73.7553538  31.2285900  23.4844802  73.5087559
  23.4867958  16.9420866  72.9741789  22.6097424  16.8209667  72.6104036
  23.9625711  16.1506944  72.7220678  26.6731884  29.2947156  80.2204310
  25.8899406  29.8368837  80.3142534  27.3724629  29.8121136  80.6198551
  31.0658315  23.8613473  80.4376939  30.1314593  23.9814936  80.2681643
  31.2434983  22.9585940  80.1736949  32.5207097  26.0474614  77.9713125
  32.7966941  25.9331208  78.8806999  31.6511596  25.6492099  77.9325298
  29.1561161  30.2960965  81.6145939  29.3383556  29.4782620  82.0773691
  29.9794147  30.5128657  81.1770829  29.4903327  29.2229150  78.8760987
  30.0191093  28.7121604  78.2631149  29.7531546  28.9071680  79.7406520
  32.5843510  29.1945948  79.4915970  32.7580388  28.6292370  78.7389822
  33.0772401  29.9946843  79.3095460  38.4382901  21.9582371  81.1106270
  38.8814047  21.2089696  80.7125393  37.5609412  21.9492507  80.7280002
  33.5718683  28.5112712  76.5912868  34.2669587  29.1319405  76.8100183
  33.9141833  27.6608064  76.8665246  35.4710106  25.9612418  78.1200199
  35.9961430  26.2999691  77.3949519  35.3832458  25.0259433  77.9363334
  27.1550767  32.0284401  82.4795452  26.7155757  31.5360780  83.1728309
  27.9058884  31.4857369  82.2387527  24.1638146  26.1226334  78.0276214
  24.3126266  26.8061798  77.3742887  24.9704589  26.1031424  78.5425670
  27.6633551  28.6174464  75.4987962  27.0907518  29.2364651  75.0458434
  28.2366345  29.1673826  76.0327884  30.8830811  28.9011614  76.6296544
  31.8161484  28.8357176  76.8329420  30.7954024  29.7367881  76.1711077
  33.5118828  28.2177484  73.5900492  33.4332459  27.8837348  74.4836250
  34.3328494  28.7099252  73.5891964  28.0480350  19.9535277  72.8404014
  28.9939454  19.8241485  72.9092432  27.6694595  19.2149939  73.3173443
  26.2323267  17.8785253  72.7758900  25.3254722  17.5818366  72.8521613
  26.5099248  17.5815071  71.9093186  25.0022051  14.7372188  72.9170879
  25.8641215  15.0627087  73.1766696  25.1872396  13.9503684  72.4043945
  31.0822779  25.5345480  73.2110470  31.7858630  25.7395482  73.8268126
  30.3585428  26.1022242  73.4759554  31.9120590  21.2855341  79.3312740
  31.8555791  21.7423893  78.4920373  32.4648932  20.5246026  79.1535583
  32.6455369  22.4760122  76.6265269  32.5904173  22.3104394  75.6853713
  32.0201424  23.1836155  76.7827459  41.6193752  36.4897660  85.3564107
  42.2572162  36.3704408  84.6527447  41.5014595  37.4378504  85.4152059
  34.2870274  38.2960565  81.2822522  33.7235139  38.2050502  80.5138810
  34.1722669  37.4760469  81.7625015  31.8334706  39.7911756  84.1206743
  32.6255998  39.4502581  83.7053042  32.0731356  39.9006731  85.0408896
  33.7925460  39.0520670  76.9924122  34.5656336  38.5049657  76.8536998
  34.1450859  39.9164919  77.2038583  35.6310502  40.3797052  90.1991021
  35.3400368  41.2842683  90.0837687  36.2667487  40.4213579  90.9135091
  36.5566709  37.7573900  86.7892381  37.1530281  37.5329923  86.0749344
  36.6141681  37.0158646  87.3917829  40.5900387  40.0658467  87.1940815
  40.2901111  40.9683506  87.0856622  40.2451447  39.7990651  88.0461968
  34.0412869  36.5172264  83.2277519  33.1163365  36.3848478  83.4355211
  34.2897282  37.2966483  83.7247462  31.4021680  36.1605538  84.0621308
  31.5314061  36.4140017  84.9760720  30.7219131  36.7533246  83.7425963
  45.8559178  30.7857446  86.6516126  45.2133558  31.0789979  86.0055921
  45.3514106  30.6710366  87.4569323  41.7940109  38.9545247  90.9763278
  42.2023465  38.5127657  90.2317910  41.0717370  38.3797874  91.2297471
  42.1168924  39.5146438  84.7315567  41.4877786  39.6792152  84.0291635
  41.7294586  39.9288047  85.5026531  45.9958155  40.4500875  82.0859930
  45.3109194  40.8299777  81.5356964  46.0802005  41.0596202  82.8191878
  43.2509087  38.0960834  88.6855274  43.4625982  38.7392594  88.0089655
  43.2038835  37.2623151  88.2177204  40.8535316  30.7078655  85.5891846
  39.9919795  31.0059909  85.8808584  40.8797751  30.9249054  84.6572879
  34.5620967  38.7992327  84.9345415  35.1322324  39.2279596  84.2962900
  35.1529078  38.5174912  85.6329601  30.3491105  33.6327551  84.1072350
  29.5590159  33.8885079  83.6312461  30.8402353  34.4475889  84.2124391
  44.3654915  40.9732790  86.8577631  45.1872359  40.5712977  86.5760313
  44.3617318  40.8701024  87.8093747  32.3005851  33.9972130  81.0655827
  31.5037014  34.1090824  81.5839323  32.0731443  34.3358782  80.1996718
  38.1311518  40.5216833  89.0138342  38.1955951  40.9837240  89.8496514
  37.4222442  39.8914198  89.1420652  31.2988934  39.7060379  79.4545247
  31.8113454  40.5003629  79.6050812  31.9511646  39.0086669  79.3878849
  33.1083818  42.8226135  81.5368000  33.2850447  43.7444100  81.3488984
  33.9040652  42.5084554  81.9662380  39.4728013  42.8108507  93.0117664
  39.0291867  42.0244886  92.6938569  40.1345226  42.9987658  92.3461555
  34.2315134  44.3404309  87.5378343  34.7822559  44.2121372  86.7655337
  33.3926610  44.6399198  87.1873236  41.5709251  43.0911307  91.0399065
  41.5527726  43.9120188  90.5479335  42.4929171  42.9665382  91.2649207
  38.0282305  40.6055437  91.8822574  38.5610642  39.8443725  91.6521882
  37.4996386  40.3129088  92.6246728  29.2637850  38.0349033  80.2304818
  30.1013072  38.4446041  80.0138525  29.4416118  37.0948475  80.2005012
  40.2748540  28.0820158  85.3765449  39.7713336  28.0450293  84.5633254
  40.5679147  28.9912900  85.4362106  44.3727863  37.9290450  84.5108432
  43.7151538  38.6189711  84.5988561  45.1768263  38.3186881  84.8542419
  34.1253745  30.3961095  81.7547997  34.6997497  30.1736277  81.0221190
  34.7124727  30.4649790  82.5076599  34.4523332  32.4265556  75.7743883
  33.6160644  32.7640243  76.0953157  34.3128102  32.2914536  74.8371020
  36.4276413  27.2702344  80.4823067  35.7740825  26.9551361  79.8579682
  36.3856887  26.6478085  81.2082890  42.9939665  24.9709062  82.5133953
  43.2998542  24.1106425  82.2259868  43.7192270  25.5626682  82.3132947
  29.2864021  35.3739748  80.9015551  29.0888421  34.7809109  80.1766618
  28.7310685  35.0691958  81.6191490  40.8027317  34.3481739  89.6115417
  41.1576704  34.5753212  90.4709883  41.4499448  34.6800116  88.9892672
  34.6967180  31.4558270  86.3961758  35.3366559  31.3147029  85.6984721
  33.8644710  31.1692783  86.0200360  46.5594433  39.5376702  85.3276018
  46.9930940  39.4451991  86.1759072  47.2726014  39.5134202  84.6896034
  35.4727484  40.7560700  82.5096751  36.2668082  40.2611021  82.3079326
  34.7619176  40.2278564  82.1464456  40.2922328  43.1378796  86.8609118
  40.3459350  43.7069732  87.6286834  39.4237110  43.3080681  86.4963155
  31.7810247  34.9003782  78.5856503  30.8507835  34.8388238  78.8026465
  31.8767719  34.3779735  77.7893145  31.6995796  31.4258595  81.1734745
  31.9602613  32.3403928  81.0643905  32.5212969  30.9583038  81.3231358
  47.4209983  39.5800403  87.8608903  47.6145873  40.4846213  88.1068178
  47.3210601  39.1207822  88.6947488  42.4825091  39.7307145  93.4349784
  42.3310598  39.5017697  92.5179867  42.4729771  40.6877747  93.4481129
  39.2510428  37.3039058  88.4196050  40.1802488  37.4550218  88.2465017
  38.8301458  37.3923079  87.5644697  38.0498760  41.3289722  86.1894588
  37.9109845  40.9608507  87.0620526  37.2613356  41.8437362  86.0178546
  36.2030519  35.8258914  88.5919686  36.9130138  35.1852107  88.5506305
  36.1599828  36.0771809  89.5145867  44.1917298  42.7626268  91.5126266
  44.1329844  42.0785488  90.8456849  44.5936817  43.5045258  91.0606891
  33.2107997  49.5788182  84.3059984  33.4504595  50.2106706  84.9839003
  32.3677193  49.2276222  84.5925344  44.1934705  40.7265852  89.7440245
  43.3061484  40.3891774  89.8666644  44.7633256  39.9948883  89.9809011
  25.8463853  37.0589943  83.0683297  26.5334892  36.7451674  82.4804312
  25.6911981  37.9631308  82.7950548  37.7235859  45.3867304  86.7101488
  37.6506030  46.1922276  87.2220793  37.2813252  45.5859270  85.8849510
  48.6752046  36.1374069  84.5056807  48.6641922  37.0198785  84.1350740
  47.8069425  35.7845620  84.3111344  40.1834542  45.2854138  88.8659647
  40.8962515  45.9201603  88.7935549  39.6924571  45.3818004  88.0499649
  35.2346456  43.0348582  89.6865218  35.9355915  43.6685065  89.8394612
  34.7641571  43.3763313  88.9260857  43.2641283  27.4003297  85.0117874
  42.3504363  27.6307524  85.1800081  43.6934385  27.4841741  85.8631907
  43.0347742  35.5893189  87.5117768  42.3819192  35.8369096  86.8570221
  43.4128122  34.7757327  87.1780246  30.8314174  42.5684937  86.6196321
  31.4167611  41.8228625  86.7524225  30.6339012  42.8788893  87.5032984
  33.6852829  45.6036184  81.6358763  33.0163204  46.0882312  81.1522803
  33.5465699  45.8505404  82.5502141  37.8258098  47.6379928  88.2341421
  38.3776406  47.8011549  88.9990507  38.1664291  48.2284365  87.5621446
  42.6768972  42.4641185  94.0890076  43.2208876  43.0771143  93.5945031
  42.0955817  43.0220763  94.6057089  29.0540406  33.8654639  78.4154695
  29.3493847  32.9565317  78.3621749  28.1528442  33.8442378  78.0935697
  40.9626485  45.5861903  85.2205103  40.8377624  44.7851643  84.7116049
  41.6205576  46.0808096  84.7319073  32.5834653  31.9410636  84.3982244
  31.8621239  32.5546603  84.2589717  33.3727909  32.4768400  84.3198890
  43.0261393  43.3870923  86.8484654  42.0791729  43.2676274  86.7762980
  43.3744166  42.4993421  86.9310915  30.7828248  31.5468737  78.5394020
  30.4540954  30.6666116  78.3569126  31.1367618  31.4916405  79.4270409
  33.8970071  31.8341706  78.9069498  34.2366143  32.3627628  78.1848106
  34.3442191  32.1722113  79.6828064  43.6341949  44.0052198  84.1353879
  44.5588496  43.7995059  83.9978330  43.4657252  43.7568599  85.0443220
  34.7668562  33.9947190  84.6191868  34.6213143  34.3087493  85.5116149
  34.2893766  34.6132091  84.0662766  36.6264945  30.9849738  84.6672757
  36.6126514  30.0890832  84.3305055  37.3437373  30.9920402  85.3011043
  38.4791076  31.4187078  86.7125885  38.2208854  32.3404149  86.7110215
  37.9476116  31.0217513  87.4026349  36.0301841  29.8664119  79.9360327
  36.1517752  28.9380765  80.1351215  35.7403884  29.8802804  79.0238643
  38.8993032  27.5519029  83.0727047  38.9214728  27.6158362  82.1179027
  39.3161091  26.7123538  83.2667553  37.9723909  45.2038409  90.2490076
  38.2811035  44.9587556  91.1212775  38.7699391  45.4085048  89.7608946
  30.4736860  43.5487860  82.4820080  31.2994880  43.2491632  82.1018724
  30.1230912  42.7795482  82.9309869  35.4418393  42.9014328  84.5517754
  34.8198403  42.2385033  84.2519982  36.1123260  42.9275460  83.8691402
  28.6745465  41.4674186  83.4409014  27.8377373  41.0396360  83.2593015
  28.6469111  41.6606629  84.3779805  45.9997766  41.9237239  93.4251397
  45.2093310  41.9061378  92.8855896  45.7631121  42.4625533  94.1800434
  46.1195641  38.7729706  90.7384126  46.1693646  38.6079713  91.6799648
  46.0109565  37.9056965  90.3482006  47.6213838  41.1926647  90.9826147
  47.3298647  41.5556628  91.8189608  47.0085970  40.4793655  90.8039479
  45.8701027  36.3159262  89.4506205  46.3455148  36.5086908  88.6425056
  44.9466592  36.3718447  89.2049589  32.7584533  37.4783429  79.0337283
  32.5130575  36.5745759  79.2317493  32.9280448  37.4800579  78.0916761
  32.0280181  33.2111786  76.5323445  31.3349426  33.2856141  75.8763481
  31.7831933  32.4472130  77.0544962  40.6993837  24.7707388  83.9362936
  40.9795591  24.1030577  84.5623362  41.4844444  24.9636483  83.4237599
  44.5702696  33.1925022  87.6834511  45.5220118  33.2923119  87.7046735
  44.4006146  32.4003290  88.1932595  42.5917075  30.2780605  87.8693912
  41.9967007  30.5585618  87.1740400  42.3066772  30.7674506  88.6410653
  47.0490773  36.4131141  86.7976810  47.0167093  35.4747142  86.9836494
  47.6591397  36.4915178  86.0642635  47.1985262  33.2042185  86.8435093
  46.6824310  32.4200642  86.6565022  48.0825210  32.8760901  87.0081613
  44.8595989  26.9483200  82.8030906  44.6620810  26.6398289  83.6874238
  45.4695694  27.6744839  82.9328836  52.8667323  37.4747148  85.9382847
  53.5970712  37.2132436  86.4990550  52.2574269  36.7375870  85.9784915
  50.9482620  35.6155011  86.5357298  50.2215784  35.4810976  85.9273790
  50.5329907  35.9231839  87.3414016  27.9894962  34.5283534  83.2257946
  27.6697746  33.6748842  82.9332320  27.4428390  34.7432112  83.9815913
  31.7674869  37.2445975  86.9427452  31.9860879  38.1763083  86.9615486
  32.1800643  36.8853950  87.7282256  38.6879087  27.7514061  78.9303141
  37.8779815  27.4061145  79.3058387  39.3763504  27.4421604  79.5190752
  40.6169635  26.8292107  80.5527438  41.1700674  27.2487561  81.2117461
  40.8539722  25.9027855  80.5950394  27.8583222  38.1486446  85.1951068
  27.1646693  37.7340398  84.6821022  28.6056213  38.1906982  84.5984486
  42.4452009  28.3397690  82.2627422  42.9451787  28.4514225  81.4541741
  43.0887617  28.0358743  82.9028231  29.7719964  38.0804699  83.0717082
  29.7490652  38.1792387  82.1198966  30.0820601  38.9269850  83.3934249
  32.4307342  40.1380855  87.1863697  33.3850596  40.1064797  87.1193628
  32.2319866  39.6771478  88.0013923  48.5660415  31.8366863  83.8890730
  49.1604906  31.5962599  83.1784038  48.6386999  31.1173994  84.5164266
  30.7857571  45.6800474  84.2033895  30.6512039  44.9200875  83.6371893
  30.3689633  46.4041374  83.7362684  50.8731488  35.1433064  82.6634151
  50.3131046  35.2126253  83.4365713  50.2674991  34.9674049  81.9433647
  33.9426697  46.5769791  84.4152337  33.8259081  47.5215224  84.3131028
  33.1219143  46.2743353  84.8038137  36.7945249  27.3060149  76.2050588
  36.7823919  28.2501989  76.3618859  37.6868671  27.1230294  75.9110049
  34.9681211  47.2298053  87.6308266  35.8708458  47.2621663  87.9474761
  34.7418581  46.2998504  87.6454602  36.7234813  45.9829039  84.2918344
  35.7730444  45.9830901  84.1782717  37.0267299  45.2361774  83.7754379
  40.6097368  23.9002926  80.4596525  39.8429764  23.3461412  80.6053207
  41.0208073  23.9724794  81.3210676  52.4587506  51.8189578  85.3564107
  53.0965916  51.6996325  84.6527447  52.3408349  52.7670422  85.4152059
  49.2677213  51.7717006  85.2925632  48.9295724  51.6558071  84.4046166
  50.1366981  51.3708171  85.2726638  45.1264028  53.6252482  81.2822522
  44.5628894  53.5342419  80.5138810  45.0116423  52.8052387  81.7625015
  42.6728460  55.1203674  84.1206743  43.4649752  54.7794499  83.7053042
  42.9125110  55.2298649  85.0408896  50.7063587  57.2923450  76.5936987
  50.0551567  57.8777530  76.2071001  51.5007950  57.8229645  76.6532025
  44.6319214  54.3812587  76.9924122  45.4050090  53.8341574  76.8536998
  44.9844613  55.2456837  77.2038583  47.3960464  53.0865818  86.7892381
  47.9924036  52.8621840  86.0749344  47.4535435  52.3450563  87.3917829
  52.0128775  49.5441032  82.4317315  52.7991864  49.1260455  82.0807732
  52.2767479  50.4487124  82.5998963  52.1838852  54.9813882  77.1305972
  51.5484685  55.0548509  77.8426876  51.8536259  55.5707481  76.4525051
  57.4137202  49.4816265  83.3350293  58.1462374  48.9115482  83.5688123
  56.6576558  49.0937865  83.7756799  46.6881781  52.4433359  76.8266947
  46.5718039  51.7678263  77.4948031  46.7984041  51.9565733  76.0099100
  49.0313322  51.9043506  80.5313636  48.6671529  51.3774127  81.2426557
  49.8880438  51.5141975  80.3580121  54.9362622  43.1937839  87.7944902
  54.6045947  44.0633250  87.5706117  54.3408236  42.8774123  88.4738932
  51.4294142  55.3950385  87.1940815  51.1294865  56.2975424  87.0856622
  51.0845201  55.1282568  88.0461968  44.8806623  51.8464182  83.2277519
  43.9557120  51.7140396  83.4355211  45.1291037  52.6258401  83.7247462
  54.8291286  47.9132925  84.8738252  53.9208163  47.8448334  84.5797013
  54.7778881  48.3904870  85.7020078  48.6508030  49.3891064  76.5121651
  48.5307655  49.8348114  77.3507131  47.9560618  49.7376381  75.9535189
  42.2415434  51.4897455  84.0621308  42.3707816  51.7431934  84.9760720
  41.5612886  52.0825163  83.7425963  46.4114922  62.1594705  80.1611782
  46.3338951  63.1102530  80.2400263  45.8076565  61.8140578  80.8186709
  56.6952932  46.1149364  86.6516126  56.0527312  46.4081897  86.0055921
  56.1907861  46.0002284  87.4569323  54.3493096  49.8612537  77.3401985
  55.2610952  50.0939924  77.1649683  53.8402743  50.4449581  76.7777064
  48.9864933  49.2209771  88.3496835  49.8326129  49.6449185  88.4931484
  48.9263571  48.5643396  89.0435398  52.9562678  54.8438355  84.7315567
  52.3271541  55.0084069  84.0291635  52.5688340  55.2579965  85.5026531
  56.8351910  55.7792793  82.0859930  56.1502948  56.1591694  81.5356964
  56.9195759  56.3888120  82.8191878  52.1364379  46.8814140  90.0078008
  51.8925311  47.6356200  89.4712284  52.4124309  47.2599487  90.8425255
  51.6929071  46.0370573  85.5891846  50.8313550  46.3351826  85.8808584
  51.7191505  46.2540972  84.6572879  48.5090640  54.5812763  81.9965652
  48.9728985  54.8600466  81.2070274  48.2447438  53.6796208  81.8138742
  45.4014721  54.1284245  84.9345415  45.9716078  54.5571513  84.2962900
  45.9922833  53.8466830  85.6329601  47.4459526  50.7035916  78.8055217
  48.1483569  51.1556959  79.2729143  47.1140154  50.0619735  79.4335110
  45.8939888  49.2947672  93.1806426  45.2638548  49.9763953  93.4141823
  45.7875975  49.1830754  92.2359565  41.1884860  48.9619468  84.1072350
  40.3983914  49.2176997  83.6312461  41.6796107  49.7767806  84.2124391
  43.1399605  49.3264048  81.0655827  42.3430769  49.4382742  81.5839323
  42.9125198  49.6650700  80.1996718  39.4722563  49.2149959  86.5387341
  39.7230601  50.0996969  86.8044917  40.0082111  49.0354560  85.7662433
  63.2954663  52.6463456  83.2062603  62.5418371  52.0770854  83.0506607
  63.4302204  52.6126120  84.1533237  48.6853291  57.5176858  78.8817322
  48.5498965  58.3628394  79.3102170  49.2263103  57.7196136  78.1183256
  45.1720630  43.5968438  95.5431677  44.7787576  43.0434637  96.2179322
  45.9886771  43.9079017  95.9338195  42.1382688  55.0352296  79.4545247
  42.6507209  55.8295547  79.6050812  42.7905401  54.3378587  79.3878849
  43.9477573  58.1518053  81.5368000  44.1244201  59.0736017  81.3488984
  44.7434406  57.8376472  81.9662380  48.0888591  45.0126317  93.1351934
  48.8298305  45.6133470  93.0556396  48.3206514  44.2703955  92.5769976
  43.2329929  50.1982685  91.4130164  43.1183444  49.2967942  91.7137263
  42.3774447  50.4446381  91.0614980  45.0708888  59.6696226  87.5378343
  45.6216313  59.5413290  86.7655337  44.2320364  59.9691115  87.1873236
  52.0345754  41.0407420  87.4116216  51.6910024  41.9309062  87.3355326
  52.4024717  40.8509078  86.5485801  40.1031605  53.3640951  80.2304818
  40.9406827  53.7737959  80.0138525  40.2809872  52.4240393  80.2005012
  51.9996037  51.0316031  75.9188651  51.4842660  51.8020636  76.1577038
  51.7273345  50.3581167  76.5421712  51.1142295  43.4112075  85.3765449
  50.6107090  43.3742210  84.5633254  51.4072901  44.3204818  85.4362106
  47.3585180  43.4950805  84.3831631  48.2238177  43.2993614  84.0237520
  47.4262689  43.2661157  85.3100987  56.9730311  53.7848386  77.8541824
  56.1959754  53.4459545  77.4096986  57.6521792  53.7901009  77.1796789
  51.7882340  48.9043123  77.7448432  51.4832476  49.2189273  78.5958575
  52.7412782  48.9824543  77.7875765  50.2328772  55.0633347  79.3941386
  49.7050133  54.3286106  79.0814623  49.7316275  55.8408023  79.1481354
  55.2121618  53.2582367  84.5108432  54.5545292  53.9481629  84.5988561
  56.0162017  53.6478799  84.8542419  54.0227077  51.6126740  82.5612374
  54.5358958  52.2456732  83.0634084  54.6728301  51.0127935  82.1955734
  51.2849451  61.5911064  75.3173045  50.6111150  61.8942761  75.9258003
  51.6715273  62.3940144  74.9678502  50.5007908  49.0876195  84.8070714
  49.5830469  49.3091142  84.6492402  50.9168051  49.1622506  83.9482422
  51.2842955  50.4867611  79.9373395  52.0314774  50.9989008  79.6280517
  51.5534545  50.1651664  80.7977788  49.5569606  52.9826152  76.9200349
  48.6480825  52.6985185  77.0172819  49.5864689  53.4025230  76.0603656
  54.7888873  56.5932741  80.6891517  54.3351200  55.7523651  80.7456707
  54.1582840  57.2294140  81.0266297  53.7321793  47.5224727  81.9192184
  52.9944549  47.0102114  82.2502427  53.9848566  47.0825109  81.1075461
  53.2321812  58.4309238  81.6241335  53.5244787  58.9914295  80.9053700
  53.7420433  58.7237799  82.3794494  53.8333420  40.3000979  82.5133953
  54.1392297  39.4398343  82.2259868  54.5586025  40.8918600  82.3132947
  40.1257776  50.7031666  80.9015551  39.9282176  50.1101027  80.1766618
  39.5704440  50.3983876  81.6191490  48.1054500  50.5954772  83.0210144
  48.1603109  49.6428609  82.9452621  47.2945702  50.7514212  83.5051443
  49.2545693  54.5234895  74.2588428  48.8165123  53.8070754  73.7994065
  49.9956134  54.7511010  73.6973519  48.1955437  59.2089589  82.7134788
  48.1531616  59.4350435  81.7843320  49.1118136  58.9752964  82.8620589
  51.6421071  49.6773657  89.6115417  51.9970459  49.9045130  90.4709883
  52.2893202  50.0092033  88.9892672  57.3718808  52.7992093  80.3164746
  57.2336707  52.9893689  79.3885935  57.0155027  53.5611475  80.7732797
  45.5360934  46.7850188  86.3961758  46.1760314  46.6438947  85.6984721
  44.7038465  46.4984701  86.0200360  46.3121238  56.0852618  82.5096751
  47.1061837  55.5902938  82.3079326  45.6012931  55.5570481  82.1464456
  42.6204002  50.2295700  78.5856503  41.6901590  50.1680155  78.8026465
  42.7161474  49.7071653  77.7893145  44.0114476  48.1688270  88.3433569
  44.6837529  47.9605632  87.6946218  43.1844263  47.9710356  87.9038802
  49.9140048  44.7950211  90.3599230  49.2667963  45.4940160  90.2663707
  50.6841063  45.2286355  90.7275479  50.0904182  52.6330976  88.4196050
  51.0196242  52.7842135  88.2465017  49.6695212  52.7214996  87.5644697
  48.8892514  56.6581640  86.1894588  48.7503600  56.2900425  87.0620526
  48.1007110  57.1729280  86.0178546  49.4840666  61.7590737  77.5320124
  49.6592422  61.2878780  78.3465747  48.7973454  62.3856503  77.7601385
  50.4397729  56.0363243  83.5783425  50.1047562  55.9964013  84.4741075
  49.9401675  55.3707959  83.1053836  44.4141973  51.4430873  89.1036007
  44.2761771  50.7111112  89.7047546  45.3246897  51.3539773  88.8220194
  53.3756921  53.3819277  73.8520485  52.7586092  52.6566105  73.7553538
  52.9073409  54.1428637  73.5087559  47.0424274  51.1550832  88.5919686
  47.7523892  50.5144024  88.5506305  46.9993582  51.4063727  89.5145867
  45.7553208  48.1416050  90.4115326  45.2190565  47.6906788  91.0636922
  45.1669916  48.2761959  89.6685790  44.0501751  64.9080099  84.3059984
  44.2898350  65.5398623  84.9839003  43.2070948  64.5568139  84.5925344
  36.6857607  52.3881861  83.0683297  37.3728647  52.0743591  82.4804312
  36.5305736  53.2923226  82.7950548  41.4892329  47.2772058  87.4968320
  41.4050518  46.6697727  86.7618730  40.6675036  47.7681076  87.4977817
  48.3519393  59.9530992  80.2204310  47.5686915  60.4952672  80.3142534
  49.0512138  60.4704971  80.6198551  59.5145800  51.4665987  84.5056807
  59.5035677  52.3490702  84.1350740  58.6463180  51.1137538  84.3111344
  52.7445824  54.5197308  80.4376939  51.8102102  54.6398771  80.2681643
  52.9222492  53.6169775  80.1736949  56.1318375  50.3614628  80.9726973
  56.5978827  51.1942619  80.8987276  56.5825876  49.8959609  81.6772231
  54.1994606  56.7058449  77.9713125  54.4754450  56.5915044  78.8806999
  53.3299105  56.3075934  77.9325298  54.1035038  42.7295215  85.0117874
  53.1898118  42.9599442  85.1800081  54.5328139  42.8133659  85.8631907
  53.8741496  50.9185107  87.5117768  53.2212947  51.1661014  86.8570221
  54.2521876  50.1049245  87.1780246  50.8348670  60.9544800  81.6145939
  51.0171065  60.1366456  82.0773691  51.6581656  61.1712492  81.1770829
  51.1690836  59.8812985  78.8760987  51.6978602  59.3705440  78.2631149
  51.4319055  59.5655515  79.7406520  41.6707928  57.8976854  86.6196321
  42.2561365  57.1520542  86.7524225  41.4732767  58.2080811  87.5032984
  44.5246584  60.9328102  81.6358763  43.8556959  61.4174229  81.1522803
  44.3859453  61.1797322  82.5502141  36.2625583  50.4682455  85.3400764
  36.3009683  49.9346045  86.1337882  35.7565876  49.9417660  84.7211741
  43.6416345  45.3146995  88.8363306  43.7057672  46.1761826  88.4240704
  43.5783466  44.7020997  88.1035665  43.1168618  47.3870128  92.4836340
  43.7440657  47.0047205  93.0973865  42.2596537  47.1684330  92.8492033
  43.4228408  47.2702553  84.3982244  42.7014993  47.8838521  84.2589717
  44.2121663  47.8060318  84.3198890  46.2254721  44.6056980  90.6722895
  46.7489123  44.8519276  91.4349205  46.0067055  45.4377015  90.2526033
  50.8701581  58.5115557  83.0489006  50.7226544  57.5832264  83.2296576
  51.6955075  58.5335648  82.5646081  54.4735703  59.3344116  84.1353879
  55.3982250  59.1286977  83.9978330  54.3051006  59.0860517  85.0443220
  47.4307266  45.5470675  88.3572566  47.0904087  44.7478488  88.7593246
  46.7246273  45.8472386  87.7849399  48.0823738  42.6319987  86.8099889
  48.9049807  42.1580465  86.6878779  48.3261802  43.4110471  87.3098575
  45.6062317  49.3239108  84.6191868  45.4606898  49.6379411  85.5116149
  45.1287520  49.9424008  84.0662766  47.4658700  46.3141656  84.6672757
  47.4520269  45.4182749  84.3305055  48.1831128  46.3212320  85.3011043
  49.3184830  46.7478996  86.7125885  49.0602608  47.6696067  86.7110215
  48.7869871  46.3509431  87.4026349  54.2631019  59.8529783  79.4915970
  54.4367897  59.2876206  78.7389822  54.7559910  60.6530678  79.3095460
  40.0807979  51.8644452  87.5579529  39.5361447  52.6404260  87.6899803
  40.9587329  52.2115257  87.3998650  60.1170410  52.6166206  81.1106270
  60.5601556  51.8673531  80.7125393  59.2396921  52.6076343  80.7280002
  55.2506192  59.1696548  76.5912868  55.9457096  59.7903240  76.8100183
  55.5929342  58.3191899  76.8665246  40.8674001  50.9914349  90.4509686
  40.1255737  51.1396984  91.0374316  40.5466745  51.2522614  89.5876435
  57.1497615  56.6196253  78.1200199  57.6748939  56.9583526  77.3949519
  57.0619967  55.6843269  77.9363334  48.8338276  62.6868236  82.4795452
  48.3943266  62.1944615  83.1728309  49.5846393  62.1441204  82.2387527
  46.2812148  58.2306246  84.5517754  45.6592157  57.5676951  84.2519982
  46.9517015  58.2567377  83.8691402  39.5139220  56.7966104  83.4409014
  38.6771128  56.3688278  83.2593015  39.4862865  56.9898547  84.3779805
  46.3536675  46.7088034  94.1450260  46.4024831  47.5850156  93.7628030
  46.8959189  46.1665427  93.5721903  45.8425655  56.7810169  78.0276214
  45.9913775  57.4645633  77.3742887  46.6492098  56.7615259  78.5425670
  48.5835964  47.4619406  90.8996619  47.7139273  47.7552972  90.6279207
  48.8195444  48.0459851  91.6203882  59.6603275  54.0871444  83.5028717
  60.4950166  54.5261249  83.6666278  59.7962404  53.6110098  82.6836963
  43.5978288  52.8075347  79.0337283  43.3524330  51.9037677  79.2317493
  43.7674202  52.8092497  78.0916761  51.2874997  43.6799023  88.4162039
  51.8056941  44.4160050  88.0908528  50.9330130  43.9863016  89.2508798
  49.3421060  59.2758299  75.4987962  48.7695027  59.8948486  75.0458434
  49.9153854  59.8257661  76.0327884  55.4096450  48.5216939  87.6834511
  56.3613873  48.6215037  87.7046735  55.2399900  47.7295208  88.1932595
  53.4310829  45.6072523  87.8693912  52.8360762  45.8877535  87.1740400
  53.1460526  46.0966424  88.6410653  52.5618320  59.5595449  76.6296544
  53.4948993  59.4941011  76.8329420  52.4741533  60.3951716  76.1711077
  57.8884528  51.7423059  86.7976810  57.8560848  50.8039060  86.9836494
  58.4985151  51.8207096  86.0642635  49.7267859  50.6119112  72.8404014
  50.6726963  50.4825320  72.9092432  49.3482104  49.8733774  73.3173443
  58.0379016  48.5334103  86.8435093  57.5218065  47.7492559  86.6565022
  58.9218965  48.2052819  87.0081613  55.6989743  42.2775118  82.8030906
  55.5014564  41.9690206  83.6874238  56.3089449  43.0036757  82.9328836
  38.8288716  49.8575452  83.2257946  38.5091501  49.0040760  82.9332320
  38.2822144  50.0724030  83.9815913  42.6068624  52.5737893  86.9427452
  42.8254634  53.5055001  86.9615486  43.0194398  52.2145867  87.7282256
  38.6976976  53.4778363  85.1951068  38.0040448  53.0632316  84.6821022
  39.4449967  53.5198900  84.5984486  54.8342197  44.2684550  80.0606102
  54.2540866  44.9269354  79.6784154  54.5678130  43.4461895  79.6493519
  40.6113719  53.4096617  83.0717082  40.5884407  53.5084304  82.1198966
  40.9214355  54.2561768  83.3934249  43.2701097  55.4672772  87.1863697
  44.2244350  55.4356715  87.1193628  43.0713620  55.0063396  88.0013923
  43.8600479  54.0373888  89.7534495  44.6793368  54.5317967  89.7769332
  44.1337286  53.1205856  89.7252062  56.9681611  46.4531162  82.8316789
  57.7442001  46.9427614  83.1041406  56.2429745  46.8789216  83.2888659
  59.4054170  47.1658781  83.8890730  59.9998660  46.9254517  83.1784038
  59.4780753  46.4465911  84.5164266  41.6251325  61.0092392  84.2033895
  41.4905793  60.2492793  83.6371893  41.2083388  61.7333292  83.7362684
  52.7610288  56.1929315  73.2110470  53.4646139  56.3979318  73.8268126
  52.0372937  56.7606077  73.4759554  53.5908099  51.9439176  79.3312740
  53.5343300  52.4007728  78.4920373  54.1436441  51.1829861  79.1535583
  57.4012905  47.7328908  80.1562860  57.1449839  47.3325544  80.9871067
  56.7765773  48.4472702  80.0312999  61.7125242  50.4724982  82.6634151
  61.1524800  50.5418171  83.4365713  61.1068746  50.2965966  81.9433647
  44.7820451  61.9061709  84.4152337  44.6652835  62.8507141  84.3131028
  43.9612898  61.6035270  84.8038137  54.6696986  56.6311844  75.2608930
  55.5042590  56.1993043  75.0786405  54.5081329  56.4593858  76.1885825
  54.3242878  53.1343958  76.6265269  54.2691682  52.9688229  75.6853713
  53.6988933  53.8419991  76.7827459  39.1135393  48.3712022  90.4526692
  39.7594257  47.8610976  90.9413917  38.9052544  49.1080704  91.0270117
  47.6339003  42.6352067  76.2050588  47.6217673  43.5793907  76.3618859
  48.5262425  42.4522212  75.9110049  47.5628567  61.3120957  84.2918344
  46.6124198  61.3122819  84.1782717  47.8661054  60.5653692  83.7754379
  43.4532884  45.5179639  94.5501706  44.3164346  45.1616444  94.7605030
  42.8798295  45.1793534  95.2377110  55.4712969  69.7104505  76.9924122
  56.2443845  69.1633492  76.8536998  55.8238368  70.5748754  77.2038583
  57.8079247  65.8697171  74.6242572  58.0604767  65.3478692  73.8626035
  56.8703806  65.7063316  74.7269255  57.5275535  67.7725277  76.8266947
  57.4111793  67.0970180  77.4948031  57.6377795  67.2857651  76.0099100
  59.5112563  62.2625324  75.5274984  59.6786966  63.1305560  75.8945455
  59.3209732  62.4252605  74.6036274  59.4901784  64.7182981  76.5121651
  59.3701409  65.1640032  77.3507131  58.7954372  65.0668299  75.9535189
  53.9793360  64.6555965  81.0655827  53.1824523  64.7674660  81.5839323
  53.7518952  64.9942617  80.1996718  50.9425359  68.6932868  80.2304818
  51.7800581  69.1029877  80.0138525  51.1203627  67.7532310  80.2005012
  62.8389791  66.3607949  75.9188651  62.3236415  67.1312554  76.1577038
  62.5667100  65.6873085  76.5421712  60.4236902  61.2057650  80.9773889
  59.5678499  60.8164500  80.7979528  60.8363854  61.2849611  80.1173675
  62.6276095  64.2335041  77.7448432  62.3226230  64.5481190  78.5958575
  63.5806537  64.3116461  77.7875765  55.8041254  61.0544931  81.7547997
  56.3785006  60.8320112  81.0221190  56.3912236  61.1233625  82.5076599
  56.1310841  63.0849392  75.7743883  55.2948153  63.4224078  76.0953157
  55.9915611  62.9498371  74.8371020  58.1063922  57.9286180  80.4823067
  57.4528334  57.6135197  79.8579682  58.0644396  57.3061920  81.2082890
  59.2175127  68.2105475  72.3976359  58.3102188  67.9794728  72.5967508
  59.7146159  67.4143094  72.5850340  60.3963360  68.3118070  76.9200349
  59.4874579  68.0277102  77.0172819  60.4258444  68.7317148  76.0603656
  50.9651530  66.0323584  80.9015551  50.7675930  65.4392944  80.1766618
  50.4098194  65.7275794  81.6191490  60.0939448  69.8526813  74.2588428
  59.6558878  69.1362672  73.7994065  60.8349889  70.0802928  73.6973519
  53.4597756  65.5587618  78.5856503  52.5295344  65.4972073  78.8026465
  53.5555228  65.0363570  77.7893145  53.3783305  62.0842430  81.1734745
  53.6390122  62.9987764  81.0643905  54.2000478  61.6166873  81.3231358
  64.2150675  68.7111195  73.8520485  63.5979846  67.9858023  73.7553538
  63.7467164  69.4720555  73.5087559  50.7327915  64.5238474  78.4154695
  51.0281356  63.6149153  78.3621749  49.8315951  64.5026214  78.0935697
  52.4615757  62.2052572  78.5394020  52.1328463  61.3249951  78.3569126
  52.8155127  62.1500241  79.4270409  55.5757580  62.4925542  78.9069498
  55.9153652  63.0211463  78.1848106  56.0229700  62.8305948  79.6828064
  57.5625727  60.9900163  77.1062791  58.2834090  61.3681416  76.6026508
  56.9391031  61.7089040  77.2097769  61.7056850  61.6945312  78.0421123
  61.9220464  62.5769950  77.7409951  61.2250917  61.3031526  77.3126765
  57.7089350  60.5247954  79.9360327  57.8305261  59.5964600  80.1351215
  57.4191393  60.5386640  79.0238643  54.4372042  68.1367264  79.0337283
  54.1918084  67.2329594  79.2317493  54.6067957  68.1384415  78.0916761
  53.7067690  63.8695622  76.5323445  53.0136935  63.9439977  75.8763481
  53.4619442  63.1055965  77.0544962  60.5661613  65.9411030  72.8404014
  61.5120718  65.8117238  72.9092432  60.1875858  65.2025692  73.3173443
  60.3666596  58.4097896  78.9303141  59.5567324  58.0644981  79.3058387
  61.0551013  58.1005440  79.5190752  62.2957144  57.4875943  80.5527438
  62.8488183  57.9071396  81.2117461  62.5327231  56.5611691  80.5950394
  65.6735951  59.5976468  80.0606102  65.0934620  60.2561272  79.6784154
  65.4071884  58.7753812  79.6493519  64.4560829  61.7576558  79.1162450
  63.5686684  62.0426209  78.8982645  64.8714818  61.5970322  78.2689727
  58.4732758  57.9643984  76.2050588  58.4611428  58.9085824  76.3618859
  59.3656180  57.7814130  75.9110049  62.2884877  54.5586761  80.4596525
  61.5217273  54.0045248  80.6053207  62.6995582  54.6308630  81.3210676
  29.0276079   3.6401737  63.3182294  28.3764059   4.2255818  62.9316308
  29.8220442   4.1707932  63.3777331  22.9531707   0.7290874  63.7169428
  23.7262583   0.1819862  63.5782304  23.3057105   1.5935124  63.9283890
  25.2897984  -3.1116459  61.3487878  25.5423505  -3.6334938  60.5871341
  24.3522543  -3.2750314  61.4514562  30.5051345   1.3292169  63.8551278
  29.8697178   1.4026796  64.5672183  30.1748751   1.9185768  63.1770358
  24.7327414   8.5072993  66.8857089  24.6551444   9.4580818  66.9645570
  24.1289058   8.1618865  67.5432015  32.6705588  -3.7909176  64.0647292
  33.5823444  -3.5581789  63.8894989  32.1615235  -3.2072132  63.5022370
  35.1564402   2.1271080  68.8105237  34.4715440   2.5069982  68.2602270
  35.2408252   2.7366407  69.5437185  27.0065783   3.8655146  65.6062629
  26.8711458   4.7106681  66.0347477  27.5475595   4.0674423  64.8428563
  30.3208529  -2.6205681  62.6433957  29.8055153  -1.8501077  62.8822345
  30.0485838  -3.2940545  63.2667019  35.2942803   0.1326673  64.5787131
  34.5172246  -0.2062167  64.1342293  35.9734284   0.1379296  63.9042096
  28.5541264   1.4111634  66.1186692  28.0262626   0.6764394  65.8059930
  28.0528767   2.1886310  65.8726661  26.6993864  -0.7708156  59.1221666
  25.7920926  -1.0018902  59.3212814  27.1964896  -1.5670537  59.3095647
  29.6061943   7.9389351  62.0418352  28.9323642   8.2421048  62.6503310
  29.9927765   8.7418432  61.6923809  27.8782098  -0.6695561  63.6445656
  26.9693317  -0.9536528  63.7418125  27.9077182  -0.2496482  62.7848962
  33.1101365   2.9411029  67.4136823  32.6563692   2.1001938  67.4702014
  32.4795332   3.5772427  67.7511603  31.5534304   4.7787525  68.3486641
  31.8457279   5.3392582  67.6299007  32.0632925   5.0716086  69.1039800
  27.5758186   0.8713183  60.9833734  27.1377616   0.1549042  60.5239372
  28.3168626   1.0989298  60.4218826  35.6931300  -0.8529620  67.0410053
  35.5549199  -0.6628024  66.1131242  35.3367519  -0.0910237  67.4978104
  27.8053158   8.1069024  64.2565431  27.9804914   7.6357067  65.0711054
  27.1185946   8.7334790  64.4846692  31.6969413  -0.2702436  60.5765792
  31.0798584  -0.9955607  60.4798844  31.2285902   0.4906925  60.2332866
  26.6731885   6.3009279  66.9449617  25.8899407   6.8430959  67.0387841
  27.3724630   6.8183259  67.3443858  31.0658316   0.8675596  67.1622245
  30.1314595   0.9877058  66.9926950  31.2434984  -0.0351937  66.8982255
  32.5207098   3.0536736  64.6958432  32.7966942   2.9393331  65.6052306
  31.6511597   2.6554221  64.6570605  29.1561162   7.3023087  68.3391245
  29.3383557   6.4844743  68.8018997  29.9794148   7.5190779  67.9016135
  29.4903328   6.2291272  65.6006294  30.0191094   5.7183727  64.9876456
  29.7531548   5.9133802  66.4651827  32.5843512   6.2008070  66.2161277
  32.7580389   5.6354493  65.4635129  33.0772403   7.0008965  66.0340767
  38.4382903  -1.0355507  67.8351576  38.8814049  -1.7848181  67.4370700
  37.5609413  -1.0445370  67.4525308  33.5718684   5.5174835  63.3158175
  34.2669589   6.1381528  63.5345490  33.9141834   4.6670186  63.5910553
  35.4710107   2.9674540  64.8445506  35.9961431   3.3061813  64.1194826
  35.3832460   2.0321556  64.6608640  27.1550768   9.0346524  69.2040759
  26.7155758   8.5422902  69.8973616  27.9058885   8.4919491  68.9632834
  24.1638147   3.1288456  64.7521521  24.3126267   3.8123921  64.0988194
  24.9704590   3.1093546  65.2670977  27.6633552   5.6236587  62.2233268
  27.0907520   6.2426774  61.7703740  28.2366346   6.1735948  62.7573190
  30.8830812   5.9073737  63.3541851  31.8161485   5.8419298  63.5574726
  30.7954025   6.7430004  62.8956383  33.5118829   5.2239607  60.3145798
  33.4332460   4.8899471  61.2081556  34.3328496   5.7161375  60.3137271
  28.0480351  -3.0402601  59.5649321  28.9939456  -3.1696393  59.6337739
  27.6694596  -3.7787939  60.0418749  31.0822781   2.5407602  59.9355777
  31.7858631   2.7457605  60.5513432  30.3585429   3.1084364  60.2004860
  31.9120591  -1.7082536  66.0558047  31.8555792  -1.2513985  65.2165679
  32.4648933  -2.4691852  65.8780890  32.9909478   2.9790132  61.9854237
  33.8255082   2.5471330  61.8031711  32.8293821   2.8072145  62.9131131
  32.6455370  -0.5177755  63.3510576  32.5904174  -0.6833484  62.4099020
  32.0201426   0.1898278  63.5072766  41.6193753  13.4959783  72.0809413
  42.2572163  13.3766530  71.3772754  41.5014596  14.4440627  72.1397366
  38.4283459  13.4487211  72.0170938  38.0901971  13.3328276  71.1291473
  39.2973228  13.0478376  71.9971944  34.2870275  15.3022687  68.0067829
  33.7235140  15.2112624  67.2384117  34.1722670  14.4822592  68.4870322
  31.8334707  16.7973879  70.8452050  32.6255999  16.4564704  70.4298349
  32.0731357  16.9068854  71.7654203  39.8669834  18.9693655  63.3182294
  39.2157814  19.5547735  62.9316308  40.6614197  19.4999850  63.3777331
  33.7925461  16.0582792  63.7169428  34.5656337  15.5111779  63.5782304
  34.1450860  16.9227041  63.9283890  35.6310504  17.3859174  76.9236328
  35.3400370  18.2904805  76.8082994  36.2667488  17.4275702  77.6380397
  36.5566710  14.7636023  73.5137687  37.1530283  14.5392045  72.7994650
  36.6141682  14.0220768  74.1163135  36.1291739  12.2175458  61.3487878
  36.3817260  11.6956980  60.5871341  35.1916298  12.0541604  61.4514562
  41.1735022  11.2211237  69.1562621  41.9598111  10.8030660  68.8053039
  41.4373726  12.1257329  69.3244270  41.3445099  16.6584087  63.8551278
  40.7090932  16.7318713  64.5672183  41.0142505  17.2477686  63.1770358
  46.5743449  11.1586470  70.0595600  47.3068621  10.5885687  70.2933429
  45.8182804  10.7708070  70.5002106  35.8488028  14.1203564  63.5512253
  35.7324286  13.4448468  64.2193338  35.9590287  13.6335938  62.7344406
  38.1919569  13.5813711  67.2558942  37.8277776  13.0544332  67.9671864
  39.0486684  13.1912180  67.0825428  37.8325055   8.6103611  62.2520291
  37.9999458   9.4783847  62.6190762  37.6422225   8.7730893  61.3281580
  40.5900389  17.0720590  73.9186121  40.2901112  17.9745629  73.8101929
  40.2451448  16.8052773  74.7707274  34.0412870  13.5234387  69.9522826
  33.1163367  13.3910601  70.1600518  34.2897283  14.3028606  70.4492768
  43.9897532   9.5903130  71.5983559  43.0814410   9.5218539  71.3042320
  43.9385128  10.0675075  72.4265384  37.8114276  11.0661269  63.2366958
  37.6913902  11.5118319  64.0752438  37.1166865  11.4146586  62.6780496
  31.4021681  13.1667660  70.7866615  31.5314062  13.4202139  71.7006027
  30.7219132  13.7595368  70.4671270  45.8559179   7.7919568  73.3761433
  45.2133559   8.0852102  72.7301227  45.3514107   7.6772489  74.1814629
  43.5099343  11.5382742  64.0647292  44.4217199  11.7710128  63.8894989
  43.0008990  12.1219786  63.5022370  42.1168925  16.5208560  71.4560873
  41.4877787  16.6854274  70.7536941  41.7294587  16.9350170  72.2271837
  45.9958157  17.4562998  68.8105237  45.3109195  17.8361899  68.2602270
  46.0802006  18.0658325  69.5437185  43.2509088  15.1022957  75.4100581
  43.4625984  15.7454717  74.7334962  43.2038837  14.2685274  74.9422511
  40.8535317   7.7140778  72.3137153  39.9919796   8.0122031  72.6053890
  40.8797752   7.9311177  71.3818185  37.6696887  16.2582968  68.7210958
  38.1335232  16.5370671  67.9315581  37.4053685  15.3566413  68.5384049
  34.5620968  15.8054450  71.6590722  35.1322325  16.2341718  71.0208206
  35.1529080  15.5237034  72.3574907  36.6065773  12.3806121  65.5300524
  37.3089816  12.8327164  65.9974450  36.2746401  11.7389939  66.1580417
  30.3491107  10.6389673  70.8317657  29.5590161  10.8947202  70.3557768
  30.8402354  11.4538011  70.9369698  44.3654916  17.9794912  73.5822938
  45.1872360  17.5775100  73.3005620  44.3617319  17.8763147  74.5339054
  32.3005852  11.0034253  67.7901134  31.5037015  11.1152947  68.3084629
  32.0731444  11.3420905  66.9242024  38.1311520  17.5278956  75.7383648
  38.1955952  17.9899363  76.5741820  37.4222444  16.8976321  75.8665958
  52.4560909  14.3233661  69.9307909  51.7024618  13.7541059  69.7751914
  52.5908451  14.2896325  70.8778544  37.8459537  19.1947063  65.6062629
  37.7105212  20.0398599  66.0347477  38.3869350  19.3966341  64.8428563
  31.2988935  16.7122501  66.1790554  31.8113455  17.5065752  66.3296119
  31.9511648  16.0148792  66.1124155  33.1083819  19.8288258  68.2613307
  33.2850448  20.7506222  68.0734291  33.9040653  19.5146677  68.6907687
  39.4728014  19.8170630  79.7362971  39.0291868  19.0307008  79.4183875
  40.1345227  20.0049780  79.0706862  34.2315135  21.3466431  74.2623649
  34.7822560  21.2183495  73.4900643  33.3926611  21.6461320  73.9118542
  41.5709252  20.0973430  77.7644372  41.5527727  20.9182311  77.2724641
  42.4929172  19.9727505  77.9894513  38.0282306  17.6117559  78.6067880
  38.5610643  16.8505847  78.3767188  37.4996387  17.3191211  79.3492035
  29.2637852  15.0411156  66.9550124  30.1013074  15.4508164  66.7383832
  29.4416119  14.1010598  66.9250318  41.1602284  12.7086236  62.6433957
  40.6448907  13.4790841  62.8822345  40.8879592  12.0351372  63.2667019
  38.7449395   7.5535937  67.7019196  37.8890991   7.1642787  67.5224834
  39.1576346   7.6327898  66.8418981  40.2748541   5.0882280  72.1010755
  39.7713337   5.0512415  71.2878561  40.5679148   5.9975023  72.1607412
  46.1336558  15.4618591  64.5787131  45.3566001  15.1229750  64.1342293
  46.8128039  15.4671214  63.9042096  40.9488587  10.5813328  64.4693739
  40.6438722  10.8959477  65.3203882  41.9019029  10.6594748  64.5121072
  39.3935019  16.7403552  66.1186692  38.8656380  16.0056311  65.8059930
  38.8922521  17.5178228  65.8726661  44.3727865  14.9352572  71.2353739
  43.7151539  15.6251833  71.3233867  45.1768264  15.3249004  71.5787725
  34.1253746   7.4023218  68.4793304  34.6997498   7.1798399  67.7466497
  34.7124729   7.4711912  69.2321905  43.1833324  13.2896945  69.2857681
  43.6965205  13.9226937  69.7879390  43.8334547  12.6898140  68.9201041
  34.4523333   9.4327679  62.4989189  33.6160646   9.7702365  62.8198464
  34.3128103   9.2976659  61.5616326  36.4276414   4.2764467  67.2068373
  35.7740826   3.9613484  66.5824988  36.3856888   3.6540207  67.9328196
  37.5387619  14.5583762  59.1221666  36.6314681  14.3273015  59.3212814
  38.0358651  13.7621381  59.3095647  39.6614154  10.7646400  71.5316021
  38.7436716  10.9861347  71.3737709  40.0774298  10.8392711  70.6727728
  40.4449202  12.1637816  66.6618701  41.1921021  12.6759213  66.3525823
  40.7140792  11.8421869  67.5223095  38.7175852  14.6596357  63.6445656
  37.8087072  14.3755390  63.7418125  38.7470936  15.0795435  62.7848962
  43.9495120  18.2702946  67.4136823  43.4957447  17.4293856  67.4702014
  43.3189086  18.9064345  67.7511603  42.8928039   9.1994932  68.6437491
  42.1550796   8.6872318  68.9747733  43.1454813   8.7595314  67.8320768
  42.3928059  20.1079443  68.3486641  42.6851033  20.6684500  67.6299007
  42.9026680  20.4008004  69.1039800  42.9939667   1.9771184  69.2379260
  43.2998543   1.1168548  68.9505175  43.7192271   2.5688804  69.0378254
  29.2864023  12.3801871  67.6260858  29.0888423  11.7871232  66.9011924
  28.7310687  12.0754081  68.3436797  37.2660746  12.2724977  69.7455451
  37.3209356  11.3198814  69.6697928  36.4551948  12.4284416  70.2296749
  38.4151940  16.2005100  60.9833734  37.9771370  15.4840959  60.5239372
  39.1562381  16.4281215  60.4218826  35.2053106  10.8902037  67.5045830
  34.3920972  11.1896208  67.9111022  35.7012100  10.4957726  68.2220312
  37.3561684  20.8859794  69.4380095  37.3137863  21.1120640  68.5088627
  38.2724383  20.6523169  69.5865896  40.8027318  11.3543862  76.3360724
  41.1576706  11.5815335  77.1955189  41.4499449  11.6862238  75.7137979
  46.5325055  14.4762297  67.0410053  46.3942953  14.6663893  66.1131242
  46.1761274  15.2381680  67.4978104  34.6967181   8.4620393  73.1207065
  35.3366560   8.3209152  72.4230028  33.8644712   8.1754906  72.7445667
  46.5594435  16.5438824  72.0521324  46.9930941  16.4514114  72.9004378
  47.2726015  16.5196325  71.4141340  35.4727485  17.7622823  69.2342057
  36.2668083  17.2673143  69.0324632  34.7619177  17.2340686  68.8709763
  40.2922329  20.1440919  73.5854425  40.3459352  20.7131855  74.3532141
  39.4237111  20.3142804  73.2208462  31.7810248  11.9065905  65.3101810
  30.8507837  11.8450360  65.5271772  31.8767720  11.3841858  64.5138451
  31.6995797   8.4320718  67.8980052  31.9602615   9.3466051  67.7889212
  32.5212970   7.9645160  68.0476664  47.4209984  16.5862525  74.5854210
  47.6145874  17.4908336  74.8313485  47.3210602  16.1269944  75.4192795
  42.4825093  16.7369268  80.1595090  42.3310599  16.5079820  79.2425174
  42.4729772  17.6939869  80.1726435  39.2510429  14.3101181  75.1441357
  40.1802489  14.4612340  74.9710324  38.8301459  14.3985201  74.2890003
  38.0498761  18.3351845  72.9139894  37.9109847  17.9670629  73.7865832
  37.2613357  18.8499484  72.7423852  39.6003976  17.7133448  70.3028732
  39.2653809  17.6734218  71.1986382  39.1007922  17.0478164  69.8299142
  42.5363168  15.0589482  60.5765792  41.9192338  14.3336310  60.4798844
  42.0679656  15.8198842  60.2332866  36.2030521  12.8321037  75.3164993
  36.9130139  12.1914229  75.2751611  36.1599829  13.0833932  76.2391174
  44.1917299  19.7688390  78.2371572  44.1329846  19.0847611  77.5702155
  44.5936818  20.5107380  77.7852198  33.2107998  26.5850304  71.0305291
  33.4504596  27.2168828  71.7084310  32.3677195  26.2338344  71.3170650
  34.3261714   9.2774906  59.6987096  33.4491180   9.1563707  59.3349343
  34.8019467   8.4860985  59.4465985  44.1934707  17.7327974  76.4685552
  43.3061485  17.3953896  76.5911951  44.7633258  17.0011006  76.7054317
  25.8463854  14.0652066  69.7928603  26.5334894  13.7513796  69.2049619
  25.6911982  14.9693431  69.5195855  37.7235860  22.3929427  73.4346795
  37.6506032  23.1984398  73.9466100  37.2813253  22.5921393  72.6094816
  40.8222290   7.4395826  69.5883822  41.3190989   6.6865789  69.2684892
  40.0509271   7.4760143  69.0227031  48.6752047  13.1436192  71.2302113
  48.6641923  14.0260907  70.8596047  47.8069427  12.7907743  71.0356651
  40.1834544  22.2916261  75.5904954  40.8962516  22.9263726  75.5180855
  39.6924572  22.3880127  74.7744956  41.9052070  16.1967513  67.1622245
  40.9708349  16.3168976  66.9926950  42.0828739  15.2939980  66.8982255
  45.2924622  12.0384833  67.6972279  45.7585074  12.8712824  67.6232582
  45.7432122  11.5729814  68.4017538  35.2346457  20.0410704  76.4110525
  35.9355917  20.6747187  76.5639919  34.7641572  20.3825436  75.6506164
  43.3600853  18.3828654  64.6958432  43.6360697  18.2685249  65.6052306
  42.4905352  17.9846139  64.6570605  43.2641285   4.4065420  71.7363181
  42.3504364   4.6369647  71.9045388  43.6934386   4.4903864  72.5877213
  43.0347743  12.5955312  74.2363075  42.3819193  12.8431219  73.5815528
  43.4128123  11.7819450  73.9025552  39.9954917  22.6315005  68.3391245
  40.1777311  21.8136661  68.8018997  40.8187903  22.8482697  67.9016135
  30.8314175  19.5747059  73.3441627  31.4167612  18.8290747  73.4769531
  30.6339014  19.8851016  74.2278291  33.6852830  22.6098307  68.3604070
  33.0163206  23.0944434  67.8768110  33.5465700  22.8567527  69.2747448
  37.8258099  24.6442050  74.9586728  38.3776407  24.8073672  75.7235813
  38.1664292  25.2346488  74.2866753  42.6768973  19.4703308  80.8135382
  43.2208877  20.0833266  80.3190337  42.0955818  20.0282886  81.3302395
  29.0540407  10.8716762  65.1400002  29.3493849   9.9627440  65.0867055
  28.1528443  10.8504501  64.8181004  32.5834654   8.9472758  71.1227550
  31.8621240   9.5608726  70.9835024  33.3727910   9.4830523  71.0444196
  43.0261395  20.3933046  73.5729960  42.0791730  20.2738397  73.5008287
  43.3744168  19.5055544  73.6556222  30.7828249   8.5530859  65.2639327
  30.4540955   7.6728238  65.0814433  31.1367620   8.4978528  66.1515716
  40.0307828  20.1885762  69.7734312  39.8832790  19.2602469  69.9541882
  40.8561321  20.2105853  69.2891388  33.8970072   8.8403829  65.6314805
  34.2366145   9.3689750  64.9093413  34.3442193   9.1784235  66.4073371
  43.6341950  21.0114321  70.8599185  44.5588497  20.8057182  70.7223636
  43.4657253  20.7630722  71.7688527  35.8838219   7.3378451  63.8308097
  36.6046582   7.7159703  63.3271814  35.2603523   8.0567327  63.9343075
  40.0269342   8.0423600  64.7666430  40.2432957   8.9248238  64.4655258
  39.5463409   7.6509813  64.0372072  34.7668564  11.0009313  71.3437174
  34.6213144  11.3149616  72.2361456  34.2893767  11.6194213  70.7908073
  36.6264947   7.9911861  71.3918064  36.6126515   7.0952954  71.0550362
  37.3437375   7.9982525  72.0256350  38.4791077   8.4249201  73.4371191
  38.2208855   9.3466272  73.4355522  37.9476118   8.0279636  74.1271655
[truncated: 1,186,726 more chars]
